# Supplementary material for: The transcriptomic response of cells to a drug combination is more than the sum of the responses to the monotherapies
Source: eLife. 2020 Sep 18;9:e52707. doi: 10.7554/eLife.52707 (PMC7546737; doi:10.7554/eLife.52707)
Supplement: Source data 8. [file elife-52707-data8.zip › Supplementary Item 13 Differential Splicing/TMX_WFA_DMSO_singlet_24_dynsyn_exon_O_fcounts_O_flatten_exon_name.mtrx_genes_simes_test_rare_splicing_FDR_10]

V1	V3	V4	V5	V8	V9	V10	V12	NExons	P.Value	FDR
ENSG00000215029.ENSG00000185945.51	ENSG00000215029+ENSG00000185945	chrX	dexseq_prepare_annotation2.py	exon	.	-	.		38	9.36435053840498e-109	1.31363109352745e-104
ENSG00000112159.111	ENSG00000112159	chr6	dexseq_prepare_annotation2.py	exon	.	-	.	MDN1	74	7.36236123543491e-107	5.16396017053405e-103
ENSG00000148337.72	ENSG00000148337	chr9	dexseq_prepare_annotation2.py	exon	.	-	.	CIZ1	66	1.56511434111141e-105	7.31847465903697e-102
ENSG00000066855.36	ENSG00000066855	chr8	dexseq_prepare_annotation2.py	exon	.	+	.	MTFR1	33	5.3680652836518e-100	1.88258049497668e-96
ENSG00000227195.65	ENSG00000227195	chr20	dexseq_prepare_annotation2.py	exon	.	-	.	MIR663A	47	1.27768475541765e-99	3.58467234979975e-96
ENSG00000100106.ENSG00000100101.58	ENSG00000100106+ENSG00000100101	chr22	dexseq_prepare_annotation2.py	exon	.	+	.		40	3.41938185192875e-99	7.99451476980943e-96
ENSG00000180448.47	ENSG00000180448	chr19	dexseq_prepare_annotation2.py	exon	.	+	.	HMHA1	34	3.13291881263422e-94	6.27836930051897e-91
ENSG00000129467.ENSG00000129465.ENSG00000258973.100	ENSG00000129467+ENSG00000129465+ENSG00000258973	chr14	dexseq_prepare_annotation2.py	exon	.	-	.		71	3.30164325637484e-93	5.78943145005329e-90
ENSG00000145687.52	ENSG00000145687	chr5	dexseq_prepare_annotation2.py	exon	.	-	.	SSBP2	37	1.00496065886398e-91	1.56639868028266e-88
ENSG00000145362.95	ENSG00000145362	chr4	dexseq_prepare_annotation2.py	exon	.	+	.	ANK2	48	9.63689142154254e-90	1.35186312861399e-86
ENSG00000166689.60	ENSG00000166689	chr11	dexseq_prepare_annotation2.py	exon	.	-	.	PLEKHA7	44	8.9496561634699e-89	1.14132524237414e-85
ENSG00000102893.69	ENSG00000102893	chr16	dexseq_prepare_annotation2.py	exon	.	+	.	PHKB	57	1.69353157342673e-88	1.97973840933584e-85
ENSG00000091536.101	ENSG00000091536	chr17	dexseq_prepare_annotation2.py	exon	.	+	.	MYO15A	61	3.12592223517199e-88	3.37311054730713e-85
ENSG00000138744.ENSG00000198301.72	ENSG00000138744+ENSG00000198301	chr4	dexseq_prepare_annotation2.py	exon	.	-	.		34	1.63070466227419e-87	1.63396607159874e-84
ENSG00000213398.ENSG00000124067.ENSG00000267660.79	ENSG00000213398+ENSG00000124067+ENSG00000267660	chr16	dexseq_prepare_annotation2.py	exon	.	-	.		37	3.0915559540538e-86	2.89122312823112e-83
ENSG00000123104.53	ENSG00000123104	chr12	dexseq_prepare_annotation2.py	exon	.	-	.	ITPR2	42	1.01997483091883e-81	8.94262933008081e-79
ENSG00000127419.41	ENSG00000127419	chr4	dexseq_prepare_annotation2.py	exon	.	+	.	TMEM175	22	1.14930254490332e-80	9.48377417641397e-78
ENSG00000215440.ENSG00000124222.ENSG00000254995.89	ENSG00000215440+ENSG00000124222+ENSG00000254995	chr20	dexseq_prepare_annotation2.py	exon	.	+	.		28	6.04643123519339e-79	4.71218540929405e-76
ENSG00000161010.ENSG00000197226.119	ENSG00000161010+ENSG00000197226	chr5	dexseq_prepare_annotation2.py	exon	.	-	.		49	6.46764548866092e-79	4.7751647849966e-76
ENSG00000005810.107	ENSG00000005810	chr13	dexseq_prepare_annotation2.py	exon	.	-	.	MYCBP2	53	6.78802272737651e-76	4.76111914098189e-73
ENSG00000151150.92	ENSG00000151150	chr10	dexseq_prepare_annotation2.py	exon	.	-	.	ANK3	36	5.18374818906882e-75	3.46274379029797e-72
ENSG00000170004.75	ENSG00000170004	chr17	dexseq_prepare_annotation2.py	exon	.	+	.	CHD3	54	6.3294873709736e-75	4.03591131090989e-72
ENSG00000265408.ENSG00000172828.ENSG00000172831.64	ENSG00000265408+ENSG00000172828+ENSG00000172831	chr16	dexseq_prepare_annotation2.py	exon	.	+	.		23	1.21822814339449e-74	7.43013234588606e-72
ENSG00000214753.ENSG00000168000.ENSG00000234857.92	ENSG00000214753+ENSG00000168000+ENSG00000234857	chr11	dexseq_prepare_annotation2.py	exon	.	-	.		66	3.44793353101557e-73	2.0153171488786e-70
ENSG00000272084.ENSG00000127481.153	ENSG00000272084+ENSG00000127481	chr1	dexseq_prepare_annotation2.py	exon	.	-	.		128	8.01453526739922e-73	4.49711602924305e-70
ENSG00000150995.92	ENSG00000150995	chr3	dexseq_prepare_annotation2.py	exon	.	+	.	ITPR1	25	1.63442474459653e-72	8.81835012200005e-70
ENSG00000113575.ENSG00000272772.ENSG00000113558.ENSG00000273345.ENSG00000006837.89	ENSG00000113575+ENSG00000272772+ENSG00000113558+ENSG00000273345+ENSG00000006837	chr5	dexseq_prepare_annotation2.py	exon	.	-	.		86	2.44072677874499e-72	1.26809315749018e-69
ENSG00000175216.68	ENSG00000175216	chr11	dexseq_prepare_annotation2.py	exon	.	-	.	CKAP5	29	2.81035315270534e-71	1.40798692950538e-68
ENSG00000088756.51	ENSG00000088756	chr18	dexseq_prepare_annotation2.py	exon	.	+	.	ARHGAP28	32	4.26464379977104e-71	2.06291114562718e-68
ENSG00000164941.70	ENSG00000164941	chr8	dexseq_prepare_annotation2.py	exon	.	+	.	INTS8	26	6.86158474836955e-71	3.2084770283376e-68
ENSG00000172890.75	ENSG00000172890	chr11	dexseq_prepare_annotation2.py	exon	.	+	.	NADSYN1	45	3.27979121430558e-70	1.48415842433157e-67
ENSG00000114735.29	ENSG00000114735	chr3	dexseq_prepare_annotation2.py	exon	.	+	.	HEMK1	26	5.07261625017427e-70	2.22370814867014e-67
ENSG00000140443.55	ENSG00000140443	chr15	dexseq_prepare_annotation2.py	exon	.	+	.	IGF1R	41	2.54559371512541e-69	1.08210874653876e-66
ENSG00000187736.ENSG00000213901.77	ENSG00000187736+ENSG00000213901	chr2	dexseq_prepare_annotation2.py	exon	.	-	.		48	4.23363679872317e-68	1.74674873566143e-65
ENSG00000158286.41	ENSG00000158286	chr1	dexseq_prepare_annotation2.py	exon	.	+	.	RNF207	29	4.67485576631533e-68	1.87368219113918e-65
ENSG00000148343.46	ENSG00000148343	chr9	dexseq_prepare_annotation2.py	exon	.	+	.	FAM73B	40	5.11401709836268e-68	1.99276199599532e-65
ENSG00000198947.115	ENSG00000198947	chrX	dexseq_prepare_annotation2.py	exon	.	-	.	DMD	40	5.88173544943548e-67	2.22997256445084e-64
ENSG00000159216.45	ENSG00000159216	chr21	dexseq_prepare_annotation2.py	exon	.	-	.	RUNX1	25	6.77856742955053e-67	2.5023616816246e-64
ENSG00000257062.ENSG00000111700.ENSG00000134538.ENSG00000205754.ENSG00000257046.53	ENSG00000257062+ENSG00000111700+ENSG00000134538+ENSG00000205754+ENSG00000257046	chr12	dexseq_prepare_annotation2.py	exon	.	+	.		38	6.20692927749959e-66	2.23258471550678e-63
ENSG00000087460.93	ENSG00000087460	chr20	dexseq_prepare_annotation2.py	exon	.	+	.	GNAS	35	7.88352618728418e-66	2.76475263388056e-63
ENSG00000182774.ENSG00000214575.ENSG00000260836.80	ENSG00000182774+ENSG00000214575+ENSG00000260836	chr15	dexseq_prepare_annotation2.py	exon	.	-	.		31	1.75177449666126e-65	5.99363235101563e-63
ENSG00000141002.ENSG00000267048.ENSG00000198211.ENSG00000258839.ENSG00000256390.ENSG00000258947.118	ENSG00000141002+ENSG00000267048+ENSG00000198211+ENSG00000258839+ENSG00000256390+ENSG00000258947	chr16	dexseq_prepare_annotation2.py	exon	.	+	.		62	1.37688916678893e-64	4.59880981707504e-62
ENSG00000010322.46	ENSG00000010322	chr3	dexseq_prepare_annotation2.py	exon	.	+	.	NISCH	32	4.97770754199584e-64	1.62389026509576e-61
ENSG00000150093.60	ENSG00000150093	chr10	dexseq_prepare_annotation2.py	exon	.	-	.	ITGB1	24	1.66442846254635e-63	5.21727780150681e-61
ENSG00000254485.ENSG00000196220.ENSG00000206573.110	ENSG00000254485+ENSG00000196220+ENSG00000206573	chr3	dexseq_prepare_annotation2.py	exon	.	-	.		65	1.69411203729277e-63	5.21727780150681e-61
ENSG00000163625.89	ENSG00000163625	chr4	dexseq_prepare_annotation2.py	exon	.	-	.	WDFY3	60	1.71082676696117e-63	5.21727780150681e-61
ENSG00000255103.ENSG00000127603.104	ENSG00000255103+ENSG00000127603	chr1	dexseq_prepare_annotation2.py	exon	.	+	.		27	2.15693175555607e-63	6.4377529078597e-61
ENSG00000126005.ENSG00000088298.ENSG00000261582.ENSG00000242372.60	ENSG00000126005+ENSG00000088298+ENSG00000261582+ENSG00000242372	chr20	dexseq_prepare_annotation2.py	exon	.	-	.		39	4.60698546097759e-63	1.3463915009707e-60
ENSG00000163803.69	ENSG00000163803	chr2	dexseq_prepare_annotation2.py	exon	.	+	.	PLB1	35	1.81077581915237e-62	5.18399248797337e-60
ENSG00000167380.40	ENSG00000167380	chr19	dexseq_prepare_annotation2.py	exon	.	+	.	ZNF226	33	2.18786696267561e-62	6.13827955048268e-60
ENSG00000100201.37	ENSG00000100201	chr22	dexseq_prepare_annotation2.py	exon	.	-	.	DDX17	25	3.60888048341015e-62	9.9265442002505e-60
ENSG00000143341.116	ENSG00000143341	chr1	dexseq_prepare_annotation2.py	exon	.	+	.	HMCN1	39	5.12969061849569e-61	1.38383269223572e-58
ENSG00000177694.38	ENSG00000177694	chr3	dexseq_prepare_annotation2.py	exon	.	+	.	NAALADL2	20	2.74766704655217e-60	7.27250440170449e-58
ENSG00000023228.ENSG00000237580.35	ENSG00000023228+ENSG00000237580	chr2	dexseq_prepare_annotation2.py	exon	.	-	.		22	2.8175950798728e-60	7.31948588526955e-58
ENSG00000197102.99	ENSG00000197102	chr14	dexseq_prepare_annotation2.py	exon	.	+	.	DYNC1H1	44	3.10665663437129e-60	7.92366895762917e-58
ENSG00000148218.32	ENSG00000148218	chr9	dexseq_prepare_annotation2.py	exon	.	-	.	ALAD	27	4.62088479478077e-60	1.15753164109258e-57
ENSG00000010327.74	ENSG00000010327	chr3	dexseq_prepare_annotation2.py	exon	.	+	.	STAB1	28	7.45715994263986e-60	1.83524631009389e-57
ENSG00000013441.39	ENSG00000013441	chr2	dexseq_prepare_annotation2.py	exon	.	-	.	CLK1	23	8.90892758443105e-60	2.15473165783446e-57
ENSG00000142512.33	ENSG00000142512	chr19	dexseq_prepare_annotation2.py	exon	.	-	.	SIGLEC10	26	2.10241526269364e-59	4.9987595432316e-57
ENSG00000104490.71	ENSG00000104490	chr8	dexseq_prepare_annotation2.py	exon	.	-	.	NCALD	51	4.82497171862659e-59	1.1280783878149e-56
ENSG00000175899.64	ENSG00000175899	chr12	dexseq_prepare_annotation2.py	exon	.	-	.	A2M	50	1.83880803164943e-58	4.22865558491445e-56
ENSG00000134109.24	ENSG00000134109	chr3	dexseq_prepare_annotation2.py	exon	.	+	.	EDEM1	15	1.98371659650576e-58	4.48831877673917e-56
ENSG00000005884.31	ENSG00000005884	chr17	dexseq_prepare_annotation2.py	exon	.	+	.	ITGA3	19	8.02049106961658e-58	1.78589601150129e-55
ENSG00000163491.62	ENSG00000163491	chr3	dexseq_prepare_annotation2.py	exon	.	-	.	NEK10	45	9.3162668684747e-58	2.01553256422174e-55
ENSG00000140694.51	ENSG00000140694	chr16	dexseq_prepare_annotation2.py	exon	.	-	.	PARN	31	9.33915145953901e-58	2.01553256422174e-55
ENSG00000074054.71	ENSG00000074054	chr2	dexseq_prepare_annotation2.py	exon	.	-	.	CLASP1	46	1.4924923099078e-57	3.17222456414949e-55
ENSG00000153048.35	ENSG00000153048	chr16	dexseq_prepare_annotation2.py	exon	.	-	.	CARHSP1	23	2.45208197192249e-57	5.13400088091473e-55
ENSG00000144426.ENSG00000204196.60	ENSG00000144426+ENSG00000204196	chr2	dexseq_prepare_annotation2.py	exon	.	+	.		38	3.92121774839457e-57	8.08924155507045e-55
ENSG00000114374.53	ENSG00000114374	chrY	dexseq_prepare_annotation2.py	exon	.	+	.	USP9Y	36	4.6745995658582e-57	9.5036641608491e-55
ENSG00000156113.68	ENSG00000156113	chr10	dexseq_prepare_annotation2.py	exon	.	-	.	KCNMA1	43	3.65321175637227e-56	7.32103635977003e-54
ENSG00000123213.32	ENSG00000123213	chr5	dexseq_prepare_annotation2.py	exon	.	+	.	NLN	26	5.64406594727893e-56	1.11514024096379e-53
ENSG00000266967.ENSG00000267060.ENSG00000108825.91	ENSG00000266967+ENSG00000267060+ENSG00000108825	chr17	dexseq_prepare_annotation2.py	exon	.	-	.		41	8.36581559081412e-56	1.62993973761028e-53
ENSG00000221968.44	ENSG00000221968	chr11	dexseq_prepare_annotation2.py	exon	.	-	.	FADS3	21	1.09674398315321e-55	2.10755131447578e-53
ENSG00000175287.ENSG00000095319.ENSG00000251184.106	ENSG00000175287+ENSG00000095319+ENSG00000251184	chr9	dexseq_prepare_annotation2.py	exon	.	+	.		34	1.49759223803702e-55	2.83894917772748e-53
ENSG00000067248.35	ENSG00000067248	chr5	dexseq_prepare_annotation2.py	exon	.	-	.	DHX29	28	2.29272004777616e-55	4.28830357736053e-53
ENSG00000233673.ENSG00000187627.44	ENSG00000233673+ENSG00000187627	chr2	dexseq_prepare_annotation2.py	exon	.	+	.		40	2.68448864971521e-55	4.95500089186908e-53
ENSG00000113649.35	ENSG00000113649	chr5	dexseq_prepare_annotation2.py	exon	.	+	.	TCERG1	33	4.34220560870122e-55	7.91070912712477e-53
ENSG00000147099.36	ENSG00000147099	chrX	dexseq_prepare_annotation2.py	exon	.	-	.	HDAC8	26	1.55005097174223e-54	2.78770705533334e-52
ENSG00000188897.78	ENSG00000188897	chr16	dexseq_prepare_annotation2.py	exon	.	-	.	CTD-3088G3.8	27	2.30342855579701e-54	4.0901893393317e-52
ENSG00000125170.47	ENSG00000125170	chr16	dexseq_prepare_annotation2.py	exon	.	-	.	DOK4	20	2.88812825744254e-54	5.0643328994255e-52
ENSG00000163629.59	ENSG00000163629	chr4	dexseq_prepare_annotation2.py	exon	.	+	.	PTPN13	45	3.22417207935363e-54	5.58378838631762e-52
ENSG00000166535.41	ENSG00000166535	chr12	dexseq_prepare_annotation2.py	exon	.	+	.	A2ML1	28	3.66541903151051e-54	6.27054855780847e-52
ENSG00000159674.51	ENSG00000159674	chr4	dexseq_prepare_annotation2.py	exon	.	-	.	SPON2	29	4.27998222565927e-54	7.23368562187328e-52
ENSG00000204655.30	ENSG00000204655	chr6	dexseq_prepare_annotation2.py	exon	.	+	.	MOG	20	5.76671387087166e-54	9.63041216435567e-52
ENSG00000151612.33	ENSG00000151612	chr4	dexseq_prepare_annotation2.py	exon	.	-	.	ZNF827	26	6.84372648972946e-54	1.12945641409323e-51
ENSG00000001631.ENSG00000243107.67	ENSG00000001631+ENSG00000243107	chr7	dexseq_prepare_annotation2.py	exon	.	-	.		51	8.53243437060579e-54	1.39177894594021e-51
ENSG00000179818.ENSG00000244617.128	ENSG00000179818+ENSG00000244617	chr2	dexseq_prepare_annotation2.py	exon	.	-	.		61	1.10268036715474e-53	1.77797703338467e-51
ENSG00000177542.58	ENSG00000177542	chr11	dexseq_prepare_annotation2.py	exon	.	-	.	SLC25A22	33	1.45080927242478e-53	2.31272187199713e-51
ENSG00000118515.80	ENSG00000118515	chr6	dexseq_prepare_annotation2.py	exon	.	-	.	SGK1	54	2.40883894902976e-53	3.7967632333696e-51
ENSG00000150672.ENSG00000256466.95	ENSG00000150672+ENSG00000256466	chr11	dexseq_prepare_annotation2.py	exon	.	-	.		24	4.609293288738e-53	7.18435180604629e-51
ENSG00000207112.ENSG00000210825.ENSG00000239195.ENSG00000207145.ENSG00000166012.ENSG00000207304.ENSG00000206834.ENSG00000221170.ENSG00000206799.74	ENSG00000207112+ENSG00000210825+ENSG00000239195+ENSG00000207145+ENSG00000166012+ENSG00000207304+ENSG00000206834+ENSG00000221170+ENSG00000206799	chr11	dexseq_prepare_annotation2.py	exon	.	-	.		49	5.32697084380414e-53	8.21173043921808e-51
ENSG00000187741.92	ENSG00000187741	chr16	dexseq_prepare_annotation2.py	exon	.	-	.	FANCA	44	6.36476623527665e-53	9.70488486396313e-51
ENSG00000079102.89	ENSG00000079102	chr8	dexseq_prepare_annotation2.py	exon	.	-	.	RUNX1T1	24	9.02678080064123e-53	1.36158796850963e-50
ENSG00000138448.37	ENSG00000138448	chr2	dexseq_prepare_annotation2.py	exon	.	+	.	ITGAV	25	9.34278548951468e-53	1.39426164730757e-50
ENSG00000012061.30	ENSG00000012061	chr19	dexseq_prepare_annotation2.py	exon	.	-	.	ERCC1	24	4.74914355377173e-52	7.01273534445367e-50
ENSG00000198632.ENSG00000174368.32	ENSG00000198632+ENSG00000174368	chr7	dexseq_prepare_annotation2.py	exon	.	-	.		24	8.50320586395644e-52	1.24253095687063e-49
ENSG00000059573.24	ENSG00000059573	chr10	dexseq_prepare_annotation2.py	exon	.	-	.	ALDH18A1	21	9.20646273524718e-52	1.33142535309327e-49
ENSG00000255339.ENSG00000075826.ENSG00000166136.84	ENSG00000255339+ENSG00000075826+ENSG00000166136	chr10	dexseq_prepare_annotation2.py	exon	.	-	.		52	2.05620129218687e-51	2.94330527824463e-49
ENSG00000212091.ENSG00000144061.44	ENSG00000212091+ENSG00000144061	chr2	dexseq_prepare_annotation2.py	exon	.	-	.		25	2.24489136297415e-51	3.18094303432338e-49
ENSG00000140853.107	ENSG00000140853	chr16	dexseq_prepare_annotation2.py	exon	.	+	.	NLRC5	29	4.01875901188449e-51	5.63751514187156e-49
ENSG00000095564.45	ENSG00000095564	chr10	dexseq_prepare_annotation2.py	exon	.	+	.	BTAF1	35	4.2033451059901e-51	5.83807179671575e-49
ENSG00000048740.27	ENSG00000048740	chr10	dexseq_prepare_annotation2.py	exon	.	+	.	CELF2	15	4.28960765036233e-51	5.89947216855713e-49
ENSG00000181666.64	ENSG00000181666	chr19	dexseq_prepare_annotation2.py	exon	.	+	.	HKR1	42	1.12334187951345e-50	1.52992620250628e-48
ENSG00000064201.43	ENSG00000064201	chr11	dexseq_prepare_annotation2.py	exon	.	+	.	TSPAN32	18	1.22811902704214e-50	1.65654362609107e-48
ENSG00000177830.74	ENSG00000177830	chr11	dexseq_prepare_annotation2.py	exon	.	-	.	CHID1	46	1.2693522810466e-50	1.69585464747826e-48
ENSG00000170448.33	ENSG00000170448	chr4	dexseq_prepare_annotation2.py	exon	.	-	.	NFXL1	27	1.94312023723576e-50	2.57151798942861e-48
ENSG00000166313.50	ENSG00000166313	chr11	dexseq_prepare_annotation2.py	exon	.	-	.	APBB1	44	2.83194581715282e-50	3.70254038711173e-48
ENSG00000068878.66	ENSG00000068878	chr2	dexseq_prepare_annotation2.py	exon	.	-	.	PSME4	19	2.85054435278063e-50	3.70254038711173e-48
ENSG00000232732.49	ENSG00000232732	chr2	dexseq_prepare_annotation2.py	exon	.	-	.	AC073043.1	41	4.20663775553805e-50	5.41382701235667e-48
ENSG00000181090.64	ENSG00000181090	chr9	dexseq_prepare_annotation2.py	exon	.	+	.	EHMT1	14	5.82131866010634e-50	7.42376892399744e-48
ENSG00000114416.58	ENSG00000114416	chr3	dexseq_prepare_annotation2.py	exon	.	+	.	FXR1	50	6.45392595750384e-50	8.15636696683458e-48
ENSG00000156261.28	ENSG00000156261	chr21	dexseq_prepare_annotation2.py	exon	.	-	.	CCT8	19	1.54722336241597e-49	1.937897261426e-47
ENSG00000021762.60	ENSG00000021762	chr11	dexseq_prepare_annotation2.py	exon	.	-	.	OSBPL5	36	1.68338991216844e-49	2.08978705202645e-47
ENSG00000116883.ENSG00000214193.35	ENSG00000116883+ENSG00000214193	chr1	dexseq_prepare_annotation2.py	exon	.	+	.		28	2.10565529116187e-49	2.59106424775603e-47
ENSG00000092148.79	ENSG00000092148	chr14	dexseq_prepare_annotation2.py	exon	.	-	.	HECTD1	37	2.30883021751249e-49	2.81637132967524e-47
ENSG00000050438.37	ENSG00000050438	chr12	dexseq_prepare_annotation2.py	exon	.	+	.	SLC4A8	18	3.21802100647894e-49	3.89158609300747e-47
ENSG00000100949.67	ENSG00000100949	chr14	dexseq_prepare_annotation2.py	exon	.	-	.	RABGGTA	36	9.77499418658233e-49	1.17199673888356e-46
ENSG00000115464.45	ENSG00000115464	chr2	dexseq_prepare_annotation2.py	exon	.	-	.	USP34	19	1.15577616735247e-48	1.37400237928986e-46
ENSG00000221983.24	ENSG00000221983	chr19	dexseq_prepare_annotation2.py	exon	.	+	.	UBA52	12	1.24269690559698e-48	1.45867377520794e-46
ENSG00000085999.34	ENSG00000085999	chr1	dexseq_prepare_annotation2.py	exon	.	+	.	RAD54L	27	1.24779621489131e-48	1.45867377520794e-46
ENSG00000142449.75	ENSG00000142449	chr19	dexseq_prepare_annotation2.py	exon	.	-	.	FBN3	33	1.43831038537583e-48	1.66748909802084e-46
ENSG00000066739.54	ENSG00000066739	chr14	dexseq_prepare_annotation2.py	exon	.	-	.	ATG2B	33	1.58133802731355e-48	1.8182794956684e-46
ENSG00000126581.56	ENSG00000126581	chr17	dexseq_prepare_annotation2.py	exon	.	-	.	BECN1	32	1.80036403451783e-48	2.05329322570862e-46
ENSG00000085276.54	ENSG00000085276	chr3	dexseq_prepare_annotation2.py	exon	.	-	.	MECOM	15	2.19098449093532e-48	2.47863955151941e-46
ENSG00000254634.ENSG00000183336.ENSG00000261740.32	ENSG00000254634+ENSG00000183336+ENSG00000261740	chr16	dexseq_prepare_annotation2.py	exon	.	-	.		15	2.43501230391225e-48	2.73266820794249e-46
ENSG00000196549.49	ENSG00000196549	chr3	dexseq_prepare_annotation2.py	exon	.	+	.	MME	37	2.59661374391021e-48	2.89089663488671e-46
ENSG00000165125.35	ENSG00000165125	chr7	dexseq_prepare_annotation2.py	exon	.	-	.	TRPV6	20	3.46168357161581e-48	3.8236611923328e-46
ENSG00000005801.ENSG00000263365.69	ENSG00000005801+ENSG00000263365	chr11	dexseq_prepare_annotation2.py	exon	.	-	.		16	7.12894572392157e-48	7.81287895431029e-46
ENSG00000131018.244	ENSG00000131018	chr6	dexseq_prepare_annotation2.py	exon	.	-	.	SYNE1	105	1.06108360863488e-47	1.15386673348295e-45
ENSG00000207945.ENSG00000100124.34	ENSG00000207945+ENSG00000100124	chr22	dexseq_prepare_annotation2.py	exon	.	-	.		12	1.64116936876066e-47	1.77094799269035e-45
ENSG00000007516.39	ENSG00000007516	chr16	dexseq_prepare_annotation2.py	exon	.	+	.	BAIAP3	26	1.69453260503914e-47	1.81457277736557e-45
ENSG00000082126.46	ENSG00000082126	chr2	dexseq_prepare_annotation2.py	exon	.	-	.	MPP4	29	3.01743191873644e-47	3.206707193639e-45
ENSG00000126883.95	ENSG00000126883	chr9	dexseq_prepare_annotation2.py	exon	.	+	.	NUP214	31	5.53653820873202e-47	5.83959082647314e-45
ENSG00000159217.ENSG00000264552.21	ENSG00000159217+ENSG00000264552	chr17	dexseq_prepare_annotation2.py	exon	.	+	.		12	7.50654165377663e-47	7.85834077008795e-45
ENSG00000215298.ENSG00000147454.29	ENSG00000215298+ENSG00000147454	chr8	dexseq_prepare_annotation2.py	exon	.	+	.		19	8.99505957558331e-47	9.34686635009501e-45
ENSG00000123384.69	ENSG00000123384	chr12	dexseq_prepare_annotation2.py	exon	.	+	.	LRP1	33	1.01832468901156e-46	1.05037196598928e-44
ENSG00000148700.55	ENSG00000148700	chr10	dexseq_prepare_annotation2.py	exon	.	+	.	ADD3	37	1.05774136090022e-46	1.08306538764294e-44
ENSG00000260391.ENSG00000160145.110	ENSG00000260391+ENSG00000160145	chr3	dexseq_prepare_annotation2.py	exon	.	+	.		65	1.30475746465629e-46	1.32631432711583e-44
ENSG00000245937.30	ENSG00000245937	chr5	dexseq_prepare_annotation2.py	exon	.	-	.	CTC-228N24.3	28	1.50836818447511e-46	1.52225819365589e-44
ENSG00000147813.46	ENSG00000147813	chr8	dexseq_prepare_annotation2.py	exon	.	-	.	NAPRT1	35	2.19291778953903e-46	2.19730362511811e-44
ENSG00000177479.68	ENSG00000177479	chr3	dexseq_prepare_annotation2.py	exon	.	+	.	ARIH2	49	2.71526796548401e-46	2.70140276736238e-44
ENSG00000134982.ENSG00000272869.ENSG00000258864.ENSG00000212643.ENSG00000153037.70	ENSG00000134982+ENSG00000272869+ENSG00000258864+ENSG00000212643+ENSG00000153037	chr5	dexseq_prepare_annotation2.py	exon	.	+	.		20	2.73776943690678e-46	2.70460772260058e-44
ENSG00000142621.76	ENSG00000142621	chr1	dexseq_prepare_annotation2.py	exon	.	+	.	FHAD1	29	5.51524106781211e-46	5.41033578316562e-44
ENSG00000144452.52	ENSG00000144452	chr2	dexseq_prepare_annotation2.py	exon	.	-	.	ABCA12	30	7.50063018000285e-46	7.30686390035277e-44
ENSG00000175203.70	ENSG00000175203	chr12	dexseq_prepare_annotation2.py	exon	.	-	.	DCTN2	23	7.73742375585686e-46	7.48555727221794e-44
ENSG00000123607.45	ENSG00000123607	chr2	dexseq_prepare_annotation2.py	exon	.	-	.	TTC21B	31	8.94592705880887e-46	8.59544279321718e-44
ENSG00000250571.ENSG00000181638.ENSG00000264668.37	ENSG00000250571+ENSG00000181638+ENSG00000264668	chr8	dexseq_prepare_annotation2.py	exon	.	+	.		23	1.02093085717481e-45	9.74259732275391e-44
ENSG00000077063.46	ENSG00000077063	chr7	dexseq_prepare_annotation2.py	exon	.	-	.	CTTNBP2	30	1.10839618890905e-45	1.05057984716326e-43
ENSG00000119650.ENSG00000119685.ENSG00000119686.142	ENSG00000119650+ENSG00000119685+ENSG00000119686	chr14	dexseq_prepare_annotation2.py	exon	.	+	.		47	1.35499902878507e-45	1.27569975676489e-43
ENSG00000175061.68	ENSG00000175061	chr17	dexseq_prepare_annotation2.py	exon	.	+	.	FAM211A-AS1	36	1.54262704280347e-45	1.44266481042981e-43
ENSG00000205133.40	ENSG00000205133	chr8	dexseq_prepare_annotation2.py	exon	.	-	.	TRIQK	25	1.58979644004993e-45	1.47693142125963e-43
ENSG00000168314.33	ENSG00000168314	chr3	dexseq_prepare_annotation2.py	exon	.	+	.	MOBP	21	1.82231753326355e-45	1.68180726030401e-43
ENSG00000254615.ENSG00000164830.49	ENSG00000254615+ENSG00000164830	chr8	dexseq_prepare_annotation2.py	exon	.	+	.		39	2.55413445526877e-45	2.34179072800721e-43
ENSG00000158089.50	ENSG00000158089	chr2	dexseq_prepare_annotation2.py	exon	.	-	.	GALNT14	29	3.7643617853581e-45	3.42899137175347e-43
ENSG00000008710.140	ENSG00000008710	chr16	dexseq_prepare_annotation2.py	exon	.	-	.	PKD1	74	4.86353578939815e-45	4.40165677765659e-43
ENSG00000012983.43	ENSG00000012983	chr14	dexseq_prepare_annotation2.py	exon	.	-	.	MAP4K5	20	5.51805108762061e-45	4.96200132417576e-43
ENSG00000137877.58	ENSG00000137877	chr15	dexseq_prepare_annotation2.py	exon	.	-	.	SPTBN5	52	6.03709284447713e-45	5.39416168295065e-43
ENSG00000257225.ENSG00000134283.54	ENSG00000257225+ENSG00000134283	chr12	dexseq_prepare_annotation2.py	exon	.	+	.		18	6.23374989997081e-45	5.53462301245509e-43
ENSG00000167543.35	ENSG00000167543	chr17	dexseq_prepare_annotation2.py	exon	.	+	.	TP53I13	20	7.49240410011826e-45	6.61027954191565e-43
ENSG00000189091.52	ENSG00000189091	chr16	dexseq_prepare_annotation2.py	exon	.	+	.	SF3B3	23	7.62851576700901e-45	6.68830119872515e-43
ENSG00000162825.103	ENSG00000162825	chr1	dexseq_prepare_annotation2.py	exon	.	+	.	NBPF8	48	7.85087913819607e-45	6.84050512736736e-43
ENSG00000240207.ENSG00000118855.66	ENSG00000240207+ENSG00000118855	chr3	dexseq_prepare_annotation2.py	exon	.	+	.		51	1.19390742946233e-44	1.03383539632701e-42
ENSG00000239306.ENSG00000173933.ENSG00000248643.ENSG00000258297.60	ENSG00000239306+ENSG00000173933+ENSG00000248643+ENSG00000258297	chr11	dexseq_prepare_annotation2.py	exon	.	+	.		41	1.47150659803268e-44	1.26639843909218e-42
ENSG00000173846.28	ENSG00000173846	chr1	dexseq_prepare_annotation2.py	exon	.	+	.	PLK3	21	1.5925796355547e-44	1.36223823948545e-42
ENSG00000254553.ENSG00000273274.ENSG00000160062.16	ENSG00000254553+ENSG00000273274+ENSG00000160062	chr1	dexseq_prepare_annotation2.py	exon	.	+	.		14	2.13977263343772e-44	1.81919578799178e-42
ENSG00000103343.ENSG00000103351.ENSG00000263212.ENSG00000262621.ENSG00000122390.139	ENSG00000103343+ENSG00000103351+ENSG00000263212+ENSG00000262621+ENSG00000122390	chr16	dexseq_prepare_annotation2.py	exon	.	+	.		73	2.18602507680236e-44	1.84732287815563e-42
ENSG00000010438.20	ENSG00000010438	chr9	dexseq_prepare_annotation2.py	exon	.	+	.	PRSS3	15	2.32904732478293e-44	1.95639975281766e-42
ENSG00000131558.68	ENSG00000131558	chr7	dexseq_prepare_annotation2.py	exon	.	+	.	EXOC4	48	4.3701679068763e-44	3.64909020224171e-42
ENSG00000103671.28	ENSG00000103671	chr15	dexseq_prepare_annotation2.py	exon	.	+	.	TRIP4	14	5.10512938928896e-44	4.23755947177192e-42
ENSG00000100884.52	ENSG00000100884	chr14	dexseq_prepare_annotation2.py	exon	.	+	.	CPNE6	31	5.31517853105526e-44	4.38596026080254e-42
ENSG00000178149.44	ENSG00000178149	chr3	dexseq_prepare_annotation2.py	exon	.	-	.	DALRD3	29	6.7732219419502e-44	5.5564185615016e-42
ENSG00000142330.ENSG00000178623.54	ENSG00000142330+ENSG00000178623	chr2	dexseq_prepare_annotation2.py	exon	.	+	.		45	8.27221049603221e-44	6.74666097897325e-42
ENSG00000068137.34	ENSG00000068137	chr17	dexseq_prepare_annotation2.py	exon	.	-	.	PLEKHH3	25	8.88770068725534e-44	7.2067436555386e-42
ENSG00000118900.37	ENSG00000118900	chr16	dexseq_prepare_annotation2.py	exon	.	+	.	UBN1	27	1.25447188929086e-43	1.01136388867656e-41
ENSG00000118308.67	ENSG00000118308	chr12	dexseq_prepare_annotation2.py	exon	.	+	.	LRMP	50	1.83680730448114e-43	1.47238473527208e-41
ENSG00000240731.ENSG00000127054.120	ENSG00000240731+ENSG00000127054	chr1	dexseq_prepare_annotation2.py	exon	.	-	.		37	2.09522167571325e-43	1.66998691289235e-41
ENSG00000175213.13	ENSG00000175213	chr11	dexseq_prepare_annotation2.py	exon	.	+	.	ZNF408	11	2.13099346194292e-43	1.6889026149229e-41
ENSG00000141447.ENSG00000265750.61	ENSG00000141447+ENSG00000265750	chr18	dexseq_prepare_annotation2.py	exon	.	-	.		39	2.49070177992774e-43	1.96289688588912e-41
ENSG00000100427.27	ENSG00000100427	chr22	dexseq_prepare_annotation2.py	exon	.	-	.	MLC1	21	2.76630778285316e-43	2.16791986468515e-41
ENSG00000025434.75	ENSG00000025434	chr11	dexseq_prepare_annotation2.py	exon	.	+	.	NR1H3	24	2.89977252960434e-43	2.25988939140498e-41
ENSG00000175221.32	ENSG00000175221	chr19	dexseq_prepare_annotation2.py	exon	.	-	.	MED16	13	4.9793882332692e-43	3.85916343294477e-41
ENSG00000151655.30	ENSG00000151655	chr10	dexseq_prepare_annotation2.py	exon	.	+	.	ITIH2	24	5.79551780456977e-43	4.46700680013763e-41
ENSG00000221978.56	ENSG00000221978	chr1	dexseq_prepare_annotation2.py	exon	.	-	.	CCNL2	20	6.64693754428396e-43	5.09525900935603e-41
ENSG00000138074.58	ENSG00000138074	chr2	dexseq_prepare_annotation2.py	exon	.	-	.	SLC5A6	30	7.0172155515414e-43	5.3498641172295e-41
ENSG00000103197.85	ENSG00000103197	chr16	dexseq_prepare_annotation2.py	exon	.	+	.	TSC2	49	7.10003062840963e-43	5.38374214353137e-41
ENSG00000077549.29	ENSG00000077549	chr1	dexseq_prepare_annotation2.py	exon	.	-	.	CAPZB	24	7.68572931902888e-43	5.79652746706113e-41
ENSG00000213908.18	ENSG00000213908	chr19	dexseq_prepare_annotation2.py	exon	.	-	.	CYP2A7P1	13	9.83813660577975e-43	7.38018076502023e-41
ENSG00000125520.ENSG00000273047.ENSG00000273154.ENSG00000197114.ENSG00000203896.89	ENSG00000125520+ENSG00000273047+ENSG00000273154+ENSG00000197114+ENSG00000203896	chr20	dexseq_prepare_annotation2.py	exon	.	+	.		35	1.17689863311832e-42	8.78166703477864e-41
ENSG00000170266.ENSG00000188167.54	ENSG00000170266+ENSG00000188167	chr3	dexseq_prepare_annotation2.py	exon	.	-	.		39	1.50819427844718e-42	1.11452037305418e-40
ENSG00000221988.ENSG00000258388.ENSG00000241404.69	ENSG00000221988+ENSG00000258388+ENSG00000241404	chr6	dexseq_prepare_annotation2.py	exon	.	+	.		12	1.50954427488091e-42	1.11452037305418e-40
ENSG00000172638.43	ENSG00000172638	chr11	dexseq_prepare_annotation2.py	exon	.	-	.	EFEMP2	17	1.72278985018387e-42	1.26530345645965e-40
ENSG00000113163.31	ENSG00000113163	chr5	dexseq_prepare_annotation2.py	exon	.	-	.	COL4A3BP	19	1.80066802014791e-42	1.31561307222057e-40
ENSG00000225697.70	ENSG00000225697	chr3	dexseq_prepare_annotation2.py	exon	.	-	.	SLC26A6	40	2.03097395110773e-42	1.47619184384141e-40
ENSG00000159210.43	ENSG00000159210	chr17	dexseq_prepare_annotation2.py	exon	.	-	.	SNF8	28	2.21243749401942e-42	1.59979758588167e-40
ENSG00000141971.ENSG00000269640.60	ENSG00000141971+ENSG00000269640	chr19	dexseq_prepare_annotation2.py	exon	.	+	.		32	2.40339639938071e-42	1.72896639438526e-40
ENSG00000100938.70	ENSG00000100938	chr14	dexseq_prepare_annotation2.py	exon	.	+	.	GMPR2	14	2.60730844277289e-42	1.86608789975603e-40
ENSG00000099622.104	ENSG00000099622	chr19	dexseq_prepare_annotation2.py	exon	.	+	.	CIRBP	34	2.65455717626668e-42	1.89026030805426e-40
ENSG00000067225.62	ENSG00000067225	chr15	dexseq_prepare_annotation2.py	exon	.	-	.	PKM	42	2.75804604856621e-42	1.95403383683266e-40
ENSG00000166444.150	ENSG00000166444	chr11	dexseq_prepare_annotation2.py	exon	.	-	.	ST5	124	2.94414565155648e-42	2.07540076382082e-40
ENSG00000012504.24	ENSG00000012504	chr12	dexseq_prepare_annotation2.py	exon	.	+	.	NR1H4	18	3.6964926779832e-42	2.59271996433742e-40
ENSG00000055609.33	ENSG00000055609	chr7	dexseq_prepare_annotation2.py	exon	.	-	.	KMT2C	24	4.92707172686997e-42	3.43865483505134e-40
ENSG00000128973.ENSG00000260007.ENSG00000129007.30	ENSG00000128973+ENSG00000260007+ENSG00000129007	chr15	dexseq_prepare_annotation2.py	exon	.	-	.		24	5.03526542407848e-42	3.48144743408476e-40
ENSG00000168615.34	ENSG00000168615	chr8	dexseq_prepare_annotation2.py	exon	.	+	.	ADAM9	25	5.03802273395499e-42	3.48144743408476e-40
ENSG00000091181.31	ENSG00000091181	chr3	dexseq_prepare_annotation2.py	exon	.	-	.	IL5RA	23	5.35429459448659e-42	3.68186492997343e-40
ENSG00000174233.41	ENSG00000174233	chr12	dexseq_prepare_annotation2.py	exon	.	-	.	ADCY6	30	5.76485220535547e-42	3.94484618227934e-40
ENSG00000141524.ENSG00000204282.62	ENSG00000141524+ENSG00000204282	chr17	dexseq_prepare_annotation2.py	exon	.	-	.		28	5.87436948881905e-42	4.00027452374532e-40
ENSG00000104419.72	ENSG00000104419	chr8	dexseq_prepare_annotation2.py	exon	.	-	.	NDRG1	68	6.52764826239482e-42	4.42366424274756e-40
ENSG00000127329.56	ENSG00000127329	chr12	dexseq_prepare_annotation2.py	exon	.	-	.	PTPRB	24	6.58089820645341e-42	4.43830961731387e-40
ENSG00000137500.48	ENSG00000137500	chr11	dexseq_prepare_annotation2.py	exon	.	-	.	CCDC90B	33	7.00287356179826e-42	4.70030192942134e-40
ENSG00000105135.32	ENSG00000105135	chr19	dexseq_prepare_annotation2.py	exon	.	-	.	ILVBL	31	8.95790635224547e-42	5.98388144329997e-40
ENSG00000062485.ENSG00000257727.ENSG00000135473.ENSG00000144785.168	ENSG00000062485+ENSG00000257727+ENSG00000135473+ENSG00000144785	chr12	dexseq_prepare_annotation2.py	exon	.	-	.		34	1.09743814671503e-41	7.29614328062486e-40
ENSG00000139644.49	ENSG00000139644	chr12	dexseq_prepare_annotation2.py	exon	.	+	.	TMBIM6	28	1.21611850941976e-41	8.04703323119831e-40
ENSG00000146648.37	ENSG00000146648	chr7	dexseq_prepare_annotation2.py	exon	.	+	.	EGFR	22	1.5950235783144e-41	1.05046904960537e-39
ENSG00000196504.36	ENSG00000196504	chr2	dexseq_prepare_annotation2.py	exon	.	-	.	PRPF40A	29	2.10430892308725e-41	1.37940399874149e-39
ENSG00000102897.25	ENSG00000102897	chr16	dexseq_prepare_annotation2.py	exon	.	+	.	LYRM1	16	2.38339197279157e-41	1.55508012066605e-39
ENSG00000241015.ENSG00000160336.26	ENSG00000241015+ENSG00000160336	chr19	dexseq_prepare_annotation2.py	exon	.	+	.		19	2.4269325876125e-41	1.57615788606612e-39
ENSG00000004399.59	ENSG00000004399	chr3	dexseq_prepare_annotation2.py	exon	.	-	.	PLXND1	16	3.19413172965803e-41	2.0648516084628e-39
ENSG00000168137.81	ENSG00000168137	chr3	dexseq_prepare_annotation2.py	exon	.	+	.	SETD5	26	3.78285737052042e-41	2.43421666025966e-39
ENSG00000257341.ENSG00000213145.ENSG00000185347.80	ENSG00000257341+ENSG00000213145+ENSG00000185347	chr14	dexseq_prepare_annotation2.py	exon	.	+	.		53	3.95517935372576e-41	2.53348200794817e-39
ENSG00000079215.33	ENSG00000079215	chr5	dexseq_prepare_annotation2.py	exon	.	+	.	SLC1A3	18	4.88425161215338e-41	3.11437643705852e-39
ENSG00000023191.67	ENSG00000023191	chr11	dexseq_prepare_annotation2.py	exon	.	-	.	RNH1	10	6.79879429130874e-41	4.31554236735199e-39
ENSG00000215428.ENSG00000148357.71	ENSG00000215428+ENSG00000148357	chr9	dexseq_prepare_annotation2.py	exon	.	+	.		39	7.80430830291457e-41	4.93147913843629e-39
ENSG00000059769.ENSG00000244115.ENSG00000242616.15	ENSG00000059769+ENSG00000244115+ENSG00000242616	chr9	dexseq_prepare_annotation2.py	exon	.	+	.		10	8.12491990779571e-41	5.11104827204297e-39
ENSG00000150712.26	ENSG00000150712	chr5	dexseq_prepare_annotation2.py	exon	.	-	.	MTMR12	21	1.01008006231161e-40	6.32562639022645e-39
ENSG00000016864.46	ENSG00000016864	chr3	dexseq_prepare_annotation2.py	exon	.	-	.	GLT8D1	32	1.75729941636214e-40	1.09561760945458e-38
ENSG00000175137.17	ENSG00000175137	chr1	dexseq_prepare_annotation2.py	exon	.	-	.	SH3BP5L	14	1.9341110008565e-40	1.20051810265553e-38
ENSG00000114480.26	ENSG00000114480	chr3	dexseq_prepare_annotation2.py	exon	.	-	.	GBE1	14	2.02743091249868e-40	1.25289871544191e-38
ENSG00000170421.48	ENSG00000170421	chr12	dexseq_prepare_annotation2.py	exon	.	-	.	KRT8	33	2.26180945265329e-40	1.39160802639563e-38
ENSG00000182326.ENSG00000257084.ENSG00000126749.86	ENSG00000182326+ENSG00000257084+ENSG00000126749	chr12	dexseq_prepare_annotation2.py	exon	.	+	.		39	2.34364095995246e-40	1.43565918717088e-38
ENSG00000169727.66	ENSG00000169727	chr17	dexseq_prepare_annotation2.py	exon	.	+	.	GPS1	44	3.64735056831511e-40	2.22456668575323e-38
ENSG00000113569.48	ENSG00000113569	chr5	dexseq_prepare_annotation2.py	exon	.	-	.	NUP155	28	4.912305774402e-40	2.98310932481867e-38
ENSG00000138594.26	ENSG00000138594	chr15	dexseq_prepare_annotation2.py	exon	.	+	.	TMOD3	20	5.27270599778259e-40	3.18816895417647e-38
ENSG00000104980.35	ENSG00000104980	chr19	dexseq_prepare_annotation2.py	exon	.	-	.	TIMM44	24	5.34568142215116e-40	3.2184214158771e-38
ENSG00000022840.73	ENSG00000022840	chr12	dexseq_prepare_annotation2.py	exon	.	+	.	RNF10	43	5.41802477802464e-40	3.24803639256964e-38
ENSG00000168026.69	ENSG00000168026	chr3	dexseq_prepare_annotation2.py	exon	.	+	.	TTC21A	31	1.13615199665123e-39	6.78210221660575e-38
ENSG00000083838.22	ENSG00000083838	chr19	dexseq_prepare_annotation2.py	exon	.	+	.	ZNF446	6	1.22313133382868e-39	7.27037557243589e-38
ENSG00000013573.86	ENSG00000013573	chr12	dexseq_prepare_annotation2.py	exon	.	+	.	DDX11	33	1.40501226082523e-39	8.31624978685922e-38
ENSG00000188038.ENSG00000038358.ENSG00000263126.ENSG00000221526.52	ENSG00000188038+ENSG00000038358+ENSG00000263126+ENSG00000221526	chr16	dexseq_prepare_annotation2.py	exon	.	+	.		43	1.42724473873764e-39	8.41234840126538e-38
ENSG00000077157.ENSG00000232626.59	ENSG00000077157+ENSG00000232626	chr1	dexseq_prepare_annotation2.py	exon	.	+	.		34	1.9796210033584e-39	1.16192985084149e-37
ENSG00000104324.24	ENSG00000104324	chr8	dexseq_prepare_annotation2.py	exon	.	+	.	CPQ	20	2.36004847121977e-39	1.37944833142795e-37
ENSG00000108309.26	ENSG00000108309	chr17	dexseq_prepare_annotation2.py	exon	.	+	.	RUNDC3A	23	6.08559567508445e-39	3.5422712087172e-37
ENSG00000152556.88	ENSG00000152556	chr12	dexseq_prepare_annotation2.py	exon	.	+	.	PFKM	36	6.21559002683571e-39	3.60298747505997e-37
ENSG00000074706.24	ENSG00000074706	chr6	dexseq_prepare_annotation2.py	exon	.	-	.	IPCEF1	16	6.39403717899709e-39	3.69117504308523e-37
ENSG00000162878.28	ENSG00000162878	chr2	dexseq_prepare_annotation2.py	exon	.	+	.	PKDCC	22	7.26413196850936e-39	4.17628046123973e-37
ENSG00000104738.48	ENSG00000104738	chr8	dexseq_prepare_annotation2.py	exon	.	+	.	MCM4	39	7.73828956928471e-39	4.43072351338473e-37
ENSG00000182541.30	ENSG00000182541	chr22	dexseq_prepare_annotation2.py	exon	.	+	.	LIMK2	10	8.83178311817842e-39	5.03627047080516e-37
ENSG00000075151.24	ENSG00000075151	chr1	dexseq_prepare_annotation2.py	exon	.	-	.	EIF4G3	6	1.09728544430769e-38	6.23187053147704e-37
ENSG00000100031.ENSG00000100028.91	ENSG00000100031+ENSG00000100028	chr22	dexseq_prepare_annotation2.py	exon	.	+	.		61	1.26127980658499e-38	7.13436819627993e-37
ENSG00000042317.55	ENSG00000042317	chr14	dexseq_prepare_annotation2.py	exon	.	+	.	SPATA7	24	1.38802013305135e-38	7.81973752066036e-37
ENSG00000023839.35	ENSG00000023839	chr10	dexseq_prepare_annotation2.py	exon	.	+	.	ABCC2	27	1.48658421294277e-38	8.34152133566449e-37
ENSG00000141556.92	ENSG00000141556	chr17	dexseq_prepare_annotation2.py	exon	.	+	.	TBCD	43	1.67308370703643e-38	9.35060487741319e-37
ENSG00000077782.100	ENSG00000077782	chr8	dexseq_prepare_annotation2.py	exon	.	-	.	FGFR1	52	2.03122046579891e-38	1.13071272596139e-36
ENSG00000173818.62	ENSG00000173818	chr17	dexseq_prepare_annotation2.py	exon	.	+	.	ENDOV	23	2.17102734122667e-38	1.20376172105643e-36
ENSG00000149179.51	ENSG00000149179	chr11	dexseq_prepare_annotation2.py	exon	.	+	.	C11orf49	39	3.92365194449095e-38	2.16696808965823e-36
ENSG00000135636.46	ENSG00000135636	chr2	dexseq_prepare_annotation2.py	exon	.	+	.	DYSF	40	3.98231089376699e-38	2.19073949873582e-36
ENSG00000196235.ENSG00000213922.19	ENSG00000196235+ENSG00000213922	chr19	dexseq_prepare_annotation2.py	exon	.	+	.		10	5.46926997962255e-38	2.9969890341463e-36
ENSG00000173821.108	ENSG00000173821	chr17	dexseq_prepare_annotation2.py	exon	.	+	.	RNF213	24	8.49115114106044e-38	4.62798931478278e-36
ENSG00000114353.30	ENSG00000114353	chr3	dexseq_prepare_annotation2.py	exon	.	+	.	GNAI2	14	8.51169976628142e-38	4.62798931478278e-36
ENSG00000197013.ENSG00000269237.ENSG00000196268.ENSG00000268658.55	ENSG00000197013+ENSG00000269237+ENSG00000196268+ENSG00000268658	chr19	dexseq_prepare_annotation2.py	exon	.	+	.		30	1.07526078285092e-37	5.82384488873847e-36
ENSG00000132694.37	ENSG00000132694	chr1	dexseq_prepare_annotation2.py	exon	.	-	.	ARHGEF11	26	1.0933950267893e-37	5.89928670607706e-36
ENSG00000185989.27	ENSG00000185989	chr13	dexseq_prepare_annotation2.py	exon	.	-	.	RASA3	25	1.20840530618277e-37	6.49483127782833e-36
ENSG00000155363.60	ENSG00000155363	chr1	dexseq_prepare_annotation2.py	exon	.	+	.	MOV10	16	1.23526271267166e-37	6.6138417302893e-36
ENSG00000168259.35	ENSG00000168259	chr17	dexseq_prepare_annotation2.py	exon	.	-	.	DNAJC7	16	1.33642359573406e-37	7.12827003838683e-36
ENSG00000151651.47	ENSG00000151651	chr10	dexseq_prepare_annotation2.py	exon	.	-	.	ADAM8	21	1.94988058202053e-37	1.03609563653727e-35
ENSG00000129084.ENSG00000256206.ENSG00000129083.99	ENSG00000129084+ENSG00000256206+ENSG00000129083	chr11	dexseq_prepare_annotation2.py	exon	.	-	.		44	1.99278651405928e-37	1.05462077537663e-35
ENSG00000083844.16	ENSG00000083844	chr19	dexseq_prepare_annotation2.py	exon	.	+	.	ZNF264	17	1.99977991338883e-37	1.05462077537663e-35
ENSG00000092201.40	ENSG00000092201	chr14	dexseq_prepare_annotation2.py	exon	.	-	.	SUPT16H	21	2.14567058476093e-37	1.12732086003844e-35
ENSG00000173715.ENSG00000173653.69	ENSG00000173715+ENSG00000173653	chr11	dexseq_prepare_annotation2.py	exon	.	+	.		19	2.44851975163501e-37	1.28163563716179e-35
ENSG00000268093.ENSG00000063177.49	ENSG00000268093+ENSG00000063177	chr19	dexseq_prepare_annotation2.py	exon	.	-	.		13	2.59942905601537e-37	1.35556843114437e-35
ENSG00000167261.30	ENSG00000167261	chr16	dexseq_prepare_annotation2.py	exon	.	-	.	DPEP2	21	2.80994654353713e-37	1.45992333750885e-35
ENSG00000162572.31	ENSG00000162572	chr1	dexseq_prepare_annotation2.py	exon	.	+	.	SCNN1D	20	4.34279702085552e-37	2.2479983988399e-35
ENSG00000018189.43	ENSG00000018189	chr4	dexseq_prepare_annotation2.py	exon	.	+	.	RUFY3	28	4.38823649640174e-37	2.26316844012954e-35
ENSG00000142347.75	ENSG00000142347	chr19	dexseq_prepare_annotation2.py	exon	.	-	.	MYO1F	42	4.51405401048241e-37	2.31952929154019e-35
ENSG00000100453.10	ENSG00000100453	chr14	dexseq_prepare_annotation2.py	exon	.	-	.	GZMB	10	4.97882319584718e-37	2.54901210917315e-35
ENSG00000041357.32	ENSG00000041357	chr15	dexseq_prepare_annotation2.py	exon	.	+	.	PSMA4	30	5.39507269114571e-37	2.7520756258688e-35
ENSG00000133657.ENSG00000244675.54	ENSG00000133657+ENSG00000244675	chr3	dexseq_prepare_annotation2.py	exon	.	-	.		32	5.74526920826107e-37	2.92009552367704e-35
ENSG00000080823.99	ENSG00000080823	chr14	dexseq_prepare_annotation2.py	exon	.	-	.	MOK	31	5.82669738502005e-37	2.95079100783615e-35
ENSG00000158683.61	ENSG00000158683	chr7	dexseq_prepare_annotation2.py	exon	.	-	.	PKD1L1	39	6.12290820620227e-37	3.07929312454685e-35
ENSG00000137968.30	ENSG00000137968	chr1	dexseq_prepare_annotation2.py	exon	.	-	.	SLC44A5	23	6.12434261297812e-37	3.07929312454685e-35
ENSG00000065357.135	ENSG00000065357	chr12	dexseq_prepare_annotation2.py	exon	.	+	.	DGKA	28	6.81349164800765e-37	3.41355931565183e-35
ENSG00000143226.ENSG00000244682.ENSG00000273112.ENSG00000072694.93	ENSG00000143226+ENSG00000244682+ENSG00000273112+ENSG00000072694	chr1	dexseq_prepare_annotation2.py	exon	.	+	.		49	7.00304189864549e-37	3.49603814071882e-35
ENSG00000108100.30	ENSG00000108100	chr10	dexseq_prepare_annotation2.py	exon	.	+	.	CCNY	14	8.67862813467975e-37	4.31715586784707e-35
ENSG00000118898.34	ENSG00000118898	chr16	dexseq_prepare_annotation2.py	exon	.	-	.	PPL	17	9.63837512924618e-37	4.77763697219313e-35
ENSG00000239344.ENSG00000176406.56	ENSG00000239344+ENSG00000176406	chr8	dexseq_prepare_annotation2.py	exon	.	+	.		26	1.09824135766326e-36	5.42469357933107e-35
ENSG00000141627.67	ENSG00000141627	chr18	dexseq_prepare_annotation2.py	exon	.	-	.	DYM	28	1.37098558975894e-36	6.7481353870661e-35
ENSG00000105063.ENSG00000180089.47	ENSG00000105063+ENSG00000180089	chr19	dexseq_prepare_annotation2.py	exon	.	-	.		23	1.51225152212358e-36	7.41743508823412e-35
ENSG00000196498.88	ENSG00000196498	chr12	dexseq_prepare_annotation2.py	exon	.	-	.	NCOR2	33	1.63932183372327e-36	8.01268525556448e-35
ENSG00000125462.62	ENSG00000125462	chr1	dexseq_prepare_annotation2.py	exon	.	-	.	C1orf61	39	1.77992677303497e-36	8.66972665699115e-35
ENSG00000104915.30	ENSG00000104915	chr19	dexseq_prepare_annotation2.py	exon	.	-	.	STX10	23	2.05357680879215e-36	9.96801919506443e-35
ENSG00000263738.ENSG00000120251.53	ENSG00000263738+ENSG00000120251	chr4	dexseq_prepare_annotation2.py	exon	.	+	.		20	2.25101498243963e-36	1.08887028185045e-34
ENSG00000181381.73	ENSG00000181381	chr4	dexseq_prepare_annotation2.py	exon	.	-	.	DDX60L	22	2.38671512935467e-36	1.15054432421262e-34
ENSG00000143924.38	ENSG00000143924	chr2	dexseq_prepare_annotation2.py	exon	.	+	.	EML4	27	2.56941049514387e-36	1.23437295979035e-34
ENSG00000130255.ENSG00000167733.67	ENSG00000130255+ENSG00000167733	chr19	dexseq_prepare_annotation2.py	exon	.	+	.		39	3.30792321480872e-36	1.5837388005917e-34
ENSG00000148341.40	ENSG00000148341	chr9	dexseq_prepare_annotation2.py	exon	.	-	.	SH3GLB2	26	3.54785213603821e-36	1.69283230490966e-34
ENSG00000145348.67	ENSG00000145348	chr4	dexseq_prepare_annotation2.py	exon	.	-	.	TBCK	42	3.57246033925945e-36	1.69879571658073e-34
ENSG00000085872.ENSG00000105085.ENSG00000269578.ENSG00000214046.ENSG00000127526.ENSG00000269058.ENSG00000141979.ENSG00000268790.128	ENSG00000085872+ENSG00000105085+ENSG00000269578+ENSG00000214046+ENSG00000127526+ENSG00000269058+ENSG00000141979+ENSG00000268790	chr19	dexseq_prepare_annotation2.py	exon	.	-	.		67	4.11797454078629e-36	1.95158604250507e-34
ENSG00000006025.45	ENSG00000006025	chr17	dexseq_prepare_annotation2.py	exon	.	-	.	OSBPL7	23	4.20337997547847e-36	1.98535401670074e-34
ENSG00000154222.55	ENSG00000154222	chr1	dexseq_prepare_annotation2.py	exon	.	-	.	CC2D1B	25	5.27064555806298e-36	2.48109449290293e-34
ENSG00000149182.ENSG00000270060.71	ENSG00000149182+ENSG00000270060	chr11	dexseq_prepare_annotation2.py	exon	.	-	.		45	7.5597303848027e-36	3.54675243605392e-34
ENSG00000148834.16	ENSG00000148834	chr10	dexseq_prepare_annotation2.py	exon	.	+	.	GSTO1	16	7.88138046598266e-36	3.68533350589349e-34
ENSG00000257207.ENSG00000184115.ENSG00000256671.ENSG00000230596.ENSG00000273471.42	ENSG00000257207+ENSG00000184115+ENSG00000256671+ENSG00000230596+ENSG00000273471	chr2	dexseq_prepare_annotation2.py	exon	.	-	.		18	9.04852770798196e-36	4.21703477367345e-34
ENSG00000136279.ENSG00000239775.64	ENSG00000136279+ENSG00000239775	chr7	dexseq_prepare_annotation2.py	exon	.	+	.		32	1.18669670063002e-35	5.51224546901919e-34
ENSG00000089053.70	ENSG00000089053	chr12	dexseq_prepare_annotation2.py	exon	.	-	.	ANAPC5	31	1.34176574459719e-35	6.2119768532044e-34
ENSG00000138031.50	ENSG00000138031	chr2	dexseq_prepare_annotation2.py	exon	.	-	.	ADCY3	19	1.52852663423512e-35	7.05334592929284e-34
ENSG00000173890.ENSG00000242583.20	ENSG00000173890+ENSG00000242583	chr3	dexseq_prepare_annotation2.py	exon	.	+	.		15	1.57277751173571e-35	7.23374522446836e-34
ENSG00000215305.ENSG00000132670.72	ENSG00000215305+ENSG00000132670	chr20	dexseq_prepare_annotation2.py	exon	.	+	.		64	1.65721482119202e-35	7.59719265087634e-34
ENSG00000147224.18	ENSG00000147224	chrX	dexseq_prepare_annotation2.py	exon	.	+	.	PRPS1	13	1.70132806892755e-35	7.77401633580313e-34
ENSG00000263072.27	ENSG00000263072	chr16	dexseq_prepare_annotation2.py	exon	.	-	.	RP11-473M20.14	27	1.72082392506039e-35	7.83757078595686e-34
ENSG00000070269.41	ENSG00000070269	chr14	dexseq_prepare_annotation2.py	exon	.	+	.	TMEM260	22	1.77335601620783e-35	8.05069197260955e-34
ENSG00000105669.ENSG00000051128.ENSG00000268193.65	ENSG00000105669+ENSG00000051128+ENSG00000268193	chr19	dexseq_prepare_annotation2.py	exon	.	-	.		34	1.8420781902138e-35	8.33570092010298e-34
ENSG00000003756.ENSG00000004534.144	ENSG00000003756+ENSG00000004534	chr3	dexseq_prepare_annotation2.py	exon	.	+	.		50	2.13949456208822e-35	9.65042756172782e-34
ENSG00000165516.28	ENSG00000165516	chr14	dexseq_prepare_annotation2.py	exon	.	+	.	KLHDC2	21	2.4923223608198e-35	1.12058647684552e-33
ENSG00000111731.51	ENSG00000111731	chr12	dexseq_prepare_annotation2.py	exon	.	-	.	C2CD5	14	2.62430766881994e-35	1.17615936032607e-33
ENSG00000197905.28	ENSG00000197905	chr12	dexseq_prepare_annotation2.py	exon	.	+	.	TEAD4	22	2.65865992791187e-35	1.18776055632954e-33
ENSG00000159640.ENSG00000224353.ENSG00000264813.67	ENSG00000159640+ENSG00000224353+ENSG00000264813	chr17	dexseq_prepare_annotation2.py	exon	.	+	.		47	2.75451699238129e-35	1.22667823394047e-33
ENSG00000105737.28	ENSG00000105737	chr19	dexseq_prepare_annotation2.py	exon	.	-	.	GRIK5	17	2.9842614098362e-35	1.32478541320197e-33
ENSG00000197077.22	ENSG00000197077	chr22	dexseq_prepare_annotation2.py	exon	.	+	.	KIAA1671	13	3.22784245540262e-35	1.42839665502801e-33
ENSG00000145012.45	ENSG00000145012	chr3	dexseq_prepare_annotation2.py	exon	.	+	.	LPP	23	3.37731808757786e-35	1.48984333750133e-33
ENSG00000063438.ENSG00000249915.42	ENSG00000063438+ENSG00000249915	chr5	dexseq_prepare_annotation2.py	exon	.	+	.		36	3.83492415465293e-35	1.68640489158217e-33
ENSG00000129933.56	ENSG00000129933	chr19	dexseq_prepare_annotation2.py	exon	.	+	.	MAU2	27	4.34906650006097e-35	1.90652202696423e-33
ENSG00000254870.ENSG00000213760.ENSG00000265236.ENSG00000198563.80	ENSG00000254870+ENSG00000213760+ENSG00000265236+ENSG00000198563	chr6	dexseq_prepare_annotation2.py	exon	.	-	.		28	4.64484973461899e-35	2.0298427438391e-33
ENSG00000188130.ENSG00000100429.107	ENSG00000188130+ENSG00000100429	chr22	dexseq_prepare_annotation2.py	exon	.	-	.		26	4.86449862765044e-35	2.11922940213293e-33
ENSG00000110090.32	ENSG00000110090	chr11	dexseq_prepare_annotation2.py	exon	.	-	.	CPT1A	18	5.03241303773633e-35	2.18559412053762e-33
ENSG00000150593.ENSG00000265827.35	ENSG00000150593+ENSG00000265827	chr10	dexseq_prepare_annotation2.py	exon	.	+	.		28	6.65433514754295e-35	2.88108066202878e-33
ENSG00000132912.42	ENSG00000132912	chr5	dexseq_prepare_annotation2.py	exon	.	-	.	DCTN4	25	7.04366566210461e-35	3.04026282793857e-33
ENSG00000214717.ENSG00000169084.29	ENSG00000214717+ENSG00000169084	chrX	dexseq_prepare_annotation2.py	exon	.	-	.		12	9.41075275266474e-35	4.04951041761905e-33
ENSG00000158828.10	ENSG00000158828	chr1	dexseq_prepare_annotation2.py	exon	.	+	.	PINK1	9	9.70082190570067e-35	4.16156359917948e-33
ENSG00000177697.50	ENSG00000177697	chr11	dexseq_prepare_annotation2.py	exon	.	+	.	CD151	24	1.04452451567398e-34	4.46725302008373e-33
ENSG00000184779.29	ENSG00000184779	chr15	dexseq_prepare_annotation2.py	exon	.	-	.	RPS17	13	1.15241527768483e-34	4.91370258825618e-33
ENSG00000175701.12	ENSG00000175701	chr2	dexseq_prepare_annotation2.py	exon	.	-	.	LINC00116	10	1.33947677695569e-34	5.69399400822253e-33
ENSG00000147050.47	ENSG00000147050	chrX	dexseq_prepare_annotation2.py	exon	.	+	.	KDM6A	20	1.41791132522064e-34	6.00920243812543e-33
ENSG00000149187.53	ENSG00000149187	chr11	dexseq_prepare_annotation2.py	exon	.	-	.	CELF1	37	1.91617030850414e-34	8.07558314668747e-33
ENSG00000196693.ENSG00000272373.15	ENSG00000196693+ENSG00000272373	chr10	dexseq_prepare_annotation2.py	exon	.	-	.		10	1.91700113191255e-34	8.07558314668747e-33
ENSG00000233327.ENSG00000154874.ENSG00000213077.ENSG00000273018.97	ENSG00000233327+ENSG00000154874+ENSG00000213077+ENSG00000273018	chr17	dexseq_prepare_annotation2.py	exon	.	-	.		55	1.9243100348391e-34	8.08210214632421e-33
ENSG00000038382.79	ENSG00000038382	chr5	dexseq_prepare_annotation2.py	exon	.	+	.	TRIO	41	2.11171677346596e-34	8.8427351934867e-33
ENSG00000159363.54	ENSG00000159363	chr1	dexseq_prepare_annotation2.py	exon	.	-	.	ATP13A2	29	2.66398878128919e-34	1.11221531618824e-32
ENSG00000173406.ENSG00000162600.75	ENSG00000173406+ENSG00000162600	chr1	dexseq_prepare_annotation2.py	exon	.	-	.		54	2.95193564864713e-34	1.22877606169798e-32
ENSG00000196405.62	ENSG00000196405	chr14	dexseq_prepare_annotation2.py	exon	.	+	.	EVL	45	3.40553997392074e-34	1.41339984479764e-32
ENSG00000081760.42	ENSG00000081760	chr12	dexseq_prepare_annotation2.py	exon	.	+	.	AACS	24	3.41672862432643e-34	1.41386044666818e-32
ENSG00000181191.19	ENSG00000181191	chrX	dexseq_prepare_annotation2.py	exon	.	-	.	PJA1	10	3.50815018836601e-34	1.44742149536466e-32
ENSG00000065534.66	ENSG00000065534	chr3	dexseq_prepare_annotation2.py	exon	.	-	.	MYLK	29	3.84673510349212e-34	1.58246334404069e-32
ENSG00000088538.52	ENSG00000088538	chr3	dexseq_prepare_annotation2.py	exon	.	+	.	DOCK3	38	4.54092640374493e-34	1.86257647929047e-32
ENSG00000149927.54	ENSG00000149927	chr16	dexseq_prepare_annotation2.py	exon	.	-	.	DOC2A	24	4.77057461819622e-34	1.95106766017658e-32
ENSG00000172037.58	ENSG00000172037	chr3	dexseq_prepare_annotation2.py	exon	.	-	.	LAMB2	29	5.45890216000452e-34	2.22608952036463e-32
ENSG00000072609.ENSG00000196458.ENSG00000090615.125	ENSG00000072609+ENSG00000196458+ENSG00000090615	chr12	dexseq_prepare_annotation2.py	exon	.	-	.		19	5.71451984345986e-34	2.32357345982768e-32
ENSG00000170160.ENSG00000188933.ENSG00000264892.ENSG00000266302.ENSG00000264729.ENSG00000272815.83	ENSG00000170160+ENSG00000188933+ENSG00000264892+ENSG00000266302+ENSG00000264729+ENSG00000272815	chr17	dexseq_prepare_annotation2.py	exon	.	+	.		23	5.86003894065093e-34	2.37585625027316e-32
ENSG00000163297.37	ENSG00000163297	chr4	dexseq_prepare_annotation2.py	exon	.	-	.	ANTXR2	17	7.36812723194646e-34	2.97867691094366e-32
ENSG00000070366.46	ENSG00000070366	chr17	dexseq_prepare_annotation2.py	exon	.	-	.	SMG6	26	7.86041457697338e-34	3.16856022085582e-32
ENSG00000174442.42	ENSG00000174442	chr15	dexseq_prepare_annotation2.py	exon	.	+	.	ZWILCH	27	9.09381548440045e-34	3.65524480272692e-32
ENSG00000147889.39	ENSG00000147889	chr9	dexseq_prepare_annotation2.py	exon	.	-	.	CDKN2A	18	9.54821841850186e-34	3.82692594213555e-32
ENSG00000141140.90	ENSG00000141140	chr17	dexseq_prepare_annotation2.py	exon	.	-	.	MYO19	40	1.00497737378708e-33	4.01647367506698e-32
ENSG00000174514.19	ENSG00000174514	chr1	dexseq_prepare_annotation2.py	exon	.	+	.	MFSD4	16	1.06560252345185e-33	4.24666823834732e-32
ENSG00000168003.67	ENSG00000168003	chr11	dexseq_prepare_annotation2.py	exon	.	+	.	SLC3A2	10	1.18163743757795e-33	4.69575353380836e-32
ENSG00000125257.39	ENSG00000125257	chr13	dexseq_prepare_annotation2.py	exon	.	-	.	ABCC4	25	1.31600492279911e-33	5.21494832119378e-32
ENSG00000136546.32	ENSG00000136546	chr2	dexseq_prepare_annotation2.py	exon	.	-	.	SCN7A	13	1.43195608762409e-33	5.65844506963121e-32
ENSG00000033170.31	ENSG00000033170	chr14	dexseq_prepare_annotation2.py	exon	.	+	.	FUT8	19	1.50696353083583e-33	5.93811359847332e-32
ENSG00000159086.36	ENSG00000159086	chr21	dexseq_prepare_annotation2.py	exon	.	-	.	PAXBP1	11	1.56094533680357e-33	6.13359697049873e-32
ENSG00000052749.30	ENSG00000052749	chr10	dexseq_prepare_annotation2.py	exon	.	-	.	RRP12	9	1.78376520457563e-33	6.98956935468909e-32
ENSG00000156873.ENSG00000260899.ENSG00000080603.83	ENSG00000156873+ENSG00000260899+ENSG00000080603	chr16	dexseq_prepare_annotation2.py	exon	.	+	.		25	1.81636456668922e-33	7.09748249067307e-32
ENSG00000133597.ENSG00000090266.48	ENSG00000133597+ENSG00000090266	chr7	dexseq_prepare_annotation2.py	exon	.	+	.		15	1.97454106885248e-33	7.69412836496182e-32
ENSG00000148120.64	ENSG00000148120	chr9	dexseq_prepare_annotation2.py	exon	.	+	.	C9orf3	36	2.11567470870259e-33	8.22124233065925e-32
ENSG00000149084.ENSG00000235661.48	ENSG00000149084+ENSG00000235661	chr11	dexseq_prepare_annotation2.py	exon	.	+	.		34	2.4185255519796e-33	9.37212056441155e-32
ENSG00000117748.20	ENSG00000117748	chr1	dexseq_prepare_annotation2.py	exon	.	-	.	RPA2	17	3.1512885535582e-33	1.21780374185439e-31
ENSG00000091164.39	ENSG00000091164	chr18	dexseq_prepare_annotation2.py	exon	.	-	.	TXNL1	21	3.36969548464868e-33	1.29862879831461e-31
ENSG00000140025.ENSG00000259053.ENSG00000053254.35	ENSG00000140025+ENSG00000259053+ENSG00000053254	chr14	dexseq_prepare_annotation2.py	exon	.	-	.		17	3.8966784044678e-33	1.49760560706505e-31
ENSG00000133612.70	ENSG00000133612	chr7	dexseq_prepare_annotation2.py	exon	.	+	.	AGAP3	49	4.04182447035294e-33	1.54914518224347e-31
ENSG00000187122.ENSG00000213390.ENSG00000269891.72	ENSG00000187122+ENSG00000213390+ENSG00000269891	chr10	dexseq_prepare_annotation2.py	exon	.	-	.		17	4.4165866194817e-33	1.68817103809508e-31
ENSG00000177156.26	ENSG00000177156	chr11	dexseq_prepare_annotation2.py	exon	.	+	.	TALDO1	20	4.60131960006135e-33	1.75400302580599e-31
ENSG00000188676.17	ENSG00000188676	chr8	dexseq_prepare_annotation2.py	exon	.	+	.	IDO2	14	5.46475144120538e-33	2.07749412512816e-31
ENSG00000134744.82	ENSG00000134744	chr1	dexseq_prepare_annotation2.py	exon	.	-	.	ZCCHC11	69	5.6959255681747e-33	2.15952551000959e-31
ENSG00000063978.ENSG00000206113.ENSG00000125386.ENSG00000249428.116	ENSG00000063978+ENSG00000206113+ENSG00000125386+ENSG00000249428	chr4	dexseq_prepare_annotation2.py	exon	.	+	.		75	6.23372918345326e-33	2.35705533653591e-31
ENSG00000070756.68	ENSG00000070756	chr8	dexseq_prepare_annotation2.py	exon	.	-	.	PABPC1	23	7.65666818859245e-33	2.88730487498857e-31
ENSG00000182903.ENSG00000251595.16	ENSG00000182903+ENSG00000251595	chr4	dexseq_prepare_annotation2.py	exon	.	-	.		16	7.85464896562961e-33	2.95402186836065e-31
ENSG00000223745.70	ENSG00000223745	chr1	dexseq_prepare_annotation2.py	exon	.	-	.	RP4-717I23.3	53	8.08054906425061e-33	3.03085407147881e-31
ENSG00000078246.ENSG00000171792.47	ENSG00000078246+ENSG00000171792	chr12	dexseq_prepare_annotation2.py	exon	.	+	.		25	8.63368416454313e-33	3.2296885722723e-31
ENSG00000066813.59	ENSG00000066813	chr16	dexseq_prepare_annotation2.py	exon	.	-	.	ACSM2B	23	8.9867979363662e-33	3.35284046413152e-31
ENSG00000185813.22	ENSG00000185813	chr17	dexseq_prepare_annotation2.py	exon	.	-	.	PCYT2	9	1.09448602175379e-32	4.07253313346476e-31
ENSG00000126226.43	ENSG00000126226	chr13	dexseq_prepare_annotation2.py	exon	.	-	.	PCID2	31	1.15260401145021e-32	4.27744155360412e-31
ENSG00000196337.ENSG00000225950.26	ENSG00000196337+ENSG00000225950	chr19	dexseq_prepare_annotation2.py	exon	.	-	.		13	1.19370286208366e-32	4.41827539559621e-31
ENSG00000133318.31	ENSG00000133318	chr11	dexseq_prepare_annotation2.py	exon	.	+	.	RTN3	25	1.20782419547525e-32	4.45877837213865e-31
ENSG00000182230.62	ENSG00000182230	chr5	dexseq_prepare_annotation2.py	exon	.	+	.	FAM153B	25	1.39857209552714e-32	5.13939287403192e-31
ENSG00000227001.14	ENSG00000227001	chr1	dexseq_prepare_annotation2.py	exon	.	-	.	NBPF2P	11	1.39952101360151e-32	5.13939287403192e-31
ENSG00000228113.20	ENSG00000228113	chr7	dexseq_prepare_annotation2.py	exon	.	+	.	AC003991.3	13	1.40804773026666e-32	5.1572045849036e-31
ENSG00000141086.ENSG00000205220.ENSG00000261884.54	ENSG00000141086+ENSG00000205220+ENSG00000261884	chr16	dexseq_prepare_annotation2.py	exon	.	-	.		39	1.47695011714641e-32	5.39548339670048e-31
ENSG00000116731.35	ENSG00000116731	chr1	dexseq_prepare_annotation2.py	exon	.	+	.	PRDM2	24	1.49501220469898e-32	5.44188775305432e-31
ENSG00000232274.21	ENSG00000232274	chr1	dexseq_prepare_annotation2.py	exon	.	-	.	RP11-782C8.2	15	1.49741137202664e-32	5.44188775305432e-31
ENSG00000215126.44	ENSG00000215126	chr9	dexseq_prepare_annotation2.py	exon	.	+	.	CBWD7	18	1.50590506535111e-32	5.45861401983085e-31
ENSG00000120705.28	ENSG00000120705	chr5	dexseq_prepare_annotation2.py	exon	.	-	.	ETF1	29	1.60845552684675e-32	5.7899650464033e-31
ENSG00000165949.32	ENSG00000165949	chr14	dexseq_prepare_annotation2.py	exon	.	+	.	IFI27	20	1.60854327617021e-32	5.7899650464033e-31
ENSG00000177103.36	ENSG00000177103	chr11	dexseq_prepare_annotation2.py	exon	.	-	.	DSCAML1	13	1.60969943548424e-32	5.7899650464033e-31
ENSG00000215021.ENSG00000238795.45	ENSG00000215021+ENSG00000238795	chr12	dexseq_prepare_annotation2.py	exon	.	-	.		25	1.6734340685061e-32	6.00381921048687e-31
ENSG00000186081.34	ENSG00000186081	chr12	dexseq_prepare_annotation2.py	exon	.	-	.	KRT5	15	1.69643571925458e-32	6.07081639533246e-31
ENSG00000272162.ENSG00000153157.ENSG00000137210.82	ENSG00000272162+ENSG00000153157+ENSG00000137210	chr6	dexseq_prepare_annotation2.py	exon	.	+	.		64	1.81563118318075e-32	6.48083313935357e-31
ENSG00000215148.12	ENSG00000215148	chr16	dexseq_prepare_annotation2.py	exon	.	+	.	PRSS41	13	1.86177553018825e-32	6.62867693844689e-31
ENSG00000240758.ENSG00000272601.ENSG00000135245.ENSG00000273184.ENSG00000165055.39	ENSG00000240758+ENSG00000272601+ENSG00000135245+ENSG00000273184+ENSG00000165055	chr7	dexseq_prepare_annotation2.py	exon	.	+	.		33	1.88349393972153e-32	6.68902607250979e-31
ENSG00000177483.ENSG00000124831.50	ENSG00000177483+ENSG00000124831	chr2	dexseq_prepare_annotation2.py	exon	.	+	.		20	2.1089635190316e-32	7.47084349620587e-31
ENSG00000104529.112	ENSG00000104529	chr8	dexseq_prepare_annotation2.py	exon	.	-	.	EEF1D	58	2.17401028973387e-32	7.67961387938222e-31
ENSG00000231887.ENSG00000256682.ENSG00000212127.ENSG00000111215.61	ENSG00000231887+ENSG00000256682+ENSG00000212127+ENSG00000111215	chr12	dexseq_prepare_annotation2.py	exon	.	-	.		8	2.17884682349168e-32	7.67961387938222e-31
ENSG00000162598.23	ENSG00000162598	chr1	dexseq_prepare_annotation2.py	exon	.	-	.	C1orf87	17	2.20809468295152e-32	7.76319604321903e-31
ENSG00000164116.27	ENSG00000164116	chr4	dexseq_prepare_annotation2.py	exon	.	+	.	GUCY1A3	19	2.31054056051067e-32	8.08582607215898e-31
ENSG00000148308.31	ENSG00000148308	chr9	dexseq_prepare_annotation2.py	exon	.	+	.	GTF3C5	21	2.31138883300239e-32	8.08582607215898e-31
ENSG00000166669.43	ENSG00000166669	chr16	dexseq_prepare_annotation2.py	exon	.	+	.	ATF7IP2	21	2.57969405418204e-32	9.00197716220538e-31
ENSG00000168397.53	ENSG00000168397	chr2	dexseq_prepare_annotation2.py	exon	.	+	.	ATG4B	41	3.2727124892222e-32	1.1391962977372e-30
ENSG00000186815.74	ENSG00000186815	chr12	dexseq_prepare_annotation2.py	exon	.	+	.	TPCN1	18	3.96096416082151e-32	1.37535656554466e-30
ENSG00000119682.ENSG00000214670.33	ENSG00000119682+ENSG00000214670	chr14	dexseq_prepare_annotation2.py	exon	.	-	.		22	4.4249465101028e-32	1.53267036157338e-30
ENSG00000198363.82	ENSG00000198363	chr8	dexseq_prepare_annotation2.py	exon	.	-	.	ASPH	12	4.82579451581537e-32	1.66739520856793e-30
ENSG00000231817.22	ENSG00000231817	chr13	dexseq_prepare_annotation2.py	exon	.	-	.	RP11-189B4.6	10	5.43273290895512e-32	1.87249084144527e-30
ENSG00000080815.63	ENSG00000080815	chr14	dexseq_prepare_annotation2.py	exon	.	+	.	PSEN1	18	5.71198739926394e-32	1.96391566757045e-30
ENSG00000168619.33	ENSG00000168619	chr8	dexseq_prepare_annotation2.py	exon	.	+	.	ADAM18	11	6.4016947120012e-32	2.19567172175924e-30
ENSG00000139908.16	ENSG00000139908	chr14	dexseq_prepare_annotation2.py	exon	.	+	.	TSSK4	12	6.58286299871201e-32	2.2523024913642e-30
ENSG00000118454.17	ENSG00000118454	chr1	dexseq_prepare_annotation2.py	exon	.	-	.	ANKRD13C	17	6.62051193179801e-32	2.25967253964142e-30
ENSG00000149554.ENSG00000134910.77	ENSG00000149554+ENSG00000134910	chr11	dexseq_prepare_annotation2.py	exon	.	+	.		45	6.76946094332319e-32	2.30490286681888e-30
ENSG00000258984.ENSG00000184182.ENSG00000132330.80	ENSG00000258984+ENSG00000184182+ENSG00000132330	chr2	dexseq_prepare_annotation2.py	exon	.	+	.		40	7.94169665880482e-32	2.69748476343133e-30
ENSG00000105248.8	ENSG00000105248	chr19	dexseq_prepare_annotation2.py	exon	.	+	.	CCDC94	7	8.04299461364912e-32	2.72529295749444e-30
ENSG00000120549.42	ENSG00000120549	chr10	dexseq_prepare_annotation2.py	exon	.	+	.	KIAA1217	28	8.13773887122602e-32	2.75075182856768e-30
ENSG00000261360.9	ENSG00000261360	chr5	dexseq_prepare_annotation2.py	exon	.	-	.	CTD-2165H16.4	5	8.86266681921734e-32	2.98859351298031e-30
ENSG00000023287.48	ENSG00000023287	chr8	dexseq_prepare_annotation2.py	exon	.	-	.	RB1CC1	21	9.41020773186071e-32	3.16562096073242e-30
ENSG00000105738.20	ENSG00000105738	chr19	dexseq_prepare_annotation2.py	exon	.	+	.	SIPA1L3	13	9.96750839784827e-32	3.34507674174678e-30
ENSG00000166233.ENSG00000207690.34	ENSG00000166233+ENSG00000207690	chr15	dexseq_prepare_annotation2.py	exon	.	+	.		25	1.02505576743941e-31	3.43185735218141e-30
ENSG00000140992.57	ENSG00000140992	chr16	dexseq_prepare_annotation2.py	exon	.	+	.	PDPK1	19	1.0385056779698e-31	3.46860896441912e-30
ENSG00000197565.63	ENSG00000197565	chrX	dexseq_prepare_annotation2.py	exon	.	-	.	COL4A6	30	1.05164584429958e-31	3.50415389639776e-30
ENSG00000163322.20	ENSG00000163322	chr4	dexseq_prepare_annotation2.py	exon	.	-	.	FAM175A	13	1.18027814406158e-31	3.92344592533077e-30
ENSG00000232749.ENSG00000228430.30	ENSG00000232749+ENSG00000228430	chr9	dexseq_prepare_annotation2.py	exon	.	+	.		9	1.27088921393887e-31	4.21466522296322e-30
ENSG00000106123.43	ENSG00000106123	chr7	dexseq_prepare_annotation2.py	exon	.	+	.	EPHB6	25	1.48983147683928e-31	4.92909338610883e-30
ENSG00000135249.29	ENSG00000135249	chr7	dexseq_prepare_annotation2.py	exon	.	+	.	RINT1	15	1.53347830625576e-31	5.06156086591901e-30
ENSG00000080561.15	ENSG00000080561	chrX	dexseq_prepare_annotation2.py	exon	.	+	.	MID2	10	1.84187905223323e-31	6.06522989312857e-30
ENSG00000142002.82	ENSG00000142002	chr19	dexseq_prepare_annotation2.py	exon	.	-	.	DPP9	11	1.86913012565669e-31	6.14055208494428e-30
ENSG00000133606.46	ENSG00000133606	chr7	dexseq_prepare_annotation2.py	exon	.	-	.	MKRN1	29	1.93726832375423e-31	6.34953272094027e-30
ENSG00000119383.39	ENSG00000119383	chr9	dexseq_prepare_annotation2.py	exon	.	+	.	PPP2R4	27	2.08186258065059e-31	6.80754505393158e-30
ENSG00000133958.58	ENSG00000133958	chr14	dexseq_prepare_annotation2.py	exon	.	+	.	UNC79	22	2.35544452153144e-31	7.68422691814953e-30
ENSG00000204843.ENSG00000188687.ENSG00000264324.144	ENSG00000204843+ENSG00000188687+ENSG00000264324	chr2	dexseq_prepare_annotation2.py	exon	.	-	.		43	2.39658757095223e-31	7.80030868800879e-30
ENSG00000176635.16	ENSG00000176635	chr22	dexseq_prepare_annotation2.py	exon	.	+	.	HORMAD2	12	3.04179374846428e-31	9.87738025542985e-30
ENSG00000005471.46	ENSG00000005471	chr7	dexseq_prepare_annotation2.py	exon	.	-	.	ABCB4	19	3.08384231959891e-31	9.9907944709777e-30
ENSG00000136828.45	ENSG00000136828	chr9	dexseq_prepare_annotation2.py	exon	.	+	.	RALGPS1	31	3.25959976917667e-31	1.05358676410162e-29
ENSG00000128833.52	ENSG00000128833	chr15	dexseq_prepare_annotation2.py	exon	.	-	.	MYO5C	13	3.79333231926962e-31	1.22328427068309e-29
ENSG00000266009.ENSG00000264660.ENSG00000233098.ENSG00000244456.55	ENSG00000266009+ENSG00000264660+ENSG00000233098+ENSG00000244456	chr17	dexseq_prepare_annotation2.py	exon	.	+	.		40	4.2434108099288e-31	1.36528823031379e-29
ENSG00000105339.45	ENSG00000105339	chr8	dexseq_prepare_annotation2.py	exon	.	+	.	DENND3	34	4.3832245391679e-31	1.40704516785921e-29
ENSG00000140575.74	ENSG00000140575	chr15	dexseq_prepare_annotation2.py	exon	.	+	.	IQGAP1	56	5.53058802331564e-31	1.77130339705643e-29
ENSG00000078018.44	ENSG00000078018	chr2	dexseq_prepare_annotation2.py	exon	.	+	.	MAP2	12	5.79651532589761e-31	1.85224412281758e-29
ENSG00000213699.ENSG00000115163.23	ENSG00000213699+ENSG00000115163	chr2	dexseq_prepare_annotation2.py	exon	.	+	.		18	6.20023071615857e-31	1.97674628377892e-29
ENSG00000186281.31	ENSG00000186281	chr2	dexseq_prepare_annotation2.py	exon	.	-	.	GPAT2	21	6.44206914287678e-31	2.04919151782937e-29
ENSG00000135976.77	ENSG00000135976	chr2	dexseq_prepare_annotation2.py	exon	.	+	.	ANKRD36	23	6.86341485188195e-31	2.17828017063801e-29
ENSG00000141027.103	ENSG00000141027	chr17	dexseq_prepare_annotation2.py	exon	.	-	.	NCOR1	41	8.49510937351604e-31	2.69005404721632e-29
ENSG00000012232.43	ENSG00000012232	chr8	dexseq_prepare_annotation2.py	exon	.	+	.	EXTL3	30	8.73020866847517e-31	2.75827403606689e-29
ENSG00000257108.ENSG00000007541.52	ENSG00000257108+ENSG00000007541	chr16	dexseq_prepare_annotation2.py	exon	.	+	.		28	9.24388353419162e-31	2.91400445432899e-29
ENSG00000105609.35	ENSG00000105609	chr19	dexseq_prepare_annotation2.py	exon	.	-	.	LILRB5	17	9.7668025916078e-31	3.07194409764741e-29
ENSG00000262879.23	ENSG00000262879	chr17	dexseq_prepare_annotation2.py	exon	.	-	.	RP11-156P1.3	16	1.00971966227593e-30	3.16875781261896e-29
ENSG00000167702.35	ENSG00000167702	chr8	dexseq_prepare_annotation2.py	exon	.	+	.	KIFC2	17	1.12974693959535e-30	3.53752010460795e-29
ENSG00000100225.23	ENSG00000100225	chr22	dexseq_prepare_annotation2.py	exon	.	+	.	FBXO7	19	1.16063122673111e-30	3.62613248298085e-29
ENSG00000104381.19	ENSG00000104381	chr8	dexseq_prepare_annotation2.py	exon	.	+	.	GDAP1	14	1.2995857959535e-30	4.05124212125236e-29
ENSG00000112282.55	ENSG00000112282	chr6	dexseq_prepare_annotation2.py	exon	.	-	.	MED23	29	1.3183879576326e-30	4.10074196666742e-29
ENSG00000055163.92	ENSG00000055163	chr5	dexseq_prepare_annotation2.py	exon	.	+	.	CYFIP2	31	1.32905537668869e-30	4.12477628853739e-29
ENSG00000066777.57	ENSG00000066777	chr8	dexseq_prepare_annotation2.py	exon	.	-	.	ARFGEF1	41	1.41935548606912e-30	4.39530215421139e-29
ENSG00000265381.ENSG00000162734.13	ENSG00000265381+ENSG00000162734	chr1	dexseq_prepare_annotation2.py	exon	.	+	.		9	1.47996388263522e-30	4.57289280740238e-29
ENSG00000161013.62	ENSG00000161013	chr5	dexseq_prepare_annotation2.py	exon	.	-	.	MGAT4B	29	1.58367760432621e-30	4.88259987549189e-29
ENSG00000175224.87	ENSG00000175224	chr11	dexseq_prepare_annotation2.py	exon	.	+	.	ATG13	32	1.5944932788513e-30	4.90516484993993e-29
ENSG00000147642.66	ENSG00000147642	chr8	dexseq_prepare_annotation2.py	exon	.	-	.	SYBU	43	1.71347076072681e-30	5.25964285152642e-29
ENSG00000099821.44	ENSG00000099821	chr19	dexseq_prepare_annotation2.py	exon	.	-	.	POLRMT	22	2.04334254681367e-30	6.2585173027734e-29
ENSG00000228192.11	ENSG00000228192	chr1	dexseq_prepare_annotation2.py	exon	.	-	.	RP11-342M1.3	10	2.13596803780058e-30	6.52796506193171e-29
ENSG00000177106.58	ENSG00000177106	chr11	dexseq_prepare_annotation2.py	exon	.	+	.	EPS8L2	31	2.15410763375577e-30	6.56909171441868e-29
ENSG00000075275.43	ENSG00000075275	chr22	dexseq_prepare_annotation2.py	exon	.	-	.	CELSR1	11	2.21364364411671e-30	6.73600716695644e-29
ENSG00000115204.46	ENSG00000115204	chr2	dexseq_prepare_annotation2.py	exon	.	-	.	MPV17	25	2.692048556551e-30	8.17403834443667e-29
ENSG00000104884.47	ENSG00000104884	chr19	dexseq_prepare_annotation2.py	exon	.	-	.	ERCC2	34	2.72597036950448e-30	8.25916033334963e-29
ENSG00000236943.54	ENSG00000236943	chr1	dexseq_prepare_annotation2.py	exon	.	-	.	RP11-640M9.1	33	3.12132077368116e-30	9.43661375284468e-29
ENSG00000061273.55	ENSG00000061273	chr12	dexseq_prepare_annotation2.py	exon	.	-	.	HDAC7	27	3.58509972583629e-30	1.08154363342003e-28
ENSG00000026559.15	ENSG00000026559	chr20	dexseq_prepare_annotation2.py	exon	.	-	.	KCNG1	10	3.79759528514512e-30	1.14319027167416e-28
ENSG00000150556.33	ENSG00000150556	chr2	dexseq_prepare_annotation2.py	exon	.	+	.	LYPD6B	13	4.48107396952869e-30	1.34604937140361e-28
ENSG00000140682.44	ENSG00000140682	chr16	dexseq_prepare_annotation2.py	exon	.	+	.	TGFB1I1	12	4.66020529017068e-30	1.39686666261783e-28
ENSG00000135622.17	ENSG00000135622	chr2	dexseq_prepare_annotation2.py	exon	.	+	.	SEMA4F	14	4.69192262949228e-30	1.40337506708993e-28
ENSG00000074181.41	ENSG00000074181	chr19	dexseq_prepare_annotation2.py	exon	.	-	.	NOTCH3	41	4.79742401700688e-30	1.43187795979942e-28
ENSG00000264875.ENSG00000164754.35	ENSG00000264875+ENSG00000164754	chr8	dexseq_prepare_annotation2.py	exon	.	-	.		24	4.90247305725453e-30	1.46012509654281e-28
ENSG00000155066.38	ENSG00000155066	chr2	dexseq_prepare_annotation2.py	exon	.	+	.	PROM2	10	5.00603293242e-30	1.48780995711839e-28
ENSG00000241369.29	ENSG00000241369	chr3	dexseq_prepare_annotation2.py	exon	.	-	.	CT64	25	5.35433516642238e-30	1.5879622349804e-28
ENSG00000260565.14	ENSG00000260565	chr16	dexseq_prepare_annotation2.py	exon	.	-	.	ERVK13-1	12	5.59646972650267e-30	1.65627167348902e-28
ENSG00000124103.ENSG00000022277.31	ENSG00000124103+ENSG00000022277	chr20	dexseq_prepare_annotation2.py	exon	.	+	.		21	6.11777719884507e-30	1.80674060095576e-28
ENSG00000150401.28	ENSG00000150401	chr13	dexseq_prepare_annotation2.py	exon	.	-	.	DCUN1D2	19	6.2517751345057e-30	1.84243490728668e-28
ENSG00000137337.35	ENSG00000137337	chr6	dexseq_prepare_annotation2.py	exon	.	-	.	MDC1	19	6.76171838002424e-30	1.98854057515682e-28
ENSG00000134668.45	ENSG00000134668	chr1	dexseq_prepare_annotation2.py	exon	.	-	.	SPOCD1	29	7.37851322074383e-30	2.16280412610048e-28
ENSG00000133067.30	ENSG00000133067	chr1	dexseq_prepare_annotation2.py	exon	.	+	.	LGR6	23	7.38510961221934e-30	2.16280412610048e-28
ENSG00000126214.ENSG00000256500.ENSG00000256053.98	ENSG00000126214+ENSG00000256500+ENSG00000256053	chr14	dexseq_prepare_annotation2.py	exon	.	+	.		30	8.85445847107797e-30	2.58771548817254e-28
ENSG00000104450.29	ENSG00000104450	chr8	dexseq_prepare_annotation2.py	exon	.	+	.	SPAG1	28	9.79309588618044e-30	2.85608210169104e-28
ENSG00000069329.36	ENSG00000069329	chr16	dexseq_prepare_annotation2.py	exon	.	-	.	VPS35	22	1.13499741859796e-29	3.30326634607721e-28
ENSG00000132953.26	ENSG00000132953	chr13	dexseq_prepare_annotation2.py	exon	.	-	.	XPO4	17	1.15268836121211e-29	3.34780793604214e-28
ENSG00000136758.31	ENSG00000136758	chr10	dexseq_prepare_annotation2.py	exon	.	-	.	YME1L1	14	1.17777990300025e-29	3.4136149750594e-28
ENSG00000258818.ENSG00000259171.ENSG00000214274.11	ENSG00000258818+ENSG00000259171+ENSG00000214274	chr14	dexseq_prepare_annotation2.py	exon	.	+	.		12	1.19023158027544e-29	3.44259146558842e-28
ENSG00000092607.11	ENSG00000092607	chr1	dexseq_prepare_annotation2.py	exon	.	-	.	TBX15	10	1.21622424580739e-29	3.5105336872811e-28
ENSG00000092978.8	ENSG00000092978	chr1	dexseq_prepare_annotation2.py	exon	.	-	.	GPATCH2	8	1.22042263580472e-29	3.51541863143093e-28
ENSG00000238542.ENSG00000163492.ENSG00000155657.407	ENSG00000238542+ENSG00000163492+ENSG00000155657	chr2	dexseq_prepare_annotation2.py	exon	.	-	.		107	1.24106339002245e-29	3.56754861377766e-28
ENSG00000128951.32	ENSG00000128951	chr15	dexseq_prepare_annotation2.py	exon	.	+	.	DUT	18	1.5611533761639e-29	4.47849888769471e-28
ENSG00000268614.ENSG00000090674.ENSG00000032444.122	ENSG00000268614+ENSG00000090674+ENSG00000032444	chr19	dexseq_prepare_annotation2.py	exon	.	+	.		23	1.66685804115596e-29	4.77197644925222e-28
ENSG00000183914.100	ENSG00000183914	chr17	dexseq_prepare_annotation2.py	exon	.	+	.	DNAH2	51	1.69004790930848e-29	4.82851162358031e-28
ENSG00000258913.6	ENSG00000258913	chr14	dexseq_prepare_annotation2.py	exon	.	+	.	RP11-260M19.2	7	1.74647547347238e-29	4.97958494753467e-28
ENSG00000065518.11	ENSG00000065518	chr3	dexseq_prepare_annotation2.py	exon	.	+	.	NDUFB4	10	1.8204416736651e-29	5.17995046616106e-28
ENSG00000007545.ENSG00000261732.ENSG00000206053.81	ENSG00000007545+ENSG00000261732+ENSG00000206053	chr16	dexseq_prepare_annotation2.py	exon	.	+	.		30	1.88816190148877e-29	5.36176824981466e-28
ENSG00000167210.66	ENSG00000167210	chr18	dexseq_prepare_annotation2.py	exon	.	-	.	LOXHD1	30	1.89637352006604e-29	5.37420762413867e-28
ENSG00000163214.45	ENSG00000163214	chr2	dexseq_prepare_annotation2.py	exon	.	-	.	DHX57	22	2.38041179031874e-29	6.73234205536114e-28
ENSG00000253877.7	ENSG00000253877	chr8	dexseq_prepare_annotation2.py	exon	.	-	.	RP11-946L20.2	8	2.48272115272532e-29	7.00756787332613e-28
ENSG00000160218.46	ENSG00000160218	chr21	dexseq_prepare_annotation2.py	exon	.	+	.	TRAPPC10	32	3.44597798563401e-29	9.70686328965339e-28
ENSG00000135749.ENSG00000251508.86	ENSG00000135749+ENSG00000251508	chr1	dexseq_prepare_annotation2.py	exon	.	-	.		53	3.72213169749702e-29	1.04637401708393e-27
ENSG00000104043.61	ENSG00000104043	chr15	dexseq_prepare_annotation2.py	exon	.	-	.	ATP8B4	9	4.59943486238701e-29	1.2904174449913e-27
ENSG00000155816.26	ENSG00000155816	chr1	dexseq_prepare_annotation2.py	exon	.	+	.	FMN2	23	4.79337452231581e-29	1.34214486624843e-27
ENSG00000157851.22	ENSG00000157851	chr2	dexseq_prepare_annotation2.py	exon	.	+	.	DPYSL5	12	4.90478693494465e-29	1.37060460405186e-27
ENSG00000136052.28	ENSG00000136052	chr12	dexseq_prepare_annotation2.py	exon	.	-	.	SLC41A2	27	5.13905063962495e-29	1.43262725411213e-27
ENSG00000177058.64	ENSG00000177058	chr5	dexseq_prepare_annotation2.py	exon	.	-	.	SLC38A9	38	5.14716378722922e-29	1.43262725411213e-27
ENSG00000105072.25	ENSG00000105072	chr19	dexseq_prepare_annotation2.py	exon	.	+	.	C19orf44	15	5.22281493086595e-29	1.45080490792451e-27
ENSG00000104447.31	ENSG00000104447	chr8	dexseq_prepare_annotation2.py	exon	.	-	.	TRPS1	26	5.77807331055461e-29	1.60187376285494e-27
ENSG00000128585.42	ENSG00000128585	chr7	dexseq_prepare_annotation2.py	exon	.	+	.	MKLN1	23	5.93352143808829e-29	1.64172462985212e-27
ENSG00000196365.52	ENSG00000196365	chr19	dexseq_prepare_annotation2.py	exon	.	-	.	LONP1	32	5.95271948378716e-29	1.64379427005052e-27
ENSG00000167178.31	ENSG00000167178	chr15	dexseq_prepare_annotation2.py	exon	.	+	.	ISLR2	26	6.08498093818871e-29	1.67701596465445e-27
ENSG00000233932.ENSG00000074803.52	ENSG00000233932+ENSG00000074803	chr15	dexseq_prepare_annotation2.py	exon	.	+	.		28	6.24111054766886e-29	1.7166725247588e-27
ENSG00000164975.23	ENSG00000164975	chr9	dexseq_prepare_annotation2.py	exon	.	+	.	SNAPC3	21	6.30476204856224e-29	1.73078673223544e-27
ENSG00000114127.71	ENSG00000114127	chr3	dexseq_prepare_annotation2.py	exon	.	-	.	XRN1	31	7.26268214734969e-29	1.98986142896526e-27
ENSG00000171320.26	ENSG00000171320	chr8	dexseq_prepare_annotation2.py	exon	.	+	.	ESCO2	15	7.53009002146056e-29	2.0591053181491e-27
ENSG00000212290.ENSG00000129636.42	ENSG00000212290+ENSG00000129636	chr16	dexseq_prepare_annotation2.py	exon	.	-	.		12	9.23579868029717e-29	2.52061836356437e-27
ENSG00000268400.ENSG00000229833.ENSG00000076944.68	ENSG00000268400+ENSG00000229833+ENSG00000076944	chr19	dexseq_prepare_annotation2.py	exon	.	+	.		23	9.49817860127566e-29	2.58719319259602e-27
ENSG00000140955.28	ENSG00000140955	chr16	dexseq_prepare_annotation2.py	exon	.	+	.	ADAD2	27	9.87182532007719e-29	2.68375902306285e-27
ENSG00000013523.22	ENSG00000013523	chr14	dexseq_prepare_annotation2.py	exon	.	-	.	ANGEL1	16	1.10225887255286e-28	2.9908099543852e-27
ENSG00000183091.94	ENSG00000183091	chr2	dexseq_prepare_annotation2.py	exon	.	-	.	NEB	35	1.1238620490899e-28	3.04353992753536e-27
ENSG00000223705.ENSG00000205583.ENSG00000178809.74	ENSG00000223705+ENSG00000205583+ENSG00000178809	chr7	dexseq_prepare_annotation2.py	exon	.	+	.		38	1.29633517718106e-28	3.50385161184891e-27
ENSG00000229807.29	ENSG00000229807	chrX	dexseq_prepare_annotation2.py	exon	.	-	.	XIST	18	1.35737079447325e-28	3.66176875093667e-27
ENSG00000009413.54	ENSG00000009413	chr6	dexseq_prepare_annotation2.py	exon	.	-	.	REV3L	18	1.49443078531009e-28	4.02377640236659e-27
ENSG00000196547.99	ENSG00000196547	chr15	dexseq_prepare_annotation2.py	exon	.	+	.	MAN2A2	33	1.52003274837361e-28	4.08486961574425e-27
ENSG00000143198.32	ENSG00000143198	chr1	dexseq_prepare_annotation2.py	exon	.	+	.	MGST3	21	1.57346221981917e-28	4.2203686461995e-27
ENSG00000100297.37	ENSG00000100297	chr22	dexseq_prepare_annotation2.py	exon	.	+	.	MCM5	10	1.62032063268198e-28	4.33775912886695e-27
ENSG00000160201.27	ENSG00000160201	chr21	dexseq_prepare_annotation2.py	exon	.	-	.	U2AF1	17	1.67980176129445e-28	4.48843030617877e-27
ENSG00000120616.ENSG00000222309.9	ENSG00000120616+ENSG00000222309	chr10	dexseq_prepare_annotation2.py	exon	.	-	.		6	1.87576379780652e-28	5.00251227293343e-27
ENSG00000236963.15	ENSG00000236963	chr1	dexseq_prepare_annotation2.py	exon	.	-	.	LINC01141	13	2.01311065608524e-28	5.35861789061929e-27
ENSG00000154727.11	ENSG00000154727	chr21	dexseq_prepare_annotation2.py	exon	.	+	.	GABPA	4	2.18877299712781e-28	5.81517189464183e-27
ENSG00000134376.34	ENSG00000134376	chr1	dexseq_prepare_annotation2.py	exon	.	+	.	CRB1	30	2.44295826714914e-28	6.47822657307527e-27
ENSG00000050426.80	ENSG00000050426	chr12	dexseq_prepare_annotation2.py	exon	.	+	.	LETMD1	29	2.5102878700827e-28	6.64421098896605e-27
ENSG00000148396.41	ENSG00000148396	chr9	dexseq_prepare_annotation2.py	exon	.	-	.	SEC16A	31	2.56179095336604e-28	6.76775960335572e-27
ENSG00000170522.20	ENSG00000170522	chr4	dexseq_prepare_annotation2.py	exon	.	-	.	ELOVL6	16	2.56952244866079e-28	6.77542498304766e-27
ENSG00000233436.5	ENSG00000233436	chr11	dexseq_prepare_annotation2.py	exon	.	-	.	BTBD18	5	2.67229256985917e-28	7.03319327767062e-27
ENSG00000164307.37	ENSG00000164307	chr5	dexseq_prepare_annotation2.py	exon	.	-	.	ERAP1	27	2.76812714185306e-28	7.27177669399152e-27
ENSG00000136051.55	ENSG00000136051	chr12	dexseq_prepare_annotation2.py	exon	.	+	.	KIAA1033	55	2.95753189125826e-28	7.75481446178896e-27
ENSG00000148690.32	ENSG00000148690	chr10	dexseq_prepare_annotation2.py	exon	.	-	.	FRA10AC1	18	3.21490706269074e-28	8.4139396036242e-27
ENSG00000229657.ENSG00000163531.82	ENSG00000229657+ENSG00000163531	chr1	dexseq_prepare_annotation2.py	exon	.	+	.		35	3.30447097599819e-28	8.63223814735617e-27
ENSG00000178802.53	ENSG00000178802	chr15	dexseq_prepare_annotation2.py	exon	.	+	.	MPI	21	3.31393571509589e-28	8.64087178649911e-27
ENSG00000185811.29	ENSG00000185811	chr7	dexseq_prepare_annotation2.py	exon	.	+	.	IKZF1	12	3.49648528059988e-28	9.09994350950929e-27
ENSG00000159023.32	ENSG00000159023	chr1	dexseq_prepare_annotation2.py	exon	.	+	.	EPB41	20	3.54919477284335e-28	9.2200193098975e-27
ENSG00000140859.94	ENSG00000140859	chr16	dexseq_prepare_annotation2.py	exon	.	-	.	KIFC3	39	3.72767647626543e-28	9.66577552847532e-27
ENSG00000022567.17	ENSG00000022567	chr8	dexseq_prepare_annotation2.py	exon	.	-	.	SLC45A4	16	3.74073981923904e-28	9.68175243252496e-27
ENSG00000185122.38	ENSG00000185122	chr8	dexseq_prepare_annotation2.py	exon	.	+	.	HSF1	27	3.81667734837197e-28	9.860101260214e-27
ENSG00000259080.ENSG00000198522.ENSG00000243943.54	ENSG00000259080+ENSG00000198522+ENSG00000243943	chr2	dexseq_prepare_annotation2.py	exon	.	+	.		10	4.59513421043708e-28	1.18493644676491e-26
ENSG00000185722.50	ENSG00000185722	chr17	dexseq_prepare_annotation2.py	exon	.	-	.	ANKFY1	22	4.73046435311539e-28	1.21759548523858e-26
ENSG00000225663.ENSG00000215621.28	ENSG00000225663+ENSG00000215621	chr17	dexseq_prepare_annotation2.py	exon	.	-	.		18	5.03138174218122e-28	1.29267807837579e-26
ENSG00000216937.ENSG00000150076.66	ENSG00000216937+ENSG00000150076	chr10	dexseq_prepare_annotation2.py	exon	.	+	.		17	5.80956506897493e-28	1.48908715189573e-26
ENSG00000147955.16	ENSG00000147955	chr9	dexseq_prepare_annotation2.py	exon	.	-	.	SIGMAR1	17	5.81707840917352e-28	1.48908715189573e-26
ENSG00000021300.50	ENSG00000021300	chr11	dexseq_prepare_annotation2.py	exon	.	+	.	PLEKHB1	17	8.36995459256946e-28	2.13868347950026e-26
ENSG00000169169.51	ENSG00000169169	chr19	dexseq_prepare_annotation2.py	exon	.	+	.	CPT1C	24	9.81982372052939e-28	2.50459067548339e-26
ENSG00000178031.34	ENSG00000178031	chr9	dexseq_prepare_annotation2.py	exon	.	+	.	ADAMTSL1	10	1.04554745327503e-27	2.66187652895501e-26
ENSG00000109814.36	ENSG00000109814	chr4	dexseq_prepare_annotation2.py	exon	.	-	.	UGDH	14	1.24017482245342e-27	3.15166166836532e-26
ENSG00000142185.ENSG00000266692.ENSG00000264452.41	ENSG00000142185+ENSG00000266692+ENSG00000264452	chr21	dexseq_prepare_annotation2.py	exon	.	+	.		18	1.25220387342766e-27	3.17647666120131e-26
ENSG00000123200.31	ENSG00000123200	chr13	dexseq_prepare_annotation2.py	exon	.	-	.	ZC3H13	6	1.29249225865847e-27	3.2727583762565e-26
ENSG00000082805.63	ENSG00000082805	chr12	dexseq_prepare_annotation2.py	exon	.	+	.	ERC1	57	1.42505630869148e-27	3.60192610780614e-26
ENSG00000261218.ENSG00000197943.70	ENSG00000261218+ENSG00000197943	chr16	dexseq_prepare_annotation2.py	exon	.	+	.		43	1.68803461142577e-27	4.2589477570289e-26
ENSG00000139998.19	ENSG00000139998	chr14	dexseq_prepare_annotation2.py	exon	.	-	.	RAB15	13	1.73534510248444e-27	4.37045262076332e-26
ENSG00000103489.16	ENSG00000103489	chr16	dexseq_prepare_annotation2.py	exon	.	-	.	XYLT1	9	1.7671198875605e-27	4.44250139474888e-26
ENSG00000221177.ENSG00000259328.19	ENSG00000221177+ENSG00000259328	chr15	dexseq_prepare_annotation2.py	exon	.	+	.		13	1.87031588113751e-27	4.6935225725576e-26
ENSG00000042980.46	ENSG00000042980	chr8	dexseq_prepare_annotation2.py	exon	.	+	.	ADAM28	27	1.95271699599672e-27	4.89155607497179e-26
ENSG00000075420.50	ENSG00000075420	chr3	dexseq_prepare_annotation2.py	exon	.	+	.	FNDC3B	26	2.15295416882971e-27	5.38353673446401e-26
ENSG00000164934.20	ENSG00000164934	chr8	dexseq_prepare_annotation2.py	exon	.	+	.	DCAF13	13	2.2473366560816e-27	5.60954423692397e-26
ENSG00000116337.74	ENSG00000116337	chr1	dexseq_prepare_annotation2.py	exon	.	+	.	AMPD2	41	2.35379379824736e-27	5.86483470724937e-26
ENSG00000188672.11	ENSG00000188672	chr1	dexseq_prepare_annotation2.py	exon	.	-	.	RHCE	8	2.5176964969406e-27	6.26210043600757e-26
ENSG00000260498.4	ENSG00000260498	chr16	dexseq_prepare_annotation2.py	exon	.	-	.	RP4-536B24.4	5	2.53113379108158e-27	6.28437961438804e-26
ENSG00000214021.ENSG00000241553.ENSG00000250151.104	ENSG00000214021+ENSG00000241553+ENSG00000250151	chr3	dexseq_prepare_annotation2.py	exon	.	+	.		39	2.83686585902669e-27	7.03101665555236e-26
ENSG00000249006.ENSG00000130997.ENSG00000214367.68	ENSG00000249006+ENSG00000130997+ENSG00000214367	chr4	dexseq_prepare_annotation2.py	exon	.	-	.		29	3.03769593020547e-27	7.51548474584168e-26
ENSG00000117245.29	ENSG00000117245	chr1	dexseq_prepare_annotation2.py	exon	.	-	.	KIF17	17	3.25958503214358e-27	8.05025683642784e-26
ENSG00000085760.40	ENSG00000085760	chr2	dexseq_prepare_annotation2.py	exon	.	-	.	MTIF2	25	3.3911594487891e-27	8.36048941082838e-26
ENSG00000185386.23	ENSG00000185386	chr22	dexseq_prepare_annotation2.py	exon	.	-	.	MAPK11	20	3.41036071592057e-27	8.39307721454977e-26
ENSG00000126012.31	ENSG00000126012	chrX	dexseq_prepare_annotation2.py	exon	.	-	.	KDM5C	15	3.54616382543225e-27	8.71201158374144e-26
ENSG00000088854.41	ENSG00000088854	chr20	dexseq_prepare_annotation2.py	exon	.	-	.	C20orf194	19	3.64291638918407e-27	8.93406138242554e-26
ENSG00000108349.36	ENSG00000108349	chr17	dexseq_prepare_annotation2.py	exon	.	+	.	CASC3	32	3.86923021303038e-27	9.47252380949217e-26
ENSG00000259522.ENSG00000260669.ENSG00000213920.ENSG00000254505.ENSG00000129559.ENSG00000254692.ENSG00000100926.ENSG00000255526.ENSG00000196497.205	ENSG00000259522+ENSG00000260669+ENSG00000213920+ENSG00000254505+ENSG00000129559+ENSG00000254692+ENSG00000100926+ENSG00000255526+ENSG00000196497	chr14	dexseq_prepare_annotation2.py	exon	.	-	.		45	3.96792473619974e-27	9.69722094066374e-26
ENSG00000067369.62	ENSG00000067369	chr15	dexseq_prepare_annotation2.py	exon	.	-	.	TP53BP1	37	4.55689386891972e-27	1.1117236033601e-25
ENSG00000125485.30	ENSG00000125485	chr9	dexseq_prepare_annotation2.py	exon	.	-	.	DDX31	22	4.68611573836471e-27	1.14126443711424e-25
ENSG00000164675.27	ENSG00000164675	chr7	dexseq_prepare_annotation2.py	exon	.	-	.	IQUB	23	4.77932635219404e-27	1.16194783481071e-25
ENSG00000106327.43	ENSG00000106327	chr7	dexseq_prepare_annotation2.py	exon	.	-	.	TFR2	24	4.82632021592268e-27	1.17134290638345e-25
ENSG00000136631.21	ENSG00000136631	chr1	dexseq_prepare_annotation2.py	exon	.	+	.	VPS45	5	5.25982780205624e-27	1.27434998976243e-25
ENSG00000259673.16	ENSG00000259673	chr15	dexseq_prepare_annotation2.py	exon	.	-	.	IQCH-AS1	6	5.39884204426982e-27	1.30577510684512e-25
ENSG00000140105.66	ENSG00000140105	chr14	dexseq_prepare_annotation2.py	exon	.	-	.	WARS	39	5.44009139576885e-27	1.31348712736395e-25
ENSG00000119737.ENSG00000270898.ENSG00000115239.51	ENSG00000119737+ENSG00000270898+ENSG00000115239	chr2	dexseq_prepare_annotation2.py	exon	.	-	.		30	5.73759552554687e-27	1.38068738179238e-25
ENSG00000258912.5	ENSG00000258912	chr14	dexseq_prepare_annotation2.py	exon	.	-	.	RP11-1079H9.1	6	5.73810053881494e-27	1.38068738179238e-25
ENSG00000167759.14	ENSG00000167759	chr19	dexseq_prepare_annotation2.py	exon	.	-	.	KLK13	11	5.84662478605979e-27	1.40439130991176e-25
ENSG00000104833.29	ENSG00000104833	chr19	dexseq_prepare_annotation2.py	exon	.	-	.	TUBB4A	25	5.86386137594304e-27	1.40612388686716e-25
ENSG00000226074.ENSG00000188086.ENSG00000261603.ENSG00000206549.32	ENSG00000226074+ENSG00000188086+ENSG00000261603+ENSG00000206549	chr3	dexseq_prepare_annotation2.py	exon	.	-	.		10	5.88469743303955e-27	1.40871221144503e-25
ENSG00000224743.40	ENSG00000224743	chr13	dexseq_prepare_annotation2.py	exon	.	-	.	TEX26-AS1	31	7.38322536618872e-27	1.76442734986193e-25
ENSG00000167842.13	ENSG00000167842	chr17	dexseq_prepare_annotation2.py	exon	.	+	.	MIS12	8	7.47997906345276e-27	1.7845092908523e-25
ENSG00000157483.43	ENSG00000157483	chr15	dexseq_prepare_annotation2.py	exon	.	-	.	MYO1E	32	7.54608403909469e-27	1.79722354669644e-25
ENSG00000060718.47	ENSG00000060718	chr1	dexseq_prepare_annotation2.py	exon	.	-	.	COL11A1	14	7.68667850628766e-27	1.8276055268848e-25
ENSG00000167107.67	ENSG00000167107	chr17	dexseq_prepare_annotation2.py	exon	.	+	.	ACSF2	27	7.76845238811664e-27	1.84392301354484e-25
ENSG00000215296.21	ENSG00000215296	chr15	dexseq_prepare_annotation2.py	exon	.	-	.	TMCO5B	7	8.21832824507312e-27	1.94741061861294e-25
ENSG00000242590.ENSG00000188157.58	ENSG00000242590+ENSG00000188157	chr1	dexseq_prepare_annotation2.py	exon	.	+	.		31	8.59392853532558e-27	2.03297857493334e-25
ENSG00000068097.44	ENSG00000068097	chr17	dexseq_prepare_annotation2.py	exon	.	-	.	HEATR6	24	8.6690369341553e-27	2.04729377293486e-25
ENSG00000155506.49	ENSG00000155506	chr5	dexseq_prepare_annotation2.py	exon	.	+	.	LARP1	18	8.94554820918428e-27	2.10904454249474e-25
ENSG00000240038.ENSG00000236085.ENSG00000185946.64	ENSG00000240038+ENSG00000236085+ENSG00000185946	chr1	dexseq_prepare_annotation2.py	exon	.	+	.		56	9.37994735833677e-27	2.20492807639158e-25
ENSG00000158636.50	ENSG00000158636	chr11	dexseq_prepare_annotation2.py	exon	.	+	.	C11orf30	13	9.38367594529349e-27	2.20492807639158e-25
ENSG00000135837.57	ENSG00000135837	chr1	dexseq_prepare_annotation2.py	exon	.	+	.	CEP350	28	9.72991840653051e-27	2.28246313389314e-25
ENSG00000183185.11	ENSG00000183185	chr3	dexseq_prepare_annotation2.py	exon	.	-	.	GABRR3	11	9.7535105594553e-27	2.28417773168679e-25
ENSG00000148824.ENSG00000148832.ENSG00000254536.53	ENSG00000148824+ENSG00000148832+ENSG00000254536	chr10	dexseq_prepare_annotation2.py	exon	.	+	.		53	9.84115239857111e-27	2.30086143078593e-25
ENSG00000185298.20	ENSG00000185298	chr17	dexseq_prepare_annotation2.py	exon	.	+	.	CCDC137	8	9.87758767537866e-27	2.30258295008207e-25
ENSG00000070501.42	ENSG00000070501	chr8	dexseq_prepare_annotation2.py	exon	.	+	.	POLB	10	9.88134399735818e-27	2.30258295008207e-25
ENSG00000090686.58	ENSG00000090686	chr1	dexseq_prepare_annotation2.py	exon	.	-	.	USP48	35	1.07150686255322e-26	2.49271944741237e-25
ENSG00000153113.109	ENSG00000153113	chr5	dexseq_prepare_annotation2.py	exon	.	+	.	CAST	70	1.22513159758978e-26	2.845388419038e-25
ENSG00000164896.47	ENSG00000164896	chr7	dexseq_prepare_annotation2.py	exon	.	-	.	FASTK	15	1.27833538400833e-26	2.96404773006098e-25
ENSG00000138101.70	ENSG00000138101	chr2	dexseq_prepare_annotation2.py	exon	.	-	.	DTNB	26	1.2893685935415e-26	2.98469680366339e-25
ENSG00000108312.44	ENSG00000108312	chr17	dexseq_prepare_annotation2.py	exon	.	-	.	UBTF	27	1.29943329514454e-26	3.00303958225495e-25
ENSG00000177565.40	ENSG00000177565	chr3	dexseq_prepare_annotation2.py	exon	.	-	.	TBL1XR1	34	1.30426809513665e-26	3.00925540108174e-25
ENSG00000139737.40	ENSG00000139737	chr13	dexseq_prepare_annotation2.py	exon	.	+	.	SLAIN1	23	1.32166147866836e-26	3.04437885431194e-25
ENSG00000173120.27	ENSG00000173120	chr11	dexseq_prepare_annotation2.py	exon	.	+	.	KDM2A	11	1.43096934100418e-26	3.29076031403388e-25
ENSG00000104957.36	ENSG00000104957	chr19	dexseq_prepare_annotation2.py	exon	.	+	.	CCDC130	28	1.49754212369794e-26	3.43821946174054e-25
ENSG00000175193.26	ENSG00000175193	chr3	dexseq_prepare_annotation2.py	exon	.	-	.	PARL	23	1.50842366723368e-26	3.45754366077681e-25
ENSG00000091262.45	ENSG00000091262	chr16	dexseq_prepare_annotation2.py	exon	.	-	.	ABCC6	18	1.6070470456987e-26	3.67759477276694e-25
ENSG00000125633.36	ENSG00000125633	chr2	dexseq_prepare_annotation2.py	exon	.	-	.	CCDC93	27	1.63523496818624e-26	3.73600588497012e-25
ENSG00000163810.23	ENSG00000163810	chr3	dexseq_prepare_annotation2.py	exon	.	+	.	TGM4	19	1.64722705563731e-26	3.75728473763905e-25
ENSG00000145703.72	ENSG00000145703	chr5	dexseq_prepare_annotation2.py	exon	.	+	.	IQGAP2	44	1.68315497053881e-26	3.83300291018157e-25
ENSG00000158321.48	ENSG00000158321	chr7	dexseq_prepare_annotation2.py	exon	.	+	.	AUTS2	25	1.84959946122261e-26	4.2052157604588e-25
ENSG00000114120.35	ENSG00000114120	chr3	dexseq_prepare_annotation2.py	exon	.	+	.	SLC25A36	27	1.89064000194749e-26	4.29156924713906e-25
ENSG00000068400.37	ENSG00000068400	chrX	dexseq_prepare_annotation2.py	exon	.	-	.	GRIPAP1	23	2.1770647629305e-26	4.93374224465089e-25
ENSG00000069248.35	ENSG00000069248	chr1	dexseq_prepare_annotation2.py	exon	.	-	.	NUP133	15	2.28259710407523e-26	5.16456002838184e-25
ENSG00000114554.23	ENSG00000114554	chr3	dexseq_prepare_annotation2.py	exon	.	+	.	PLXNA1	21	2.30518369641386e-26	5.20726520020832e-25
ENSG00000134853.ENSG00000145216.53	ENSG00000134853+ENSG00000145216	chr4	dexseq_prepare_annotation2.py	exon	.	+	.		36	2.65411632994255e-26	5.98584306695082e-25
ENSG00000177463.36	ENSG00000177463	chr3	dexseq_prepare_annotation2.py	exon	.	+	.	NR2C2	17	2.6785127088593e-26	6.03116794219554e-25
ENSG00000064652.32	ENSG00000064652	chr5	dexseq_prepare_annotation2.py	exon	.	+	.	SNX24	15	2.69918799863242e-26	6.06798225077173e-25
ENSG00000104671.ENSG00000104660.34	ENSG00000104671+ENSG00000104660	chr8	dexseq_prepare_annotation2.py	exon	.	+	.		17	2.79442943981206e-26	6.27204098906936e-25
ENSG00000136143.32	ENSG00000136143	chr13	dexseq_prepare_annotation2.py	exon	.	-	.	SUCLA2	17	2.88528477530028e-26	6.46561898209463e-25
ENSG00000158796.34	ENSG00000158796	chr1	dexseq_prepare_annotation2.py	exon	.	-	.	DEDD	20	2.98173340385158e-26	6.67109349110526e-25
ENSG00000090659.24	ENSG00000090659	chr19	dexseq_prepare_annotation2.py	exon	.	-	.	CD209	9	3.11114696219149e-26	6.94954929707361e-25
ENSG00000166435.55	ENSG00000166435	chr11	dexseq_prepare_annotation2.py	exon	.	-	.	XRRA1	14	3.26716826356388e-26	7.2864604771501e-25
ENSG00000234771.6	ENSG00000234771	chr9	dexseq_prepare_annotation2.py	exon	.	-	.	RP11-395P17.3	6	3.33375898285024e-26	7.42317000181321e-25
ENSG00000105287.54	ENSG00000105287	chr19	dexseq_prepare_annotation2.py	exon	.	-	.	PRKD2	34	3.58642570208306e-26	7.97311881914758e-25
ENSG00000115042.20	ENSG00000115042	chr2	dexseq_prepare_annotation2.py	exon	.	+	.	FAHD2A	11	3.61817414138484e-26	8.03097260369407e-25
ENSG00000113448.72	ENSG00000113448	chr5	dexseq_prepare_annotation2.py	exon	.	-	.	PDE4D	21	3.76309031453202e-26	8.33943616623305e-25
ENSG00000164306.31	ENSG00000164306	chr4	dexseq_prepare_annotation2.py	exon	.	+	.	PRIMPOL	15	3.81323547407839e-26	8.43723457892298e-25
ENSG00000198626.121	ENSG00000198626	chr1	dexseq_prepare_annotation2.py	exon	.	+	.	RYR2	32	3.82145973198363e-26	8.4421160819317e-25
ENSG00000151632.33	ENSG00000151632	chr10	dexseq_prepare_annotation2.py	exon	.	-	.	AKR1C2	29	3.83689639625782e-26	8.46289035325545e-25
ENSG00000145014.39	ENSG00000145014	chr3	dexseq_prepare_annotation2.py	exon	.	-	.	TMEM44	16	3.97994031762514e-26	8.7646158203525e-25
ENSG00000149201.30	ENSG00000149201	chr11	dexseq_prepare_annotation2.py	exon	.	+	.	CCDC81	29	4.0071637019723e-26	8.81073548765948e-25
ENSG00000064393.20	ENSG00000064393	chr7	dexseq_prepare_annotation2.py	exon	.	-	.	HIPK2	8	4.16488450785435e-26	9.14319246888589e-25
ENSG00000135336.33	ENSG00000135336	chr6	dexseq_prepare_annotation2.py	exon	.	+	.	ORC3	20	4.23246148931882e-26	9.27702652690069e-25
ENSG00000141449.53	ENSG00000141449	chr18	dexseq_prepare_annotation2.py	exon	.	+	.	GREB1L	11	4.50046550924207e-26	9.84906866827577e-25
ENSG00000198887.27	ENSG00000198887	chr9	dexseq_prepare_annotation2.py	exon	.	+	.	SMC5	17	4.59685297018448e-26	1.00443385460667e-24
ENSG00000119689.17	ENSG00000119689	chr14	dexseq_prepare_annotation2.py	exon	.	+	.	DLST	10	4.88546369650311e-26	1.06583646554503e-24
ENSG00000183795.10	ENSG00000183795	chrY	dexseq_prepare_annotation2.py	exon	.	+	.	BPY2B	6	5.30762302072249e-26	1.15613875364433e-24
ENSG00000037042.16	ENSG00000037042	chr17	dexseq_prepare_annotation2.py	exon	.	+	.	TUBG2	13	5.59698590259827e-26	1.2172793525837e-24
ENSG00000177239.47	ENSG00000177239	chr9	dexseq_prepare_annotation2.py	exon	.	+	.	MAN1B1	23	5.76499011789423e-26	1.25187742064737e-24
ENSG00000164076.33	ENSG00000164076	chr3	dexseq_prepare_annotation2.py	exon	.	-	.	CAMKV	15	5.99119503902778e-26	1.29898738805999e-24
ENSG00000215424.19	ENSG00000215424	chr21	dexseq_prepare_annotation2.py	exon	.	+	.	MCM3AP-AS1	16	6.5313064961364e-26	1.41390690629323e-24
ENSG00000117523.44	ENSG00000117523	chr1	dexseq_prepare_annotation2.py	exon	.	+	.	PRRC2C	25	6.79088098983366e-26	1.467834800083e-24
ENSG00000011243.50	ENSG00000011243	chr19	dexseq_prepare_annotation2.py	exon	.	-	.	AKAP8L	40	7.41988983487673e-26	1.60132637851771e-24
ENSG00000223802.ENSG00000130283.15	ENSG00000223802+ENSG00000130283	chr19	dexseq_prepare_annotation2.py	exon	.	-	.		10	7.66256940334551e-26	1.65116011659187e-24
ENSG00000197614.36	ENSG00000197614	chr12	dexseq_prepare_annotation2.py	exon	.	-	.	MFAP5	20	7.87615088649843e-26	1.69458043919939e-24
ENSG00000147687.41	ENSG00000147687	chr8	dexseq_prepare_annotation2.py	exon	.	-	.	TATDN1	27	8.02441223433712e-26	1.72383544905484e-24
ENSG00000145740.28	ENSG00000145740	chr5	dexseq_prepare_annotation2.py	exon	.	+	.	SLC30A5	15	8.81976066132602e-26	1.89179820423672e-24
ENSG00000116406.35	ENSG00000116406	chr1	dexseq_prepare_annotation2.py	exon	.	-	.	EDEM3	22	9.32561217276305e-26	1.99724713831328e-24
ENSG00000074319.ENSG00000256464.37	ENSG00000074319+ENSG00000256464	chr11	dexseq_prepare_annotation2.py	exon	.	-	.		11	9.58334218350715e-26	2.04931591692436e-24
ENSG00000106128.27	ENSG00000106128	chr7	dexseq_prepare_annotation2.py	exon	.	+	.	GHRHR	16	1.01199778814989e-25	2.16077701250634e-24
ENSG00000174669.21	ENSG00000174669	chr11	dexseq_prepare_annotation2.py	exon	.	-	.	SLC29A2	10	1.02257533364698e-25	2.18004358364739e-24
ENSG00000233429.13	ENSG00000233429	chr7	dexseq_prepare_annotation2.py	exon	.	+	.	HOTAIRM1	7	1.09352732306693e-25	2.32776954294125e-24
ENSG00000157353.52	ENSG00000157353	chr16	dexseq_prepare_annotation2.py	exon	.	+	.	FUK	12	1.16796895901664e-25	2.48246493289174e-24
ENSG00000172915.72	ENSG00000172915	chr13	dexseq_prepare_annotation2.py	exon	.	+	.	NBEA	24	1.32220241067676e-25	2.80602956383866e-24
ENSG00000261408.ENSG00000250506.ENSG00000257949.34	ENSG00000261408+ENSG00000250506+ENSG00000257949	chr17	dexseq_prepare_annotation2.py	exon	.	+	.		21	1.414807693786e-25	2.99668437680084e-24
ENSG00000141551.47	ENSG00000141551	chr17	dexseq_prepare_annotation2.py	exon	.	-	.	CSNK1D	26	1.41631147834257e-25	2.99668437680084e-24
ENSG00000170921.43	ENSG00000170921	chr17	dexseq_prepare_annotation2.py	exon	.	+	.	TANC2	17	1.45448888242145e-25	3.07282681364579e-24
ENSG00000166183.34	ENSG00000166183	chr14	dexseq_prepare_annotation2.py	exon	.	+	.	ASPG	19	1.54018497725887e-25	3.24897967834398e-24
ENSG00000163719.41	ENSG00000163719	chr3	dexseq_prepare_annotation2.py	exon	.	+	.	MTMR14	30	1.60303440647621e-25	3.37648147958684e-24
ENSG00000126733.24	ENSG00000126733	chrX	dexseq_prepare_annotation2.py	exon	.	+	.	DACH2	12	1.6272068248336e-25	3.42225747207881e-24
ENSG00000229847.10	ENSG00000229847	chr10	dexseq_prepare_annotation2.py	exon	.	-	.	EMX2OS	9	1.65484501568696e-25	3.47517453294262e-24
ENSG00000149582.ENSG00000172425.74	ENSG00000149582+ENSG00000172425	chr11	dexseq_prepare_annotation2.py	exon	.	+	.		34	1.66545539011527e-25	3.49222843236727e-24
ENSG00000242600.19	ENSG00000242600	chr10	dexseq_prepare_annotation2.py	exon	.	+	.	MBL1P	9	1.8525220428233e-25	3.87868346518288e-24
ENSG00000150540.21	ENSG00000150540	chr2	dexseq_prepare_annotation2.py	exon	.	+	.	HNMT	5	1.86238988064739e-25	3.89353282350545e-24
ENSG00000173085.16	ENSG00000173085	chr4	dexseq_prepare_annotation2.py	exon	.	-	.	COQ2	11	2.04598118298915e-25	4.27098571948986e-24
ENSG00000114166.27	ENSG00000114166	chr3	dexseq_prepare_annotation2.py	exon	.	+	.	KAT2B	24	2.24623487245592e-25	4.68204796297349e-24
ENSG00000142675.50	ENSG00000142675	chr1	dexseq_prepare_annotation2.py	exon	.	+	.	CNKSR1	26	2.40196168356525e-25	4.99921639422156e-24
ENSG00000185864.ENSG00000185710.82	ENSG00000185864+ENSG00000185710	chr16	dexseq_prepare_annotation2.py	exon	.	-	.		15	2.46504394180453e-25	5.12290909861245e-24
ENSG00000105877.100	ENSG00000105877	chr7	dexseq_prepare_annotation2.py	exon	.	+	.	DNAH11	12	2.48212723959368e-25	5.15078120074263e-24
ENSG00000175550.27	ENSG00000175550	chr11	dexseq_prepare_annotation2.py	exon	.	+	.	DRAP1	25	2.59130442803363e-25	5.36939712207617e-24
ENSG00000081791.18	ENSG00000081791	chr5	dexseq_prepare_annotation2.py	exon	.	+	.	KIAA0141	11	2.64238230905959e-25	5.46538418382111e-24
ENSG00000196411.28	ENSG00000196411	chr7	dexseq_prepare_annotation2.py	exon	.	-	.	EPHB4	22	2.6488817361099e-25	5.46538418382111e-24
ENSG00000174292.28	ENSG00000174292	chr17	dexseq_prepare_annotation2.py	exon	.	+	.	TNK1	23	2.649316541915e-25	5.46538418382111e-24
ENSG00000173020.52	ENSG00000173020	chr11	dexseq_prepare_annotation2.py	exon	.	+	.	ADRBK1	18	2.81230917559346e-25	5.79310912117842e-24
ENSG00000170017.26	ENSG00000170017	chr3	dexseq_prepare_annotation2.py	exon	.	+	.	ALCAM	13	2.8352213518097e-25	5.83174268668423e-24
ENSG00000165795.162	ENSG00000165795	chr14	dexseq_prepare_annotation2.py	exon	.	-	.	NDRG2	58	2.92256577473271e-25	6.00259922224751e-24
ENSG00000162367.13	ENSG00000162367	chr1	dexseq_prepare_annotation2.py	exon	.	-	.	TAL1	13	2.96788144768752e-25	6.08676037253809e-24
ENSG00000086288.ENSG00000187037.ENSG00000086289.47	ENSG00000086288+ENSG00000187037+ENSG00000086289	chr7	dexseq_prepare_annotation2.py	exon	.	+	.		13	2.97488411581293e-25	6.09221523746333e-24
ENSG00000143811.ENSG00000243709.ENSG00000255835.28	ENSG00000143811+ENSG00000243709+ENSG00000255835	chr1	dexseq_prepare_annotation2.py	exon	.	-	.		26	3.05347706188732e-25	6.24404901226754e-24
ENSG00000087191.62	ENSG00000087191	chr17	dexseq_prepare_annotation2.py	exon	.	+	.	PSMC5	25	3.10398254670419e-25	6.33808837920907e-24
ENSG00000130948.21	ENSG00000130948	chr9	dexseq_prepare_annotation2.py	exon	.	-	.	HSD17B3	11	3.26239660451431e-25	6.65187493722772e-24
ENSG00000170485.27	ENSG00000170485	chr2	dexseq_prepare_annotation2.py	exon	.	+	.	NPAS2	15	3.48718702245412e-25	7.0998925327992e-24
ENSG00000079785.36	ENSG00000079785	chr2	dexseq_prepare_annotation2.py	exon	.	+	.	DDX1	21	3.50781400792085e-25	7.13153839175562e-24
ENSG00000164113.26	ENSG00000164113	chr4	dexseq_prepare_annotation2.py	exon	.	+	.	ADAD1	19	3.51889067426563e-25	7.14370454104171e-24
ENSG00000163630.21	ENSG00000163630	chr3	dexseq_prepare_annotation2.py	exon	.	+	.	SYNPR	18	3.73352049547188e-25	7.56847189457796e-24
ENSG00000263798.ENSG00000108439.ENSG00000108465.115	ENSG00000263798+ENSG00000108439+ENSG00000108465	chr17	dexseq_prepare_annotation2.py	exon	.	+	.		54	3.84833098688936e-25	7.78995484618816e-24
ENSG00000182718.68	ENSG00000182718	chr15	dexseq_prepare_annotation2.py	exon	.	-	.	ANXA2	12	3.95816409695397e-25	7.98355574857257e-24
ENSG00000265759.ENSG00000132026.ENSG00000095066.117	ENSG00000265759+ENSG00000132026+ENSG00000095066	chr19	dexseq_prepare_annotation2.py	exon	.	-	.		80	3.95879299248165e-25	7.98355574857257e-24
ENSG00000149269.49	ENSG00000149269	chr11	dexseq_prepare_annotation2.py	exon	.	-	.	PAK1	25	3.96104562375713e-25	7.98355574857257e-24
ENSG00000230768.18	ENSG00000230768	chr1	dexseq_prepare_annotation2.py	exon	.	-	.	RP11-251P6.1	5	4.24770530796188e-25	8.54904018078755e-24
ENSG00000177674.35	ENSG00000177674	chr1	dexseq_prepare_annotation2.py	exon	.	+	.	AGTRAP	18	4.2808836298474e-25	8.60347214319474e-24
ENSG00000163359.64	ENSG00000163359	chr2	dexseq_prepare_annotation2.py	exon	.	-	.	COL6A3	28	4.54585185485597e-25	9.1229198597882e-24
ENSG00000174353.22	ENSG00000174353	chr7	dexseq_prepare_annotation2.py	exon	.	-	.	STAG3L3	15	5.31770910177308e-25	1.06566890399533e-23
ENSG00000244125.ENSG00000168702.81	ENSG00000244125+ENSG00000168702	chr2	dexseq_prepare_annotation2.py	exon	.	-	.		18	5.62116922681961e-25	1.12487534827141e-23
ENSG00000104365.82	ENSG00000104365	chr8	dexseq_prepare_annotation2.py	exon	.	+	.	IKBKB	45	6.17835269823037e-25	1.23461441097971e-23
ENSG00000138002.36	ENSG00000138002	chr2	dexseq_prepare_annotation2.py	exon	.	-	.	IFT172	18	6.42856998016206e-25	1.28278776218653e-23
ENSG00000131966.46	ENSG00000131966	chr14	dexseq_prepare_annotation2.py	exon	.	+	.	ACTR10	14	6.52434824584251e-25	1.3000505283051e-23
ENSG00000035681.43	ENSG00000035681	chr8	dexseq_prepare_annotation2.py	exon	.	-	.	NSMAF	18	7.11413895135515e-25	1.41556228666114e-23
ENSG00000125630.53	ENSG00000125630	chr2	dexseq_prepare_annotation2.py	exon	.	+	.	POLR1B	35	7.2736476940611e-25	1.44525113105225e-23
ENSG00000067182.28	ENSG00000067182	chr12	dexseq_prepare_annotation2.py	exon	.	-	.	TNFRSF1A	16	7.30953867433686e-25	1.4503282676605e-23
ENSG00000163389.25	ENSG00000163389	chr3	dexseq_prepare_annotation2.py	exon	.	+	.	POGLUT1	22	7.457575724379e-25	1.47761119013543e-23
ENSG00000127616.74	ENSG00000127616	chr19	dexseq_prepare_annotation2.py	exon	.	+	.	SMARCA4	36	7.58533739685837e-25	1.50080554306247e-23
ENSG00000162434.34	ENSG00000162434	chr1	dexseq_prepare_annotation2.py	exon	.	-	.	JAK1	27	7.66206806968638e-25	1.51385198424733e-23
ENSG00000105127.22	ENSG00000105127	chr19	dexseq_prepare_annotation2.py	exon	.	-	.	AKAP8	18	7.7370356338254e-25	1.52651386598175e-23
ENSG00000168872.ENSG00000260537.ENSG00000157349.89	ENSG00000168872+ENSG00000260537+ENSG00000157349	chr16	dexseq_prepare_annotation2.py	exon	.	+	.		17	8.17202960624777e-25	1.61007347354556e-23
ENSG00000139625.43	ENSG00000139625	chr12	dexseq_prepare_annotation2.py	exon	.	-	.	MAP3K12	29	8.83138514479897e-25	1.73754096509453e-23
ENSG00000185619.40	ENSG00000185619	chr4	dexseq_prepare_annotation2.py	exon	.	+	.	PCGF3	22	9.23884402044274e-25	1.81516111931052e-23
ENSG00000028310.ENSG00000188818.ENSG00000206077.123	ENSG00000028310+ENSG00000188818+ENSG00000206077	chr5	dexseq_prepare_annotation2.py	exon	.	-	.		27	9.26987894954193e-25	1.81871135530313e-23
ENSG00000113494.36	ENSG00000113494	chr5	dexseq_prepare_annotation2.py	exon	.	-	.	PRLR	26	9.6345510910671e-25	1.88761847354035e-23
ENSG00000011295.ENSG00000243686.33	ENSG00000011295+ENSG00000243686	chr17	dexseq_prepare_annotation2.py	exon	.	+	.		15	9.66561440557068e-25	1.89106330378446e-23
ENSG00000068650.ENSG00000234603.58	ENSG00000068650+ENSG00000234603	chr13	dexseq_prepare_annotation2.py	exon	.	+	.		20	1.0629135218641e-24	2.07667839619911e-23
ENSG00000141380.59	ENSG00000141380	chr18	dexseq_prepare_annotation2.py	exon	.	-	.	SS18	34	1.11940078895705e-24	2.18399920271063e-23
ENSG00000188811.13	ENSG00000188811	chr13	dexseq_prepare_annotation2.py	exon	.	+	.	NHLRC3	8	1.19158510122325e-24	2.32160497221663e-23
ENSG00000159208.16	ENSG00000159208	chr1	dexseq_prepare_annotation2.py	exon	.	+	.	C1orf51	14	1.20411375365582e-24	2.34276112847211e-23
ENSG00000196814.18	ENSG00000196814	chr9	dexseq_prepare_annotation2.py	exon	.	+	.	MVB12B	7	1.25616028118235e-24	2.44063939396482e-23
ENSG00000234912.ENSG00000129657.36	ENSG00000234912+ENSG00000129657	chr17	dexseq_prepare_annotation2.py	exon	.	+	.		33	1.26379382716969e-24	2.45207466217655e-23
ENSG00000065427.23	ENSG00000065427	chr16	dexseq_prepare_annotation2.py	exon	.	-	.	KARS	12	1.33141802584574e-24	2.57971437383482e-23
ENSG00000196684.ENSG00000167461.51	ENSG00000196684+ENSG00000167461	chr19	dexseq_prepare_annotation2.py	exon	.	+	.		18	1.41390701275925e-24	2.73576380344645e-23
ENSG00000008516.12	ENSG00000008516	chr16	dexseq_prepare_annotation2.py	exon	.	+	.	MMP25	12	1.41944845924322e-24	2.74270289066995e-23
ENSG00000223685.9	ENSG00000223685	chr13	dexseq_prepare_annotation2.py	exon	.	-	.	LINC00571	10	1.54175270210091e-24	2.9749252964335e-23
ENSG00000205339.37	ENSG00000205339	chr11	dexseq_prepare_annotation2.py	exon	.	+	.	IPO7	21	1.55829005745957e-24	3.00270507225864e-23
ENSG00000111641.57	ENSG00000111641	chr12	dexseq_prepare_annotation2.py	exon	.	-	.	NOP2	42	1.59075662627144e-24	3.06106089894866e-23
ENSG00000157837.20	ENSG00000157837	chr12	dexseq_prepare_annotation2.py	exon	.	-	.	SPPL3	8	1.5994878417838e-24	3.07364595130728e-23
ENSG00000050165.40	ENSG00000050165	chr11	dexseq_prepare_annotation2.py	exon	.	-	.	DKK3	22	1.7209479430602e-24	3.30252499934999e-23
ENSG00000111596.78	ENSG00000111596	chr12	dexseq_prepare_annotation2.py	exon	.	+	.	CNOT2	16	1.96042913310545e-24	3.75695353541028e-23
ENSG00000181827.21	ENSG00000181827	chr15	dexseq_prepare_annotation2.py	exon	.	-	.	RFX7	7	1.98752107602309e-24	3.80367607836997e-23
ENSG00000135250.49	ENSG00000135250	chr7	dexseq_prepare_annotation2.py	exon	.	-	.	SRPK2	24	2.02424043266058e-24	3.86867095222924e-23
ENSG00000143702.73	ENSG00000143702	chr1	dexseq_prepare_annotation2.py	exon	.	-	.	CEP170	43	2.05921436377583e-24	3.93015770000645e-23
ENSG00000223501.45	ENSG00000223501	chr6	dexseq_prepare_annotation2.py	exon	.	-	.	VPS52	34	2.07030395542224e-24	3.94595433242706e-23
ENSG00000118804.ENSG00000189157.ENSG00000272414.39	ENSG00000118804+ENSG00000189157+ENSG00000272414	chr4	dexseq_prepare_annotation2.py	exon	.	+	.		22	2.36184431219073e-24	4.49551587671799e-23
ENSG00000068903.47	ENSG00000068903	chr19	dexseq_prepare_annotation2.py	exon	.	-	.	SIRT2	31	2.38685534841317e-24	4.53696569478862e-23
ENSG00000143224.43	ENSG00000143224	chr1	dexseq_prepare_annotation2.py	exon	.	+	.	PPOX	29	2.41489386944766e-24	4.58244498296476e-23
ENSG00000079459.24	ENSG00000079459	chr8	dexseq_prepare_annotation2.py	exon	.	+	.	FDFT1	10	2.41750293389288e-24	4.58244498296476e-23
ENSG00000183773.ENSG00000099949.127	ENSG00000183773+ENSG00000099949	chr22	dexseq_prepare_annotation2.py	exon	.	+	.		47	2.42058150297754e-24	4.58244498296476e-23
ENSG00000163499.14	ENSG00000163499	chr2	dexseq_prepare_annotation2.py	exon	.	-	.	CRYBA2	9	2.49060457920936e-24	4.7086524308826e-23
ENSG00000112983.76	ENSG00000112983	chr5	dexseq_prepare_annotation2.py	exon	.	-	.	BRD8	39	2.54558061639882e-24	4.80611102110937e-23
ENSG00000081189.56	ENSG00000081189	chr5	dexseq_prepare_annotation2.py	exon	.	-	.	MEF2C	34	2.6198386105334e-24	4.93966344469927e-23
ENSG00000135723.48	ENSG00000135723	chr16	dexseq_prepare_annotation2.py	exon	.	-	.	FHOD1	27	2.64062475656755e-24	4.97217236042008e-23
ENSG00000242384.ENSG00000267043.ENSG00000161583.ENSG00000234972.105	ENSG00000242384+ENSG00000267043+ENSG00000161583+ENSG00000234972	chr17	dexseq_prepare_annotation2.py	exon	.	-	.		37	2.71627556523123e-24	5.10776322105411e-23
ENSG00000138834.63	ENSG00000138834	chr16	dexseq_prepare_annotation2.py	exon	.	+	.	MAPK8IP3	22	2.90646641778063e-24	5.45642349867378e-23
ENSG00000141646.ENSG00000267699.ENSG00000141642.58	ENSG00000141646+ENSG00000267699+ENSG00000141642	chr18	dexseq_prepare_annotation2.py	exon	.	+	.		26	2.90947018606215e-24	5.45642349867378e-23
ENSG00000167851.15	ENSG00000167851	chr17	dexseq_prepare_annotation2.py	exon	.	+	.	CD300A	8	2.91899810663011e-24	5.46240717936652e-23
ENSG00000146151.28	ENSG00000146151	chr6	dexseq_prepare_annotation2.py	exon	.	-	.	HMGCLL1	16	2.92044866304882e-24	5.46240717936652e-23
ENSG00000156170.57	ENSG00000156170	chr8	dexseq_prepare_annotation2.py	exon	.	+	.	NDUFAF6	39	3.03966450744428e-24	5.6778180706296e-23
ENSG00000104695.28	ENSG00000104695	chr8	dexseq_prepare_annotation2.py	exon	.	-	.	PPP2CB	22	3.247335896796e-24	6.05766329258702e-23
ENSG00000123243.33	ENSG00000123243	chr10	dexseq_prepare_annotation2.py	exon	.	-	.	ITIH5	32	3.36390228709353e-24	6.26677573484038e-23
ENSG00000213413.ENSG00000066923.83	ENSG00000213413+ENSG00000066923	chr7	dexseq_prepare_annotation2.py	exon	.	+	.		60	4.15050647618232e-24	7.72192371987872e-23
ENSG00000267618.ENSG00000185379.ENSG00000092871.41	ENSG00000267618+ENSG00000185379+ENSG00000092871	chr17	dexseq_prepare_annotation2.py	exon	.	-	.		19	4.17877337359879e-24	7.76421627613825e-23
ENSG00000166833.61	ENSG00000166833	chr11	dexseq_prepare_annotation2.py	exon	.	+	.	NAV2	21	4.51707276904444e-24	8.38167947144913e-23
ENSG00000237276.20	ENSG00000237276	chr1	dexseq_prepare_annotation2.py	exon	.	-	.	ANO7P1	13	4.58419584445741e-24	8.49499330330892e-23
ENSG00000175318.36	ENSG00000175318	chr15	dexseq_prepare_annotation2.py	exon	.	-	.	GRAMD2	19	4.61140146542929e-24	8.5341345325913e-23
ENSG00000071967.15	ENSG00000071967	chr2	dexseq_prepare_annotation2.py	exon	.	+	.	CYBRD1	11	4.77464988446825e-24	8.82460982599744e-23
ENSG00000267302.ENSG00000267318.ENSG00000108443.51	ENSG00000267302+ENSG00000267318+ENSG00000108443	chr17	dexseq_prepare_annotation2.py	exon	.	+	.		14	5.01414628442116e-24	9.25505843129737e-23
ENSG00000111961.22	ENSG00000111961	chr6	dexseq_prepare_annotation2.py	exon	.	+	.	SASH1	16	5.02504164073241e-24	9.26298083261423e-23
ENSG00000204653.18	ENSG00000204653	chr19	dexseq_prepare_annotation2.py	exon	.	-	.	ASPDH	8	5.63493135465056e-24	1.03735980371441e-22
ENSG00000147130.41	ENSG00000147130	chrX	dexseq_prepare_annotation2.py	exon	.	-	.	ZMYM3	18	5.67145154197555e-24	1.04271457707514e-22
ENSG00000171208.18	ENSG00000171208	chr16	dexseq_prepare_annotation2.py	exon	.	-	.	NETO2	7	5.72394394600203e-24	1.05098803238896e-22
ENSG00000125347.35	ENSG00000125347	chr5	dexseq_prepare_annotation2.py	exon	.	-	.	IRF1	19	6.57526728125054e-24	1.20572352184814e-22
ENSG00000147996.78	ENSG00000147996	chr9	dexseq_prepare_annotation2.py	exon	.	-	.	CBWD5	35	7.39820679494046e-24	1.35485698328231e-22
ENSG00000101940.41	ENSG00000101940	chrX	dexseq_prepare_annotation2.py	exon	.	+	.	WDR13	23	7.45645294151646e-24	1.3637434402033e-22
ENSG00000064687.47	ENSG00000064687	chr19	dexseq_prepare_annotation2.py	exon	.	+	.	ABCA7	23	7.47109700369054e-24	1.36464256208035e-22
ENSG00000119403.40	ENSG00000119403	chr9	dexseq_prepare_annotation2.py	exon	.	-	.	PHF19	28	7.64757409753797e-24	1.39452357309892e-22
ENSG00000099331.55	ENSG00000099331	chr19	dexseq_prepare_annotation2.py	exon	.	+	.	MYO9B	27	7.65457051102202e-24	1.39452357309892e-22
ENSG00000151490.43	ENSG00000151490	chr12	dexseq_prepare_annotation2.py	exon	.	+	.	PTPRO	20	7.70403235914842e-24	1.40171421445051e-22
ENSG00000253729.106	ENSG00000253729	chr8	dexseq_prepare_annotation2.py	exon	.	-	.	PRKDC	77	7.72309524928635e-24	1.4033624372667e-22
ENSG00000143889.38	ENSG00000143889	chr2	dexseq_prepare_annotation2.py	exon	.	-	.	HNRNPLL	23	8.04639387673945e-24	1.46021750715266e-22
ENSG00000142945.25	ENSG00000142945	chr1	dexseq_prepare_annotation2.py	exon	.	+	.	KIF2C	12	8.65462440957374e-24	1.56856681159561e-22
ENSG00000233396.13	ENSG00000233396	chr1	dexseq_prepare_annotation2.py	exon	.	-	.	RP11-458D21.1	12	9.13641633443096e-24	1.65375030115352e-22
ENSG00000074964.47	ENSG00000074964	chr1	dexseq_prepare_annotation2.py	exon	.	+	.	ARHGEF10L	26	9.48096538848113e-24	1.71390441326821e-22
ENSG00000030582.56	ENSG00000030582	chr17	dexseq_prepare_annotation2.py	exon	.	+	.	GRN	38	9.51387651804545e-24	1.71764040920388e-22
ENSG00000167613.20	ENSG00000167613	chr19	dexseq_prepare_annotation2.py	exon	.	-	.	LAIR1	17	9.97880028008861e-24	1.79926234356148e-22
ENSG00000166589.37	ENSG00000166589	chr16	dexseq_prepare_annotation2.py	exon	.	-	.	CDH16	20	1.06490271176676e-23	1.91764508866034e-22
ENSG00000131504.54	ENSG00000131504	chr5	dexseq_prepare_annotation2.py	exon	.	-	.	DIAPH1	29	1.10477909896045e-23	1.98690271797656e-22
ENSG00000075891.28	ENSG00000075891	chr10	dexseq_prepare_annotation2.py	exon	.	+	.	PAX2	9	1.22732721610079e-23	2.20447454384915e-22
ENSG00000069020.57	ENSG00000069020	chr5	dexseq_prepare_annotation2.py	exon	.	+	.	MAST4	25	1.33131394076803e-23	2.38819334540843e-22
ENSG00000186635.ENSG00000214530.106	ENSG00000186635+ENSG00000214530	chr11	dexseq_prepare_annotation2.py	exon	.	-	.		31	1.42579137575894e-23	2.55440631151295e-22
ENSG00000137822.47	ENSG00000137822	chr15	dexseq_prepare_annotation2.py	exon	.	+	.	TUBGCP4	16	1.55322463276446e-23	2.77916264648212e-22
ENSG00000158104.26	ENSG00000158104	chr12	dexseq_prepare_annotation2.py	exon	.	-	.	HPD	13	1.61221511258772e-23	2.88103867508033e-22
ENSG00000067601.19	ENSG00000067601	chr7	dexseq_prepare_annotation2.py	exon	.	-	.	PMS2P4	10	1.72958069591066e-23	3.08683944048789e-22
ENSG00000155324.49	ENSG00000155324	chr5	dexseq_prepare_annotation2.py	exon	.	+	.	GRAMD3	26	1.952111526735e-23	3.47957058412181e-22
ENSG00000100711.23	ENSG00000100711	chr14	dexseq_prepare_annotation2.py	exon	.	+	.	ZFYVE21	16	2.07323210368722e-23	3.69077410539649e-22
ENSG00000006114.59	ENSG00000006114	chr17	dexseq_prepare_annotation2.py	exon	.	-	.	SYNRG	41	2.10874544778914e-23	3.7492371535597e-22
ENSG00000158169.35	ENSG00000158169	chr9	dexseq_prepare_annotation2.py	exon	.	-	.	FANCC	22	2.19440778143944e-23	3.8966015643079e-22
ENSG00000224397.10	ENSG00000224397	chr20	dexseq_prepare_annotation2.py	exon	.	+	.	RP11-290F20.3	10	2.29328942025177e-23	4.067037166535e-22
ENSG00000147044.50	ENSG00000147044	chrX	dexseq_prepare_annotation2.py	exon	.	-	.	CASK	12	2.30432781009285e-23	4.08145334848264e-22
ENSG00000243509.ENSG00000026036.ENSG00000258366.53	ENSG00000243509+ENSG00000026036+ENSG00000258366	chr20	dexseq_prepare_annotation2.py	exon	.	+	.		13	2.43461805546404e-23	4.30678714779945e-22
ENSG00000188997.14	ENSG00000188997	chr11	dexseq_prepare_annotation2.py	exon	.	-	.	KCTD21	7	2.57595434019074e-23	4.55106895266949e-22
ENSG00000100129.34	ENSG00000100129	chr22	dexseq_prepare_annotation2.py	exon	.	+	.	EIF3L	16	2.6417041021437e-23	4.66136165344299e-22
ENSG00000227671.ENSG00000263568.ENSG00000232347.21	ENSG00000227671+ENSG00000263568+ENSG00000232347	chr1	dexseq_prepare_annotation2.py	exon	.	-	.		5	2.79549548354198e-23	4.92653400039282e-22
ENSG00000162366.9	ENSG00000162366	chr1	dexseq_prepare_annotation2.py	exon	.	-	.	PDZK1IP1	10	2.90778276884492e-23	5.11798954596694e-22
ENSG00000224596.13	ENSG00000224596	chr10	dexseq_prepare_annotation2.py	exon	.	-	.	ZMIZ1-AS1	10	3.05562278681768e-23	5.37146321472161e-22
ENSG00000104611.18	ENSG00000104611	chr8	dexseq_prepare_annotation2.py	exon	.	+	.	SH2D4A	7	3.1810508770286e-23	5.58495390525121e-22
ENSG00000103091.71	ENSG00000103091	chr16	dexseq_prepare_annotation2.py	exon	.	-	.	WDR59	21	3.29775711662944e-23	5.78261710400971e-22
ENSG00000136830.30	ENSG00000136830	chr9	dexseq_prepare_annotation2.py	exon	.	-	.	FAM129B	23	3.40604406504631e-23	5.96504196560171e-22
ENSG00000149488.22	ENSG00000149488	chr20	dexseq_prepare_annotation2.py	exon	.	+	.	TMC2	9	3.43065494728599e-23	6.00065182051469e-22
ENSG00000103657.110	ENSG00000103657	chr15	dexseq_prepare_annotation2.py	exon	.	-	.	HERC1	44	3.45992672875968e-23	6.04431533636872e-22
ENSG00000252561.ENSG00000008517.70	ENSG00000252561+ENSG00000008517	chr16	dexseq_prepare_annotation2.py	exon	.	+	.		26	3.50305272103199e-23	6.11204273266627e-22
ENSG00000230782.6	ENSG00000230782	chr9	dexseq_prepare_annotation2.py	exon	.	-	.	RP11-508N12.2	4	3.67846860796908e-23	6.41013138293047e-22
ENSG00000174996.30	ENSG00000174996	chr11	dexseq_prepare_annotation2.py	exon	.	+	.	KLC2	23	3.74209838722957e-23	6.51292260248838e-22
ENSG00000125618.30	ENSG00000125618	chr2	dexseq_prepare_annotation2.py	exon	.	-	.	PAX8	8	3.78284535318414e-23	6.57568210836024e-22
ENSG00000176658.48	ENSG00000176658	chr17	dexseq_prepare_annotation2.py	exon	.	-	.	MYO1D	17	3.86039486432623e-23	6.70218058870895e-22
ENSG00000159618.23	ENSG00000159618	chr16	dexseq_prepare_annotation2.py	exon	.	+	.	GPR114	8	4.03127037291605e-23	6.99019292846309e-22
ENSG00000234680.6	ENSG00000234680	chr9	dexseq_prepare_annotation2.py	exon	.	+	.	VN2R3P	6	4.06442202588266e-23	7.03897681223233e-22
ENSG00000187240.105	ENSG00000187240	chr11	dexseq_prepare_annotation2.py	exon	.	+	.	DYNC2H1	37	4.13187214732993e-23	7.14696701390187e-22
ENSG00000095110.19	ENSG00000095110	chr11	dexseq_prepare_annotation2.py	exon	.	-	.	NXPE1	11	4.3200817574123e-23	7.46331365677091e-22
ENSG00000063854.36	ENSG00000063854	chr16	dexseq_prepare_annotation2.py	exon	.	-	.	HAGH	28	4.330690261822e-23	7.47243825250172e-22
ENSG00000065328.29	ENSG00000065328	chr10	dexseq_prepare_annotation2.py	exon	.	+	.	MCM10	17	4.4821823823583e-23	7.7243310147079e-22
ENSG00000124678.50	ENSG00000124678	chr6	dexseq_prepare_annotation2.py	exon	.	-	.	TCP11	17	4.50763364444202e-23	7.75866070726781e-22
ENSG00000072071.21	ENSG00000072071	chr19	dexseq_prepare_annotation2.py	exon	.	-	.	LPHN1	12	4.84931916114373e-23	8.33655014614268e-22
ENSG00000197085.20	ENSG00000197085	chr7	dexseq_prepare_annotation2.py	exon	.	-	.	NPSR1-AS1	19	5.33329316093615e-23	9.15733616421204e-22
ENSG00000215039.30	ENSG00000215039	chr12	dexseq_prepare_annotation2.py	exon	.	-	.	CD27-AS1	18	5.54259616365864e-23	9.50507811537939e-22
ENSG00000215033.ENSG00000186807.ENSG00000239492.28	ENSG00000215033+ENSG00000186807+ENSG00000239492	chr10	dexseq_prepare_annotation2.py	exon	.	+	.		25	5.57185905268077e-23	9.54359447997629e-22
ENSG00000259248.22	ENSG00000259248	chr15	dexseq_prepare_annotation2.py	exon	.	-	.	USP3-AS1	11	5.82711594557669e-23	9.96863201031095e-22
ENSG00000127314.71	ENSG00000127314	chr12	dexseq_prepare_annotation2.py	exon	.	+	.	RAP1B	42	5.93265291556275e-23	1.01368154810614e-21
ENSG00000095585.27	ENSG00000095585	chr10	dexseq_prepare_annotation2.py	exon	.	-	.	BLNK	22	6.178151658209e-23	1.054344421671e-21
ENSG00000166387.82	ENSG00000166387	chr11	dexseq_prepare_annotation2.py	exon	.	+	.	PPFIBP2	64	6.31710416709096e-23	1.07674771878435e-21
ENSG00000135093.30	ENSG00000135093	chr12	dexseq_prepare_annotation2.py	exon	.	+	.	USP30	7	6.41982398299295e-23	1.09292828681341e-21
ENSG00000109466.34	ENSG00000109466	chr4	dexseq_prepare_annotation2.py	exon	.	+	.	KLHL2	22	6.48741689146243e-23	1.10309677761739e-21
ENSG00000114439.75	ENSG00000114439	chr3	dexseq_prepare_annotation2.py	exon	.	+	.	BBX	51	6.56037501635337e-23	1.1141518248112e-21
ENSG00000204316.ENSG00000188878.ENSG00000267426.117	ENSG00000204316+ENSG00000188878+ENSG00000267426	chr17	dexseq_prepare_annotation2.py	exon	.	-	.		31	6.73180383677928e-23	1.14188324331729e-21
ENSG00000228486.72	ENSG00000228486	chr2	dexseq_prepare_annotation2.py	exon	.	+	.	LINC01125	4	6.772461936491e-23	1.14739246431275e-21
ENSG00000128512.84	ENSG00000128512	chr7	dexseq_prepare_annotation2.py	exon	.	-	.	DOCK4	14	6.94195818534253e-23	1.1746898603617e-21
ENSG00000137502.36	ENSG00000137502	chr11	dexseq_prepare_annotation2.py	exon	.	-	.	RAB30	18	6.97730306515042e-23	1.17924828190277e-21
ENSG00000066629.65	ENSG00000066629	chr14	dexseq_prepare_annotation2.py	exon	.	+	.	EML1	29	7.02282486944593e-23	1.18551368554257e-21
ENSG00000223678.2	ENSG00000223678	chr9	dexseq_prepare_annotation2.py	exon	.	+	.	RP11-311H10.4	3	7.2600925427816e-23	1.22409348786226e-21
ENSG00000152939.9	ENSG00000152939	chr5	dexseq_prepare_annotation2.py	exon	.	+	.	MARVELD2	9	7.27337872755599e-23	1.22486142605229e-21
ENSG00000142173.41	ENSG00000142173	chr21	dexseq_prepare_annotation2.py	exon	.	+	.	COL6A2	28	7.37700305784975e-23	1.24082252872322e-21
ENSG00000196367.ENSG00000242687.94	ENSG00000196367+ENSG00000242687	chr7	dexseq_prepare_annotation2.py	exon	.	+	.		55	7.65798288120956e-23	1.28654112404321e-21
ENSG00000187695.ENSG00000114656.11	ENSG00000187695+ENSG00000114656	chr3	dexseq_prepare_annotation2.py	exon	.	-	.		6	7.87815254535108e-23	1.32194645820795e-21
ENSG00000172893.35	ENSG00000172893	chr11	dexseq_prepare_annotation2.py	exon	.	-	.	DHCR7	22	7.90611759757991e-23	1.32505397441877e-21
ENSG00000204790.57	ENSG00000204790	chr9	dexseq_prepare_annotation2.py	exon	.	-	.	CBWD6	28	8.07892833847324e-23	1.35240103498929e-21
ENSG00000135953.23	ENSG00000135953	chr2	dexseq_prepare_annotation2.py	exon	.	-	.	MFSD9	17	8.11088926159601e-23	1.35613295067543e-21
ENSG00000228509.7	ENSG00000228509	chr2	dexseq_prepare_annotation2.py	exon	.	-	.	AC006460.2	5	8.21947679645875e-23	1.37265262500861e-21
ENSG00000155827.31	ENSG00000155827	chr9	dexseq_prepare_annotation2.py	exon	.	+	.	RNF20	25	8.69838831375286e-23	1.45090358222741e-21
ENSG00000138073.29	ENSG00000138073	chr2	dexseq_prepare_annotation2.py	exon	.	-	.	PREB	17	9.56564390142173e-23	1.59366808371905e-21
ENSG00000115694.86	ENSG00000115694	chr2	dexseq_prepare_annotation2.py	exon	.	-	.	STK25	21	9.65780347747992e-23	1.60711348970449e-21
ENSG00000099330.37	ENSG00000099330	chr19	dexseq_prepare_annotation2.py	exon	.	+	.	OCEL1	14	9.83961723360047e-23	1.63542832408705e-21
ENSG00000129055.14	ENSG00000129055	chr3	dexseq_prepare_annotation2.py	exon	.	-	.	ANAPC13	9	1.00870836684554e-22	1.67457526273483e-21
ENSG00000223646.7	ENSG00000223646	chr7	dexseq_prepare_annotation2.py	exon	.	+	.	AC002463.3	8	1.02770060951697e-22	1.70408796102885e-21
ENSG00000099958.26	ENSG00000099958	chr22	dexseq_prepare_annotation2.py	exon	.	-	.	DERL3	27	1.09244227177492e-22	1.80930108482391e-21
ENSG00000159377.24	ENSG00000159377	chr1	dexseq_prepare_annotation2.py	exon	.	+	.	PSMB4	12	1.11030800328162e-22	1.83672177712672e-21
ENSG00000169519.11	ENSG00000169519	chr11	dexseq_prepare_annotation2.py	exon	.	+	.	METTL15	5	1.1229083397821e-22	1.85537787873537e-21
ENSG00000198691.61	ENSG00000198691	chr1	dexseq_prepare_annotation2.py	exon	.	-	.	ABCA4	26	1.14960994747145e-22	1.89726215801524e-21
ENSG00000041982.45	ENSG00000041982	chr9	dexseq_prepare_annotation2.py	exon	.	-	.	TNC	6	1.17432146295009e-22	1.93576750672901e-21
ENSG00000235098.14	ENSG00000235098	chr1	dexseq_prepare_annotation2.py	exon	.	-	.	ANKRD65	14	1.17716259035603e-22	1.93817333538901e-21
ENSG00000221297.ENSG00000167110.55	ENSG00000221297+ENSG00000167110	chr9	dexseq_prepare_annotation2.py	exon	.	-	.		19	1.24360588967353e-22	2.04517038925442e-21
ENSG00000142396.ENSG00000269545.ENSG00000198131.ENSG00000267216.ENSG00000273439.ENSG00000083842.67	ENSG00000142396+ENSG00000269545+ENSG00000198131+ENSG00000267216+ENSG00000273439+ENSG00000083842	chr19	dexseq_prepare_annotation2.py	exon	.	+	.		50	1.26853703170199e-22	2.08372804223835e-21
ENSG00000141376.89	ENSG00000141376	chr17	dexseq_prepare_annotation2.py	exon	.	+	.	BCAS3	59	1.29368723897915e-22	2.12255492261983e-21
ENSG00000175302.13	ENSG00000175302	chr21	dexseq_prepare_annotation2.py	exon	.	-	.	ANKRD30BP1	13	1.3782075759446e-22	2.25858596674659e-21
ENSG00000165948.29	ENSG00000165948	chr14	dexseq_prepare_annotation2.py	exon	.	+	.	IFI27L1	7	1.40042708429796e-22	2.29232101966531e-21
ENSG00000148814.45	ENSG00000148814	chr10	dexseq_prepare_annotation2.py	exon	.	+	.	LRRC27	37	1.41847020659284e-22	2.31914919091893e-21
ENSG00000109819.47	ENSG00000109819	chr4	dexseq_prepare_annotation2.py	exon	.	-	.	PPARGC1A	34	1.43032605469868e-22	2.33581069794098e-21
ENSG00000108588.ENSG00000266173.ENSG00000125695.80	ENSG00000108588+ENSG00000266173+ENSG00000125695	chr17	dexseq_prepare_annotation2.py	exon	.	-	.		47	1.44127013890057e-22	2.35094622191828e-21
ENSG00000114841.92	ENSG00000114841	chr3	dexseq_prepare_annotation2.py	exon	.	+	.	DNAH1	53	1.47596483181306e-22	2.40443041107797e-21
ENSG00000259529.ENSG00000092098.ENSG00000213928.121	ENSG00000259529+ENSG00000092098+ENSG00000213928	chr14	dexseq_prepare_annotation2.py	exon	.	+	.		19	1.47748717874908e-22	2.40443041107797e-21
ENSG00000239642.ENSG00000164398.84	ENSG00000239642+ENSG00000164398	chr5	dexseq_prepare_annotation2.py	exon	.	-	.		32	1.48805477712662e-22	2.41882183239075e-21
ENSG00000141934.13	ENSG00000141934	chr19	dexseq_prepare_annotation2.py	exon	.	-	.	PPAP2C	9	1.70961397656165e-22	2.77574824805635e-21
ENSG00000101898.ENSG00000101294.63	ENSG00000101898+ENSG00000101294	chr20	dexseq_prepare_annotation2.py	exon	.	+	.		15	1.71783586280726e-22	2.78587300386823e-21
ENSG00000162365.16	ENSG00000162365	chr1	dexseq_prepare_annotation2.py	exon	.	+	.	CYP4A22	9	1.7587917876007e-22	2.84899898342524e-21
ENSG00000151876.16	ENSG00000151876	chr5	dexseq_prepare_annotation2.py	exon	.	+	.	FBXO4	7	1.80460241598269e-22	2.91983422046196e-21
ENSG00000177189.35	ENSG00000177189	chrX	dexseq_prepare_annotation2.py	exon	.	-	.	RPS6KA3	35	1.86272319095491e-22	3.01040102796261e-21
ENSG00000244045.ENSG00000258924.ENSG00000264302.ENSG00000004139.57	ENSG00000244045+ENSG00000258924+ENSG00000264302+ENSG00000004139	chr17	dexseq_prepare_annotation2.py	exon	.	+	.		36	1.90237634119582e-22	3.07094767713406e-21
ENSG00000263719.ENSG00000160551.32	ENSG00000263719+ENSG00000160551	chr17	dexseq_prepare_annotation2.py	exon	.	+	.		24	1.98265598807794e-22	3.19686186215602e-21
ENSG00000024048.52	ENSG00000024048	chr6	dexseq_prepare_annotation2.py	exon	.	+	.	UBR2	25	1.99460916862718e-22	3.21244287227349e-21
ENSG00000187764.61	ENSG00000187764	chr9	dexseq_prepare_annotation2.py	exon	.	-	.	SEMA4D	20	2.01770667611199e-22	3.24591619868108e-21
ENSG00000005844.74	ENSG00000005844	chr16	dexseq_prepare_annotation2.py	exon	.	+	.	ITGAL	18	2.06360387793946e-22	3.31594904922506e-21
ENSG00000162129.43	ENSG00000162129	chr11	dexseq_prepare_annotation2.py	exon	.	-	.	CLPB	20	2.19158072756256e-22	3.517562293621e-21
ENSG00000211644.ENSG00000236850.ENSG00000272779.ENSG00000211643.11	ENSG00000211644+ENSG00000236850+ENSG00000272779+ENSG00000211643	chr22	dexseq_prepare_annotation2.py	exon	.	+	.		10	2.27212186234592e-22	3.64266576971298e-21
ENSG00000082269.61	ENSG00000082269	chr6	dexseq_prepare_annotation2.py	exon	.	+	.	FAM135A	13	2.40030567831931e-22	3.8437771752812e-21
ENSG00000163539.95	ENSG00000163539	chr3	dexseq_prepare_annotation2.py	exon	.	-	.	CLASP2	46	2.52261884889732e-22	4.0350395909158e-21
ENSG00000175054.46	ENSG00000175054	chr3	dexseq_prepare_annotation2.py	exon	.	-	.	ATR	10	2.5705841251902e-22	4.10707905560002e-21
ENSG00000173068.31	ENSG00000173068	chr9	dexseq_prepare_annotation2.py	exon	.	-	.	BNC2	15	2.5877732268996e-22	4.12983877439676e-21
ENSG00000152767.79	ENSG00000152767	chr13	dexseq_prepare_annotation2.py	exon	.	+	.	FARP1	40	2.64452909302738e-22	4.21382155823422e-21
ENSG00000267009.ENSG00000108946.ENSG00000141337.95	ENSG00000267009+ENSG00000108946+ENSG00000141337	chr17	dexseq_prepare_annotation2.py	exon	.	+	.		16	2.64640489934727e-22	4.21382155823422e-21
ENSG00000108469.41	ENSG00000108469	chr17	dexseq_prepare_annotation2.py	exon	.	-	.	RECQL5	4	2.7800259595356e-22	4.4215650975471e-21
ENSG00000105483.78	ENSG00000105483	chr19	dexseq_prepare_annotation2.py	exon	.	-	.	CARD8	55	2.87256651461168e-22	4.56357452627096e-21
ENSG00000018408.37	ENSG00000018408	chr3	dexseq_prepare_annotation2.py	exon	.	-	.	WWTR1	21	2.92917529130284e-22	4.64824332425297e-21
ENSG00000244462.ENSG00000272897.ENSG00000214078.ENSG00000244005.123	ENSG00000244462+ENSG00000272897+ENSG00000214078+ENSG00000244005	chr20	dexseq_prepare_annotation2.py	exon	.	-	.		39	3.07491431137338e-22	4.8739997694854e-21
ENSG00000137776.58	ENSG00000137776	chr15	dexseq_prepare_annotation2.py	exon	.	-	.	SLTM	46	3.09523718716015e-22	4.90067576314702e-21
ENSG00000088986.21	ENSG00000088986	chr12	dexseq_prepare_annotation2.py	exon	.	+	.	DYNLL1	7	3.10202844193417e-22	4.90589120444787e-21
ENSG00000101266.27	ENSG00000101266	chr20	dexseq_prepare_annotation2.py	exon	.	-	.	CSNK2A1	18	3.29312116160752e-22	5.20224140259351e-21
ENSG00000204661.20	ENSG00000204661	chr5	dexseq_prepare_annotation2.py	exon	.	-	.	C5orf60	16	3.31426077787742e-22	5.22974692824123e-21
ENSG00000163516.57	ENSG00000163516	chr2	dexseq_prepare_annotation2.py	exon	.	+	.	ANKZF1	51	3.45228326853269e-22	5.44141906640187e-21
ENSG00000136059.38	ENSG00000136059	chr3	dexseq_prepare_annotation2.py	exon	.	+	.	VILL	19	3.46841694323888e-22	5.46071300558418e-21
ENSG00000205356.24	ENSG00000205356	chr7	dexseq_prepare_annotation2.py	exon	.	-	.	TECPR1	21	3.60124312803682e-22	5.6634796636884e-21
ENSG00000105246.6	ENSG00000105246	chr19	dexseq_prepare_annotation2.py	exon	.	+	.	EBI3	7	3.64249784400198e-22	5.72194398159683e-21
ENSG00000138095.54	ENSG00000138095	chr2	dexseq_prepare_annotation2.py	exon	.	-	.	LRPPRC	34	3.7481764197964e-22	5.88136675804294e-21
ENSG00000231870.6	ENSG00000231870	chr17	dexseq_prepare_annotation2.py	exon	.	-	.	KRT17P3	6	3.8085617879992e-22	5.96944187285507e-21
ENSG00000095485.32	ENSG00000095485	chr10	dexseq_prepare_annotation2.py	exon	.	-	.	CWF19L1	8	3.87324552094193e-22	6.06405001872471e-21
ENSG00000168393.19	ENSG00000168393	chr2	dexseq_prepare_annotation2.py	exon	.	-	.	DTYMK	15	3.99968426880318e-22	6.25264130730729e-21
ENSG00000085231.28	ENSG00000085231	chr5	dexseq_prepare_annotation2.py	exon	.	-	.	TAF9	24	4.00261754630877e-22	6.25264130730729e-21
ENSG00000138385.32	ENSG00000138385	chr2	dexseq_prepare_annotation2.py	exon	.	+	.	SSB	18	4.03186289922652e-22	6.29132066188539e-21
ENSG00000107521.39	ENSG00000107521	chr10	dexseq_prepare_annotation2.py	exon	.	-	.	HPS1	18	4.0407435086458e-22	6.29817221547592e-21
ENSG00000129270.21	ENSG00000129270	chr17	dexseq_prepare_annotation2.py	exon	.	-	.	MMP28	15	4.05324975122957e-22	6.31065344175898e-21
ENSG00000118260.52	ENSG00000118260	chr2	dexseq_prepare_annotation2.py	exon	.	+	.	CREB1	29	4.27665805326203e-22	6.65110412097114e-21
ENSG00000226803.35	ENSG00000226803	chr6	dexseq_prepare_annotation2.py	exon	.	-	.	RP11-203B9.4	18	4.37660382254154e-22	6.79900314757616e-21
ENSG00000104231.58	ENSG00000104231	chr8	dexseq_prepare_annotation2.py	exon	.	-	.	ZFAND1	23	4.66665733720766e-22	7.2415784431802e-21
ENSG00000185513.41	ENSG00000185513	chr20	dexseq_prepare_annotation2.py	exon	.	+	.	L3MBTL1	14	4.84426698016166e-22	7.50888145831025e-21
ENSG00000196482.50	ENSG00000196482	chr1	dexseq_prepare_annotation2.py	exon	.	-	.	ESRRG	12	5.09227110013838e-22	7.88458929279705e-21
ENSG00000137857.59	ENSG00000137857	chr15	dexseq_prepare_annotation2.py	exon	.	+	.	DUOX1	29	5.14537730371862e-22	7.94994408054099e-21
ENSG00000136010.25	ENSG00000136010	chr12	dexseq_prepare_annotation2.py	exon	.	-	.	ALDH1L2	22	5.14581495946052e-22	7.94994408054099e-21
ENSG00000113971.ENSG00000240303.48	ENSG00000113971+ENSG00000240303	chr3	dexseq_prepare_annotation2.py	exon	.	-	.		12	5.26152341619458e-22	8.11976352941448e-21
ENSG00000163995.47	ENSG00000163995	chr4	dexseq_prepare_annotation2.py	exon	.	-	.	ABLIM2	4	5.32077240475921e-22	8.20217530702882e-21
ENSG00000158106.21	ENSG00000158106	chr8	dexseq_prepare_annotation2.py	exon	.	+	.	RHPN1	21	5.35316430330711e-22	8.24305036737565e-21
ENSG00000007952.20	ENSG00000007952	chrX	dexseq_prepare_annotation2.py	exon	.	-	.	NOX1	9	5.48475254107199e-22	8.43641542172784e-21
ENSG00000101695.ENSG00000263917.ENSG00000134758.41	ENSG00000101695+ENSG00000263917+ENSG00000134758	chr18	dexseq_prepare_annotation2.py	exon	.	+	.		36	5.53710404603854e-22	8.50761178070412e-21
ENSG00000224187.3	ENSG00000224187	chr3	dexseq_prepare_annotation2.py	exon	.	-	.	RP11-132N15.3	3	5.67661556357966e-22	8.71242484966034e-21
ENSG00000092068.35	ENSG00000092068	chr14	dexseq_prepare_annotation2.py	exon	.	-	.	SLC7A8	30	5.95274838758786e-22	9.12624638044617e-21
ENSG00000070778.33	ENSG00000070778	chr14	dexseq_prepare_annotation2.py	exon	.	-	.	PTPN21	16	6.03457229154064e-22	9.24159171459958e-21
ENSG00000070669.45	ENSG00000070669	chr7	dexseq_prepare_annotation2.py	exon	.	-	.	ASNS	28	6.50186608499645e-22	9.94636613307854e-21
ENSG00000137441.ENSG00000007062.73	ENSG00000137441+ENSG00000007062	chr4	dexseq_prepare_annotation2.py	exon	.	-	.		17	6.76969965559484e-22	1.03448090161966e-20
ENSG00000125753.37	ENSG00000125753	chr19	dexseq_prepare_annotation2.py	exon	.	+	.	VASP	22	6.91260085959658e-22	1.05516827919936e-20
ENSG00000074201.26	ENSG00000074201	chr11	dexseq_prepare_annotation2.py	exon	.	-	.	CLNS1A	5	7.19984230620658e-22	1.0978194333855e-20
ENSG00000181625.ENSG00000260280.ENSG00000213648.41	ENSG00000181625+ENSG00000260280+ENSG00000213648	chr16	dexseq_prepare_annotation2.py	exon	.	+	.		26	7.30427148521424e-22	1.11253333761765e-20
ENSG00000214822.19	ENSG00000214822	chr17	dexseq_prepare_annotation2.py	exon	.	-	.	KRT16P3	12	7.31753064722141e-22	1.11334403383104e-20
ENSG00000144744.32	ENSG00000144744	chr3	dexseq_prepare_annotation2.py	exon	.	-	.	UBA3	20	7.47328049430147e-22	1.13580908747628e-20
ENSG00000133316.ENSG00000222328.41	ENSG00000133316+ENSG00000222328	chr11	dexseq_prepare_annotation2.py	exon	.	-	.		27	7.54293022465034e-22	1.14515395228782e-20
ENSG00000166526.15	ENSG00000166526	chr7	dexseq_prepare_annotation2.py	exon	.	-	.	ZNF3	6	7.72217056940531e-22	1.17109847294722e-20
ENSG00000105486.62	ENSG00000105486	chr19	dexseq_prepare_annotation2.py	exon	.	-	.	LIG1	27	8.19246369863844e-22	1.24107862596652e-20
ENSG00000067141.45	ENSG00000067141	chr15	dexseq_prepare_annotation2.py	exon	.	+	.	NEO1	17	8.55667247875158e-22	1.29413139539434e-20
ENSG00000164944.42	ENSG00000164944	chr8	dexseq_prepare_annotation2.py	exon	.	-	.	KIAA1429	24	8.56112015202418e-22	1.29413139539434e-20
ENSG00000259271.ENSG00000273244.ENSG00000189295.ENSG00000249263.ENSG00000241717.24	ENSG00000259271+ENSG00000273244+ENSG00000189295+ENSG00000249263+ENSG00000241717	chr22	dexseq_prepare_annotation2.py	exon	.	-	.		13	8.79984731176462e-22	1.32878641646323e-20
ENSG00000141424.15	ENSG00000141424	chr18	dexseq_prepare_annotation2.py	exon	.	-	.	SLC39A6	12	8.89528303339976e-22	1.34175301497346e-20
ENSG00000141527.49	ENSG00000141527	chr17	dexseq_prepare_annotation2.py	exon	.	+	.	CARD14	34	9.06319710612838e-22	1.3656125564422e-20
ENSG00000175497.46	ENSG00000175497	chr2	dexseq_prepare_annotation2.py	exon	.	+	.	DPP10	9	9.07722452801501e-22	1.36625864462441e-20
ENSG00000256121.ENSG00000092421.56	ENSG00000256121+ENSG00000092421	chr5	dexseq_prepare_annotation2.py	exon	.	-	.		14	9.21149916510751e-22	1.38498296128755e-20
ENSG00000188677.33	ENSG00000188677	chr22	dexseq_prepare_annotation2.py	exon	.	+	.	PARVB	11	9.27574426024035e-22	1.39314925570291e-20
ENSG00000138078.37	ENSG00000138078	chr2	dexseq_prepare_annotation2.py	exon	.	-	.	PREPL	26	9.41249923967988e-22	1.41217689127518e-20
ENSG00000084234.59	ENSG00000084234	chr11	dexseq_prepare_annotation2.py	exon	.	+	.	APLP2	21	9.83146857378117e-22	1.47345984137823e-20
ENSG00000269553.ENSG00000263397.ENSG00000012124.76	ENSG00000269553+ENSG00000263397+ENSG00000012124	chr19	dexseq_prepare_annotation2.py	exon	.	+	.		49	9.91970097706001e-22	1.48509674819848e-20
ENSG00000013374.39	ENSG00000013374	chr7	dexseq_prepare_annotation2.py	exon	.	+	.	NUB1	20	1.05518524518689e-21	1.57805315772725e-20
ENSG00000137766.32	ENSG00000137766	chr15	dexseq_prepare_annotation2.py	exon	.	+	.	UNC13C	4	1.07929540312061e-21	1.61239147124344e-20
ENSG00000115266.29	ENSG00000115266	chr19	dexseq_prepare_annotation2.py	exon	.	+	.	APC2	12	1.11748417828922e-21	1.66766681415332e-20
ENSG00000183484.13	ENSG00000183484	chr14	dexseq_prepare_annotation2.py	exon	.	-	.	GPR132	8	1.11868748194369e-21	1.66768841622807e-20
ENSG00000133858.18	ENSG00000133858	chr12	dexseq_prepare_annotation2.py	exon	.	-	.	ZFC3H1	15	1.1343475092225e-21	1.68923852010331e-20
ENSG00000226742.13	ENSG00000226742	chr18	dexseq_prepare_annotation2.py	exon	.	+	.	HSBP1L1	14	1.17300209355247e-21	1.74494945581697e-20
ENSG00000006283.51	ENSG00000006283	chr17	dexseq_prepare_annotation2.py	exon	.	+	.	CACNA1G	21	1.20246712533338e-21	1.78688652904414e-20
ENSG00000115355.56	ENSG00000115355	chr2	dexseq_prepare_annotation2.py	exon	.	-	.	CCDC88A	35	1.38917955965578e-21	2.0621598796668e-20
ENSG00000138777.47	ENSG00000138777	chr4	dexseq_prepare_annotation2.py	exon	.	-	.	PPA2	24	1.39358642789433e-21	2.06651484254775e-20
ENSG00000182896.11	ENSG00000182896	chr17	dexseq_prepare_annotation2.py	exon	.	+	.	TMEM95	6	1.41246881732383e-21	2.09230333362393e-20
ENSG00000128609.22	ENSG00000128609	chr7	dexseq_prepare_annotation2.py	exon	.	-	.	NDUFA5	22	1.43351445435538e-21	2.12123847739422e-20
ENSG00000183090.9	ENSG00000183090	chr4	dexseq_prepare_annotation2.py	exon	.	-	.	FREM3	9	1.43905981090988e-21	2.1272003190141e-20
ENSG00000120899.66	ENSG00000120899	chr8	dexseq_prepare_annotation2.py	exon	.	+	.	PTK2B	36	1.45069989931299e-21	2.14214928290133e-20
ENSG00000266542.ENSG00000172379.36	ENSG00000266542+ENSG00000172379	chr15	dexseq_prepare_annotation2.py	exon	.	+	.		23	1.47030267932294e-21	2.16881240647131e-20
ENSG00000112146.ENSG00000242865.43	ENSG00000112146+ENSG00000242865	chr6	dexseq_prepare_annotation2.py	exon	.	+	.		18	1.49759563948875e-21	2.20675122171724e-20
ENSG00000009307.51	ENSG00000009307	chr1	dexseq_prepare_annotation2.py	exon	.	-	.	CSDE1	24	1.52645019417674e-21	2.24690905812291e-20
ENSG00000175155.12	ENSG00000175155	chr17	dexseq_prepare_annotation2.py	exon	.	+	.	YPEL2	12	1.54203291063961e-21	2.26746726105371e-20
ENSG00000141664.27	ENSG00000141664	chr18	dexseq_prepare_annotation2.py	exon	.	+	.	ZCCHC2	7	1.55963076484209e-21	2.29094244703716e-20
ENSG00000165591.15	ENSG00000165591	chrX	dexseq_prepare_annotation2.py	exon	.	+	.	FAAH2	14	1.58361180609605e-21	2.32373498074429e-20
ENSG00000082641.52	ENSG00000082641	chr17	dexseq_prepare_annotation2.py	exon	.	+	.	NFE2L1	8	1.75958344348659e-21	2.57925146763112e-20
ENSG00000086102.29	ENSG00000086102	chr9	dexseq_prepare_annotation2.py	exon	.	+	.	NFX1	8	1.78223855412076e-21	2.6097330310236e-20
ENSG00000140451.22	ENSG00000140451	chr15	dexseq_prepare_annotation2.py	exon	.	-	.	PIF1	14	1.86459986503591e-21	2.72748768578975e-20
ENSG00000174485.45	ENSG00000174485	chr15	dexseq_prepare_annotation2.py	exon	.	-	.	DENND4A	17	1.88034059700294e-21	2.74764769737054e-20
ENSG00000128918.50	ENSG00000128918	chr15	dexseq_prepare_annotation2.py	exon	.	-	.	ALDH1A2	28	1.89373107286069e-21	2.7643350145775e-20
ENSG00000094631.113	ENSG00000094631	chrX	dexseq_prepare_annotation2.py	exon	.	+	.	HDAC6	35	1.92574616945341e-21	2.80814628535264e-20
ENSG00000119681.50	ENSG00000119681	chr14	dexseq_prepare_annotation2.py	exon	.	-	.	LTBP2	16	2.10940685587533e-21	3.07276836700094e-20
ENSG00000240891.ENSG00000144824.38	ENSG00000240891+ENSG00000144824	chr3	dexseq_prepare_annotation2.py	exon	.	+	.		23	2.16848014333547e-21	3.15554351148444e-20
ENSG00000134882.26	ENSG00000134882	chr13	dexseq_prepare_annotation2.py	exon	.	+	.	UBAC2	14	2.17747538111383e-21	3.16394973449608e-20
ENSG00000140577.35	ENSG00000140577	chr15	dexseq_prepare_annotation2.py	exon	.	+	.	CRTC3	5	2.17876778123982e-21	3.16394973449608e-20
ENSG00000092199.77	ENSG00000092199	chr14	dexseq_prepare_annotation2.py	exon	.	-	.	HNRNPC	35	2.20747288115404e-21	3.20231950122325e-20
ENSG00000163710.29	ENSG00000163710	chr3	dexseq_prepare_annotation2.py	exon	.	-	.	PCOLCE2	20	2.21782372660176e-21	3.2140114914018e-20
ENSG00000137801.35	ENSG00000137801	chr15	dexseq_prepare_annotation2.py	exon	.	+	.	THBS1	18	2.30670748576246e-21	3.33936972242269e-20
ENSG00000141480.55	ENSG00000141480	chr17	dexseq_prepare_annotation2.py	exon	.	+	.	ARRB2	32	2.31693947659389e-21	3.3507244306865e-20
ENSG00000164985.33	ENSG00000164985	chr9	dexseq_prepare_annotation2.py	exon	.	-	.	PSIP1	5	2.35425562669632e-21	3.4011841329862e-20
ENSG00000225190.46	ENSG00000225190	chr17	dexseq_prepare_annotation2.py	exon	.	-	.	PLEKHM1	11	2.41178271760469e-21	3.48070863812331e-20
ENSG00000114279.23	ENSG00000114279	chr3	dexseq_prepare_annotation2.py	exon	.	-	.	FGF12	16	2.47141396925457e-21	3.56310330531378e-20
ENSG00000215012.ENSG00000185838.27	ENSG00000215012+ENSG00000185838	chr22	dexseq_prepare_annotation2.py	exon	.	-	.		22	2.63601353819852e-21	3.7965090260625e-20
ENSG00000026297.ENSG00000249141.ENSG00000071242.61	ENSG00000026297+ENSG00000249141+ENSG00000071242	chr6	dexseq_prepare_annotation2.py	exon	.	-	.		11	2.76688766342693e-21	3.98091283513364e-20
ENSG00000119125.30	ENSG00000119125	chr9	dexseq_prepare_annotation2.py	exon	.	+	.	GDA	26	2.79213319527785e-21	4.01311930977025e-20
ENSG00000164619.26	ENSG00000164619	chr7	dexseq_prepare_annotation2.py	exon	.	+	.	BMPER	11	2.8175078256539e-21	4.04544521783755e-20
ENSG00000088340.37	ENSG00000088340	chr20	dexseq_prepare_annotation2.py	exon	.	-	.	FER1L4	15	2.84932344430854e-21	4.08694368883028e-20
ENSG00000205707.17	ENSG00000205707	chr12	dexseq_prepare_annotation2.py	exon	.	+	.	LYRM5	14	2.97038146419597e-21	4.25623198975904e-20
ENSG00000185420.41	ENSG00000185420	chr1	dexseq_prepare_annotation2.py	exon	.	-	.	SMYD3	13	3.17257240023017e-21	4.54131077861518e-20
ENSG00000104812.30	ENSG00000104812	chr19	dexseq_prepare_annotation2.py	exon	.	-	.	GYS1	22	3.22667382877071e-21	4.61404490010147e-20
ENSG00000198130.41	ENSG00000198130	chr2	dexseq_prepare_annotation2.py	exon	.	-	.	HIBCH	25	3.53196735515751e-21	5.04546212404782e-20
ENSG00000115361.16	ENSG00000115361	chr2	dexseq_prepare_annotation2.py	exon	.	-	.	ACADL	10	3.74395444191507e-21	5.34284770205337e-20
ENSG00000255794.23	ENSG00000255794	chr12	dexseq_prepare_annotation2.py	exon	.	+	.	RMST	15	3.78160050926998e-21	5.39108657967879e-20
ENSG00000138035.41	ENSG00000138035	chr2	dexseq_prepare_annotation2.py	exon	.	-	.	PNPT1	27	3.94902659243853e-21	5.62405533388099e-20
ENSG00000174498.21	ENSG00000174498	chr15	dexseq_prepare_annotation2.py	exon	.	-	.	IGDCC3	15	4.02778161266411e-21	5.73039761282476e-20
ENSG00000221995.ENSG00000196535.93	ENSG00000221995+ENSG00000196535	chr17	dexseq_prepare_annotation2.py	exon	.	-	.		11	4.15891337927402e-21	5.91096624969158e-20
ENSG00000148773.23	ENSG00000148773	chr10	dexseq_prepare_annotation2.py	exon	.	-	.	MKI67	20	4.2145737158792e-21	5.98401215448921e-20
ENSG00000204764.67	ENSG00000204764	chr5	dexseq_prepare_annotation2.py	exon	.	+	.	RANBP17	32	4.66046570463779e-21	6.61041586498068e-20
ENSG00000174672.47	ENSG00000174672	chr11	dexseq_prepare_annotation2.py	exon	.	+	.	BRSK2	10	4.70692237113324e-21	6.66956636588455e-20
ENSG00000223518.8	ENSG00000223518	chr15	dexseq_prepare_annotation2.py	exon	.	-	.	CSNK1A1P1	7	4.72021314502247e-21	6.68164984847378e-20
ENSG00000204954.27	ENSG00000204954	chr12	dexseq_prepare_annotation2.py	exon	.	-	.	C12orf73	11	5.18755322663706e-21	7.33578595395813e-20
ENSG00000155530.21	ENSG00000155530	chr7	dexseq_prepare_annotation2.py	exon	.	+	.	LRGUK	16	5.19393571722093e-21	7.33741492861785e-20
ENSG00000063176.35	ENSG00000063176	chr19	dexseq_prepare_annotation2.py	exon	.	+	.	SPHK2	16	5.21652647365536e-21	7.36191482620094e-20
ENSG00000163739.5	ENSG00000163739	chr4	dexseq_prepare_annotation2.py	exon	.	+	.	CXCL1	5	5.27265003720113e-21	7.43364168058869e-20
ENSG00000025293.33	ENSG00000025293	chr20	dexseq_prepare_annotation2.py	exon	.	+	.	PHF20	15	5.37411728791051e-21	7.56908808381612e-20
ENSG00000178252.ENSG00000178467.86	ENSG00000178252+ENSG00000178467	chr3	dexseq_prepare_annotation2.py	exon	.	+	.		20	5.41159556300201e-21	7.61422894260705e-20
ENSG00000142546.48	ENSG00000142546	chr19	dexseq_prepare_annotation2.py	exon	.	-	.	NOSIP	16	5.50611940418785e-21	7.73946322664801e-20
ENSG00000267534.ENSG00000130816.89	ENSG00000267534+ENSG00000130816	chr19	dexseq_prepare_annotation2.py	exon	.	-	.		49	5.52003148812046e-21	7.75125142295834e-20
ENSG00000115363.23	ENSG00000115363	chr2	dexseq_prepare_annotation2.py	exon	.	-	.	EVA1A	11	5.5831279812753e-21	7.83201193213299e-20
ENSG00000100364.41	ENSG00000100364	chr22	dexseq_prepare_annotation2.py	exon	.	-	.	KIAA0930	27	5.71422169214276e-21	8.00790228745042e-20
ENSG00000125835.ENSG00000088876.ENSG00000256566.30	ENSG00000125835+ENSG00000088876+ENSG00000256566	chr20	dexseq_prepare_annotation2.py	exon	.	-	.		13	6.22111596774834e-21	8.70956235484768e-20
ENSG00000114423.35	ENSG00000114423	chr3	dexseq_prepare_annotation2.py	exon	.	-	.	CBLB	30	6.64411241648428e-21	9.29248344750164e-20
ENSG00000140521.31	ENSG00000140521	chr15	dexseq_prepare_annotation2.py	exon	.	-	.	POLG	12	6.69990770272544e-21	9.36118578225422e-20
ENSG00000187775.94	ENSG00000187775	chr17	dexseq_prepare_annotation2.py	exon	.	-	.	DNAH17	70	6.83184933980804e-21	9.53603806356489e-20
ENSG00000070159.36	ENSG00000070159	chr9	dexseq_prepare_annotation2.py	exon	.	-	.	PTPN3	15	6.98431502198575e-21	9.7391621400016e-20
ENSG00000110075.78	ENSG00000110075	chr11	dexseq_prepare_annotation2.py	exon	.	+	.	PPP6R3	40	7.02945080921368e-21	9.79236702598306e-20
ENSG00000231890.41	ENSG00000231890	chr2	dexseq_prepare_annotation2.py	exon	.	+	.	AC093391.2	25	7.08040324614844e-21	9.85356118422325e-20
ENSG00000099804.18	ENSG00000099804	chr19	dexseq_prepare_annotation2.py	exon	.	+	.	CDC34	16	7.09502456500392e-21	9.86412334964073e-20
ENSG00000067221.32	ENSG00000067221	chr15	dexseq_prepare_annotation2.py	exon	.	-	.	STOML1	19	7.17610299685134e-21	9.96696760790402e-20
ENSG00000090512.20	ENSG00000090512	chr3	dexseq_prepare_annotation2.py	exon	.	+	.	FETUB	15	7.3470724188789e-21	1.01943354987174e-19
ENSG00000108306.22	ENSG00000108306	chr17	dexseq_prepare_annotation2.py	exon	.	-	.	FBXL20	16	7.4327460079066e-21	1.03030198615528e-19
ENSG00000148950.29	ENSG00000148950	chr11	dexseq_prepare_annotation2.py	exon	.	-	.	IMMP1L	22	7.60077990203759e-21	1.05255420005709e-19
ENSG00000086205.42	ENSG00000086205	chr11	dexseq_prepare_annotation2.py	exon	.	-	.	FOLH1	26	7.90338937794697e-21	1.0933801399787e-19
ENSG00000142453.30	ENSG00000142453	chr19	dexseq_prepare_annotation2.py	exon	.	+	.	CARM1	13	7.91267153525665e-21	1.09358577632099e-19
ENSG00000175183.20	ENSG00000175183	chr12	dexseq_prepare_annotation2.py	exon	.	-	.	CSRP2	20	8.38441118850083e-21	1.15764291488474e-19
ENSG00000147604.24	ENSG00000147604	chr8	dexseq_prepare_annotation2.py	exon	.	-	.	RPL7	22	8.75668920346106e-21	1.20785482936236e-19
ENSG00000156171.34	ENSG00000156171	chr1	dexseq_prepare_annotation2.py	exon	.	-	.	DRAM2	20	8.78489749647152e-21	1.21055542318765e-19
ENSG00000174099.27	ENSG00000174099	chr12	dexseq_prepare_annotation2.py	exon	.	+	.	MSRB3	12	9.03750317901326e-21	1.24414224332873e-19
ENSG00000003436.32	ENSG00000003436	chr2	dexseq_prepare_annotation2.py	exon	.	-	.	TFPI	24	9.36735951894604e-21	1.28811513918568e-19
ENSG00000185621.37	ENSG00000185621	chr3	dexseq_prepare_annotation2.py	exon	.	+	.	LMLN	19	9.37528911540193e-21	1.28811513918568e-19
ENSG00000165912.32	ENSG00000165912	chr11	dexseq_prepare_annotation2.py	exon	.	-	.	PACSIN3	14	9.83755433090972e-21	1.35030540268103e-19
ENSG00000265817.ENSG00000197275.34	ENSG00000265817+ENSG00000197275	chr8	dexseq_prepare_annotation2.py	exon	.	-	.		14	1.01056571814186e-20	1.38574935426139e-19
ENSG00000143126.36	ENSG00000143126	chr1	dexseq_prepare_annotation2.py	exon	.	+	.	CELSR2	7	1.02303170737788e-20	1.40147351475555e-19
ENSG00000175467.33	ENSG00000175467	chr11	dexseq_prepare_annotation2.py	exon	.	+	.	SART1	18	1.1476755804507e-20	1.57069200415243e-19
ENSG00000013375.43	ENSG00000013375	chr6	dexseq_prepare_annotation2.py	exon	.	-	.	PGM3	12	1.16444210296237e-20	1.59208516767603e-19
ENSG00000107186.84	ENSG00000107186	chr9	dexseq_prepare_annotation2.py	exon	.	-	.	MPDZ	39	1.18759862698843e-20	1.62216490159627e-19
ENSG00000141458.51	ENSG00000141458	chr18	dexseq_prepare_annotation2.py	exon	.	-	.	NPC1	33	1.20880870590184e-20	1.64953001229484e-19
ENSG00000196396.11	ENSG00000196396	chr20	dexseq_prepare_annotation2.py	exon	.	+	.	PTPN1	12	1.25744565474978e-20	1.7142320354548e-19
ENSG00000163157.ENSG00000163159.35	ENSG00000163157+ENSG00000163159	chr1	dexseq_prepare_annotation2.py	exon	.	-	.		20	1.27229693704856e-20	1.73279431387545e-19
ENSG00000149761.ENSG00000110011.64	ENSG00000149761+ENSG00000110011	chr11	dexseq_prepare_annotation2.py	exon	.	+	.		31	1.29038751455486e-20	1.75572803629249e-19
ENSG00000174371.24	ENSG00000174371	chr1	dexseq_prepare_annotation2.py	exon	.	+	.	EXO1	9	1.29727910641255e-20	1.76339450627474e-19
ENSG00000167173.15	ENSG00000167173	chr15	dexseq_prepare_annotation2.py	exon	.	+	.	C15orf39	12	1.50681210203622e-20	2.04623041310398e-19
ENSG00000265148.25	ENSG00000265148	chr17	dexseq_prepare_annotation2.py	exon	.	+	.	BZRAP1-AS1	11	1.53112027619859e-20	2.07722971320249e-19
ENSG00000129038.15	ENSG00000129038	chr15	dexseq_prepare_annotation2.py	exon	.	+	.	LOXL1	15	1.57033564374762e-20	2.12837375946779e-19
ENSG00000197157.48	ENSG00000197157	chr7	dexseq_prepare_annotation2.py	exon	.	+	.	SND1	17	1.60494228145847e-20	2.17317860273161e-19
ENSG00000214732.ENSG00000048545.9	ENSG00000214732+ENSG00000048545	chr6	dexseq_prepare_annotation2.py	exon	.	+	.		6	1.62615790365186e-20	2.19782533616644e-19
ENSG00000067596.36	ENSG00000067596	chr17	dexseq_prepare_annotation2.py	exon	.	+	.	DHX8	23	1.62627794335669e-20	2.19782533616644e-19
ENSG00000159202.20	ENSG00000159202	chr17	dexseq_prepare_annotation2.py	exon	.	+	.	UBE2Z	15	1.65105416572281e-20	2.2291614857324e-19
ENSG00000165525.70	ENSG00000165525	chr14	dexseq_prepare_annotation2.py	exon	.	-	.	NEMF	36	1.71674253247603e-20	2.3156215620744e-19
ENSG00000213830.ENSG00000183323.27	ENSG00000213830+ENSG00000183323	chr5	dexseq_prepare_annotation2.py	exon	.	-	.		15	1.77322208355696e-20	2.38758936406572e-19
ENSG00000091436.31	ENSG00000091436	chr2	dexseq_prepare_annotation2.py	exon	.	+	.	MLTK	5	1.77350165195073e-20	2.38758936406572e-19
ENSG00000129353.52	ENSG00000129353	chr19	dexseq_prepare_annotation2.py	exon	.	+	.	SLC44A2	32	1.83538262504547e-20	2.46852804066519e-19
ENSG00000164733.84	ENSG00000164733	chr8	dexseq_prepare_annotation2.py	exon	.	-	.	CTSB	12	1.97205358305779e-20	2.64980533171788e-19
ENSG00000092094.42	ENSG00000092094	chr14	dexseq_prepare_annotation2.py	exon	.	-	.	OSGEP	24	1.98460855384104e-20	2.66412332950069e-19
ENSG00000119638.40	ENSG00000119638	chr14	dexseq_prepare_annotation2.py	exon	.	-	.	NEK9	38	2.10064373678997e-20	2.81719219308697e-19
ENSG00000113522.44	ENSG00000113522	chr5	dexseq_prepare_annotation2.py	exon	.	+	.	RAD50	28	2.12221967044501e-20	2.84159881591725e-19
ENSG00000150625.47	ENSG00000150625	chr4	dexseq_prepare_annotation2.py	exon	.	-	.	GPM6A	18	2.12289389726353e-20	2.84159881591725e-19
ENSG00000137726.ENSG00000137731.ENSG00000255245.63	ENSG00000137726+ENSG00000137731+ENSG00000255245	chr11	dexseq_prepare_annotation2.py	exon	.	-	.		10	2.3244056173122e-20	3.10836625354199e-19
ENSG00000132600.73	ENSG00000132600	chr16	dexseq_prepare_annotation2.py	exon	.	+	.	PRMT7	29	2.33892876520121e-20	3.12480883030881e-19
ENSG00000204344.ENSG00000244731.104	ENSG00000204344+ENSG00000244731	chr6	dexseq_prepare_annotation2.py	exon	.	+	.		28	2.35350435271031e-20	3.14129011035397e-19
ENSG00000188641.21	ENSG00000188641	chr1	dexseq_prepare_annotation2.py	exon	.	-	.	DPYD	9	2.74843640144479e-20	3.66493021287713e-19
ENSG00000233355.15	ENSG00000233355	chr1	dexseq_prepare_annotation2.py	exon	.	-	.	CHRM3-AS2	10	2.78422162029694e-20	3.70912259159786e-19
ENSG00000150471.44	ENSG00000150471	chr4	dexseq_prepare_annotation2.py	exon	.	+	.	LPHN3	6	2.85047639844271e-20	3.79378395800325e-19
ENSG00000121940.ENSG00000162641.28	ENSG00000121940+ENSG00000162641	chr1	dexseq_prepare_annotation2.py	exon	.	-	.		13	2.88725935357334e-20	3.83909708169923e-19
ENSG00000175556.19	ENSG00000175556	chrX	dexseq_prepare_annotation2.py	exon	.	+	.	LONRF3	17	2.99639498352693e-20	3.98043833607157e-19
ENSG00000173848.18	ENSG00000173848	chr10	dexseq_prepare_annotation2.py	exon	.	+	.	NET1	11	3.04697912512955e-20	4.04380540845008e-19
ENSG00000186001.36	ENSG00000186001	chr3	dexseq_prepare_annotation2.py	exon	.	+	.	LRCH3	27	3.14569681708992e-20	4.16918541385168e-19
ENSG00000108370.34	ENSG00000108370	chr17	dexseq_prepare_annotation2.py	exon	.	+	.	RGS9	27	3.14739617427212e-20	4.16918541385168e-19
ENSG00000178038.54	ENSG00000178038	chr3	dexseq_prepare_annotation2.py	exon	.	-	.	ALS2CL	8	3.26300137486217e-20	4.31824370627987e-19
ENSG00000186148.ENSG00000240069.23	ENSG00000186148+ENSG00000240069	chr2	dexseq_prepare_annotation2.py	exon	.	+	.		5	3.30579066867479e-20	4.37074754949764e-19
ENSG00000253309.16	ENSG00000253309	chr13	dexseq_prepare_annotation2.py	exon	.	+	.	SERPINE3	8	3.37713689511697e-20	4.46087348066863e-19
ENSG00000074855.22	ENSG00000074855	chr19	dexseq_prepare_annotation2.py	exon	.	-	.	ANO8	6	3.40257551533257e-20	4.48746316172537e-19
ENSG00000153064.33	ENSG00000153064	chr4	dexseq_prepare_annotation2.py	exon	.	+	.	BANK1	20	3.40366467356415e-20	4.48746316172537e-19
ENSG00000173402.44	ENSG00000173402	chr3	dexseq_prepare_annotation2.py	exon	.	+	.	DAG1	23	3.44600503799657e-20	4.53901959371041e-19
ENSG00000136715.30	ENSG00000136715	chr2	dexseq_prepare_annotation2.py	exon	.	-	.	SAP130	20	3.50050041172094e-20	4.60647465062114e-19
ENSG00000104432.24	ENSG00000104432	chr8	dexseq_prepare_annotation2.py	exon	.	-	.	IL7	13	3.5929862847109e-20	4.72374991583172e-19
ENSG00000269897.ENSG00000168283.ENSG00000148444.52	ENSG00000269897+ENSG00000168283+ENSG00000148444	chr10	dexseq_prepare_annotation2.py	exon	.	+	.		25	3.6212264877402e-20	4.75641995973966e-19
ENSG00000163728.20	ENSG00000163728	chr3	dexseq_prepare_annotation2.py	exon	.	+	.	TTC14	16	3.65243341529363e-20	4.79292197846016e-19
ENSG00000103316.33	ENSG00000103316	chr16	dexseq_prepare_annotation2.py	exon	.	-	.	CRYM	22	3.85723737427745e-20	5.05694634452e-19
ENSG00000129680.32	ENSG00000129680	chrX	dexseq_prepare_annotation2.py	exon	.	-	.	MAP7D3	14	3.91447914592614e-20	5.12720013623266e-19
ENSG00000235770.15	ENSG00000235770	chr2	dexseq_prepare_annotation2.py	exon	.	-	.	LINC00607	9	3.96124460334555e-20	5.18361374027345e-19
ENSG00000244607.ENSG00000010282.ENSG00000181061.51	ENSG00000244607+ENSG00000010282+ENSG00000181061	chr3	dexseq_prepare_annotation2.py	exon	.	-	.		16	4.02898154847433e-20	5.2673395304751e-19
ENSG00000188315.ENSG00000114316.52	ENSG00000188315+ENSG00000114316	chr3	dexseq_prepare_annotation2.py	exon	.	-	.		19	4.06343050434249e-20	5.30743045762723e-19
ENSG00000144290.ENSG00000136535.ENSG00000251621.81	ENSG00000144290+ENSG00000136535+ENSG00000251621	chr2	dexseq_prepare_annotation2.py	exon	.	+	.		12	4.07182724490993e-20	5.31345047363688e-19
ENSG00000128340.ENSG00000255594.24	ENSG00000128340+ENSG00000255594	chr22	dexseq_prepare_annotation2.py	exon	.	-	.		13	4.08917922416223e-20	5.33113440116615e-19
ENSG00000133226.69	ENSG00000133226	chr1	dexseq_prepare_annotation2.py	exon	.	+	.	SRRM1	33	4.10831930846048e-20	5.35111450873571e-19
ENSG00000159720.42	ENSG00000159720	chr16	dexseq_prepare_annotation2.py	exon	.	-	.	ATP6V0D1	30	4.51289244787639e-20	5.87262108152227e-19
ENSG00000160285.ENSG00000235878.47	ENSG00000160285+ENSG00000235878	chr21	dexseq_prepare_annotation2.py	exon	.	-	.		29	4.65811204652699e-20	6.05597736688421e-19
ENSG00000267796.ENSG00000188223.ENSG00000205155.40	ENSG00000267796+ENSG00000188223+ENSG00000205155	chr19	dexseq_prepare_annotation2.py	exon	.	+	.		5	4.78808298619681e-20	6.21918778984896e-19
ENSG00000205937.ENSG00000207715.66	ENSG00000205937+ENSG00000207715	chr16	dexseq_prepare_annotation2.py	exon	.	-	.		16	4.87166081432386e-20	6.32189249799584e-19
ENSG00000142188.30	ENSG00000142188	chr21	dexseq_prepare_annotation2.py	exon	.	-	.	TMEM50B	20	4.97183877027625e-20	6.44592923007719e-19
ENSG00000230572.ENSG00000184303.26	ENSG00000230572+ENSG00000184303	chr2	dexseq_prepare_annotation2.py	exon	.	-	.		7	5.05279749041578e-20	6.54484240032803e-19
ENSG00000072682.41	ENSG00000072682	chr5	dexseq_prepare_annotation2.py	exon	.	-	.	P4HA2	19	5.1942145272326e-20	6.72181193616411e-19
ENSG00000166863.ENSG00000166866.64	ENSG00000166863+ENSG00000166866	chr12	dexseq_prepare_annotation2.py	exon	.	-	.		22	5.53123222369228e-20	7.15134798469634e-19
ENSG00000166260.21	ENSG00000166260	chr17	dexseq_prepare_annotation2.py	exon	.	-	.	COX11	10	5.5396621156053e-20	7.15565194822387e-19
ENSG00000077616.26	ENSG00000077616	chr11	dexseq_prepare_annotation2.py	exon	.	+	.	NAALAD2	18	5.70470572780077e-20	7.36206181688954e-19
ENSG00000221926.ENSG00000251537.ENSG00000241322.ENSG00000181464.92	ENSG00000221926+ENSG00000251537+ENSG00000241322+ENSG00000181464	chr17	dexseq_prepare_annotation2.py	exon	.	-	.		55	5.91987632809019e-20	7.63272289801923e-19
ENSG00000197168.29	ENSG00000197168	chr13	dexseq_prepare_annotation2.py	exon	.	-	.	NEK5	16	5.93282137716019e-20	7.64238918997275e-19
ENSG00000159625.39	ENSG00000159625	chr16	dexseq_prepare_annotation2.py	exon	.	+	.	CCDC135	17	6.32412696967676e-20	8.13897735143354e-19
ENSG00000204628.ENSG00000264549.ENSG00000272296.72	ENSG00000204628+ENSG00000264549+ENSG00000272296	chr5	dexseq_prepare_annotation2.py	exon	.	-	.		12	6.83443168541673e-20	8.78766339899413e-19
ENSG00000065154.27	ENSG00000065154	chr10	dexseq_prepare_annotation2.py	exon	.	-	.	OAT	10	6.86164993724833e-20	8.81458107323439e-19
ENSG00000053747.89	ENSG00000053747	chr18	dexseq_prepare_annotation2.py	exon	.	+	.	LAMA3	38	7.65444574578756e-20	9.82402240822579e-19
ENSG00000130822.95	ENSG00000130822	chrX	dexseq_prepare_annotation2.py	exon	.	-	.	PNCK	24	7.70652547546835e-20	9.88182261150549e-19
ENSG00000170515.ENSG00000257411.ENSG00000065361.112	ENSG00000170515+ENSG00000257411+ENSG00000065361	chr12	dexseq_prepare_annotation2.py	exon	.	+	.		26	7.95508868905475e-20	1.01912314274027e-18
ENSG00000174136.17	ENSG00000174136	chr5	dexseq_prepare_annotation2.py	exon	.	+	.	RGMB	10	8.1378979006875e-20	1.0415915305734e-18
ENSG00000113916.29	ENSG00000113916	chr3	dexseq_prepare_annotation2.py	exon	.	-	.	BCL6	16	8.15370910219342e-20	1.04266391326864e-18
ENSG00000149782.38	ENSG00000149782	chr11	dexseq_prepare_annotation2.py	exon	.	+	.	PLCB3	31	8.18764008297465e-20	1.04604931770463e-18
ENSG00000100116.19	ENSG00000100116	chr22	dexseq_prepare_annotation2.py	exon	.	+	.	GCAT	13	8.40876443072829e-20	1.0733225426229e-18
ENSG00000230493.ENSG00000072134.71	ENSG00000230493+ENSG00000072134	chr17	dexseq_prepare_annotation2.py	exon	.	+	.		19	8.8697218212293e-20	1.13113143371095e-18
ENSG00000118520.15	ENSG00000118520	chr6	dexseq_prepare_annotation2.py	exon	.	+	.	ARG1	9	9.08928816565805e-20	1.15807933140646e-18
ENSG00000083845.26	ENSG00000083845	chr19	dexseq_prepare_annotation2.py	exon	.	+	.	RPS5	22	9.30933627105778e-20	1.18503964800725e-18
ENSG00000174365.30	ENSG00000174365	chr20	dexseq_prepare_annotation2.py	exon	.	+	.	SNHG11	8	9.34317675905807e-20	1.18826911673678e-18
ENSG00000163032.13	ENSG00000163032	chr2	dexseq_prepare_annotation2.py	exon	.	+	.	VSNL1	5	9.37441842038272e-20	1.19116251450298e-18
ENSG00000262117.3	ENSG00000262117	chr16	dexseq_prepare_annotation2.py	exon	.	-	.	BCAR4	4	9.52322370463811e-20	1.20897540387931e-18
ENSG00000031823.71	ENSG00000031823	chr19	dexseq_prepare_annotation2.py	exon	.	-	.	RANBP3	25	9.80990280322232e-20	1.24424336820617e-18
ENSG00000100056.17	ENSG00000100056	chr22	dexseq_prepare_annotation2.py	exon	.	-	.	DGCR14	9	9.83317941515455e-20	1.24606902290685e-18
ENSG00000166960.46	ENSG00000166960	chr18	dexseq_prepare_annotation2.py	exon	.	-	.	CCDC178	29	1.02060736235395e-19	1.29215524179614e-18
ENSG00000162688.40	ENSG00000162688	chr1	dexseq_prepare_annotation2.py	exon	.	+	.	AGL	18	1.02400272369205e-19	1.29528496013995e-18
ENSG00000100802.46	ENSG00000100802	chr14	dexseq_prepare_annotation2.py	exon	.	-	.	C14orf93	20	1.03611692300328e-19	1.30942776539549e-18
ENSG00000215375.27	ENSG00000215375	chr4	dexseq_prepare_annotation2.py	exon	.	+	.	MYL5	12	1.05409598726403e-19	1.33095036087667e-18
ENSG00000114988.20	ENSG00000114988	chr2	dexseq_prepare_annotation2.py	exon	.	-	.	LMAN2L	13	1.0672417798572e-19	1.34633702228749e-18
ENSG00000225241.46	ENSG00000225241	chr1	dexseq_prepare_annotation2.py	exon	.	+	.	RP11-640M9.2	10	1.09649871019234e-19	1.38200214794053e-18
ENSG00000132153.38	ENSG00000132153	chr3	dexseq_prepare_annotation2.py	exon	.	+	.	DHX30	25	1.1144767874934e-19	1.40340039272509e-18
ENSG00000171606.36	ENSG00000171606	chr19	dexseq_prepare_annotation2.py	exon	.	+	.	ZNF274	14	1.1390247797933e-19	1.43302597407538e-18
ENSG00000175305.26	ENSG00000175305	chr8	dexseq_prepare_annotation2.py	exon	.	-	.	CCNE2	13	1.16310273053284e-19	1.4620076257988e-18
ENSG00000002079.31	ENSG00000002079	chr7	dexseq_prepare_annotation2.py	exon	.	+	.	MYH16	16	1.20323478217329e-19	1.51109915168549e-18
ENSG00000119787.45	ENSG00000119787	chr2	dexseq_prepare_annotation2.py	exon	.	-	.	ATL2	35	1.23143961054974e-19	1.54513728593844e-18
ENSG00000213221.ENSG00000187796.37	ENSG00000213221+ENSG00000187796	chr9	dexseq_prepare_annotation2.py	exon	.	-	.		12	1.23484347159441e-19	1.54802361211139e-18
ENSG00000082438.67	ENSG00000082438	chr2	dexseq_prepare_annotation2.py	exon	.	-	.	COBLL1	40	1.23666748467206e-19	1.54892602455175e-18
ENSG00000163596.56	ENSG00000163596	chr2	dexseq_prepare_annotation2.py	exon	.	-	.	ICA1L	22	1.27286581580729e-19	1.59284225371495e-18
ENSG00000164050.35	ENSG00000164050	chr3	dexseq_prepare_annotation2.py	exon	.	-	.	PLXNB1	5	1.28573257002867e-19	1.60750949129788e-18
ENSG00000183292.12	ENSG00000183292	chr2	dexseq_prepare_annotation2.py	exon	.	+	.	AC140481.2	8	1.29346613664928e-19	1.61573846526413e-18
ENSG00000211456.31	ENSG00000211456	chr3	dexseq_prepare_annotation2.py	exon	.	+	.	SACM1L	17	1.30494739199291e-19	1.62863007249791e-18
ENSG00000129422.53	ENSG00000129422	chr8	dexseq_prepare_annotation2.py	exon	.	-	.	MTUS1	47	1.33401084611869e-19	1.6634225910536e-18
ENSG00000033122.57	ENSG00000033122	chr1	dexseq_prepare_annotation2.py	exon	.	+	.	LRRC7	37	1.34649534546415e-19	1.67749881937576e-18
ENSG00000181355.55	ENSG00000181355	chr6	dexseq_prepare_annotation2.py	exon	.	-	.	OFCC1	11	1.34863121763486e-19	1.67866891934178e-18
ENSG00000007216.15	ENSG00000007216	chr17	dexseq_prepare_annotation2.py	exon	.	+	.	SLC13A2	7	1.36967401537432e-19	1.70334991911977e-18
ENSG00000105278.34	ENSG00000105278	chr19	dexseq_prepare_annotation2.py	exon	.	-	.	ZFR2	25	1.3896071572934e-19	1.7266084324634e-18
ENSG00000007174.72	ENSG00000007174	chr17	dexseq_prepare_annotation2.py	exon	.	+	.	DNAH9	17	1.44634706258755e-19	1.79551828265293e-18
ENSG00000184254.ENSG00000232386.ENSG00000259604.ENSG00000272808.ENSG00000272639.38	ENSG00000184254+ENSG00000232386+ENSG00000259604+ENSG00000272808+ENSG00000272639	chr15	dexseq_prepare_annotation2.py	exon	.	+	.		10	1.47431480168233e-19	1.82861963200705e-18
ENSG00000110906.27	ENSG00000110906	chr12	dexseq_prepare_annotation2.py	exon	.	-	.	KCTD10	18	1.50933719591661e-19	1.87040478660055e-18
ENSG00000078070.38	ENSG00000078070	chr3	dexseq_prepare_annotation2.py	exon	.	-	.	MCCC1	10	1.52712054186466e-19	1.89029804101785e-18
ENSG00000167566.21	ENSG00000167566	chr12	dexseq_prepare_annotation2.py	exon	.	-	.	NCKAP5L	10	1.52808524273898e-19	1.89029804101785e-18
ENSG00000117724.14	ENSG00000117724	chr1	dexseq_prepare_annotation2.py	exon	.	+	.	CENPF	13	1.56589327242846e-19	1.93536130622259e-18
ENSG00000160410.69	ENSG00000160410	chr19	dexseq_prepare_annotation2.py	exon	.	+	.	SHKBP1	41	1.57239427781719e-19	1.94168546912144e-18
ENSG00000151576.42	ENSG00000151576	chr3	dexseq_prepare_annotation2.py	exon	.	+	.	QTRTD1	37	1.57426639928735e-19	1.94228751532128e-18
ENSG00000236107.28	ENSG00000236107	chr2	dexseq_prepare_annotation2.py	exon	.	+	.	AC010127.3	21	1.59712112666293e-19	1.96875352942245e-18
ENSG00000113648.55	ENSG00000113648	chr5	dexseq_prepare_annotation2.py	exon	.	-	.	H2AFY	19	1.6087830272847e-19	1.98138791104037e-18
ENSG00000013561.34	ENSG00000013561	chr5	dexseq_prepare_annotation2.py	exon	.	+	.	RNF14	16	1.66947223357618e-19	2.05432951689532e-18
ENSG00000188037.26	ENSG00000188037	chr7	dexseq_prepare_annotation2.py	exon	.	+	.	CLCN1	14	1.69985418795665e-19	2.08988208138965e-18
ENSG00000183305.29	ENSG00000183305	chrX	dexseq_prepare_annotation2.py	exon	.	+	.	MAGEA2B	15	1.71040180314746e-19	2.10100844961055e-18
ENSG00000181004.5	ENSG00000181004	chr4	dexseq_prepare_annotation2.py	exon	.	+	.	BBS12	3	1.82909565696154e-19	2.24484285878009e-18
ENSG00000151779.65	ENSG00000151779	chr2	dexseq_prepare_annotation2.py	exon	.	-	.	NBAS	6	2.09765658957324e-19	2.57219638448719e-18
ENSG00000157540.ENSG00000267937.40	ENSG00000157540+ENSG00000267937	chr21	dexseq_prepare_annotation2.py	exon	.	+	.		16	2.27426145050138e-19	2.78631787140903e-18
ENSG00000120709.31	ENSG00000120709	chr5	dexseq_prepare_annotation2.py	exon	.	+	.	FAM53C	9	2.29689067918977e-19	2.81158660101868e-18
ENSG00000054356.63	ENSG00000054356	chr2	dexseq_prepare_annotation2.py	exon	.	-	.	PTPRN	13	2.31679406993644e-19	2.83347752511494e-18
ENSG00000264147.ENSG00000241990.ENSG00000197182.ENSG00000198986.ENSG00000207875.5	ENSG00000264147+ENSG00000241990+ENSG00000197182+ENSG00000198986+ENSG00000207875	chr22	dexseq_prepare_annotation2.py	exon	.	+	.		4	2.54970416001672e-19	3.11561410772774e-18
ENSG00000141665.38	ENSG00000141665	chr18	dexseq_prepare_annotation2.py	exon	.	-	.	FBXO15	25	2.57408212265035e-19	3.14266527559086e-18
ENSG00000102103.35	ENSG00000102103	chrX	dexseq_prepare_annotation2.py	exon	.	+	.	PQBP1	13	2.62401045262466e-19	3.20083640255815e-18
ENSG00000126934.36	ENSG00000126934	chr19	dexseq_prepare_annotation2.py	exon	.	-	.	MAP2K2	19	2.76063151700817e-19	3.36456463254479e-18
ENSG00000198758.21	ENSG00000198758	chr1	dexseq_prepare_annotation2.py	exon	.	-	.	EPS8L3	13	2.97570991292989e-19	3.62354675855734e-18
ENSG00000137720.11	ENSG00000137720	chr11	dexseq_prepare_annotation2.py	exon	.	+	.	C11orf1	3	2.9913677257343e-19	3.63945415928888e-18
ENSG00000061656.4	ENSG00000061656	chr20	dexseq_prepare_annotation2.py	exon	.	+	.	SPAG4	2	3.20607719297786e-19	3.89730076803235e-18
ENSG00000134107.7	ENSG00000134107	chr3	dexseq_prepare_annotation2.py	exon	.	+	.	BHLHE40	8	3.22134067062159e-19	3.91246466904585e-18
ENSG00000114354.25	ENSG00000114354	chr3	dexseq_prepare_annotation2.py	exon	.	+	.	TFG	20	3.23009755148394e-19	3.91970661351355e-18
ENSG00000068654.51	ENSG00000068654	chr2	dexseq_prepare_annotation2.py	exon	.	-	.	POLR1A	37	3.29001000642692e-19	3.98895940969376e-18
ENSG00000151834.36	ENSG00000151834	chr4	dexseq_prepare_annotation2.py	exon	.	-	.	GABRA2	12	3.34100369987437e-19	4.04728841984782e-18
ENSG00000175274.52	ENSG00000175274	chr11	dexseq_prepare_annotation2.py	exon	.	-	.	TP53I11	8	3.38108067585001e-19	4.09230368600724e-18
ENSG00000156042.41	ENSG00000156042	chr10	dexseq_prepare_annotation2.py	exon	.	-	.	TTC18	12	3.41873747932e-19	4.13431459999147e-18
ENSG00000123415.56	ENSG00000123415	chr12	dexseq_prepare_annotation2.py	exon	.	-	.	SMUG1	38	3.46063748535869e-19	4.18138007274864e-18
ENSG00000092108.64	ENSG00000092108	chr14	dexseq_prepare_annotation2.py	exon	.	+	.	SCFD1	24	3.68072671833691e-19	4.44347972502841e-18
ENSG00000187908.56	ENSG00000187908	chr10	dexseq_prepare_annotation2.py	exon	.	+	.	DMBT1	21	3.73406221116943e-19	4.50399180552749e-18
ENSG00000226147.ENSG00000116171.14	ENSG00000226147+ENSG00000116171	chr1	dexseq_prepare_annotation2.py	exon	.	+	.		13	3.91688713593823e-19	4.71800357669448e-18
ENSG00000114784.10	ENSG00000114784	chr3	dexseq_prepare_annotation2.py	exon	.	+	.	EIF1B	9	3.91821654323429e-19	4.71800357669448e-18
ENSG00000017797.18	ENSG00000017797	chr18	dexseq_prepare_annotation2.py	exon	.	+	.	RALBP1	9	4.02950616183048e-19	4.8478484080753e-18
ENSG00000127418.20	ENSG00000127418	chr4	dexseq_prepare_annotation2.py	exon	.	+	.	FGFRL1	6	4.26735512543824e-19	5.12960220219774e-18
ENSG00000181240.11	ENSG00000181240	chr19	dexseq_prepare_annotation2.py	exon	.	-	.	SLC25A41	4	4.31115295601166e-19	5.17781281394962e-18
ENSG00000169432.37	ENSG00000169432	chr2	dexseq_prepare_annotation2.py	exon	.	-	.	SCN9A	22	4.32066778623681e-19	5.18480134348418e-18
ENSG00000164946.52	ENSG00000164946	chr9	dexseq_prepare_annotation2.py	exon	.	-	.	FREM1	23	4.37312532223742e-19	5.23887280923503e-18
ENSG00000249700.43	ENSG00000249700	chr4	dexseq_prepare_annotation2.py	exon	.	-	.	SRD5A3-AS1	25	4.37319650671102e-19	5.23887280923503e-18
ENSG00000104368.37	ENSG00000104368	chr8	dexseq_prepare_annotation2.py	exon	.	-	.	PLAT	22	4.49595165009508e-19	5.38133188972131e-18
ENSG00000116299.50	ENSG00000116299	chr1	dexseq_prepare_annotation2.py	exon	.	+	.	KIAA1324	19	4.55475603994446e-19	5.44323108549658e-18
ENSG00000113712.ENSG00000230551.39	ENSG00000113712+ENSG00000230551	chr5	dexseq_prepare_annotation2.py	exon	.	-	.		11	4.55542721298331e-19	5.44323108549658e-18
ENSG00000137841.30	ENSG00000137841	chr15	dexseq_prepare_annotation2.py	exon	.	-	.	PLCB2	18	4.70519770835713e-19	5.61740540024118e-18
ENSG00000122678.50	ENSG00000122678	chr7	dexseq_prepare_annotation2.py	exon	.	-	.	POLM	30	4.75945243600453e-19	5.67734683437683e-18
ENSG00000132481.20	ENSG00000132481	chr17	dexseq_prepare_annotation2.py	exon	.	-	.	TRIM47	10	4.87695860410459e-19	5.81257224285294e-18
ENSG00000270956.ENSG00000237298.14	ENSG00000270956+ENSG00000237298	chr2	dexseq_prepare_annotation2.py	exon	.	+	.		6	4.99762829544232e-19	5.95133529104116e-18
ENSG00000233862.7	ENSG00000233862	chr2	dexseq_prepare_annotation2.py	exon	.	-	.	AC016907.3	7	5.03311403601129e-19	5.98850921943735e-18
ENSG00000115718.33	ENSG00000115718	chr2	dexseq_prepare_annotation2.py	exon	.	+	.	PROC	20	5.10020352397373e-19	6.06319110460199e-18
ENSG00000136531.8	ENSG00000136531	chr2	dexseq_prepare_annotation2.py	exon	.	+	.	SCN2A	7	5.52070935916179e-19	6.55753690857931e-18
ENSG00000261771.ENSG00000260916.ENSG00000207964.ENSG00000256061.66	ENSG00000261771+ENSG00000260916+ENSG00000207964+ENSG00000256061	chr15	dexseq_prepare_annotation2.py	exon	.	-	.		39	5.55021245144939e-19	6.58700340684704e-18
ENSG00000139793.17	ENSG00000139793	chr13	dexseq_prepare_annotation2.py	exon	.	+	.	MBNL2	16	6.03980650153385e-19	7.16199540181883e-18
ENSG00000156931.97	ENSG00000156931	chr3	dexseq_prepare_annotation2.py	exon	.	+	.	VPS8	50	6.34660453958092e-19	7.51943990551023e-18
ENSG00000057252.19	ENSG00000057252	chr1	dexseq_prepare_annotation2.py	exon	.	+	.	SOAT1	14	6.70692247366572e-19	7.93963784477492e-18
ENSG00000171552.8	ENSG00000171552	chr20	dexseq_prepare_annotation2.py	exon	.	-	.	BCL2L1	8	6.84059602095635e-19	8.09105235935714e-18
ENSG00000112655.56	ENSG00000112655	chr6	dexseq_prepare_annotation2.py	exon	.	+	.	PTK7	23	6.9543727779531e-19	8.21869766883961e-18
ENSG00000172766.42	ENSG00000172766	chr13	dexseq_prepare_annotation2.py	exon	.	+	.	NAA16	11	7.09697274166433e-19	8.38016276263192e-18
ENSG00000173465.ENSG00000176973.25	ENSG00000173465+ENSG00000176973	chr11	dexseq_prepare_annotation2.py	exon	.	+	.		22	7.49271528375156e-19	8.84001766194002e-18
ENSG00000236029.16	ENSG00000236029	chr9	dexseq_prepare_annotation2.py	exon	.	-	.	AL953854.2	5	7.56737064351626e-19	8.92059457035682e-18
ENSG00000233766.29	ENSG00000233766	chr2	dexseq_prepare_annotation2.py	exon	.	+	.	AC098617.1	13	7.85961571141466e-19	9.25732067168135e-18
ENSG00000172965.47	ENSG00000172965	chr2	dexseq_prepare_annotation2.py	exon	.	-	.	MIR4435-1HG	11	8.07356968986991e-19	9.50134526925294e-18
ENSG00000104093.66	ENSG00000104093	chr15	dexseq_prepare_annotation2.py	exon	.	-	.	DMXL2	41	8.14919245185905e-19	9.58230274221952e-18
ENSG00000164744.25	ENSG00000164744	chr7	dexseq_prepare_annotation2.py	exon	.	-	.	SUN3	5	8.16554521143519e-19	9.5934898011736e-18
ENSG00000118257.50	ENSG00000118257	chr2	dexseq_prepare_annotation2.py	exon	.	+	.	NRP2	9	8.3241983313082e-19	9.77170327963108e-18
ENSG00000070886.21	ENSG00000070886	chr1	dexseq_prepare_annotation2.py	exon	.	+	.	EPHA8	4	8.80959945802267e-19	1.03252371627539e-17
ENSG00000083312.17	ENSG00000083312	chr5	dexseq_prepare_annotation2.py	exon	.	+	.	TNPO1	4	8.81045686043376e-19	1.03252371627539e-17
ENSG00000174628.38	ENSG00000174628	chr16	dexseq_prepare_annotation2.py	exon	.	+	.	IQCK	30	9.05802956626384e-19	1.06065140864398e-17
ENSG00000156218.45	ENSG00000156218	chr15	dexseq_prepare_annotation2.py	exon	.	+	.	ADAMTSL3	28	9.34028227459317e-19	1.09278965594656e-17
ENSG00000134602.11	ENSG00000134602	chrX	dexseq_prepare_annotation2.py	exon	.	+	.	MST4	5	9.35052328159122e-19	1.09307617161801e-17
ENSG00000241287.ENSG00000179344.11	ENSG00000241287+ENSG00000179344	chr6	dexseq_prepare_annotation2.py	exon	.	-	.		8	9.43802959617485e-19	1.10238700395621e-17
ENSG00000255624.15	ENSG00000255624	chr10	dexseq_prepare_annotation2.py	exon	.	+	.	RP11-564D11.3	8	9.47752037900612e-19	1.10607866785938e-17
ENSG00000165862.23	ENSG00000165862	chr10	dexseq_prepare_annotation2.py	exon	.	+	.	PNLIPRP2	14	9.58715302042289e-19	1.11794332976303e-17
ENSG00000013503.33	ENSG00000013503	chr12	dexseq_prepare_annotation2.py	exon	.	+	.	POLR3B	14	9.6207792172328e-19	1.1209326483334e-17
ENSG00000182389.33	ENSG00000182389	chr2	dexseq_prepare_annotation2.py	exon	.	-	.	CACNB4	18	9.69194322646334e-19	1.12828696747575e-17
ENSG00000224792.ENSG00000229972.36	ENSG00000224792+ENSG00000229972	chr3	dexseq_prepare_annotation2.py	exon	.	+	.		28	9.70501858853706e-19	1.12887231144277e-17
ENSG00000072952.52	ENSG00000072952	chr11	dexseq_prepare_annotation2.py	exon	.	-	.	MRVI1	17	9.75762561256892e-19	1.13405113581704e-17
ENSG00000129354.7	ENSG00000129354	chr19	dexseq_prepare_annotation2.py	exon	.	-	.	AP1M2	6	1.07871509020184e-18	1.25266682825757e-17
ENSG00000165219.64	ENSG00000165219	chr9	dexseq_prepare_annotation2.py	exon	.	+	.	GAPVD1	10	1.08767204736916e-18	1.26202344751816e-17
ENSG00000008838.82	ENSG00000008838	chr17	dexseq_prepare_annotation2.py	exon	.	-	.	MED24	27	1.10156662021103e-18	1.27708897093557e-17
ENSG00000062716.ENSG00000199004.52	ENSG00000062716+ENSG00000199004	chr17	dexseq_prepare_annotation2.py	exon	.	+	.		31	1.16867646411079e-18	1.35377319888903e-17
ENSG00000138081.40	ENSG00000138081	chr2	dexseq_prepare_annotation2.py	exon	.	-	.	FBXO11	15	1.18157096424296e-18	1.36758065069309e-17
ENSG00000164620.13	ENSG00000164620	chr5	dexseq_prepare_annotation2.py	exon	.	+	.	RELL2	11	1.20204420867674e-18	1.39012993893794e-17
ENSG00000152042.ENSG00000232637.26	ENSG00000152042+ENSG00000232637	chr1	dexseq_prepare_annotation2.py	exon	.	-	.		12	1.21426618708105e-18	1.40310758421524e-17
ENSG00000136710.16	ENSG00000136710	chr2	dexseq_prepare_annotation2.py	exon	.	-	.	CCDC115	12	1.2456011074469e-18	1.43813105640042e-17
ENSG00000170954.22	ENSG00000170954	chr19	dexseq_prepare_annotation2.py	exon	.	-	.	ZNF415	18	1.3518286209001e-18	1.55949439917653e-17
ENSG00000134121.52	ENSG00000134121	chr3	dexseq_prepare_annotation2.py	exon	.	+	.	CHL1	23	1.35302646282169e-18	1.55959369108157e-17
ENSG00000022267.34	ENSG00000022267	chrX	dexseq_prepare_annotation2.py	exon	.	+	.	FHL1	20	1.35758152989961e-18	1.56355941719472e-17
ENSG00000088205.25	ENSG00000088205	chr2	dexseq_prepare_annotation2.py	exon	.	+	.	DDX18	9	1.37945575185961e-18	1.58586983341701e-17
ENSG00000039560.75	ENSG00000039560	chr5	dexseq_prepare_annotation2.py	exon	.	+	.	RAI14	23	1.38074200942908e-18	1.58586983341701e-17
ENSG00000175643.16	ENSG00000175643	chr16	dexseq_prepare_annotation2.py	exon	.	+	.	RMI2	15	1.38169130705671e-18	1.58586983341701e-17
ENSG00000204217.15	ENSG00000204217	chr2	dexseq_prepare_annotation2.py	exon	.	+	.	BMPR2	15	1.38240946357447e-18	1.58586983341701e-17
ENSG00000175600.30	ENSG00000175600	chr7	dexseq_prepare_annotation2.py	exon	.	+	.	SUGCT	25	1.38260536517608e-18	1.58586983341701e-17
ENSG00000162438.9	ENSG00000162438	chr1	dexseq_prepare_annotation2.py	exon	.	+	.	CTRC	7	1.41406648720806e-18	1.62063110151591e-17
ENSG00000014641.35	ENSG00000014641	chr2	dexseq_prepare_annotation2.py	exon	.	+	.	MDH1	21	1.46523185054484e-18	1.67711276199463e-17
ENSG00000139915.ENSG00000272781.45	ENSG00000139915+ENSG00000272781	chr14	dexseq_prepare_annotation2.py	exon	.	-	.		17	1.46574012418407e-18	1.67711276199463e-17
ENSG00000143847.61	ENSG00000143847	chr1	dexseq_prepare_annotation2.py	exon	.	+	.	PPFIA4	48	1.4671091435073e-18	1.67731108925186e-17
ENSG00000114742.43	ENSG00000114742	chr3	dexseq_prepare_annotation2.py	exon	.	+	.	WDR48	34	1.47198569052657e-18	1.68151590119762e-17
ENSG00000140009.ENSG00000214770.43	ENSG00000140009+ENSG00000214770	chr14	dexseq_prepare_annotation2.py	exon	.	-	.		25	1.47860166887915e-18	1.68769928486873e-17
ENSG00000158023.ENSG00000256950.ENSG00000110801.51	ENSG00000158023+ENSG00000256950+ENSG00000110801	chr12	dexseq_prepare_annotation2.py	exon	.	+	.		38	1.53693076248191e-18	1.75285079155254e-17
ENSG00000261538.ENSG00000121270.47	ENSG00000261538+ENSG00000121270	chr16	dexseq_prepare_annotation2.py	exon	.	-	.		28	1.58842170337826e-18	1.81010395247686e-17
ENSG00000166743.31	ENSG00000166743	chr16	dexseq_prepare_annotation2.py	exon	.	-	.	ACSM1	12	1.59976849226424e-18	1.82155457869178e-17
ENSG00000164972.16	ENSG00000164972	chr9	dexseq_prepare_annotation2.py	exon	.	-	.	C9orf24	6	1.60254983547642e-18	1.82324161330601e-17
ENSG00000127947.47	ENSG00000127947	chr7	dexseq_prepare_annotation2.py	exon	.	+	.	PTPN12	12	1.61366743069336e-18	1.83440248928415e-17
ENSG00000151338.44	ENSG00000151338	chr14	dexseq_prepare_annotation2.py	exon	.	+	.	MIPOL1	7	1.64815534996683e-18	1.87209095136314e-17
ENSG00000116885.32	ENSG00000116885	chr1	dexseq_prepare_annotation2.py	exon	.	-	.	OSCP1	21	1.72812638872583e-18	1.96133956157329e-17
ENSG00000227827.30	ENSG00000227827	chr16	dexseq_prepare_annotation2.py	exon	.	+	.	RP11-958N24.2	20	1.78227883116736e-18	2.02116470845722e-17
ENSG00000151617.15	ENSG00000151617	chr4	dexseq_prepare_annotation2.py	exon	.	+	.	EDNRA	12	1.78724934855455e-18	2.02516428606811e-17
ENSG00000188603.ENSG00000261832.ENSG00000233232.89	ENSG00000188603+ENSG00000261832+ENSG00000233232	chr16	dexseq_prepare_annotation2.py	exon	.	-	.		59	1.81899504421678e-18	2.05947235514713e-17
ENSG00000261487.ENSG00000175938.ENSG00000099364.16	ENSG00000261487+ENSG00000175938+ENSG00000099364	chr16	dexseq_prepare_annotation2.py	exon	.	+	.		10	1.83499674232938e-18	2.07424482207985e-17
ENSG00000138041.27	ENSG00000138041	chr2	dexseq_prepare_annotation2.py	exon	.	-	.	SMEK2	18	1.83499987467999e-18	2.07424482207985e-17
ENSG00000048544.3	ENSG00000048544	chr6	dexseq_prepare_annotation2.py	exon	.	-	.	MRPS10	2	1.83825575244198e-18	2.07625214937649e-17
ENSG00000169251.34	ENSG00000169251	chr3	dexseq_prepare_annotation2.py	exon	.	+	.	NMD3	27	1.86886160813384e-18	2.10912233619481e-17
ENSG00000240210.4	ENSG00000240210	chr14	dexseq_prepare_annotation2.py	exon	.	-	.	RP11-204K16.1	4	1.87044397276752e-18	2.1092112580372e-17
ENSG00000198730.29	ENSG00000198730	chr11	dexseq_prepare_annotation2.py	exon	.	+	.	CTR9	24	1.88751928197097e-18	2.12675666566174e-17
ENSG00000179603.48	ENSG00000179603	chr7	dexseq_prepare_annotation2.py	exon	.	-	.	GRM8	29	1.89775339852586e-18	2.13657180373361e-17
ENSG00000136021.39	ENSG00000136021	chr12	dexseq_prepare_annotation2.py	exon	.	+	.	SCYL2	10	1.92492452580259e-18	2.16542431820038e-17
ENSG00000132142.102	ENSG00000132142	chr17	dexseq_prepare_annotation2.py	exon	.	-	.	ACACA	73	2.04858995146054e-18	2.30269389736286e-17
ENSG00000196862.24	ENSG00000196862	chr2	dexseq_prepare_annotation2.py	exon	.	+	.	RGPD4	21	2.06889539091203e-18	2.32365608836782e-17
ENSG00000115267.17	ENSG00000115267	chr2	dexseq_prepare_annotation2.py	exon	.	-	.	IFIH1	5	2.1082406317075e-18	2.36595196652743e-17
ENSG00000229688.14	ENSG00000229688	chr7	dexseq_prepare_annotation2.py	exon	.	+	.	ISPD-AS1	10	2.15528387254102e-18	2.41681232326182e-17
ENSG00000145604.20	ENSG00000145604	chr5	dexseq_prepare_annotation2.py	exon	.	+	.	SKP2	16	2.2556673929222e-18	2.52735640478535e-17
ENSG00000246090.33	ENSG00000246090	chr4	dexseq_prepare_annotation2.py	exon	.	+	.	RP11-696N14.1	25	2.2753589598767e-18	2.54738511485637e-17
ENSG00000155542.24	ENSG00000155542	chr5	dexseq_prepare_annotation2.py	exon	.	+	.	SETD9	16	2.31040039355862e-18	2.58455316753113e-17
ENSG00000152242.6	ENSG00000152242	chr18	dexseq_prepare_annotation2.py	exon	.	+	.	C18orf25	6	2.48111152892185e-18	2.77330936475822e-17
ENSG00000164808.73	ENSG00000164808	chr8	dexseq_prepare_annotation2.py	exon	.	+	.	SPIDR	43	2.67619241809669e-18	2.98898306059398e-17
ENSG00000231728.6	ENSG00000231728	chrX	dexseq_prepare_annotation2.py	exon	.	-	.	LL0XNC01-116E7.2	4	2.72795575303297e-18	3.04437257784778e-17
ENSG00000154040.34	ENSG00000154040	chr18	dexseq_prepare_annotation2.py	exon	.	+	.	CABYR	18	2.73232126225182e-18	3.04682056175425e-17
ENSG00000197724.27	ENSG00000197724	chr9	dexseq_prepare_annotation2.py	exon	.	+	.	PHF2	14	2.76969521226261e-18	3.08604324365528e-17
ENSG00000143870.27	ENSG00000143870	chr2	dexseq_prepare_annotation2.py	exon	.	-	.	PDIA6	10	2.82289093893139e-18	3.14281857867695e-17
ENSG00000151914.152	ENSG00000151914	chr6	dexseq_prepare_annotation2.py	exon	.	-	.	DST	67	2.88764388300463e-18	3.21236069712839e-17
ENSG00000167186.32	ENSG00000167186	chr16	dexseq_prepare_annotation2.py	exon	.	+	.	COQ7	17	2.91744233427982e-18	3.24293827775573e-17
ENSG00000136381.40	ENSG00000136381	chr15	dexseq_prepare_annotation2.py	exon	.	+	.	IREB2	29	2.99144098680156e-18	3.32256010790597e-17
ENSG00000181450.12	ENSG00000181450	chr1	dexseq_prepare_annotation2.py	exon	.	+	.	ZNF678	6	3.00534174717923e-18	3.33535870485999e-17
ENSG00000164458.16	ENSG00000164458	chr6	dexseq_prepare_annotation2.py	exon	.	-	.	T	5	3.08460195065806e-18	3.42061629753607e-17
ENSG00000151376.37	ENSG00000151376	chr11	dexseq_prepare_annotation2.py	exon	.	-	.	ME3	22	3.25011894733906e-18	3.60131663453968e-17
ENSG00000256873.ENSG00000198792.48	ENSG00000256873+ENSG00000198792	chr22	dexseq_prepare_annotation2.py	exon	.	-	.		21	3.3445236094233e-18	3.7029974106543e-17
ENSG00000143977.21	ENSG00000143977	chr2	dexseq_prepare_annotation2.py	exon	.	-	.	SNRPG	17	3.45097380832908e-18	3.81784389457732e-17
ENSG00000117593.16	ENSG00000117593	chr1	dexseq_prepare_annotation2.py	exon	.	+	.	DARS2	7	3.50035796758823e-18	3.86879369504705e-17
ENSG00000128513.31	ENSG00000128513	chr7	dexseq_prepare_annotation2.py	exon	.	-	.	POT1	31	3.50254347926273e-18	3.86879369504705e-17
ENSG00000196074.50	ENSG00000196074	chr20	dexseq_prepare_annotation2.py	exon	.	-	.	SYCP2	8	3.57893529495903e-18	3.94902673378945e-17
ENSG00000163354.25	ENSG00000163354	chr1	dexseq_prepare_annotation2.py	exon	.	-	.	DCST2	10	3.58081123850882e-18	3.94902673378945e-17
ENSG00000164308.39	ENSG00000164308	chr5	dexseq_prepare_annotation2.py	exon	.	+	.	ERAP2	5	3.67912379457242e-18	4.05426147606143e-17
ENSG00000223972.18	ENSG00000223972	chr1	dexseq_prepare_annotation2.py	exon	.	+	.	DDX11L1	19	3.7165125984632e-18	4.09224793808805e-17
ENSG00000142327.33	ENSG00000142327	chr2	dexseq_prepare_annotation2.py	exon	.	+	.	RNPEPL1	28	3.74858436647667e-18	4.12432482297527e-17
ENSG00000070081.60	ENSG00000070081	chr11	dexseq_prepare_annotation2.py	exon	.	+	.	NUCB2	25	3.81627837050679e-18	4.19551355654147e-17
ENSG00000175262.21	ENSG00000175262	chr1	dexseq_prepare_annotation2.py	exon	.	-	.	C1orf127	21	3.82601300885826e-18	4.20184314798344e-17
ENSG00000125755.65	ENSG00000125755	chr19	dexseq_prepare_annotation2.py	exon	.	-	.	SYMPK	27	3.82802647784633e-18	4.20184314798344e-17
ENSG00000134852.44	ENSG00000134852	chr4	dexseq_prepare_annotation2.py	exon	.	-	.	CLOCK	13	3.83277251153457e-18	4.20376331444933e-17
ENSG00000151611.12	ENSG00000151611	chr4	dexseq_prepare_annotation2.py	exon	.	+	.	MMAA	11	3.90107209270264e-18	4.2753311965963e-17
ENSG00000132613.18	ENSG00000132613	chr16	dexseq_prepare_annotation2.py	exon	.	-	.	MTSS1L	15	3.91001677442648e-18	4.28178886117522e-17
ENSG00000114487.12	ENSG00000114487	chr3	dexseq_prepare_annotation2.py	exon	.	-	.	MORC1	11	3.94193783532965e-18	4.31337784352607e-17
ENSG00000158486.75	ENSG00000158486	chr16	dexseq_prepare_annotation2.py	exon	.	-	.	DNAH3	20	4.01886607031355e-18	4.39412729807938e-17
ENSG00000175766.25	ENSG00000175766	chr5	dexseq_prepare_annotation2.py	exon	.	+	.	EIF4E1B	14	4.07110532149409e-18	4.4477776830155e-17
ENSG00000221267.ENSG00000204356.41	ENSG00000221267+ENSG00000204356	chr6	dexseq_prepare_annotation2.py	exon	.	-	.		19	4.21018276749043e-18	4.59614349123392e-17
ENSG00000272298.ENSG00000185442.ENSG00000258741.35	ENSG00000272298+ENSG00000185442+ENSG00000258741	chr15	dexseq_prepare_annotation2.py	exon	.	-	.		14	4.21897314017179e-18	4.60215825896811e-17
ENSG00000213842.ENSG00000182973.13	ENSG00000213842+ENSG00000182973	chr3	dexseq_prepare_annotation2.py	exon	.	+	.		10	4.43325358222607e-18	4.83214306538207e-17
ENSG00000239539.ENSG00000204740.37	ENSG00000239539+ENSG00000204740	chr10	dexseq_prepare_annotation2.py	exon	.	+	.		29	4.47614654458094e-18	4.87510743225011e-17
ENSG00000006118.49	ENSG00000006118	chr11	dexseq_prepare_annotation2.py	exon	.	+	.	TMEM132A	34	4.51177251366615e-18	4.91009657266941e-17
ENSG00000203832.84	ENSG00000203832	chr1	dexseq_prepare_annotation2.py	exon	.	-	.	NBPF20	39	4.52106326194649e-18	4.91639344485157e-17
ENSG00000065809.61	ENSG00000065809	chr10	dexseq_prepare_annotation2.py	exon	.	-	.	FAM107B	31	4.60536859782865e-18	5.00419137802791e-17
ENSG00000090661.45	ENSG00000090661	chr19	dexseq_prepare_annotation2.py	exon	.	+	.	CERS4	4	4.66720482817469e-18	5.06745737845469e-17
ENSG00000166147.82	ENSG00000166147	chr15	dexseq_prepare_annotation2.py	exon	.	-	.	FBN1	35	4.69351312530964e-18	5.09208059720368e-17
ENSG00000166455.ENSG00000140905.ENSG00000260643.29	ENSG00000166455+ENSG00000140905+ENSG00000260643	chr16	dexseq_prepare_annotation2.py	exon	.	-	.		24	4.70789940233137e-18	5.10374133044084e-17
ENSG00000100883.35	ENSG00000100883	chr14	dexseq_prepare_annotation2.py	exon	.	+	.	SRP54	15	4.72329517220326e-18	5.11647758113261e-17
ENSG00000196914.48	ENSG00000196914	chr11	dexseq_prepare_annotation2.py	exon	.	+	.	ARHGEF12	21	4.72875381484175e-18	5.11843815699074e-17
ENSG00000213799.6	ENSG00000213799	chr19	dexseq_prepare_annotation2.py	exon	.	+	.	ZNF845	3	4.96160124897121e-18	5.36633325524812e-17
ENSG00000157954.41	ENSG00000157954	chr7	dexseq_prepare_annotation2.py	exon	.	+	.	WIPI2	23	5.12637442347137e-18	5.54027584071313e-17
ENSG00000175711.20	ENSG00000175711	chr17	dexseq_prepare_annotation2.py	exon	.	-	.	B3GNTL1	16	5.32664428949768e-18	5.75228376390096e-17
ENSG00000135424.74	ENSG00000135424	chr12	dexseq_prepare_annotation2.py	exon	.	-	.	ITGA7	28	5.47165142130684e-18	5.90433277985325e-17
ENSG00000261934.ENSG00000253910.ENSG00000204956.ENSG00000253159.ENSG00000242419.ENSG00000253846.ENSG00000262209.ENSG00000253485.ENSG00000253767.ENSG00000240184.ENSG00000240764.ENSG00000253731.ENSG00000254221.ENSG00000081853.ENSG00000253305.ENSG00000254122.ENSG00000253953.ENSG00000254245.ENSG00000262576.ENSG00000253873.ENSG00000253537.22	ENSG00000261934+ENSG00000253910+ENSG00000204956+ENSG00000253159+ENSG00000242419+ENSG00000253846+ENSG00000262209+ENSG00000253485+ENSG00000253767+ENSG00000240184+ENSG00000240764+ENSG00000253731+ENSG00000254221+ENSG00000081853+ENSG00000253305+ENSG00000254122+ENSG00000253953+ENSG00000254245+ENSG00000262576+ENSG00000253873+ENSG00000253537	chr5	dexseq_prepare_annotation2.py	exon	.	+	.		15	5.47937868057285e-18	5.90812637441014e-17
ENSG00000081803.44	ENSG00000081803	chr7	dexseq_prepare_annotation2.py	exon	.	-	.	CADPS2	16	5.66312911317754e-18	6.10156491548806e-17
ENSG00000160953.40	ENSG00000160953	chr19	dexseq_prepare_annotation2.py	exon	.	+	.	MUM1	20	5.70622898786742e-18	6.14328321118988e-17
ENSG00000147586.ENSG00000076554.87	ENSG00000147586+ENSG00000076554	chr8	dexseq_prepare_annotation2.py	exon	.	-	.		13	5.84455307948564e-18	6.2873765796798e-17
ENSG00000172977.48	ENSG00000172977	chr11	dexseq_prepare_annotation2.py	exon	.	+	.	KAT5	40	5.85354964688315e-18	6.29222945950014e-17
ENSG00000183066.28	ENSG00000183066	chr22	dexseq_prepare_annotation2.py	exon	.	+	.	WBP2NL	12	6.07337962128597e-18	6.52353517055127e-17
ENSG00000182986.27	ENSG00000182986	chr19	dexseq_prepare_annotation2.py	exon	.	-	.	ZNF320	14	6.13294883961776e-18	6.58247944316434e-17
ENSG00000188883.6	ENSG00000188883	chr7	dexseq_prepare_annotation2.py	exon	.	-	.	KLRG2	7	6.13793534118378e-18	6.58279487508609e-17
ENSG00000121578.37	ENSG00000121578	chr3	dexseq_prepare_annotation2.py	exon	.	-	.	B4GALT4	13	6.26484450371197e-18	6.71376919007422e-17
ENSG00000204463.82	ENSG00000204463	chr6	dexseq_prepare_annotation2.py	exon	.	-	.	BAG6	19	6.5323386887362e-18	6.99508756683904e-17
ENSG00000183087.14	ENSG00000183087	chr13	dexseq_prepare_annotation2.py	exon	.	-	.	GAS6	11	6.66202653533943e-18	7.12852084193299e-17
ENSG00000167996.25	ENSG00000167996	chr11	dexseq_prepare_annotation2.py	exon	.	-	.	FTH1	12	6.77941094028666e-18	7.2485957828004e-17
ENSG00000160796.74	ENSG00000160796	chr3	dexseq_prepare_annotation2.py	exon	.	+	.	NBEAL2	11	6.83023805426608e-18	7.29737847869342e-17
ENSG00000167325.15	ENSG00000167325	chr11	dexseq_prepare_annotation2.py	exon	.	+	.	RRM1	4	6.86864084280078e-18	7.33282296368412e-17
ENSG00000099250.40	ENSG00000099250	chr10	dexseq_prepare_annotation2.py	exon	.	-	.	NRP1	30	6.98874668341487e-18	7.45537174714401e-17
ENSG00000122966.ENSG00000221323.79	ENSG00000122966+ENSG00000221323	chr12	dexseq_prepare_annotation2.py	exon	.	-	.		32	7.10565992666608e-18	7.57433111331852e-17
ENSG00000115486.34	ENSG00000115486	chr2	dexseq_prepare_annotation2.py	exon	.	-	.	GGCX	6	7.37355270761034e-18	7.85392538970068e-17
ENSG00000127586.72	ENSG00000127586	chr16	dexseq_prepare_annotation2.py	exon	.	+	.	CHTF18	28	7.48865471353477e-18	7.96710507276787e-17
ENSG00000139842.38	ENSG00000139842	chr13	dexseq_prepare_annotation2.py	exon	.	+	.	CUL4A	20	7.49309170644805e-18	7.96710507276787e-17
ENSG00000166226.36	ENSG00000166226	chr12	dexseq_prepare_annotation2.py	exon	.	+	.	CCT2	9	7.49684822929398e-18	7.96710507276787e-17
ENSG00000151090.33	ENSG00000151090	chr3	dexseq_prepare_annotation2.py	exon	.	-	.	THRB	20	7.89797903490643e-18	8.38704389868792e-17
ENSG00000078668.8	ENSG00000078668	chr8	dexseq_prepare_annotation2.py	exon	.	+	.	VDAC3	4	8.51433058041899e-18	9.03472234357924e-17
ENSG00000141349.23	ENSG00000141349	chr17	dexseq_prepare_annotation2.py	exon	.	+	.	G6PC3	13	8.62503424025479e-18	9.1452744007781e-17
ENSG00000175198.32	ENSG00000175198	chr13	dexseq_prepare_annotation2.py	exon	.	+	.	PCCA	25	8.77350858761675e-18	9.29567813195526e-17
ENSG00000146830.16	ENSG00000146830	chr7	dexseq_prepare_annotation2.py	exon	.	-	.	GIGYF1	13	8.91875631973309e-18	9.44243876628043e-17
ENSG00000135333.18	ENSG00000135333	chr6	dexseq_prepare_annotation2.py	exon	.	-	.	EPHA7	3	9.01885436132011e-18	9.54121334695313e-17
ENSG00000188352.79	ENSG00000188352	chr9	dexseq_prepare_annotation2.py	exon	.	+	.	FOCAD	28	9.09783068844432e-18	9.61751084382042e-17
ENSG00000118894.27	ENSG00000118894	chr16	dexseq_prepare_annotation2.py	exon	.	-	.	FAM86A	27	9.22602093545876e-18	9.74567934357045e-17
ENSG00000178803.12	ENSG00000178803	chr22	dexseq_prepare_annotation2.py	exon	.	-	.	ADORA2A-AS1	8	9.4068955654557e-18	9.92926493545618e-17
ENSG00000138050.33	ENSG00000138050	chr2	dexseq_prepare_annotation2.py	exon	.	-	.	THUMPD2	20	1.01029556468717e-17	1.0655959534911e-16
ENSG00000105186.45	ENSG00000105186	chr19	dexseq_prepare_annotation2.py	exon	.	-	.	ANKRD27	16	1.03664441850353e-17	1.0925655824769e-16
ENSG00000162909.28	ENSG00000162909	chr1	dexseq_prepare_annotation2.py	exon	.	+	.	CAPN2	4	1.091192756078e-17	1.14919309176143e-16
ENSG00000169604.20	ENSG00000169604	chr2	dexseq_prepare_annotation2.py	exon	.	+	.	ANTXR1	9	1.11731784341655e-17	1.17582405907332e-16
ENSG00000167323.ENSG00000229368.ENSG00000263421.56	ENSG00000167323+ENSG00000229368+ENSG00000263421	chr11	dexseq_prepare_annotation2.py	exon	.	+	.		6	1.11986919197781e-17	1.17762556409781e-16
ENSG00000145214.31	ENSG00000145214	chr4	dexseq_prepare_annotation2.py	exon	.	-	.	DGKQ	22	1.23437710748113e-17	1.29706682125433e-16
ENSG00000155849.54	ENSG00000155849	chr7	dexseq_prepare_annotation2.py	exon	.	-	.	ELMO1	39	1.24813980421146e-17	1.31054679442203e-16
ENSG00000078618.ENSG00000212076.59	ENSG00000078618+ENSG00000212076	chr1	dexseq_prepare_annotation2.py	exon	.	-	.		21	1.25804804247949e-17	1.31996244875858e-16
ENSG00000105383.23	ENSG00000105383	chr19	dexseq_prepare_annotation2.py	exon	.	+	.	CD33	12	1.29127899914874e-17	1.35381627803128e-16
ENSG00000185010.33	ENSG00000185010	chrX	dexseq_prepare_annotation2.py	exon	.	-	.	F8	26	1.3447382708801e-17	1.40881168513115e-16
ENSG00000089094.63	ENSG00000089094	chr12	dexseq_prepare_annotation2.py	exon	.	-	.	KDM2B	2	1.42864976207107e-17	1.49560439271142e-16
ENSG00000268153.7	ENSG00000268153	chr19	dexseq_prepare_annotation2.py	exon	.	+	.	AC005176.2	8	1.43084192479312e-17	1.49678229090216e-16
ENSG00000052344.11	ENSG00000052344	chr16	dexseq_prepare_annotation2.py	exon	.	-	.	PRSS8	10	1.43893039373036e-17	1.50412187505585e-16
ENSG00000215421.21	ENSG00000215421	chr18	dexseq_prepare_annotation2.py	exon	.	+	.	ZNF407	19	1.44465504513485e-17	1.50898145742008e-16
ENSG00000172955.12	ENSG00000172955	chr4	dexseq_prepare_annotation2.py	exon	.	-	.	ADH6	11	1.45892434521139e-17	1.52275228531439e-16
ENSG00000100359.50	ENSG00000100359	chr22	dexseq_prepare_annotation2.py	exon	.	+	.	SGSM3	25	1.48334425144801e-17	1.54708945422399e-16
ENSG00000267360.ENSG00000245680.ENSG00000196967.54	ENSG00000267360+ENSG00000245680+ENSG00000196967	chr19	dexseq_prepare_annotation2.py	exon	.	-	.		35	1.50853306242342e-17	1.57219181275451e-16
ENSG00000114745.67	ENSG00000114745	chr3	dexseq_prepare_annotation2.py	exon	.	-	.	GORASP1	24	1.61127361546796e-17	1.67802125299069e-16
ENSG00000177182.26	ENSG00000177182	chr8	dexseq_prepare_annotation2.py	exon	.	+	.	CLVS1	9	1.62806516438607e-17	1.69425060281957e-16
ENSG00000115970.84	ENSG00000115970	chr2	dexseq_prepare_annotation2.py	exon	.	-	.	THADA	39	1.63880630551063e-17	1.70416418485568e-16
ENSG00000025039.10	ENSG00000025039	chr6	dexseq_prepare_annotation2.py	exon	.	-	.	RRAGD	10	1.65855027211065e-17	1.72341801608654e-16
ENSG00000104979.ENSG00000037757.32	ENSG00000104979+ENSG00000037757	chr19	dexseq_prepare_annotation2.py	exon	.	+	.		14	1.69163914964769e-17	1.75649992533367e-16
ENSG00000116809.22	ENSG00000116809	chr1	dexseq_prepare_annotation2.py	exon	.	-	.	ZBTB17	13	1.72278054136849e-17	1.78751223626606e-16
ENSG00000158201.24	ENSG00000158201	chr18	dexseq_prepare_annotation2.py	exon	.	-	.	ABHD3	12	1.7376349192931e-17	1.80159221344003e-16
ENSG00000141448.2	ENSG00000141448	chr18	dexseq_prepare_annotation2.py	exon	.	+	.	GATA6	3	1.78827393016328e-17	1.85272575275705e-16
ENSG00000084774.66	ENSG00000084774	chr2	dexseq_prepare_annotation2.py	exon	.	+	.	CAD	46	1.79455372863617e-17	1.85785975684932e-16
ENSG00000252974.ENSG00000139116.68	ENSG00000252974+ENSG00000139116	chr12	dexseq_prepare_annotation2.py	exon	.	-	.		38	1.81402573477165e-17	1.8766337026089e-16
ENSG00000149256.54	ENSG00000149256	chr11	dexseq_prepare_annotation2.py	exon	.	-	.	TENM4	11	1.8248757415819e-17	1.88646697884384e-16
ENSG00000133687.36	ENSG00000133687	chr12	dexseq_prepare_annotation2.py	exon	.	-	.	TMTC1	25	1.83311742124658e-17	1.89222474271072e-16
ENSG00000175356.40	ENSG00000175356	chr11	dexseq_prepare_annotation2.py	exon	.	-	.	SCUBE2	28	1.83314330292548e-17	1.89222474271072e-16
ENSG00000119321.34	ENSG00000119321	chr9	dexseq_prepare_annotation2.py	exon	.	-	.	FKBP15	13	1.85257333198759e-17	1.91087490449426e-16
ENSG00000117242.ENSG00000257033.ENSG00000244038.24	ENSG00000117242+ENSG00000257033+ENSG00000244038	chr1	dexseq_prepare_annotation2.py	exon	.	-	.		17	2.00309380575041e-17	2.06461424739653e-16
ENSG00000116701.22	ENSG00000116701	chr1	dexseq_prepare_annotation2.py	exon	.	-	.	NCF2	15	2.02886433854355e-17	2.08964089141622e-16
ENSG00000162620.16	ENSG00000162620	chr1	dexseq_prepare_annotation2.py	exon	.	-	.	LRRIQ3	13	2.04528912911196e-17	2.10501217191361e-16
ENSG00000122970.36	ENSG00000122970	chr12	dexseq_prepare_annotation2.py	exon	.	+	.	IFT81	24	2.12193630746529e-17	2.18229637251636e-16
ENSG00000154845.71	ENSG00000154845	chr18	dexseq_prepare_annotation2.py	exon	.	-	.	PPP4R1	4	2.15018784729271e-17	2.2097315107562e-16
ENSG00000074696.30	ENSG00000074696	chr15	dexseq_prepare_annotation2.py	exon	.	+	.	PTPLAD1	11	2.15704761000552e-17	2.21515840945516e-16
ENSG00000088247.ENSG00000266722.47	ENSG00000088247+ENSG00000266722	chr19	dexseq_prepare_annotation2.py	exon	.	-	.		32	2.17774852292975e-17	2.23478100070655e-16
ENSG00000187243.ENSG00000221705.45	ENSG00000187243+ENSG00000221705	chrX	dexseq_prepare_annotation2.py	exon	.	-	.		11	2.32388204259516e-17	2.38299834016995e-16
ENSG00000164970.15	ENSG00000164970	chr9	dexseq_prepare_annotation2.py	exon	.	-	.	FAM219A	15	2.33771123932961e-17	2.39542828818961e-16
ENSG00000011566.34	ENSG00000011566	chr2	dexseq_prepare_annotation2.py	exon	.	-	.	MAP4K3	20	2.53720808002968e-17	2.59795291581433e-16
ENSG00000228203.14	ENSG00000228203	chr2	dexseq_prepare_annotation2.py	exon	.	-	.	RNF144A-AS1	11	2.62477970602656e-17	2.68566081080529e-16
ENSG00000266714.135	ENSG00000266714	chr17	dexseq_prepare_annotation2.py	exon	.	+	.	MYO15B	28	2.62878414793835e-17	2.68779766962677e-16
ENSG00000135736.8	ENSG00000135736	chr16	dexseq_prepare_annotation2.py	exon	.	-	.	CCDC102A	8	2.63652358470393e-17	2.69374747605438e-16
ENSG00000174106.18	ENSG00000174106	chr12	dexseq_prepare_annotation2.py	exon	.	+	.	LEMD3	16	2.65105587231512e-17	2.70662385566496e-16
ENSG00000095981.14	ENSG00000095981	chr6	dexseq_prepare_annotation2.py	exon	.	-	.	KCNK16	8	2.75201865271048e-17	2.80765946619801e-16
ENSG00000171766.39	ENSG00000171766	chr15	dexseq_prepare_annotation2.py	exon	.	-	.	GATM	28	2.7920144262059e-17	2.84639377694886e-16
ENSG00000140279.51	ENSG00000140279	chr15	dexseq_prepare_annotation2.py	exon	.	-	.	DUOX2	30	2.92002818765783e-17	2.97473895544402e-16
ENSG00000156467.28	ENSG00000156467	chr8	dexseq_prepare_annotation2.py	exon	.	-	.	UQCRB	23	3.02342451818102e-17	3.07783738323972e-16
ENSG00000197971.105	ENSG00000197971	chr18	dexseq_prepare_annotation2.py	exon	.	-	.	MBP	13	3.09190373574398e-17	3.1452665413355e-16
ENSG00000105792.52	ENSG00000105792	chr7	dexseq_prepare_annotation2.py	exon	.	+	.	C7orf63	14	3.2286287659147e-17	3.28197132813416e-16
ENSG00000242185.8	ENSG00000242185	chrX	dexseq_prepare_annotation2.py	exon	.	+	.	CT45A2	6	3.47693612580596e-17	3.53182186624229e-16
ENSG00000033050.25	ENSG00000033050	chr7	dexseq_prepare_annotation2.py	exon	.	-	.	ABCF2	20	3.61436023341148e-17	3.66875870870451e-16
ENSG00000135605.26	ENSG00000135605	chr4	dexseq_prepare_annotation2.py	exon	.	-	.	TEC	13	3.79366240365915e-17	3.84797514089158e-16
ENSG00000104321.30	ENSG00000104321	chr8	dexseq_prepare_annotation2.py	exon	.	-	.	TRPA1	14	3.8065227079838e-17	3.85822980835236e-16
ENSG00000207406.ENSG00000114942.31	ENSG00000207406+ENSG00000114942	chr2	dexseq_prepare_annotation2.py	exon	.	+	.		10	3.92326369700796e-17	3.97368542538828e-16
ENSG00000197969.92	ENSG00000197969	chr9	dexseq_prepare_annotation2.py	exon	.	+	.	VPS13A	9	3.9806676321446e-17	4.02891814889787e-16
ENSG00000262664.ENSG00000108963.44	ENSG00000262664+ENSG00000108963	chr17	dexseq_prepare_annotation2.py	exon	.	+	.		11	4.09349050614303e-17	4.14012147225482e-16
ENSG00000060982.26	ENSG00000060982	chr12	dexseq_prepare_annotation2.py	exon	.	-	.	BCAT1	18	4.21053285318975e-17	4.25542902482318e-16
ENSG00000228473.1	ENSG00000228473	chr13	dexseq_prepare_annotation2.py	exon	.	-	.	LIN28AP2	2	4.27451798631127e-17	4.3169861995662e-16
ENSG00000110917.10	ENSG00000110917	chr12	dexseq_prepare_annotation2.py	exon	.	+	.	MLEC	9	4.34164871050324e-17	4.38162936049924e-16
ENSG00000171241.26	ENSG00000171241	chr16	dexseq_prepare_annotation2.py	exon	.	-	.	SHCBP1	11	4.7726099567971e-17	4.81309651142701e-16
ENSG00000133884.19	ENSG00000133884	chr11	dexseq_prepare_annotation2.py	exon	.	+	.	DPF2	8	4.79197010256722e-17	4.82914918094921e-16
ENSG00000259738.ENSG00000157450.35	ENSG00000259738+ENSG00000157450	chr15	dexseq_prepare_annotation2.py	exon	.	+	.		6	4.85480000447739e-17	4.88895437636819e-16
ENSG00000175575.43	ENSG00000175575	chr11	dexseq_prepare_annotation2.py	exon	.	+	.	PAAF1	38	4.86102450116752e-17	4.89171102599555e-16
ENSG00000251018.6	ENSG00000251018	chr5	dexseq_prepare_annotation2.py	exon	.	-	.	RP11-80G7.1	3	4.95958378351747e-17	4.98731478961885e-16
ENSG00000154556.133	ENSG00000154556	chr4	dexseq_prepare_annotation2.py	exon	.	-	.	SORBS2	23	4.97260224487525e-17	4.99682408962106e-16
ENSG00000125734.51	ENSG00000125734	chr19	dexseq_prepare_annotation2.py	exon	.	-	.	GPR108	15	5.0654218321508e-17	5.08645221627855e-16
ENSG00000204469.44	ENSG00000204469	chr6	dexseq_prepare_annotation2.py	exon	.	+	.	PRRC2A	8	5.17911712764461e-17	5.19689950404854e-16
ENSG00000159348.23	ENSG00000159348	chr1	dexseq_prepare_annotation2.py	exon	.	-	.	CYB5R1	6	5.24338922790483e-17	5.25763145740164e-16
ENSG00000146223.28	ENSG00000146223	chr6	dexseq_prepare_annotation2.py	exon	.	+	.	RPL7L1	23	5.34680999922587e-17	5.35750361922432e-16
ENSG00000099899.ENSG00000243762.56	ENSG00000099899+ENSG00000243762	chr22	dexseq_prepare_annotation2.py	exon	.	-	.		24	5.38720574309304e-17	5.39412720657453e-16
ENSG00000162687.43	ENSG00000162687	chr1	dexseq_prepare_annotation2.py	exon	.	-	.	KCNT2	18	5.3933004647609e-17	5.39637795432709e-16
ENSG00000156398.33	ENSG00000156398	chr10	dexseq_prepare_annotation2.py	exon	.	+	.	SFXN2	21	5.48098667551561e-17	5.48020535168446e-16
ENSG00000260926.4	ENSG00000260926	chr15	dexseq_prepare_annotation2.py	exon	.	-	.	RP11-380D11.2	4	5.48772106437726e-17	5.48303070449318e-16
ENSG00000100911.48	ENSG00000100911	chr14	dexseq_prepare_annotation2.py	exon	.	-	.	PSME2	10	5.52126726617893e-17	5.51262186547744e-16
ENSG00000163755.29	ENSG00000163755	chr3	dexseq_prepare_annotation2.py	exon	.	+	.	HPS3	20	5.74524848331895e-17	5.73217252660016e-16
ENSG00000178105.30	ENSG00000178105	chr11	dexseq_prepare_annotation2.py	exon	.	+	.	DDX10	14	5.7586020376499e-17	5.7414121808211e-16
ENSG00000231074.ENSG00000270604.38	ENSG00000231074+ENSG00000270604	chr6	dexseq_prepare_annotation2.py	exon	.	-	.		21	5.77732862431623e-17	5.75589846378187e-16
ENSG00000068976.26	ENSG00000068976	chr11	dexseq_prepare_annotation2.py	exon	.	-	.	PYGM	14	5.78133799220748e-17	5.75589846378187e-16
ENSG00000123338.31	ENSG00000123338	chr12	dexseq_prepare_annotation2.py	exon	.	+	.	NCKAP1L	13	5.82364557997763e-17	5.79390781531391e-16
ENSG00000133710.32	ENSG00000133710	chr5	dexseq_prepare_annotation2.py	exon	.	+	.	SPINK5	14	5.88190095581755e-17	5.84771839888084e-16
ENSG00000230267.50	ENSG00000230267	chr16	dexseq_prepare_annotation2.py	exon	.	-	.	HERC2P4	11	5.95288289641209e-17	5.91409640728532e-16
ENSG00000147650.18	ENSG00000147650	chr8	dexseq_prepare_annotation2.py	exon	.	-	.	LRP12	12	6.12710390666434e-17	6.08287428186039e-16
ENSG00000100461.72	ENSG00000100461	chr14	dexseq_prepare_annotation2.py	exon	.	-	.	RBM23	12	6.29443894486915e-17	6.24458200273157e-16
ENSG00000117472.24	ENSG00000117472	chr1	dexseq_prepare_annotation2.py	exon	.	+	.	TSPAN1	4	6.37639310526353e-17	6.32141642972698e-16
ENSG00000114204.ENSG00000174776.61	ENSG00000114204+ENSG00000174776	chr3	dexseq_prepare_annotation2.py	exon	.	-	.		31	6.464339990105e-17	6.40407919358708e-16
ENSG00000081377.40	ENSG00000081377	chr9	dexseq_prepare_annotation2.py	exon	.	-	.	CDC14B	4	6.47743581952436e-17	6.41252432436751e-16
ENSG00000224914.ENSG00000214562.14	ENSG00000224914+ENSG00000214562	chr10	dexseq_prepare_annotation2.py	exon	.	+	.		15	6.55705211999288e-17	6.48676496045558e-16
ENSG00000137486.35	ENSG00000137486	chr11	dexseq_prepare_annotation2.py	exon	.	-	.	ARRB1	21	6.84392240279088e-17	6.76578882779073e-16
ENSG00000172819.47	ENSG00000172819	chr12	dexseq_prepare_annotation2.py	exon	.	-	.	RARG	29	7.11930385484399e-17	7.03307003350362e-16
ENSG00000151491.53	ENSG00000151491	chr12	dexseq_prepare_annotation2.py	exon	.	-	.	EPS8	33	7.35317409057815e-17	7.25899550616681e-16
ENSG00000157106.90	ENSG00000157106	chr16	dexseq_prepare_annotation2.py	exon	.	-	.	SMG1	62	7.46784591913515e-17	7.36701424427763e-16
ENSG00000141564.51	ENSG00000141564	chr17	dexseq_prepare_annotation2.py	exon	.	+	.	RPTOR	15	7.50170603404309e-17	7.3952166019365e-16
ENSG00000137941.51	ENSG00000137941	chr1	dexseq_prepare_annotation2.py	exon	.	-	.	TTLL7	20	7.76267633758988e-17	7.64710840335048e-16
ENSG00000165309.41	ENSG00000165309	chr10	dexseq_prepare_annotation2.py	exon	.	+	.	ARMC3	15	7.91186682195762e-17	7.78860826515238e-16
ENSG00000170442.15	ENSG00000170442	chr12	dexseq_prepare_annotation2.py	exon	.	+	.	KRT86	15	7.94072527560406e-17	7.81153535527165e-16
ENSG00000224406.17	ENSG00000224406	chr3	dexseq_prepare_annotation2.py	exon	.	-	.	RP11-48F14.1	11	8.67197006715896e-17	8.52490512278248e-16
ENSG00000162437.17	ENSG00000162437	chr1	dexseq_prepare_annotation2.py	exon	.	+	.	RAVER2	13	9.04465949439975e-17	8.88504785626329e-16
ENSG00000072736.ENSG00000263276.ENSG00000261864.ENSG00000167264.45	ENSG00000072736+ENSG00000263276+ENSG00000261864+ENSG00000167264	chr16	dexseq_prepare_annotation2.py	exon	.	+	.		18	9.06380804061356e-17	8.89762765526431e-16
ENSG00000179915.40	ENSG00000179915	chr2	dexseq_prepare_annotation2.py	exon	.	-	.	NRXN1	9	9.57528719148561e-17	9.39315585469651e-16
ENSG00000113360.77	ENSG00000113360	chr5	dexseq_prepare_annotation2.py	exon	.	-	.	DROSHA	50	9.64781742582681e-17	9.45769272183777e-16
ENSG00000117425.ENSG00000202444.27	ENSG00000117425+ENSG00000202444	chr1	dexseq_prepare_annotation2.py	exon	.	-	.		24	1.00471067346326e-16	9.84223556378671e-16
ENSG00000226251.5	ENSG00000226251	chr1	dexseq_prepare_annotation2.py	exon	.	-	.	RP11-15I11.3	5	1.02886471228888e-16	1.00718172951768e-15
ENSG00000255275.ENSG00000159423.ENSG00000179002.ENSG00000169991.32	ENSG00000255275+ENSG00000159423+ENSG00000179002+ENSG00000169991	chr1	dexseq_prepare_annotation2.py	exon	.	-	.		10	1.07447097733418e-16	1.05109336611184e-15
ENSG00000184465.51	ENSG00000184465	chr6	dexseq_prepare_annotation2.py	exon	.	-	.	WDR27	15	1.08849142847593e-16	1.06406674276379e-15
ENSG00000216819.2	ENSG00000216819	chr6	dexseq_prepare_annotation2.py	exon	.	-	.	TUBB2BP1	3	1.11103906546394e-16	1.08535208985572e-15
ENSG00000234770.5	ENSG00000234770	chr8	dexseq_prepare_annotation2.py	exon	.	+	.	GULOP	6	1.13469850977119e-16	1.10769315901672e-15
ENSG00000141748.19	ENSG00000141748	chr17	dexseq_prepare_annotation2.py	exon	.	-	.	ARL5C	19	1.16385058415773e-16	1.13536133480978e-15
ENSG00000104472.11	ENSG00000104472	chr8	dexseq_prepare_annotation2.py	exon	.	+	.	CHRAC1	11	1.19958668494636e-16	1.16940945214924e-15
ENSG00000164924.55	ENSG00000164924	chr8	dexseq_prepare_annotation2.py	exon	.	-	.	YWHAZ	34	1.21918825236317e-16	1.18769255584379e-15
ENSG00000129990.30	ENSG00000129990	chr19	dexseq_prepare_annotation2.py	exon	.	-	.	SYT5	24	1.22222896442804e-16	1.18919315130413e-15
ENSG00000165929.ENSG00000133962.65	ENSG00000165929+ENSG00000133962	chr14	dexseq_prepare_annotation2.py	exon	.	-	.		32	1.22242409764796e-16	1.18919315130413e-15
ENSG00000235034.8	ENSG00000235034	chr19	dexseq_prepare_annotation2.py	exon	.	+	.	C19orf81	3	1.23030345801693e-16	1.19602889182686e-15
ENSG00000151575.28	ENSG00000151575	chr15	dexseq_prepare_annotation2.py	exon	.	+	.	TEX9	27	1.23758647788129e-16	1.20227583876169e-15
ENSG00000250318.ENSG00000167065.9	ENSG00000250318+ENSG00000167065	chr22	dexseq_prepare_annotation2.py	exon	.	-	.		3	1.24998051482277e-16	1.21347589355943e-15
ENSG00000206120.55	ENSG00000206120	chr3	dexseq_prepare_annotation2.py	exon	.	+	.	EGFEM1P	17	1.26951180122745e-16	1.2315844777053e-15
ENSG00000257017.ENSG00000261701.17	ENSG00000257017+ENSG00000261701	chr16	dexseq_prepare_annotation2.py	exon	.	+	.		14	1.29062561334338e-16	1.25120221865797e-15
ENSG00000249961.30	ENSG00000249961	chr16	dexseq_prepare_annotation2.py	exon	.	-	.	CCDC79	17	1.29524383702617e-16	1.25481219238972e-15
ENSG00000139835.14	ENSG00000139835	chr13	dexseq_prepare_annotation2.py	exon	.	-	.	GRTP1	11	1.31447627465324e-16	1.27256543691067e-15
ENSG00000158467.43	ENSG00000158467	chr7	dexseq_prepare_annotation2.py	exon	.	+	.	AHCYL2	30	1.36710370422372e-16	1.32260212157589e-15
ENSG00000213599.ENSG00000261052.ENSG00000132207.45	ENSG00000213599+ENSG00000261052+ENSG00000132207	chr16	dexseq_prepare_annotation2.py	exon	.	+	.		11	1.37230781108109e-16	1.32672184519956e-15
ENSG00000151498.43	ENSG00000151498	chr11	dexseq_prepare_annotation2.py	exon	.	+	.	ACAD8	7	1.40110666838754e-16	1.35304455173763e-15
ENSG00000073910.76	ENSG00000073910	chr13	dexseq_prepare_annotation2.py	exon	.	+	.	FRY	8	1.40146402457569e-16	1.35304455173763e-15
ENSG00000166676.22	ENSG00000166676	chr16	dexseq_prepare_annotation2.py	exon	.	-	.	TVP23A	12	1.40778424120629e-16	1.3582116461927e-15
ENSG00000168256.30	ENSG00000168256	chr17	dexseq_prepare_annotation2.py	exon	.	+	.	NKIRAS2	16	1.41650194213156e-16	1.36568310956849e-15
ENSG00000115306.44	ENSG00000115306	chr2	dexseq_prepare_annotation2.py	exon	.	+	.	SPTBN1	20	1.46560365185301e-16	1.41205274918915e-15
ENSG00000075407.3	ENSG00000075407	chr10	dexseq_prepare_annotation2.py	exon	.	+	.	ZNF37A	4	1.49923212996766e-16	1.44346110632713e-15
ENSG00000167378.ENSG00000268361.ENSG00000073050.48	ENSG00000167378+ENSG00000268361+ENSG00000073050	chr19	dexseq_prepare_annotation2.py	exon	.	-	.		4	1.50131627801443e-16	1.44447632016368e-15
ENSG00000259052.ENSG00000197119.52	ENSG00000259052+ENSG00000197119	chr14	dexseq_prepare_annotation2.py	exon	.	-	.		14	1.50487864516255e-16	1.44691142113367e-15
ENSG00000119782.ENSG00000205639.40	ENSG00000119782+ENSG00000205639	chr2	dexseq_prepare_annotation2.py	exon	.	+	.		19	1.52086912402883e-16	1.46128438848469e-15
ENSG00000185261.28	ENSG00000185261	chr5	dexseq_prepare_annotation2.py	exon	.	-	.	KIAA0825	16	1.53143591466411e-16	1.47043004865901e-15
ENSG00000163463.ENSG00000185499.ENSG00000273088.59	ENSG00000163463+ENSG00000185499+ENSG00000273088	chr1	dexseq_prepare_annotation2.py	exon	.	-	.		29	1.61192983433065e-16	1.5466588041033e-15
ENSG00000163468.43	ENSG00000163468	chr1	dexseq_prepare_annotation2.py	exon	.	-	.	CCT3	35	1.6421133492319e-16	1.57454313486159e-15
ENSG00000115109.39	ENSG00000115109	chr2	dexseq_prepare_annotation2.py	exon	.	+	.	EPB41L5	20	1.66060539478376e-16	1.59118664467395e-15
ENSG00000047188.38	ENSG00000047188	chr5	dexseq_prepare_annotation2.py	exon	.	+	.	YTHDC2	4	1.69461419907944e-16	1.62266539144617e-15
ENSG00000119688.ENSG00000258559.80	ENSG00000119688+ENSG00000258559	chr14	dexseq_prepare_annotation2.py	exon	.	-	.		23	1.71344457222155e-16	1.63957711180927e-15
ENSG00000174483.ENSG00000254986.ENSG00000256349.123	ENSG00000174483+ENSG00000254986+ENSG00000256349	chr11	dexseq_prepare_annotation2.py	exon	.	+	.		35	1.83214956084501e-16	1.75196960051355e-15
ENSG00000170310.27	ENSG00000170310	chr17	dexseq_prepare_annotation2.py	exon	.	-	.	STX8	4	1.84050821007236e-16	1.75876356749966e-15
ENSG00000146350.45	ENSG00000146350	chr6	dexseq_prepare_annotation2.py	exon	.	-	.	TBC1D32	13	1.90489753356976e-16	1.81905395513387e-15
ENSG00000237233.2	ENSG00000237233	chr10	dexseq_prepare_annotation2.py	exon	.	+	.	RP11-809M12.1	2	1.93952382019405e-16	1.85085987412804e-15
ENSG00000076864.47	ENSG00000076864	chr1	dexseq_prepare_annotation2.py	exon	.	-	.	RAP1GAP	14	1.95474776435407e-16	1.8641197578762e-15
ENSG00000187391.44	ENSG00000187391	chr7	dexseq_prepare_annotation2.py	exon	.	-	.	MAGI2	29	1.95759649146886e-16	1.86556817814709e-15
ENSG00000219545.ENSG00000106415.32	ENSG00000219545+ENSG00000106415	chr7	dexseq_prepare_annotation2.py	exon	.	+	.		6	2.02001099128994e-16	1.92374162836492e-15
ENSG00000160867.34	ENSG00000160867	chr5	dexseq_prepare_annotation2.py	exon	.	+	.	FGFR4	18	2.06598128848847e-16	1.96618626288441e-15
ENSG00000156299.35	ENSG00000156299	chr21	dexseq_prepare_annotation2.py	exon	.	-	.	TIAM1	10	2.22751939272844e-16	2.11848420618268e-15
ENSG00000148335.17	ENSG00000148335	chr9	dexseq_prepare_annotation2.py	exon	.	+	.	NTMT1	15	2.24497972836984e-16	2.13364333533686e-15
ENSG00000156475.54	ENSG00000156475	chr5	dexseq_prepare_annotation2.py	exon	.	-	.	PPP2R2B	23	2.25866318864748e-16	2.14519480097135e-15
ENSG00000155465.56	ENSG00000155465	chr14	dexseq_prepare_annotation2.py	exon	.	-	.	SLC7A7	30	2.27695890329492e-16	2.16110822025853e-15
ENSG00000100296.ENSG00000184117.77	ENSG00000100296+ENSG00000184117	chr22	dexseq_prepare_annotation2.py	exon	.	-	.		38	2.29267414486568e-16	2.17455259663122e-15
ENSG00000124839.31	ENSG00000124839	chr2	dexseq_prepare_annotation2.py	exon	.	-	.	RAB17	17	2.31500544379664e-16	2.19424975443103e-15
ENSG00000143228.37	ENSG00000143228	chr1	dexseq_prepare_annotation2.py	exon	.	+	.	NUF2	10	2.3553519211698e-16	2.23098425051789e-15
ENSG00000186529.31	ENSG00000186529	chr19	dexseq_prepare_annotation2.py	exon	.	+	.	CYP4F3	19	2.3852287151306e-16	2.25775900241917e-15
ENSG00000120699.33	ENSG00000120699	chr13	dexseq_prepare_annotation2.py	exon	.	+	.	EXOSC8	20	2.41306915011625e-16	2.28134125701234e-15
ENSG00000183117.79	ENSG00000183117	chr8	dexseq_prepare_annotation2.py	exon	.	-	.	CSMD1	25	2.41339494254798e-16	2.28134125701234e-15
ENSG00000171617.15	ENSG00000171617	chr5	dexseq_prepare_annotation2.py	exon	.	-	.	ENC1	12	2.5378207676478e-16	2.39712535238816e-15
ENSG00000174844.75	ENSG00000174844	chr3	dexseq_prepare_annotation2.py	exon	.	-	.	DNAH12	37	2.53929874083889e-16	2.39712535238816e-15
ENSG00000095383.12	ENSG00000095383	chr9	dexseq_prepare_annotation2.py	exon	.	-	.	TBC1D2	9	2.60990207243064e-16	2.46211878090497e-15
ENSG00000140983.87	ENSG00000140983	chr16	dexseq_prepare_annotation2.py	exon	.	+	.	RHOT2	65	2.63787305340815e-16	2.48683354793075e-15
ENSG00000161800.67	ENSG00000161800	chr12	dexseq_prepare_annotation2.py	exon	.	-	.	RACGAP1	38	2.64911464863127e-16	2.49575421699123e-15
ENSG00000163738.42	ENSG00000163738	chr4	dexseq_prepare_annotation2.py	exon	.	+	.	MTHFD2L	20	2.67008393225848e-16	2.51382130212899e-15
ENSG00000176473.26	ENSG00000176473	chr14	dexseq_prepare_annotation2.py	exon	.	+	.	WDR25	13	2.76606810519054e-16	2.60244154122152e-15
ENSG00000122674.29	ENSG00000122674	chr7	dexseq_prepare_annotation2.py	exon	.	+	.	CCZ1	26	2.77125677687508e-16	2.60557574168925e-15
ENSG00000266997.ENSG00000167306.ENSG00000167315.78	ENSG00000266997+ENSG00000167306+ENSG00000167315	chr18	dexseq_prepare_annotation2.py	exon	.	-	.		51	2.77868266137495e-16	2.61080779462611e-15
ENSG00000163293.18	ENSG00000163293	chr4	dexseq_prepare_annotation2.py	exon	.	+	.	NIPAL1	14	2.78586623509886e-16	2.61580532436191e-15
ENSG00000263711.20	ENSG00000263711	chr18	dexseq_prepare_annotation2.py	exon	.	-	.	RP11-169F17.1	16	2.81366015600366e-16	2.64013542932571e-15
ENSG00000036448.64	ENSG00000036448	chr8	dexseq_prepare_annotation2.py	exon	.	+	.	MYOM2	42	2.85417050880734e-16	2.67635721240304e-15
ENSG00000163029.42	ENSG00000163029	chr2	dexseq_prepare_annotation2.py	exon	.	-	.	SMC6	23	2.9176146283523e-16	2.73402124292092e-15
ENSG00000005238.29	ENSG00000005238	chr9	dexseq_prepare_annotation2.py	exon	.	-	.	FAM214B	12	2.95620502952826e-16	2.76833405568908e-15
ENSG00000171067.21	ENSG00000171067	chr11	dexseq_prepare_annotation2.py	exon	.	-	.	C11orf24	14	2.97034928642744e-16	2.77972380186818e-15
ENSG00000138835.84	ENSG00000138835	chr9	dexseq_prepare_annotation2.py	exon	.	+	.	RGS3	17	3.00791314026619e-16	2.81300036877694e-15
ENSG00000004487.33	ENSG00000004487	chr1	dexseq_prepare_annotation2.py	exon	.	+	.	KDM1A	10	3.02133181354771e-16	2.82366706731827e-15
ENSG00000021776.44	ENSG00000021776	chr15	dexseq_prepare_annotation2.py	exon	.	-	.	AQR	6	3.0599365223687e-16	2.8578421794799e-15
ENSG00000104413.34	ENSG00000104413	chr8	dexseq_prepare_annotation2.py	exon	.	+	.	ESRP1	22	3.06354624150696e-16	2.8593098254065e-15
ENSG00000146221.8	ENSG00000146221	chr6	dexseq_prepare_annotation2.py	exon	.	-	.	TCTE1	9	3.1189248421044e-16	2.90906101629259e-15
ENSG00000266994.ENSG00000168096.ENSG00000103199.101	ENSG00000266994+ENSG00000168096+ENSG00000103199	chr16	dexseq_prepare_annotation2.py	exon	.	-	.		77	3.18197946630254e-16	2.96571529049776e-15
ENSG00000189079.37	ENSG00000189079	chr12	dexseq_prepare_annotation2.py	exon	.	+	.	ARID2	29	3.1838945163171e-16	2.96571529049776e-15
ENSG00000132294.28	ENSG00000132294	chr8	dexseq_prepare_annotation2.py	exon	.	+	.	EFR3A	17	3.20208277486317e-16	2.98067798047648e-15
ENSG00000196924.66	ENSG00000196924	chrX	dexseq_prepare_annotation2.py	exon	.	-	.	FLNA	17	3.33736562284353e-16	3.10454674782818e-15
ENSG00000232517.8	ENSG00000232517	chr5	dexseq_prepare_annotation2.py	exon	.	-	.	AC112198.1	5	3.41238810678037e-16	3.172231965667e-15
ENSG00000162889.18	ENSG00000162889	chr1	dexseq_prepare_annotation2.py	exon	.	+	.	MAPKAPK2	14	3.44137127084347e-16	3.1970567011518e-15
ENSG00000104938.29	ENSG00000104938	chr19	dexseq_prepare_annotation2.py	exon	.	+	.	CLEC4M	23	3.44463322379375e-16	3.19796921663658e-15
ENSG00000146373.27	ENSG00000146373	chr6	dexseq_prepare_annotation2.py	exon	.	+	.	RNF217	9	3.64513315939762e-16	3.38187354233001e-15
ENSG00000139531.25	ENSG00000139531	chr12	dexseq_prepare_annotation2.py	exon	.	+	.	SUOX	16	3.70899508469356e-16	3.43884884653544e-15
ENSG00000174899.17	ENSG00000174899	chr3	dexseq_prepare_annotation2.py	exon	.	+	.	C3orf55	4	4.00468784422013e-16	3.71055225090621e-15
ENSG00000230773.15	ENSG00000230773	chr2	dexseq_prepare_annotation2.py	exon	.	-	.	AC079807.4	4	4.02783143878731e-16	3.72953263520188e-15
ENSG00000001626.43	ENSG00000001626	chr7	dexseq_prepare_annotation2.py	exon	.	+	.	CFTR	27	4.22207128967016e-16	3.9068084466684e-15
ENSG00000167280.31	ENSG00000167280	chr17	dexseq_prepare_annotation2.py	exon	.	+	.	ENGASE	11	4.24011196299734e-16	3.92091566360756e-15
ENSG00000123560.55	ENSG00000123560	chrX	dexseq_prepare_annotation2.py	exon	.	+	.	PLP1	39	4.27995150593357e-16	3.95514886200502e-15
ENSG00000183054.45	ENSG00000183054	chr2	dexseq_prepare_annotation2.py	exon	.	-	.	RGPD6	11	4.42403742646243e-16	4.08560875697268e-15
ENSG00000245534.13	ENSG00000245534	chr15	dexseq_prepare_annotation2.py	exon	.	+	.	RP11-219B17.1	5	4.4301431994666e-16	4.08855584224457e-15
ENSG00000115419.22	ENSG00000115419	chr2	dexseq_prepare_annotation2.py	exon	.	+	.	GLS	18	4.48182783410676e-16	4.1335358880243e-15
ENSG00000007350.30	ENSG00000007350	chrX	dexseq_prepare_annotation2.py	exon	.	+	.	TKTL1	20	4.50589953685024e-16	4.15300648508116e-15
ENSG00000168172.ENSG00000254673.ENSG00000168522.76	ENSG00000168172+ENSG00000254673+ENSG00000168522	chr8	dexseq_prepare_annotation2.py	exon	.	+	.		12	4.52416206491679e-16	4.16710081724575e-15
ENSG00000096006.17	ENSG00000096006	chr6	dexseq_prepare_annotation2.py	exon	.	-	.	CRISP3	11	4.69713066318155e-16	4.32357932697578e-15
ENSG00000132005.33	ENSG00000132005	chr19	dexseq_prepare_annotation2.py	exon	.	-	.	RFX1	11	4.93021768387037e-16	4.53515368323498e-15
ENSG00000176728.17	ENSG00000176728	chrY	dexseq_prepare_annotation2.py	exon	.	-	.	TTTY14	6	4.94682251934577e-16	4.54744602237106e-15
ENSG00000223509.16	ENSG00000223509	chr15	dexseq_prepare_annotation2.py	exon	.	-	.	RP11-632K20.7	14	5.33347639457398e-16	4.89967301002513e-15
ENSG00000234757.5	ENSG00000234757	chr22	dexseq_prepare_annotation2.py	exon	.	-	.	CA15P2	6	5.39876159678219e-16	4.95640233505632e-15
ENSG00000132122.35	ENSG00000132122	chr1	dexseq_prepare_annotation2.py	exon	.	-	.	SPATA6	19	5.44296560148306e-16	4.99371624967982e-15
ENSG00000213918.45	ENSG00000213918	chr16	dexseq_prepare_annotation2.py	exon	.	+	.	DNASE1	16	5.52831944168573e-16	5.06871013908284e-15
ENSG00000005469.30	ENSG00000005469	chr7	dexseq_prepare_annotation2.py	exon	.	+	.	CROT	7	5.76164032750692e-16	5.2766231727736e-15
ENSG00000134532.27	ENSG00000134532	chr12	dexseq_prepare_annotation2.py	exon	.	-	.	SOX5	6	5.76260814135241e-16	5.2766231727736e-15
ENSG00000175267.52	ENSG00000175267	chr16	dexseq_prepare_annotation2.py	exon	.	+	.	VWA3A	12	5.8036512866773e-16	5.31073843767183e-15
ENSG00000156787.47	ENSG00000156787	chr8	dexseq_prepare_annotation2.py	exon	.	+	.	TBC1D31	29	5.8590816981808e-16	5.35796597536378e-15
ENSG00000117448.34	ENSG00000117448	chr1	dexseq_prepare_annotation2.py	exon	.	+	.	AKR1A1	4	6.09703316729701e-16	5.57193363327964e-15
ENSG00000101574.23	ENSG00000101574	chr18	dexseq_prepare_annotation2.py	exon	.	-	.	METTL4	12	6.18877819813734e-16	5.65209508876762e-15
ENSG00000154734.19	ENSG00000154734	chr21	dexseq_prepare_annotation2.py	exon	.	-	.	ADAMTS1	10	6.19682926883339e-16	5.65576584145705e-15
ENSG00000119661.25	ENSG00000119661	chr14	dexseq_prepare_annotation2.py	exon	.	+	.	DNAL1	13	6.26078338531347e-16	5.7104206325863e-15
ENSG00000185324.24	ENSG00000185324	chr16	dexseq_prepare_annotation2.py	exon	.	+	.	CDK10	7	6.28527060666007e-16	5.7261047835806e-15
ENSG00000074071.6	ENSG00000074071	chr16	dexseq_prepare_annotation2.py	exon	.	-	.	MRPS34	7	6.28614297598669e-16	5.7261047835806e-15
ENSG00000145808.27	ENSG00000145808	chr5	dexseq_prepare_annotation2.py	exon	.	+	.	ADAMTS19	20	6.32237937801549e-16	5.75537559473078e-15
ENSG00000141994.ENSG00000267157.ENSG00000212123.37	ENSG00000141994+ENSG00000267157+ENSG00000212123	chr19	dexseq_prepare_annotation2.py	exon	.	-	.		18	6.59360183175827e-16	5.99838174422212e-15
ENSG00000105323.52	ENSG00000105323	chr19	dexseq_prepare_annotation2.py	exon	.	+	.	HNRNPUL1	38	6.80560072268641e-16	6.18697116888169e-15
ENSG00000086015.47	ENSG00000086015	chr1	dexseq_prepare_annotation2.py	exon	.	+	.	MAST2	14	6.80972589446345e-16	6.18697116888169e-15
ENSG00000110046.46	ENSG00000110046	chr11	dexseq_prepare_annotation2.py	exon	.	-	.	ATG2A	29	6.85671342564036e-16	6.22562951034841e-15
ENSG00000134644.58	ENSG00000134644	chr1	dexseq_prepare_annotation2.py	exon	.	-	.	PUM1	16	6.98249037674416e-16	6.33572930174431e-15
ENSG00000113594.36	ENSG00000113594	chr5	dexseq_prepare_annotation2.py	exon	.	-	.	LIFR	15	7.12337728887993e-16	6.45938827462234e-15
ENSG00000156958.53	ENSG00000156958	chr15	dexseq_prepare_annotation2.py	exon	.	+	.	GALK2	36	7.35520174920217e-16	6.66529522854057e-15
ENSG00000149636.26	ENSG00000149636	chr20	dexseq_prepare_annotation2.py	exon	.	-	.	DSN1	13	7.38046906076141e-16	6.67959582492791e-15
ENSG00000105251.9	ENSG00000105251	chr19	dexseq_prepare_annotation2.py	exon	.	+	.	SHD	5	7.38187607522391e-16	6.67959582492791e-15
ENSG00000113924.31	ENSG00000113924	chr3	dexseq_prepare_annotation2.py	exon	.	-	.	HGD	24	7.38526741122269e-16	6.67959582492791e-15
ENSG00000267827.ENSG00000204611.ENSG00000196267.18	ENSG00000267827+ENSG00000204611+ENSG00000196267	chr19	dexseq_prepare_annotation2.py	exon	.	-	.		16	7.42322099023488e-16	6.70959691050354e-15
ENSG00000120533.36	ENSG00000120533	chr8	dexseq_prepare_annotation2.py	exon	.	+	.	ENY2	9	7.50354231546455e-16	6.77782946563662e-15
ENSG00000167723.ENSG00000141255.76	ENSG00000167723+ENSG00000141255	chr17	dexseq_prepare_annotation2.py	exon	.	-	.		7	7.68937692344925e-16	6.94122133089743e-15
ENSG00000100298.11	ENSG00000100298	chr22	dexseq_prepare_annotation2.py	exon	.	+	.	APOBEC3H	8	7.71128911059285e-16	6.95652499314447e-15
ENSG00000156453.20	ENSG00000156453	chr5	dexseq_prepare_annotation2.py	exon	.	-	.	PCDH1	7	7.73786998449435e-16	6.97601800401586e-15
ENSG00000177548.29	ENSG00000177548	chr16	dexseq_prepare_annotation2.py	exon	.	-	.	RABEP2	17	8.28946766047408e-16	7.46850689409957e-15
ENSG00000135124.16	ENSG00000135124	chr12	dexseq_prepare_annotation2.py	exon	.	+	.	P2RX4	8	8.31207516906819e-16	7.4840687080673e-15
ENSG00000132740.36	ENSG00000132740	chr11	dexseq_prepare_annotation2.py	exon	.	+	.	IGHMBP2	5	8.38440269982805e-16	7.54434901046747e-15
ENSG00000164300.23	ENSG00000164300	chr5	dexseq_prepare_annotation2.py	exon	.	-	.	SERINC5	9	8.48460406748587e-16	7.62961704222383e-15
ENSG00000129484.37	ENSG00000129484	chr14	dexseq_prepare_annotation2.py	exon	.	+	.	PARP2	23	8.49790198563562e-16	7.63667963193443e-15
ENSG00000106638.26	ENSG00000106638	chr7	dexseq_prepare_annotation2.py	exon	.	-	.	TBL2	8	8.50952246841534e-16	7.64222670851026e-15
ENSG00000123561.8	ENSG00000123561	chrX	dexseq_prepare_annotation2.py	exon	.	-	.	SERPINA7	9	8.76739074716907e-16	7.86877526559742e-15
ENSG00000215417.19	ENSG00000215417	chr13	dexseq_prepare_annotation2.py	exon	.	+	.	MIR17HG	15	8.81284131884952e-16	7.90451010363306e-15
ENSG00000175115.55	ENSG00000175115	chr11	dexseq_prepare_annotation2.py	exon	.	+	.	PACS1	27	8.94800142950911e-16	8.02061112160727e-15
ENSG00000226240.4	ENSG00000226240	chr13	dexseq_prepare_annotation2.py	exon	.	+	.	LINC00381	5	9.36636529978217e-16	8.39025366700794e-15
ENSG00000048052.73	ENSG00000048052	chr7	dexseq_prepare_annotation2.py	exon	.	+	.	HDAC9	31	9.61754397661564e-16	8.60975793898942e-15
ENSG00000090857.21	ENSG00000090857	chr16	dexseq_prepare_annotation2.py	exon	.	+	.	PDPR	12	9.68809132104737e-16	8.66738169972273e-15
ENSG00000105576.69	ENSG00000105576	chr19	dexseq_prepare_annotation2.py	exon	.	-	.	TNPO2	43	1.01746397898748e-15	9.09686723851908e-15
ENSG00000128815.67	ENSG00000128815	chr10	dexseq_prepare_annotation2.py	exon	.	+	.	WDFY4	43	1.0210107180491e-15	9.12276328203362e-15
ENSG00000165633.10	ENSG00000165633	chr10	dexseq_prepare_annotation2.py	exon	.	-	.	VSTM4	11	1.02660714943203e-15	9.16692876653888e-15
ENSG00000166986.77	ENSG00000166986	chr12	dexseq_prepare_annotation2.py	exon	.	+	.	MARS	15	1.06637770309688e-15	9.51599644977295e-15
ENSG00000231731.16	ENSG00000231731	chr2	dexseq_prepare_annotation2.py	exon	.	+	.	AC010976.2	11	1.06765087360903e-15	9.5213009885489e-15
ENSG00000145247.25	ENSG00000145247	chr4	dexseq_prepare_annotation2.py	exon	.	-	.	OCIAD2	14	1.07414991058207e-15	9.57317340892327e-15
ENSG00000155561.71	ENSG00000155561	chr7	dexseq_prepare_annotation2.py	exon	.	+	.	NUP205	29	1.08366880803791e-15	9.65187685025769e-15
ENSG00000104626.28	ENSG00000104626	chr8	dexseq_prepare_annotation2.py	exon	.	+	.	ERI1	18	1.08818706051265e-15	9.68596959699962e-15
ENSG00000177181.7	ENSG00000177181	chr1	dexseq_prepare_annotation2.py	exon	.	+	.	RIMKLA	7	1.09288970101877e-15	9.72165930620879e-15
ENSG00000155755.ENSG00000241790.38	ENSG00000155755+ENSG00000241790	chr2	dexseq_prepare_annotation2.py	exon	.	-	.		22	1.09791470315926e-15	9.7601694904424e-15
ENSG00000078081.15	ENSG00000078081	chr3	dexseq_prepare_annotation2.py	exon	.	-	.	LAMP3	10	1.13079244993734e-15	1.00460775729709e-14
ENSG00000261997.ENSG00000087253.16	ENSG00000261997+ENSG00000087253	chr16	dexseq_prepare_annotation2.py	exon	.	+	.		15	1.17085702469017e-15	1.03954318622492e-14
ENSG00000105568.40	ENSG00000105568	chr19	dexseq_prepare_annotation2.py	exon	.	+	.	PPP2R1A	29	1.22025546479547e-15	1.08271623403864e-14
ENSG00000113966.20	ENSG00000113966	chr3	dexseq_prepare_annotation2.py	exon	.	+	.	ARL6	9	1.23298521203487e-15	1.09331963049464e-14
ENSG00000225210.ENSG00000257227.18	ENSG00000225210+ENSG00000257227	chr14	dexseq_prepare_annotation2.py	exon	.	+	.		14	1.24365645454513e-15	1.10208545447625e-14
ENSG00000124228.24	ENSG00000124228	chr20	dexseq_prepare_annotation2.py	exon	.	+	.	DDX27	14	1.26575818838931e-15	1.12096312289932e-14
ENSG00000235703.33	ENSG00000235703	chrX	dexseq_prepare_annotation2.py	exon	.	+	.	LINC00894	22	1.2897659139544e-15	1.14150386378248e-14
ENSG00000176834.36	ENSG00000176834	chr12	dexseq_prepare_annotation2.py	exon	.	-	.	VSIG10	20	1.29413329412503e-15	1.14464702711134e-14
ENSG00000198682.8	ENSG00000198682	chr10	dexseq_prepare_annotation2.py	exon	.	+	.	PAPSS2	6	1.38843858587751e-15	1.22728522260175e-14
ENSG00000133706.65	ENSG00000133706	chr5	dexseq_prepare_annotation2.py	exon	.	-	.	LARS	17	1.4100914050032e-15	1.24563993887814e-14
ENSG00000116478.14	ENSG00000116478	chr1	dexseq_prepare_annotation2.py	exon	.	+	.	HDAC1	6	1.4193715112209e-15	1.25304868215273e-14
ENSG00000172765.28	ENSG00000172765	chr3	dexseq_prepare_annotation2.py	exon	.	-	.	TMCC1	15	1.45293151820974e-15	1.28186939229222e-14
ENSG00000075035.37	ENSG00000075035	chr12	dexseq_prepare_annotation2.py	exon	.	+	.	WSCD2	22	1.49862542976877e-15	1.32135245309845e-14
ENSG00000268006.3	ENSG00000268006	chr19	dexseq_prepare_annotation2.py	exon	.	-	.	PTOV1-AS1	3	1.5079492089258e-15	1.32873815972432e-14
ENSG00000170525.36	ENSG00000170525	chr10	dexseq_prepare_annotation2.py	exon	.	+	.	PFKFB3	16	1.57162592418841e-15	1.38397793248682e-14
ENSG00000140326.11	ENSG00000140326	chr15	dexseq_prepare_annotation2.py	exon	.	-	.	CDAN1	7	1.70616227786137e-15	1.50150843374149e-14
ENSG00000153107.29	ENSG00000153107	chr2	dexseq_prepare_annotation2.py	exon	.	-	.	ANAPC1	8	1.70917143988343e-15	1.50321360242538e-14
ENSG00000166532.31	ENSG00000166532	chr12	dexseq_prepare_annotation2.py	exon	.	+	.	RIMKLB	17	1.71403759136721e-15	1.50594321671252e-14
ENSG00000166793.28	ENSG00000166793	chr11	dexseq_prepare_annotation2.py	exon	.	-	.	YPEL4	11	1.71442209658533e-15	1.50594321671252e-14
ENSG00000126218.20	ENSG00000126218	chr13	dexseq_prepare_annotation2.py	exon	.	+	.	F10	17	1.73193411875079e-15	1.52037370574694e-14
ENSG00000107331.91	ENSG00000107331	chr9	dexseq_prepare_annotation2.py	exon	.	-	.	ABCA2	29	1.79288842779514e-15	1.57289799031333e-14
ENSG00000221444.ENSG00000249931.ENSG00000261279.ENSG00000233812.ENSG00000215304.41	ENSG00000221444+ENSG00000249931+ENSG00000261279+ENSG00000233812+ENSG00000215304	chr15	dexseq_prepare_annotation2.py	exon	.	-	.		21	1.83827762230354e-15	1.61170990535463e-14
ENSG00000074317.16	ENSG00000074317	chr5	dexseq_prepare_annotation2.py	exon	.	-	.	SNCB	13	1.88264991504269e-15	1.64958232406114e-14
ENSG00000075539.64	ENSG00000075539	chr4	dexseq_prepare_annotation2.py	exon	.	-	.	FRYL	27	1.89083624385776e-15	1.65572102552039e-14
ENSG00000141084.26	ENSG00000141084	chr16	dexseq_prepare_annotation2.py	exon	.	-	.	RANBP10	13	1.90791910314766e-15	1.6696375033659e-14
ENSG00000163811.26	ENSG00000163811	chr2	dexseq_prepare_annotation2.py	exon	.	+	.	WDR43	8	1.90963480420177e-15	1.67009707190414e-14
ENSG00000272333.ENSG00000105663.7	ENSG00000272333+ENSG00000105663	chr19	dexseq_prepare_annotation2.py	exon	.	+	.		6	1.94946889320672e-15	1.70387225133358e-14
ENSG00000170074.75	ENSG00000170074	chr5	dexseq_prepare_annotation2.py	exon	.	-	.	FAM153A	14	1.96127732024571e-15	1.7123974362585e-14
ENSG00000040633.24	ENSG00000040633	chr17	dexseq_prepare_annotation2.py	exon	.	-	.	PHF23	12	1.96166430001954e-15	1.7123974362585e-14
ENSG00000156076.13	ENSG00000156076	chr12	dexseq_prepare_annotation2.py	exon	.	-	.	WIF1	5	2.00066677599962e-15	1.74535780682355e-14
ENSG00000138068.15	ENSG00000138068	chr2	dexseq_prepare_annotation2.py	exon	.	-	.	SULT6B1	7	2.04547776717502e-15	1.78228103678215e-14
ENSG00000117682.52	ENSG00000117682	chr1	dexseq_prepare_annotation2.py	exon	.	+	.	DHDDS	35	2.04553212804339e-15	1.78228103678215e-14
ENSG00000082153.36	ENSG00000082153	chr2	dexseq_prepare_annotation2.py	exon	.	+	.	BZW1	2	2.08134104134996e-15	1.81235581179747e-14
ENSG00000116288.27	ENSG00000116288	chr1	dexseq_prepare_annotation2.py	exon	.	+	.	PARK7	6	2.12266061208194e-15	1.84718877582416e-14
ENSG00000137504.23	ENSG00000137504	chr11	dexseq_prepare_annotation2.py	exon	.	-	.	CREBZF	12	2.17732299198682e-15	1.89358257480416e-14
ENSG00000159708.33	ENSG00000159708	chr16	dexseq_prepare_annotation2.py	exon	.	+	.	LRRC36	9	2.20811066869715e-15	1.91916830610183e-14
ENSG00000110888.47	ENSG00000110888	chr12	dexseq_prepare_annotation2.py	exon	.	-	.	CAPRIN2	8	2.21807821473816e-15	1.92663784497504e-14
ENSG00000034693.ENSG00000241847.ENSG00000229036.37	ENSG00000034693+ENSG00000241847+ENSG00000229036	chr6	dexseq_prepare_annotation2.py	exon	.	+	.		25	2.24271143329819e-15	1.94562512157798e-14
ENSG00000173464.ENSG00000258436.ENSG00000259060.34	ENSG00000173464+ENSG00000258436+ENSG00000259060	chr14	dexseq_prepare_annotation2.py	exon	.	-	.		20	2.24271159223809e-15	1.94562512157798e-14
ENSG00000259472.ENSG00000221517.19	ENSG00000259472+ENSG00000221517	chr15	dexseq_prepare_annotation2.py	exon	.	-	.		10	2.29011814148126e-15	1.98552393626076e-14
ENSG00000140332.80	ENSG00000140332	chr15	dexseq_prepare_annotation2.py	exon	.	-	.	TLE3	45	2.30918896820903e-15	2.00082167053961e-14
ENSG00000010539.25	ENSG00000010539	chr16	dexseq_prepare_annotation2.py	exon	.	-	.	ZNF200	12	2.44402859550242e-15	2.11634772454987e-14
ENSG00000104375.54	ENSG00000104375	chr8	dexseq_prepare_annotation2.py	exon	.	-	.	STK3	30	2.46143299391087e-15	2.13010376548931e-14
ENSG00000018280.60	ENSG00000018280	chr2	dexseq_prepare_annotation2.py	exon	.	+	.	SLC11A1	30	2.49751585294688e-15	2.15999706443519e-14
ENSG00000137509.50	ENSG00000137509	chr11	dexseq_prepare_annotation2.py	exon	.	-	.	PRCP	23	2.57359535557506e-15	2.22442363820129e-14
ENSG00000168060.56	ENSG00000168060	chr11	dexseq_prepare_annotation2.py	exon	.	-	.	NAALADL1	7	2.62570974195825e-15	2.26806996676049e-14
ENSG00000188917.26	ENSG00000188917	chrX	dexseq_prepare_annotation2.py	exon	.	-	.	TRMT2B	25	2.81747268163642e-15	2.43221580172282e-14
ENSG00000155980.30	ENSG00000155980	chr12	dexseq_prepare_annotation2.py	exon	.	+	.	KIF5A	14	2.8246854743014e-15	2.43694267118697e-14
ENSG00000233404.ENSG00000071054.63	ENSG00000233404+ENSG00000071054	chr2	dexseq_prepare_annotation2.py	exon	.	+	.		50	2.85073121794971e-15	2.45790150740003e-14
ENSG00000086696.14	ENSG00000086696	chr16	dexseq_prepare_annotation2.py	exon	.	+	.	HSD17B2	10	3.00120892721919e-15	2.58605398225005e-14
ENSG00000146063.30	ENSG00000146063	chr5	dexseq_prepare_annotation2.py	exon	.	+	.	TRIM41	7	3.23769006460835e-15	2.7881102655817e-14
ENSG00000146215.ENSG00000171467.40	ENSG00000146215+ENSG00000171467	chr6	dexseq_prepare_annotation2.py	exon	.	-	.		23	3.31693974694244e-15	2.85460311473059e-14
ENSG00000269793.ENSG00000268067.11	ENSG00000269793+ENSG00000268067	chr19	dexseq_prepare_annotation2.py	exon	.	+	.		5	3.33379400484857e-15	2.86734900674529e-14
ENSG00000106636.22	ENSG00000106636	chr7	dexseq_prepare_annotation2.py	exon	.	+	.	YKT6	8	3.3512492934951e-15	2.88059590007042e-14
ENSG00000175265.ENSG00000215252.31	ENSG00000175265+ENSG00000215252	chr15	dexseq_prepare_annotation2.py	exon	.	-	.		7	3.37978445967045e-15	2.90334454380019e-14
ENSG00000105171.33	ENSG00000105171	chr19	dexseq_prepare_annotation2.py	exon	.	+	.	POP4	26	3.40674890374957e-15	2.92471686791915e-14
ENSG00000224470.ENSG00000182149.17	ENSG00000224470+ENSG00000182149	chr16	dexseq_prepare_annotation2.py	exon	.	+	.		7	3.40919226776855e-15	2.92502441175885e-14
ENSG00000091732.29	ENSG00000091732	chr7	dexseq_prepare_annotation2.py	exon	.	-	.	ZC3HC1	3	3.41681886505424e-15	2.92977598037781e-14
ENSG00000167716.37	ENSG00000167716	chr17	dexseq_prepare_annotation2.py	exon	.	+	.	WDR81	28	3.42302001339361e-15	2.93330022894842e-14
ENSG00000239828.22	ENSG00000239828	chr3	dexseq_prepare_annotation2.py	exon	.	-	.	RP11-446H18.5	9	3.50070339710388e-15	2.99803829392999e-14
ENSG00000114346.58	ENSG00000114346	chr3	dexseq_prepare_annotation2.py	exon	.	+	.	ECT2	34	3.58251994564474e-15	3.06623488697404e-14
ENSG00000164951.23	ENSG00000164951	chr8	dexseq_prepare_annotation2.py	exon	.	+	.	PDP1	8	3.58656943324572e-15	3.06782902497384e-14
ENSG00000143322.29	ENSG00000143322	chr1	dexseq_prepare_annotation2.py	exon	.	-	.	ABL2	17	3.72917967775717e-15	3.18786913586701e-14
ENSG00000132681.22	ENSG00000132681	chr1	dexseq_prepare_annotation2.py	exon	.	+	.	ATP1A4	9	3.89012601058826e-15	3.3234279949167e-14
ENSG00000133816.91	ENSG00000133816	chr11	dexseq_prepare_annotation2.py	exon	.	+	.	MICAL2	19	3.89904373044289e-15	3.32901919967455e-14
ENSG00000127324.25	ENSG00000127324	chr12	dexseq_prepare_annotation2.py	exon	.	-	.	TSPAN8	21	3.92043802957629e-15	3.34524967633188e-14
ENSG00000006062.23	ENSG00000006062	chr17	dexseq_prepare_annotation2.py	exon	.	-	.	MAP3K14	16	3.95732042372647e-15	3.37466814006291e-14
ENSG00000180776.25	ENSG00000180776	chr13	dexseq_prepare_annotation2.py	exon	.	-	.	ZDHHC20	4	3.99595374371574e-15	3.40554308121776e-14
ENSG00000125741.ENSG00000177464.8	ENSG00000125741+ENSG00000177464	chr19	dexseq_prepare_annotation2.py	exon	.	-	.		8	4.01395776092199e-15	3.41880992533174e-14
ENSG00000119121.46	ENSG00000119121	chr9	dexseq_prepare_annotation2.py	exon	.	-	.	TRPM6	7	4.14758844833039e-15	3.53048366220744e-14
ENSG00000184489.14	ENSG00000184489	chr8	dexseq_prepare_annotation2.py	exon	.	+	.	PTP4A3	5	4.16531243633846e-15	3.54342042795367e-14
ENSG00000170476.21	ENSG00000170476	chr5	dexseq_prepare_annotation2.py	exon	.	-	.	MZB1	9	4.22332429773706e-15	3.59059353022155e-14
ENSG00000175827.ENSG00000254470.13	ENSG00000175827+ENSG00000254470	chr11	dexseq_prepare_annotation2.py	exon	.	-	.		11	4.32167468892829e-15	3.67198379989619e-14
ENSG00000117625.47	ENSG00000117625	chr1	dexseq_prepare_annotation2.py	exon	.	+	.	RCOR3	34	4.45997416057609e-15	3.78719839737054e-14
ENSG00000140678.46	ENSG00000140678	chr16	dexseq_prepare_annotation2.py	exon	.	+	.	ITGAX	20	4.49165781691376e-15	3.81179527257509e-14
ENSG00000038295.29	ENSG00000038295	chr4	dexseq_prepare_annotation2.py	exon	.	+	.	TLL1	5	4.52014620399723e-15	3.83365241533695e-14
ENSG00000130827.29	ENSG00000130827	chrX	dexseq_prepare_annotation2.py	exon	.	+	.	PLXNA3	13	4.78728061232001e-15	4.05776268456949e-14
ENSG00000185009.15	ENSG00000185009	chr10	dexseq_prepare_annotation2.py	exon	.	-	.	AP3M1	10	4.81003756166724e-15	4.07458978955725e-14
ENSG00000250155.7	ENSG00000250155	chr5	dexseq_prepare_annotation2.py	exon	.	-	.	CTD-2353F22.1	7	4.84782286518458e-15	4.10411944193176e-14
ENSG00000269404.ENSG00000142539.ENSG00000062822.80	ENSG00000269404+ENSG00000142539+ENSG00000062822	chr19	dexseq_prepare_annotation2.py	exon	.	+	.		15	4.8996927288908e-15	4.14553013274307e-14
ENSG00000166441.ENSG00000200983.28	ENSG00000166441+ENSG00000200983	chr11	dexseq_prepare_annotation2.py	exon	.	+	.		9	5.03883087740755e-15	4.26068231152942e-14
ENSG00000122705.23	ENSG00000122705	chr9	dexseq_prepare_annotation2.py	exon	.	+	.	CLTA	7	5.14220780701615e-15	4.34547536848329e-14
ENSG00000006704.40	ENSG00000006704	chr7	dexseq_prepare_annotation2.py	exon	.	+	.	GTF2IRD1	26	5.17317488352856e-15	4.36901247839486e-14
ENSG00000141293.14	ENSG00000141293	chr17	dexseq_prepare_annotation2.py	exon	.	-	.	SKAP1	10	5.22325801941983e-15	4.40865604671608e-14
ENSG00000162704.13	ENSG00000162704	chr1	dexseq_prepare_annotation2.py	exon	.	-	.	ARPC5	7	5.30212714435302e-15	4.47253394954806e-14
ENSG00000156575.5	ENSG00000156575	chr11	dexseq_prepare_annotation2.py	exon	.	-	.	PRG3	6	5.30842749339959e-15	4.47515750465201e-14
ENSG00000137497.89	ENSG00000137497	chr11	dexseq_prepare_annotation2.py	exon	.	-	.	NUMA1	10	5.33102369854053e-15	4.49150753412172e-14
ENSG00000213047.33	ENSG00000213047	chr1	dexseq_prepare_annotation2.py	exon	.	-	.	DENND1B	18	5.70196807715945e-15	4.80115295236451e-14
ENSG00000176853.39	ENSG00000176853	chr8	dexseq_prepare_annotation2.py	exon	.	+	.	FAM91A1	18	5.79082665988619e-15	4.87304837341832e-14
ENSG00000091428.53	ENSG00000091428	chr2	dexseq_prepare_annotation2.py	exon	.	+	.	RAPGEF4	22	5.80201680825534e-15	4.87953787687086e-14
ENSG00000255311.11	ENSG00000255311	chr11	dexseq_prepare_annotation2.py	exon	.	+	.	RP11-160H12.2	7	6.04596079190979e-15	5.0816499693775e-14
ENSG00000101224.29	ENSG00000101224	chr20	dexseq_prepare_annotation2.py	exon	.	+	.	CDC25B	20	6.10685074449613e-15	5.12975462537675e-14
ENSG00000129534.39	ENSG00000129534	chr14	dexseq_prepare_annotation2.py	exon	.	-	.	MIS18BP1	13	6.12309816029122e-15	5.14032441607212e-14
ENSG00000157445.56	ENSG00000157445	chr3	dexseq_prepare_annotation2.py	exon	.	+	.	CACNA2D3	13	6.17379742057114e-15	5.17978649615861e-14
ENSG00000186275.110	ENSG00000186275	chr1	dexseq_prepare_annotation2.py	exon	.	+	.	NBPF12	13	6.19786039870009e-15	5.19686704560459e-14
ENSG00000174799.18	ENSG00000174799	chr4	dexseq_prepare_annotation2.py	exon	.	+	.	CEP135	9	6.2714094414042e-15	5.25539615555663e-14
ENSG00000120071.48	ENSG00000120071	chr17	dexseq_prepare_annotation2.py	exon	.	-	.	KANSL1	31	6.39371190079983e-15	5.35468600265194e-14
ENSG00000162614.29	ENSG00000162614	chr1	dexseq_prepare_annotation2.py	exon	.	+	.	NEXN	20	6.53533570657605e-15	5.47002919402439e-14
ENSG00000136436.69	ENSG00000136436	chr17	dexseq_prepare_annotation2.py	exon	.	+	.	CALCOCO2	27	6.77002900696815e-15	5.66308687595404e-14
ENSG00000037749.ENSG00000164574.54	ENSG00000037749+ENSG00000164574	chr5	dexseq_prepare_annotation2.py	exon	.	+	.		30	6.84826196158009e-15	5.72511435024109e-14
ENSG00000153802.24	ENSG00000153802	chr4	dexseq_prepare_annotation2.py	exon	.	-	.	TMPRSS11D	15	7.07185338696525e-15	5.90851455106305e-14
ENSG00000148634.54	ENSG00000148634	chr10	dexseq_prepare_annotation2.py	exon	.	-	.	HERC4	26	7.10500938530072e-15	5.9326828367261e-14
ENSG00000142025.24	ENSG00000142025	chr19	dexseq_prepare_annotation2.py	exon	.	+	.	DMRTC2	14	7.19112918637345e-15	6.00102083441087e-14
ENSG00000151623.17	ENSG00000151623	chr4	dexseq_prepare_annotation2.py	exon	.	-	.	NR3C2	8	7.26392336395025e-15	6.05816390900678e-14
ENSG00000020577.32	ENSG00000020577	chr14	dexseq_prepare_annotation2.py	exon	.	+	.	SAMD4A	7	7.45773399656508e-15	6.21610769481966e-14
ENSG00000232756.7	ENSG00000232756	chr7	dexseq_prepare_annotation2.py	exon	.	+	.	RP5-1185I7.1	3	7.46311791385481e-15	6.21690131208761e-14
ENSG00000100299.27	ENSG00000100299	chr22	dexseq_prepare_annotation2.py	exon	.	-	.	ARSA	17	7.56503514780937e-15	6.29806012186765e-14
ENSG00000183828.ENSG00000257622.ENSG00000184916.47	ENSG00000183828+ENSG00000257622+ENSG00000184916	chr14	dexseq_prepare_annotation2.py	exon	.	-	.		33	7.57476525515394e-15	6.30242034396794e-14
ENSG00000109536.23	ENSG00000109536	chr4	dexseq_prepare_annotation2.py	exon	.	+	.	FRG1	12	7.669968455278e-15	6.37784928812328e-14
ENSG00000171316.61	ENSG00000171316	chr8	dexseq_prepare_annotation2.py	exon	.	+	.	CHD7	35	7.69352357081254e-15	6.39364624711838e-14
ENSG00000105176.36	ENSG00000105176	chr19	dexseq_prepare_annotation2.py	exon	.	+	.	URI1	17	7.76293576322622e-15	6.44751112412892e-14
ENSG00000108352.41	ENSG00000108352	chr17	dexseq_prepare_annotation2.py	exon	.	+	.	RAPGEFL1	26	7.81239875431028e-15	6.48475323819317e-14
ENSG00000122008.44	ENSG00000122008	chr5	dexseq_prepare_annotation2.py	exon	.	+	.	POLK	9	7.82477126159648e-15	6.49118221511978e-14
ENSG00000123094.31	ENSG00000123094	chr12	dexseq_prepare_annotation2.py	exon	.	+	.	RASSF8	15	7.85373563155923e-15	6.51135954134236e-14
ENSG00000172785.58	ENSG00000172785	chr9	dexseq_prepare_annotation2.py	exon	.	-	.	CBWD1	15	7.88422718516228e-15	6.53277843788874e-14
ENSG00000170236.11	ENSG00000170236	chr15	dexseq_prepare_annotation2.py	exon	.	-	.	USP50	7	7.89057708744776e-15	6.5341803649774e-14
ENSG00000197355.12	ENSG00000197355	chr9	dexseq_prepare_annotation2.py	exon	.	+	.	UAP1L1	9	7.98141913052294e-15	6.60550723085403e-14
ENSG00000175166.68	ENSG00000175166	chr3	dexseq_prepare_annotation2.py	exon	.	+	.	PSMD2	48	8.0614060062289e-15	6.66777143015207e-14
ENSG00000224177.9	ENSG00000224177	chr2	dexseq_prepare_annotation2.py	exon	.	+	.	LINC00570	2	8.12907966341412e-15	6.71978370762365e-14
ENSG00000151789.34	ENSG00000151789	chr3	dexseq_prepare_annotation2.py	exon	.	-	.	ZNF385D	29	8.16423112899702e-15	6.74486656522793e-14
ENSG00000162148.ENSG00000167985.ENSG00000256591.57	ENSG00000162148+ENSG00000167985+ENSG00000256591	chr11	dexseq_prepare_annotation2.py	exon	.	+	.		13	8.20256131080094e-15	6.77254444190203e-14
ENSG00000179583.36	ENSG00000179583	chr16	dexseq_prepare_annotation2.py	exon	.	+	.	CIITA	2	8.2322132513672e-15	6.79302867589289e-14
ENSG00000196873.28	ENSG00000196873	chr9	dexseq_prepare_annotation2.py	exon	.	+	.	CBWD3	11	8.28761995227727e-15	6.83472855323607e-14
ENSG00000141519.37	ENSG00000141519	chr17	dexseq_prepare_annotation2.py	exon	.	+	.	CCDC40	20	8.34826815872006e-15	6.8806995141319e-14
ENSG00000139926.48	ENSG00000139926	chr14	dexseq_prepare_annotation2.py	exon	.	+	.	FRMD6	9	8.37389540829158e-15	6.89776892469256e-14
ENSG00000104814.43	ENSG00000104814	chr19	dexseq_prepare_annotation2.py	exon	.	-	.	MAP4K1	29	8.38593194600002e-15	6.90362989075635e-14
ENSG00000175449.20	ENSG00000175449	chr5	dexseq_prepare_annotation2.py	exon	.	+	.	RFESD	15	8.85839781800832e-15	7.28830525460532e-14
ENSG00000082397.92	ENSG00000082397	chr18	dexseq_prepare_annotation2.py	exon	.	-	.	EPB41L3	28	8.94779945145643e-15	7.3575457623113e-14
ENSG00000168542.53	ENSG00000168542	chr2	dexseq_prepare_annotation2.py	exon	.	+	.	COL3A1	6	9.07893405939488e-15	7.46100099503172e-14
ENSG00000206561.ENSG00000206562.ENSG00000249786.89	ENSG00000206561+ENSG00000206562+ENSG00000249786	chr3	dexseq_prepare_annotation2.py	exon	.	-	.		21	9.22891491606145e-15	7.57981372614228e-14
ENSG00000115297.8	ENSG00000115297	chr2	dexseq_prepare_annotation2.py	exon	.	+	.	TLX2	7	9.41839244973863e-15	7.73090750643262e-14
ENSG00000173093.13	ENSG00000173093	chr12	dexseq_prepare_annotation2.py	exon	.	+	.	CCDC63	12	9.52755181391897e-15	7.81593548805002e-14
ENSG00000103335.81	ENSG00000103335	chr16	dexseq_prepare_annotation2.py	exon	.	-	.	PIEZO1	28	9.55544231699096e-15	7.83423406328166e-14
ENSG00000081479.75	ENSG00000081479	chr2	dexseq_prepare_annotation2.py	exon	.	-	.	LRP2	22	9.57327082376306e-15	7.84426653713482e-14
ENSG00000120519.30	ENSG00000120519	chr4	dexseq_prepare_annotation2.py	exon	.	-	.	SLC10A7	5	9.78081092770168e-15	8.00964481575009e-14
ENSG00000139865.53	ENSG00000139865	chr14	dexseq_prepare_annotation2.py	exon	.	+	.	TTC6	33	9.81617202528823e-15	8.03391255371898e-14
ENSG00000162368.12	ENSG00000162368	chr1	dexseq_prepare_annotation2.py	exon	.	+	.	CMPK1	7	9.83364797235603e-15	8.04352266800061e-14
ENSG00000226321.43	ENSG00000226321	chr2	dexseq_prepare_annotation2.py	exon	.	+	.	AC104809.3	22	9.91051478141609e-15	8.10167257305973e-14
ENSG00000177337.10	ENSG00000177337	chr18	dexseq_prepare_annotation2.py	exon	.	+	.	DLGAP1-AS1	6	1.01989239874793e-14	8.33258623741174e-14
ENSG00000134398.36	ENSG00000134398	chr16	dexseq_prepare_annotation2.py	exon	.	-	.	ERN2	14	1.03225197449101e-14	8.42865581965068e-14
ENSG00000233230.5	ENSG00000233230	chr2	dexseq_prepare_annotation2.py	exon	.	+	.	AC079807.2	3	1.0481601934396e-14	8.55357253843556e-14
ENSG00000166311.32	ENSG00000166311	chr11	dexseq_prepare_annotation2.py	exon	.	+	.	SMPD1	10	1.082142413078e-14	8.82575219224317e-14
ENSG00000153094.18	ENSG00000153094	chr2	dexseq_prepare_annotation2.py	exon	.	+	.	BCL2L11	6	1.09236990865898e-14	8.90398900561778e-14
ENSG00000082196.ENSG00000250767.ENSG00000273294.ENSG00000242110.41	ENSG00000082196+ENSG00000250767+ENSG00000273294+ENSG00000242110	chr5	dexseq_prepare_annotation2.py	exon	.	-	.		17	1.10871664227358e-14	9.03198435413113e-14
ENSG00000221923.9	ENSG00000221923	chr19	dexseq_prepare_annotation2.py	exon	.	+	.	ZNF880	4	1.12211237388607e-14	9.13580521234697e-14
ENSG00000069345.16	ENSG00000069345	chr16	dexseq_prepare_annotation2.py	exon	.	-	.	DNAJA2	8	1.12897750287015e-14	9.18636682729844e-14
ENSG00000108387.55	ENSG00000108387	chr17	dexseq_prepare_annotation2.py	exon	.	-	.	SEPT4	23	1.15054310785132e-14	9.35641664750046e-14
ENSG00000150676.16	ENSG00000150676	chr11	dexseq_prepare_annotation2.py	exon	.	+	.	CCDC83	14	1.17069292659665e-14	9.51411871921588e-14
ENSG00000116668.23	ENSG00000116668	chr1	dexseq_prepare_annotation2.py	exon	.	+	.	SWT1	20	1.17129191816979e-14	9.51411871921588e-14
ENSG00000134138.45	ENSG00000134138	chr15	dexseq_prepare_annotation2.py	exon	.	-	.	MEIS2	40	1.20470759455397e-14	9.77988318078882e-14
ENSG00000165684.21	ENSG00000165684	chr9	dexseq_prepare_annotation2.py	exon	.	-	.	SNAPC4	7	1.2222069576328e-14	9.91620543763614e-14
ENSG00000233901.11	ENSG00000233901	chr9	dexseq_prepare_annotation2.py	exon	.	+	.	RP11-65J3.1	10	1.22935795994728e-14	9.96845864863614e-14
ENSG00000133026.57	ENSG00000133026	chr17	dexseq_prepare_annotation2.py	exon	.	-	.	MYH10	31	1.25697478675648e-14	1.01865062441478e-13
ENSG00000197841.20	ENSG00000197841	chr19	dexseq_prepare_annotation2.py	exon	.	+	.	ZNF181	8	1.27588157382963e-14	1.03337567654053e-13
ENSG00000173258.5	ENSG00000173258	chr9	dexseq_prepare_annotation2.py	exon	.	+	.	ZNF483	5	1.29017475182192e-14	1.04434918745285e-13
ENSG00000255036.ENSG00000254633.ENSG00000254483.ENSG00000197816.ENSG00000254876.120	ENSG00000255036+ENSG00000254633+ENSG00000254483+ENSG00000197816+ENSG00000254876	chr9	dexseq_prepare_annotation2.py	exon	.	+	.		72	1.30175327414149e-14	1.05311389444388e-13
ENSG00000085265.8	ENSG00000085265	chr9	dexseq_prepare_annotation2.py	exon	.	-	.	FCN1	7	1.30322721952515e-14	1.05369864181549e-13
ENSG00000188895.3	ENSG00000188895	chr17	dexseq_prepare_annotation2.py	exon	.	+	.	MSL1	4	1.30709918696658e-14	1.0562204720488e-13
ENSG00000177822.23	ENSG00000177822	chr4	dexseq_prepare_annotation2.py	exon	.	-	.	AC108142.1	22	1.32465562537851e-14	1.06979096792226e-13
ENSG00000066427.ENSG00000259634.45	ENSG00000066427+ENSG00000259634	chr14	dexseq_prepare_annotation2.py	exon	.	-	.		11	1.34234812552218e-14	1.08345566771146e-13
ENSG00000152056.22	ENSG00000152056	chr2	dexseq_prepare_annotation2.py	exon	.	-	.	AP1S3	20	1.36028553151e-14	1.09730221023705e-13
ENSG00000196712.73	ENSG00000196712	chr17	dexseq_prepare_annotation2.py	exon	.	+	.	NF1	7	1.36577188639021e-14	1.10109471392424e-13
ENSG00000151474.46	ENSG00000151474	chr10	dexseq_prepare_annotation2.py	exon	.	-	.	FRMD4A	42	1.37132026130505e-14	1.1049328331756e-13
ENSG00000104388.29	ENSG00000104388	chr8	dexseq_prepare_annotation2.py	exon	.	+	.	RAB2A	15	1.37940728980289e-14	1.11044741681556e-13
ENSG00000140093.8	ENSG00000140093	chr14	dexseq_prepare_annotation2.py	exon	.	-	.	SERPINA10	7	1.37974753885765e-14	1.11044741681556e-13
ENSG00000169738.36	ENSG00000169738	chr17	dexseq_prepare_annotation2.py	exon	.	-	.	DCXR	3	1.39056616843737e-14	1.11851274144722e-13
ENSG00000141013.44	ENSG00000141013	chr16	dexseq_prepare_annotation2.py	exon	.	+	.	GAS8	13	1.40023446267493e-14	1.12564407119793e-13
ENSG00000253944.1	ENSG00000253944	chr8	dexseq_prepare_annotation2.py	exon	.	+	.	RP11-156K13.1	2	1.40493506464855e-14	1.12877600726746e-13
ENSG00000141510.31	ENSG00000141510	chr17	dexseq_prepare_annotation2.py	exon	.	-	.	TP53	10	1.40817950558799e-14	1.13073509469882e-13
ENSG00000099338.69	ENSG00000099338	chr19	dexseq_prepare_annotation2.py	exon	.	+	.	CATSPERG	15	1.41881453987252e-14	1.13862301861166e-13
ENSG00000118322.41	ENSG00000118322	chr5	dexseq_prepare_annotation2.py	exon	.	-	.	ATP10B	28	1.43699692535655e-14	1.15255533841633e-13
ENSG00000011114.24	ENSG00000011114	chr14	dexseq_prepare_annotation2.py	exon	.	-	.	BTBD7	6	1.44302434323027e-14	1.15672831353338e-13
ENSG00000223662.4	ENSG00000223662	chr21	dexseq_prepare_annotation2.py	exon	.	+	.	SAMSN1-AS1	5	1.46228099808637e-14	1.17149502233899e-13
ENSG00000177374.14	ENSG00000177374	chr17	dexseq_prepare_annotation2.py	exon	.	+	.	HIC1	8	1.46867547672823e-14	1.17594632348993e-13
ENSG00000188647.19	ENSG00000188647	chr9	dexseq_prepare_annotation2.py	exon	.	-	.	PTAR1	8	1.50497208875204e-14	1.20432107592776e-13
ENSG00000213886.ENSG00000204681.43	ENSG00000213886+ENSG00000204681	chr6	dexseq_prepare_annotation2.py	exon	.	-	.		6	1.56637467748266e-14	1.25274252997302e-13
ENSG00000106013.19	ENSG00000106013	chr7	dexseq_prepare_annotation2.py	exon	.	+	.	ANKRD7	8	1.60273841545119e-14	1.28109484284611e-13
ENSG00000158714.10	ENSG00000158714	chr1	dexseq_prepare_annotation2.py	exon	.	+	.	SLAMF8	6	1.62969522647176e-14	1.30190003627254e-13
ENSG00000226926.11	ENSG00000226926	chr5	dexseq_prepare_annotation2.py	exon	.	-	.	AC010423.1	8	1.66866173037751e-14	1.33227016242093e-13
ENSG00000100239.29	ENSG00000100239	chr22	dexseq_prepare_annotation2.py	exon	.	+	.	PPP6R2	17	1.6787045044073e-14	1.3395259833803e-13
ENSG00000124532.15	ENSG00000124532	chr6	dexseq_prepare_annotation2.py	exon	.	+	.	MRS2	14	1.68114181393086e-14	1.34013163195729e-13
ENSG00000079263.ENSG00000185404.98	ENSG00000079263+ENSG00000185404	chr2	dexseq_prepare_annotation2.py	exon	.	+	.		5	1.68137416042546e-14	1.34013163195729e-13
ENSG00000086504.27	ENSG00000086504	chr16	dexseq_prepare_annotation2.py	exon	.	-	.	MRPL28	5	1.73663433390371e-14	1.38339048472466e-13
ENSG00000006432.23	ENSG00000006432	chr14	dexseq_prepare_annotation2.py	exon	.	-	.	MAP3K9	17	1.74546625077495e-14	1.38963680850573e-13
ENSG00000007237.41	ENSG00000007237	chr17	dexseq_prepare_annotation2.py	exon	.	-	.	GAS7	7	1.76728400537596e-14	1.40620873666557e-13
ENSG00000066933.82	ENSG00000066933	chr15	dexseq_prepare_annotation2.py	exon	.	-	.	MYO9A	26	1.79691999828297e-14	1.42897923672979e-13
ENSG00000067082.19	ENSG00000067082	chr10	dexseq_prepare_annotation2.py	exon	.	-	.	KLF6	4	1.81249566999144e-14	1.44054896649518e-13
ENSG00000160214.17	ENSG00000160214	chr21	dexseq_prepare_annotation2.py	exon	.	+	.	RRP1	6	1.87930277125873e-14	1.49280063846079e-13
ENSG00000120992.31	ENSG00000120992	chr8	dexseq_prepare_annotation2.py	exon	.	-	.	LYPLA1	11	1.89273400302316e-14	1.502618709361e-13
ENSG00000255157.4	ENSG00000255157	chr11	dexseq_prepare_annotation2.py	exon	.	+	.	CTD-2313N18.8	3	1.89944213687499e-14	1.5070913063395e-13
ENSG00000005882.39	ENSG00000005882	chr17	dexseq_prepare_annotation2.py	exon	.	+	.	PDK2	12	1.91841247730264e-14	1.52128265865469e-13
ENSG00000196391.14	ENSG00000196391	chr15	dexseq_prepare_annotation2.py	exon	.	+	.	ZNF774	5	1.99875042060188e-14	1.58409440114142e-13
ENSG00000198589.82	ENSG00000198589	chr4	dexseq_prepare_annotation2.py	exon	.	-	.	LRBA	21	2.01953178517358e-14	1.5996607499952e-13
ENSG00000147234.8	ENSG00000147234	chrX	dexseq_prepare_annotation2.py	exon	.	+	.	FRMPD3	4	2.06827712368362e-14	1.63734714960688e-13
ENSG00000267448.4	ENSG00000267448	chr19	dexseq_prepare_annotation2.py	exon	.	-	.	AC010649.1	5	2.08290723923794e-14	1.64766677431933e-13
ENSG00000248257.ENSG00000124467.31	ENSG00000248257+ENSG00000124467	chr19	dexseq_prepare_annotation2.py	exon	.	-	.		19	2.08366186030973e-14	1.64766677431933e-13
ENSG00000170759.27	ENSG00000170759	chr10	dexseq_prepare_annotation2.py	exon	.	-	.	KIF5B	18	2.11867131187392e-14	1.67440682608267e-13
ENSG00000225957.2	ENSG00000225957	chrX	dexseq_prepare_annotation2.py	exon	.	+	.	CTD-2267G17.2	3	2.12490859855605e-14	1.67839064304866e-13
ENSG00000139197.37	ENSG00000139197	chr12	dexseq_prepare_annotation2.py	exon	.	+	.	PEX5	27	2.1562021160082e-14	1.7021498752596e-13
ENSG00000154710.ENSG00000243335.41	ENSG00000154710+ENSG00000243335	chr7	dexseq_prepare_annotation2.py	exon	.	+	.		8	2.16330934344015e-14	1.70679997017876e-13
ENSG00000095321.31	ENSG00000095321	chr9	dexseq_prepare_annotation2.py	exon	.	-	.	CRAT	25	2.16892522220029e-14	1.71026885986654e-13
ENSG00000143324.24	ENSG00000143324	chr1	dexseq_prepare_annotation2.py	exon	.	+	.	XPR1	18	2.21583428019066e-14	1.74627658890531e-13
ENSG00000250021.ENSG00000157823.ENSG00000242498.46	ENSG00000250021+ENSG00000157823+ENSG00000242498	chr15	dexseq_prepare_annotation2.py	exon	.	-	.		8	2.23281134897404e-14	1.75866802938843e-13
ENSG00000138399.28	ENSG00000138399	chr2	dexseq_prepare_annotation2.py	exon	.	-	.	FASTKD1	12	2.24174641513675e-14	1.76471485474401e-13
ENSG00000127241.7	ENSG00000127241	chr3	dexseq_prepare_annotation2.py	exon	.	-	.	MASP1	5	2.30754030463651e-14	1.81548936586882e-13
ENSG00000102316.39	ENSG00000102316	chrX	dexseq_prepare_annotation2.py	exon	.	+	.	MAGED2	5	2.32838578767342e-14	1.83086299492617e-13
ENSG00000126970.25	ENSG00000126970	chrX	dexseq_prepare_annotation2.py	exon	.	-	.	ZC4H2	8	2.35674716314298e-14	1.85212600585825e-13
ENSG00000090889.34	ENSG00000090889	chrX	dexseq_prepare_annotation2.py	exon	.	+	.	KIF4A	17	2.41502848370338e-14	1.89686559739032e-13
ENSG00000139372.31	ENSG00000139372	chr12	dexseq_prepare_annotation2.py	exon	.	+	.	TDG	22	2.44419027134231e-14	1.91869620181253e-13
ENSG00000105289.38	ENSG00000105289	chr19	dexseq_prepare_annotation2.py	exon	.	+	.	TJP3	30	2.45954995220318e-14	1.92967375444665e-13
ENSG00000113504.32	ENSG00000113504	chr5	dexseq_prepare_annotation2.py	exon	.	-	.	SLC12A7	12	2.5331646053782e-14	1.98631822717973e-13
ENSG00000163633.24	ENSG00000163633	chr4	dexseq_prepare_annotation2.py	exon	.	-	.	C4orf36	21	2.53586038906836e-14	1.9873212032319e-13
ENSG00000065548.28	ENSG00000065548	chr2	dexseq_prepare_annotation2.py	exon	.	+	.	ZC3H15	10	2.56791019043699e-14	2.01059320322466e-13
ENSG00000211535.ENSG00000114270.124	ENSG00000211535+ENSG00000114270	chr3	dexseq_prepare_annotation2.py	exon	.	-	.		66	2.56842245521713e-14	2.01059320322466e-13
ENSG00000258656.ENSG00000126814.12	ENSG00000258656+ENSG00000126814	chr14	dexseq_prepare_annotation2.py	exon	.	-	.		8	2.57856007611166e-14	2.01740327650275e-13
ENSG00000163395.15	ENSG00000163395	chr1	dexseq_prepare_annotation2.py	exon	.	+	.	IGFN1	5	2.68573074688802e-14	2.10007976127899e-13
ENSG00000214646.9	ENSG00000214646	chr15	dexseq_prepare_annotation2.py	exon	.	-	.	RP11-114H24.4	7	2.72078736952841e-14	2.1263066974788e-13
ENSG00000178999.36	ENSG00000178999	chr17	dexseq_prepare_annotation2.py	exon	.	-	.	AURKB	12	2.7310613690436e-14	2.13314748802581e-13
ENSG00000176986.34	ENSG00000176986	chr10	dexseq_prepare_annotation2.py	exon	.	+	.	SEC24C	9	2.78098758309061e-14	2.17093454733417e-13
ENSG00000105982.24	ENSG00000105982	chr7	dexseq_prepare_annotation2.py	exon	.	+	.	RNF32	6	2.79661896951169e-14	2.18192274217519e-13
ENSG00000198099.32	ENSG00000198099	chr4	dexseq_prepare_annotation2.py	exon	.	-	.	ADH4	28	2.83408973940632e-14	2.20992834154485e-13
ENSG00000128917.16	ENSG00000128917	chr15	dexseq_prepare_annotation2.py	exon	.	+	.	DLL4	15	2.85270314436587e-14	2.22320665050914e-13
ENSG00000163166.35	ENSG00000163166	chr2	dexseq_prepare_annotation2.py	exon	.	-	.	IWS1	23	2.93923939571052e-14	2.28937536052344e-13
ENSG00000185044.25	ENSG00000185044	chr1	dexseq_prepare_annotation2.py	exon	.	-	.	RP11-435B5.4	6	2.97126345849218e-14	2.31303461685507e-13
ENSG00000101977.41	ENSG00000101977	chrX	dexseq_prepare_annotation2.py	exon	.	-	.	MCF2	14	3.16334956278381e-14	2.45989715688245e-13
ENSG00000239520.ENSG00000006125.52	ENSG00000239520+ENSG00000006125	chr17	dexseq_prepare_annotation2.py	exon	.	+	.		30	3.16342634090101e-14	2.45989715688245e-13
ENSG00000171703.33	ENSG00000171703	chr20	dexseq_prepare_annotation2.py	exon	.	+	.	TCEA2	8	3.1653843542216e-14	2.46005605102607e-13
ENSG00000140398.35	ENSG00000140398	chr15	dexseq_prepare_annotation2.py	exon	.	+	.	NEIL1	16	3.17765561729757e-14	2.46822552599393e-13
ENSG00000134255.17	ENSG00000134255	chr1	dexseq_prepare_annotation2.py	exon	.	+	.	CEPT1	8	3.19317637459851e-14	2.47890858787315e-13
ENSG00000112877.24	ENSG00000112877	chr5	dexseq_prepare_annotation2.py	exon	.	+	.	CEP72	20	3.22967328120056e-14	2.5058549108784e-13
ENSG00000198026.37	ENSG00000198026	chr20	dexseq_prepare_annotation2.py	exon	.	-	.	ZNF335	7	3.23941397503521e-14	2.5120231753341e-13
ENSG00000010292.62	ENSG00000010292	chr12	dexseq_prepare_annotation2.py	exon	.	+	.	NCAPD2	17	3.24846593201024e-14	2.51765083393589e-13
ENSG00000156642.35	ENSG00000156642	chr15	dexseq_prepare_annotation2.py	exon	.	-	.	NPTN	7	3.42443920484651e-14	2.65256947352771e-13
ENSG00000185842.81	ENSG00000185842	chr1	dexseq_prepare_annotation2.py	exon	.	+	.	DNAH14	56	3.50187160838513e-14	2.71105159616041e-13
ENSG00000133030.53	ENSG00000133030	chr17	dexseq_prepare_annotation2.py	exon	.	+	.	MPRIP	21	3.52142859584556e-14	2.72468838072375e-13
ENSG00000100342.30	ENSG00000100342	chr22	dexseq_prepare_annotation2.py	exon	.	+	.	APOL1	6	3.53662027809423e-14	2.73493435838511e-13
ENSG00000075426.9	ENSG00000075426	chr2	dexseq_prepare_annotation2.py	exon	.	+	.	FOSL2	5	3.59249160298751e-14	2.77661003893713e-13
ENSG00000174851.25	ENSG00000174851	chr11	dexseq_prepare_annotation2.py	exon	.	-	.	YIF1A	20	3.60194329245868e-14	2.78238218648735e-13
ENSG00000127824.19	ENSG00000127824	chr2	dexseq_prepare_annotation2.py	exon	.	-	.	TUBA4A	8	3.6436810584553e-14	2.81307418205894e-13
ENSG00000134508.28	ENSG00000134508	chr18	dexseq_prepare_annotation2.py	exon	.	+	.	CABLES1	19	3.71441789630107e-14	2.86610859457158e-13
ENSG00000172572.16	ENSG00000172572	chr12	dexseq_prepare_annotation2.py	exon	.	+	.	PDE3A	11	3.83275290560653e-14	2.95579207036e-13
ENSG00000163071.19	ENSG00000163071	chr4	dexseq_prepare_annotation2.py	exon	.	+	.	SPATA18	5	4.04967215439403e-14	3.12136269130986e-13
ENSG00000172361.6	ENSG00000172361	chr18	dexseq_prepare_annotation2.py	exon	.	-	.	CCDC11	4	4.07148922931489e-14	3.13645529427948e-13
ENSG00000169427.12	ENSG00000169427	chr8	dexseq_prepare_annotation2.py	exon	.	-	.	KCNK9	11	4.07938246800413e-14	3.14081104616695e-13
ENSG00000175455.60	ENSG00000175455	chr3	dexseq_prepare_annotation2.py	exon	.	-	.	CCDC14	45	4.08494668882009e-14	3.14336983822096e-13
ENSG00000263053.ENSG00000171282.43	ENSG00000263053+ENSG00000171282	chr17	dexseq_prepare_annotation2.py	exon	.	+	.		27	4.27592044664518e-14	3.28852039613699e-13
ENSG00000091128.48	ENSG00000091128	chr7	dexseq_prepare_annotation2.py	exon	.	-	.	LAMB4	30	4.40253992397872e-14	3.38404548238759e-13
ENSG00000214711.25	ENSG00000214711	chr2	dexseq_prepare_annotation2.py	exon	.	-	.	CAPN14	11	4.43583219111794e-14	3.40776856391032e-13
ENSG00000167995.33	ENSG00000167995	chr11	dexseq_prepare_annotation2.py	exon	.	+	.	BEST1	7	4.47521278148157e-14	3.43614038853987e-13
ENSG00000160404.20	ENSG00000160404	chr9	dexseq_prepare_annotation2.py	exon	.	-	.	TOR2A	11	4.47931283457478e-14	3.43740702644502e-13
ENSG00000184305.19	ENSG00000184305	chr4	dexseq_prepare_annotation2.py	exon	.	+	.	CCSER1	6	4.49843315663961e-14	3.45019247246257e-13
ENSG00000175866.72	ENSG00000175866	chr17	dexseq_prepare_annotation2.py	exon	.	+	.	BAIAP2	47	4.55637734324715e-14	3.49272466508584e-13
ENSG00000172348.8	ENSG00000172348	chr6	dexseq_prepare_annotation2.py	exon	.	-	.	RCAN2	6	4.57105077677694e-14	3.50205900036193e-13
ENSG00000166153.25	ENSG00000166153	chr12	dexseq_prepare_annotation2.py	exon	.	-	.	DEPDC4	10	4.66401285384509e-14	3.57133036647046e-13
ENSG00000164327.43	ENSG00000164327	chr5	dexseq_prepare_annotation2.py	exon	.	-	.	RICTOR	13	4.7011542506771e-14	3.59780642817776e-13
ENSG00000267228.ENSG00000167220.ENSG00000134049.38	ENSG00000267228+ENSG00000167220+ENSG00000134049	chr18	dexseq_prepare_annotation2.py	exon	.	-	.		20	4.77559041387755e-14	3.65277984328649e-13
ENSG00000227855.19	ENSG00000227855	chr7	dexseq_prepare_annotation2.py	exon	.	+	.	DPY19L2P3	14	4.78927496509985e-14	3.66125063817006e-13
ENSG00000134779.42	ENSG00000134779	chr18	dexseq_prepare_annotation2.py	exon	.	-	.	TPGS2	19	4.84335168079886e-14	3.70057393127704e-13
ENSG00000184867.31	ENSG00000184867	chrX	dexseq_prepare_annotation2.py	exon	.	-	.	ARMCX2	6	4.94318471465919e-14	3.7747956002852e-13
ENSG00000172752.46	ENSG00000172752	chr3	dexseq_prepare_annotation2.py	exon	.	+	.	COL6A5	34	4.99048980128828e-14	3.8088460790246e-13
ENSG00000266374.ENSG00000138604.5	ENSG00000266374+ENSG00000138604	chr15	dexseq_prepare_annotation2.py	exon	.	+	.		6	5.05803319225849e-14	3.85829742365427e-13
ENSG00000136718.36	ENSG00000136718	chr2	dexseq_prepare_annotation2.py	exon	.	+	.	IMP4	3	5.09337858657275e-14	3.88314754415448e-13
ENSG00000174744.17	ENSG00000174744	chr11	dexseq_prepare_annotation2.py	exon	.	-	.	BRMS1	8	5.13587007346896e-14	3.91341582784479e-13
ENSG00000262413.2	ENSG00000262413	chr17	dexseq_prepare_annotation2.py	exon	.	+	.	RP11-498C9.3	2	5.19950627516553e-14	3.95975429033779e-13
ENSG00000254275.17	ENSG00000254275	chr8	dexseq_prepare_annotation2.py	exon	.	-	.	RP11-89M16.1	15	5.57451198429655e-14	4.2430414604293e-13
ENSG00000146839.57	ENSG00000146839	chr7	dexseq_prepare_annotation2.py	exon	.	+	.	ZAN	10	5.64533345241966e-14	4.29461701033313e-13
ENSG00000170242.30	ENSG00000170242	chr11	dexseq_prepare_annotation2.py	exon	.	+	.	USP47	22	5.67729320622556e-14	4.31658911094484e-13
ENSG00000154153.20	ENSG00000154153	chr5	dexseq_prepare_annotation2.py	exon	.	-	.	FAM134B	5	5.79000861596573e-14	4.39990470556702e-13
ENSG00000118518.20	ENSG00000118518	chr6	dexseq_prepare_annotation2.py	exon	.	+	.	RNF146	14	5.83813082632614e-14	4.43407142564716e-13
ENSG00000135912.67	ENSG00000135912	chr2	dexseq_prepare_annotation2.py	exon	.	+	.	TTLL4	9	5.9148310434565e-14	4.48989447389653e-13
ENSG00000105245.30	ENSG00000105245	chr19	dexseq_prepare_annotation2.py	exon	.	-	.	NUMBL	25	5.93597567682912e-14	4.50350820954889e-13
ENSG00000147206.37	ENSG00000147206	chrX	dexseq_prepare_annotation2.py	exon	.	-	.	NXF3	20	6.18558726773256e-14	4.69034692928391e-13
ENSG00000085982.51	ENSG00000085982	chr2	dexseq_prepare_annotation2.py	exon	.	-	.	USP40	8	6.21202514789698e-14	4.70784920446779e-13
ENSG00000257489.ENSG00000221770.ENSG00000238105.ENSG00000266610.70	ENSG00000257489+ENSG00000221770+ENSG00000238105+ENSG00000266610	chr12	dexseq_prepare_annotation2.py	exon	.	-	.		12	6.27691352709671e-14	4.75445696318103e-13
ENSG00000182871.50	ENSG00000182871	chr21	dexseq_prepare_annotation2.py	exon	.	+	.	COL18A1	11	6.45181624889103e-14	4.88429996435204e-13
ENSG00000148481.22	ENSG00000148481	chr10	dexseq_prepare_annotation2.py	exon	.	-	.	FAM188A	11	6.48472255087088e-14	4.90656353525441e-13
ENSG00000158473.6	ENSG00000158473	chr1	dexseq_prepare_annotation2.py	exon	.	+	.	CD1D	3	6.52267435643255e-14	4.93261864539276e-13
ENSG00000172046.54	ENSG00000172046	chr3	dexseq_prepare_annotation2.py	exon	.	-	.	USP19	31	6.55039821905218e-14	4.95091520565e-13
ENSG00000187527.37	ENSG00000187527	chr3	dexseq_prepare_annotation2.py	exon	.	-	.	ATP13A5	24	6.76688176390671e-14	5.11178338094149e-13
ENSG00000150991.36	ENSG00000150991	chr12	dexseq_prepare_annotation2.py	exon	.	-	.	UBC	15	6.83768115904194e-14	5.16248607637462e-13
ENSG00000103540.32	ENSG00000103540	chr16	dexseq_prepare_annotation2.py	exon	.	+	.	CCP110	21	6.94390702036394e-14	5.23986700815843e-13
ENSG00000141298.39	ENSG00000141298	chr17	dexseq_prepare_annotation2.py	exon	.	-	.	SSH2	17	7.02212839963763e-14	5.29604393495251e-13
ENSG00000181378.48	ENSG00000181378	chr2	dexseq_prepare_annotation2.py	exon	.	-	.	CCDC108	17	7.33722556373373e-14	5.53071468071235e-13
ENSG00000128886.ENSG00000262560.ENSG00000184716.55	ENSG00000128886+ENSG00000262560+ENSG00000184716	chr15	dexseq_prepare_annotation2.py	exon	.	-	.		8	7.41372895095762e-14	5.58538075854100e-13
ENSG00000180043.ENSG00000160471.ENSG00000267706.50	ENSG00000180043+ENSG00000160471+ENSG00000267706	chr19	dexseq_prepare_annotation2.py	exon	.	-	.		28	7.42163233169319e-14	5.58833378148105e-13
ENSG00000125629.16	ENSG00000125629	chr2	dexseq_prepare_annotation2.py	exon	.	+	.	INSIG2	8	7.44100067917772e-14	5.59991188452281e-13
ENSG00000141279.84	ENSG00000141279	chr17	dexseq_prepare_annotation2.py	exon	.	+	.	NPEPPS	41	7.51778683996107e-14	5.65466561881897e-13
ENSG00000177138.21	ENSG00000177138	chrX	dexseq_prepare_annotation2.py	exon	.	-	.	FAM9B	12	7.54787058266695e-14	5.67425126118178e-13
ENSG00000236951.9	ENSG00000236951	chrY	dexseq_prepare_annotation2.py	exon	.	-	.	AC007359.6	2	7.71285033673722e-14	5.79517217588376e-13
ENSG00000260037.8	ENSG00000260037	chr15	dexseq_prepare_annotation2.py	exon	.	+	.	CTD-2524L6.3	6	7.92861117154621e-14	5.95409836801126e-13
ENSG00000078403.35	ENSG00000078403	chr10	dexseq_prepare_annotation2.py	exon	.	+	.	MLLT10	26	7.94844073997975e-14	5.96579597113087e-13
ENSG00000141101.15	ENSG00000141101	chr16	dexseq_prepare_annotation2.py	exon	.	-	.	NOB1	8	7.97612570171618e-14	5.9833738686457e-13
ENSG00000175029.37	ENSG00000175029	chr10	dexseq_prepare_annotation2.py	exon	.	-	.	CTBP2	26	8.08745951077411e-14	6.06364949316618e-13
ENSG00000259641.9	ENSG00000259641	chr15	dexseq_prepare_annotation2.py	exon	.	+	.	RP11-279F6.3	6	8.15331969041193e-14	6.10976328082791e-13
ENSG00000147316.22	ENSG00000147316	chr8	dexseq_prepare_annotation2.py	exon	.	+	.	MCPH1	3	8.63826226161968e-14	6.46970331051793e-13
ENSG00000215462.ENSG00000102547.39	ENSG00000215462+ENSG00000102547	chr13	dexseq_prepare_annotation2.py	exon	.	-	.		25	8.856156176634e-14	6.62935746242378e-13
ENSG00000205060.13	ENSG00000205060	chr7	dexseq_prepare_annotation2.py	exon	.	-	.	SLC35B4	11	8.9031653809821e-14	6.66099221143557e-13
ENSG00000140374.45	ENSG00000140374	chr15	dexseq_prepare_annotation2.py	exon	.	-	.	ETFA	4	8.95605784542166e-14	6.69699250829292e-13
ENSG00000164038.ENSG00000164039.66	ENSG00000164038+ENSG00000164039	chr4	dexseq_prepare_annotation2.py	exon	.	-	.		4	9.07550572703242e-14	6.78269548954773e-13
ENSG00000197283.ENSG00000264085.34	ENSG00000197283+ENSG00000264085	chr6	dexseq_prepare_annotation2.py	exon	.	+	.		12	9.2192864560741e-14	6.88648298220487e-13
ENSG00000178982.27	ENSG00000178982	chr19	dexseq_prepare_annotation2.py	exon	.	+	.	EIF3K	12	9.70201929127654e-14	7.24321057041125e-13
ENSG00000001630.ENSG00000240720.34	ENSG00000001630+ENSG00000240720	chr7	dexseq_prepare_annotation2.py	exon	.	-	.		16	9.94775973278392e-14	7.422721996356e-13
ENSG00000143398.48	ENSG00000143398	chr1	dexseq_prepare_annotation2.py	exon	.	+	.	PIP5K1A	15	1.01758349611057e-13	7.58886830592191e-13
ENSG00000100376.36	ENSG00000100376	chr22	dexseq_prepare_annotation2.py	exon	.	+	.	FAM118A	28	1.03379086571988e-13	7.70564201079623e-13
ENSG00000156273.ENSG00000183653.ENSG00000215533.35	ENSG00000156273+ENSG00000183653+ENSG00000215533	chr21	dexseq_prepare_annotation2.py	exon	.	+	.		22	1.08831063791364e-13	8.10771196423398e-13
ENSG00000171564.21	ENSG00000171564	chr4	dexseq_prepare_annotation2.py	exon	.	+	.	FGB	17	1.13863023658704e-13	8.47808118834553e-13
ENSG00000139132.60	ENSG00000139132	chr12	dexseq_prepare_annotation2.py	exon	.	+	.	FGD4	7	1.16389608749101e-13	8.66160971635221e-13
ENSG00000148606.35	ENSG00000148606	chr10	dexseq_prepare_annotation2.py	exon	.	-	.	POLR3A	21	1.18634372001388e-13	8.82398181567061e-13
ENSG00000073464.15	ENSG00000073464	chrX	dexseq_prepare_annotation2.py	exon	.	+	.	CLCN4	7	1.20113563444808e-13	8.92926904082551e-13
ENSG00000132522.ENSG00000261915.ENSG00000215041.110	ENSG00000132522+ENSG00000261915+ENSG00000215041	chr17	dexseq_prepare_annotation2.py	exon	.	-	.		42	1.23580770250513e-13	9.1821559590794e-13
ENSG00000112514.37	ENSG00000112514	chr6	dexseq_prepare_annotation2.py	exon	.	-	.	CUTA	8	1.2403936044043e-13	9.2113507054439e-13
ENSG00000156970.ENSG00000259288.ENSG00000137843.104	ENSG00000156970+ENSG00000259288+ENSG00000137843	chr15	dexseq_prepare_annotation2.py	exon	.	+	.		53	1.25354146769507e-13	9.30406333800343e-13
ENSG00000163510.14	ENSG00000163510	chr2	dexseq_prepare_annotation2.py	exon	.	-	.	CWC22	2	1.27173280888426e-13	9.43409193179712e-13
ENSG00000175387.34	ENSG00000175387	chr18	dexseq_prepare_annotation2.py	exon	.	-	.	SMAD2	29	1.28199186091501e-13	9.5051700977356e-13
ENSG00000140519.26	ENSG00000140519	chr15	dexseq_prepare_annotation2.py	exon	.	-	.	RHCG	17	1.28981362320748e-13	9.55811173077366e-13
ENSG00000130958.19	ENSG00000130958	chr9	dexseq_prepare_annotation2.py	exon	.	-	.	SLC35D2	5	1.32776553314813e-13	9.83415781362297e-13
ENSG00000008382.27	ENSG00000008382	chr19	dexseq_prepare_annotation2.py	exon	.	+	.	MPND	7	1.41203687922825e-13	1.04527985972632e-12
ENSG00000166225.32	ENSG00000166225	chr12	dexseq_prepare_annotation2.py	exon	.	+	.	FRS2	25	1.41401351482147e-13	1.04619101191538e-12
ENSG00000013725.38	ENSG00000013725	chr11	dexseq_prepare_annotation2.py	exon	.	+	.	CD6	24	1.4183729696634e-13	1.0488632587474e-12
ENSG00000236144.15	ENSG00000236144	chr19	dexseq_prepare_annotation2.py	exon	.	-	.	AD000090.2	8	1.42717082914554e-13	1.05481308699967e-12
ENSG00000251154.ENSG00000058091.ENSG00000157224.ENSG00000105793.ENSG00000273299.120	ENSG00000251154+ENSG00000058091+ENSG00000157224+ENSG00000105793+ENSG00000273299	chr7	dexseq_prepare_annotation2.py	exon	.	+	.		21	1.43371934856213e-13	1.05909505116533e-12
ENSG00000203710.60	ENSG00000203710	chr1	dexseq_prepare_annotation2.py	exon	.	+	.	CR1	19	1.49603890658915e-13	1.10454914640172e-12
ENSG00000081059.68	ENSG00000081059	chr5	dexseq_prepare_annotation2.py	exon	.	+	.	TCF7	24	1.50228305349687e-13	1.10857583768828e-12
ENSG00000108799.17	ENSG00000108799	chr17	dexseq_prepare_annotation2.py	exon	.	-	.	EZH1	5	1.52787247046941e-13	1.12686619430835e-12
ENSG00000105402.31	ENSG00000105402	chr19	dexseq_prepare_annotation2.py	exon	.	-	.	NAPA	6	1.57025239472347e-13	1.15751448203788e-12
ENSG00000260781.18	ENSG00000260781	chr16	dexseq_prepare_annotation2.py	exon	.	-	.	ARHGAP23P1	15	1.65869218008645e-13	1.22206585621075e-12
ENSG00000147394.33	ENSG00000147394	chrX	dexseq_prepare_annotation2.py	exon	.	+	.	ZNF185	20	1.67087788829463e-13	1.23039763868751e-12
ENSG00000180229.63	ENSG00000180229	chr15	dexseq_prepare_annotation2.py	exon	.	-	.	HERC2P3	24	1.69323398860444e-13	1.24620600168642e-12
ENSG00000113597.ENSG00000253251.40	ENSG00000113597+ENSG00000253251	chr5	dexseq_prepare_annotation2.py	exon	.	+	.		5	1.74584121719321e-13	1.28425068666945e-12
ENSG00000007314.28	ENSG00000007314	chr17	dexseq_prepare_annotation2.py	exon	.	-	.	SCN4A	18	1.74730555241199e-13	1.2846542080312e-12
ENSG00000158113.22	ENSG00000158113	chr12	dexseq_prepare_annotation2.py	exon	.	+	.	LRRC43	22	1.78369650723833e-13	1.31072260888105e-12
ENSG00000236581.67	ENSG00000236581	chr13	dexseq_prepare_annotation2.py	exon	.	+	.	STARD13-AS	39	1.78718733385219e-13	1.31260020519783e-12
ENSG00000198874.8	ENSG00000198874	chr7	dexseq_prepare_annotation2.py	exon	.	+	.	TYW1	5	1.80694330523566e-13	1.326415525162e-12
ENSG00000142082.43	ENSG00000142082	chr11	dexseq_prepare_annotation2.py	exon	.	-	.	SIRT3	14	1.89460986717941e-13	1.3900411724264e-12
ENSG00000224699.42	ENSG00000224699	chr1	dexseq_prepare_annotation2.py	exon	.	+	.	LAMTOR5-AS1	19	1.89733089287006e-13	1.3913098674951e-12
ENSG00000153707.53	ENSG00000153707	chr9	dexseq_prepare_annotation2.py	exon	.	-	.	PTPRD	4	1.94302258338551e-13	1.42407109716468e-12
ENSG00000166889.21	ENSG00000166889	chr11	dexseq_prepare_annotation2.py	exon	.	-	.	PATL1	9	2.05717763693103e-13	1.50694975931428e-12
ENSG00000104960.63	ENSG00000104960	chr19	dexseq_prepare_annotation2.py	exon	.	+	.	PTOV1	25	2.05993033410992e-13	1.50817863919071e-12
ENSG00000139291.ENSG00000258064.ENSG00000173451.19	ENSG00000139291+ENSG00000258064+ENSG00000173451	chr12	dexseq_prepare_annotation2.py	exon	.	+	.		10	2.06554894930117e-13	1.51150342518502e-12
ENSG00000133574.13	ENSG00000133574	chr7	dexseq_prepare_annotation2.py	exon	.	+	.	GIMAP4	12	2.06970602165107e-13	1.51375579101779e-12
ENSG00000129351.60	ENSG00000129351	chr19	dexseq_prepare_annotation2.py	exon	.	+	.	ILF3	18	2.07855957911431e-13	1.51943896695235e-12
ENSG00000179709.12	ENSG00000179709	chr19	dexseq_prepare_annotation2.py	exon	.	+	.	NLRP8	13	2.09735633626499e-13	1.53225015058563e-12
ENSG00000005187.44	ENSG00000005187	chr16	dexseq_prepare_annotation2.py	exon	.	+	.	ACSM3	8	2.09826956036142e-13	1.53225015058563e-12
ENSG00000167965.72	ENSG00000167965	chr16	dexseq_prepare_annotation2.py	exon	.	+	.	MLST8	29	2.10566288058812e-13	1.53630578998724e-12
ENSG00000095637.36	ENSG00000095637	chr10	dexseq_prepare_annotation2.py	exon	.	-	.	SORBS1	16	2.10601371125283e-13	1.53630578998724e-12
ENSG00000196850.7	ENSG00000196850	chr12	dexseq_prepare_annotation2.py	exon	.	-	.	PPTC7	7	2.14353305547697e-13	1.56286287433633e-12
ENSG00000186469.32	ENSG00000186469	chr14	dexseq_prepare_annotation2.py	exon	.	+	.	GNG2	14	2.16028175344416e-13	1.57425623050985e-12
ENSG00000059588.46	ENSG00000059588	chr1	dexseq_prepare_annotation2.py	exon	.	-	.	TARBP1	24	2.20516586898797e-13	1.60613015629092e-12
ENSG00000159842.100	ENSG00000159842	chr17	dexseq_prepare_annotation2.py	exon	.	-	.	ABR	31	2.22387242115198e-13	1.61891449527348e-12
ENSG00000159082.52	ENSG00000159082	chr21	dexseq_prepare_annotation2.py	exon	.	-	.	SYNJ1	34	2.25037941224849e-13	1.63736112007375e-12
ENSG00000100266.ENSG00000242247.52	ENSG00000100266+ENSG00000242247	chr22	dexseq_prepare_annotation2.py	exon	.	-	.		9	2.2669037412925e-13	1.64852906598502e-12
ENSG00000242294.ENSG00000121716.ENSG00000085514.ENSG00000235333.ENSG00000272752.83	ENSG00000242294+ENSG00000121716+ENSG00000085514+ENSG00000235333+ENSG00000272752	chr7	dexseq_prepare_annotation2.py	exon	.	+	.		31	2.31180659055334e-13	1.68031206488509e-12
ENSG00000112038.34	ENSG00000112038	chr6	dexseq_prepare_annotation2.py	exon	.	+	.	OPRM1	20	2.35030923411886e-13	1.70741263263695e-12
ENSG00000173273.50	ENSG00000173273	chr8	dexseq_prepare_annotation2.py	exon	.	+	.	TNKS	28	2.3608003157011e-13	1.71414631618297e-12
ENSG00000156265.33	ENSG00000156265	chr21	dexseq_prepare_annotation2.py	exon	.	+	.	MAP3K7CL	10	2.40106065194783e-13	1.74247691803022e-12
ENSG00000146281.6	ENSG00000146281	chr6	dexseq_prepare_annotation2.py	exon	.	+	.	PM20D2	5	2.45524784616532e-13	1.78087987518134e-12
ENSG00000176463.35	ENSG00000176463	chr15	dexseq_prepare_annotation2.py	exon	.	+	.	SLCO3A1	11	2.46477793348015e-13	1.78686846774468e-12
ENSG00000004455.31	ENSG00000004455	chr1	dexseq_prepare_annotation2.py	exon	.	-	.	AK2	3	2.52360121119705e-13	1.82856806770001e-12
ENSG00000155761.77	ENSG00000155761	chr1	dexseq_prepare_annotation2.py	exon	.	-	.	SPAG17	51	2.57530261815526e-13	1.86506686254424e-12
ENSG00000264594.ENSG00000204580.145	ENSG00000264594+ENSG00000204580	chr6	dexseq_prepare_annotation2.py	exon	.	+	.		19	2.57938454858827e-13	1.86705915622272e-12
ENSG00000138400.24	ENSG00000138400	chr2	dexseq_prepare_annotation2.py	exon	.	-	.	MDH1B	13	2.62502045997357e-13	1.89911227501337e-12
ENSG00000233528.3	ENSG00000233528	chr13	dexseq_prepare_annotation2.py	exon	.	+	.	LINC00430	4	2.65498038989633e-13	1.91979716028174e-12
ENSG00000197360.10	ENSG00000197360	chr19	dexseq_prepare_annotation2.py	exon	.	-	.	ZNF98	4	2.71989101962558e-13	1.96572031031981e-12
ENSG00000142102.38	ENSG00000142102	chr11	dexseq_prepare_annotation2.py	exon	.	+	.	ATHL1	36	2.72298573030181e-13	1.96694355430864e-12
ENSG00000124721.87	ENSG00000124721	chr6	dexseq_prepare_annotation2.py	exon	.	+	.	DNAH8	31	2.73695690627362e-13	1.97601808961432e-12
ENSG00000136002.43	ENSG00000136002	chr2	dexseq_prepare_annotation2.py	exon	.	+	.	ARHGEF4	25	2.83205380875304e-13	2.0436240138471e-12
ENSG00000260448.5	ENSG00000260448	chr16	dexseq_prepare_annotation2.py	exon	.	-	.	RP11-449H11.1	4	2.86980239143026e-13	2.06979886616883e-12
ENSG00000018236.42	ENSG00000018236	chr12	dexseq_prepare_annotation2.py	exon	.	+	.	CNTN1	12	2.88448059595084e-13	2.07931622816025e-12
ENSG00000233005.3	ENSG00000233005	chr2	dexseq_prepare_annotation2.py	exon	.	+	.	AC067959.1	3	2.90871804557902e-13	2.09571118353274e-12
ENSG00000007923.11	ENSG00000007923	chr1	dexseq_prepare_annotation2.py	exon	.	-	.	DNAJC11	10	2.94894485021392e-13	2.12360361184809e-12
ENSG00000233917.16	ENSG00000233917	chr15	dexseq_prepare_annotation2.py	exon	.	-	.	POTEB	11	3.0460340898821e-13	2.19239436700185e-12
ENSG00000184863.39	ENSG00000184863	chr7	dexseq_prepare_annotation2.py	exon	.	+	.	RBM33	13	3.05616872248964e-13	2.1985607609787e-12
ENSG00000105298.33	ENSG00000105298	chr19	dexseq_prepare_annotation2.py	exon	.	-	.	CACTIN	21	3.09265140040873e-13	2.22366549692125e-12
ENSG00000183690.12	ENSG00000183690	chrX	dexseq_prepare_annotation2.py	exon	.	-	.	EFHC2	3	3.14528292977203e-13	2.26034984317838e-12
ENSG00000158805.36	ENSG00000158805	chr16	dexseq_prepare_annotation2.py	exon	.	+	.	ZNF276	15	3.19467381298401e-13	2.2946689323369e-12
ENSG00000133056.32	ENSG00000133056	chr1	dexseq_prepare_annotation2.py	exon	.	-	.	PIK3C2B	5	3.27438408432596e-13	2.35071954631139e-12
ENSG00000006194.25	ENSG00000006194	chr16	dexseq_prepare_annotation2.py	exon	.	+	.	ZNF263	18	3.30287620937359e-13	2.36996150716587e-12
ENSG00000149231.28	ENSG00000149231	chr11	dexseq_prepare_annotation2.py	exon	.	-	.	CCDC82	19	3.31609606471131e-13	2.37823085867946e-12
ENSG00000134516.82	ENSG00000134516	chr5	dexseq_prepare_annotation2.py	exon	.	+	.	DOCK2	19	3.36352683454809e-13	2.41101453423815e-12
ENSG00000189430.22	ENSG00000189430	chr19	dexseq_prepare_annotation2.py	exon	.	+	.	NCR1	14	3.41467120991419e-13	2.4464253183185e-12
ENSG00000162618.17	ENSG00000162618	chr1	dexseq_prepare_annotation2.py	exon	.	-	.	ELTD1	10	3.43941854813973e-13	2.46289756984707e-12
ENSG00000188656.ENSG00000229549.18	ENSG00000188656+ENSG00000229549	chrY	dexseq_prepare_annotation2.py	exon	.	+	.		16	3.44639513107045e-13	2.46663422952328e-12
ENSG00000144504.55	ENSG00000144504	chr2	dexseq_prepare_annotation2.py	exon	.	-	.	ANKMY1	8	3.48159394760569e-13	2.49055583360595e-12
ENSG00000230534.10	ENSG00000230534	chr10	dexseq_prepare_annotation2.py	exon	.	-	.	RP11-297A16.2	5	3.53678316379475e-13	2.52874588285997e-12
ENSG00000162374.28	ENSG00000162374	chr1	dexseq_prepare_annotation2.py	exon	.	+	.	ELAVL4	14	3.59528837584999e-13	2.56926670078572e-12
ENSG00000140263.23	ENSG00000140263	chr15	dexseq_prepare_annotation2.py	exon	.	+	.	SORD	14	3.80263757139749e-13	2.71605905557861e-12
ENSG00000180098.30	ENSG00000180098	chr1	dexseq_prepare_annotation2.py	exon	.	+	.	TRNAU1AP	19	3.80499405357948e-13	2.71635911366987e-12
ENSG00000163781.47	ENSG00000163781	chr3	dexseq_prepare_annotation2.py	exon	.	-	.	TOPBP1	22	3.82461268248201e-13	2.72897592623894e-12
ENSG00000166436.36	ENSG00000166436	chr11	dexseq_prepare_annotation2.py	exon	.	-	.	TRIM66	5	3.86869870612091e-13	2.75902925518374e-12
ENSG00000074935.34	ENSG00000074935	chr6	dexseq_prepare_annotation2.py	exon	.	-	.	TUBE1	17	3.88747075940608e-13	2.77100812057665e-12
ENSG00000233382.7	ENSG00000233382	chrX	dexseq_prepare_annotation2.py	exon	.	-	.	NKAPP1	5	4.04467705482223e-13	2.88160130650311e-12
ENSG00000144136.29	ENSG00000144136	chr2	dexseq_prepare_annotation2.py	exon	.	+	.	SLC20A1	11	4.10899011188344e-13	2.92593468474624e-12
ENSG00000244041.ENSG00000124588.35	ENSG00000244041+ENSG00000124588	chr6	dexseq_prepare_annotation2.py	exon	.	+	.		29	4.12385802743555e-13	2.9350319842144e-12
ENSG00000174358.14	ENSG00000174358	chr5	dexseq_prepare_annotation2.py	exon	.	+	.	SLC6A19	12	4.17657100935638e-13	2.97104148677745e-12
ENSG00000136560.54	ENSG00000136560	chr2	dexseq_prepare_annotation2.py	exon	.	+	.	TANK	18	4.1979460815281e-13	2.98473328087563e-12
ENSG00000069869.47	ENSG00000069869	chr15	dexseq_prepare_annotation2.py	exon	.	-	.	NEDD4	19	4.23140281281056e-13	3.00699689250793e-12
ENSG00000121104.33	ENSG00000121104	chr17	dexseq_prepare_annotation2.py	exon	.	-	.	FAM117A	9	4.28969534603262e-13	3.04687829438712e-12
ENSG00000073584.ENSG00000213424.ENSG00000264058.19	ENSG00000073584+ENSG00000213424+ENSG00000264058	chr17	dexseq_prepare_annotation2.py	exon	.	-	.		11	4.33045721556384e-13	3.07427397874137e-12
ENSG00000028203.83	ENSG00000028203	chr12	dexseq_prepare_annotation2.py	exon	.	+	.	VEZT	35	4.44428532604421e-13	3.15348682618858e-12
ENSG00000158417.21	ENSG00000158417	chr2	dexseq_prepare_annotation2.py	exon	.	+	.	EIF5B	12	4.45471760683099e-13	3.15929113188196e-12
ENSG00000150990.38	ENSG00000150990	chr12	dexseq_prepare_annotation2.py	exon	.	-	.	DHX37	22	4.46109405483158e-13	3.16221462360674e-12
ENSG00000148541.50	ENSG00000148541	chr10	dexseq_prepare_annotation2.py	exon	.	-	.	FAM13C	29	4.50338194401322e-13	3.19057787427361e-12
ENSG00000257083.7	ENSG00000257083	chr12	dexseq_prepare_annotation2.py	exon	.	-	.	RP11-123O10.3	7	4.56291888243883e-13	3.23112701074467e-12
ENSG00000100503.62	ENSG00000100503	chr14	dexseq_prepare_annotation2.py	exon	.	-	.	NIN	14	4.57277665731861e-13	3.23647381174902e-12
ENSG00000167604.32	ENSG00000167604	chr19	dexseq_prepare_annotation2.py	exon	.	-	.	NFKBID	20	4.7142350665686e-13	3.33491122107031e-12
ENSG00000077147.12	ENSG00000077147	chr10	dexseq_prepare_annotation2.py	exon	.	-	.	TM9SF3	13	4.85714437530848e-13	3.43427526697718e-12
ENSG00000154358.122	ENSG00000154358	chr1	dexseq_prepare_annotation2.py	exon	.	+	.	OBSCN	16	5.07121739980829e-13	3.58383061382926e-12
ENSG00000250791.6	ENSG00000250791	chr4	dexseq_prepare_annotation2.py	exon	.	-	.	RP11-55L3.1	7	5.12451913771149e-13	3.61967545135029e-12
ENSG00000075336.13	ENSG00000075336	chr18	dexseq_prepare_annotation2.py	exon	.	+	.	TIMM21	3	5.15735655642571e-13	3.64103662675088e-12
ENSG00000259132.ENSG00000129474.ENSG00000092036.ENSG00000265037.75	ENSG00000259132+ENSG00000129474+ENSG00000092036+ENSG00000265037	chr14	dexseq_prepare_annotation2.py	exon	.	-	.		30	5.28423201985502e-13	3.72873273513714e-12
ENSG00000169689.26	ENSG00000169689	chr17	dexseq_prepare_annotation2.py	exon	.	-	.	STRA13	13	5.31647737404558e-13	3.74960003032234e-12
ENSG00000167693.20	ENSG00000167693	chr17	dexseq_prepare_annotation2.py	exon	.	-	.	NXN	4	5.35037189727237e-13	3.7706919531356e-12
ENSG00000160293.ENSG00000256225.35	ENSG00000160293+ENSG00000256225	chr9	dexseq_prepare_annotation2.py	exon	.	-	.		29	5.35175910941901e-13	3.7706919531356e-12
ENSG00000078043.33	ENSG00000078043	chr18	dexseq_prepare_annotation2.py	exon	.	-	.	PIAS2	2	5.41307494685313e-13	3.8119786824526e-12
ENSG00000118160.24	ENSG00000118160	chr19	dexseq_prepare_annotation2.py	exon	.	-	.	SLC8A2	17	5.42387523973588e-13	3.81766793090892e-12
ENSG00000168065.9	ENSG00000168065	chr11	dexseq_prepare_annotation2.py	exon	.	+	.	SLC22A11	4	5.43398433979086e-13	3.822865211564e-12
ENSG00000067798.66	ENSG00000067798	chr12	dexseq_prepare_annotation2.py	exon	.	+	.	NAV3	9	5.49119651736014e-13	3.86117818273324e-12
ENSG00000196923.45	ENSG00000196923	chr5	dexseq_prepare_annotation2.py	exon	.	-	.	PDLIM7	24	5.51782349150044e-13	3.87795731156153e-12
ENSG00000174990.10	ENSG00000174990	chr16	dexseq_prepare_annotation2.py	exon	.	-	.	CA5A	8	5.53618448825015e-13	3.88891316981337e-12
ENSG00000160801.25	ENSG00000160801	chr3	dexseq_prepare_annotation2.py	exon	.	+	.	PTH1R	3	5.78175489607747e-13	4.05938226637512e-12
ENSG00000119535.47	ENSG00000119535	chr1	dexseq_prepare_annotation2.py	exon	.	-	.	CSF3R	21	5.98402629444626e-13	4.19929569077e-12
[truncated: 4,246 more rows]
