# Supplementary material for: The transcriptomic response of cells to a drug combination is more than the sum of the responses to the monotherapies
Source: eLife. 2020 Sep 18;9:e52707. doi: 10.7554/eLife.52707 (PMC7546737; doi:10.7554/eLife.52707)
Supplement: Source data 8. [file elife-52707-data8.zip › Supplementary Item 13 Differential Splicing/MFL_singlet_DMSO_singlet_6_dynsyn_exon_O_fcounts_O_flatten_exon_name.mtrx_exons_intragene_t_test_FDR_10]

V1	V2	V3	V4	V5	V6	V7	V8	V9	V10	V11	V12	id	logFC	t	P.Value	FDR
ENSG00000180448.9	ENSG00000180448	ENSG00000180448_010	chr19	dexseq_prepare_annotation2.py	exon	1071220	1071357	.	+	.	ENST00000543365__exon_number_010__gene_id_ENSG00000180448	HMHA1	ENSG00000180448.9	-4.53984231939983	-55.8620191838755	1.06211248974359e-110	1.39656109163895e-105
ENSG00000091536.72	ENSG00000091536	ENSG00000091536_073	chr17	dexseq_prepare_annotation2.py	exon	18062239	18062311	.	+	.	ENST00000578472+ENST00000556535+ENST00000418233+ENST00000557655+ENST00000205890+ENST00000433411__exon_number_073__gene_id_ENSG00000091536	MYO15A	ENSG00000091536.72	-1.22294834728199	-27.2771341306165	6.72881199973332e-81	4.42382380516467e-76
ENSG00000161010.ENSG00000197226.23	ENSG00000161010+ENSG00000197226	ENSG00000161010+ENSG00000197226_024	chr5	dexseq_prepare_annotation2.py	exon	179268907	179268907	.	-	.	ENST00000520995+ENST00000523084+ENST00000376931+ENST00000522663+ENST00000520150+ENST00000518235+ENST00000292586+ENST00000521675+ENST00000519208+ENST00000521299+ENST00000523737+ENST00000520698+ENST00000403396+ENST00000518219+ENST00000520900__exon_number_024__gene_id_ENSG00000161010+ENSG00000197226		ENSG00000161010.ENSG00000197226.23	-1.19133310541285	-28.7449508103524	3.29741790682844e-77	1.44524727716988e-72
ENSG00000180448.3	ENSG00000180448	ENSG00000180448_004	chr19	dexseq_prepare_annotation2.py	exon	1067316	1067317	.	+	.	ENST00000587602+ENST00000536472+ENST00000313093__exon_number_004__gene_id_ENSG00000180448	HMHA1	ENSG00000180448.3	-4.22642052202278	-33.1708817432916	8.30871241575224e-76	2.73126071708712e-71
ENSG00000091536.73	ENSG00000091536	ENSG00000091536_074	chr17	dexseq_prepare_annotation2.py	exon	18062589	18062661	.	+	.	ENST00000578472+ENST00000556535+ENST00000557190+ENST00000418233+ENST00000557655+ENST00000205890+ENST00000433411__exon_number_074__gene_id_ENSG00000091536	MYO15A	ENSG00000091536.73	-1.22073112077941	-24.8525096237921	7.27452080313892e-73	1.91303893176787e-68
ENSG00000138744.ENSG00000198301.7	ENSG00000138744+ENSG00000198301	ENSG00000138744+ENSG00000198301_008	chr4	dexseq_prepare_annotation2.py	exon	76839914	76839942	.	-	.	ENST00000602782+ENST00000286733__exon_number_008__gene_id_ENSG00000138744+ENSG00000198301		ENSG00000138744.ENSG00000198301.7	-2.20662573307394	-28.3309500807734	7.07700661728107e-70	1.51230910554419e-65
ENSG00000180448.2	ENSG00000180448	ENSG00000180448_003	chr19	dexseq_prepare_annotation2.py	exon	1067174	1067315	.	+	.	ENST00000313093__exon_number_003__gene_id_ENSG00000180448	HMHA1	ENSG00000180448.2	-4.18652500464673	-30.1511026556641	8.05098809695818e-70	1.51230910554419e-65
ENSG00000180448.7	ENSG00000180448	ENSG00000180448_008	chr19	dexseq_prepare_annotation2.py	exon	1068332	1068412	.	+	.	ENST00000590214__exon_number_008__gene_id_ENSG00000180448	HMHA1	ENSG00000180448.7	-4.27560760386686	-29.896885097901	2.68383951203587e-69	4.41119216997606e-65
ENSG00000138744.ENSG00000198301.3	ENSG00000138744+ENSG00000198301	ENSG00000138744+ENSG00000198301_004	chr4	dexseq_prepare_annotation2.py	exon	76835458	76835491	.	-	.	ENST00000513045+ENST00000511606+ENST00000286733__exon_number_004__gene_id_ENSG00000138744+ENSG00000198301		ENSG00000138744.ENSG00000198301.3	-2.18061189076149	-27.0407896325538	8.26595642862456e-67	1.20764704982602e-62
ENSG00000180448.6	ENSG00000180448	ENSG00000180448_007	chr19	dexseq_prepare_annotation2.py	exon	1067497	1067673	.	+	.	ENST00000586866__exon_number_007__gene_id_ENSG00000180448	HMHA1	ENSG00000180448.6	-4.35008875818595	-28.2552763237914	7.58548313991878e-66	9.9740759258478e-62
ENSG00000112159.108	ENSG00000112159	ENSG00000112159_109	chr6	dexseq_prepare_annotation2.py	exon	90504296	90504520	.	-	.	ENST00000369393+ENST00000428876+ENST00000439638__exon_number_109__gene_id_ENSG00000112159	MDN1	ENSG00000112159.108	-0.715404800152566	-21.3682318963045	7.19535635611551e-64	8.60100192644793e-60
ENSG00000180448.4	ENSG00000180448	ENSG00000180448_005	chr19	dexseq_prepare_annotation2.py	exon	1067318	1067325	.	+	.	ENST00000591293+ENST00000587602+ENST00000536472+ENST00000313093__exon_number_005__gene_id_ENSG00000180448	HMHA1	ENSG00000180448.4	-4.06611530391977	-26.466155681745	6.21733210348257e-62	6.81258984129017e-58
ENSG00000079102.31	ENSG00000079102	ENSG00000079102_032	chr8	dexseq_prepare_annotation2.py	exon	93023281	93023315	.	-	.	ENST00000396218+ENST00000360348+ENST00000523629+ENST00000520724+ENST00000436581+ENST00000518844+ENST00000523290+ENST00000265814+ENST00000521553+ENST00000519847+ENST00000518992+ENST00000521054+ENST00000422361__exon_number_032__gene_id_ENSG00000079102	RUNX1T1	ENSG00000079102.31	-1.8066902568767	-30.7785759274226	3.54995464078322e-61	3.59061527509188e-57
ENSG00000172890.37	ENSG00000172890	ENSG00000172890_038	chr11	dexseq_prepare_annotation2.py	exon	71191195	71191197	.	+	.	ENST00000526039+ENST00000530055__exon_number_038__gene_id_ENSG00000172890	NADSYN1	ENSG00000172890.37	-1.14206247369348	-23.0809509047977	7.89324044892327e-60	7.41338780991765e-56
ENSG00000180448.5	ENSG00000180448	ENSG00000180448_006	chr19	dexseq_prepare_annotation2.py	exon	1067326	1067494	.	+	.	ENST00000590214+ENST00000587602+ENST00000536472+ENST00000591293+ENST00000313093__exon_number_006__gene_id_ENSG00000180448	HMHA1	ENSG00000180448.5	-4.43484958880751	-24.8667608369759	2.70695612561699e-58	2.37289969334168e-54
ENSG00000138744.ENSG00000198301.1	ENSG00000138744+ENSG00000198301	ENSG00000138744+ENSG00000198301_002	chr4	dexseq_prepare_annotation2.py	exon	76834813	76835121	.	-	.	ENST00000286733__exon_number_002__gene_id_ENSG00000138744+ENSG00000198301		ENSG00000138744.ENSG00000198301.1	-1.98160284839295	-19.9711666137522	2.06475118180233e-48	1.69682542590004e-44
ENSG00000085872.ENSG00000105085.ENSG00000269578.ENSG00000214046.ENSG00000127526.ENSG00000269058.ENSG00000141979.ENSG00000268790.128	ENSG00000085872+ENSG00000105085+ENSG00000269578+ENSG00000214046+ENSG00000127526+ENSG00000269058+ENSG00000141979+ENSG00000268790	ENSG00000085872+ENSG00000105085+ENSG00000269578+ENSG00000214046+ENSG00000127526+ENSG00000269058+ENSG00000141979+ENSG00000268790_129	chr19	dexseq_prepare_annotation2.py	exon	16763509	16763772	.	-	.	ENST00000487803+ENST00000594507+ENST00000358726__exon_number_129__gene_id_ENSG00000085872+ENSG00000105085+ENSG00000269578+ENSG00000214046+ENSG00000127526+ENSG00000269058+ENSG00000141979+ENSG00000268790		ENSG00000085872.ENSG00000105085.ENSG00000269578.ENSG00000214046.ENSG00000127526.ENSG00000269058.ENSG00000141979.ENSG00000268790.128	-0.844741614787332	-17.8624984494219	3.80297388878691e-47	2.94146608036884e-43
ENSG00000175216.30	ENSG00000175216	ENSG00000175216_031	chr11	dexseq_prepare_annotation2.py	exon	46786681	46786806	.	-	.	ENST00000312055+ENST00000533413+ENST00000529230+ENST00000415402+ENST00000354558+ENST00000526943__exon_number_031__gene_id_ENSG00000175216	CKAP5	ENSG00000175216.30	-1.19436569106174	-21.9742749814539	1.09782076384863e-46	8.01951968987181e-43
ENSG00000158286.41	ENSG00000158286	ENSG00000158286_042	chr1	dexseq_prepare_annotation2.py	exon	6281352	6281359	.	+	.	ENST00000377939__exon_number_042__gene_id_ENSG00000158286	RNF207	ENSG00000158286.41	1.17540016577315	20.5050566866989	1.06756132399994e-45	7.02031898745528e-42
ENSG00000141458.35	ENSG00000141458	ENSG00000141458_036	chr18	dexseq_prepare_annotation2.py	exon	21127970	21128072	.	-	.	ENST00000269228+ENST00000540608__exon_number_036__gene_id_ENSG00000141458	NPC1	ENSG00000141458.35	-1.40807003897741	-19.9136077629255	1.06781844678342e-45	7.02031898745528e-42
ENSG00000180448	ENSG00000180448	ENSG00000180448_001	chr19	dexseq_prepare_annotation2.py	exon	1065922	1066162	.	+	.	ENST00000539243__exon_number_001__gene_id_ENSG00000180448	HMHA1	ENSG00000180448	-4.13578091995867	-19.4883476080778	4.82332646067547e-45	3.02006844279884e-41
ENSG00000091536.71	ENSG00000091536	ENSG00000091536_072	chr17	dexseq_prepare_annotation2.py	exon	18061837	18061952	.	+	.	ENST00000578472+ENST00000205890+ENST00000418233__exon_number_072__gene_id_ENSG00000091536	MYO15A	ENSG00000091536.71	-1.11924468730808	-16.6532440625627	8.88436808767161e-44	5.30998488854478e-40
ENSG00000112159.107	ENSG00000112159	ENSG00000112159_108	chr6	dexseq_prepare_annotation2.py	exon	90503819	90503926	.	-	.	ENST00000369393+ENST00000428876+ENST00000439638__exon_number_108__gene_id_ENSG00000112159	MDN1	ENSG00000112159.107	-0.623018749985931	-16.1307163640537	2.11944502162696e-43	1.21166828890742e-39
ENSG00000091536.74	ENSG00000091536	ENSG00000091536_075	chr17	dexseq_prepare_annotation2.py	exon	18062662	18062919	.	+	.	ENST00000433411__exon_number_075__gene_id_ENSG00000091536	MYO15A	ENSG00000091536.74	-1.10733341498723	-16.4003427383996	7.4438466230222e-43	4.07826645256069e-39
ENSG00000272084.ENSG00000127481.128	ENSG00000272084+ENSG00000127481	ENSG00000272084+ENSG00000127481_129	chr1	dexseq_prepare_annotation2.py	exon	19499675	19499800	.	-	.	ENST00000375217+ENST00000375226+ENST00000419533+ENST00000375267+ENST00000375254__exon_number_129__gene_id_ENSG00000272084+ENSG00000127481		ENSG00000272084.ENSG00000127481.128	-0.373455810474393	-15.1116773555035	8.8989703738435e-43	4.68046686194523e-39
ENSG00000091536.69	ENSG00000091536	ENSG00000091536_070	chr17	dexseq_prepare_annotation2.py	exon	18061652	18061659	.	+	.	ENST00000557655+ENST00000578472+ENST00000556535+ENST00000557190__exon_number_070__gene_id_ENSG00000091536	MYO15A	ENSG00000091536.69	-1.07430639087437	-16.0374002957438	1.57126388627273e-41	7.94630450546596e-38
ENSG00000196337.ENSG00000225950.4	ENSG00000196337+ENSG00000225950	ENSG00000196337+ENSG00000225950_005	chr19	dexseq_prepare_annotation2.py	exon	49558998	49559049	.	-	.	ENST00000597853+ENST00000596965+ENST00000356213__exon_number_005__gene_id_ENSG00000196337+ENSG00000225950		ENSG00000196337.ENSG00000225950.4	-1.98638586245143	-21.1364287320693	5.33883051385047e-41	2.59999068679883e-37
ENSG00000149179.7	ENSG00000149179	ENSG00000149179_008	chr11	dexseq_prepare_annotation2.py	exon	46958311	46958318	.	+	.	ENST00000527234+ENST00000528488+ENST00000536126+ENST00000278460+ENST00000378618+ENST00000525279+ENST00000533124+ENST00000531648+ENST00000522712+ENST00000532840__exon_number_008__gene_id_ENSG00000149179	C11orf49	ENSG00000149179.7	0.804091019868718	16.8960714612279	3.75617431616862e-40	1.76391287378106e-36
ENSG00000258818.ENSG00000259171.ENSG00000214274.1	ENSG00000258818+ENSG00000259171+ENSG00000214274	ENSG00000258818+ENSG00000259171+ENSG00000214274_002	chr14	dexseq_prepare_annotation2.py	exon	21152336	21152741	.	+	.	ENST00000336811+ENST00000555835__exon_number_002__gene_id_ENSG00000258818+ENSG00000259171+ENSG00000214274		ENSG00000258818.ENSG00000259171.ENSG00000214274.1	1.6952900667287	23.9417965522443	1.92438055371583e-39	8.72534050439797e-36
ENSG00000272084.ENSG00000127481.136	ENSG00000272084+ENSG00000127481	ENSG00000272084+ENSG00000127481_137	chr1	dexseq_prepare_annotation2.py	exon	19510305	19510390	.	-	.	ENST00000375226+ENST00000375217+ENST00000375267+ENST00000375254__exon_number_137__gene_id_ENSG00000272084+ENSG00000127481		ENSG00000272084.ENSG00000127481.136	-0.352998014685977	-14.1241909220794	2.30352972524264e-38	1.00962940014143e-34
ENSG00000108387.8	ENSG00000108387	ENSG00000108387_009	chr17	dexseq_prepare_annotation2.py	exon	56598151	56598203	.	-	.	ENST00000426861+ENST00000457347+ENST00000393086+ENST00000317268+ENST00000583114+ENST00000584488+ENST00000582270+ENST00000317256+ENST00000412945+ENST00000580796+ENST00000580844+ENST00000583273+ENST00000577440__exon_number_009__gene_id_ENSG00000108387	SEPT4	ENSG00000108387.8	0.670470969455801	17.9816095578231	7.86702372766712e-38	3.33686155782975e-34
ENSG00000058600.9	ENSG00000058600	ENSG00000058600_010	chr16	dexseq_prepare_annotation2.py	exon	22313791	22314126	.	+	.	ENST00000563766__exon_number_010__gene_id_ENSG00000058600	POLR3E	ENSG00000058600.9	1.30437781452024	22.629611980912	1.19942064496576e-37	4.92845691205946e-34
ENSG00000172890.36	ENSG00000172890	ENSG00000172890_037	chr11	dexseq_prepare_annotation2.py	exon	71190340	71191194	.	+	.	ENST00000530055__exon_number_037__gene_id_ENSG00000172890	NADSYN1	ENSG00000172890.36	-0.925419902802808	-14.4594137483693	1.87146453792725e-33	7.45687880689444e-30
ENSG00000227195.41	ENSG00000227195	ENSG00000227195_042	chr20	dexseq_prepare_annotation2.py	exon	26188939	26189080	.	-	.	ENST00000608521__exon_number_042__gene_id_ENSG00000227195	MIR663A	ENSG00000227195.41	-1.07611305675528	-14.4495053617436	2.01233689512886e-33	7.78235782363524e-30
ENSG00000272084.ENSG00000127481.126	ENSG00000272084+ENSG00000127481	ENSG00000272084+ENSG00000127481_127	chr1	dexseq_prepare_annotation2.py	exon	19497256	19497377	.	-	.	ENST00000375217+ENST00000375226+ENST00000419533+ENST00000375267+ENST00000375254__exon_number_127__gene_id_ENSG00000272084+ENSG00000127481		ENSG00000272084.ENSG00000127481.126	-0.3701966558533	-12.8221056671319	9.59334917549026e-33	3.60405682781725e-29
ENSG00000085276.49	ENSG00000085276	ENSG00000085276_050	chr3	dexseq_prepare_annotation2.py	exon	169098975	169099046	.	-	.	ENST00000494292+ENST00000485957__exon_number_050__gene_id_ENSG00000085276	MECOM	ENSG00000085276.49	-0.867635226938921	-17.9082140821245	1.85513053707767e-32	6.77581275527237e-29
ENSG00000140859.92	ENSG00000140859	ENSG00000140859_093	chr16	dexseq_prepare_annotation2.py	exon	57837211	57837334	.	-	.	ENST00000566648__exon_number_093__gene_id_ENSG00000140859	KIFC3	ENSG00000140859.92	-0.316944041647035	-14.201747268766	2.6123795239115e-32	9.28376138431349e-29
ENSG00000124920	ENSG00000124920	ENSG00000124920_001	chr11	dexseq_prepare_annotation2.py	exon	61520114	61520120	.	+	.	ENST00000537766__exon_number_001__gene_id_ENSG00000124920	MYRF	ENSG00000124920	1.58131809975808	16.9198605790243	3.21276858495873e-32	1.11169402228326e-28
ENSG00000168397.52	ENSG00000168397	ENSG00000168397_053	chr2	dexseq_prepare_annotation2.py	exon	242610857	242610984	.	+	.	ENST00000494132+ENST00000460211+ENST00000482507+ENST00000494465__exon_number_053__gene_id_ENSG00000168397	ATG4B	ENSG00000168397.52	0.667690333558091	14.1219403223472	4.63584368175255e-32	1.56298064069221e-28
ENSG00000163629.1	ENSG00000163629	ENSG00000163629_002	chr4	dexseq_prepare_annotation2.py	exon	87515470	87515884	.	+	.	ENST00000427191+ENST00000502971+ENST00000436978__exon_number_002__gene_id_ENSG00000163629	PTPN13	ENSG00000163629.1	-0.544164006227274	-14.5500422496983	4.92217348730374e-32	1.6180291741802e-28
ENSG00000143322.27	ENSG00000143322	ENSG00000143322_028	chr1	dexseq_prepare_annotation2.py	exon	179198376	179198532	.	-	.	ENST00000507173+ENST00000511413+ENST00000367623+ENST00000392043+ENST00000502732__exon_number_028__gene_id_ENSG00000143322	ABL2	ENSG00000143322.27	-1.07469450985108	-16.9842080542859	2.59214846066898e-31	8.31314655963178e-28
ENSG00000139998.12	ENSG00000139998	ENSG00000139998_013	chr14	dexseq_prepare_annotation2.py	exon	65417792	65417869	.	-	.	ENST00000554593+ENST00000436278+ENST00000267512+ENST00000585059+ENST00000533601+ENST00000426039__exon_number_013__gene_id_ENSG00000139998	RAB15	ENSG00000139998.12	1.14901028481717	21.2012399436265	8.37922227131669e-31	2.62327513626943e-27
ENSG00000149179.3	ENSG00000149179	ENSG00000149179_004	chr11	dexseq_prepare_annotation2.py	exon	46958296	46958297	.	+	.	ENST00000536126+ENST00000528488+ENST00000525279+ENST00000522712+ENST00000533124__exon_number_004__gene_id_ENSG00000149179	C11orf49	ENSG00000149179.3	0.690799355206362	13.7470179262205	1.41490721330735e-30	4.29844006359059e-27
ENSG00000197355.1	ENSG00000197355	ENSG00000197355_002	chr9	dexseq_prepare_annotation2.py	exon	139971978	139972273	.	+	.	ENST00000476184+ENST00000409858__exon_number_002__gene_id_ENSG00000197355	UAP1L1	ENSG00000197355.1	-0.788409396283507	-20.1821308314522	1.43838163495034e-30	4.29844006359059e-27
ENSG00000149179.6	ENSG00000149179	ENSG00000149179_007	chr11	dexseq_prepare_annotation2.py	exon	46958305	46958310	.	+	.	ENST00000527234+ENST00000528488+ENST00000378618+ENST00000278460+ENST00000536126+ENST00000525279+ENST00000533124+ENST00000531648+ENST00000522712__exon_number_007__gene_id_ENSG00000149179	C11orf49	ENSG00000149179.6	0.756325133432809	13.6927102343672	2.07446898814415e-30	6.06155228404636e-27
ENSG00000005884.22	ENSG00000005884	ENSG00000005884_023	chr17	dexseq_prepare_annotation2.py	exon	48151576	48151644	.	+	.	ENST00000007722+ENST00000505306+ENST00000512553+ENST00000506401+ENST00000320031+ENST00000544892+ENST00000510809__exon_number_023__gene_id_ENSG00000005884	ITGA3	ENSG00000005884.22	-0.819248392598553	-15.4561315742159	1.32531317932542e-29	3.78835010078957e-26
ENSG00000221983.6	ENSG00000221983	ENSG00000221983_007	chr19	dexseq_prepare_annotation2.py	exon	18682685	18682688	.	+	.	ENST00000430157+ENST00000442744+ENST00000595683+ENST00000598814+ENST00000596273__exon_number_007__gene_id_ENSG00000221983	UBA52	ENSG00000221983.6	-2.01765530637405	-18.7682027598096	1.42407015904811e-29	3.98403321581015e-26
ENSG00000272084.ENSG00000127481.130	ENSG00000272084+ENSG00000127481	ENSG00000272084+ENSG00000127481_131	chr1	dexseq_prepare_annotation2.py	exon	19500813	19500941	.	-	.	ENST00000375217+ENST00000375226+ENST00000419533+ENST00000375267+ENST00000375254__exon_number_131__gene_id_ENSG00000272084+ENSG00000127481		ENSG00000272084.ENSG00000127481.130	-0.34499187370047	-12.0353542194849	1.76767790966113e-29	4.84229584715483e-26
ENSG00000198561.ENSG00000213593.ENSG00000211450.ENSG00000254732.ENSG00000254462.52	ENSG00000198561+ENSG00000213593+ENSG00000211450+ENSG00000254732+ENSG00000254462	ENSG00000198561+ENSG00000213593+ENSG00000211450+ENSG00000254732+ENSG00000254462_053	chr11	dexseq_prepare_annotation2.py	exon	57549075	57549118	.	+	.	ENST00000530068__exon_number_053__gene_id_ENSG00000198561+ENSG00000213593+ENSG00000211450+ENSG00000254732+ENSG00000254462		ENSG00000198561.ENSG00000213593.ENSG00000211450.ENSG00000254732.ENSG00000254462.52	-1.04660271211663	-13.7242697160085	1.85955561081574e-29	4.99002260633776e-26
ENSG00000163629	ENSG00000163629	ENSG00000163629_001	chr4	dexseq_prepare_annotation2.py	exon	87515468	87515469	.	+	.	ENST00000427191+ENST00000436978__exon_number_001__gene_id_ENSG00000163629	PTPN13	ENSG00000163629	-0.537643795471361	-13.5917257588912	2.92648525495647e-29	7.69601239377944e-26
ENSG00000172890.34	ENSG00000172890	ENSG00000172890_035	chr11	dexseq_prepare_annotation2.py	exon	71189441	71189515	.	+	.	ENST00000319023+ENST00000527852+ENST00000539574+ENST00000529840+ENST00000525200+ENST00000530534__exon_number_035__gene_id_ENSG00000172890	NADSYN1	ENSG00000172890.34	-0.901506906128021	-13.1309247095066	3.10526922427267e-29	8.00605382412528e-26
ENSG00000140943.1	ENSG00000140943	ENSG00000140943_002	chr16	dexseq_prepare_annotation2.py	exon	84087371	84087378	.	-	.	ENST00000343411+ENST00000570064+ENST00000562906__exon_number_002__gene_id_ENSG00000140943	MBTPS1	ENSG00000140943.1	0.899631011089461	13.4673806997532	4.50278764520714e-29	1.12626002068174e-25
ENSG00000263053.ENSG00000171282.27	ENSG00000263053+ENSG00000171282	ENSG00000263053+ENSG00000171282_028	chr17	dexseq_prepare_annotation2.py	exon	79423323	79423611	.	+	.	ENST00000571813+ENST00000307745+ENST00000576071__exon_number_028__gene_id_ENSG00000263053+ENSG00000171282		ENSG00000263053.ENSG00000171282.27	-0.651292901481179	-14.3563171045051	4.53967868765693e-29	1.12626002068174e-25
ENSG00000103197.46	ENSG00000103197	ENSG00000103197_047	chr16	dexseq_prepare_annotation2.py	exon	2121899	2121935	.	+	.	ENST00000353929+ENST00000439673+ENST00000219476+ENST00000401874+ENST00000563346+ENST00000382538+ENST00000568454+ENST00000350773+ENST00000439117__exon_number_047__gene_id_ENSG00000103197	TSC2	ENSG00000103197.46	0.698611969460218	12.82491117694	7.83377735677584e-29	1.90751027937981e-25
ENSG00000173818.27	ENSG00000173818	ENSG00000173818_028	chr17	dexseq_prepare_annotation2.py	exon	78393386	78393520	.	+	.	ENST00000523999+ENST00000523228__exon_number_028__gene_id_ENSG00000173818	ENDOV	ENSG00000173818.27	1.13403802270932	14.6128064438214	1.84990058439031e-28	4.42257414437995e-25
ENSG00000182541.30	ENSG00000182541	ENSG00000182541_031	chr22	dexseq_prepare_annotation2.py	exon	31674283	31674572	.	+	.	ENST00000467301+ENST00000333611+ENST00000444929+ENST00000331728__exon_number_031__gene_id_ENSG00000182541	LIMK2	ENSG00000182541.30	-2.71521792142073	-17.8451778474386	2.91254512528839e-28	6.83870796391151e-25
ENSG00000181381.68	ENSG00000181381	ENSG00000181381_069	chr4	dexseq_prepare_annotation2.py	exon	169413817	169414036	.	-	.	ENST00000505150+ENST00000512958__exon_number_069__gene_id_ENSG00000181381	DDX60L	ENSG00000181381.68	-0.560389169930709	-14.9927027920604	3.27408349314996e-28	7.55273621808412e-25
ENSG00000149269.4	ENSG00000149269	ENSG00000149269_005	chr11	dexseq_prepare_annotation2.py	exon	77034200	77034255	.	-	.	ENST00000356341+ENST00000278568+ENST00000528203__exon_number_005__gene_id_ENSG00000149269	PAK1	ENSG00000149269.4	1.15984770928706	13.6841547962936	4.23389531821063e-28	9.59845968096893e-25
ENSG00000263072.23	ENSG00000263072	ENSG00000263072_024	chr16	dexseq_prepare_annotation2.py	exon	3182947	3183195	.	-	.	ENST00000571449__exon_number_024__gene_id_ENSG00000263072	RP11-473M20.14	ENSG00000263072.23	0.899989200001754	13.8276439992255	5.35939768246544e-28	1.19440990147407e-24
ENSG00000131018.136	ENSG00000131018	ENSG00000131018_137	chr6	dexseq_prepare_annotation2.py	exon	152688353	152688517	.	-	.	ENST00000469439+ENST00000471834+ENST00000341594+ENST00000448038+ENST00000265368+ENST00000454018+ENST00000367255+ENST00000423061__exon_number_137__gene_id_ENSG00000131018	SYNE1	ENSG00000131018.136	-3.22279810549547	-11.6669576813758	8.16281404049671e-28	1.78886709228479e-24
ENSG00000180448.47	ENSG00000180448	ENSG00000180448_048	chr19	dexseq_prepare_annotation2.py	exon	1085996	1086091	.	+	.	ENST00000591169+ENST00000590214+ENST00000313093+ENST00000587602+ENST00000586866+ENST00000539243+ENST00000536472+ENST00000543365+ENST00000590577+ENST00000592297__exon_number_048__gene_id_ENSG00000180448	HMHA1	ENSG00000180448.47	1.30982724516331	13.1999743759164	8.86505814092935e-28	1.91091414736501e-24
ENSG00000227195.39	ENSG00000227195	ENSG00000227195_040	chr20	dexseq_prepare_annotation2.py	exon	26188875	26188898	.	-	.	ENST00000385250+ENST00000597267__exon_number_040__gene_id_ENSG00000227195	MIR663A	ENSG00000227195.39	0.546931520924958	12.6205530376685	1.27357521527727e-27	2.7009859916386e-24
ENSG00000207945.ENSG00000100124.24	ENSG00000207945+ENSG00000100124	ENSG00000207945+ENSG00000100124_025	chr22	dexseq_prepare_annotation2.py	exon	38239918	38240013	.	-	.	ENST00000434930+ENST00000215941+ENST00000407117+ENST00000458278+ENST00000413497+ENST00000411961__exon_number_025__gene_id_ENSG00000207945+ENSG00000100124		ENSG00000207945.ENSG00000100124.24	-1.28785069755092	-16.4104568162597	2.01635404919399e-27	4.20838694562649e-24
ENSG00000112159.109	ENSG00000112159	ENSG00000112159_110	chr6	dexseq_prepare_annotation2.py	exon	90513047	90513273	.	-	.	ENST00000369393+ENST00000428876+ENST00000439638__exon_number_110__gene_id_ENSG00000112159	MDN1	ENSG00000112159.109	-0.653422852525662	-11.8079155256633	5.19647137353188e-27	1.06762316317865e-23
ENSG00000108387.7	ENSG00000108387	ENSG00000108387_008	chr17	dexseq_prepare_annotation2.py	exon	56598104	56598150	.	-	.	ENST00000426861+ENST00000457347+ENST00000393086+ENST00000317268+ENST00000583114+ENST00000584488+ENST00000582270+ENST00000317256+ENST00000412945+ENST00000580796+ENST00000579371+ENST00000580844+ENST00000583273+ENST00000577440__exon_number_008__gene_id_ENSG00000108387	SEPT4	ENSG00000108387.7	0.662898199321394	13.5138988511749	5.92734985873626e-27	1.19904816242365e-23
ENSG00000174844.41	ENSG00000174844	ENSG00000174844_042	chr3	dexseq_prepare_annotation2.py	exon	57422678	57422787	.	-	.	ENST00000351747+ENST00000495027__exon_number_042__gene_id_ENSG00000174844	DNAH12	ENSG00000174844.41	0.71465337638797	12.681107976304	6.54463491578127e-27	1.30385984915328e-23
ENSG00000227028.13	ENSG00000227028	ENSG00000227028_014	chr2	dexseq_prepare_annotation2.py	exon	40332301	40332461	.	+	.	ENST00000418854+ENST00000439606__exon_number_014__gene_id_ENSG00000227028	SLC8A1-AS1	ENSG00000227028.13	-0.561123024898754	-12.9499225755607	6.73824592426014e-27	1.32239584826126e-23
ENSG00000173852.19	ENSG00000173852	ENSG00000173852_020	chr7	dexseq_prepare_annotation2.py	exon	35013125	35013125	.	-	.	ENST00000463538__exon_number_020__gene_id_ENSG00000173852	DPY19L1	ENSG00000173852.19	1.22750833446767	15.7364147451153	7.37273558870265e-27	1.42563769091606e-23
ENSG00000014641.6	ENSG00000014641	ENSG00000014641_007	chr2	dexseq_prepare_annotation2.py	exon	63816119	63816130	.	+	.	ENST00000485781+ENST00000436321+ENST00000233114+ENST00000485155+ENST00000442225+ENST00000409908+ENST00000462944+ENST00000409476__exon_number_007__gene_id_ENSG00000014641	MDH1	ENSG00000014641.6	0.86792546094978	14.1205469757216	1.12338618555691e-26	2.1407670456912e-23
ENSG00000164946.50	ENSG00000164946	ENSG00000164946_051	chr9	dexseq_prepare_annotation2.py	exon	14868742	14869242	.	-	.	ENST00000380875+ENST00000380881+ENST00000422223+ENST00000380880__exon_number_051__gene_id_ENSG00000164946	FREM1	ENSG00000164946.50	-0.541660799255969	-13.6182029809416	1.97549007591064e-26	3.71078877987734e-23
ENSG00000131018.137	ENSG00000131018	ENSG00000131018_138	chr6	dexseq_prepare_annotation2.py	exon	152688518	152690106	.	-	.	ENST00000471834__exon_number_138__gene_id_ENSG00000131018	SYNE1	ENSG00000131018.137	-3.20976669968902	-11.3037940453808	2.18029368335835e-26	4.03781177649445e-23
ENSG00000059769.ENSG00000244115.ENSG00000242616.12	ENSG00000059769+ENSG00000244115+ENSG00000242616	ENSG00000059769+ENSG00000244115+ENSG00000242616_013	chr9	dexseq_prepare_annotation2.py	exon	114431549	114431551	.	+	.	ENST00000374293__exon_number_013__gene_id_ENSG00000059769+ENSG00000244115+ENSG00000242616		ENSG00000059769.ENSG00000244115.ENSG00000242616.12	0.736976358876577	15.9608412811412	4.47245638966622e-26	8.16776136417808e-23
ENSG00000239953.ENSG00000112130.28	ENSG00000239953+ENSG00000112130	ENSG00000239953+ENSG00000112130_029	chr6	dexseq_prepare_annotation2.py	exon	37358945	37359007	.	+	.	ENST00000373479+ENST00000469731__exon_number_029__gene_id_ENSG00000239953+ENSG00000112130		ENSG00000239953.ENSG00000112130.28	-0.789278307975742	-13.4988199296151	7.19851639012625e-26	1.29661057756344e-22
ENSG00000163491.29	ENSG00000163491	ENSG00000163491_030	chr3	dexseq_prepare_annotation2.py	exon	27326093	27326195	.	-	.	ENST00000424275+ENST00000341435+ENST00000357467+ENST00000474938+ENST00000574215+ENST00000435584+ENST00000429845__exon_number_030__gene_id_ENSG00000163491	NEK10	ENSG00000163491.29	-1.39108803692476	-12.2514624478933	1.65227539708705e-25	2.93589242821053e-22
ENSG00000167380.40	ENSG00000167380	ENSG00000167380_041	chr19	dexseq_prepare_annotation2.py	exon	44679797	44679832	.	+	.	ENST00000454662+ENST00000590524+ENST00000585678+ENST00000588883+ENST00000590089+ENST00000337433+ENST00000588127__exon_number_041__gene_id_ENSG00000167380	ZNF226	ENSG00000167380.40	0.942945651259619	12.3913319319228	2.47758499461548e-25	4.34366897809326e-22
ENSG00000131018.135	ENSG00000131018	ENSG00000131018_136	chr6	dexseq_prepare_annotation2.py	exon	152688132	152688352	.	-	.	ENST00000454018+ENST00000469439__exon_number_136__gene_id_ENSG00000131018	SYNE1	ENSG00000131018.135	-3.02653479694054	-10.9920691789988	3.49054740424215e-25	6.0390603636368e-22
ENSG00000089053.17	ENSG00000089053	ENSG00000089053_018	chr12	dexseq_prepare_annotation2.py	exon	121758188	121758262	.	-	.	ENST00000534976+ENST00000261819+ENST00000535641+ENST00000541887+ENST00000535482+ENST00000544314+ENST00000344395+ENST00000545218+ENST00000539079+ENST00000366333+ENST00000441917__exon_number_018__gene_id_ENSG00000089053	ANAPC5	ENSG00000089053.17	0.823011851273285	12.4933953107398	4.06756351695613e-25	6.94597219845513e-22
ENSG00000113360.72	ENSG00000113360	ENSG00000113360_073	chr5	dexseq_prepare_annotation2.py	exon	31530905	31531031	.	-	.	ENST00000504361+ENST00000511367+ENST00000507438+ENST00000513349__exon_number_073__gene_id_ENSG00000113360	DROSHA	ENSG00000113360.72	-0.789047255802378	-11.8167078150114	4.23549669796799e-25	7.14001570921939e-22
ENSG00000180448.24	ENSG00000180448	ENSG00000180448_025	chr19	dexseq_prepare_annotation2.py	exon	1079702	1079839	.	+	.	ENST00000590214+ENST00000313093+ENST00000587602+ENST00000586866+ENST00000539243+ENST00000536472+ENST00000543365+ENST00000590577__exon_number_025__gene_id_ENSG00000180448	HMHA1	ENSG00000180448.24	1.16141636316723	12.0172029531869	1.99780878596592e-24	3.32518834756801e-21
ENSG00000254485.ENSG00000196220.ENSG00000206573.106	ENSG00000254485+ENSG00000196220+ENSG00000206573	ENSG00000254485+ENSG00000196220+ENSG00000206573_107	chr3	dexseq_prepare_annotation2.py	exon	9439178	9439179	.	-	.	ENST00000520447+ENST00000518437+ENST00000469846__exon_number_107__gene_id_ENSG00000254485+ENSG00000196220+ENSG00000206573		ENSG00000254485.ENSG00000196220.ENSG00000206573.106	-1.81364212327316	-11.1891925267217	2.2162905888464e-24	3.6427229154603e-21
ENSG00000265690.ENSG00000135722.ENSG00000102878.34	ENSG00000265690+ENSG00000135722+ENSG00000102878	ENSG00000265690+ENSG00000135722+ENSG00000102878_035	chr16	dexseq_prepare_annotation2.py	exon	67198647	67198647	.	+	.	ENST00000522295+ENST00000434833+ENST00000522870+ENST00000580114+ENST00000523360+ENST00000264009+ENST00000518227+ENST00000421453__exon_number_035__gene_id_ENSG00000265690+ENSG00000135722+ENSG00000102878		ENSG00000265690.ENSG00000135722.ENSG00000102878.34	-0.879231375386294	-13.8909606325347	2.26079964924678e-24	3.67000351950383e-21
ENSG00000149269.6	ENSG00000149269	ENSG00000149269_007	chr11	dexseq_prepare_annotation2.py	exon	77034314	77034405	.	-	.	ENST00000527457+ENST00000356341+ENST00000278568+ENST00000525542+ENST00000528203__exon_number_007__gene_id_ENSG00000149269	PAK1	ENSG00000149269.6	1.11667695138011	12.236104538152	2.97354968187509e-24	4.7681594404887e-21
ENSG00000272084.ENSG00000127481.131	ENSG00000272084+ENSG00000127481	ENSG00000272084+ENSG00000127481_132	chr1	dexseq_prepare_annotation2.py	exon	19501448	19501527	.	-	.	ENST00000375217+ENST00000375226+ENST00000419533+ENST00000375267+ENST00000375254__exon_number_132__gene_id_ENSG00000272084+ENSG00000127481		ENSG00000272084.ENSG00000127481.131	-0.328247336417141	-10.7043966081604	3.21909883187662e-24	5.09971188318825e-21
ENSG00000198561.ENSG00000213593.ENSG00000211450.ENSG00000254732.ENSG00000254462.50	ENSG00000198561+ENSG00000213593+ENSG00000211450+ENSG00000254732+ENSG00000254462	ENSG00000198561+ENSG00000213593+ENSG00000211450+ENSG00000254732+ENSG00000254462_051	chr11	dexseq_prepare_annotation2.py	exon	57529541	57529591	.	+	.	ENST00000529526+ENST00000361391+ENST00000426142+ENST00000360682+ENST00000361796+ENST00000361332+ENST00000399050__exon_number_051__gene_id_ENSG00000198561+ENSG00000213593+ENSG00000211450+ENSG00000254732+ENSG00000254462		ENSG00000198561.ENSG00000213593.ENSG00000211450.ENSG00000254732.ENSG00000254462.50	-1.36903748453533	-11.8694168398607	3.85760993108847e-24	6.03849133605824e-21
ENSG00000140943.2	ENSG00000140943	ENSG00000140943_003	chr16	dexseq_prepare_annotation2.py	exon	84087379	84088250	.	-	.	ENST00000343411+ENST00000570064+ENST00000562886+ENST00000562906__exon_number_003__gene_id_ENSG00000140943	MBTPS1	ENSG00000140943.2	0.898720149518352	11.7700652503294	4.20215328226281e-24	6.50043450507594e-21
ENSG00000113360.65	ENSG00000113360	ENSG00000113360_066	chr5	dexseq_prepare_annotation2.py	exon	31526436	31526527	.	-	.	ENST00000507438+ENST00000512076+ENST00000511367+ENST00000442743+ENST00000513349+ENST00000344624__exon_number_066__gene_id_ENSG00000113360	DROSHA	ENSG00000113360.65	-0.76276437327345	-11.4896221244707	4.4085802252887e-24	6.74046285166263e-21
ENSG00000207945.ENSG00000100124.22	ENSG00000207945+ENSG00000100124	ENSG00000207945+ENSG00000100124_023	chr22	dexseq_prepare_annotation2.py	exon	38236194	38236241	.	-	.	ENST00000424350+ENST00000434930+ENST00000215941+ENST00000407117+ENST00000458278+ENST00000609454+ENST00000413497+ENST00000464849+ENST00000406423__exon_number_023__gene_id_ENSG00000207945+ENSG00000100124		ENSG00000207945.ENSG00000100124.22	-1.14053998944574	-14.356324319099	6.39621786827449e-24	9.66703783082235e-21
ENSG00000197355.9	ENSG00000197355	ENSG00000197355_010	chr9	dexseq_prepare_annotation2.py	exon	139973902	139974453	.	+	.	ENST00000474787__exon_number_010__gene_id_ENSG00000197355	UAP1L1	ENSG00000197355.9	0.946373906973249	15.2881615543475	8.69768019104416e-24	1.29960144390932e-20
ENSG00000013441.27	ENSG00000013441	ENSG00000013441_028	chr2	dexseq_prepare_annotation2.py	exon	201725688	201725706	.	-	.	ENST00000492793+ENST00000473565+ENST00000461981__exon_number_028__gene_id_ENSG00000013441	CLK1	ENSG00000013441.27	-0.879831933724018	-12.5380120103176	1.34413125033129e-23	1.98582555027878e-20
ENSG00000181355.30	ENSG00000181355	ENSG00000181355_031	chr6	dexseq_prepare_annotation2.py	exon	9900646	9900722	.	-	.	ENST00000492094+ENST00000466385+ENST00000472329+ENST00000316020+ENST00000469426+ENST00000491508+ENST00000469656+ENST00000486246__exon_number_031__gene_id_ENSG00000181355	OFCC1	ENSG00000181355.30	1.19664327369581	14.1557336357994	1.44648886242707e-23	2.11330415590748e-20
ENSG00000187736.ENSG00000213901.50	ENSG00000187736+ENSG00000213901	ENSG00000187736+ENSG00000213901_051	chr2	dexseq_prepare_annotation2.py	exon	220033142	220033358	.	-	.	ENST00000497918+ENST00000318673__exon_number_051__gene_id_ENSG00000187736+ENSG00000213901		ENSG00000187736.ENSG00000213901.50	0.65938939878062	11.1932926261115	3.63561208679945e-23	5.25321975473817e-20
ENSG00000104490.15	ENSG00000104490	ENSG00000104490_016	chr8	dexseq_prepare_annotation2.py	exon	102731508	102731520	.	-	.	ENST00000311028+ENST00000522448+ENST00000220931+ENST00000518166+ENST00000522951+ENST00000520690+ENST00000520425+ENST00000521599+ENST00000518727+ENST00000395923+ENST00000519508__exon_number_016__gene_id_ENSG00000104490	NCALD	ENSG00000104490.15	0.614466038898919	11.3296254966024	3.94020374038246e-23	5.63145053933858e-20
ENSG00000091536.67	ENSG00000091536	ENSG00000091536_068	chr17	dexseq_prepare_annotation2.py	exon	18061622	18061625	.	+	.	ENST00000556535+ENST00000557190__exon_number_068__gene_id_ENSG00000091536	MYO15A	ENSG00000091536.67	-1.03035005112158	-10.8301431730977	4.55628958152685e-23	6.44195656758477e-20
ENSG00000227195.46	ENSG00000227195	ENSG00000227195_047	chr20	dexseq_prepare_annotation2.py	exon	26189799	26189805	.	-	.	ENST00000609914+ENST00000609248+ENST00000594150+ENST00000594135+ENST00000600263+ENST00000608487+ENST00000427348+ENST00000609044__exon_number_047__gene_id_ENSG00000227195	MIR663A	ENSG00000227195.46	0.407700110713659	11.1507865278994	4.9152341631361e-23	6.87552366890002e-20
ENSG00000090372.20	ENSG00000090372	ENSG00000090372_021	chr19	dexseq_prepare_annotation2.py	exon	47228064	47228084	.	-	.	ENST00000263280+ENST00000595357+ENST00000601631+ENST00000594581+ENST00000391910+ENST00000598074+ENST00000539396+ENST00000594287+ENST00000594357__exon_number_021__gene_id_ENSG00000090372	STRN4	ENSG00000090372.20	0.743011370303945	13.3770655440875	5.59867771563457e-23	7.74910035948498e-20
ENSG00000140853.105	ENSG00000140853	ENSG00000140853_106	chr16	dexseq_prepare_annotation2.py	exon	57117432	57117432	.	+	.	ENST00000262510+ENST00000543103+ENST00000540182+ENST00000308149+ENST00000538453+ENST00000436936+ENST00000537056__exon_number_106__gene_id_ENSG00000140853	NLRC5	ENSG00000140853.105	-0.683658536900504	-12.7124866577671	6.00219135383397e-23	8.22106394712786e-20
ENSG00000173818.29	ENSG00000173818	ENSG00000173818_030	chr17	dexseq_prepare_annotation2.py	exon	78395628	78395762	.	+	.	ENST00000518644+ENST00000517295+ENST00000522200+ENST00000521565+ENST00000523228+ENST00000518137__exon_number_030__gene_id_ENSG00000173818	ENDOV	ENSG00000173818.29	0.975838339610159	12.2191780307837	7.72968909160325e-23	1.04780318450085e-19
ENSG00000166889.21	ENSG00000166889	ENSG00000166889_022	chr11	dexseq_prepare_annotation2.py	exon	59436354	59436453	.	-	.	ENST00000300146__exon_number_022__gene_id_ENSG00000166889	PATL1	ENSG00000166889.21	-0.792883270308015	-14.2586648145525	9.64645160644855e-23	1.29428803600032e-19
ENSG00000079215.33	ENSG00000079215	ENSG00000079215_034	chr5	dexseq_prepare_annotation2.py	exon	36686167	36686335	.	+	.	ENST00000265113+ENST00000506178+ENST00000381918__exon_number_034__gene_id_ENSG00000079215	SLC1A3	ENSG00000079215.33	-1.61194408355532	-13.9076986383999	1.17515925496559e-22	1.56081328561788e-19
ENSG00000171777.6	ENSG00000171777	ENSG00000171777_007	chr19	dexseq_prepare_annotation2.py	exon	38900595	38900736	.	-	.	ENST00000589474+ENST00000588708+ENST00000592322+ENST00000589358+ENST00000588404+ENST00000587287+ENST00000293062+ENST00000587753+ENST00000587738+ENST00000426920+ENST00000454404+ENST00000586305+ENST00000433821__exon_number_007__gene_id_ENSG00000171777	RASGRP4	ENSG00000171777.6	-1.7297496204641	-17.5185750963939	1.21058017958247e-22	1.5917797723312e-19
ENSG00000164941.14	ENSG00000164941	ENSG00000164941_015	chr8	dexseq_prepare_annotation2.py	exon	95841203	95841219	.	+	.	ENST00000343161+ENST00000519457+ENST00000521860+ENST00000524333+ENST00000523206+ENST00000519053+ENST00000447247+ENST00000523731+ENST00000522171+ENST00000523321__exon_number_015__gene_id_ENSG00000164941	INTS8	ENSG00000164941.14	-0.954676830741445	-11.9546804178543	1.29854025138412e-22	1.69053226845789e-19
ENSG00000147642.62	ENSG00000147642	ENSG00000147642_063	chr8	dexseq_prepare_annotation2.py	exon	110693144	110693144	.	-	.	ENST00000532189+ENST00000533171+ENST00000534184+ENST00000408889__exon_number_063__gene_id_ENSG00000147642	SYBU	ENSG00000147642.62	0.432791769446515	11.1138755684747	1.72276996424499e-22	2.22083627282951e-19
ENSG00000091536.61	ENSG00000091536	ENSG00000091536_062	chr17	dexseq_prepare_annotation2.py	exon	18059509	18059583	.	+	.	ENST00000205890+ENST00000418233+ENST00000536811+ENST00000585180__exon_number_062__gene_id_ENSG00000091536	MYO15A	ENSG00000091536.61	0.52552505783127	10.6555867966894	1.74004197536414e-22	2.22132407086073e-19
ENSG00000213599.ENSG00000261052.ENSG00000132207.32	ENSG00000213599+ENSG00000261052+ENSG00000132207	ENSG00000213599+ENSG00000261052+ENSG00000132207_033	chr16	dexseq_prepare_annotation2.py	exon	30212302	30212377	.	+	.	ENST00000567520+ENST00000566712+ENST00000565342+ENST00000567309+ENST00000395137+ENST00000395138+ENST00000569959+ENST00000568997+ENST00000569409+ENST00000563322+ENST00000561824+ENST00000338971+ENST00000354723+ENST00000355544__exon_number_033__gene_id_ENSG00000213599+ENSG00000261052+ENSG00000132207		ENSG00000213599.ENSG00000261052.ENSG00000132207.32	-2.05732393432111	-13.5406412431988	1.82240766798488e-22	2.30410155630446e-19
ENSG00000261487.ENSG00000175938.ENSG00000099364.1	ENSG00000261487+ENSG00000175938+ENSG00000099364	ENSG00000261487+ENSG00000175938+ENSG00000099364_002	chr16	dexseq_prepare_annotation2.py	exon	30934392	30934473	.	+	.	ENST00000562798+ENST00000471231__exon_number_002__gene_id_ENSG00000261487+ENSG00000175938+ENSG00000099364		ENSG00000261487.ENSG00000175938.ENSG00000099364.1	-0.724899125918113	-14.0415844491138	2.19342215592519e-22	2.74677034152807e-19
ENSG00000180448.33	ENSG00000180448	ENSG00000180448_034	chr19	dexseq_prepare_annotation2.py	exon	1081549	1081737	.	+	.	ENST00000590214+ENST00000313093+ENST00000587602+ENST00000586866+ENST00000539243+ENST00000536472+ENST00000543365+ENST00000590577+ENST00000586937__exon_number_034__gene_id_ENSG00000180448	HMHA1	ENSG00000180448.33	1.15196089839243	11.226525693925	3.40343750116563e-22	4.22183578859215e-19
ENSG00000116478.14	ENSG00000116478	ENSG00000116478_015	chr1	dexseq_prepare_annotation2.py	exon	32793047	32793059	.	+	.	ENST00000490081+ENST00000482310+ENST00000481281__exon_number_015__gene_id_ENSG00000116478	HDAC1	ENSG00000116478.14	-3.12336935517414	-14.9488045318741	5.33171687430001e-22	6.55198243069939e-19
ENSG00000103671.20	ENSG00000103671	ENSG00000103671_021	chr15	dexseq_prepare_annotation2.py	exon	64701812	64701883	.	+	.	ENST00000561265+ENST00000559565+ENST00000560567+ENST00000261884+ENST00000558820__exon_number_021__gene_id_ENSG00000103671	TRIP4	ENSG00000103671.20	1.08874035113928	12.868424030501	5.47617655121419e-22	6.66719424576484e-19
ENSG00000113360.69	ENSG00000113360	ENSG00000113360_070	chr5	dexseq_prepare_annotation2.py	exon	31527611	31527687	.	-	.	ENST00000504361__exon_number_070__gene_id_ENSG00000113360	DROSHA	ENSG00000113360.69	-0.780620859161333	-10.7858450718106	6.4668448356127e-22	7.80109138155852e-19
ENSG00000143702.37	ENSG00000143702	ENSG00000143702_038	chr1	dexseq_prepare_annotation2.py	exon	243327797	243328220	.	-	.	ENST00000366543+ENST00000336415+ENST00000366544+ENST00000366542__exon_number_038__gene_id_ENSG00000143702	CEP170	ENSG00000143702.37	-1.55409638984262	-11.0693199106318	1.22021555260464e-21	1.45859020724029e-18
ENSG00000077782.75	ENSG00000077782	ENSG00000077782_076	chr8	dexseq_prepare_annotation2.py	exon	38314960	38314964	.	-	.	ENST00000532791+ENST00000530701+ENST00000397103+ENST00000341462+ENST00000326324+ENST00000434187+ENST00000484370+ENST00000413133+ENST00000529552+ENST00000440174+ENST00000447712+ENST00000397113+ENST00000356207+ENST00000487647+ENST00000425967+ENST00000530568+ENST00000496296+ENST00000397091+ENST00000397090+ENST00000397108+ENST00000527203+ENST00000526742+ENST00000470826+ENST00000525001+ENST00000335922…	FGFR1	ENSG00000077782.75	0.69505401062188	10.6674026033492	1.26415788641841e-21	1.49750321015559e-18
ENSG00000198561.ENSG00000213593.ENSG00000211450.ENSG00000254732.ENSG00000254462.48	ENSG00000198561+ENSG00000213593+ENSG00000211450+ENSG00000254732+ENSG00000254462	ENSG00000198561+ENSG00000213593+ENSG00000211450+ENSG00000254732+ENSG00000254462_049	chr11	dexseq_prepare_annotation2.py	exon	57529290	57529518	.	+	.	ENST00000530094+ENST00000530748+ENST00000361391+ENST00000426142+ENST00000532844+ENST00000361796+ENST00000428599+ENST00000361332+ENST00000529986+ENST00000526772+ENST00000527467+ENST00000532787+ENST00000399050+ENST00000415361+ENST00000532245+ENST00000531014+ENST00000526938+ENST00000534579+ENST00000358694+ENST00000533667+ENST00000532649+ENST00000528621+ENST00000532463+ENST00000529526+ENST00000528232…		ENSG00000198561.ENSG00000213593.ENSG00000211450.ENSG00000254732.ENSG00000254462.48	-1.22043915661979	-10.9628874704689	1.46455654074597e-21	1.71940245523345e-18
ENSG00000079102.80	ENSG00000079102	ENSG00000079102_081	chr8	dexseq_prepare_annotation2.py	exon	93107490	93107490	.	-	.	ENST00000523290__exon_number_081__gene_id_ENSG00000079102	RUNX1T1	ENSG00000079102.80	0.680241438606731	11.4866207874294	1.87744329720366e-21	2.18462957261958e-18
ENSG00000172890.1	ENSG00000172890	ENSG00000172890_002	chr11	dexseq_prepare_annotation2.py	exon	71164255	71164256	.	+	.	ENST00000533612+ENST00000534634+ENST00000319023__exon_number_002__gene_id_ENSG00000172890	NADSYN1	ENSG00000172890.1	0.578183817783947	10.6300416644282	1.92927028048905e-21	2.22524403430899e-18
ENSG00000085872.ENSG00000105085.ENSG00000269578.ENSG00000214046.ENSG00000127526.ENSG00000269058.ENSG00000141979.ENSG00000268790.127	ENSG00000085872+ENSG00000105085+ENSG00000269578+ENSG00000214046+ENSG00000127526+ENSG00000269058+ENSG00000141979+ENSG00000268790	ENSG00000085872+ENSG00000105085+ENSG00000269578+ENSG00000214046+ENSG00000127526+ENSG00000269058+ENSG00000141979+ENSG00000268790_128	chr19	dexseq_prepare_annotation2.py	exon	16763416	16763508	.	-	.	ENST00000487803+ENST00000358726__exon_number_128__gene_id_ENSG00000085872+ENSG00000105085+ENSG00000269578+ENSG00000214046+ENSG00000127526+ENSG00000269058+ENSG00000141979+ENSG00000268790		ENSG00000085872.ENSG00000105085.ENSG00000269578.ENSG00000214046.ENSG00000127526.ENSG00000269058.ENSG00000141979.ENSG00000268790.127	-0.842254933364849	-10.3875332630772	2.2422496357847e-21	2.56374923791038e-18
ENSG00000227195.38	ENSG00000227195	ENSG00000227195_039	chr20	dexseq_prepare_annotation2.py	exon	26188822	26188874	.	-	.	ENST00000596223+ENST00000596111+ENST00000385250+ENST00000597267__exon_number_039__gene_id_ENSG00000227195	MIR663A	ENSG00000227195.38	0.573604134240344	10.5635482359497	3.07170792074253e-21	3.48186036888374e-18
ENSG00000172890.33	ENSG00000172890	ENSG00000172890_034	chr11	dexseq_prepare_annotation2.py	exon	71188393	71188484	.	+	.	ENST00000539574+ENST00000527852+ENST00000525200__exon_number_034__gene_id_ENSG00000172890	NADSYN1	ENSG00000172890.33	-0.935143233557713	-10.4975616014174	4.86919703421683e-21	5.47218674215501e-18
ENSG00000112159.106	ENSG00000112159	ENSG00000112159_107	chr6	dexseq_prepare_annotation2.py	exon	90503481	90503673	.	-	.	ENST00000369393+ENST00000428876+ENST00000439638__exon_number_107__gene_id_ENSG00000112159	MDN1	ENSG00000112159.106	-0.603539646993052	-10.0887222233232	5.34801736382306e-21	5.95936826399772e-18
ENSG00000010379.11	ENSG00000010379	ENSG00000010379_012	chr12	dexseq_prepare_annotation2.py	exon	333567	333597	.	-	.	ENST00000539668+ENST00000543722+ENST00000343164+ENST00000445055__exon_number_012__gene_id_ENSG00000010379	SLC6A13	ENSG00000010379.11	0.845573009772835	12.3262957025784	6.42197187777577e-21	7.09595512804083e-18
ENSG00000205352.ENSG00000257379.ENSG00000197111.23	ENSG00000205352+ENSG00000257379+ENSG00000197111	ENSG00000205352+ENSG00000257379+ENSG00000197111_024	chr12	dexseq_prepare_annotation2.py	exon	53837321	53837324	.	+	.	ENST00000549924+ENST00000429243+ENST00000549740+ENST00000541275+ENST00000549135+ENST00000547717+ENST00000547368+ENST00000551003__exon_number_024__gene_id_ENSG00000205352+ENSG00000257379+ENSG00000197111		ENSG00000205352.ENSG00000257379.ENSG00000197111.23	0.776276281249223	10.8831152205306	6.76121475448661e-21	7.40854472377241e-18
ENSG00000272084.ENSG00000127481.125	ENSG00000272084+ENSG00000127481	ENSG00000272084+ENSG00000127481_126	chr1	dexseq_prepare_annotation2.py	exon	19495929	19496026	.	-	.	ENST00000375217+ENST00000375226+ENST00000419533+ENST00000375267+ENST00000375254__exon_number_126__gene_id_ENSG00000272084+ENSG00000127481		ENSG00000272084.ENSG00000127481.125	-0.321276957719595	-9.79119104884756	7.9010660198523e-21	8.58597743706082e-18
ENSG00000171777.28	ENSG00000171777	ENSG00000171777_029	chr19	dexseq_prepare_annotation2.py	exon	38910771	38910902	.	-	.	ENST00000589474+ENST00000587738+ENST00000592322+ENST00000589358+ENST00000588404+ENST00000293062+ENST00000587753+ENST00000426920+ENST00000433821+ENST00000454404+ENST00000586305+ENST00000589100__exon_number_029__gene_id_ENSG00000171777	RASGRP4	ENSG00000171777.28	1.67124592819393	15.8235424054033	8.25918905541184e-21	8.90157794841842e-18
ENSG00000173068.11	ENSG00000173068	ENSG00000173068_012	chr9	dexseq_prepare_annotation2.py	exon	16435553	16436370	.	-	.	ENST00000418777+ENST00000484726+ENST00000545497+ENST00000411752+ENST00000380666+ENST00000380667+ENST00000380672__exon_number_012__gene_id_ENSG00000173068	BNC2	ENSG00000173068.11	0.470210773340215	11.9162268708211	1.1226574205957e-20	1.20013903720901e-17
ENSG00000010379.7	ENSG00000010379	ENSG00000010379_008	chr12	dexseq_prepare_annotation2.py	exon	332912	333011	.	-	.	ENST00000539668__exon_number_008__gene_id_ENSG00000010379	SLC6A13	ENSG00000010379.7	0.810661729542988	12.1849514430739	1.22635706152961e-20	1.30042309406022e-17
ENSG00000113360.68	ENSG00000113360	ENSG00000113360_069	chr5	dexseq_prepare_annotation2.py	exon	31527014	31527019	.	-	.	ENST00000507438+ENST00000344624+ENST00000511367+ENST00000442743+ENST00000513349__exon_number_069__gene_id_ENSG00000113360	DROSHA	ENSG00000113360.68	-0.767535434989807	-10.3035589661481	1.87704757197435e-20	1.97448886553069e-17
ENSG00000163491.30	ENSG00000163491	ENSG00000163491_031	chr3	dexseq_prepare_annotation2.py	exon	27326331	27326392	.	-	.	ENST00000424275+ENST00000341435+ENST00000357467+ENST00000474938+ENST00000574215+ENST00000435584+ENST00000429845__exon_number_031__gene_id_ENSG00000163491	NEK10	ENSG00000163491.30	-1.40126766870176	-10.5028476703055	1.92150276295923e-20	2.00521013332338e-17
ENSG00000181381.73	ENSG00000181381	ENSG00000181381_074	chr4	dexseq_prepare_annotation2.py	exon	169458792	169458937	.	-	.	ENST00000505150__exon_number_074__gene_id_ENSG00000181381	DDX60L	ENSG00000181381.73	0.824522738854432	11.4210162514099	2.54192496812392e-20	2.63177300892635e-17
ENSG00000170921.42	ENSG00000170921	ENSG00000170921_043	chr17	dexseq_prepare_annotation2.py	exon	61499718	61501499	.	+	.	ENST00000583356+ENST00000424789__exon_number_043__gene_id_ENSG00000170921	TANC2	ENSG00000170921.42	-1.02903387033348	-11.4980804279643	2.84736612933377e-20	2.924979101406e-17
ENSG00000175137	ENSG00000175137	ENSG00000175137_001	chr1	dexseq_prepare_annotation2.py	exon	249104648	249104649	.	-	.	ENST00000484202__exon_number_001__gene_id_ENSG00000175137	SH3BP5L	ENSG00000175137	-0.427114944508329	-11.9726208752188	3.25300045026404e-20	3.3157657070137e-17
ENSG00000227195.40	ENSG00000227195	ENSG00000227195_041	chr20	dexseq_prepare_annotation2.py	exon	26188899	26188914	.	-	.	ENST00000385250__exon_number_041__gene_id_ENSG00000227195	MIR663A	ENSG00000227195.40	0.512162722494698	10.2090017151606	3.61288887511748e-20	3.65427034846402e-17
ENSG00000172890.32	ENSG00000172890	ENSG00000172890_033	chr11	dexseq_prepare_annotation2.py	exon	71188272	71188392	.	+	.	ENST00000539574+ENST00000525200__exon_number_033__gene_id_ENSG00000172890	NADSYN1	ENSG00000172890.32	-0.840612122132224	-10.1761450863726	4.53390299938128e-20	4.53668367081864e-17
ENSG00000058600.46	ENSG00000058600	ENSG00000058600_047	chr16	dexseq_prepare_annotation2.py	exon	22335824	22335981	.	+	.	ENST00000564061+ENST00000564209+ENST00000359210+ENST00000418581+ENST00000299853+ENST00000564750+ENST00000569787__exon_number_047__gene_id_ENSG00000058600	POLR3E	ENSG00000058600.46	-1.00817425412078	-12.0585464862776	4.55431438788082e-20	4.53668367081864e-17
ENSG00000258818.ENSG00000259171.ENSG00000214274	ENSG00000258818+ENSG00000259171+ENSG00000214274	ENSG00000258818+ENSG00000259171+ENSG00000214274_001	chr14	dexseq_prepare_annotation2.py	exon	21152259	21152335	.	+	.	ENST00000555835__exon_number_001__gene_id_ENSG00000258818+ENSG00000259171+ENSG00000214274		ENSG00000258818.ENSG00000259171.ENSG00000214274	1.31303531857009	12.0186363872592	5.44318239791479e-20	5.38134293473247e-17
ENSG00000131018.130	ENSG00000131018	ENSG00000131018_131	chr6	dexseq_prepare_annotation2.py	exon	152683305	152683349	.	-	.	ENST00000448038+ENST00000471834+ENST00000341594+ENST00000265368+ENST00000367255+ENST00000423061__exon_number_131__gene_id_ENSG00000131018	SYNE1	ENSG00000131018.130	-2.73906744122289	-9.56805058881515	6.07357980122832e-20	5.93449104754366e-17
ENSG00000108387.6	ENSG00000108387	ENSG00000108387_007	chr17	dexseq_prepare_annotation2.py	exon	56597787	56597846	.	-	.	ENST00000426861+ENST00000457347+ENST00000393086+ENST00000317268+ENST00000583114+ENST00000584488+ENST00000582270+ENST00000317256+ENST00000412945+ENST00000580796+ENST00000579371+ENST00000580844+ENST00000583273+ENST00000577440__exon_number_007__gene_id_ENSG00000108387	SEPT4	ENSG00000108387.6	0.4437032337793	10.7607731638323	6.13370948823307e-20	5.93449104754366e-17
ENSG00000180448.45	ENSG00000180448	ENSG00000180448_046	chr19	dexseq_prepare_annotation2.py	exon	1084237	1084345	.	+	.	ENST00000591169+ENST00000590214+ENST00000313093+ENST00000587602+ENST00000586866+ENST00000539243+ENST00000536472+ENST00000543365+ENST00000590577+ENST00000586378+ENST00000592297__exon_number_046__gene_id_ENSG00000180448	HMHA1	ENSG00000180448.45	1.12735826407268	10.4195892830762	6.13808594229128e-20	5.93449104754366e-17
ENSG00000172890.35	ENSG00000172890	ENSG00000172890_036	chr11	dexseq_prepare_annotation2.py	exon	71189516	71190128	.	+	.	ENST00000530534__exon_number_036__gene_id_ENSG00000172890	NADSYN1	ENSG00000172890.35	-0.727450482144657	-10.0738299284141	9.18111599698044e-20	8.81179387829899e-17
ENSG00000187736.ENSG00000213901.57	ENSG00000187736+ENSG00000213901	ENSG00000187736+ENSG00000213901_058	chr2	dexseq_prepare_annotation2.py	exon	220034007	220034030	.	-	.	ENST00000455516__exon_number_058__gene_id_ENSG00000187736+ENSG00000213901		ENSG00000187736.ENSG00000213901.57	0.631761261791107	10.0434222511578	1.13178536646957e-19	1.07838642066462e-16
ENSG00000180448.22	ENSG00000180448	ENSG00000180448_023	chr19	dexseq_prepare_annotation2.py	exon	1077442	1077855	.	+	.	ENST00000590577__exon_number_023__gene_id_ENSG00000180448	HMHA1	ENSG00000180448.22	1.12129836188093	10.309600331664	1.23932556626624e-19	1.17235740563152e-16
ENSG00000100201.33	ENSG00000100201	ENSG00000100201_034	chr22	dexseq_prepare_annotation2.py	exon	38902300	38902311	.	-	.	ENST00000381633+ENST00000479734+ENST00000396821+ENST00000403230__exon_number_034__gene_id_ENSG00000100201	DDX17	ENSG00000100201.33	-0.641280528320639	-10.5374076739667	1.27915460550366e-19	1.20139114230765e-16
ENSG00000148337.59	ENSG00000148337	ENSG00000148337_060	chr9	dexseq_prepare_annotation2.py	exon	130953104	130953113	.	-	.	ENST00000467178+ENST00000325721+ENST00000420484+ENST00000372948+ENST00000491954+ENST00000393608+ENST00000541172+ENST00000476727+ENST00000357558+ENST00000372938+ENST00000372954+ENST00000488559+ENST00000324544+ENST00000538431+ENST00000277465+ENST00000498156__exon_number_060__gene_id_ENSG00000148337	CIZ1	ENSG00000148337.59	-0.508031767600316	-9.87605803651208	1.41558040277241e-19	1.32009398283788e-16
ENSG00000187736.ENSG00000213901.38	ENSG00000187736+ENSG00000213901	ENSG00000187736+ENSG00000213901_039	chr2	dexseq_prepare_annotation2.py	exon	220028226	220028277	.	-	.	ENST00000455516+ENST00000498327+ENST00000409878+ENST00000396775+ENST00000295738__exon_number_039__gene_id_ENSG00000187736+ENSG00000213901		ENSG00000187736.ENSG00000213901.38	0.63760804249248	9.99693828884613	1.55773780541731e-19	1.44243229786279e-16
ENSG00000092148.73	ENSG00000092148	ENSG00000092148_074	chr14	dexseq_prepare_annotation2.py	exon	31672277	31672842	.	-	.	ENST00000556474__exon_number_074__gene_id_ENSG00000092148	HECTD1	ENSG00000092148.73	-0.541165231191275	-10.1471955637605	1.65447443060917e-19	1.52129502382077e-16
ENSG00000180448.41	ENSG00000180448	ENSG00000180448_042	chr19	dexseq_prepare_annotation2.py	exon	1083066	1083141	.	+	.	ENST00000592297__exon_number_042__gene_id_ENSG00000180448	HMHA1	ENSG00000180448.41	1.03711090275424	10.2609576616204	1.69014807941994e-19	1.54330472788089e-16
ENSG00000198561.ENSG00000213593.ENSG00000211450.ENSG00000254732.ENSG00000254462.44	ENSG00000198561+ENSG00000213593+ENSG00000211450+ENSG00000254732+ENSG00000254462	ENSG00000198561+ENSG00000213593+ENSG00000211450+ENSG00000254732+ENSG00000254462_045	chr11	dexseq_prepare_annotation2.py	exon	57520880	57521014	.	+	.	ENST00000524630__exon_number_045__gene_id_ENSG00000198561+ENSG00000213593+ENSG00000211450+ENSG00000254732+ENSG00000254462		ENSG00000198561.ENSG00000213593.ENSG00000211450.ENSG00000254732.ENSG00000254462.44	-1.22632187528594	-10.2194822973701	1.80212193721253e-19	1.63420145794578e-16
ENSG00000113360.64	ENSG00000113360	ENSG00000113360_065	chr5	dexseq_prepare_annotation2.py	exon	31526434	31526435	.	-	.	ENST00000512076+ENST00000344624+ENST00000511367+ENST00000442743+ENST00000513349__exon_number_065__gene_id_ENSG00000113360	DROSHA	ENSG00000113360.64	-0.702640227264202	-9.95963369555422	2.01219441200714e-19	1.81220158246854e-16
ENSG00000272333.ENSG00000105663.6	ENSG00000272333+ENSG00000105663	ENSG00000272333+ENSG00000105663_007	chr19	dexseq_prepare_annotation2.py	exon	36213261	36213374	.	+	.	ENST00000420124+ENST00000607650+ENST00000222270__exon_number_007__gene_id_ENSG00000272333+ENSG00000105663		ENSG00000272333.ENSG00000105663.6	-1.17383561147442	-13.0572512521019	2.86237654148748e-19	2.55915234806163e-16
ENSG00000103671.19	ENSG00000103671	ENSG00000103671_020	chr15	dexseq_prepare_annotation2.py	exon	64698529	64698658	.	+	.	ENST00000560567+ENST00000261884+ENST00000558820__exon_number_020__gene_id_ENSG00000103671	TRIP4	ENSG00000103671.19	0.958810170091437	11.5012155606251	2.88050367341086e-19	2.55915234806163e-16
ENSG00000140853.30	ENSG00000140853	ENSG00000140853_031	chr16	dexseq_prepare_annotation2.py	exon	57067516	57067581	.	+	.	ENST00000538110+ENST00000539144+ENST00000538805+ENST00000262510+ENST00000539881+ENST00000308149+ENST00000543030+ENST00000436936+ENST00000545081__exon_number_031__gene_id_ENSG00000140853	NLRC5	ENSG00000140853.30	0.678595453652043	11.0252400312079	3.21876239318493e-19	2.84048220347311e-16
ENSG00000272084.ENSG00000127481.138	ENSG00000272084+ENSG00000127481	ENSG00000272084+ENSG00000127481_139	chr1	dexseq_prepare_annotation2.py	exon	19511593	19511780	.	-	.	ENST00000375226+ENST00000375217+ENST00000375267+ENST00000375254__exon_number_139__gene_id_ENSG00000272084+ENSG00000127481		ENSG00000272084.ENSG00000127481.138	-0.329269705112989	-9.3253714076838	3.55036183233539e-19	3.11222351314632e-16
ENSG00000112159.110	ENSG00000112159	ENSG00000112159_111	chr6	dexseq_prepare_annotation2.py	exon	90529225	90529437	.	-	.	ENST00000369393+ENST00000428876+ENST00000439638__exon_number_111__gene_id_ENSG00000112159	MDN1	ENSG00000112159.110	-0.583072237055328	-9.53156325426608	3.77966254266311e-19	3.29128508657106e-16
ENSG00000261538.ENSG00000121270	ENSG00000261538+ENSG00000121270	ENSG00000261538+ENSG00000121270_001	chr16	dexseq_prepare_annotation2.py	exon	48198863	48199068	.	-	.	ENST00000563906__exon_number_001__gene_id_ENSG00000261538+ENSG00000121270		ENSG00000261538.ENSG00000121270	-0.451483298506697	-10.3545314049362	3.83682494810922e-19	3.31908076053904e-16
ENSG00000214753.ENSG00000168000.ENSG00000234857.12	ENSG00000214753+ENSG00000168000+ENSG00000234857	ENSG00000214753+ENSG00000168000+ENSG00000234857_013	chr11	dexseq_prepare_annotation2.py	exon	62458340	62458345	.	-	.	ENST00000405837+ENST00000463679__exon_number_013__gene_id_ENSG00000214753+ENSG00000168000+ENSG00000234857		ENSG00000214753.ENSG00000168000.ENSG00000234857.12	0.569838379691591	9.57815005352871	4.13791513847616e-19	3.556145906164e-16
ENSG00000116809.22	ENSG00000116809	ENSG00000116809_023	chr1	dexseq_prepare_annotation2.py	exon	16270422	16270794	.	-	.	ENST00000448462+ENST00000474511__exon_number_023__gene_id_ENSG00000116809	ZBTB17	ENSG00000116809.22	1.10479700793144	11.3827708653634	4.99800102410382e-19	4.26741660167784e-16
ENSG00000104419.67	ENSG00000104419	ENSG00000104419_068	chr8	dexseq_prepare_annotation2.py	exon	134309483	134309495	.	-	.	ENST00000537882+ENST00000518010+ENST00000517599+ENST00000354944+ENST00000523892+ENST00000522476+ENST00000518066+ENST00000518480+ENST00000414097+ENST00000521544__exon_number_068__gene_id_ENSG00000104419	NDRG1	ENSG00000104419.67	-0.831033766048218	-9.77575410352746	5.54628852684552e-19	4.70500601358962e-16
ENSG00000147642.57	ENSG00000147642	ENSG00000147642_058	chr8	dexseq_prepare_annotation2.py	exon	110692419	110692448	.	-	.	ENST00000533821__exon_number_058__gene_id_ENSG00000147642	SYBU	ENSG00000147642.57	0.467474845866424	9.91364792934169	5.58269581996941e-19	4.70553263251255e-16
ENSG00000119242.6	ENSG00000119242	ENSG00000119242_007	chr12	dexseq_prepare_annotation2.py	exon	124422261	124422311	.	-	.	ENST00000539761+ENST00000535556+ENST00000545135+ENST00000545891+ENST00000238156__exon_number_007__gene_id_ENSG00000119242	CCDC92	ENSG00000119242.6	1.62845528832887	11.0741711173878	6.89309313243054e-19	5.77303135598828e-16
ENSG00000113360.77	ENSG00000113360	ENSG00000113360_078	chr5	dexseq_prepare_annotation2.py	exon	31532221	31532303	.	-	.	ENST00000507438__exon_number_078__gene_id_ENSG00000113360	DROSHA	ENSG00000113360.77	-0.696215970156073	-9.76289147839773	7.71953395606435e-19	6.42426455917054e-16
ENSG00000260565.2	ENSG00000260565	ENSG00000260565_003	chr16	dexseq_prepare_annotation2.py	exon	2711197	2711382	.	-	.	ENST00000564340+ENST00000568395+ENST00000569465__exon_number_003__gene_id_ENSG00000260565	ERVK13-1	ENSG00000260565.2	1.14555380537942	11.4044253136838	8.63134328925963e-19	7.13790375950604e-16
ENSG00000221978.53	ENSG00000221978	ENSG00000221978_054	chr1	dexseq_prepare_annotation2.py	exon	1334690	1334691	.	-	.	ENST00000425598+ENST00000408918+ENST00000488340+ENST00000400809+ENST00000481223__exon_number_054__gene_id_ENSG00000221978	CCNL2	ENSG00000221978.53	-2.0533320446629	-11.1121817910936	9.90905462834577e-19	8.14332302516598e-16
ENSG00000109819.2	ENSG00000109819	ENSG00000109819_003	chr4	dexseq_prepare_annotation2.py	exon	23793644	23797320	.	-	.	ENST00000264867__exon_number_003__gene_id_ENSG00000109819	PPARGC1A	ENSG00000109819.2	0.597636612907434	9.9410441520581	1.07242269174192e-18	8.75849610648782e-16
ENSG00000180448.34	ENSG00000180448	ENSG00000180448_035	chr19	dexseq_prepare_annotation2.py	exon	1081823	1081960	.	+	.	ENST00000590214+ENST00000313093+ENST00000587602+ENST00000586866+ENST00000539243+ENST00000536472+ENST00000543365+ENST00000590577+ENST00000586937__exon_number_035__gene_id_ENSG00000180448	HMHA1	ENSG00000180448.34	1.08664098753458	9.91596451455734	1.5116436135987e-18	1.22694140190419e-15
ENSG00000226803.1	ENSG00000226803	ENSG00000226803_002	chr6	dexseq_prepare_annotation2.py	exon	56979699	56979708	.	-	.	ENST00000586668+ENST00000585792+ENST00000592500+ENST00000586432__exon_number_002__gene_id_ENSG00000226803	RP11-203B9.4	ENSG00000226803.1	-0.555859434426193	-10.4988086728546	2.16203514061949e-18	1.74407262947802e-15
ENSG00000205352.ENSG00000257379.ENSG00000197111.95	ENSG00000205352+ENSG00000257379+ENSG00000197111	ENSG00000205352+ENSG00000257379+ENSG00000197111_096	chr12	dexseq_prepare_annotation2.py	exon	53873409	53873467	.	+	.	ENST00000562264+ENST00000359282+ENST00000547048+ENST00000550585+ENST00000549863+ENST00000547859+ENST00000552819+ENST00000437231+ENST00000455667+ENST00000546463+ENST00000359462+ENST00000603815+ENST00000447282__exon_number_096__gene_id_ENSG00000205352+ENSG00000257379+ENSG00000197111		ENSG00000205352.ENSG00000257379.ENSG00000197111.95	-0.612474335005094	-9.94885469895313	2.22915379397037e-18	1.78725123911811e-15
ENSG00000187775.91	ENSG00000187775	ENSG00000187775_092	chr17	dexseq_prepare_annotation2.py	exon	76533381	76533563	.	-	.	ENST00000389840+ENST00000585328__exon_number_092__gene_id_ENSG00000187775	DNAH17	ENSG00000187775.91	0.35642166293501	9.31978459744301	2.59341769458878e-18	2.0667024196593e-15
ENSG00000224389.32	ENSG00000224389	ENSG00000224389_033	chr6	dexseq_prepare_annotation2.py	exon	31995467	31995518	.	+	.	ENST00000474912+ENST00000425700+ENST00000435363+ENST00000478438__exon_number_033__gene_id_ENSG00000224389	C4B	ENSG00000224389.32	-0.623961762588415	-9.87322308038474	2.90138332895928e-18	2.29819272615378e-15
ENSG00000212091.ENSG00000144061.29	ENSG00000212091+ENSG00000144061	ENSG00000212091+ENSG00000144061_030	chr2	dexseq_prepare_annotation2.py	exon	110922265	110922307	.	-	.	ENST00000355301+ENST00000496524+ENST00000393272+ENST00000417665+ENST00000445609+ENST00000461707+ENST00000316534__exon_number_030__gene_id_ENSG00000212091+ENSG00000144061		ENSG00000212091.ENSG00000144061.29	-0.652891587901805	-10.3696169880981	4.31683518061888e-18	3.39890024589459e-15
ENSG00000141480.55	ENSG00000141480	ENSG00000141480_056	chr17	dexseq_prepare_annotation2.py	exon	4624778	4624791	.	+	.	ENST00000575877+ENST00000412477+ENST00000346341__exon_number_056__gene_id_ENSG00000141480	ARRB2	ENSG00000141480.55	0.435250866714157	9.74759226178205	5.24058113391205e-18	4.10165936141049e-15
ENSG00000170852	ENSG00000170852	ENSG00000170852_001	chr7	dexseq_prepare_annotation2.py	exon	32907784	32910419	.	-	.	ENST00000304056__exon_number_001__gene_id_ENSG00000170852	KBTBD2	ENSG00000170852	0.719840511458096	11.3075518656373	5.31473771904273e-18	4.11665920675139e-15
ENSG00000168619.31	ENSG00000168619	ENSG00000168619_032	chr8	dexseq_prepare_annotation2.py	exon	39587488	39587581	.	+	.	ENST00000379866+ENST00000265707+ENST00000523755__exon_number_032__gene_id_ENSG00000168619	ADAM18	ENSG00000168619.31	0.607675966821247	11.1466775710102	5.32236206182826e-18	4.11665920675139e-15
ENSG00000180448.25	ENSG00000180448	ENSG00000180448_026	chr19	dexseq_prepare_annotation2.py	exon	1079927	1080117	.	+	.	ENST00000590214+ENST00000313093+ENST00000587602+ENST00000586866+ENST00000539243+ENST00000536472+ENST00000543365+ENST00000590577__exon_number_026__gene_id_ENSG00000180448	HMHA1	ENSG00000180448.25	0.935740655790649	9.71191119943849	5.47692498355168e-18	4.2114350243405e-15
ENSG00000138399.28	ENSG00000138399	ENSG00000138399_029	chr2	dexseq_prepare_annotation2.py	exon	170430343	170430383	.	-	.	ENST00000445210+ENST00000453153__exon_number_029__gene_id_ENSG00000138399	FASTKD1	ENSG00000138399.28	0.688171234849914	10.6420971366843	5.80152579570603e-18	4.43509782181157e-15
ENSG00000255429.ENSG00000086991.45	ENSG00000255429+ENSG00000086991	ENSG00000255429+ENSG00000086991_046	chr11	dexseq_prepare_annotation2.py	exon	89322608	89322779	.	-	.	ENST00000542487+ENST00000528319__exon_number_046__gene_id_ENSG00000255429+ENSG00000086991		ENSG00000255429.ENSG00000086991.45	-0.678678274678687	-9.98003135062691	5.9215959933478e-18	4.5007210148515e-15
ENSG00000180448.40	ENSG00000180448	ENSG00000180448_041	chr19	dexseq_prepare_annotation2.py	exon	1082956	1083065	.	+	.	ENST00000591169+ENST00000590214+ENST00000313093+ENST00000587602+ENST00000586866+ENST00000539243+ENST00000536472+ENST00000543365+ENST00000590577+ENST00000590512+ENST00000586378+ENST00000592297__exon_number_041__gene_id_ENSG00000180448	HMHA1	ENSG00000180448.40	0.947877587769655	9.68782915349396	6.37267123091322e-18	4.81572510046867e-15
ENSG00000116128.12	ENSG00000116128	ENSG00000116128_013	chr1	dexseq_prepare_annotation2.py	exon	147094072	147094332	.	+	.	ENST00000234739__exon_number_013__gene_id_ENSG00000116128	BCL9	ENSG00000116128.12	-0.803901692926777	-10.7775780919805	8.4938012039894e-18	6.38195100863635e-15
ENSG00000272084.ENSG00000127481.122	ENSG00000272084+ENSG00000127481	ENSG00000272084+ENSG00000127481_123	chr1	dexseq_prepare_annotation2.py	exon	19493516	19493725	.	-	.	ENST00000375226+ENST00000375254+ENST00000375217+ENST00000419533+ENST00000375267+ENST00000417040__exon_number_123__gene_id_ENSG00000272084+ENSG00000127481		ENSG00000272084.ENSG00000127481.122	-0.3174457228576	-8.92008952901923	8.77250352012142e-18	6.55390747362072e-15
ENSG00000091262.32	ENSG00000091262	ENSG00000091262_033	chr16	dexseq_prepare_annotation2.py	exon	16302585	16302716	.	-	.	ENST00000574094+ENST00000577103+ENST00000205557+ENST00000456970__exon_number_033__gene_id_ENSG00000091262	ABCC6	ENSG00000091262.32	1.05111306554882	10.3576232185605	1.003037502852e-17	7.45132193290999e-15
ENSG00000147099.34	ENSG00000147099	ENSG00000147099_035	chrX	dexseq_prepare_annotation2.py	exon	71791796	71791906	.	-	.	ENST00000486704__exon_number_035__gene_id_ENSG00000147099	HDAC8	ENSG00000147099.34	0.477298649421152	9.76183513767106	1.0630505077723e-17	7.85277798968941e-15
ENSG00000221968.1	ENSG00000221968	ENSG00000221968_002	chr11	dexseq_prepare_annotation2.py	exon	61640996	61640997	.	-	.	ENST00000527697+ENST00000533676__exon_number_002__gene_id_ENSG00000221968	FADS3	ENSG00000221968.1	-0.798759529249244	-10.1254230935535	1.1330359660842e-17	8.32300369522045e-15
ENSG00000187736.ENSG00000213901.53	ENSG00000187736+ENSG00000213901	ENSG00000187736+ENSG00000213901_054	chr2	dexseq_prepare_annotation2.py	exon	220033374	220033505	.	-	.	ENST00000414999+ENST00000465580+ENST00000455516+ENST00000295738+ENST00000318673+ENST00000430764+ENST00000409878+ENST00000409370+ENST00000497918__exon_number_054__gene_id_ENSG00000187736+ENSG00000213901		ENSG00000187736.ENSG00000213901.53	0.578488912723662	9.35890241104869	1.18320064809044e-17	8.6432150009313e-15
ENSG00000150093.55	ENSG00000150093	ENSG00000150093_056	chr10	dexseq_prepare_annotation2.py	exon	33247414	33247814	.	-	.	ENST00000439974__exon_number_056__gene_id_ENSG00000150093	ITGB1	ENSG00000150093.55	0.727398515748242	10.4018364426322	1.21944599786488e-17	8.85876987918537e-15
ENSG00000138002.32	ENSG00000138002	ENSG00000138002_033	chr2	dexseq_prepare_annotation2.py	exon	27677002	27677029	.	-	.	ENST00000507184+ENST00000443889+ENST00000260570__exon_number_033__gene_id_ENSG00000138002	IFT172	ENSG00000138002.32	-0.441853454372904	-10.3796840624896	1.36399928219271e-17	9.85444514374927e-15
ENSG00000140943.3	ENSG00000140943	ENSG00000140943_004	chr16	dexseq_prepare_annotation2.py	exon	84089610	84089740	.	-	.	ENST00000343411+ENST00000570064+ENST00000562886+ENST00000562906__exon_number_004__gene_id_ENSG00000140943	MBTPS1	ENSG00000140943.3	0.837239639350098	9.4797281241603	1.47667837094614e-17	1.06102165200731e-14
ENSG00000138101.4	ENSG00000138101	ENSG00000138101_005	chr2	dexseq_prepare_annotation2.py	exon	25600131	25600152	.	-	.	ENST00000407661+ENST00000407186+ENST00000398951+ENST00000404103+ENST00000496972+ENST00000405222+ENST00000407038+ENST00000288642+ENST00000406818+ENST00000497476__exon_number_005__gene_id_ENSG00000138101	DTNB	ENSG00000138101.4	-1.1092027646616	-9.8150343679084	1.54725108205055e-17	1.10568748656383e-14
ENSG00000151651.40	ENSG00000151651	ENSG00000151651_041	chr10	dexseq_prepare_annotation2.py	exon	135088300	135088494	.	-	.	ENST00000486609__exon_number_041__gene_id_ENSG00000151651	ADAM8	ENSG00000151651.40	-0.607634452731082	-10.1263838355976	1.58657513363426e-17	1.127660420251e-14
ENSG00000175575.18	ENSG00000175575	ENSG00000175575_019	chr11	dexseq_prepare_annotation2.py	exon	73598246	73598398	.	+	.	ENST00000536582__exon_number_019__gene_id_ENSG00000175575	PAAF1	ENSG00000175575.18	-0.588348119281168	-9.39319049605999	1.94762221876124e-17	1.37683278453063e-14
ENSG00000227195.18	ENSG00000227195	ENSG00000227195_019	chr20	dexseq_prepare_annotation2.py	exon	26172429	26172449	.	-	.	ENST00000609914+ENST00000594150+ENST00000596223+ENST00000601901+ENST00000596537+ENST00000598448+ENST00000608521+ENST00000598150+ENST00000608084+ENST00000600225+ENST00000427348+ENST00000432499+ENST00000609012+ENST00000600263+ENST00000596767+ENST00000594130+ENST00000596058+ENST00000597361+ENST00000597267+ENST00000596111+ENST00000601079+ENST00000609202+ENST00000608487+ENST00000598451+ENST00000601119…	MIR663A	ENSG00000227195.18	-0.429123637600071	-9.28348247302472	1.95982259435405e-17	1.37804873320331e-14
ENSG00000165949.10	ENSG00000165949	ENSG00000165949_011	chr14	dexseq_prepare_annotation2.py	exon	94577108	94577143	.	+	.	ENST00000444961+ENST00000557634+ENST00000555819+ENST00000557700+ENST00000557098+ENST00000298902+ENST00000448882+ENST00000554448+ENST00000556544+ENST00000555081__exon_number_011__gene_id_ENSG00000165949	IFI27	ENSG00000165949.10	-0.981618725743484	-10.0149734157576	2.06570975457856e-17	1.44477718042437e-14
ENSG00000260565.4	ENSG00000260565	ENSG00000260565_005	chr16	dexseq_prepare_annotation2.py	exon	2713083	2713084	.	-	.	ENST00000568395+ENST00000569465+ENST00000562807__exon_number_005__gene_id_ENSG00000260565	ERVK13-1	ENSG00000260565.4	0.982127716559699	10.7054495325802	2.08759341118664e-17	1.45235751345778e-14
ENSG00000187736.ENSG00000213901.52	ENSG00000187736+ENSG00000213901	ENSG00000187736+ENSG00000213901_053	chr2	dexseq_prepare_annotation2.py	exon	220033370	220033373	.	-	.	ENST00000414999+ENST00000465580+ENST00000497918+ENST00000318673__exon_number_053__gene_id_ENSG00000187736+ENSG00000213901		ENSG00000187736.ENSG00000213901.52	0.698906765538782	9.26970890848906	2.14864140405504e-17	1.48696162935681e-14
ENSG00000174839.6	ENSG00000174839	ENSG00000174839_007	chr3	dexseq_prepare_annotation2.py	exon	57616652	57616705	.	-	.	ENST00000480710+ENST00000471531+ENST00000311128__exon_number_007__gene_id_ENSG00000174839	DENND6A	ENSG00000174839.6	0.622107135878529	9.99705958693889	2.27697426361173e-17	1.56752392119394e-14
ENSG00000223745.2	ENSG00000223745	ENSG00000223745_003	chr1	dexseq_prepare_annotation2.py	exon	93730197	93730201	.	-	.	ENST00000602488+ENST00000457025__exon_number_003__gene_id_ENSG00000223745	RP4-717I23.3	ENSG00000223745.2	0.894293404699375	9.14681089883185	2.36083369456815e-17	1.61678990450558e-14
ENSG00000113360.75	ENSG00000113360	ENSG00000113360_076	chr5	dexseq_prepare_annotation2.py	exon	31532169	31532181	.	-	.	ENST00000504361+ENST00000513349__exon_number_076__gene_id_ENSG00000113360	DROSHA	ENSG00000113360.75	-0.740680960267892	-9.25105606935998	2.43346041769846e-17	1.65789262623188e-14
ENSG00000255429.ENSG00000086991.40	ENSG00000255429+ENSG00000086991	ENSG00000255429+ENSG00000086991_041	chr11	dexseq_prepare_annotation2.py	exon	89225289	89225358	.	-	.	ENST00000542487+ENST00000532825+ENST00000424319+ENST00000527956__exon_number_041__gene_id_ENSG00000255429+ENSG00000086991		ENSG00000255429.ENSG00000086991.40	-0.673809156664314	-9.73263850487074	2.49728342216081e-17	1.69260463864177e-14
ENSG00000166311.24	ENSG00000166311	ENSG00000166311_025	chr11	dexseq_prepare_annotation2.py	exon	6415126	6415271	.	+	.	ENST00000299397+ENST00000532367+ENST00000356761+ENST00000533123+ENST00000531336+ENST00000534405+ENST00000526280+ENST00000531303+ENST00000527275+ENST00000342245__exon_number_025__gene_id_ENSG00000166311	SMPD1	ENSG00000166311.24	0.866361571585496	10.7814200755488	2.69042390524067e-17	1.81415973782662e-14
ENSG00000212238.ENSG00000106459.1	ENSG00000212238+ENSG00000106459	ENSG00000212238+ENSG00000106459_002	chr7	dexseq_prepare_annotation2.py	exon	129251580	129251587	.	+	.	ENST00000353868+ENST00000477428+ENST00000539636+ENST00000393232__exon_number_002__gene_id_ENSG00000212238+ENSG00000106459		ENSG00000212238.ENSG00000106459.1	-1.2556419483531	-11.2700525523133	2.8989492131026e-17	1.94479557694718e-14
ENSG00000131018.134	ENSG00000131018	ENSG00000131018_135	chr6	dexseq_prepare_annotation2.py	exon	152688127	152688131	.	-	.	ENST00000454018__exon_number_135__gene_id_ENSG00000131018	SYNE1	ENSG00000131018.134	-2.59615088304053	-8.77823393516051	3.05303415929118e-17	2.03776857142659e-14
ENSG00000160214.1	ENSG00000160214	ENSG00000160214_002	chr21	dexseq_prepare_annotation2.py	exon	45209440	45209457	.	+	.	ENST00000483896+ENST00000497547+ENST00000475534__exon_number_002__gene_id_ENSG00000160214	RRP1	ENSG00000160214.1	0.744646243809429	11.6904537336393	3.57035365086996e-17	2.37102136969313e-14
ENSG00000180448.42	ENSG00000180448	ENSG00000180448_043	chr19	dexseq_prepare_annotation2.py	exon	1083142	1083274	.	+	.	ENST00000590214+ENST00000313093+ENST00000587602+ENST00000586866+ENST00000539243+ENST00000536472+ENST00000543365+ENST00000590577+ENST00000590512+ENST00000586378+ENST00000592297__exon_number_043__gene_id_ENSG00000180448	HMHA1	ENSG00000180448.42	1.03220461683113	9.41058492260537	3.61774480273554e-17	2.39042033350197e-14
ENSG00000104490.16	ENSG00000104490	ENSG00000104490_017	chr8	dexseq_prepare_annotation2.py	exon	102731521	102731522	.	-	.	ENST00000311028+ENST00000522448+ENST00000220931+ENST00000518166+ENST00000522252+ENST00000520690+ENST00000520425+ENST00000521599+ENST00000518727+ENST00000395923+ENST00000522951+ENST00000519508__exon_number_017__gene_id_ENSG00000104490	NCALD	ENSG00000104490.16	0.565694881812536	9.26934439096316	3.81919546390648e-17	2.51091096176799e-14
ENSG00000164896.20	ENSG00000164896	ENSG00000164896_021	chr7	dexseq_prepare_annotation2.py	exon	150774868	150774961	.	-	.	ENST00000460980+ENST00000466855+ENST00000478477+ENST00000461979+ENST00000540185__exon_number_021__gene_id_ENSG00000164896	FASTK	ENSG00000164896.20	1.08602929399591	10.5706087712917	3.87638157104056e-17	2.53582853927638e-14
ENSG00000086205.2	ENSG00000086205	ENSG00000086205_003	chr11	dexseq_prepare_annotation2.py	exon	49168303	49168497	.	-	.	ENST00000256999+ENST00000533034+ENST00000356696+ENST00000458311+ENST00000340334+ENST00000525826+ENST00000343844__exon_number_003__gene_id_ENSG00000086205	FOLH1	ENSG00000086205.2	-1.53587842377405	-9.60880351597972	4.08096843780697e-17	2.6564478164297e-14
ENSG00000168314.32	ENSG00000168314	ENSG00000168314_033	chr3	dexseq_prepare_annotation2.py	exon	39566374	39567101	.	+	.	ENST00000452959+ENST00000396228__exon_number_033__gene_id_ENSG00000168314	MOBP	ENSG00000168314.32	-0.485164405783147	-9.88199127075742	4.25487186777221e-17	2.75600417251971e-14
ENSG00000252974.ENSG00000139116.39	ENSG00000252974+ENSG00000139116	ENSG00000252974+ENSG00000139116_040	chr12	dexseq_prepare_annotation2.py	exon	39727014	39727082	.	-	.	ENST00000547108+ENST00000544797+ENST00000546817+ENST00000361961+ENST00000395670+ENST00000361418+ENST00000552961__exon_number_040__gene_id_ENSG00000252974+ENSG00000139116		ENSG00000252974.ENSG00000139116.39	0.413895748939427	9.18605714219725	4.63912164412968e-17	2.99016404835768e-14
ENSG00000077782.35	ENSG00000077782	ENSG00000077782_036	chr8	dexseq_prepare_annotation2.py	exon	38277563	38277862	.	-	.	ENST00000527114__exon_number_036__gene_id_ENSG00000077782	FGFR1	ENSG00000077782.35	-0.57655176593126	-9.13235065155585	4.85303514233668e-17	3.11278408697906e-14
ENSG00000066855.13	ENSG00000066855	ENSG00000066855_014	chr8	dexseq_prepare_annotation2.py	exon	66617059	66617061	.	+	.	ENST00000458689+ENST00000262146+ENST00000424808+ENST00000518636+ENST00000518800+ENST00000517944+ENST00000522239__exon_number_014__gene_id_ENSG00000066855	MTFR1	ENSG00000066855.13	-0.474412151659502	-9.41087595948106	5.0294075577874e-17	3.21025131245586e-14
ENSG00000086205	ENSG00000086205	ENSG00000086205_001	chr11	dexseq_prepare_annotation2.py	exon	49168187	49168187	.	-	.	ENST00000256999+ENST00000458311__exon_number_001__gene_id_ENSG00000086205	FOLH1	ENSG00000086205	-1.60769501876274	-9.57195068155544	5.06447593463101e-17	3.21701872545264e-14
ENSG00000086205.1	ENSG00000086205	ENSG00000086205_002	chr11	dexseq_prepare_annotation2.py	exon	49168188	49168302	.	-	.	ENST00000256999+ENST00000356696+ENST00000458311+ENST00000340334+ENST00000525826+ENST00000343844__exon_number_002__gene_id_ENSG00000086205	FOLH1	ENSG00000086205.1	-1.70488903339635	-9.54025677662917	6.09711049813867e-17	3.85434116485459e-14
ENSG00000198561.ENSG00000213593.ENSG00000211450.ENSG00000254732.ENSG00000254462.51	ENSG00000198561+ENSG00000213593+ENSG00000211450+ENSG00000254732+ENSG00000254462	ENSG00000198561+ENSG00000213593+ENSG00000211450+ENSG00000254732+ENSG00000254462_052	chr11	dexseq_prepare_annotation2.py	exon	57531325	57531604	.	+	.	ENST00000524579__exon_number_052__gene_id_ENSG00000198561+ENSG00000213593+ENSG00000211450+ENSG00000254732+ENSG00000254462		ENSG00000198561.ENSG00000213593.ENSG00000211450.ENSG00000254732.ENSG00000254462.51	-1.31040321616867	-9.29307742723652	6.46571451240535e-17	4.06780064842903e-14
ENSG00000116883.ENSG00000214193.18	ENSG00000116883+ENSG00000214193	ENSG00000116883+ENSG00000214193_019	chr1	dexseq_prepare_annotation2.py	exon	36784857	36784860	.	+	.	ENST00000508854__exon_number_019__gene_id_ENSG00000116883+ENSG00000214193		ENSG00000116883.ENSG00000214193.18	0.524102964452154	9.48771394473641	6.71983552708582e-17	4.2075450172428e-14
ENSG00000263053.ENSG00000171282.13	ENSG00000263053+ENSG00000171282	ENSG00000263053+ENSG00000171282_014	chr17	dexseq_prepare_annotation2.py	exon	79410491	79410590	.	+	.	ENST00000571813+ENST00000307745+ENST00000570375__exon_number_014__gene_id_ENSG00000263053+ENSG00000171282		ENSG00000263053.ENSG00000171282.13	0.575024939326872	9.55270542247759	7.08727942374033e-17	4.41658428506252e-14
ENSG00000147642.66	ENSG00000147642	ENSG00000147642_067	chr8	dexseq_prepare_annotation2.py	exon	110703834	110703834	.	-	.	ENST00000534578+ENST00000529190+ENST00000422135+ENST00000419099__exon_number_067__gene_id_ENSG00000147642	SYBU	ENSG00000147642.66	0.360715323469504	9.16361424338227	7.56840261895117e-17	4.69415892435505e-14
ENSG00000103197.47	ENSG00000103197	ENSG00000103197_048	chr16	dexseq_prepare_annotation2.py	exon	2122242	2122364	.	+	.	ENST00000353929+ENST00000439673+ENST00000219476+ENST00000401874+ENST00000563346+ENST00000382538+ENST00000568454+ENST00000350773+ENST00000439117__exon_number_048__gene_id_ENSG00000103197	TSC2	ENSG00000103197.47	0.690477884385958	9.01004085134562	7.68281438851894e-17	4.74274920719233e-14
ENSG00000222750.ENSG00000103534.21	ENSG00000222750+ENSG00000103534	ENSG00000222750+ENSG00000103534_022	chr16	dexseq_prepare_annotation2.py	exon	19477404	19477555	.	+	.	ENST00000219821+ENST00000564959+ENST00000381414+ENST00000542583+ENST00000396229+ENST00000567478+ENST00000541464+ENST00000561503__exon_number_022__gene_id_ENSG00000222750+ENSG00000103534		ENSG00000222750.ENSG00000103534.21	0.42729781817503	9.59804015738602	8.83371146333316e-17	5.42773778786081e-14
ENSG00000091536.76	ENSG00000091536	ENSG00000091536_077	chr17	dexseq_prepare_annotation2.py	exon	18062976	18062993	.	+	.	ENST00000578472+ENST00000556535+ENST00000579848+ENST00000418233+ENST00000205890+ENST00000433411+ENST00000451725__exon_number_077__gene_id_ENSG00000091536	MYO15A	ENSG00000091536.76	0.668101568159025	8.84958447460969	1.0092432101625e-16	6.17229676563056e-14
ENSG00000151576.41	ENSG00000151576	ENSG00000151576_042	chr3	dexseq_prepare_annotation2.py	exon	113805334	113807196	.	+	.	ENST00000281273+ENST00000485050__exon_number_042__gene_id_ENSG00000151576	QTRTD1	ENSG00000151576.41	0.592264292752039	9.35204396697589	1.02409333392457e-16	6.2341207585374e-14
ENSG00000103671.9	ENSG00000103671	ENSG00000103671_010	chr15	dexseq_prepare_annotation2.py	exon	64685634	64685675	.	+	.	ENST00000559833__exon_number_010__gene_id_ENSG00000103671	TRIP4	ENSG00000103671.9	-0.587721245004887	-10.231238996792	1.11888494305116e-16	6.77977245515458e-14
ENSG00000261987.4	ENSG00000261987	ENSG00000261987_005	chr17	dexseq_prepare_annotation2.py	exon	19072857	19072981	.	-	.	ENST00000466683__exon_number_005__gene_id_ENSG00000261987	KYNUP1	ENSG00000261987.4	-0.758053968580542	-11.6391156406772	1.19530535014546e-16	7.20961032959985e-14
ENSG00000082397	ENSG00000082397	ENSG00000082397_001	chr18	dexseq_prepare_annotation2.py	exon	5392383	5392384	.	-	.	ENST00000341928__exon_number_001__gene_id_ENSG00000082397	EPB41L3	ENSG00000082397	-0.47627982665805	-9.45479364991546	1.24841982668519e-16	7.49559244707801e-14
ENSG00000207945.ENSG00000100124	ENSG00000207945+ENSG00000100124	ENSG00000207945+ENSG00000100124_001	chr22	dexseq_prepare_annotation2.py	exon	38226862	38226862	.	-	.	ENST00000215941__exon_number_001__gene_id_ENSG00000207945+ENSG00000100124		ENSG00000207945.ENSG00000100124	0.500051827260731	10.4167675279946	1.37109799189886e-16	8.19474108439951e-14
ENSG00000147642.56	ENSG00000147642	ENSG00000147642_057	chr8	dexseq_prepare_annotation2.py	exon	110661133	110661195	.	-	.	ENST00000524720__exon_number_057__gene_id_ENSG00000147642	SYBU	ENSG00000147642.56	0.465786849393729	9.07059191593955	1.37812772873224e-16	8.19948583363231e-14
ENSG00000113360.76	ENSG00000113360	ENSG00000113360_077	chr5	dexseq_prepare_annotation2.py	exon	31532182	31532216	.	-	.	ENST00000513349__exon_number_077__gene_id_ENSG00000113360	DROSHA	ENSG00000113360.76	-0.738032901876406	-8.98735547493377	1.39853929301681e-16	8.28344743691386e-14
ENSG00000198561.ENSG00000213593.ENSG00000211450.ENSG00000254732.ENSG00000254462.43	ENSG00000198561+ENSG00000213593+ENSG00000211450+ENSG00000254732+ENSG00000254462	ENSG00000198561+ENSG00000213593+ENSG00000211450+ENSG00000254732+ENSG00000254462_044	chr11	dexseq_prepare_annotation2.py	exon	57520774	57520879	.	+	.	ENST00000524630+ENST00000529919+ENST00000399039+ENST00000533189__exon_number_044__gene_id_ENSG00000198561+ENSG00000213593+ENSG00000211450+ENSG00000254732+ENSG00000254462		ENSG00000198561.ENSG00000213593.ENSG00000211450.ENSG00000254732.ENSG00000254462.43	-1.20854800131116	-9.16708682944839	1.42102434561299e-16	8.37888207086578e-14
ENSG00000148337.72	ENSG00000148337	ENSG00000148337_073	chr9	dexseq_prepare_annotation2.py	exon	130954134	130954376	.	-	.	ENST00000538431__exon_number_073__gene_id_ENSG00000148337	CIZ1	ENSG00000148337.72	-0.412212255410253	-8.88284683258525	1.43886001826485e-16	8.44617254203689e-14
ENSG00000079215.7	ENSG00000079215	ENSG00000079215_008	chr5	dexseq_prepare_annotation2.py	exon	36608431	36608591	.	+	.	ENST00000265113+ENST00000513646+ENST00000512374+ENST00000416645+ENST00000513903+ENST00000505202+ENST00000506725+ENST00000504121+ENST00000381918__exon_number_008__gene_id_ENSG00000079215	SLC1A3	ENSG00000079215.7	1.02476487236995	10.5083936081956	1.66005753724635e-16	9.70130246733267e-14
ENSG00000147996.19	ENSG00000147996	ENSG00000147996_020	chr9	dexseq_prepare_annotation2.py	exon	70434178	70434243	.	-	.	ENST00000463075+ENST00000486221+ENST00000480229+ENST00000461932+ENST00000377392+ENST00000476797+ENST00000382405+ENST00000430059+ENST00000485088+ENST00000468066+ENST00000489273+ENST00000377395+ENST00000429800+ENST00000476161+ENST00000480819+ENST00000486191+ENST00000465474+ENST00000497250+ENST00000377389__exon_number_020__gene_id_ENSG00000147996	CBWD5	ENSG00000147996.19	0.251790918105211	9.1192443558756	1.91456735509525e-16	1.11391392457575e-13
ENSG00000091536.66	ENSG00000091536	ENSG00000091536_067	chr17	dexseq_prepare_annotation2.py	exon	18061036	18061214	.	+	.	ENST00000205890+ENST00000418233+ENST00000445289__exon_number_067__gene_id_ENSG00000091536	MYO15A	ENSG00000091536.66	-0.980272172509087	-8.74656277247347	2.07200736026269e-16	1.19825293960069e-13
ENSG00000229807.29	ENSG00000229807	ENSG00000229807_030	chrX	dexseq_prepare_annotation2.py	exon	73061506	73072588	.	-	.	ENST00000429829__exon_number_030__gene_id_ENSG00000229807	XIST	ENSG00000229807.29	-1.12365186203123	-9.70511838970629	2.07775304572213e-16	1.19825293960069e-13
ENSG00000181381.67	ENSG00000181381	ENSG00000181381_068	chr4	dexseq_prepare_annotation2.py	exon	169411509	169411601	.	-	.	ENST00000505150+ENST00000512958__exon_number_068__gene_id_ENSG00000181381	DDX60L	ENSG00000181381.67	-0.431583111177037	-9.67872479905532	2.38659239920611e-16	1.36710037073883e-13
ENSG00000180448.29	ENSG00000180448	ENSG00000180448_030	chr19	dexseq_prepare_annotation2.py	exon	1080681	1080785	.	+	.	ENST00000590214+ENST00000591293+ENST00000313093+ENST00000587602+ENST00000586866+ENST00000539243+ENST00000536472+ENST00000543365+ENST00000590577__exon_number_030__gene_id_ENSG00000180448	HMHA1	ENSG00000180448.29	1.00148748162075	9.10593797957274	2.39695192824623e-16	1.36710037073883e-13
ENSG00000185811.15	ENSG00000185811	ENSG00000185811_016	chr7	dexseq_prepare_annotation2.py	exon	50437220	50437402	.	+	.	ENST00000492782+ENST00000492119__exon_number_016__gene_id_ENSG00000185811	IKZF1	ENSG00000185811.15	0.925018908023841	10.4233957257242	2.40172322886835e-16	1.36710037073883e-13
ENSG00000172890.23	ENSG00000172890	ENSG00000172890_024	chr11	dexseq_prepare_annotation2.py	exon	71184324	71184340	.	+	.	ENST00000319023+ENST00000529120+ENST00000528509+ENST00000525200__exon_number_024__gene_id_ENSG00000172890	NADSYN1	ENSG00000172890.23	0.811435091429358	8.89491191339629	2.56866744613878e-16	1.45582549062648e-13
ENSG00000133026.57	ENSG00000133026	ENSG00000133026_058	chr17	dexseq_prepare_annotation2.py	exon	8508212	8508300	.	-	.	ENST00000411957+ENST00000379980+ENST00000396239+ENST00000360416+ENST00000269243__exon_number_058__gene_id_ENSG00000133026	MYH10	ENSG00000133026.57	-0.402786254414166	-9.11337469213411	2.65336097398732e-16	1.49737245110995e-13
ENSG00000213599.ENSG00000261052.ENSG00000132207.45	ENSG00000213599+ENSG00000261052+ENSG00000132207	ENSG00000213599+ENSG00000261052+ENSG00000132207_046	chr16	dexseq_prepare_annotation2.py	exon	30214328	30214398	.	+	.	ENST00000569959+ENST00000567309+ENST00000562257+ENST00000561549__exon_number_046__gene_id_ENSG00000213599+ENSG00000261052+ENSG00000132207		ENSG00000213599.ENSG00000261052.ENSG00000132207.45	-2.12512277686555	-10.266799587553	2.68630796276956e-16	1.50808050353392e-13
ENSG00000214198.1	ENSG00000214198	ENSG00000214198_002	chr12	dexseq_prepare_annotation2.py	exon	104237534	104238197	.	-	.	ENST00000548527+ENST00000551270__exon_number_002__gene_id_ENSG00000214198	RP11-642P15.1	ENSG00000214198.1	0.40823830016661	9.1625807186524	2.69527426880174e-16	1.50808050353392e-13
ENSG00000113360.73	ENSG00000113360	ENSG00000113360_074	chr5	dexseq_prepare_annotation2.py	exon	31531557	31531632	.	-	.	ENST00000504361+ENST00000513349__exon_number_074__gene_id_ENSG00000113360	DROSHA	ENSG00000113360.73	-0.81013153421203	-8.88632785114522	2.71747428747695e-16	1.51405922282227e-13
ENSG00000089053.27	ENSG00000089053	ENSG00000089053_028	chr12	dexseq_prepare_annotation2.py	exon	121766576	121766638	.	-	.	ENST00000535463__exon_number_028__gene_id_ENSG00000089053	ANAPC5	ENSG00000089053.27	-0.564187155614684	-9.18470080879399	2.79366994470047e-16	1.54994458801148e-13
ENSG00000065427.3	ENSG00000065427	ENSG00000065427_004	chr16	dexseq_prepare_annotation2.py	exon	75661744	75661887	.	-	.	ENST00000568378+ENST00000569298+ENST00000302445+ENST00000564578+ENST00000319410__exon_number_004__gene_id_ENSG00000065427	KARS	ENSG00000065427.3	0.43903628566135	10.1019224421571	3.36183253853353e-16	1.85732772545897e-13
ENSG00000175701.4	ENSG00000175701	ENSG00000175701_005	chr2	dexseq_prepare_annotation2.py	exon	110970369	110970400	.	-	.	ENST00000426713+ENST00000414416__exon_number_005__gene_id_ENSG00000175701	LINC00116	ENSG00000175701.4	-0.769329348729905	-10.3020758773343	4.07282017895755e-16	2.24071570088263e-13
ENSG00000198691.10	ENSG00000198691	ENSG00000198691_011	chr1	dexseq_prepare_annotation2.py	exon	94473190	94473296	.	-	.	ENST00000484388+ENST00000535881+ENST00000465352+ENST00000370225+ENST00000536513__exon_number_011__gene_id_ENSG00000198691	ABCA4	ENSG00000198691.10	-0.925275219557318	-9.18054315388452	4.10187432303068e-16	2.24729730358742e-13
ENSG00000104490.18	ENSG00000104490	ENSG00000104490_019	chr8	dexseq_prepare_annotation2.py	exon	102731542	102731542	.	-	.	ENST00000311028+ENST00000522448+ENST00000220931+ENST00000518166+ENST00000522252+ENST00000520690+ENST00000517822+ENST00000520425+ENST00000521599+ENST00000518727+ENST00000395923+ENST00000524209+ENST00000522951+ENST00000519508__exon_number_019__gene_id_ENSG00000104490	NCALD	ENSG00000104490.18	0.500354038730167	8.8810723970395	4.63907326838806e-16	2.53106682567252e-13
ENSG00000151726.39	ENSG00000151726	ENSG00000151726_040	chr4	dexseq_prepare_annotation2.py	exon	185747207	185747248	.	-	.	ENST00000281455+ENST00000454703__exon_number_040__gene_id_ENSG00000151726	ACSL1	ENSG00000151726.39	-0.414965283839037	-9.1203224361178	4.87798061971431e-16	2.65041650291576e-13
ENSG00000018408.37	ENSG00000018408	ENSG00000018408_038	chr3	dexseq_prepare_annotation2.py	exon	149454339	149454501	.	-	.	ENST00000474080__exon_number_038__gene_id_ENSG00000018408	WWTR1	ENSG00000018408.37	-0.509988799525888	-9.48324195376641	4.92511660047657e-16	2.66501504806611e-13
ENSG00000114735.15	ENSG00000114735	ENSG00000114735_016	chr3	dexseq_prepare_annotation2.py	exon	50614483	50614554	.	+	.	ENST00000424388+ENST00000434410+ENST00000448997+ENST00000232854+ENST00000482974+ENST00000455834__exon_number_016__gene_id_ENSG00000114735	HEMK1	ENSG00000114735.15	-0.991774628707731	-9.2516093148426	4.98207996861823e-16	2.68478980735099e-13
ENSG00000066855.12	ENSG00000066855	ENSG00000066855_013	chr8	dexseq_prepare_annotation2.py	exon	66616983	66617058	.	+	.	ENST00000458689+ENST00000262146+ENST00000424808+ENST00000518636+ENST00000518800+ENST00000523222+ENST00000517944+ENST00000522239__exon_number_013__gene_id_ENSG00000066855	MTFR1	ENSG00000066855.12	-0.4317850312113	-9.03386500297212	5.01064658166146e-16	2.68916289133095e-13
ENSG00000180448.17	ENSG00000180448	ENSG00000180448_018	chr19	dexseq_prepare_annotation2.py	exon	1073947	1074013	.	+	.	ENST00000590214+ENST00000313093+ENST00000586033+ENST00000587602+ENST00000586866+ENST00000539243+ENST00000536472+ENST00000543365__exon_number_018__gene_id_ENSG00000180448	HMHA1	ENSG00000180448.17	1.0178177656432	8.98276319369279	5.12012094227168e-16	2.73674627064374e-13
ENSG00000114735.22	ENSG00000114735	ENSG00000114735_023	chr3	dexseq_prepare_annotation2.py	exon	50617371	50617546	.	+	.	ENST00000448997+ENST00000482974__exon_number_023__gene_id_ENSG00000114735	HEMK1	ENSG00000114735.22	-0.886365008558273	-9.22990369627275	5.63635237671876e-16	3.00047909984766e-13
ENSG00000180448.23	ENSG00000180448	ENSG00000180448_024	chr19	dexseq_prepare_annotation2.py	exon	1077856	1078044	.	+	.	ENST00000590214+ENST00000313093+ENST00000587602+ENST00000586866+ENST00000539243+ENST00000536472+ENST00000543365+ENST00000590577__exon_number_024__gene_id_ENSG00000180448	HMHA1	ENSG00000180448.23	1.25373525065747	8.95996004228182	5.89035274652361e-16	3.1230507753534e-13
ENSG00000257225.ENSG00000134283.16	ENSG00000257225+ENSG00000134283	ENSG00000257225+ENSG00000134283_017	chr12	dexseq_prepare_annotation2.py	exon	42725600	42725650	.	+	.	ENST00000546750+ENST00000547847__exon_number_017__gene_id_ENSG00000257225+ENSG00000134283		ENSG00000257225.ENSG00000134283.16	0.648068540533525	10.2146408850598	5.96355213729251e-16	3.14916267863637e-13
ENSG00000180448.20	ENSG00000180448	ENSG00000180448_021	chr19	dexseq_prepare_annotation2.py	exon	1074613	1074723	.	+	.	ENST00000590214+ENST00000313093+ENST00000586033+ENST00000587602+ENST00000586866+ENST00000539243+ENST00000536472+ENST00000543365__exon_number_021__gene_id_ENSG00000180448	HMHA1	ENSG00000180448.20	1.11020747507042	8.95555641915959	6.05185576625051e-16	3.18053872442491e-13
ENSG00000151789.26	ENSG00000151789	ENSG00000151789_027	chr3	dexseq_prepare_annotation2.py	exon	22175811	22175883	.	-	.	ENST00000497570__exon_number_027__gene_id_ENSG00000151789	ZNF385D	ENSG00000151789.26	-1.06385550247313	-9.08330579597523	6.07134604286787e-16	3.18053872442491e-13
ENSG00000103671.22	ENSG00000103671	ENSG00000103671_023	chr15	dexseq_prepare_annotation2.py	exon	64701917	64702001	.	+	.	ENST00000561265+ENST00000559565+ENST00000560567+ENST00000261884+ENST00000560475__exon_number_023__gene_id_ENSG00000103671	TRIP4	ENSG00000103671.22	0.949443497197226	9.85636045131009	6.61791518203639e-16	3.45310733877295e-13
ENSG00000187736.ENSG00000213901.28	ENSG00000187736+ENSG00000213901	ENSG00000187736+ENSG00000213901_029	chr2	dexseq_prepare_annotation2.py	exon	220025485	220025520	.	-	.	ENST00000418099+ENST00000356853+ENST00000450447__exon_number_029__gene_id_ENSG00000187736+ENSG00000213901		ENSG00000187736.ENSG00000213901.28	-0.23739495191788	-8.69877257917048	9.24575207550161e-16	4.80519642156376e-13
ENSG00000197614.36	ENSG00000197614	ENSG00000197614_037	chr12	dexseq_prepare_annotation2.py	exon	8815409	8815422	.	-	.	ENST00000396549+ENST00000538107+ENST00000537128+ENST00000433590__exon_number_037__gene_id_ENSG00000197614	MFAP5	ENSG00000197614.36	-1.09514225228084	-9.34620336329253	1.02177836757602e-15	5.28947306197649e-13
ENSG00000187736.ENSG00000213901.56	ENSG00000187736+ENSG00000213901	ENSG00000187736+ENSG00000213901_057	chr2	dexseq_prepare_annotation2.py	exon	220033751	220033824	.	-	.	ENST00000414999+ENST00000421779+ENST00000396775+ENST00000318673+ENST00000455516+ENST00000295738+ENST00000465580+ENST00000409878+ENST00000430764+ENST00000409370+ENST00000497918+ENST00000498327__exon_number_057__gene_id_ENSG00000187736+ENSG00000213901		ENSG00000187736.ENSG00000213901.56	0.49016184307007	8.67873242427358	1.05308280196623e-15	5.43014919795047e-13
ENSG00000175198.1	ENSG00000175198	ENSG00000175198_002	chr13	dexseq_prepare_annotation2.py	exon	100741337	100741479	.	+	.	ENST00000376285+ENST00000376286+ENST00000376279__exon_number_002__gene_id_ENSG00000175198	PCCA	ENSG00000175198.1	0.65574032655187	9.24055853021954	1.06387524040181e-15	5.46437076114036e-13
ENSG00000103671.8	ENSG00000103671	ENSG00000103671_009	chr15	dexseq_prepare_annotation2.py	exon	64685540	64685633	.	+	.	ENST00000558442+ENST00000559833__exon_number_009__gene_id_ENSG00000103671	TRIP4	ENSG00000103671.8	-0.656346082431201	-9.73667772571129	1.16846758384841e-15	5.97823479115345e-13
ENSG00000003756.ENSG00000004534.142	ENSG00000003756+ENSG00000004534	ENSG00000003756+ENSG00000004534_143	chr3	dexseq_prepare_annotation2.py	exon	50155764	50156003	.	+	.	ENST00000347869+ENST00000464087+ENST00000464988__exon_number_143__gene_id_ENSG00000003756+ENSG00000004534		ENSG00000003756.ENSG00000004534.142	-0.647156656861628	-8.5696957762479	1.26823495404841e-15	6.46341393638974e-13
ENSG00000010379.9	ENSG00000010379	ENSG00000010379_010	chr12	dexseq_prepare_annotation2.py	exon	333192	333282	.	-	.	ENST00000539668+ENST00000543722+ENST00000343164+ENST00000445055__exon_number_010__gene_id_ENSG00000010379	SLC6A13	ENSG00000010379.9	0.886733921046733	9.71836673114982	1.2746937391985e-15	6.46341393638974e-13
ENSG00000114735.23	ENSG00000114735	ENSG00000114735_024	chr3	dexseq_prepare_annotation2.py	exon	50617547	50617660	.	+	.	ENST00000434410+ENST00000443894+ENST00000448997+ENST00000232854+ENST00000482974+ENST00000455834__exon_number_024__gene_id_ENSG00000114735	HEMK1	ENSG00000114735.23	-1.01225822072309	-9.085628759242	1.27804426489009e-15	6.46341393638974e-13
ENSG00000121940.ENSG00000162641.28	ENSG00000121940+ENSG00000162641	ENSG00000121940+ENSG00000162641_029	chr1	dexseq_prepare_annotation2.py	exon	109392159	109392198	.	-	.	ENST00000474186+ENST00000461774+ENST00000370001+ENST00000357393+ENST00000472781+ENST00000369995+ENST00000369994__exon_number_029__gene_id_ENSG00000121940+ENSG00000162641		ENSG00000121940.ENSG00000162641.28	0.608170817809987	9.69954738866662	1.39395246060297e-15	7.02258295372506e-13
ENSG00000011295.ENSG00000243686.33	ENSG00000011295+ENSG00000243686	ENSG00000011295+ENSG00000243686_034	chr17	dexseq_prepare_annotation2.py	exon	15947935	15948275	.	+	.	ENST00000453002+ENST00000470649__exon_number_034__gene_id_ENSG00000011295+ENSG00000243686		ENSG00000011295.ENSG00000243686.33	0.643358116496994	9.32466292544364	1.52789248487963e-15	7.66797919634877e-13
ENSG00000187775.87	ENSG00000187775	ENSG00000187775_088	chr17	dexseq_prepare_annotation2.py	exon	76522962	76523078	.	-	.	ENST00000389840+ENST00000585328__exon_number_088__gene_id_ENSG00000187775	DNAH17	ENSG00000187775.87	0.554003665095723	8.39927724715172	1.80287198656924e-15	9.01360587992405e-13
ENSG00000175356.40	ENSG00000175356	ENSG00000175356_041	chr11	dexseq_prepare_annotation2.py	exon	9090917	9091042	.	-	.	ENST00000450649+ENST00000520467+ENST00000309263+ENST00000457346__exon_number_041__gene_id_ENSG00000175356	SCUBE2	ENSG00000175356.40	0.45327519918786	9.1003770662721	1.81411395204425e-15	9.03545566061918e-13
ENSG00000064313.7	ENSG00000064313	ENSG00000064313_008	chr8	dexseq_prepare_annotation2.py	exon	120758945	120759105	.	-	.	ENST00000529653+ENST00000378164__exon_number_008__gene_id_ENSG00000064313	TAF2	ENSG00000064313.7	1.11706896004568	9.09677951493056	1.85056894666024e-15	9.16449379740407e-13
ENSG00000197355.7	ENSG00000197355	ENSG00000197355_008	chr9	dexseq_prepare_annotation2.py	exon	139973428	139973600	.	+	.	ENST00000476184+ENST00000360271+ENST00000409858+ENST00000474787__exon_number_008__gene_id_ENSG00000197355	UAP1L1	ENSG00000197355.7	0.972425416812289	10.2399627353472	1.85396143411957e-15	9.16449379740407e-13
ENSG00000141469.7	ENSG00000141469	ENSG00000141469_008	chr18	dexseq_prepare_annotation2.py	exon	43306690	43307022	.	+	.	ENST00000436407__exon_number_008__gene_id_ENSG00000141469	SLC14A1	ENSG00000141469.7	-1.26075076375947	-9.47243601554239	1.91359923447557e-15	9.42167029241897e-13
ENSG00000005884.24	ENSG00000005884	ENSG00000005884_025	chr17	dexseq_prepare_annotation2.py	exon	48151812	48151878	.	+	.	ENST00000007722+ENST00000505306+ENST00000512553+ENST00000506401+ENST00000320031+ENST00000544892+ENST00000510809__exon_number_025__gene_id_ENSG00000005884	ITGA3	ENSG00000005884.24	-0.779530470274385	-9.22755485454237	1.92031853491036e-15	9.42167029241897e-13
ENSG00000147606.ENSG00000214954.58	ENSG00000147606+ENSG00000214954	ENSG00000147606+ENSG00000214954_059	chr8	dexseq_prepare_annotation2.py	exon	92407985	92410366	.	+	.	ENST00000520249+ENST00000276609__exon_number_059__gene_id_ENSG00000147606+ENSG00000214954		ENSG00000147606.ENSG00000214954.58	-0.55402647073777	-9.45966435231094	2.03884134412281e-15	9.96599291811765e-13
ENSG00000149269.5	ENSG00000149269	ENSG00000149269_006	chr11	dexseq_prepare_annotation2.py	exon	77034256	77034313	.	-	.	ENST00000278568+ENST00000527457+ENST00000356341+ENST00000528203__exon_number_006__gene_id_ENSG00000149269	PAK1	ENSG00000149269.5	0.88069734610719	8.86801095173947	2.15777552940778e-15	1.05082869106037e-12
ENSG00000166669.17	ENSG00000166669	ENSG00000166669_018	chr16	dexseq_prepare_annotation2.py	exon	10513478	10513480	.	+	.	ENST00000396559+ENST00000562102+ENST00000562527+ENST00000561932__exon_number_018__gene_id_ENSG00000166669	ATF7IP2	ENSG00000166669.17	1.03917363060589	9.10358316526083	2.24903814253852e-15	1.09123164695294e-12
ENSG00000134602.1	ENSG00000134602	ENSG00000134602_002	chrX	dexseq_prepare_annotation2.py	exon	131157330	131157332	.	+	.	ENST00000481105+ENST00000394334+ENST00000354719__exon_number_002__gene_id_ENSG00000134602	MST4	ENSG00000134602.1	-0.541374230965739	-10.7796495118959	2.43714678103589e-15	1.17786977621292e-12
ENSG00000185811.19	ENSG00000185811	ENSG00000185811_020	chr7	dexseq_prepare_annotation2.py	exon	50450238	50450405	.	+	.	ENST00000439701+ENST00000438033+ENST00000357364+ENST00000331340+ENST00000343574+ENST00000471793+ENST00000440768+ENST00000359197__exon_number_020__gene_id_ENSG00000185811	IKZF1	ENSG00000185811.19	0.78827473718972	9.89214349702268	2.4455159664012e-15	1.17786977621292e-12
ENSG00000132286.ENSG00000265264.ENSG00000179532.61	ENSG00000132286+ENSG00000265264+ENSG00000179532	ENSG00000132286+ENSG00000265264+ENSG00000179532_062	chr11	dexseq_prepare_annotation2.py	exon	6569440	6569632	.	+	.	ENST00000532027+ENST00000254579+ENST00000527990+ENST00000533649__exon_number_062__gene_id_ENSG00000132286+ENSG00000265264+ENSG00000179532		ENSG00000132286.ENSG00000265264.ENSG00000179532.61	0.433898000660638	8.21490137381047	3.18767609875663e-15	1.52972387791756e-12
ENSG00000161010.ENSG00000197226.4	ENSG00000161010+ENSG00000197226	ENSG00000161010+ENSG00000197226_005	chr5	dexseq_prepare_annotation2.py	exon	179264143	179264204	.	-	.	ENST00000520698+ENST00000518235+ENST00000403396+ENST00000518950+ENST00000522663__exon_number_005__gene_id_ENSG00000161010+ENSG00000197226		ENSG00000161010.ENSG00000197226.4	0.68429231159921	8.47022056514764	3.22353011918103e-15	1.54062097469351e-12
ENSG00000151834.5	ENSG00000151834	ENSG00000151834_006	chr4	dexseq_prepare_annotation2.py	exon	46258212	46258391	.	-	.	ENST00000540012+ENST00000507069__exon_number_006__gene_id_ENSG00000151834	GABRA2	ENSG00000151834.5	-1.48368459800911	-9.52255506225474	3.2338171939509e-15	1.54062097469351e-12
ENSG00000198099.3	ENSG00000198099	ENSG00000198099_004	chr4	dexseq_prepare_annotation2.py	exon	100045515	100045529	.	-	.	ENST00000508393+ENST00000265512+ENST00000423445+ENST00000509471__exon_number_004__gene_id_ENSG00000198099	ADH4	ENSG00000198099.3	0.315560776171752	8.82388533725394	3.28983046669645e-15	1.56164808027238e-12
ENSG00000258818.ENSG00000259171.ENSG00000214274.10	ENSG00000258818+ENSG00000259171+ENSG00000214274	ENSG00000258818+ENSG00000259171+ENSG00000214274_011	chr14	dexseq_prepare_annotation2.py	exon	21161810	21162345	.	+	.	ENST00000336811+ENST00000397990__exon_number_011__gene_id_ENSG00000258818+ENSG00000259171+ENSG00000214274		ENSG00000258818.ENSG00000259171.ENSG00000214274.10	-0.772604636905916	-9.60792498291717	3.31594905771938e-15	1.56838426492972e-12
ENSG00000149179.10	ENSG00000149179	ENSG00000149179_011	chr11	dexseq_prepare_annotation2.py	exon	46958330	46958330	.	+	.	ENST00000527234+ENST00000278460+ENST00000528488+ENST00000378615+ENST00000378618+ENST00000531648+ENST00000525895+ENST00000532633+ENST00000536126+ENST00000526424+ENST00000525279+ENST00000533124+ENST00000395460+ENST00000522712+ENST00000532840__exon_number_011__gene_id_ENSG00000149179	C11orf49	ENSG00000149179.10	0.687220308320064	8.54875767374069	3.45855861304269e-15	1.62997280813753e-12
ENSG00000180448.35	ENSG00000180448	ENSG00000180448_036	chr19	dexseq_prepare_annotation2.py	exon	1082520	1082656	.	+	.	ENST00000590512__exon_number_036__gene_id_ENSG00000180448	HMHA1	ENSG00000180448.35	0.964913978330602	8.66704935583413	3.52533198765394e-15	1.65550849187367e-12
ENSG00000003756.ENSG00000004534.55	ENSG00000003756+ENSG00000004534	ENSG00000003756+ENSG00000004534_056	chr3	dexseq_prepare_annotation2.py	exon	50107888	50107985	.	+	.	ENST00000539992+ENST00000419610+ENST00000266022+ENST00000421682+ENST00000434592+ENST00000443081+ENST00000442092+ENST00000422955+ENST00000454079__exon_number_056__gene_id_ENSG00000003756+ENSG00000004534		ENSG00000003756.ENSG00000004534.55	0.539935235410122	8.41008185941755	3.64857321796657e-15	1.70728556532814e-12
ENSG00000138399.27	ENSG00000138399	ENSG00000138399_028	chr2	dexseq_prepare_annotation2.py	exon	170430323	170430342	.	-	.	ENST00000445210+ENST00000453153+ENST00000453929__exon_number_028__gene_id_ENSG00000138399	FASTKD1	ENSG00000138399.27	0.735941467998184	9.33742568133159	3.73988905014703e-15	1.74380947274746e-12
ENSG00000012983.32	ENSG00000012983	ENSG00000012983_033	chr14	dexseq_prepare_annotation2.py	exon	50941810	50941867	.	-	.	ENST00000557210+ENST00000554091+ENST00000557578+ENST00000013125+ENST00000555216__exon_number_033__gene_id_ENSG00000012983	MAP4K5	ENSG00000012983.32	0.757350242482091	9.57204961079421	3.91697744090518e-15	1.81526540079866e-12
ENSG00000180448.43	ENSG00000180448	ENSG00000180448_044	chr19	dexseq_prepare_annotation2.py	exon	1083275	1083328	.	+	.	ENST00000591169+ENST00000590214+ENST00000313093+ENST00000587602+ENST00000586866+ENST00000539243+ENST00000536472+ENST00000543365+ENST00000590577+ENST00000590512+ENST00000586378+ENST00000592297__exon_number_044__gene_id_ENSG00000180448	HMHA1	ENSG00000180448.43	0.989887648345791	8.64899498487861	3.93367917843166e-15	1.81526540079866e-12
ENSG00000103671.25	ENSG00000103671	ENSG00000103671_026	chr15	dexseq_prepare_annotation2.py	exon	64706284	64706410	.	+	.	ENST00000261884__exon_number_026__gene_id_ENSG00000103671	TRIP4	ENSG00000103671.25	1.17161518623316	9.48132036336304	3.9345545195995e-15	1.81526540079866e-12
ENSG00000205352.ENSG00000257379.ENSG00000197111.91	ENSG00000205352+ENSG00000257379+ENSG00000197111	ENSG00000205352+ENSG00000257379+ENSG00000197111_092	chr12	dexseq_prepare_annotation2.py	exon	53873190	53873398	.	+	.	ENST00000562264+ENST00000547859+ENST00000359282+ENST00000547048+ENST00000550585+ENST00000549863+ENST00000548933+ENST00000550733+ENST00000552819+ENST00000437231+ENST00000455667+ENST00000439930+ENST00000552296+ENST00000546463+ENST00000359462+ENST00000603815+ENST00000447282__exon_number_092__gene_id_ENSG00000205352+ENSG00000257379+ENSG00000197111		ENSG00000205352.ENSG00000257379.ENSG00000197111.91	-0.611974338546478	-8.70788257723099	4.10473964130107e-15	1.88271301509159e-12
ENSG00000147996.3	ENSG00000147996	ENSG00000147996_004	chr9	dexseq_prepare_annotation2.py	exon	70432186	70432368	.	-	.	ENST00000485088+ENST00000382405+ENST00000480229+ENST00000461932__exon_number_004__gene_id_ENSG00000147996	CBWD5	ENSG00000147996.3	-0.586906309684462	-8.62202106885063	4.10938280260164e-15	1.88271301509159e-12
ENSG00000186635.ENSG00000214530.68	ENSG00000186635+ENSG00000214530	ENSG00000186635+ENSG00000214530_069	chr11	dexseq_prepare_annotation2.py	exon	72433074	72433133	.	-	.	ENST00000465814+ENST00000334211__exon_number_069__gene_id_ENSG00000186635+ENSG00000214530		ENSG00000186635.ENSG00000214530.68	0.411372885129877	8.63765088669445	4.21394095216528e-15	1.92391278423354e-12
ENSG00000135250	ENSG00000135250	ENSG00000135250_001	chr7	dexseq_prepare_annotation2.py	exon	104751151	104751635	.	-	.	ENST00000493638__exon_number_001__gene_id_ENSG00000135250	SRPK2	ENSG00000135250	-0.627404677355021	-8.7541185776612	5.82082490761452e-15	2.64835448538867e-12
ENSG00000198561.ENSG00000213593.ENSG00000211450.ENSG00000254732.ENSG00000254462.47	ENSG00000198561+ENSG00000213593+ENSG00000211450+ENSG00000254732+ENSG00000254462	ENSG00000198561+ENSG00000213593+ENSG00000211450+ENSG00000254732+ENSG00000254462_048	chr11	dexseq_prepare_annotation2.py	exon	57529273	57529289	.	+	.	ENST00000530094+ENST00000530748+ENST00000361391+ENST00000426142+ENST00000532844+ENST00000361796+ENST00000428599+ENST00000361332+ENST00000529986+ENST00000526772+ENST00000534579+ENST00000532787+ENST00000399050+ENST00000415361+ENST00000532245+ENST00000531014+ENST00000527467+ENST00000358694+ENST00000533667+ENST00000532649+ENST00000528621+ENST00000532463+ENST00000529526+ENST00000528232+ENST00000525902…		ENSG00000198561.ENSG00000213593.ENSG00000211450.ENSG00000254732.ENSG00000254462.47	-1.19246407016026	-8.55445094494714	6.20381695318078e-15	2.81287478398892e-12
ENSG00000236581.9	ENSG00000236581	ENSG00000236581_010	chr13	dexseq_prepare_annotation2.py	exon	33845580	33845580	.	+	.	ENST00000609536+ENST00000609788+ENST00000609233+ENST00000608205+ENST00000609995+ENST00000609608+ENST00000609137+ENST00000609335+ENST00000608695+ENST00000608175+ENST00000608315+ENST00000608539+ENST00000608197+ENST00000610218+ENST00000609615+ENST00000608628+ENST00000609167+ENST00000609997+ENST00000609061+ENST00000609063+ENST00000609108+ENST00000608803+ENST00000609588+ENST00000607944+ENST00000607935…	STARD13-AS	ENSG00000236581.9	-0.928536337093529	-8.45295442951584	6.32384669853178e-15	2.85744425616236e-12
ENSG00000064652.6	ENSG00000064652	ENSG00000064652_007	chr5	dexseq_prepare_annotation2.py	exon	122181358	122181388	.	+	.	ENST00000261369+ENST00000506996+ENST00000395451+ENST00000511545+ENST00000513881__exon_number_007__gene_id_ENSG00000064652	SNX24	ENSG00000064652.6	0.947211500438135	9.28298013977431	6.9654421569313e-15	3.13657199922171e-12
ENSG00000158286.23	ENSG00000158286	ENSG00000158286_024	chr1	dexseq_prepare_annotation2.py	exon	6270999	6271080	.	+	.	ENST00000496329__exon_number_024__gene_id_ENSG00000158286	RNF207	ENSG00000158286.23	0.843664582165816	8.64093583558463	7.03099755200752e-15	3.15528613350142e-12
ENSG00000105576.32	ENSG00000105576	ENSG00000105576_033	chr19	dexseq_prepare_annotation2.py	exon	12817489	12817609	.	-	.	ENST00000441499+ENST00000592287+ENST00000588216+ENST00000450764+ENST00000585886+ENST00000356861+ENST00000425528__exon_number_033__gene_id_ENSG00000105576	TNPO2	ENSG00000105576.32	-1.11128064554638	-8.37026467127418	7.11584746385197e-15	3.18250226930079e-12
ENSG00000166313.9	ENSG00000166313	ENSG00000166313_010	chr11	dexseq_prepare_annotation2.py	exon	6417330	6417445	.	-	.	ENST00000609331+ENST00000529519+ENST00000608394+ENST00000524626+ENST00000608704+ENST00000608435+ENST00000608645+ENST00000608655+ENST00000299402+ENST00000389906+ENST00000526240+ENST00000609360+ENST00000530885+ENST00000311051__exon_number_010__gene_id_ENSG00000166313	APBB1	ENSG00000166313.9	-0.639021887235617	-8.41667525008408	7.28034291253582e-15	3.24503392958109e-12
ENSG00000149182.ENSG00000270060.28	ENSG00000149182+ENSG00000270060	ENSG00000149182+ENSG00000270060_029	chr11	dexseq_prepare_annotation2.py	exon	47193738	47193831	.	-	.	ENST00000527097__exon_number_029__gene_id_ENSG00000149182+ENSG00000270060		ENSG00000149182.ENSG00000270060.28	0.363756769361231	8.429617740252	7.32194081912753e-15	3.25254958231845e-12
ENSG00000140853.104	ENSG00000140853	ENSG00000140853_105	chr16	dexseq_prepare_annotation2.py	exon	57116546	57117431	.	+	.	ENST00000540182+ENST00000539144+ENST00000543103+ENST00000262510+ENST00000308149+ENST00000538453+ENST00000436936+ENST00000545081+ENST00000537056__exon_number_105__gene_id_ENSG00000140853	NLRC5	ENSG00000140853.104	-0.485620617659967	-9.07375470983613	7.5163331692267e-15	3.32766037740219e-12
ENSG00000181381.62	ENSG00000181381	ENSG00000181381_063	chr4	dexseq_prepare_annotation2.py	exon	169401591	169401628	.	-	.	ENST00000512371+ENST00000514748+ENST00000513901+ENST00000505890+ENST00000511577+ENST00000260184__exon_number_063__gene_id_ENSG00000181381	DDX60L	ENSG00000181381.62	0.791272827136539	9.01292876270857	7.79443394789997e-15	3.4392024341457e-12
ENSG00000143322.13	ENSG00000143322	ENSG00000143322_014	chr1	dexseq_prepare_annotation2.py	exon	179086467	179086651	.	-	.	ENST00000504405+ENST00000511413+ENST00000512653+ENST00000507173+ENST00000344730+ENST00000504324+ENST00000502732+ENST00000509520+ENST00000408940+ENST00000392043+ENST00000367623__exon_number_014__gene_id_ENSG00000143322	ABL2	ENSG00000143322.13	0.63936153112895	9.11533753566153	8.19565191827753e-15	3.60414071933911e-12
ENSG00000117472.2	ENSG00000117472	ENSG00000117472_003	chr1	dexseq_prepare_annotation2.py	exon	46640776	46640788	.	+	.	ENST00000372003+ENST00000482928+ENST00000498443__exon_number_003__gene_id_ENSG00000117472	TSPAN1	ENSG00000117472.2	-1.45863874413778	-10.2021930827991	8.86455872585474e-15	3.88530654101305e-12
ENSG00000260565.3	ENSG00000260565	ENSG00000260565_004	chr16	dexseq_prepare_annotation2.py	exon	2711383	2713082	.	-	.	ENST00000568395+ENST00000569465__exon_number_004__gene_id_ENSG00000260565	ERVK13-1	ENSG00000260565.3	0.951423604960428	9.39407390468741	8.95497708309687e-15	3.91189694910075e-12
ENSG00000091536.59	ENSG00000091536	ENSG00000091536_060	chr17	dexseq_prepare_annotation2.py	exon	18058628	18058632	.	+	.	ENST00000205890+ENST00000418233+ENST00000536811__exon_number_060__gene_id_ENSG00000091536	MYO15A	ENSG00000091536.59	0.556060980468639	8.17939718545292	9.98308278917597e-15	4.34657474458927e-12
ENSG00000138744.ENSG00000198301.4	ENSG00000138744+ENSG00000198301	ENSG00000138744+ENSG00000198301_005	chr4	dexseq_prepare_annotation2.py	exon	76836021	76836138	.	-	.	ENST00000513045+ENST00000286733__exon_number_005__gene_id_ENSG00000138744+ENSG00000198301		ENSG00000138744.ENSG00000198301.4	-2.55704465375481	-8.40837236379868	1.00377069651922e-14	4.35593416219854e-12
ENSG00000180448.21	ENSG00000180448	ENSG00000180448_022	chr19	dexseq_prepare_annotation2.py	exon	1074798	1074878	.	+	.	ENST00000590214+ENST00000313093+ENST00000587602+ENST00000586866+ENST00000539243+ENST00000536472+ENST00000543365__exon_number_022__gene_id_ENSG00000180448	HMHA1	ENSG00000180448.21	0.995692232846662	8.49110204836307	1.0221659417785e-14	4.42117031310898e-12
ENSG00000198561.ENSG00000213593.ENSG00000211450.ENSG00000254732.ENSG00000254462.77	ENSG00000198561+ENSG00000213593+ENSG00000211450+ENSG00000254732+ENSG00000254462	ENSG00000198561+ENSG00000213593+ENSG00000211450+ENSG00000254732+ENSG00000254462_078	chr11	dexseq_prepare_annotation2.py	exon	57575765	57575861	.	+	.	ENST00000530720__exon_number_078__gene_id_ENSG00000198561+ENSG00000213593+ENSG00000211450+ENSG00000254732+ENSG00000254462		ENSG00000198561.ENSG00000213593.ENSG00000211450.ENSG00000254732.ENSG00000254462.77	0.721156144892407	8.46332892477024	1.07905204286827e-14	4.65191718244937e-12
ENSG00000035681.43	ENSG00000035681	ENSG00000035681_044	chr8	dexseq_prepare_annotation2.py	exon	59515769	59515945	.	-	.	ENST00000427130+ENST00000519858+ENST00000038176__exon_number_044__gene_id_ENSG00000035681	NSMAF	ENSG00000035681.43	0.74734984776206	9.26310184606543	1.11125398849411e-14	4.76336166066422e-12
ENSG00000174695.2	ENSG00000174695	ENSG00000174695_003	chr5	dexseq_prepare_annotation2.py	exon	82352354	82352545	.	-	.	ENST00000511118+ENST00000511450+ENST00000502346__exon_number_003__gene_id_ENSG00000174695	TMEM167A	ENSG00000174695.2	0.799532872574163	9.66730500352937	1.11214780690698e-14	4.76336166066422e-12
ENSG00000081479.31	ENSG00000081479	ENSG00000081479_032	chr2	dexseq_prepare_annotation2.py	exon	170038677	170038829	.	-	.	ENST00000263816+ENST00000461418__exon_number_032__gene_id_ENSG00000081479	LRP2	ENSG00000081479.31	-0.610021740202114	-8.6963929529225	1.14705735447341e-14	4.8969293663102e-12
ENSG00000180448.36	ENSG00000180448	ENSG00000180448_037	chr19	dexseq_prepare_annotation2.py	exon	1082785	1082838	.	+	.	ENST00000586378__exon_number_037__gene_id_ENSG00000180448	HMHA1	ENSG00000180448.36	1.0319087787834	8.46867267779148	1.17004878440087e-14	4.97891730136199e-12
ENSG00000075420.14	ENSG00000075420	ENSG00000075420_015	chr3	dexseq_prepare_annotation2.py	exon	171904625	171905008	.	+	.	ENST00000421757+ENST00000476794__exon_number_015__gene_id_ENSG00000075420	FNDC3B	ENSG00000075420.14	-1.77101700419624	-9.22774828869128	1.31485584379077e-14	5.57706709820015e-12
ENSG00000227195.44	ENSG00000227195	ENSG00000227195_045	chr20	dexseq_prepare_annotation2.py	exon	26189759	26189782	.	-	.	ENST00000427348__exon_number_045__gene_id_ENSG00000227195	MIR663A	ENSG00000227195.44	0.428598607364947	8.28362389493622	1.33164231077877e-14	5.63010661742733e-12
ENSG00000140943.4	ENSG00000140943	ENSG00000140943_005	chr16	dexseq_prepare_annotation2.py	exon	84089741	84091649	.	-	.	ENST00000562906__exon_number_005__gene_id_ENSG00000140943	MBTPS1	ENSG00000140943.4	1.02687895515631	8.38607459903505	1.39868120464386e-14	5.89458951658385e-12
ENSG00000092148.74	ENSG00000092148	ENSG00000092148_075	chr14	dexseq_prepare_annotation2.py	exon	31675003	31675163	.	-	.	ENST00000399332+ENST00000553700+ENST00000556224+ENST00000556474+ENST00000553616__exon_number_075__gene_id_ENSG00000092148	HECTD1	ENSG00000092148.74	-0.45178014260274	-8.36308506690154	1.46003224531709e-14	6.13348817586258e-12
ENSG00000186522.21	ENSG00000186522	ENSG00000186522_022	chr2	dexseq_prepare_annotation2.py	exon	110332158	110332344	.	-	.	ENST00000415095+ENST00000397714+ENST00000397712+ENST00000486678+ENST00000461295+ENST00000437928+ENST00000493445+ENST00000356688+ENST00000334001__exon_number_022__gene_id_ENSG00000186522	SEPT10	ENSG00000186522.21	0.533859612689587	9.17384205153478	1.6993632158501e-14	7.11616464614374e-12
ENSG00000005884.23	ENSG00000005884	ENSG00000005884_024	chr17	dexseq_prepare_annotation2.py	exon	48151645	48151656	.	+	.	ENST00000510809__exon_number_024__gene_id_ENSG00000005884	ITGA3	ENSG00000005884.23	-0.744672889954404	-8.81301226806846	1.72663567442151e-14	7.19528581475977e-12
ENSG00000142512.32	ENSG00000142512	ENSG00000142512_033	chr19	dexseq_prepare_annotation2.py	exon	51920966	51920991	.	-	.	ENST00000353836+ENST00000432469+ENST00000439889__exon_number_033__gene_id_ENSG00000142512	SIGLEC10	ENSG00000142512.32	0.521623800609511	8.65586076307986	1.72920192370775e-14	7.19528581475977e-12
ENSG00000187736.ENSG00000213901.46	ENSG00000187736+ENSG00000213901	ENSG00000187736+ENSG00000213901_047	chr2	dexseq_prepare_annotation2.py	exon	220032917	220032935	.	-	.	ENST00000414999+ENST00000396775+ENST00000318673+ENST00000455516+ENST00000295738+ENST00000409878+ENST00000497918+ENST00000498327__exon_number_047__gene_id_ENSG00000187736+ENSG00000213901		ENSG00000187736.ENSG00000213901.46	0.546490255233395	8.22825166521947	1.89171151587663e-14	7.84666421170668e-12
ENSG00000149179.5	ENSG00000149179	ENSG00000149179_006	chr11	dexseq_prepare_annotation2.py	exon	46958299	46958304	.	+	.	ENST00000527234+ENST00000528488+ENST00000536126+ENST00000278460+ENST00000525279+ENST00000533124+ENST00000531648+ENST00000522712__exon_number_006__gene_id_ENSG00000149179	C11orf49	ENSG00000149179.5	0.878732176044249	8.26987834303778	1.98680632664995e-14	8.21519424795206e-12
ENSG00000197355.11	ENSG00000197355	ENSG00000197355_012	chr9	dexseq_prepare_annotation2.py	exon	139974595	139975140	.	+	.	ENST00000474787__exon_number_012__gene_id_ENSG00000197355	UAP1L1	ENSG00000197355.11	0.490380860833581	9.65599770620587	2.04636529201201e-14	8.43493811540334e-12
ENSG00000177479.15	ENSG00000177479	ENSG00000177479_016	chr3	dexseq_prepare_annotation2.py	exon	48960181	48960193	.	+	.	ENST00000430423+ENST00000483333+ENST00000420814+ENST00000356401+ENST00000492077+ENST00000482427+ENST00000474618+ENST00000449376+ENST00000433170+ENST00000498314+ENST00000449729+ENST00000488963+ENST00000474936__exon_number_016__gene_id_ENSG00000177479	ARIH2	ENSG00000177479.15	-0.844714832847967	-8.1366125640461	2.59740783152738e-14	1.06728299487407e-11
ENSG00000068400.7	ENSG00000068400	ENSG00000068400_008	chrX	dexseq_prepare_annotation2.py	exon	48837171	48837221	.	-	.	ENST00000488361__exon_number_008__gene_id_ENSG00000068400	GRIPAP1	ENSG00000068400.7	-0.515831868222167	-8.61478821878913	2.62321044799065e-14	1.07452747226119e-11
ENSG00000214753.ENSG00000168000.ENSG00000234857.13	ENSG00000214753+ENSG00000168000+ENSG00000234857	ENSG00000214753+ENSG00000168000+ENSG00000234857_014	chr11	dexseq_prepare_annotation2.py	exon	62458346	62458441	.	-	.	ENST00000463679__exon_number_014__gene_id_ENSG00000214753+ENSG00000168000+ENSG00000234857		ENSG00000214753.ENSG00000168000.ENSG00000234857.13	0.424445233668957	8.0058373242294	2.71319217767084e-14	1.10793455357069e-11
ENSG00000164929	ENSG00000164929	ENSG00000164929_001	chr8	dexseq_prepare_annotation2.py	exon	104152938	104152940	.	+	.	ENST00000309982__exon_number_001__gene_id_ENSG00000164929	BAALC	ENSG00000164929	-1.0833798035189	-9.22862476415632	2.92386722084317e-14	1.19026742105711e-11
ENSG00000141141.11	ENSG00000141141	ENSG00000141141_012	chr17	dexseq_prepare_annotation2.py	exon	35980994	35981171	.	-	.	ENST00000460080+ENST00000592520__exon_number_012__gene_id_ENSG00000141141	DDX52	ENSG00000141141.11	-0.621205655323083	-9.12974626264454	3.06130801686849e-14	1.24237138836426e-11
ENSG00000187736.ENSG00000213901.58	ENSG00000187736+ENSG00000213901	ENSG00000187736+ENSG00000213901_059	chr2	dexseq_prepare_annotation2.py	exon	220034031	220034076	.	-	.	ENST00000295738+ENST00000421779+ENST00000396775+ENST00000318673+ENST00000455516+ENST00000465580+ENST00000409878+ENST00000409370+ENST00000414999+ENST00000497918+ENST00000498327__exon_number_059__gene_id_ENSG00000187736+ENSG00000213901		ENSG00000187736.ENSG00000213901.58	0.624112658333047	8.14117162330472	3.27802755333262e-14	1.32622943064663e-11
ENSG00000181381.8	ENSG00000181381	ENSG00000181381_009	chr4	dexseq_prepare_annotation2.py	exon	169299505	169299626	.	-	.	ENST00000510590+ENST00000511577+ENST00000260184__exon_number_009__gene_id_ENSG00000181381	DDX60L	ENSG00000181381.8	0.788616641666677	8.72022495247686	3.57755447945956e-14	1.44297257960018e-11
ENSG00000231889.2	ENSG00000231889	ENSG00000231889_003	chr6	dexseq_prepare_annotation2.py	exon	111804744	111804752	.	+	.	ENST00000438298+ENST00000525151+ENST00000532226__exon_number_003__gene_id_ENSG00000231889	TRAF3IP2-AS1	ENSG00000231889.2	0.524181669146729	8.66607280398537	3.74707377785571e-14	1.50672472164058e-11
ENSG00000239961.ENSG00000250507.ENSG00000248166.ENSG00000187116.ENSG00000249654.28	ENSG00000239961+ENSG00000250507+ENSG00000248166+ENSG00000187116+ENSG00000249654	ENSG00000239961+ENSG00000250507+ENSG00000248166+ENSG00000187116+ENSG00000249654_029	chr19	dexseq_prepare_annotation2.py	exon	54844456	54845036	.	-	.	ENST00000291759__exon_number_029__gene_id_ENSG00000239961+ENSG00000250507+ENSG00000248166+ENSG00000187116+ENSG00000249654		ENSG00000239961.ENSG00000250507.ENSG00000248166.ENSG00000187116.ENSG00000249654.28	0.524922796445754	8.39758482129263	3.84240445124465e-14	1.53710220304985e-11
ENSG00000085276.17	ENSG00000085276	ENSG00000085276_018	chr3	dexseq_prepare_annotation2.py	exon	168833171	168833555	.	-	.	ENST00000494292+ENST00000472280+ENST00000464456+ENST00000460814+ENST00000433243+ENST00000468789+ENST00000264674+ENST00000392736+ENST00000492586__exon_number_018__gene_id_ENSG00000085276	MECOM	ENSG00000085276.17	0.473008641416899	8.86720463408689	3.84599947374609e-14	1.53710220304985e-11
ENSG00000099917.72	ENSG00000099917	ENSG00000099917_073	chr22	dexseq_prepare_annotation2.py	exon	20937681	20938036	.	+	.	ENST00000476187+ENST00000493216__exon_number_073__gene_id_ENSG00000099917	MED15	ENSG00000099917.72	0.574175709789173	8.16694484632461	4.08233061689006e-14	1.62661081964927e-11
ENSG00000005884.25	ENSG00000005884	ENSG00000005884_026	chr17	dexseq_prepare_annotation2.py	exon	48151879	48151898	.	+	.	ENST00000007722+ENST00000505306+ENST00000506401+ENST00000320031+ENST00000544892+ENST00000510809__exon_number_026__gene_id_ENSG00000005884	ITGA3	ENSG00000005884.25	-0.78113942746725	-8.64573452811702	4.17052341027187e-14	1.65673097490404e-11
ENSG00000074181.5	ENSG00000074181	ENSG00000074181_006	chr19	dexseq_prepare_annotation2.py	exon	15276598	15276778	.	-	.	ENST00000263388+ENST00000597756__exon_number_006__gene_id_ENSG00000074181	NOTCH3	ENSG00000074181.5	0.594367714599907	8.11784915415852	4.3772034484993e-14	1.73359669951724e-11
ENSG00000135655.1	ENSG00000135655	ENSG00000135655_002	chr12	dexseq_prepare_annotation2.py	exon	62654137	62654137	.	+	.	ENST00000353364+ENST00000549523__exon_number_002__gene_id_ENSG00000135655	USP15	ENSG00000135655.1	1.02931287945593	8.59429904626687	4.39641707474493e-14	1.73523188739415e-11
ENSG00000231870.6	ENSG00000231870	ENSG00000231870_007	chr17	dexseq_prepare_annotation2.py	exon	28898337	28898766	.	-	.	ENST00000420566__exon_number_007__gene_id_ENSG00000231870	KRT17P3	ENSG00000231870.6	-0.807935955216153	-10.2097291854534	4.40772574428009e-14	1.73523188739415e-11
ENSG00000104365.45	ENSG00000104365	ENSG00000104365_046	chr8	dexseq_prepare_annotation2.py	exon	42177165	42177268	.	+	.	ENST00000517917+ENST00000520201__exon_number_046__gene_id_ENSG00000104365	IKBKB	ENSG00000104365.45	0.460468706040767	8.03913781163319	5.13695725515264e-14	2.01627872394855e-11
ENSG00000180448.38	ENSG00000180448	ENSG00000180448_039	chr19	dexseq_prepare_annotation2.py	exon	1082840	1082937	.	+	.	ENST00000590214+ENST00000313093+ENST00000590512+ENST00000586866+ENST00000539243+ENST00000536472+ENST00000543365+ENST00000590577+ENST00000587602+ENST00000586378+ENST00000592297+ENST00000586937__exon_number_039__gene_id_ENSG00000180448	HMHA1	ENSG00000180448.38	1.04329112395901	8.2195653022177	5.19892501383406e-14	2.02860289226294e-11
ENSG00000200469.ENSG00000163644.30	ENSG00000200469+ENSG00000163644	ENSG00000200469+ENSG00000163644_031	chr4	dexseq_prepare_annotation2.py	exon	89205889	89205921	.	-	.	ENST00000514204__exon_number_031__gene_id_ENSG00000200469+ENSG00000163644		ENSG00000200469.ENSG00000163644.30	1.54071689504514	8.74886575380925	5.19921190892478e-14	2.02860289226294e-11
ENSG00000022840.70	ENSG00000022840	ENSG00000022840_071	chr12	dexseq_prepare_annotation2.py	exon	121014682	121014685	.	+	.	ENST00000325954+ENST00000545419+ENST00000542701+ENST00000535470+ENST00000413266+ENST00000538254__exon_number_071__gene_id_ENSG00000022840	RNF10	ENSG00000022840.70	0.65991606202044	8.36604352249536	5.3186867780466e-14	2.06907930697801e-11
ENSG00000140199.58	ENSG00000140199	ENSG00000140199_059	chr15	dexseq_prepare_annotation2.py	exon	34629988	34630161	.	-	.	ENST00000561080__exon_number_059__gene_id_ENSG00000140199	SLC12A6	ENSG00000140199.58	-0.714552739340328	-8.554372199263	5.43848217551503e-14	2.10944124712772e-11
ENSG00000109819	ENSG00000109819	ENSG00000109819_001	chr4	dexseq_prepare_annotation2.py	exon	23756664	23756834	.	-	.	ENST00000509702__exon_number_001__gene_id_ENSG00000109819	PPARGC1A	ENSG00000109819	0.437536456786112	8.13265062208284	7.8843527786219e-14	3.04913430149475e-11
ENSG00000124920.1	ENSG00000124920	ENSG00000124920_002	chr11	dexseq_prepare_annotation2.py	exon	61520121	61520262	.	+	.	ENST00000537766+ENST00000278836__exon_number_002__gene_id_ENSG00000124920	MYRF	ENSG00000124920.1	1.21477440565191	8.56013422409566	8.20679096185928e-14	3.16242801617469e-11
ENSG00000148219.34	ENSG00000148219	ENSG00000148219_035	chr9	dexseq_prepare_annotation2.py	exon	119976833	119977021	.	-	.	ENST00000373996+ENST00000361477+ENST00000361209+ENST00000313400__exon_number_035__gene_id_ENSG00000148219	ASTN2	ENSG00000148219.34	0.327052433602616	8.125550248537	8.22540578703727e-14	3.16242801617469e-11
ENSG00000221995.ENSG00000196535.82	ENSG00000221995+ENSG00000196535	ENSG00000221995+ENSG00000196535_083	chr17	dexseq_prepare_annotation2.py	exon	27464034	27464102	.	-	.	ENST00000530254+ENST00000590565__exon_number_083__gene_id_ENSG00000221995+ENSG00000196535		ENSG00000221995.ENSG00000196535.82	-0.945555795223257	-9.18819462869484	8.66146788284682e-14	3.32037245028468e-11
ENSG00000022840.41	ENSG00000022840	ENSG00000022840_042	chr12	dexseq_prepare_annotation2.py	exon	121001244	121001257	.	+	.	ENST00000325954+ENST00000544124+ENST00000537740+ENST00000546262+ENST00000413266+ENST00000543675__exon_number_042__gene_id_ENSG00000022840	RNF10	ENSG00000022840.41	-0.444870774649815	-8.27479500831168	8.90872802899716e-14	3.40523180175816e-11
ENSG00000158286.14	ENSG00000158286	ENSG00000158286_015	chr1	dexseq_prepare_annotation2.py	exon	6269474	6269599	.	+	.	ENST00000377948+ENST00000485539+ENST00000496676+ENST00000377939__exon_number_015__gene_id_ENSG00000158286	RNF207	ENSG00000158286.14	-0.479564929970917	-8.20215356540044	9.06558216073477e-14	3.45514299342856e-11
ENSG00000241015.ENSG00000160336.5	ENSG00000241015+ENSG00000160336	ENSG00000241015+ENSG00000160336_006	chr19	dexseq_prepare_annotation2.py	exon	53945861	53947923	.	+	.	ENST00000424846__exon_number_006__gene_id_ENSG00000241015+ENSG00000160336		ENSG00000241015.ENSG00000160336.5	-0.715796397134639	-8.48735577084997	1.19599790764931e-13	4.54510314678902e-11
ENSG00000080823.95	ENSG00000080823	ENSG00000080823_096	chr14	dexseq_prepare_annotation2.py	exon	102771516	102771522	.	-	.	ENST00000524019+ENST00000519569+ENST00000524214+ENST00000361847+ENST00000193029__exon_number_096__gene_id_ENSG00000080823	MOK	ENSG00000080823.95	-0.421764825804414	-8.15264913201679	1.20613986394507e-13	4.57043586657849e-11
ENSG00000068878.14	ENSG00000068878	ENSG00000068878_015	chr2	dexseq_prepare_annotation2.py	exon	54114396	54114453	.	-	.	ENST00000421748+ENST00000389993+ENST00000404125+ENST00000476586__exon_number_015__gene_id_ENSG00000068878	PSME4	ENSG00000068878.14	-1.25922956719241	-8.69024146532987	1.23922052907521e-13	4.6822950617118e-11
ENSG00000214753.ENSG00000168000.ENSG00000234857.9	ENSG00000214753+ENSG00000168000+ENSG00000234857	ENSG00000214753+ENSG00000168000+ENSG00000234857_010	chr11	dexseq_prepare_annotation2.py	exon	62458165	62458203	.	-	.	ENST00000449636__exon_number_010__gene_id_ENSG00000214753+ENSG00000168000+ENSG00000234857		ENSG00000214753.ENSG00000168000.ENSG00000234857.9	0.650611223021569	7.77587130204763	1.24422783342357e-13	4.68774422891207e-11
ENSG00000214717.ENSG00000169084.16	ENSG00000214717+ENSG00000169084	ENSG00000214717+ENSG00000169084_017	chrX	dexseq_prepare_annotation2.py	exon	2405744	2406226	.	-	.	ENST00000381223+ENST00000381222__exon_number_017__gene_id_ENSG00000214717+ENSG00000169084		ENSG00000214717.ENSG00000169084.16	0.568661643612103	9.22014290490471	1.24909436254007e-13	4.69263338960089e-11
ENSG00000113360.63	ENSG00000113360	ENSG00000113360_064	chr5	dexseq_prepare_annotation2.py	exon	31526186	31526433	.	-	.	ENST00000512076+ENST00000511367+ENST00000442743+ENST00000513349+ENST00000344624+ENST00000512302__exon_number_064__gene_id_ENSG00000113360	DROSHA	ENSG00000113360.63	-0.630985186926558	-7.92231368902175	1.28836337468789e-13	4.82637070582153e-11
ENSG00000035928.50	ENSG00000035928	ENSG00000035928_051	chr4	dexseq_prepare_annotation2.py	exon	39353052	39353096	.	-	.	ENST00000418436+ENST00000349703+ENST00000504849+ENST00000503784+ENST00000512275+ENST00000381897__exon_number_051__gene_id_ENSG00000035928	RFC1	ENSG00000035928.50	-1.10986940695038	-9.31689439403744	1.45305508416238e-13	5.42786249890418e-11
ENSG00000261487.ENSG00000175938.ENSG00000099364.16	ENSG00000261487+ENSG00000175938+ENSG00000099364	ENSG00000261487+ENSG00000175938+ENSG00000099364_017	chr16	dexseq_prepare_annotation2.py	exon	30953696	30953752	.	+	.	ENST00000566320+ENST00000338343+ENST00000380310+ENST00000562319+ENST00000471231+ENST00000427128+ENST00000565690__exon_number_017__gene_id_ENSG00000261487+ENSG00000175938+ENSG00000099364		ENSG00000261487.ENSG00000175938.ENSG00000099364.16	0.511730213245236	9.06681617939979	1.4595632063326e-13	5.43672822769029e-11
ENSG00000185811.18	ENSG00000185811	ENSG00000185811_019	chr7	dexseq_prepare_annotation2.py	exon	50444492	50445025	.	+	.	ENST00000462201__exon_number_019__gene_id_ENSG00000185811	IKZF1	ENSG00000185811.18	0.687910234308704	8.96339672838311	1.46919322934596e-13	5.45713978908109e-11
ENSG00000231889	ENSG00000231889	ENSG00000231889_001	chr6	dexseq_prepare_annotation2.py	exon	111804714	111804718	.	+	.	ENST00000532226__exon_number_001__gene_id_ENSG00000231889	TRAF3IP2-AS1	ENSG00000231889	0.492003747212133	8.40357446336953	1.48682816684098e-13	5.50708588252829e-11
ENSG00000159640.ENSG00000224353.ENSG00000264813.24	ENSG00000159640+ENSG00000224353+ENSG00000264813	ENSG00000159640+ENSG00000224353+ENSG00000264813_025	chr17	dexseq_prepare_annotation2.py	exon	61561699	61561902	.	+	.	ENST00000582678+ENST00000428043+ENST00000290866+ENST00000579726__exon_number_025__gene_id_ENSG00000159640+ENSG00000224353+ENSG00000264813		ENSG00000159640.ENSG00000224353.ENSG00000264813.24	-1.32306416073525	-7.87812412898714	1.50137697681384e-13	5.54535273326615e-11
ENSG00000100949.4	ENSG00000100949	ENSG00000100949_005	chr14	dexseq_prepare_annotation2.py	exon	24734763	24734773	.	-	.	ENST00000560243+ENST00000561055+ENST00000216840+ENST00000560521+ENST00000559551+ENST00000559974+ENST00000558376+ENST00000399409__exon_number_005__gene_id_ENSG00000100949	RABGGTA	ENSG00000100949.4	0.728805868904499	8.06376491327126	1.60872723746218e-13	5.92520828366006e-11
ENSG00000103197.41	ENSG00000103197	ENSG00000103197_042	chr16	dexseq_prepare_annotation2.py	exon	2121511	2121535	.	+	.	ENST00000353929+ENST00000439673+ENST00000219476+ENST00000401874+ENST00000382538+ENST00000562474+ENST00000488675+ENST00000568454+ENST00000350773+ENST00000568566+ENST00000439117__exon_number_042__gene_id_ENSG00000103197	TSC2	ENSG00000103197.41	-0.524593010960412	-7.83780549483802	1.63640081579214e-13	6.01029907451655e-11
ENSG00000087460.93	ENSG00000087460	ENSG00000087460_094	chr20	dexseq_prepare_annotation2.py	exon	57485041	57485062	.	+	.	ENST00000496934+ENST00000371075+ENST00000494081+ENST00000477931+ENST00000487862+ENST00000306090+ENST00000371095+ENST00000371085+ENST00000265620+ENST00000464624+ENST00000313949+ENST00000480975+ENST00000488546+ENST00000371102+ENST00000476196+ENST00000371100+ENST00000354359__exon_number_094__gene_id_ENSG00000087460	GNAS	ENSG00000087460.93	0.519897818434243	8.04400327406962	1.80487919710958e-13	6.6106340041432e-11
ENSG00000141646.ENSG00000267699.ENSG00000141642.46	ENSG00000141646+ENSG00000267699+ENSG00000141642	ENSG00000141646+ENSG00000267699+ENSG00000141642_047	chr18	dexseq_prepare_annotation2.py	exon	48593192	48593388	.	+	.	ENST00000590499__exon_number_047__gene_id_ENSG00000141646+ENSG00000267699+ENSG00000141642		ENSG00000141646.ENSG00000267699.ENSG00000141642.46	-0.925771286022604	-8.29115380723967	1.82449823220406e-13	6.66392911261888e-11
ENSG00000175701.2	ENSG00000175701	ENSG00000175701_003	chr2	dexseq_prepare_annotation2.py	exon	110969792	110970127	.	-	.	ENST00000426713+ENST00000414416__exon_number_003__gene_id_ENSG00000175701	LINC00116	ENSG00000175701.2	0.536730601138888	8.91054989446777	1.85652508353084e-13	6.76212262350101e-11
ENSG00000059769.ENSG00000244115.ENSG00000242616.13	ENSG00000059769+ENSG00000244115+ENSG00000242616	ENSG00000059769+ENSG00000244115+ENSG00000242616_014	chr9	dexseq_prepare_annotation2.py	exon	114431552	114432508	.	+	.	ENST00000374293+ENST00000374294+ENST00000556107__exon_number_014__gene_id_ENSG00000059769+ENSG00000244115+ENSG00000242616		ENSG00000059769.ENSG00000244115.ENSG00000242616.13	0.659703556452203	8.89629639616349	1.97748855824258e-13	7.18281748714802e-11
ENSG00000163491.32	ENSG00000163491	ENSG00000163491_033	chr3	dexseq_prepare_annotation2.py	exon	27329189	27329234	.	-	.	ENST00000424275+ENST00000341435+ENST00000357467+ENST00000574215+ENST00000435584+ENST00000429845__exon_number_033__gene_id_ENSG00000163491	NEK10	ENSG00000163491.32	-1.42387807179181	-7.94233659053903	2.04833257480055e-13	7.41964743603168e-11
ENSG00000149179.16	ENSG00000149179	ENSG00000149179_017	chr11	dexseq_prepare_annotation2.py	exon	47025916	47026007	.	+	.	ENST00000532633__exon_number_017__gene_id_ENSG00000149179	C11orf49	ENSG00000149179.16	-0.32862768041973	-7.88665971658161	2.10076048528075e-13	7.58865097387583e-11
ENSG00000161013.7	ENSG00000161013	ENSG00000161013_008	chr5	dexseq_prepare_annotation2.py	exon	179225347	179225406	.	-	.	ENST00000520969+ENST00000292591+ENST00000337755+ENST00000522451+ENST00000520875+ENST00000518778+ENST00000518980+ENST00000519836+ENST00000523382__exon_number_008__gene_id_ENSG00000161013	MGAT4B	ENSG00000161013.7	-1.11231294143714	-8.04123546038996	2.28802762353633e-13	8.24247847099092e-11
ENSG00000187775.94	ENSG00000187775	ENSG00000187775_095	chr17	dexseq_prepare_annotation2.py	exon	76539837	76539938	.	-	.	ENST00000589793__exon_number_095__gene_id_ENSG00000187775	DNAH17	ENSG00000187775.94	0.499038934302063	7.67130965805607	2.38724100779359e-13	8.57639160857297e-11
ENSG00000074181.12	ENSG00000074181	ENSG00000074181_013	chr19	dexseq_prepare_annotation2.py	exon	15284879	15285211	.	-	.	ENST00000263388__exon_number_013__gene_id_ENSG00000074181	NOTCH3	ENSG00000074181.12	0.636336554495627	7.83728144094771	2.4763684302547e-13	8.87234900615149e-11
ENSG00000059758.38	ENSG00000059758	ENSG00000059758_039	chr12	dexseq_prepare_annotation2.py	exon	96793764	96793852	.	-	.	ENST00000542666+ENST00000261211+ENST00000543119__exon_number_039__gene_id_ENSG00000059758	CDK17	ENSG00000059758.38	-0.494124313079029	-8.04487601040622	2.52088899174591e-13	9.0073144737956e-11
ENSG00000264594.ENSG00000204580.141	ENSG00000264594+ENSG00000204580	ENSG00000264594+ENSG00000204580_142	chr6	dexseq_prepare_annotation2.py	exon	30867618	30867824	.	+	.	ENST00000454612+ENST00000376575+ENST00000376567+ENST00000376570+ENST00000452441+ENST00000446312+ENST00000376568+ENST00000376569+ENST00000324771__exon_number_142__gene_id_ENSG00000264594+ENSG00000204580		ENSG00000264594.ENSG00000204580.141	-0.690013300072315	-8.26387586619223	2.53992605189544e-13	9.05074083028942e-11
ENSG00000088854.41	ENSG00000088854	ENSG00000088854_042	chr20	dexseq_prepare_annotation2.py	exon	3388122	3388272	.	-	.	ENST00000252032__exon_number_042__gene_id_ENSG00000088854	C20orf194	ENSG00000088854.41	0.902765581887689	8.46715770175758	2.7724528316555e-13	9.85262298328513e-11
ENSG00000113360	ENSG00000113360	ENSG00000113360_001	chr5	dexseq_prepare_annotation2.py	exon	31400604	31400608	.	-	.	ENST00000511367__exon_number_001__gene_id_ENSG00000113360	DROSHA	ENSG00000113360	0.179336533081252	7.79513500285724	2.82897582417209e-13	1.00263935888023e-10
ENSG00000187736.ENSG00000213901.77	ENSG00000187736+ENSG00000213901	ENSG00000187736+ENSG00000213901_078	chr2	dexseq_prepare_annotation2.py	exon	220034780	220034817	.	-	.	ENST00000295738+ENST00000498327+ENST00000396775__exon_number_078__gene_id_ENSG00000187736+ENSG00000213901		ENSG00000187736.ENSG00000213901.77	0.901689108026357	7.79302320186459	2.86600517174876e-13	1.01303267211848e-10
ENSG00000105063.ENSG00000180089.44	ENSG00000105063+ENSG00000180089	ENSG00000105063+ENSG00000180089_045	chr19	dexseq_prepare_annotation2.py	exon	55758245	55758477	.	-	.	ENST00000587283+ENST00000412770+ENST00000592242__exon_number_045__gene_id_ENSG00000105063+ENSG00000180089		ENSG00000105063.ENSG00000180089.44	0.424385713014954	8.22674573817019	3.09026733695831e-13	1.08937308812148e-10
ENSG00000104419.66	ENSG00000104419	ENSG00000104419_067	chr8	dexseq_prepare_annotation2.py	exon	134309481	134309482	.	-	.	ENST00000537882+ENST00000518010+ENST00000517599+ENST00000354944+ENST00000522377+ENST00000523892+ENST00000522476+ENST00000518066+ENST00000518480+ENST00000414097+ENST00000521544__exon_number_067__gene_id_ENSG00000104419	NDRG1	ENSG00000104419.66	-0.640901763655118	-7.76030608658588	3.12382619331755e-13	1.09825877629179e-10
ENSG00000181191.18	ENSG00000181191	ENSG00000181191_019	chrX	dexseq_prepare_annotation2.py	exon	68385295	68385364	.	-	.	ENST00000374571+ENST00000361478__exon_number_019__gene_id_ENSG00000181191	PJA1	ENSG00000181191.18	-0.466126399831989	-8.78638951310679	3.21770843631825e-13	1.1282487055548e-10
ENSG00000008382.3	ENSG00000008382	ENSG00000008382_004	chr19	dexseq_prepare_annotation2.py	exon	4343563	4343597	.	+	.	ENST00000262966+ENST00000359935+ENST00000599840+ENST00000594716__exon_number_004__gene_id_ENSG00000008382	MPND	ENSG00000008382.3	0.903798500387393	9.61863530662976	3.46787404672048e-13	1.21273215566284e-10
ENSG00000010438.1	ENSG00000010438	ENSG00000010438_002	chr9	dexseq_prepare_annotation2.py	exon	33750677	33750687	.	+	.	ENST00000361005+ENST00000468152__exon_number_002__gene_id_ENSG00000010438	PRSS3	ENSG00000010438.1	-0.460820465058096	-8.40487635039058	3.7672377356184e-13	1.31392658519556e-10
ENSG00000121152.11	ENSG00000121152	ENSG00000121152_012	chr2	dexseq_prepare_annotation2.py	exon	97008904	97009042	.	+	.	ENST00000240423+ENST00000435975+ENST00000455200+ENST00000477409+ENST00000427946__exon_number_012__gene_id_ENSG00000121152	NCAPH	ENSG00000121152.11	0.887635024309999	8.73640363142011	4.01543619245381e-13	1.39678753838508e-10
ENSG00000223745.58	ENSG00000223745	ENSG00000223745_059	chr1	dexseq_prepare_annotation2.py	exon	93806015	93806029	.	-	.	ENST00000452347+ENST00000411670+ENST00000451302+ENST00000413606+ENST00000421202+ENST00000457387+ENST00000449305+ENST00000438777+ENST00000447577__exon_number_059__gene_id_ENSG00000223745	RP4-717I23.3	ENSG00000223745.58	0.559411926074763	7.66634676703065	4.15925906498129e-13	1.44299951238872e-10
ENSG00000177822	ENSG00000177822	ENSG00000177822_001	chr4	dexseq_prepare_annotation2.py	exon	182795591	182795698	.	-	.	ENST00000509012__exon_number_001__gene_id_ENSG00000177822	AC108142.1	ENSG00000177822	-0.766913575729034	-8.09874302423207	4.31873897109122e-13	1.49438596992056e-10
ENSG00000132326	ENSG00000132326	ENSG00000132326_001	chr2	dexseq_prepare_annotation2.py	exon	239152679	239155165	.	-	.	ENST00000254658+ENST00000254657__exon_number_001__gene_id_ENSG00000132326	PER2	ENSG00000132326	-0.665057527112814	-8.49060180879919	4.37330957101074e-13	1.50929685612239e-10
ENSG00000145868.15	ENSG00000145868	ENSG00000145868_016	chr5	dexseq_prepare_annotation2.py	exon	147781545	147781700	.	+	.	ENST00000340253+ENST00000394370+ENST00000521160+ENST00000509699+ENST00000503613+ENST00000296701+ENST00000502629+ENST00000513826+ENST00000508326__exon_number_016__gene_id_ENSG00000145868	FBXO38	ENSG00000145868.15	0.598963766792371	8.26591135403824	4.65456430737719e-13	1.60215708432649e-10
ENSG00000163482.31	ENSG00000163482	ENSG00000163482_032	chr2	dexseq_prepare_annotation2.py	exon	219553560	219553599	.	+	.	ENST00000392105+ENST00000392106+ENST00000295709+ENST00000440309+ENST00000414413+ENST00000480709+ENST00000422778__exon_number_032__gene_id_ENSG00000163482	STK36	ENSG00000163482.31	0.455090090850387	7.89457580016329	4.75376291631354e-13	1.6308416485238e-10
ENSG00000133226.55	ENSG00000133226	ENSG00000133226_056	chr1	dexseq_prepare_annotation2.py	exon	24993046	24993305	.	+	.	ENST00000489130__exon_number_056__gene_id_ENSG00000133226	SRRM1	ENSG00000133226.55	-0.61588221397375	-7.82870378866972	4.7627040515415e-13	1.6308416485238e-10
ENSG00000184779.29	ENSG00000184779	ENSG00000184779_030	chr15	dexseq_prepare_annotation2.py	exon	82824868	82824972	.	-	.	ENST00000330339__exon_number_030__gene_id_ENSG00000184779	RPS17	ENSG00000184779.29	0.58779621440761	8.4720413412794	4.77578942152724e-13	1.63107474090181e-10
ENSG00000140943.5	ENSG00000140943	ENSG00000140943_006	chr16	dexseq_prepare_annotation2.py	exon	84092907	84092907	.	-	.	ENST00000343411+ENST00000564049+ENST00000570064+ENST00000562886__exon_number_006__gene_id_ENSG00000140943	MBTPS1	ENSG00000140943.5	0.985520800448958	7.79560680589595	4.90463440045653e-13	1.67073956653272e-10
ENSG00000130733.29	ENSG00000130733	ENSG00000130733_030	chr19	dexseq_prepare_annotation2.py	exon	11039224	11039226	.	-	.	ENST00000586748+ENST00000588962+ENST00000590329__exon_number_030__gene_id_ENSG00000130733	YIPF2	ENSG00000130733.29	-1.12793409006829	-9.15546042324351	4.93359638296794e-13	1.67626267390199e-10
ENSG00000075415.ENSG00000212443.12	ENSG00000075415+ENSG00000212443	ENSG00000075415+ENSG00000212443_013	chr12	dexseq_prepare_annotation2.py	exon	98987757	98987913	.	+	.	ENST00000551123+ENST00000549338+ENST00000188376+ENST00000552981+ENST00000551917+ENST00000546766+ENST00000550695+ENST00000548847+ENST00000547534+ENST00000228318+ENST00000401722+ENST00000548046+ENST00000551265__exon_number_013__gene_id_ENSG00000075415+ENSG00000212443		ENSG00000075415.ENSG00000212443.12	0.556206488540309	7.9462774166471	4.96503392020716e-13	1.68259625034567e-10
ENSG00000151576.38	ENSG00000151576	ENSG00000151576_039	chr3	dexseq_prepare_annotation2.py	exon	113804800	113804826	.	+	.	ENST00000495782+ENST00000479882+ENST00000281273+ENST00000462966+ENST00000485050__exon_number_039__gene_id_ENSG00000151576	QTRTD1	ENSG00000151576.38	0.498833138659766	7.90153759912489	5.08236380735383e-13	1.71793042330372e-10
ENSG00000196344.10	ENSG00000196344	ENSG00000196344_011	chr4	dexseq_prepare_annotation2.py	exon	100349244	100349331	.	-	.	ENST00000474027+ENST00000437033+ENST00000482593+ENST00000209665+ENST00000476959__exon_number_011__gene_id_ENSG00000196344	ADH7	ENSG00000196344.10	1.0799670807746	8.99206821523793	5.38093821956406e-13	1.81419021936477e-10
ENSG00000099904.22	ENSG00000099904	ENSG00000099904_023	chr22	dexseq_prepare_annotation2.py	exon	20135530	20135530	.	+	.	ENST00000334554__exon_number_023__gene_id_ENSG00000099904	ZDHHC8	ENSG00000099904.22	-0.442735427255427	-8.85829290023932	5.65586106912959e-13	1.90200387754164e-10
ENSG00000113360.62	ENSG00000113360	ENSG00000113360_063	chr5	dexseq_prepare_annotation2.py	exon	31521230	31521322	.	-	.	ENST00000344624+ENST00000511367+ENST00000442743+ENST00000513349__exon_number_063__gene_id_ENSG00000113360	DROSHA	ENSG00000113360.62	-0.677240557924308	-7.67861403046774	5.78146373388423e-13	1.93928286965486e-10
ENSG00000196912.61	ENSG00000196912	ENSG00000196912_062	chr2	dexseq_prepare_annotation2.py	exon	98206328	98206428	.	-	.	ENST00000438709+ENST00000258459+ENST00000377003__exon_number_062__gene_id_ENSG00000196912	ANKRD36B	ENSG00000196912.61	0.766386282961052	8.17556573226875	5.96291497351462e-13	1.99505782939558e-10
ENSG00000103671.28	ENSG00000103671	ENSG00000103671_029	chr15	dexseq_prepare_annotation2.py	exon	64716314	64716354	.	+	.	ENST00000261884+ENST00000560567+ENST00000558162__exon_number_029__gene_id_ENSG00000103671	TRIP4	ENSG00000103671.28	1.16815228537759	8.41823721901961	6.16374311364344e-13	2.05701629002503e-10
ENSG00000147996.17	ENSG00000147996	ENSG00000147996_018	chr9	dexseq_prepare_annotation2.py	exon	70433652	70433803	.	-	.	ENST00000461932+ENST00000476161__exon_number_018__gene_id_ENSG00000147996	CBWD5	ENSG00000147996.17	0.445916786875493	7.78401948644978	6.18842334503885e-13	2.0600242967489e-10
ENSG00000151726.37	ENSG00000151726	ENSG00000151726_038	chr4	dexseq_prepare_annotation2.py	exon	185747070	185747188	.	-	.	ENST00000281455+ENST00000507295+ENST00000454703+ENST00000504900__exon_number_038__gene_id_ENSG00000151726	ACSL1	ENSG00000151726.37	-0.400904745193695	-7.88235072264136	6.33112289622287e-13	2.10220459217538e-10
ENSG00000151576.34	ENSG00000151576	ENSG00000151576_035	chr3	dexseq_prepare_annotation2.py	exon	113801616	113801641	.	+	.	ENST00000495782+ENST00000281273+ENST00000483272+ENST00000479882+ENST00000493014+ENST00000462966+ENST00000485050__exon_number_035__gene_id_ENSG00000151576	QTRTD1	ENSG00000151576.34	0.649277819810177	7.85723412907363	6.53875228347734e-13	2.16567757935051e-10
ENSG00000207945.ENSG00000100124.19	ENSG00000207945+ENSG00000100124	ENSG00000207945+ENSG00000100124_020	chr22	dexseq_prepare_annotation2.py	exon	38229924	38230735	.	-	.	ENST00000498417__exon_number_020__gene_id_ENSG00000207945+ENSG00000100124		ENSG00000207945.ENSG00000100124.19	-1.28137392755106	-8.54256206888825	6.5967181069149e-13	2.17938660090486e-10
ENSG00000200469.ENSG00000163644.28	ENSG00000200469+ENSG00000163644	ENSG00000200469+ENSG00000163644_029	chr4	dexseq_prepare_annotation2.py	exon	89205743	89205783	.	-	.	ENST00000508256+ENST00000315194+ENST00000608933+ENST00000514204__exon_number_029__gene_id_ENSG00000200469+ENSG00000163644		ENSG00000200469.ENSG00000163644.28	1.54627535673552	8.22747754191077	7.08960551931511e-13	2.33635373465971e-10
ENSG00000119242.8	ENSG00000119242	ENSG00000119242_009	chr12	dexseq_prepare_annotation2.py	exon	124427291	124427332	.	-	.	ENST00000539551+ENST00000238156+ENST00000544798+ENST00000545135+ENST00000535556+ENST00000539761+ENST00000542348+ENST00000545891__exon_number_009__gene_id_ENSG00000119242	CCDC92	ENSG00000119242.8	1.34641043351483	8.27132161804542	7.26316982186874e-13	2.38756734176925e-10
ENSG00000187736.ENSG00000213901.47	ENSG00000187736+ENSG00000213901	ENSG00000187736+ENSG00000213901_048	chr2	dexseq_prepare_annotation2.py	exon	220032936	220033009	.	-	.	ENST00000295738+ENST00000396775+ENST00000318673+ENST00000455516+ENST00000409878+ENST00000409370+ENST00000414999+ENST00000497918+ENST00000498327__exon_number_048__gene_id_ENSG00000187736+ENSG00000213901		ENSG00000187736.ENSG00000213901.47	0.64458567081666	7.64068049236323	7.2870783558745e-13	2.389452982383e-10
ENSG00000165949.11	ENSG00000165949	ENSG00000165949_012	chr14	dexseq_prepare_annotation2.py	exon	94577161	94577271	.	+	.	ENST00000555744__exon_number_012__gene_id_ENSG00000165949	IFI27	ENSG00000165949.11	-0.837228031228738	-8.06116694540858	7.39070923504234e-13	2.41740538956836e-10
ENSG00000114735.28	ENSG00000114735	ENSG00000114735_029	chr3	dexseq_prepare_annotation2.py	exon	50618108	50622179	.	+	.	ENST00000448997+ENST00000232854__exon_number_029__gene_id_ENSG00000114735	HEMK1	ENSG00000114735.28	-1.20420279651293	-7.94205801452613	7.49148730937785e-13	2.4442882749945e-10
ENSG00000091536.96	ENSG00000091536	ENSG00000091536_097	chr17	dexseq_prepare_annotation2.py	exon	18075605	18075730	.	+	.	ENST00000433411+ENST00000445289__exon_number_097__gene_id_ENSG00000091536	MYO15A	ENSG00000091536.96	0.838059293066827	7.5136154045496	7.7359103147574e-13	2.51778987964637e-10
ENSG00000181355.31	ENSG00000181355	ENSG00000181355_032	chr6	dexseq_prepare_annotation2.py	exon	9903606	9903639	.	-	.	ENST00000469656+ENST00000472329+ENST00000466385+ENST00000469426+ENST00000486246__exon_number_032__gene_id_ENSG00000181355	OFCC1	ENSG00000181355.31	1.1147671823756	8.50658741945228	7.76765967912276e-13	2.52188099641524e-10
ENSG00000018408.36	ENSG00000018408	ENSG00000018408_037	chr3	dexseq_prepare_annotation2.py	exon	149443259	149443331	.	-	.	ENST00000474080__exon_number_037__gene_id_ENSG00000018408	WWTR1	ENSG00000018408.36	-0.470776463942847	-8.08540548643277	7.80971083032436e-13	2.52928834327222e-10
ENSG00000103316.17	ENSG00000103316	ENSG00000103316_018	chr16	dexseq_prepare_annotation2.py	exon	21281178	21281212	.	-	.	ENST00000572914+ENST00000574448+ENST00000415987+ENST00000219599+ENST00000571666+ENST00000543948+ENST00000396023+ENST00000576703__exon_number_018__gene_id_ENSG00000103316	CRYM	ENSG00000103316.17	-0.476955697293326	-7.98266962044326	8.05707517671092e-13	2.60017491320549e-10
ENSG00000238542.ENSG00000163492.ENSG00000155657	ENSG00000238542+ENSG00000163492+ENSG00000155657	ENSG00000238542+ENSG00000163492+ENSG00000155657_001	chr2	dexseq_prepare_annotation2.py	exon	179390716	179392034	.	-	.	ENST00000591111+ENST00000342992+ENST00000342175+ENST00000460472+ENST00000359218+ENST00000589042__exon_number_001__gene_id_ENSG00000238542+ENSG00000163492+ENSG00000155657		ENSG00000238542.ENSG00000163492.ENSG00000155657	-0.443111454574377	-7.35923579164261	8.06813774983337e-13	2.60017491320549e-10
ENSG00000255429.ENSG00000086991.37	ENSG00000255429+ENSG00000086991	ENSG00000255429+ENSG00000086991_038	chr11	dexseq_prepare_annotation2.py	exon	89224529	89224562	.	-	.	ENST00000263317+ENST00000525278+ENST00000535633+ENST00000393282__exon_number_038__gene_id_ENSG00000255429+ENSG00000086991		ENSG00000255429.ENSG00000086991.37	-0.603141939780876	-7.90289939406401	8.12076907081899e-13	2.61073790795334e-10
ENSG00000164985.33	ENSG00000164985	ENSG00000164985_034	chr9	dexseq_prepare_annotation2.py	exon	15510994	15511017	.	-	.	ENST00000380733__exon_number_034__gene_id_ENSG00000164985	PSIP1	ENSG00000164985.33	-1.48913503394155	-9.18524584846166	8.19767502021385e-13	2.62903436764122e-10
ENSG00000150676.8	ENSG00000150676	ENSG00000150676_009	chr11	dexseq_prepare_annotation2.py	exon	85606336	85606427	.	+	.	ENST00000526729+ENST00000529676+ENST00000376067+ENST00000342404+ENST00000280245__exon_number_009__gene_id_ENSG00000150676	CCDC83	ENSG00000150676.8	-0.649745084146667	-8.48440120435754	8.59111826858815e-13	2.74850985405934e-10
ENSG00000170421.48	ENSG00000170421	ENSG00000170421_049	chr12	dexseq_prepare_annotation2.py	exon	53343705	53343738	.	-	.	ENST00000546921__exon_number_049__gene_id_ENSG00000170421	KRT8	ENSG00000170421.48	0.267912379973997	7.75887123066363	9.37141604732267e-13	2.99086923457867e-10
ENSG00000151726.38	ENSG00000151726	ENSG00000151726_039	chr4	dexseq_prepare_annotation2.py	exon	185747189	185747206	.	-	.	ENST00000281455+ENST00000504900+ENST00000454703__exon_number_039__gene_id_ENSG00000151726	ACSL1	ENSG00000151726.38	-0.472487514883416	-7.80344677268955	9.87467147516354e-13	3.14385151960721e-10
ENSG00000180448.16	ENSG00000180448	ENSG00000180448_017	chr19	dexseq_prepare_annotation2.py	exon	1073673	1073745	.	+	.	ENST00000590214+ENST00000313093+ENST00000586033+ENST00000587602+ENST00000586866+ENST00000539243+ENST00000536472+ENST00000543365__exon_number_017__gene_id_ENSG00000180448	HMHA1	ENSG00000180448.16	1.05327265884968	7.71219860285088	1.02401838167368e-12	3.25234669052876e-10
ENSG00000116688.7	ENSG00000116688	ENSG00000116688_008	chr1	dexseq_prepare_annotation2.py	exon	12042049	12042171	.	+	.	ENST00000412236+ENST00000490079+ENST00000497302+ENST00000235329__exon_number_008__gene_id_ENSG00000116688	MFN2	ENSG00000116688.7	-0.681565322477988	-8.02948662654025	1.04371723927747e-12	3.30692376085192e-10
ENSG00000227195.45	ENSG00000227195	ENSG00000227195_046	chr20	dexseq_prepare_annotation2.py	exon	26189783	26189798	.	-	.	ENST00000609248+ENST00000609914+ENST00000594150+ENST00000600263+ENST00000608487+ENST00000427348+ENST00000609044__exon_number_046__gene_id_ENSG00000227195	MIR663A	ENSG00000227195.45	0.379689708848972	7.57275640847346	1.10120080372419e-12	3.48066808848295e-10
ENSG00000180448.30	ENSG00000180448	ENSG00000180448_031	chr19	dexseq_prepare_annotation2.py	exon	1080891	1080962	.	+	.	ENST00000590214+ENST00000591293+ENST00000313093+ENST00000587602+ENST00000586866+ENST00000539243+ENST00000536472+ENST00000543365+ENST00000590577__exon_number_031__gene_id_ENSG00000180448	HMHA1	ENSG00000180448.30	1.17117027750368	7.69814307565952	1.1108495340107e-12	3.50274566852597e-10
ENSG00000268614.ENSG00000090674.ENSG00000032444.66	ENSG00000268614+ENSG00000090674+ENSG00000032444	ENSG00000268614+ENSG00000090674+ENSG00000032444_067	chr19	dexseq_prepare_annotation2.py	exon	7604869	7604910	.	+	.	ENST00000598462+ENST00000601870+ENST00000601668+ENST00000595264+ENST00000600737+ENST00000414982+ENST00000602191+ENST00000221249+ENST00000600942+ENST00000601001+ENST00000545201+ENST00000450331__exon_number_067__gene_id_ENSG00000268614+ENSG00000090674+ENSG00000032444		ENSG00000268614.ENSG00000090674.ENSG00000032444.66	-1.03551093500899	-7.98262732021064	1.11590460393643e-12	3.51026747528701e-10
ENSG00000118900.27	ENSG00000118900	ENSG00000118900_028	chr16	dexseq_prepare_annotation2.py	exon	4924970	4925272	.	+	.	ENST00000396658+ENST00000545171+ENST00000262376+ENST00000590769__exon_number_028__gene_id_ENSG00000118900	UBN1	ENSG00000118900.27	-0.722344546084559	-7.79979104061713	1.12701769468595e-12	3.53676443094418e-10
ENSG00000082805.12	ENSG00000082805	ENSG00000082805_013	chr12	dexseq_prepare_annotation2.py	exon	1136589	1136705	.	+	.	ENST00000546231+ENST00000542302__exon_number_013__gene_id_ENSG00000082805	ERC1	ENSG00000082805.12	-0.428532038995603	-7.47261642865778	1.14951754055833e-12	3.59878361643986e-10
ENSG00000258818.ENSG00000259171.ENSG00000214274.11	ENSG00000258818+ENSG00000259171+ENSG00000214274	ENSG00000258818+ENSG00000259171+ENSG00000214274_012	chr14	dexseq_prepare_annotation2.py	exon	21167025	21167130	.	+	.	ENST00000554073__exon_number_012__gene_id_ENSG00000258818+ENSG00000259171+ENSG00000214274		ENSG00000258818.ENSG00000259171.ENSG00000214274.11	-0.737484630389263	-8.33241324957891	1.24664667356913e-12	3.89359440524778e-10
ENSG00000104490.17	ENSG00000104490	ENSG00000104490_018	chr8	dexseq_prepare_annotation2.py	exon	102731523	102731541	.	-	.	ENST00000311028+ENST00000522448+ENST00000220931+ENST00000518166+ENST00000522951+ENST00000520690+ENST00000517822+ENST00000520425+ENST00000521599+ENST00000518727+ENST00000395923+ENST00000522252+ENST00000519508__exon_number_018__gene_id_ENSG00000104490	NCALD	ENSG00000104490.17	0.500828070578479	7.58319417629485	1.39383465804779e-12	4.34298401308167e-10
ENSG00000241015.ENSG00000160336.2	ENSG00000241015+ENSG00000160336	ENSG00000241015+ENSG00000160336_003	chr19	dexseq_prepare_annotation2.py	exon	53935246	53935281	.	+	.	ENST00000447129+ENST00000424846+ENST00000454407__exon_number_003__gene_id_ENSG00000241015+ENSG00000160336		ENSG00000241015.ENSG00000160336.2	-0.696041998042037	-8.00375747398618	1.43752005631552e-12	4.46851240389767e-10
ENSG00000112983.74	ENSG00000112983	ENSG00000112983_075	chr5	dexseq_prepare_annotation2.py	exon	137514359	137514367	.	-	.	ENST00000432618+ENST00000254900+ENST00000430331__exon_number_075__gene_id_ENSG00000112983	BRD8	ENSG00000112983.74	0.447013969172446	7.53196038766302	1.488905772136e-12	4.61732856302806e-10
ENSG00000142512.30	ENSG00000142512	ENSG00000142512_031	chr19	dexseq_prepare_annotation2.py	exon	51920897	51920952	.	-	.	ENST00000357375+ENST00000439889+ENST00000353836+ENST00000529627+ENST00000356298+ENST00000432469+ENST00000339313__exon_number_031__gene_id_ENSG00000142512	SIGLEC10	ENSG00000142512.30	0.555031824702224	7.83623363234387	1.52821755779946e-12	4.72808937547041e-10
ENSG00000143322.11	ENSG00000143322	ENSG00000143322_012	chr1	dexseq_prepare_annotation2.py	exon	179085958	179085986	.	-	.	ENST00000509520__exon_number_012__gene_id_ENSG00000143322	ABL2	ENSG00000143322.11	0.618921169882859	8.06680123753756	1.57790454462249e-12	4.87035424102974e-10
ENSG00000265690.ENSG00000135722.ENSG00000102878.94	ENSG00000265690+ENSG00000135722+ENSG00000102878	ENSG00000265690+ENSG00000135722+ENSG00000102878_095	chr16	dexseq_prepare_annotation2.py	exon	67203534	67203538	.	+	.	ENST00000521374+ENST00000522295+ENST00000520528+ENST00000523562+ENST00000519601+ENST00000517685+ENST00000521314+ENST00000521624+ENST00000264009+ENST00000434833+ENST00000520833+ENST00000584272+ENST00000421453__exon_number_095__gene_id_ENSG00000265690+ENSG00000135722+ENSG00000102878		ENSG00000265690.ENSG00000135722.ENSG00000102878.94	0.61942763709475	8.15043068576077	1.68298524509655e-12	5.18253037218971e-10
ENSG00000149554.ENSG00000134910.30	ENSG00000149554+ENSG00000134910	ENSG00000149554+ENSG00000134910_031	chr11	dexseq_prepare_annotation2.py	exon	125479632	125479793	.	+	.	ENST00000534472__exon_number_031__gene_id_ENSG00000149554+ENSG00000134910		ENSG00000149554.ENSG00000134910.30	-0.658638887350674	-7.57962491603881	1.74872509472055e-12	5.37238584064745e-10
ENSG00000166535.23	ENSG00000166535	ENSG00000166535_024	chr12	dexseq_prepare_annotation2.py	exon	8998673	8998720	.	+	.	ENST00000539547+ENST00000541459+ENST00000536789+ENST00000545692+ENST00000540049+ENST00000299698__exon_number_024__gene_id_ENSG00000166535	A2ML1	ENSG00000166535.23	-0.461756708426762	-7.78279564409304	1.7832767091377e-12	5.46576389761788e-10
ENSG00000244045.ENSG00000258924.ENSG00000264302.ENSG00000004139.56	ENSG00000244045+ENSG00000258924+ENSG00000264302+ENSG00000004139	ENSG00000244045+ENSG00000258924+ENSG00000264302+ENSG00000004139_057	chr17	dexseq_prepare_annotation2.py	exon	26723840	26725069	.	+	.	ENST00000457710+ENST00000003834__exon_number_057__gene_id_ENSG00000244045+ENSG00000258924+ENSG00000264302+ENSG00000004139		ENSG00000244045.ENSG00000258924.ENSG00000264302.ENSG00000004139.56	0.509860028828902	7.57085951078146	1.84064960134096e-12	5.62849245187723e-10
ENSG00000102103.35	ENSG00000102103	ENSG00000102103_036	chrX	dexseq_prepare_annotation2.py	exon	48760420	48760420	.	+	.	ENST00000477997+ENST00000474671__exon_number_036__gene_id_ENSG00000102103	PQBP1	ENSG00000102103.35	0.401414202481248	8.18435267140996	1.86518559225613e-12	5.69028743248645e-10
ENSG00000175356.39	ENSG00000175356	ENSG00000175356_040	chr11	dexseq_prepare_annotation2.py	exon	9088298	9088360	.	-	.	ENST00000450649+ENST00000520467+ENST00000309263+ENST00000457346__exon_number_040__gene_id_ENSG00000175356	SCUBE2	ENSG00000175356.39	0.617937589799093	7.81090601283806	2.01739885768645e-12	6.14041107403551e-10
ENSG00000228107.ENSG00000159259.ENSG00000159256.51	ENSG00000228107+ENSG00000159259+ENSG00000159256	ENSG00000228107+ENSG00000159259+ENSG00000159256_052	chr21	dexseq_prepare_annotation2.py	exon	37785060	37785181	.	+	.	ENST00000481458__exon_number_052__gene_id_ENSG00000228107+ENSG00000159259+ENSG00000159256		ENSG00000228107.ENSG00000159259.ENSG00000159256.51	0.492165555433462	7.53264956214376	2.14578004861955e-12	6.51608482246967e-10
ENSG00000133624	ENSG00000133624	ENSG00000133624_001	chr7	dexseq_prepare_annotation2.py	exon	149244245	149244249	.	-	.	ENST00000463567__exon_number_001__gene_id_ENSG00000133624	ZNF767	ENSG00000133624	-2.19735641945683	-8.63776197767885	2.26027760355821e-12	6.83737139078364e-10
ENSG00000163482.5	ENSG00000163482	ENSG00000163482_006	chr2	dexseq_prepare_annotation2.py	exon	219537044	219537061	.	+	.	ENST00000468026+ENST00000440309__exon_number_006__gene_id_ENSG00000163482	STK36	ENSG00000163482.5	-0.478810411840001	-7.62057764387767	2.26198127219074e-12	6.83737139078364e-10
ENSG00000227195.43	ENSG00000227195	ENSG00000227195_044	chr20	dexseq_prepare_annotation2.py	exon	26189635	26189731	.	-	.	ENST00000598451+ENST00000597361__exon_number_044__gene_id_ENSG00000227195	MIR663A	ENSG00000227195.43	0.440876101908223	7.44883581095501	2.3267551335929e-12	7.01703453580268e-10
ENSG00000187736.ENSG00000213901.13	ENSG00000187736+ENSG00000213901	ENSG00000187736+ENSG00000213901_014	chr2	dexseq_prepare_annotation2.py	exon	219959996	219960077	.	-	.	ENST00000418099+ENST00000498327+ENST00000483627__exon_number_014__gene_id_ENSG00000187736+ENSG00000213901		ENSG00000187736.ENSG00000213901.13	-0.345629291166966	-7.44560477071009	2.37236797937979e-12	7.13822181328764e-10
ENSG00000223745.49	ENSG00000223745	ENSG00000223745_050	chr1	dexseq_prepare_annotation2.py	exon	93804472	93804485	.	-	.	ENST00000452347+ENST00000438777+ENST00000421202__exon_number_050__gene_id_ENSG00000223745	RP4-717I23.3	ENSG00000223745.49	-0.755441600088964	-7.3853462493814	2.38441710948533e-12	7.15809637692048e-10
ENSG00000103197.59	ENSG00000103197	ENSG00000103197_060	chr16	dexseq_prepare_annotation2.py	exon	2127405	2127598	.	+	.	ENST00000568366__exon_number_060__gene_id_ENSG00000103197	TSC2	ENSG00000103197.59	0.796491797444482	7.40096356404849	2.45311282403059e-12	7.34754788425873e-10
ENSG00000152936.ENSG00000241846.3	ENSG00000152936+ENSG00000241846	ENSG00000152936+ENSG00000241846_004	chr12	dexseq_prepare_annotation2.py	exon	25629016	25629043	.	-	.	ENST00000282881__exon_number_004__gene_id_ENSG00000152936+ENSG00000241846		ENSG00000152936.ENSG00000241846.3	0.947922843029655	8.25219968319678	2.46472246704278e-12	7.36554301065881e-10
ENSG00000118515.24	ENSG00000118515	ENSG00000118515_025	chr6	dexseq_prepare_annotation2.py	exon	134493800	134493861	.	-	.	ENST00000367857+ENST00000525877+ENST00000237305+ENST00000524764+ENST00000474427+ENST00000367858+ENST00000413996+ENST00000367855+ENST00000489458+ENST00000528577+ENST00000475719+ENST00000477460__exon_number_025__gene_id_ENSG00000118515	SGK1	ENSG00000118515.24	0.443027755559049	7.39171550399058	2.5953112354071e-12	7.73820587375155e-10
ENSG00000079102.8	ENSG00000079102	ENSG00000079102_009	chr8	dexseq_prepare_annotation2.py	exon	92982886	92982998	.	-	.	ENST00000396218+ENST00000265814+ENST00000523629+ENST00000521078+ENST00000521751+ENST00000436581+ENST00000360348+ENST00000520724+ENST00000518844+ENST00000422361__exon_number_009__gene_id_ENSG00000079102	RUNX1T1	ENSG00000079102.8	1.05312841197551	7.7338050851879	2.65023318290639e-12	7.88408395898594e-10
ENSG00000164896.24	ENSG00000164896	ENSG00000164896_025	chr7	dexseq_prepare_annotation2.py	exon	150775787	150775788	.	-	.	ENST00000460980+ENST00000353841+ENST00000467237+ENST00000482571+ENST00000482806+ENST00000489884+ENST00000466855+ENST00000478883+ENST00000469237+ENST00000483953+ENST00000297532__exon_number_025__gene_id_ENSG00000164896	FASTK	ENSG00000164896.24	0.797176271729476	8.16469230377766	2.71287776147688e-12	8.0522253719827e-10
ENSG00000227195.42	ENSG00000227195	ENSG00000227195_043	chr20	dexseq_prepare_annotation2.py	exon	26189501	26189527	.	-	.	ENST00000432499__exon_number_043__gene_id_ENSG00000227195	MIR663A	ENSG00000227195.42	-0.624576503034632	-7.42267441933182	2.72245284330121e-12	8.06244598902776e-10
ENSG00000123384.12	ENSG00000123384	ENSG00000123384_013	chr12	dexseq_prepare_annotation2.py	exon	57548262	57548484	.	+	.	ENST00000554174+ENST00000243077__exon_number_013__gene_id_ENSG00000123384	LRP1	ENSG00000123384.12	-0.59273043172778	-7.54109878042314	2.7453737335787e-12	8.11205498549506e-10
ENSG00000151790	ENSG00000151790	ENSG00000151790_001	chr4	dexseq_prepare_annotation2.py	exon	156775890	156775908	.	+	.	ENST00000503634__exon_number_001__gene_id_ENSG00000151790	TDO2	ENSG00000151790	-0.669280651895782	-7.99394466825946	2.82516019509394e-12	8.32909167920867e-10
ENSG00000068305.40	ENSG00000068305	ENSG00000068305_041	chr15	dexseq_prepare_annotation2.py	exon	100256628	100256629	.	+	.	ENST00000354410+ENST00000557942__exon_number_041__gene_id_ENSG00000068305	MEF2A	ENSG00000068305.40	-0.883811769460053	-8.28604823130006	2.95473545820675e-12	8.6916154510995e-10
ENSG00000183091.7	ENSG00000183091	ENSG00000183091_008	chr2	dexseq_prepare_annotation2.py	exon	152347721	152348196	.	-	.	ENST00000497809__exon_number_008__gene_id_ENSG00000183091	NEB	ENSG00000183091.7	0.473996814198966	7.53666344781633	3.05444237598177e-12	8.96485655302382e-10
ENSG00000134602.11	ENSG00000134602	ENSG00000134602_012	chrX	dexseq_prepare_annotation2.py	exon	131205097	131205245	.	+	.	ENST00000481105+ENST00000394335+ENST00000394334+ENST00000354719+ENST00000496850__exon_number_012__gene_id_ENSG00000134602	MST4	ENSG00000134602.11	0.312982684819943	8.80954914003877	3.3486979739287e-12	9.8066135388399e-10
ENSG00000180448.39	ENSG00000180448	ENSG00000180448_040	chr19	dexseq_prepare_annotation2.py	exon	1082938	1082955	.	+	.	ENST00000591169+ENST00000590214+ENST00000313093+ENST00000587602+ENST00000586866+ENST00000539243+ENST00000536472+ENST00000543365+ENST00000590577+ENST00000590512+ENST00000586378+ENST00000592297+ENST00000586937__exon_number_040__gene_id_ENSG00000180448	HMHA1	ENSG00000180448.39	1.01642947069537	7.49616759156812	3.55089571287002e-12	1.03756383642126e-09
ENSG00000172890.28	ENSG00000172890	ENSG00000172890_029	chr11	dexseq_prepare_annotation2.py	exon	71185573	71186668	.	+	.	ENST00000528509__exon_number_029__gene_id_ENSG00000172890	NADSYN1	ENSG00000172890.28	-0.572540334702774	-7.3756563457591	3.60755746538902e-12	1.05038921380666e-09
ENSG00000105193	ENSG00000105193	ENSG00000105193_001	chr19	dexseq_prepare_annotation2.py	exon	39923847	39923856	.	-	.	ENST00000251453+ENST00000339471+ENST00000599539__exon_number_001__gene_id_ENSG00000105193	RPS16	ENSG00000105193	1.01647713218302	8.10294516145188	3.61076534645949e-12	1.05038921380666e-09
ENSG00000143341.45	ENSG00000143341	ENSG00000143341_046	chr1	dexseq_prepare_annotation2.py	exon	186014820	186014995	.	+	.	ENST00000271588+ENST00000367492__exon_number_046__gene_id_ENSG00000143341	HMCN1	ENSG00000143341.45	-0.525834299893015	-7.41581183012773	3.9815083692037e-12	1.15568334207114e-09
ENSG00000150712.17	ENSG00000150712	ENSG00000150712_018	chr5	dexseq_prepare_annotation2.py	exon	32270923	32271053	.	-	.	ENST00000280285+ENST00000264934+ENST00000505419+ENST00000382142__exon_number_018__gene_id_ENSG00000150712	MTMR12	ENSG00000150712.17	-0.502176915644474	-7.76073797590362	4.17639853648472e-12	1.20789132858935e-09
ENSG00000140400.14	ENSG00000140400	ENSG00000140400_015	chr15	dexseq_prepare_annotation2.py	exon	75649027	75649133	.	-	.	ENST00000564929+ENST00000562067+ENST00000566569+ENST00000566099__exon_number_015__gene_id_ENSG00000140400	MAN2C1	ENSG00000140400.14	-0.481471619197608	-7.45441725382387	4.17974548827775e-12	1.20789132858935e-09
ENSG00000104915.10	ENSG00000104915	ENSG00000104915_011	chr19	dexseq_prepare_annotation2.py	exon	13255429	13255485	.	-	.	ENST00000588848+ENST00000587318+ENST00000440593+ENST00000591415+ENST00000587230+ENST00000242770+ENST00000591843+ENST00000593126+ENST00000589083+ENST00000343587__exon_number_011__gene_id_ENSG00000104915	STX10	ENSG00000104915.10	1.09165781655207	7.72665293110672	4.24132665474324e-12	1.22299956251214e-09
ENSG00000009307.16	ENSG00000009307	ENSG00000009307_017	chr1	dexseq_prepare_annotation2.py	exon	115267842	115267954	.	-	.	ENST00000261443+ENST00000530886+ENST00000369530+ENST00000339438+ENST00000438362+ENST00000534699+ENST00000358528+ENST00000483030__exon_number_017__gene_id_ENSG00000009307	CSDE1	ENSG00000009307.16	0.483316736359937	7.61139382337669	4.50435586432396e-12	1.29600273138751e-09
ENSG00000196074.42	ENSG00000196074	ENSG00000196074_043	chr20	dexseq_prepare_annotation2.py	exon	58487428	58487473	.	-	.	ENST00000446834+ENST00000357552+ENST00000371001+ENST00000471331__exon_number_043__gene_id_ENSG00000196074	SYCP2	ENSG00000196074.42	-0.885361222799854	-8.27106509897356	4.51455180834183e-12	1.29610022429489e-09
ENSG00000255339.ENSG00000075826.ENSG00000166136.42	ENSG00000255339+ENSG00000075826+ENSG00000166136	ENSG00000255339+ENSG00000075826+ENSG00000166136_043	chr10	dexseq_prepare_annotation2.py	exon	102265562	102265692	.	-	.	ENST00000535773+ENST00000479697+ENST00000462434+ENST00000484848+ENST00000527595+ENST00000469546+ENST00000529568__exon_number_043__gene_id_ENSG00000255339+ENSG00000075826+ENSG00000166136		ENSG00000255339.ENSG00000075826.ENSG00000166136.42	0.298529703797878	7.36715429060746	4.69831806812487e-12	1.34591970470516e-09
ENSG00000170776.30	ENSG00000170776	ENSG00000170776_031	chr15	dexseq_prepare_annotation2.py	exon	86201768	86201821	.	+	.	ENST00000560579+ENST00000559486+ENST00000394518__exon_number_031__gene_id_ENSG00000170776	AKAP13	ENSG00000170776.30	-0.661623588423034	-8.10697732562814	4.7607907355631e-12	1.36085133267056e-09
ENSG00000077063.2	ENSG00000077063	ENSG00000077063_003	chr7	dexseq_prepare_annotation2.py	exon	117350917	117351681	.	-	.	ENST00000446636+ENST00000441556+ENST00000160373__exon_number_003__gene_id_ENSG00000077063	CTTNBP2	ENSG00000077063.2	0.577689249799501	7.47174434292999	4.79705993011255e-12	1.36824428015308e-09
ENSG00000140400.11	ENSG00000140400	ENSG00000140400_012	chr15	dexseq_prepare_annotation2.py	exon	75648722	75648790	.	-	.	ENST00000566569+ENST00000561693+ENST00000563622+ENST00000563528+ENST00000564929+ENST00000267978+ENST00000567163+ENST00000565683+ENST00000566099__exon_number_012__gene_id_ENSG00000140400	MAN2C1	ENSG00000140400.11	-0.534482437080112	-7.42708825188894	4.88845188596724e-12	1.39129361479209e-09
ENSG00000188690.19	ENSG00000188690	ENSG00000188690_020	chr10	dexseq_prepare_annotation2.py	exon	127490626	127491593	.	-	.	ENST00000368778__exon_number_020__gene_id_ENSG00000188690	UROS	ENSG00000188690.19	0.631339748382549	7.64323788459755	4.91210878631583e-12	1.395007067395e-09
ENSG00000172890.22	ENSG00000172890	ENSG00000172890_023	chr11	dexseq_prepare_annotation2.py	exon	71183538	71183546	.	+	.	ENST00000319023+ENST00000529120+ENST00000528509+ENST00000525200__exon_number_023__gene_id_ENSG00000172890	NADSYN1	ENSG00000172890.22	0.735585869473368	7.31855814059885	5.07096512562003e-12	1.43701752888503e-09
ENSG00000086205.4	ENSG00000086205	ENSG00000086205_005	chr11	dexseq_prepare_annotation2.py	exon	49175398	49175479	.	-	.	ENST00000256999+ENST00000533034+ENST00000356696+ENST00000458311+ENST00000340334+ENST00000525826+ENST00000343844__exon_number_005__gene_id_ENSG00000086205	FOLH1	ENSG00000086205.4	-1.44157269703213	-7.5325544117834	5.49862957071201e-12	1.55485871746957e-09
ENSG00000133624.1	ENSG00000133624	ENSG00000133624_002	chr7	dexseq_prepare_annotation2.py	exon	149244250	149244867	.	-	.	ENST00000472212+ENST00000463567__exon_number_002__gene_id_ENSG00000133624	ZNF767	ENSG00000133624.1	-2.21418461901021	-8.41599286360769	5.56686713377051e-12	1.57077637886771e-09
ENSG00000163482.6	ENSG00000163482	ENSG00000163482_007	chr2	dexseq_prepare_annotation2.py	exon	219537062	219537065	.	+	.	ENST00000473557+ENST00000440309+ENST00000468026__exon_number_007__gene_id_ENSG00000163482	STK36	ENSG00000163482.6	-0.481858721595645	-7.45781624172818	5.65029338333008e-12	1.59090241259248e-09
ENSG00000198691.11	ENSG00000198691	ENSG00000198691_012	chr1	dexseq_prepare_annotation2.py	exon	94473297	94473308	.	-	.	ENST00000484388__exon_number_012__gene_id_ENSG00000198691	ABCA4	ENSG00000198691.11	-0.717935683864444	-7.50617942297751	5.72524600387091e-12	1.60856169188671e-09
ENSG00000022840.69	ENSG00000022840	ENSG00000022840_070	chr12	dexseq_prepare_annotation2.py	exon	121014393	121014681	.	+	.	ENST00000325954+ENST00000545419+ENST00000544805+ENST00000542701+ENST00000535470+ENST00000413266+ENST00000538254__exon_number_070__gene_id_ENSG00000022840	RNF10	ENSG00000022840.69	0.620711010878157	7.51941069260006	5.90738448046745e-12	1.65619632825626e-09
ENSG00000079215.6	ENSG00000079215	ENSG00000079215_007	chr5	dexseq_prepare_annotation2.py	exon	36608280	36608430	.	+	.	ENST00000513646__exon_number_007__gene_id_ENSG00000079215	SLC1A3	ENSG00000079215.6	0.93994192454756	8.12206945506007	6.108294314078e-12	1.70887981077405e-09
ENSG00000138399.24	ENSG00000138399	ENSG00000138399_025	chr2	dexseq_prepare_annotation2.py	exon	170428163	170428681	.	-	.	ENST00000445210+ENST00000453153+ENST00000438035+ENST00000453929__exon_number_025__gene_id_ENSG00000138399	FASTKD1	ENSG00000138399.24	-0.561180136702918	-7.82447007317263	6.45301100427817e-12	1.80148612301812e-09
ENSG00000163781.7	ENSG00000163781	ENSG00000163781_008	chr3	dexseq_prepare_annotation2.py	exon	133331233	133331396	.	-	.	ENST00000260810__exon_number_008__gene_id_ENSG00000163781	TOPBP1	ENSG00000163781.7	-1.02723309902479	-7.52084885212253	6.53602627070043e-12	1.82079567438163e-09
ENSG00000143322.28	ENSG00000143322	ENSG00000143322_029	chr1	dexseq_prepare_annotation2.py	exon	179198533	179198736	.	-	.	ENST00000392043+ENST00000502732__exon_number_029__gene_id_ENSG00000143322	ABL2	ENSG00000143322.28	-1.0719327765129	-7.77882791760346	6.56894654200864e-12	1.8260976994972e-09
ENSG00000003756.ENSG00000004534.144	ENSG00000003756+ENSG00000004534	ENSG00000003756+ENSG00000004534_145	chr3	dexseq_prepare_annotation2.py	exon	50156391	50156454	.	+	.	ENST00000347869__exon_number_145__gene_id_ENSG00000003756+ENSG00000004534		ENSG00000003756.ENSG00000004534.144	-0.595928646143709	-7.2222063911713	6.69758119446154e-12	1.85792880522902e-09
ENSG00000082805.1	ENSG00000082805	ENSG00000082805_002	chr12	dexseq_prepare_annotation2.py	exon	1100374	1100398	.	+	.	ENST00000543086__exon_number_002__gene_id_ENSG00000082805	ERC1	ENSG00000082805.1	-0.457084435349125	-7.18791988976477	6.71864816053387e-12	1.85984911153776e-09
ENSG00000253729.11	ENSG00000253729	ENSG00000253729_012	chr8	dexseq_prepare_annotation2.py	exon	48691565	48691654	.	-	.	ENST00000523565+ENST00000338368+ENST00000536710+ENST00000314191+ENST00000518216+ENST00000521331__exon_number_012__gene_id_ENSG00000253729	PRKDC	ENSG00000253729.11	-0.248914771013244	-7.11876189395434	7.03260186412003e-12	1.94266761872117e-09
ENSG00000143341.95	ENSG00000143341	ENSG00000143341_096	chr1	dexseq_prepare_annotation2.py	exon	186113665	186113835	.	+	.	ENST00000271588+ENST00000367492__exon_number_096__gene_id_ENSG00000143341	HMCN1	ENSG00000143341.95	0.442565761294472	7.31745978100953	7.05841278019163e-12	1.94570993302855e-09
ENSG00000103653.1	ENSG00000103653	ENSG00000103653_002	chr15	dexseq_prepare_annotation2.py	exon	75074430	75074489	.	+	.	ENST00000439220+ENST00000220003__exon_number_002__gene_id_ENSG00000103653	CSK	ENSG00000103653.1	0.567019786393068	8.07916334354613	7.38588284695841e-12	2.03172039678601e-09
ENSG00000143341.115	ENSG00000143341	ENSG00000143341_116	chr1	dexseq_prepare_annotation2.py	exon	186158798	186160081	.	+	.	ENST00000271588+ENST00000367492__exon_number_116__gene_id_ENSG00000143341	HMCN1	ENSG00000143341.115	-0.911758110997546	-7.30396214366394	7.63303605295732e-12	2.09532417028665e-09
ENSG00000151576.36	ENSG00000151576	ENSG00000151576_037	chr3	dexseq_prepare_annotation2.py	exon	113804520	113804785	.	+	.	ENST00000495782+ENST00000281273+ENST00000483272+ENST00000479882+ENST00000493014+ENST00000462966+ENST00000485050__exon_number_037__gene_id_ENSG00000151576	QTRTD1	ENSG00000151576.36	0.525089437566116	7.41595800708029	7.79116314658543e-12	2.13427552287786e-09
ENSG00000168014.74	ENSG00000168014	ENSG00000168014_075	chr11	dexseq_prepare_annotation2.py	exon	73882075	73882217	.	-	.	ENST00000542930+ENST00000535954__exon_number_075__gene_id_ENSG00000168014	C2CD3	ENSG00000168014.74	-1.19866223798499	-7.5474561643267	8.14338009082792e-12	2.22612246312447e-09
ENSG00000254615.ENSG00000164830.28	ENSG00000254615+ENSG00000164830	ENSG00000254615+ENSG00000164830_029	chr8	dexseq_prepare_annotation2.py	exon	107719374	107719918	.	+	.	ENST00000497705__exon_number_029__gene_id_ENSG00000254615+ENSG00000164830		ENSG00000254615.ENSG00000164830.28	-0.292421304580969	-7.31620551625125	9.20258397638932e-12	2.51045345326028e-09
ENSG00000073331.22	ENSG00000073331	ENSG00000073331_023	chr4	dexseq_prepare_annotation2.py	exon	113303660	113303708	.	+	.	ENST00000458497+ENST00000177648+ENST00000515330+ENST00000504745+ENST00000509688+ENST00000505127__exon_number_023__gene_id_ENSG00000073331	ALPK1	ENSG00000073331.22	0.553428678326029	8.02804070540354	9.26083878292026e-12	2.52111476341077e-09
ENSG00000147687.41	ENSG00000147687	ENSG00000147687_042	chr8	dexseq_prepare_annotation2.py	exon	125551320	125551323	.	-	.	ENST00000523214+ENST00000523152+ENST00000519776+ENST00000276692+ENST00000522310+ENST00000520938+ENST00000605953__exon_number_042__gene_id_ENSG00000147687	TATDN1	ENSG00000147687.41	0.584077718343848	7.4172466083953	9.32058276826074e-12	2.53213658598313e-09
ENSG00000091536.63	ENSG00000091536	ENSG00000091536_064	chr17	dexseq_prepare_annotation2.py	exon	18060268	18060379	.	+	.	ENST00000205890+ENST00000418233+ENST00000536811__exon_number_064__gene_id_ENSG00000091536	MYO15A	ENSG00000091536.63	0.630233276835461	7.10995229511516	9.64773101905944e-12	2.61560928652599e-09
ENSG00000145632.6	ENSG00000145632	ENSG00000145632_007	chr5	dexseq_prepare_annotation2.py	exon	57750849	57750943	.	-	.	ENST00000511326__exon_number_007__gene_id_ENSG00000145632	PLK2	ENSG00000145632.6	0.468715391203134	7.77726175285678	1.00823691953997e-11	2.72782025336195e-09
ENSG00000108387.15	ENSG00000108387	ENSG00000108387_016	chr17	dexseq_prepare_annotation2.py	exon	56598910	56599007	.	-	.	ENST00000426861+ENST00000583114+ENST00000584488+ENST00000317268+ENST00000457347+ENST00000393086+ENST00000582270+ENST00000317256+ENST00000580844+ENST00000580809+ENST00000580796+ENST00000579371+ENST00000412945+ENST00000583273+ENST00000577440__exon_number_016__gene_id_ENSG00000108387	SEPT4	ENSG00000108387.15	-0.440433499228307	-7.43868277699481	1.01836750919162e-11	2.74906896256498e-09
ENSG00000114735.21	ENSG00000114735	ENSG00000114735_022	chr3	dexseq_prepare_annotation2.py	exon	50617275	50617370	.	+	.	ENST00000434410+ENST00000443894+ENST00000448997+ENST00000232854+ENST00000482974+ENST00000455834__exon_number_022__gene_id_ENSG00000114735	HEMK1	ENSG00000114735.21	-0.823380250816201	-7.45899040675973	1.02027215488118e-11	2.74906896256498e-09
ENSG00000129473.ENSG00000258643.ENSG00000100836.20	ENSG00000129473+ENSG00000258643+ENSG00000100836	ENSG00000129473+ENSG00000258643+ENSG00000100836_021	chr14	dexseq_prepare_annotation2.py	exon	23780354	23780968	.	+	.	ENST00000250405__exon_number_021__gene_id_ENSG00000129473+ENSG00000258643+ENSG00000100836		ENSG00000129473.ENSG00000258643.ENSG00000100836.20	0.530644507209524	8.000925384581	1.04411009335425e-11	2.8036085631313e-09
ENSG00000145362.95	ENSG00000145362	ENSG00000145362_096	chr4	dexseq_prepare_annotation2.py	exon	114304892	114304896	.	+	.	ENST00000357077+ENST00000505342__exon_number_096__gene_id_ENSG00000145362	ANK2	ENSG00000145362.95	-0.335691863087318	-7.20422793349612	1.04628529004029e-11	2.8036085631313e-09
ENSG00000166313.6	ENSG00000166313	ENSG00000166313_007	chr11	dexseq_prepare_annotation2.py	exon	6416660	6416697	.	-	.	ENST00000609331+ENST00000529519+ENST00000608394+ENST00000524626+ENST00000608704+ENST00000608655+ENST00000608645+ENST00000609360+ENST00000299402+ENST00000389906+ENST00000526240+ENST00000311051__exon_number_007__gene_id_ENSG00000166313	APBB1	ENSG00000166313.6	-0.663321432140482	-7.22088916752122	1.04804864165003e-11	2.8036085631313e-09
ENSG00000077616.5	ENSG00000077616	ENSG00000077616_006	chr11	dexseq_prepare_annotation2.py	exon	89867863	89867874	.	+	.	ENST00000534061+ENST00000529090+ENST00000524501+ENST00000527493__exon_number_006__gene_id_ENSG00000077616	NAALAD2	ENSG00000077616.5	-0.342494519700401	-7.68382272811862	1.04904243933759e-11	2.8036085631313e-09
ENSG00000187775.79	ENSG00000187775	ENSG00000187775_080	chr17	dexseq_prepare_annotation2.py	exon	76503540	76503887	.	-	.	ENST00000389840+ENST00000585328+ENST00000587177__exon_number_080__gene_id_ENSG00000187775	DNAH17	ENSG00000187775.79	0.625071085178666	7.07548428555981	1.05168533207529e-11	2.80497064156689e-09
ENSG00000152556.54	ENSG00000152556	ENSG00000152556_055	chr12	dexseq_prepare_annotation2.py	exon	48527154	48527263	.	+	.	ENST00000551804+ENST00000340802+ENST00000547587+ENST00000395233+ENST00000547581+ENST00000312352+ENST00000546964+ENST00000359794__exon_number_055__gene_id_ENSG00000152556	PFKM	ENSG00000152556.54	-0.503163693721012	-7.57971615506131	1.0550988826059e-11	2.80837848127463e-09
ENSG00000079102.32	ENSG00000079102	ENSG00000079102_033	chr8	dexseq_prepare_annotation2.py	exon	93023316	93023319	.	-	.	ENST00000396218+ENST00000360348+ENST00000523629+ENST00000520724+ENST00000523290+ENST00000436581+ENST00000518844+ENST00000517792+ENST00000265814+ENST00000521553+ENST00000519847+ENST00000518992+ENST00000521054+ENST00000422361__exon_number_033__gene_id_ENSG00000079102	RUNX1T1	ENSG00000079102.32	-0.921668949134337	-7.46830038742767	1.09149355655586e-11	2.89938174258531e-09
ENSG00000148700.10	ENSG00000148700	ENSG00000148700_011	chr10	dexseq_prepare_annotation2.py	exon	111836763	111836876	.	+	.	ENST00000473669+ENST00000468345__exon_number_011__gene_id_ENSG00000148700	ADD3	ENSG00000148700.10	0.41079955264653	7.27291593888966	1.17657193954857e-11	3.11907797901818e-09
ENSG00000105576.26	ENSG00000105576	ENSG00000105576_027	chr19	dexseq_prepare_annotation2.py	exon	12816496	12816582	.	-	.	ENST00000588491+ENST00000425528+ENST00000592287+ENST00000588216+ENST00000589572+ENST00000450764+ENST00000585886+ENST00000441499+ENST00000356861__exon_number_027__gene_id_ENSG00000105576	TNPO2	ENSG00000105576.26	-0.767470003501458	-7.16643555367846	1.19254098184577e-11	3.155050727604e-09
ENSG00000224699.42	ENSG00000224699	ENSG00000224699_043	chr1	dexseq_prepare_annotation2.py	exon	110960930	110960933	.	+	.	ENST00000444238+ENST00000599202+ENST00000596890+ENST00000598158+ENST00000609512+ENST00000608635+ENST00000590413+ENST00000585433+ENST00000609709+ENST00000608499+ENST00000608602+ENST00000608719+ENST00000608486+ENST00000608067+ENST00000598350+ENST00000598454+ENST00000608253__exon_number_043__gene_id_ENSG00000224699	LAMTOR5-AS1	ENSG00000224699.42	-0.475072638254421	-7.69608573654451	1.20368567616829e-11	3.17814108180104e-09
ENSG00000236107.20	ENSG00000236107	ENSG00000236107_021	chr2	dexseq_prepare_annotation2.py	exon	167056149	167056328	.	+	.	ENST00000447809__exon_number_021__gene_id_ENSG00000236107	AC010127.3	ENSG00000236107.20	0.381447930953197	7.47236678684758	1.20851788176806e-11	3.18450516544689e-09
ENSG00000124006.9	ENSG00000124006	ENSG00000124006_010	chr2	dexseq_prepare_annotation2.py	exon	220417420	220417436	.	-	.	ENST00000489804+ENST00000465149__exon_number_010__gene_id_ENSG00000124006	OBSL1	ENSG00000124006.9	1.02316667304385	7.44393472924962	1.2418057893717e-11	3.26567602877391e-09
ENSG00000180448.37	ENSG00000180448	ENSG00000180448_038	chr19	dexseq_prepare_annotation2.py	exon	1082839	1082839	.	+	.	ENST00000590214+ENST00000313093+ENST00000587602+ENST00000586866+ENST00000539243+ENST00000536472+ENST00000543365+ENST00000590577+ENST00000590512+ENST00000586378+ENST00000586937__exon_number_038__gene_id_ENSG00000180448	HMHA1	ENSG00000180448.37	1.05410981130936	7.27489612198126	1.24729379956318e-11	3.27356116588348e-09
ENSG00000112659	ENSG00000112659	ENSG00000112659_001	chr6	dexseq_prepare_annotation2.py	exon	43149913	43149921	.	+	.	ENST00000252050__exon_number_001__gene_id_ENSG00000112659	CUL9	ENSG00000112659	0.791085584973828	7.31007262392869	1.28724080726977e-11	3.3716734363963e-09
ENSG00000075420.15	ENSG00000075420	ENSG00000075420_016	chr3	dexseq_prepare_annotation2.py	exon	171905009	171905088	.	+	.	ENST00000421757__exon_number_016__gene_id_ENSG00000075420	FNDC3B	ENSG00000075420.15	-1.78007873548049	-7.76956960225007	1.31673123939782e-11	3.44206111207116e-09
ENSG00000147642.63	ENSG00000147642	ENSG00000147642_064	chr8	dexseq_prepare_annotation2.py	exon	110693145	110693153	.	-	.	ENST00000533171+ENST00000534184+ENST00000408889__exon_number_064__gene_id_ENSG00000147642	SYBU	ENSG00000147642.63	0.333585388523271	7.19522711594167	1.35257777574396e-11	3.52875196735709e-09
ENSG00000104365.55	ENSG00000104365	ENSG00000104365_056	chr8	dexseq_prepare_annotation2.py	exon	42179572	42179671	.	+	.	ENST00000416505+ENST00000520655+ENST00000379708+ENST00000517890+ENST00000521661+ENST00000342222+ENST00000520201+ENST00000523517+ENST00000523105+ENST00000520810+ENST00000520835+ENST00000519938+ENST00000518679__exon_number_056__gene_id_ENSG00000104365	IKBKB	ENSG00000104365.55	0.555100933846567	7.12665950361897	1.38655073784575e-11	3.61022118749704e-09
ENSG00000104299.49	ENSG00000104299	ENSG00000104299_050	chr8	dexseq_prepare_annotation2.py	exon	28747445	28747451	.	-	.	ENST00000522363+ENST00000520184+ENST00000521022+ENST00000520831+ENST00000416984__exon_number_050__gene_id_ENSG00000104299	INTS9	ENSG00000104299.49	-0.737966435218008	-7.55480987380321	1.40237607793263e-11	3.64421004172497e-09
ENSG00000167380.32	ENSG00000167380	ENSG00000167380_033	chr19	dexseq_prepare_annotation2.py	exon	44677345	44677387	.	+	.	ENST00000588795+ENST00000588883__exon_number_033__gene_id_ENSG00000167380	ZNF226	ENSG00000167380.32	0.976827264944377	7.26460621305035	1.42055136390786e-11	3.6841593350864e-09
ENSG00000241015.ENSG00000160336.1	ENSG00000241015+ENSG00000160336	ENSG00000241015+ENSG00000160336_002	chr19	dexseq_prepare_annotation2.py	exon	53935237	53935245	.	+	.	ENST00000424846+ENST00000454407__exon_number_002__gene_id_ENSG00000241015+ENSG00000160336		ENSG00000241015.ENSG00000160336.1	-1.02403320956739	-7.55140319047424	1.42663636204581e-11	3.6926572560835e-09
ENSG00000151576.39	ENSG00000151576	ENSG00000151576_040	chr3	dexseq_prepare_annotation2.py	exon	113804827	113805100	.	+	.	ENST00000495782+ENST00000281273+ENST00000462966+ENST00000485050__exon_number_040__gene_id_ENSG00000151576	QTRTD1	ENSG00000151576.39	0.643404012103376	7.30602026610398	1.43066180342541e-11	3.6958013727034e-09
ENSG00000205352.ENSG00000257379.ENSG00000197111.89	ENSG00000205352+ENSG00000257379+ENSG00000197111	ENSG00000205352+ENSG00000257379+ENSG00000197111_090	chr12	dexseq_prepare_annotation2.py	exon	53865422	53865591	.	+	.	ENST00000562264+ENST00000552296+ENST00000547048+ENST00000553064+ENST00000550585+ENST00000549863+ENST00000547859+ENST00000550733+ENST00000552819+ENST00000437231+ENST00000455667+ENST00000439930+ENST00000359282+ENST00000548933+ENST00000359462+ENST00000603815+ENST00000447282+ENST00000546463__exon_number_090__gene_id_ENSG00000205352+ENSG00000257379+ENSG00000197111		ENSG00000205352.ENSG00000257379.ENSG00000197111.89	-0.514412227388329	-7.28335972394277	1.49268016448796e-11	3.84845141467367e-09
ENSG00000164733.60	ENSG00000164733	ENSG00000164733_061	chr8	dexseq_prepare_annotation2.py	exon	11722973	11723093	.	-	.	ENST00000532392__exon_number_061__gene_id_ENSG00000164733	CTSB	ENSG00000164733.60	-0.633970245865583	-7.78973934761291	1.53406376192962e-11	3.94740724055507e-09
ENSG00000231887.ENSG00000256682.ENSG00000212127.ENSG00000111215.4	ENSG00000231887+ENSG00000256682+ENSG00000212127+ENSG00000111215	ENSG00000231887+ENSG00000256682+ENSG00000212127+ENSG00000111215_005	chr12	dexseq_prepare_annotation2.py	exon	10999591	10999643	.	-	.	ENST00000539179__exon_number_005__gene_id_ENSG00000231887+ENSG00000256682+ENSG00000212127+ENSG00000111215		ENSG00000231887.ENSG00000256682.ENSG00000212127.ENSG00000111215.4	-0.472386545760937	-8.06720893827811	1.56124132045612e-11	4.00949335909091e-09
ENSG00000238542.ENSG00000163492.ENSG00000155657.1	ENSG00000238542+ENSG00000163492+ENSG00000155657	ENSG00000238542+ENSG00000163492+ENSG00000155657_002	chr2	dexseq_prepare_annotation2.py	exon	179392173	179392475	.	-	.	ENST00000591111+ENST00000342992+ENST00000342175+ENST00000460472+ENST00000359218+ENST00000589042__exon_number_002__gene_id_ENSG00000238542+ENSG00000163492+ENSG00000155657		ENSG00000238542.ENSG00000163492.ENSG00000155657.1	-0.41437734297528	-6.89734168412296	1.67613513723889e-11	4.29616633646012e-09
ENSG00000200469.ENSG00000163644.27	ENSG00000200469+ENSG00000163644	ENSG00000200469+ENSG00000163644_028	chr4	dexseq_prepare_annotation2.py	exon	89205731	89205742	.	-	.	ENST00000508256+ENST00000510548+ENST00000315194+ENST00000608933+ENST00000514204__exon_number_028__gene_id_ENSG00000200469+ENSG00000163644		ENSG00000200469.ENSG00000163644.27	1.62989711369376	7.58642283727449	1.69284055379946e-11	4.33054302681979e-09
ENSG00000187736.ENSG00000213901.59	ENSG00000187736+ENSG00000213901	ENSG00000187736+ENSG00000213901_060	chr2	dexseq_prepare_annotation2.py	exon	220034077	220034128	.	-	.	ENST00000414999+ENST00000461812+ENST00000421779+ENST00000396775+ENST00000318673+ENST00000455516+ENST00000295738+ENST00000465580+ENST00000409878+ENST00000409370+ENST00000497918+ENST00000498327__exon_number_060__gene_id_ENSG00000187736+ENSG00000213901		ENSG00000187736.ENSG00000213901.59	0.532167441063855	7.10854429836229	1.75130660040392e-11	4.47140880738857e-09
ENSG00000226803	ENSG00000226803	ENSG00000226803_001	chr6	dexseq_prepare_annotation2.py	exon	56979692	56979698	.	-	.	ENST00000592500__exon_number_001__gene_id_ENSG00000226803	RP11-203B9.4	ENSG00000226803	-0.498155527122022	-7.47285140242479	1.81802257803425e-11	4.63275137137879e-09
ENSG00000151789.11	ENSG00000151789	ENSG00000151789_012	chr3	dexseq_prepare_annotation2.py	exon	21552353	21552478	.	-	.	ENST00000494118+ENST00000495739+ENST00000446749+ENST00000281523__exon_number_012__gene_id_ENSG00000151789	ZNF385D	ENSG00000151789.11	-1.01394864020205	-7.27532867978561	1.84548225965011e-11	4.69362895240102e-09
ENSG00000128438.ENSG00000240505.2	ENSG00000128438+ENSG00000240505	ENSG00000128438+ENSG00000240505_003	chr17	dexseq_prepare_annotation2.py	exon	16828644	16828793	.	-	.	ENST00000424239+ENST00000261651__exon_number_003__gene_id_ENSG00000128438+ENSG00000240505		ENSG00000128438.ENSG00000240505.2	0.310942023460648	8.22382361356013	1.89563754159768e-11	4.81188194415324e-09
ENSG00000114423.18	ENSG00000114423	ENSG00000114423_019	chr3	dexseq_prepare_annotation2.py	exon	105438904	105439094	.	-	.	ENST00000405772+ENST00000403724+ENST00000394027+ENST00000264122+ENST00000545639__exon_number_019__gene_id_ENSG00000114423	CBLB	ENSG00000114423.18	0.370844296050877	7.3034616392392	1.90498246860204e-11	4.82628593090585e-09
ENSG00000163633.18	ENSG00000163633	ENSG00000163633_019	chr4	dexseq_prepare_annotation2.py	exon	87813435	87813473	.	-	.	ENST00000295898+ENST00000506308+ENST00000512468+ENST00000504008+ENST00000462714+ENST00000504371__exon_number_019__gene_id_ENSG00000163633	C4orf36	ENSG00000163633.18	-0.45864169278058	-7.4025173057381	1.97683503449791e-11	4.99869349713645e-09
ENSG00000174839.5	ENSG00000174839	ENSG00000174839_006	chr3	dexseq_prepare_annotation2.py	exon	57616466	57616551	.	-	.	ENST00000480710+ENST00000471531+ENST00000311128__exon_number_006__gene_id_ENSG00000174839	DENND6A	ENSG00000174839.5	0.504181179286495	7.42622261301964	1.99942013051952e-11	5.04609891635088e-09
ENSG00000067369.62	ENSG00000067369	ENSG00000067369_063	chr15	dexseq_prepare_annotation2.py	exon	43802813	43802926	.	-	.	ENST00000477089__exon_number_063__gene_id_ENSG00000067369	TP53BP1	ENSG00000067369.62	-0.366823325913958	-7.14786779398084	2.1050591982637e-11	5.30253120537348e-09
ENSG00000085872.ENSG00000105085.ENSG00000269578.ENSG00000214046.ENSG00000127526.ENSG00000269058.ENSG00000141979.ENSG00000268790.97	ENSG00000085872+ENSG00000105085+ENSG00000269578+ENSG00000214046+ENSG00000127526+ENSG00000269058+ENSG00000141979+ENSG00000268790	ENSG00000085872+ENSG00000105085+ENSG00000269578+ENSG00000214046+ENSG00000127526+ENSG00000269058+ENSG00000141979+ENSG00000268790_098	chr19	dexseq_prepare_annotation2.py	exon	16735088	16735472	.	-	.	ENST00000601478__exon_number_098__gene_id_ENSG00000085872+ENSG00000105085+ENSG00000269578+ENSG00000214046+ENSG00000127526+ENSG00000269058+ENSG00000141979+ENSG00000268790		ENSG00000085872.ENSG00000105085.ENSG00000269578.ENSG00000214046.ENSG00000127526.ENSG00000269058.ENSG00000141979.ENSG00000268790.97	0.27409486284351	7.00100753152829	2.15214018186715e-11	5.41076023658756e-09
ENSG00000181381.65	ENSG00000181381	ENSG00000181381_066	chr4	dexseq_prepare_annotation2.py	exon	169401643	169401665	.	-	.	ENST00000511577__exon_number_066__gene_id_ENSG00000181381	DDX60L	ENSG00000181381.65	-0.395540122324412	-7.46521279497334	2.20015738246504e-11	5.52092545921651e-09
ENSG00000167178	ENSG00000167178	ENSG00000167178_001	chr15	dexseq_prepare_annotation2.py	exon	74392652	74392810	.	+	.	ENST00000561975__exon_number_001__gene_id_ENSG00000167178	ISLR2	ENSG00000167178	0.4133781327654	7.56965597954946	2.21932085857116e-11	5.55840534043168e-09
ENSG00000221978.56	ENSG00000221978	ENSG00000221978_057	chr1	dexseq_prepare_annotation2.py	exon	1334698	1334705	.	-	.	ENST00000425598+ENST00000488340__exon_number_057__gene_id_ENSG00000221978	CCNL2	ENSG00000221978.56	-2.39936303226822	-7.61141606962258	2.22360976762196e-11	5.55855940560539e-09
ENSG00000187775.78	ENSG00000187775	ENSG00000187775_079	chr17	dexseq_prepare_annotation2.py	exon	76503360	76503451	.	-	.	ENST00000389840+ENST00000585328+ENST00000587177__exon_number_079__gene_id_ENSG00000187775	DNAH17	ENSG00000187775.78	0.676757472859612	6.94531027275654	2.3396600772748e-11	5.83756288236786e-09
ENSG00000159640.ENSG00000224353.ENSG00000264813.23	ENSG00000159640+ENSG00000224353+ENSG00000264813	ENSG00000159640+ENSG00000224353+ENSG00000264813_024	chr17	dexseq_prepare_annotation2.py	exon	61561691	61561698	.	+	.	ENST00000582678+ENST00000428043+ENST00000290866__exon_number_024__gene_id_ENSG00000159640+ENSG00000224353+ENSG00000264813		ENSG00000159640.ENSG00000224353.ENSG00000264813.23	-0.934888045218079	-7.0415927548467	2.38273272862221e-11	5.9337716620039e-09
ENSG00000145703.15	ENSG00000145703	ENSG00000145703_016	chr5	dexseq_prepare_annotation2.py	exon	75896704	75896797	.	+	.	ENST00000379730+ENST00000514350+ENST00000274364+ENST00000505766__exon_number_016__gene_id_ENSG00000145703	IQGAP2	ENSG00000145703.15	0.544168871840859	7.07689174773708	2.53873506964158e-11	6.31031636242158e-09
ENSG00000166313.8	ENSG00000166313	ENSG00000166313_009	chr11	dexseq_prepare_annotation2.py	exon	6417016	6417192	.	-	.	ENST00000609331+ENST00000529519+ENST00000608394+ENST00000524626+ENST00000608704+ENST00000608435+ENST00000608645+ENST00000608655+ENST00000299402+ENST00000389906+ENST00000526240+ENST00000609360+ENST00000530885+ENST00000311051__exon_number_009__gene_id_ENSG00000166313	APBB1	ENSG00000166313.8	-0.52033190661659	-7.06555532849135	2.58072637642535e-11	6.4025873681093e-09
ENSG00000198561.ENSG00000213593.ENSG00000211450.ENSG00000254732.ENSG00000254462.46	ENSG00000198561+ENSG00000213593+ENSG00000211450+ENSG00000254732+ENSG00000254462	ENSG00000198561+ENSG00000213593+ENSG00000211450+ENSG00000254732+ENSG00000254462_047	chr11	dexseq_prepare_annotation2.py	exon	57529269	57529272	.	+	.	ENST00000530094+ENST00000530748+ENST00000361391+ENST00000426142+ENST00000532844+ENST00000361796+ENST00000428599+ENST00000361332+ENST00000529986+ENST00000526772+ENST00000527467+ENST00000532787+ENST00000399050+ENST00000415361+ENST00000532245+ENST00000531014+ENST00000358694+ENST00000533667+ENST00000532649+ENST00000528621+ENST00000532463+ENST00000529526+ENST00000528232+ENST00000525902+ENST00000360682…		ENSG00000198561.ENSG00000213593.ENSG00000211450.ENSG00000254732.ENSG00000254462.46	-1.09969456437397	-7.11449615528155	2.87350506837928e-11	7.11552368994582e-09
ENSG00000104368.17	ENSG00000104368	ENSG00000104368_018	chr8	dexseq_prepare_annotation2.py	exon	42040284	42040408	.	-	.	ENST00000270189+ENST00000524009+ENST00000352041+ENST00000429710+ENST00000220809+ENST00000519510+ENST00000524261+ENST00000429089__exon_number_018__gene_id_ENSG00000104368	PLAT	ENSG00000104368.17	0.508036093804144	7.34831819175864	2.97942229947467e-11	7.36393343488018e-09
ENSG00000164896.34	ENSG00000164896	ENSG00000164896_035	chr7	dexseq_prepare_annotation2.py	exon	150776587	150777009	.	-	.	ENST00000478477+ENST00000496663+ENST00000467237+ENST00000540185+ENST00000482571+ENST00000482806+ENST00000297532__exon_number_035__gene_id_ENSG00000164896	FASTK	ENSG00000164896.34	-0.512293779334276	-7.6308834888557	3.186029770249e-11	7.85980991482683e-09
ENSG00000079215.30	ENSG00000079215	ENSG00000079215_031	chr5	dexseq_prepare_annotation2.py	exon	36680449	36680496	.	+	.	ENST00000506178__exon_number_031__gene_id_ENSG00000079215	SLC1A3	ENSG00000079215.30	-1.49341142234818	-7.74136369641299	3.28700918609609e-11	8.09373690768894e-09
ENSG00000260565	ENSG00000260565	ENSG00000260565_001	chr16	dexseq_prepare_annotation2.py	exon	2710350	2711149	.	-	.	ENST00000564340__exon_number_001__gene_id_ENSG00000260565	ERVK13-1	ENSG00000260565	1.07072736517523	7.62329808717577	3.29899625934538e-11	8.10806951673018e-09
ENSG00000104529.33	ENSG00000104529	ENSG00000104529_034	chr8	dexseq_prepare_annotation2.py	exon	144668389	144668460	.	-	.	ENST00000530191+ENST00000526786+ENST00000533494+ENST00000395119+ENST00000524397+ENST00000317198+ENST00000529272+ENST00000529516+ENST00000534380+ENST00000526838+ENST00000526340+ENST00000530616+ENST00000530445+ENST00000525695+ENST00000532741+ENST00000442189+ENST00000531218+ENST00000419152+ENST00000529007+ENST00000533749+ENST00000530848+ENST00000534232+ENST00000423316+ENST00000533204__exon_number_03…	EEF1D	ENSG00000104529.33	-0.316452149674528	-6.93336720872023	3.3208963497157e-11	8.14666679342849e-09
ENSG00000183091.9	ENSG00000183091	ENSG00000183091_010	chr2	dexseq_prepare_annotation2.py	exon	152348290	152348611	.	-	.	ENST00000497809__exon_number_010__gene_id_ENSG00000183091	NEB	ENSG00000183091.9	0.390918907332038	7.10779918216702	3.40291683856942e-11	8.33233020831759e-09
ENSG00000112159.38	ENSG00000112159	ENSG00000112159_039	chr6	dexseq_prepare_annotation2.py	exon	90394595	90394704	.	-	.	ENST00000428876+ENST00000369393__exon_number_039__gene_id_ENSG00000112159	MDN1	ENSG00000112159.38	0.303528186848756	6.86379571069616	3.41278171769583e-11	8.34095270033657e-09
ENSG00000163781.2	ENSG00000163781	ENSG00000163781_003	chr3	dexseq_prepare_annotation2.py	exon	133317400	133317474	.	-	.	ENST00000503338+ENST00000503464__exon_number_003__gene_id_ENSG00000163781	TOPBP1	ENSG00000163781.2	-0.952976081694786	-7.20691937945332	3.52041934396377e-11	8.58805972390450e-09
ENSG00000174353.22	ENSG00000174353	ENSG00000174353_023	chr7	dexseq_prepare_annotation2.py	exon	72476441	72476441	.	-	.	ENST00000423834+ENST00000428423__exon_number_023__gene_id_ENSG00000174353	STAG3L3	ENSG00000174353.22	0.628548861798559	7.58530102092937	3.92777156265242e-11	9.56405101854822e-09
ENSG00000141469.6	ENSG00000141469	ENSG00000141469_007	chr18	dexseq_prepare_annotation2.py	exon	43304915	43304978	.	+	.	ENST00000502059+ENST00000402943+ENST00000535474+ENST00000587601+ENST00000588179+ENST00000586951+ENST00000586056+ENST00000415427+ENST00000321925__exon_number_007__gene_id_ENSG00000141469	SLC14A1	ENSG00000141469.6	-1.17855701039513	-7.45021625864612	3.94754603414688e-11	9.59443402003584e-09
ENSG00000228107.ENSG00000159259.ENSG00000159256.13	ENSG00000228107+ENSG00000159259+ENSG00000159256	ENSG00000228107+ENSG00000159259+ENSG00000159256_014	chr21	dexseq_prepare_annotation2.py	exon	37721609	37721706	.	+	.	ENST00000487909+ENST00000485299+ENST00000400485__exon_number_014__gene_id_ENSG00000228107+ENSG00000159259+ENSG00000159256		ENSG00000228107.ENSG00000159259.ENSG00000159256.13	0.607622730001283	7.02426710891509	4.00469249251486e-11	9.71536920937798e-09
ENSG00000167173.15	ENSG00000167173	ENSG00000167173_016	chr15	dexseq_prepare_annotation2.py	exon	75503090	75504510	.	+	.	ENST00000394987+ENST00000360639+ENST00000567617__exon_number_016__gene_id_ENSG00000167173	C15orf39	ENSG00000167173.15	-0.498324978380716	-7.62848992826665	4.13538286817772e-11	1.00139476602914e-08
ENSG00000253729.10	ENSG00000253729	ENSG00000253729_011	chr8	dexseq_prepare_annotation2.py	exon	48691289	48691360	.	-	.	ENST00000523565+ENST00000338368+ENST00000536710+ENST00000314191+ENST00000518216+ENST00000521331__exon_number_011__gene_id_ENSG00000253729	PRKDC	ENSG00000253729.10	-0.260223774765345	-6.8314849044619	4.15700915586092e-11	1.00478120752757e-08
ENSG00000150712.20	ENSG00000150712	ENSG00000150712_021	chr5	dexseq_prepare_annotation2.py	exon	32276788	32276848	.	-	.	ENST00000280285+ENST00000264934+ENST00000513622+ENST00000382142__exon_number_021__gene_id_ENSG00000150712	MTMR12	ENSG00000150712.20	-0.586000980417738	-7.30909567106215	4.16578103283702e-11	1.00505391234258e-08
ENSG00000224699.16	ENSG00000224699	ENSG00000224699_017	chr1	dexseq_prepare_annotation2.py	exon	110954637	110954794	.	+	.	ENST00000609653__exon_number_017__gene_id_ENSG00000224699	LAMTOR5-AS1	ENSG00000224699.16	1.11532290884567	7.43725825628231	4.20150899792946e-11	1.0118172465728e-08
ENSG00000175575.41	ENSG00000175575	ENSG00000175575_042	chr11	dexseq_prepare_annotation2.py	exon	73638771	73638773	.	+	.	ENST00000544552+ENST00000310571+ENST00000536003__exon_number_042__gene_id_ENSG00000175575	PAAF1	ENSG00000175575.41	0.765672944549128	7.00387831650416	4.26267315039368e-11	1.02323097609885e-08
ENSG00000165124.31	ENSG00000165124	ENSG00000165124_032	chr9	dexseq_prepare_annotation2.py	exon	113219536	113219632	.	-	.	ENST00000401783+ENST00000302728+ENST00000467821+ENST00000374469__exon_number_032__gene_id_ENSG00000165124	SVEP1	ENSG00000165124.31	0.88176709525386	7.05515748592143	4.26446755928003e-11	1.02323097609885e-08
ENSG00000103197.62	ENSG00000103197	ENSG00000103197_063	chr16	dexseq_prepare_annotation2.py	exon	2128921	2129032	.	+	.	ENST00000497886+ENST00000561695__exon_number_063__gene_id_ENSG00000103197	TSC2	ENSG00000103197.62	0.858054766166061	6.91876820838898	4.37608871967988e-11	1.0481011469253e-08
ENSG00000010671.32	ENSG00000010671	ENSG00000010671_033	chrX	dexseq_prepare_annotation2.py	exon	100641050	100641136	.	-	.	ENST00000308731+ENST00000372880+ENST00000464567__exon_number_033__gene_id_ENSG00000010671	BTK	ENSG00000010671.32	-0.835715479749108	-7.60943705279712	4.50572869228106e-11	1.07718865458063e-08
ENSG00000227001.13	ENSG00000227001	ENSG00000227001_014	chr1	dexseq_prepare_annotation2.py	exon	21754280	21754451	.	-	.	ENST00000453025+ENST00000426482__exon_number_014__gene_id_ENSG00000227001	NBPF2P	ENSG00000227001.13	-0.391174785623997	-7.66870891811104	4.52858009568593e-11	1.08068687513911e-08
ENSG00000063438.ENSG00000249915.42	ENSG00000063438+ENSG00000249915	ENSG00000063438+ENSG00000249915_043	chr5	dexseq_prepare_annotation2.py	exon	422876	422889	.	+	.	ENST00000506456+ENST00000316418+ENST00000510910+ENST00000505113+ENST00000512529+ENST00000514523__exon_number_043__gene_id_ENSG00000063438+ENSG00000249915		ENSG00000063438.ENSG00000249915.42	0.399628509550275	7.10971714523087	4.53845552794334e-11	1.08108148353939e-08
ENSG00000215462.ENSG00000102547.1	ENSG00000215462+ENSG00000102547	ENSG00000215462+ENSG00000102547_002	chr13	dexseq_prepare_annotation2.py	exon	49882789	49883933	.	-	.	ENST00000347776+ENST00000355854__exon_number_002__gene_id_ENSG00000215462+ENSG00000102547		ENSG00000215462.ENSG00000102547.1	0.582661840780637	7.15489627622079	4.64035719117956e-11	1.10188887347269e-08
ENSG00000068976.9	ENSG00000068976	ENSG00000068976_010	chr11	dexseq_prepare_annotation2.py	exon	64519488	64519543	.	-	.	ENST00000164139+ENST00000377432__exon_number_010__gene_id_ENSG00000068976	PYGM	ENSG00000068976.9	0.442746224478188	7.41650083834865	4.64256657137761e-11	1.10188887347269e-08
ENSG00000181450	ENSG00000181450	ENSG00000181450_001	chr1	dexseq_prepare_annotation2.py	exon	227751244	227751251	.	+	.	ENST00000608949+ENST00000397097+ENST00000343776__exon_number_001__gene_id_ENSG00000181450	ZNF678	ENSG00000181450	-0.673932904183673	-7.99590423777682	4.65871162947935e-11	1.10372852873623e-08
ENSG00000103653.43	ENSG00000103653	ENSG00000103653_044	chr15	dexseq_prepare_annotation2.py	exon	75094338	75094371	.	+	.	ENST00000309470+ENST00000564216+ENST00000220003+ENST00000569321+ENST00000567571+ENST00000439220+ENST00000568329+ENST00000563010__exon_number_044__gene_id_ENSG00000103653	CSK	ENSG00000103653.43	-0.539043806162993	-7.65467580538909	4.81754543221137e-11	1.1393061714677e-08
ENSG00000198561.ENSG00000213593.ENSG00000211450.ENSG00000254732.ENSG00000254462.78	ENSG00000198561+ENSG00000213593+ENSG00000211450+ENSG00000254732+ENSG00000254462	ENSG00000198561+ENSG00000213593+ENSG00000211450+ENSG00000254732+ENSG00000254462_079	chr11	dexseq_prepare_annotation2.py	exon	57575862	57576007	.	+	.	ENST00000530094+ENST00000530748+ENST00000361391+ENST00000426142+ENST00000532844+ENST00000361796+ENST00000428599+ENST00000361332+ENST00000529986+ENST00000526772+ENST00000527467+ENST00000399039+ENST00000532787+ENST00000399050+ENST00000415361+ENST00000532245+ENST00000531014+ENST00000526938+ENST00000534579+ENST00000358694+ENST00000533667+ENST00000532649+ENST00000528621+ENST00000532463+ENST00000530720…		ENSG00000198561.ENSG00000213593.ENSG00000211450.ENSG00000254732.ENSG00000254462.78	0.583200795436458	7.0165594336531	4.96554316493546e-11	1.17219803449587e-08
ENSG00000165124.23	ENSG00000165124	ENSG00000165124_024	chr9	dexseq_prepare_annotation2.py	exon	113198660	113198784	.	-	.	ENST00000401783+ENST00000374469__exon_number_024__gene_id_ENSG00000165124	SVEP1	ENSG00000165124.23	0.522732142259057	7.02665011083903	4.99487189033152e-11	1.17700844083835e-08
ENSG00000263053.ENSG00000171282.4	ENSG00000263053+ENSG00000171282	ENSG00000263053+ENSG00000171282_005	chr17	dexseq_prepare_annotation2.py	exon	79375212	79375658	.	+	.	ENST00000572324__exon_number_005__gene_id_ENSG00000263053+ENSG00000171282		ENSG00000263053.ENSG00000171282.4	0.519689638050799	7.14053895875145	5.00717803074904e-11	1.17779755292515e-08
ENSG00000141480.46	ENSG00000141480	ENSG00000141480_047	chr17	dexseq_prepare_annotation2.py	exon	4623688	4623702	.	+	.	ENST00000575877+ENST00000269260+ENST00000346341+ENST00000571206+ENST00000572457+ENST00000412477+ENST00000574954+ENST00000381488+ENST00000576235__exon_number_047__gene_id_ENSG00000141480	ARRB2	ENSG00000141480.46	0.450013170174356	7.03172362626687	5.18135080610914e-11	1.21659042168658e-08
ENSG00000197134.2	ENSG00000197134	ENSG00000197134_003	chr19	dexseq_prepare_annotation2.py	exon	22235291	22235310	.	+	.	ENST00000594947+ENST00000597927+ENST00000435820+ENST00000594363__exon_number_003__gene_id_ENSG00000197134	ZNF257	ENSG00000197134.2	-0.772753125450721	-7.77788693415712	5.26213635185119e-11	1.23335658960528e-08
ENSG00000187240.78	ENSG00000187240	ENSG00000187240_079	chr11	dexseq_prepare_annotation2.py	exon	103153737	103153745	.	+	.	ENST00000525306+ENST00000375735+ENST00000398093__exon_number_079__gene_id_ENSG00000187240	DYNC2H1	ENSG00000187240.78	-0.563852541527715	-6.97547484823184	5.27312309702199e-11	1.23373253185823e-08
ENSG00000082805.2	ENSG00000082805	ENSG00000082805_003	chr12	dexseq_prepare_annotation2.py	exon	1100399	1100403	.	+	.	ENST00000546231+ENST00000542302+ENST00000543086__exon_number_003__gene_id_ENSG00000082805	ERC1	ENSG00000082805.2	-0.526371322281346	-6.8378072707698	5.54498306720506e-11	1.2950342424933e-08
ENSG00000149179.2	ENSG00000149179	ENSG00000149179_003	chr11	dexseq_prepare_annotation2.py	exon	46958281	46958295	.	+	.	ENST00000536126+ENST00000528488+ENST00000525279+ENST00000533124__exon_number_003__gene_id_ENSG00000149179	C11orf49	ENSG00000149179.2	0.522859293177388	6.93934133494585	5.57303223856953e-11	1.29927736882495e-08
ENSG00000187391.29	ENSG00000187391	ENSG00000187391_030	chr7	dexseq_prepare_annotation2.py	exon	77998473	77998530	.	-	.	ENST00000522391+ENST00000354212+ENST00000535697+ENST00000536571+ENST00000519748+ENST00000520379+ENST00000419488__exon_number_030__gene_id_ENSG00000187391	MAGI2	ENSG00000187391.29	0.781871598072384	7.21314826384255	5.9324362191184e-11	1.38061965666488e-08
ENSG00000165124.30	ENSG00000165124	ENSG00000165124_031	chr9	dexseq_prepare_annotation2.py	exon	113217870	113217983	.	-	.	ENST00000401783+ENST00000302728+ENST00000467821+ENST00000374469__exon_number_031__gene_id_ENSG00000165124	SVEP1	ENSG00000165124.30	1.21761671760144	6.99355234100596	5.99876054991176e-11	1.39358838506598e-08
ENSG00000105726.11	ENSG00000105726	ENSG00000105726_012	chr19	dexseq_prepare_annotation2.py	exon	19758135	19758222	.	-	.	ENST00000467160__exon_number_012__gene_id_ENSG00000105726	ATP13A1	ENSG00000105726.11	0.546321340112832	7.40151688475188	6.02064169788969e-11	1.3962048610473e-08
ENSG00000187736.ENSG00000213901.54	ENSG00000187736+ENSG00000213901	ENSG00000187736+ENSG00000213901_055	chr2	dexseq_prepare_annotation2.py	exon	220033506	220033555	.	-	.	ENST00000295738+ENST00000421779+ENST00000465580+ENST00000455516+ENST00000318673+ENST00000409878+ENST00000430764+ENST00000409370+ENST00000414999+ENST00000497918__exon_number_055__gene_id_ENSG00000187736+ENSG00000213901		ENSG00000187736.ENSG00000213901.54	0.484080138052142	6.89060519203719	6.19825660012424e-11	1.43486366565799e-08
ENSG00000181827	ENSG00000181827	ENSG00000181827_001	chr15	dexseq_prepare_annotation2.py	exon	56379478	56379665	.	-	.	ENST00000559847__exon_number_001__gene_id_ENSG00000181827	RFX7	ENSG00000181827	-0.558867905200021	-7.81796069172435	6.37053455720604e-11	1.47215328364229e-08
ENSG00000196337.ENSG00000225950.3	ENSG00000196337+ENSG00000225950	ENSG00000196337+ENSG00000225950_004	chr19	dexseq_prepare_annotation2.py	exon	49558618	49558997	.	-	.	ENST00000597853+ENST00000596965+ENST00000377280+ENST00000356213__exon_number_004__gene_id_ENSG00000196337+ENSG00000225950		ENSG00000196337.ENSG00000225950.3	-1.53105664132061	-7.22347744110058	6.41134276952979e-11	1.47898429723281e-08
ENSG00000119912.28	ENSG00000119912	ENSG00000119912_029	chr10	dexseq_prepare_annotation2.py	exon	94267332	94267423	.	-	.	ENST00000478361+ENST00000265986__exon_number_029__gene_id_ENSG00000119912	IDE	ENSG00000119912.28	0.295808922687472	7.19437572544928	6.52560905062306e-11	1.5027071951968e-08
ENSG00000142945.25	ENSG00000142945	ENSG00000142945_026	chr1	dexseq_prepare_annotation2.py	exon	45223721	45223812	.	+	.	ENST00000372217+ENST00000372224+ENST00000372222+ENST00000372218__exon_number_026__gene_id_ENSG00000142945	KIF2C	ENSG00000142945.25	-1.10694870292294	-7.42149248830257	6.70352631992086e-11	1.54097897251761e-08
ENSG00000166313.1	ENSG00000166313	ENSG00000166313_002	chr11	dexseq_prepare_annotation2.py	exon	6416373	6416387	.	-	.	ENST00000608394+ENST00000608704+ENST00000608435+ENST00000608655+ENST00000299402+ENST00000389906+ENST00000526240+ENST00000609360+ENST00000311051__exon_number_002__gene_id_ENSG00000166313	APBB1	ENSG00000166313.1	-0.510042687127063	-6.89387602996906	6.89691756365781e-11	1.58266805153194e-08
ENSG00000171219.22	ENSG00000171219	ENSG00000171219_023	chr11	dexseq_prepare_annotation2.py	exon	64601258	64601283	.	-	.	ENST00000342711+ENST00000480767__exon_number_023__gene_id_ENSG00000171219	CDC42BPG	ENSG00000171219.22	0.700383159146041	7.29582876084566	6.99366180677567e-11	1.60207246918315e-08
ENSG00000059758.37	ENSG00000059758	ENSG00000059758_038	chr12	dexseq_prepare_annotation2.py	exon	96793143	96793182	.	-	.	ENST00000552496+ENST00000551816__exon_number_038__gene_id_ENSG00000059758	CDK17	ENSG00000059758.37	-0.478277652669081	-7.02665544530757	7.10176491245433e-11	1.62400689838906e-08
ENSG00000147130.1	ENSG00000147130	ENSG00000147130_002	chrX	dexseq_prepare_annotation2.py	exon	70459476	70460958	.	-	.	ENST00000489332+ENST00000373984+ENST00000314425+ENST00000373988+ENST00000353904+ENST00000373998__exon_number_002__gene_id_ENSG00000147130	ZMYM3	ENSG00000147130.1	-0.479776464088331	-7.17172822206376	7.31984418238421e-11	1.67097047169708e-08
ENSG00000198561.ENSG00000213593.ENSG00000211450.ENSG00000254732.ENSG00000254462.45	ENSG00000198561+ENSG00000213593+ENSG00000211450+ENSG00000254732+ENSG00000254462	ENSG00000198561+ENSG00000213593+ENSG00000211450+ENSG00000254732+ENSG00000254462_046	chr11	dexseq_prepare_annotation2.py	exon	57529234	57529268	.	+	.	ENST00000360682+ENST00000361796__exon_number_046__gene_id_ENSG00000198561+ENSG00000213593+ENSG00000211450+ENSG00000254732+ENSG00000254462		ENSG00000198561.ENSG00000213593.ENSG00000211450.ENSG00000254732.ENSG00000254462.45	-1.19671423762276	-6.94558038416855	7.36313482499977e-11	1.67793974870779e-08
ENSG00000116337.1	ENSG00000116337	ENSG00000116337_002	chr1	dexseq_prepare_annotation2.py	exon	110162126	110162278	.	+	.	ENST00000526301__exon_number_002__gene_id_ENSG00000116337	AMPD2	ENSG00000116337.1	-0.255052925065471	-6.8819924218874	7.37873781338699e-11	1.67858625665128e-08
ENSG00000223745.50	ENSG00000223745	ENSG00000223745_051	chr1	dexseq_prepare_annotation2.py	exon	93804486	93804494	.	-	.	ENST00000452347+ENST00000438777+ENST00000421202+ENST00000449305__exon_number_051__gene_id_ENSG00000223745	RP4-717I23.3	ENSG00000223745.50	-0.754306434675453	-6.81252885663282	7.39972118603362e-11	1.68045239901619e-08
ENSG00000141646.ENSG00000267699.ENSG00000141642.47	ENSG00000141646+ENSG00000267699+ENSG00000141642	ENSG00000141646+ENSG00000267699+ENSG00000141642_048	chr18	dexseq_prepare_annotation2.py	exon	48593389	48593482	.	+	.	ENST00000591126+ENST00000588745+ENST00000398417+ENST00000342988+ENST00000590499__exon_number_048__gene_id_ENSG00000141646+ENSG00000267699+ENSG00000141642		ENSG00000141646.ENSG00000267699.ENSG00000141642.47	-0.672525802290906	-7.14341604390182	7.50016671998882e-11	1.70032658938726e-08
ENSG00000104529.66	ENSG00000104529	ENSG00000104529_067	chr8	dexseq_prepare_annotation2.py	exon	144672906	144672908	.	-	.	ENST00000524883+ENST00000531670+ENST00000534475+ENST00000531953+ENST00000442189+ENST00000529832+ENST00000534804__exon_number_067__gene_id_ENSG00000104529	EEF1D	ENSG00000104529.66	0.509837918097021	6.7894259346157	7.78096777750372e-11	1.76094952168018e-08
ENSG00000140575.64	ENSG00000140575	ENSG00000140575_065	chr15	dexseq_prepare_annotation2.py	exon	91035777	91035848	.	+	.	ENST00000268182+ENST00000560738+ENST00000561461+ENST00000559674__exon_number_065__gene_id_ENSG00000140575	IQGAP1	ENSG00000140575.64	0.685336233727613	6.78719912038378	7.88341411560122e-11	1.78106913856751e-08
ENSG00000140575.69	ENSG00000140575	ENSG00000140575_070	chr15	dexseq_prepare_annotation2.py	exon	91039946	91040463	.	+	.	ENST00000561086__exon_number_070__gene_id_ENSG00000140575	IQGAP1	ENSG00000140575.69	0.458226980799229	6.78452931803153	8.00799029862655e-11	1.80611086856965e-08
ENSG00000187736.ENSG00000213901.37	ENSG00000187736+ENSG00000213901	ENSG00000187736+ENSG00000213901_038	chr2	dexseq_prepare_annotation2.py	exon	220028110	220028225	.	-	.	ENST00000295738+ENST00000396775+ENST00000318673+ENST00000455516+ENST00000409878+ENST00000498327__exon_number_038__gene_id_ENSG00000187736+ENSG00000213901		ENSG00000187736.ENSG00000213901.37	0.586867586521527	6.84129287582569	8.22355073518042e-11	1.85155216201736e-08
ENSG00000177156.18	ENSG00000177156	ENSG00000177156_019	chr11	dexseq_prepare_annotation2.py	exon	763851	763940	.	+	.	ENST00000319006+ENST00000528097__exon_number_019__gene_id_ENSG00000177156	TALDO1	ENSG00000177156.18	-0.463123541214112	-7.14840611667215	8.23778337946950e-11	1.85158615176592e-08
ENSG00000129084.ENSG00000256206.ENSG00000129083.41	ENSG00000129084+ENSG00000256206+ENSG00000129083	ENSG00000129084+ENSG00000256206+ENSG00000129083_042	chr11	dexseq_prepare_annotation2.py	exon	14521149	14521154	.	-	.	ENST00000529866+ENST00000533096__exon_number_042__gene_id_ENSG00000129084+ENSG00000256206+ENSG00000129083		ENSG00000129084.ENSG00000256206.ENSG00000129083.41	0.613815215875019	6.82605305939617	8.32832914052823e-11	1.86874346477631e-08
ENSG00000048707.82	ENSG00000048707	ENSG00000048707_083	chr1	dexseq_prepare_annotation2.py	exon	12469891	12469923	.	+	.	ENST00000481484__exon_number_083__gene_id_ENSG00000048707	VPS13D	ENSG00000048707.82	0.349866173466297	7.33218183222827	8.35512142793532e-11	1.86976904653784e-08
ENSG00000181355.32	ENSG00000181355	ENSG00000181355_033	chr6	dexseq_prepare_annotation2.py	exon	9903640	9903674	.	-	.	ENST00000469656+ENST00000472329+ENST00000466385+ENST00000469426__exon_number_033__gene_id_ENSG00000181355	OFCC1	ENSG00000181355.32	1.4010527620181	7.47189938568808	8.36133972700567e-11	1.86976904653784e-08
ENSG00000140575.68	ENSG00000140575	ENSG00000140575_069	chr15	dexseq_prepare_annotation2.py	exon	91038001	91038067	.	+	.	ENST00000558957+ENST00000268182+ENST00000560738__exon_number_069__gene_id_ENSG00000140575	IQGAP1	ENSG00000140575.68	0.431737994804693	6.77606166687011	8.41604826493626e-11	1.87740249043649e-08
ENSG00000185298.19	ENSG00000185298	ENSG00000185298_020	chr17	dexseq_prepare_annotation2.py	exon	79639996	79640929	.	+	.	ENST00000329214+ENST00000575223__exon_number_020__gene_id_ENSG00000185298	CCDC137	ENSG00000185298.19	-0.660945520253909	-7.66576489989778	8.42411274766326e-11	1.87740249043649e-08
ENSG00000138078.33	ENSG00000138078	ENSG00000138078_034	chr2	dexseq_prepare_annotation2.py	exon	44586636	44586888	.	-	.	ENST00000260648+ENST00000378520+ENST00000409936+ENST00000410081+ENST00000425263+ENST00000378511+ENST00000426481+ENST00000438314+ENST00000409272__exon_number_034__gene_id_ENSG00000138078	PREPL	ENSG00000138078.33	0.495146583564703	7.07841103128214	8.43830945438754e-11	1.87740249043649e-08
ENSG00000070756.28	ENSG00000070756	ENSG00000070756_029	chr8	dexseq_prepare_annotation2.py	exon	101724590	101724632	.	-	.	ENST00000522387+ENST00000523636+ENST00000519004+ENST00000318607+ENST00000519100+ENST00000519622+ENST00000519596__exon_number_029__gene_id_ENSG00000070756	PABPC1	ENSG00000070756.28	-0.819201077257994	-7.09567844501295	8.56878340260835e-11	1.90321074463779e-08
ENSG00000119760.2	ENSG00000119760	ENSG00000119760_003	chr2	dexseq_prepare_annotation2.py	exon	27875930	27875936	.	-	.	ENST00000406540+ENST00000337768+ENST00000405491__exon_number_003__gene_id_ENSG00000119760	SUPT7L	ENSG00000119760.2	-0.478405952204897	-7.74318601565138	8.64283909991269e-11	1.91642204116091e-08
ENSG00000169727.44	ENSG00000169727	ENSG00000169727_045	chr17	dexseq_prepare_annotation2.py	exon	80012615	80012617	.	+	.	ENST00000392358+ENST00000578552+ENST00000584460+ENST00000306823+ENST00000583641+ENST00000355130+ENST00000580141+ENST00000320548+ENST00000392357+ENST00000580716+ENST00000585084__exon_number_045__gene_id_ENSG00000169727	GPS1	ENSG00000169727.44	-0.379374546743992	-6.8624398930305	9.01985829446283e-11	1.99665344660038e-08
ENSG00000205352.ENSG00000257379.ENSG00000197111.22	ENSG00000205352+ENSG00000257379+ENSG00000197111	ENSG00000205352+ENSG00000257379+ENSG00000197111_023	chr12	dexseq_prepare_annotation2.py	exon	53837271	53837320	.	+	.	ENST00000549924+ENST00000551945+ENST00000429243+ENST00000549740+ENST00000541275+ENST00000549135+ENST00000547717+ENST00000547368+ENST00000551003__exon_number_023__gene_id_ENSG00000205352+ENSG00000257379+ENSG00000197111		ENSG00000205352.ENSG00000257379.ENSG00000197111.22	0.576036803844169	6.95334305377268	9.10404925988160e-11	2.01190308089508e-08
ENSG00000013441.10	ENSG00000013441	ENSG00000013441_011	chr2	dexseq_prepare_annotation2.py	exon	201718626	201718716	.	-	.	ENST00000409769+ENST00000321356+ENST00000473565+ENST00000496205+ENST00000409403+ENST00000461326+ENST00000461981+ENST00000434813+ENST00000472679+ENST00000432425+ENST00000464454__exon_number_011__gene_id_ENSG00000013441	CLK1	ENSG00000013441.10	0.502786812082223	7.09491146037057	9.60826098399604e-11	2.11976615524271e-08
ENSG00000236581.18	ENSG00000236581	ENSG00000236581_019	chr13	dexseq_prepare_annotation2.py	exon	33849824	33849848	.	+	.	ENST00000609788+ENST00000609063+ENST00000609335+ENST00000608981+ENST00000608803+ENST00000607935+ENST00000608695+ENST00000609995+ENST00000609615+ENST00000607944+ENST00000608628+ENST00000608496__exon_number_019__gene_id_ENSG00000236581	STARD13-AS	ENSG00000236581.18	-1.13076022533213	-6.84094562654432	9.72789466029801e-11	2.14256472527291e-08
ENSG00000085276.50	ENSG00000085276	ENSG00000085276_051	chr3	dexseq_prepare_annotation2.py	exon	169099047	169099312	.	-	.	ENST00000494292+ENST00000485957+ENST00000486748__exon_number_051__gene_id_ENSG00000085276	MECOM	ENSG00000085276.50	-0.683108331209534	-7.26092811744113	9.78862227237415e-11	2.15233470563914e-08
ENSG00000213221.ENSG00000187796.30	ENSG00000213221+ENSG00000187796	ENSG00000213221+ENSG00000187796_031	chr9	dexseq_prepare_annotation2.py	exon	139265154	139265292	.	-	.	ENST00000556340__exon_number_031__gene_id_ENSG00000213221+ENSG00000187796		ENSG00000213221.ENSG00000187796.30	0.78426410876121	7.49281526658642	9.82402149132052e-11	2.15403454044323e-08
ENSG00000066468.52	ENSG00000066468	ENSG00000066468_053	chr10	dexseq_prepare_annotation2.py	exon	123357599	123357748	.	-	.	ENST00000336553+ENST00000457416+ENST00000369058+ENST00000369059+ENST00000359354+ENST00000604236+ENST00000360144+ENST00000369060+ENST00000351936+ENST00000356226__exon_number_053__gene_id_ENSG00000066468	FGFR2	ENSG00000066468.52	-0.377288957661114	-7.22565511293474	9.82911668858947e-11	2.15403454044323e-08
ENSG00000253729.9	ENSG00000253729	ENSG00000253729_010	chr8	dexseq_prepare_annotation2.py	exon	48691222	48691280	.	-	.	ENST00000536483__exon_number_010__gene_id_ENSG00000253729	PRKDC	ENSG00000253729.9	-0.227952160169669	-6.68805450177422	9.8993378838233e-11	2.16581370882869e-08
ENSG00000175137.4	ENSG00000175137	ENSG00000175137_005	chr1	dexseq_prepare_annotation2.py	exon	249107188	249107361	.	-	.	ENST00000411742+ENST00000366472+ENST00000475978+ENST00000484202__exon_number_005__gene_id_ENSG00000175137	SH3BP5L	ENSG00000175137.4	-0.378205715448287	-7.33572229805161	9.98878336627249e-11	2.18175271768738e-08
ENSG00000138002.33	ENSG00000138002	ENSG00000138002_034	chr2	dexseq_prepare_annotation2.py	exon	27677221	27677285	.	-	.	ENST00000507184+ENST00000443889+ENST00000260570__exon_number_034__gene_id_ENSG00000138002	IFT172	ENSG00000138002.33	-0.288806839300401	-7.22149738844951	1.00290439887879e-10	2.18691370653687e-08
ENSG00000177156.20	ENSG00000177156	ENSG00000177156_021	chr11	dexseq_prepare_annotation2.py	exon	763982	764287	.	+	.	ENST00000530666__exon_number_021__gene_id_ENSG00000177156	TALDO1	ENSG00000177156.20	-0.394892896183539	-7.10868853419078	1.00705164744807e-10	2.1923214250215e-08
ENSG00000104365.54	ENSG00000104365	ENSG00000104365_055	chr8	dexseq_prepare_annotation2.py	exon	42179414	42179463	.	+	.	ENST00000416505+ENST00000520655+ENST00000379708+ENST00000517890+ENST00000521661+ENST00000342222+ENST00000520201+ENST00000523517+ENST00000523105+ENST00000520810+ENST00000520835+ENST00000519938+ENST00000518679__exon_number_055__gene_id_ENSG00000104365	IKBKB	ENSG00000104365.54	0.539393647145634	6.78286245794927	1.03074357580166e-10	2.24018912460469e-08
ENSG00000165124.25	ENSG00000165124	ENSG00000165124_026	chr9	dexseq_prepare_annotation2.py	exon	113205825	113206000	.	-	.	ENST00000401783+ENST00000302728+ENST00000467821+ENST00000374469__exon_number_026__gene_id_ENSG00000165124	SVEP1	ENSG00000165124.25	0.603928430782879	6.89326011851375	1.04204963316438e-10	2.26102416196619e-08
ENSG00000166313.5	ENSG00000166313	ENSG00000166313_006	chr11	dexseq_prepare_annotation2.py	exon	6416534	6416659	.	-	.	ENST00000529519+ENST00000608394+ENST00000524626+ENST00000608704+ENST00000608655+ENST00000608645+ENST00000609360+ENST00000299402+ENST00000389906+ENST00000526240+ENST00000311051__exon_number_006__gene_id_ENSG00000166313	APBB1	ENSG00000166313.5	-0.528481914576227	-6.8203330050566	1.04634723790118e-10	2.26660876382847e-08
ENSG00000223745.42	ENSG00000223745	ENSG00000223745_043	chr1	dexseq_prepare_annotation2.py	exon	93803123	93803786	.	-	.	ENST00000421202__exon_number_043__gene_id_ENSG00000223745	RP4-717I23.3	ENSG00000223745.42	-0.335099797038183	-6.75229814154509	1.05109360257556e-10	2.27314550508319e-08
ENSG00000166889.20	ENSG00000166889	ENSG00000166889_021	chr11	dexseq_prepare_annotation2.py	exon	59434326	59434437	.	-	.	ENST00000300146__exon_number_021__gene_id_ENSG00000166889	PATL1	ENSG00000166889.20	-0.531962649978605	-7.53756268355756	1.0667866136086e-10	2.30329564920824e-08
ENSG00000149179.25	ENSG00000149179	ENSG00000149179_026	chr11	dexseq_prepare_annotation2.py	exon	47158867	47159063	.	+	.	ENST00000536126+ENST00000528488+ENST00000532633__exon_number_026__gene_id_ENSG00000149179	C11orf49	ENSG00000149179.25	-0.614492102712978	-6.82412289413555	1.06950333692986e-10	2.30537580769787e-08
ENSG00000163482.15	ENSG00000163482	ENSG00000163482_016	chr2	dexseq_prepare_annotation2.py	exon	219540066	219540114	.	+	.	ENST00000455724+ENST00000392105+ENST00000392106+ENST00000295709+ENST00000473557+ENST00000440309+ENST00000424080__exon_number_016__gene_id_ENSG00000163482	STK36	ENSG00000163482.15	-0.282783821388908	-6.92116157579319	1.08359443434782e-10	2.33192714530213e-08
ENSG00000187775.86	ENSG00000187775	ENSG00000187775_087	chr17	dexseq_prepare_annotation2.py	exon	76522733	76522819	.	-	.	ENST00000389840+ENST00000585328__exon_number_087__gene_id_ENSG00000187775	DNAH17	ENSG00000187775.86	0.506880014306427	6.69031287311823	1.08764297922783e-10	2.33681515842628e-08
ENSG00000011295.ENSG00000243686.31	ENSG00000011295+ENSG00000243686	ENSG00000011295+ENSG00000243686_032	chr17	dexseq_prepare_annotation2.py	exon	15932101	15932226	.	+	.	ENST00000261647__exon_number_032__gene_id_ENSG00000011295+ENSG00000243686		ENSG00000011295.ENSG00000243686.31	0.673521766181538	7.14278169576167	1.09772587562765e-10	2.35463095693972e-08
ENSG00000150093.12	ENSG00000150093	ENSG00000150093_013	chr10	dexseq_prepare_annotation2.py	exon	33200814	33200992	.	-	.	ENST00000374956+ENST00000494395+ENST00000396033+ENST00000423113+ENST00000302278__exon_number_013__gene_id_ENSG00000150093	ITGB1	ENSG00000150093.12	-0.633978632726685	-7.20106735347412	1.10715850357026e-10	2.3679151327327e-08
ENSG00000127952.2	ENSG00000127952	ENSG00000127952_003	chr7	dexseq_prepare_annotation2.py	exon	75625661	75625683	.	-	.	ENST00000359697+ENST00000360591+ENST00000340062+ENST00000248600__exon_number_003__gene_id_ENSG00000127952	STYXL1	ENSG00000127952.2	1.05559073011055	8.17139635798996	1.10752063414476e-10	2.3679151327327e-08
ENSG00000006025.35	ENSG00000006025	ENSG00000006025_036	chr17	dexseq_prepare_annotation2.py	exon	45895872	45895982	.	-	.	ENST00000584698+ENST00000580140+ENST00000579728+ENST00000007414+ENST00000392507__exon_number_036__gene_id_ENSG00000006025	OSBPL7	ENSG00000006025.35	0.61793146381779	7.13941342850909	1.11618115365861e-10	2.38255752781521e-08
ENSG00000128973.ENSG00000260007.ENSG00000129007.13	ENSG00000128973+ENSG00000260007+ENSG00000129007	ENSG00000128973+ENSG00000260007+ENSG00000129007_014	chr15	dexseq_prepare_annotation2.py	exon	68497827	68497899	.	-	.	ENST00000467889+ENST00000395465+ENST00000540479+ENST00000395463__exon_number_014__gene_id_ENSG00000128973+ENSG00000260007+ENSG00000129007		ENSG00000128973.ENSG00000260007.ENSG00000129007.13	0.353417472413657	7.03647311827786	1.16171567502205e-10	2.47573472273865e-08
ENSG00000197102.27	ENSG00000197102	ENSG00000197102_028	chr14	dexseq_prepare_annotation2.py	exon	102473345	102473445	.	+	.	ENST00000360184__exon_number_028__gene_id_ENSG00000197102	DYNC1H1	ENSG00000197102.27	0.739268535212648	6.82039929694221	1.19646721282291e-10	2.54566791823417e-08
ENSG00000173715.ENSG00000173653.8	ENSG00000173715+ENSG00000173653	ENSG00000173715+ENSG00000173653_009	chr11	dexseq_prepare_annotation2.py	exon	66515850	66515864	.	+	.	ENST00000346672+ENST00000532565+ENST00000525908+ENST00000360962+ENST00000534325__exon_number_009__gene_id_ENSG00000173715+ENSG00000173653		ENSG00000173715.ENSG00000173653.8	0.328107033783624	7.02919097095865	1.20594563727356e-10	2.56168959449859e-08
ENSG00000037042.1	ENSG00000037042	ENSG00000037042_002	chr17	dexseq_prepare_annotation2.py	exon	40811325	40811570	.	+	.	ENST00000588870+ENST00000251412__exon_number_002__gene_id_ENSG00000037042	TUBG2	ENSG00000037042.1	0.544994800462588	7.29375021025953	1.21372288814627e-10	2.57405175547524e-08
ENSG00000151576	ENSG00000151576	ENSG00000151576_001	chr3	dexseq_prepare_annotation2.py	exon	113724680	113724879	.	+	.	ENST00000472599__exon_number_001__gene_id_ENSG00000151576	QTRTD1	ENSG00000151576	-0.385148300352397	-6.90411751841717	1.27319842686408e-10	2.6958387753612e-08
ENSG00000136235.1	ENSG00000136235	ENSG00000136235_002	chr7	dexseq_prepare_annotation2.py	exon	23275627	23275742	.	+	.	ENST00000492858+ENST00000465673__exon_number_002__gene_id_ENSG00000136235	GPNMB	ENSG00000136235.1	-0.566449409667787	-7.16953883944202	1.28950858066545e-10	2.72598382255819e-08
ENSG00000261771.ENSG00000260916.ENSG00000207964.ENSG00000256061.59	ENSG00000261771+ENSG00000260916+ENSG00000207964+ENSG00000256061	ENSG00000261771+ENSG00000260916+ENSG00000207964+ENSG00000256061_060	chr15	dexseq_prepare_annotation2.py	exon	55790405	55790539	.	-	.	ENST00000348518+ENST00000565113+ENST00000519017+ENST00000448430+ENST00000457155+ENST00000524160+ENST00000568310+ENST00000522437+ENST00000380679+ENST00000321149__exon_number_060__gene_id_ENSG00000261771+ENSG00000260916+ENSG00000207964+ENSG00000256061		ENSG00000261771.ENSG00000260916.ENSG00000207964.ENSG00000256061.59	0.862401521893517	6.80422098261436	1.30948831156993e-10	2.76377702407734e-08
ENSG00000163482.27	ENSG00000163482	ENSG00000163482_028	chr2	dexseq_prepare_annotation2.py	exon	219549808	219549951	.	+	.	ENST00000392105+ENST00000392106+ENST00000295709+ENST00000440309+ENST00000414413+ENST00000470568+ENST00000422778__exon_number_028__gene_id_ENSG00000163482	STK36	ENSG00000163482.27	0.399365717544367	6.88527250717648	1.31524814529897e-10	2.77148499001949e-08
ENSG00000147642.38	ENSG00000147642	ENSG00000147642_039	chr8	dexseq_prepare_annotation2.py	exon	110655162	110655176	.	-	.	ENST00000399066+ENST00000424158__exon_number_039__gene_id_ENSG00000147642	SYBU	ENSG00000147642.38	-0.680615500739935	-6.79469775666145	1.3189949547086e-10	2.77493324159487e-08
ENSG00000103197.35	ENSG00000103197	ENSG00000103197_036	chr16	dexseq_prepare_annotation2.py	exon	2115520	2115584	.	+	.	ENST00000353929+ENST00000439673+ENST00000568238+ENST00000490108+ENST00000219476+ENST00000401874+ENST00000382538+ENST00000488675+ENST00000568454+ENST00000350773+ENST00000568566+ENST00000439117__exon_number_036__gene_id_ENSG00000103197	TSC2	ENSG00000103197.35	-0.485941739614744	-6.72671667813489	1.33340642207961e-10	2.80077119860744e-08
ENSG00000236581.11	ENSG00000236581	ENSG00000236581_012	chr13	dexseq_prepare_annotation2.py	exon	33845584	33845586	.	+	.	ENST00000609536+ENST00000609788+ENST00000609233+ENST00000608205+ENST00000609995+ENST00000609608+ENST00000608496+ENST00000609137+ENST00000609335+ENST00000609351+ENST00000607944+ENST00000608175+ENST00000608315+ENST00000608539+ENST00000608197+ENST00000610218+ENST00000609615+ENST00000608628+ENST00000609167+ENST00000609997+ENST00000609061+ENST00000609063+ENST00000609108+ENST00000608803+ENST00000609588…	STARD13-AS	ENSG00000236581.11	-0.84832127008828	-6.78116211932966	1.36155630371586e-10	2.8553377483141e-08
ENSG00000200469.ENSG00000163644.29	ENSG00000200469+ENSG00000163644	ENSG00000200469+ENSG00000163644_030	chr4	dexseq_prepare_annotation2.py	exon	89205784	89205888	.	-	.	ENST00000315194+ENST00000608933+ENST00000514204__exon_number_030__gene_id_ENSG00000200469+ENSG00000163644		ENSG00000200469.ENSG00000163644.29	1.68433128031729	7.15756040170394	1.36633984880085e-10	2.86080669393272e-08
ENSG00000163482.35	ENSG00000163482	ENSG00000163482_036	chr2	dexseq_prepare_annotation2.py	exon	219555173	219555250	.	+	.	ENST00000392105+ENST00000392106+ENST00000295709+ENST00000440309+ENST00000480709+ENST00000422778__exon_number_036__gene_id_ENSG00000163482	STK36	ENSG00000163482.35	0.611689972102009	6.87196891693058	1.41300065731344e-10	2.95380037248786e-08
ENSG00000003987.8	ENSG00000003987	ENSG00000003987_009	chr8	dexseq_prepare_annotation2.py	exon	17166786	17166835	.	-	.	ENST00000180173+ENST00000519763+ENST00000521857__exon_number_009__gene_id_ENSG00000003987	MTMR7	ENSG00000003987.8	0.548210270386085	7.6219504488406	1.41718966546633e-10	2.95785479242068e-08
ENSG00000263142.ENSG00000262633.ENSG00000108433.9	ENSG00000263142+ENSG00000262633+ENSG00000108433	ENSG00000263142+ENSG00000262633+ENSG00000108433_010	chr17	dexseq_prepare_annotation2.py	exon	45000588	45000874	.	+	.	ENST00000571048__exon_number_010__gene_id_ENSG00000263142+ENSG00000262633+ENSG00000108433		ENSG00000263142.ENSG00000262633.ENSG00000108433.9	0.863720921237759	7.20880387118253	1.49419097170703e-10	3.11362403611389e-08
ENSG00000151726.41	ENSG00000151726	ENSG00000151726_042	chr4	dexseq_prepare_annotation2.py	exon	185747679	185747972	.	-	.	ENST00000515030__exon_number_042__gene_id_ENSG00000151726	ACSL1	ENSG00000151726.41	-0.337565484136326	-6.87956254509915	1.55991174109193e-10	3.24543093234868e-08
ENSG00000091536.60	ENSG00000091536	ENSG00000091536_061	chr17	dexseq_prepare_annotation2.py	exon	18058633	18058746	.	+	.	ENST00000205890+ENST00000418233+ENST00000536811+ENST00000585180__exon_number_061__gene_id_ENSG00000091536	MYO15A	ENSG00000091536.60	0.486746444474443	6.64421317229826	1.58019482585331e-10	3.2824366106892e-08
ENSG00000123607.31	ENSG00000123607	ENSG00000123607_032	chr2	dexseq_prepare_annotation2.py	exon	166775786	166775943	.	-	.	ENST00000243344__exon_number_032__gene_id_ENSG00000123607	TTC21B	ENSG00000123607.31	-0.402758223521878	-6.87674334292559	1.58349313624486e-10	3.2840998263675e-08
ENSG00000254615.ENSG00000164830.13	ENSG00000254615+ENSG00000164830	ENSG00000254615+ENSG00000164830_014	chr8	dexseq_prepare_annotation2.py	exon	107669896	107670081	.	+	.	ENST00000435082__exon_number_014__gene_id_ENSG00000254615+ENSG00000164830		ENSG00000254615.ENSG00000164830.13	-0.302541917956753	-6.79974380746957	1.6432724296352e-10	3.40271257480792e-08
ENSG00000172890.48	ENSG00000172890	ENSG00000172890_049	chr11	dexseq_prepare_annotation2.py	exon	71193769	71193894	.	+	.	ENST00000524450__exon_number_049__gene_id_ENSG00000172890	NADSYN1	ENSG00000172890.48	0.602858656326475	6.71627836399027	1.6747985817014e-10	3.46254073442352e-08
ENSG00000147606.ENSG00000214954.26	ENSG00000147606+ENSG00000214954	ENSG00000147606+ENSG00000214954_027	chr8	dexseq_prepare_annotation2.py	exon	92231229	92231233	.	+	.	ENST00000522862+ENST00000520099+ENST00000523719+ENST00000522181+ENST00000343709__exon_number_027__gene_id_ENSG00000147606+ENSG00000214954		ENSG00000147606.ENSG00000214954.26	0.339754957886845	7.14138105532749	1.7316158893195e-10	3.57438683941493e-08
ENSG00000104218.28	ENSG00000104218	ENSG00000104218_029	chr8	dexseq_prepare_annotation2.py	exon	68069862	68070092	.	+	.	ENST00000521168__exon_number_029__gene_id_ENSG00000104218	CSPP1	ENSG00000104218.28	-0.743977314504039	-6.96820803989635	1.8295124226731e-10	3.77054481104802e-08
ENSG00000158286.25	ENSG00000158286	ENSG00000158286_026	chr1	dexseq_prepare_annotation2.py	exon	6271095	6271178	.	+	.	ENST00000377939+ENST00000496329+ENST00000463453+ENST00000492476__exon_number_026__gene_id_ENSG00000158286	RNF207	ENSG00000158286.25	0.830002562607433	6.83582979940898	1.83504219950398e-10	3.7760229072078e-08
ENSG00000165124.29	ENSG00000165124	ENSG00000165124_030	chr9	dexseq_prepare_annotation2.py	exon	113213569	113213682	.	-	.	ENST00000401783+ENST00000302728+ENST00000467821+ENST00000374469__exon_number_030__gene_id_ENSG00000165124	SVEP1	ENSG00000165124.29	0.860988060238806	6.77922664495341	1.94252076003728e-10	3.99093925338346e-08
ENSG00000187736.ENSG00000213901.51	ENSG00000187736+ENSG00000213901	ENSG00000187736+ENSG00000213901_052	chr2	dexseq_prepare_annotation2.py	exon	220033359	220033369	.	-	.	ENST00000465580+ENST00000497918+ENST00000318673__exon_number_052__gene_id_ENSG00000187736+ENSG00000213901		ENSG00000187736.ENSG00000213901.51	0.631356730798848	6.68433485435805	2.00602618013291e-10	4.11498247113099e-08
ENSG00000108387.18	ENSG00000108387	ENSG00000108387_019	chr17	dexseq_prepare_annotation2.py	exon	56599109	56599214	.	-	.	ENST00000426861+ENST00000577729+ENST00000457347+ENST00000393086+ENST00000317268+ENST00000583114+ENST00000584488+ENST00000582270+ENST00000317256+ENST00000412945+ENST00000580809+ENST00000580796+ENST00000579371+ENST00000580844+ENST00000583273+ENST00000577440__exon_number_019__gene_id_ENSG00000108387	SEPT4	ENSG00000108387.18	-0.529521085500822	-6.87227639339271	2.04966815715211e-10	4.19795664043262e-08
ENSG00000198561.ENSG00000213593.ENSG00000211450.ENSG00000254732.ENSG00000254462.42	ENSG00000198561+ENSG00000213593+ENSG00000211450+ENSG00000254732+ENSG00000254462	ENSG00000198561+ENSG00000213593+ENSG00000211450+ENSG00000254732+ENSG00000254462_043	chr11	dexseq_prepare_annotation2.py	exon	57520762	57520773	.	+	.	ENST00000524630+ENST00000529919+ENST00000399039__exon_number_043__gene_id_ENSG00000198561+ENSG00000213593+ENSG00000211450+ENSG00000254732+ENSG00000254462		ENSG00000198561.ENSG00000213593.ENSG00000211450.ENSG00000254732.ENSG00000254462.42	-1.0055065482657	-6.75606900340482	2.08616363432231e-10	4.26605863317894e-08
ENSG00000059758.29	ENSG00000059758	ENSG00000059758_030	chr12	dexseq_prepare_annotation2.py	exon	96707188	96707232	.	-	.	ENST00000548734+ENST00000261211+ENST00000552496+ENST00000543119+ENST00000551816+ENST00000542666__exon_number_030__gene_id_ENSG00000059758	CDK17	ENSG00000059758.29	0.848782075567493	6.82377734148912	2.09797361060138e-10	4.28354739261436e-08
ENSG00000263053.ENSG00000171282.11	ENSG00000263053+ENSG00000171282	ENSG00000263053+ENSG00000171282_012	chr17	dexseq_prepare_annotation2.py	exon	79405396	79405518	.	+	.	ENST00000571813+ENST00000307745__exon_number_012__gene_id_ENSG00000263053+ENSG00000171282		ENSG00000263053.ENSG00000171282.11	0.547221064609879	6.86051889560865	2.17908339631551e-10	4.44225576276172e-08
ENSG00000169727.45	ENSG00000169727	ENSG00000169727_046	chr17	dexseq_prepare_annotation2.py	exon	80012618	80012633	.	+	.	ENST00000392358+ENST00000578552+ENST00000584460+ENST00000306823+ENST00000583641+ENST00000355130+ENST00000580141+ENST00000320548+ENST00000392357+ENST00000585084__exon_number_046__gene_id_ENSG00000169727	GPS1	ENSG00000169727.45	-0.347121166385645	-6.69327820387945	2.32044208735326e-10	4.72310541213612e-08
ENSG00000103657.108	ENSG00000103657	ENSG00000103657_109	chr15	dexseq_prepare_annotation2.py	exon	64126088	64126114	.	-	.	ENST00000559886+ENST00000561400+ENST00000560462+ENST00000558532__exon_number_109__gene_id_ENSG00000103657	HERC1	ENSG00000103657.108	-0.573844965538319	-6.65139818522716	2.33279537381441e-10	4.74091083319139e-08
ENSG00000133619.11	ENSG00000133619	ENSG00000133619_012	chr7	dexseq_prepare_annotation2.py	exon	149417192	149417215	.	+	.	ENST00000479560+ENST00000486744+ENST00000255992+ENST00000497895+ENST00000485033+ENST00000466546+ENST00000496259+ENST00000319551__exon_number_012__gene_id_ENSG00000133619	KRBA1	ENSG00000133619.11	1.80828399356665	7.03664628278878	2.44668846600038e-10	4.96470092138771e-08
ENSG00000058600.51	ENSG00000058600	ENSG00000058600_052	chr16	dexseq_prepare_annotation2.py	exon	22339640	22339830	.	+	.	ENST00000564061+ENST00000563282__exon_number_052__gene_id_ENSG00000058600	POLR3E	ENSG00000058600.51	-1.24922742030696	-7.18399564232552	2.4561354635998e-10	4.97619100112904e-08
ENSG00000197102.30	ENSG00000197102	ENSG00000197102_031	chr14	dexseq_prepare_annotation2.py	exon	102476613	102476796	.	+	.	ENST00000360184__exon_number_031__gene_id_ENSG00000197102	DYNC1H1	ENSG00000197102.30	0.336488075375068	6.68760879262368	2.50083615453535e-10	5.05896069421075e-08
ENSG00000130827.29	ENSG00000130827	ENSG00000130827_030	chrX	dexseq_prepare_annotation2.py	exon	153696425	153696567	.	+	.	ENST00000369682__exon_number_030__gene_id_ENSG00000130827	PLXNA3	ENSG00000130827.29	-0.749007617798771	-7.27719477958961	2.53071972448845e-10	5.09512272758388e-08
ENSG00000218422.ENSG00000013810.40	ENSG00000218422+ENSG00000013810	ENSG00000218422+ENSG00000013810_041	chr4	dexseq_prepare_annotation2.py	exon	1746439	1746559	.	+	.	ENST00000313288+ENST00000484264__exon_number_041__gene_id_ENSG00000218422+ENSG00000013810		ENSG00000218422.ENSG00000013810.40	-0.322845256946882	-6.88405536062823	2.53130634224502e-10	5.09512272758388e-08
ENSG00000119912.32	ENSG00000119912	ENSG00000119912_033	chr10	dexseq_prepare_annotation2.py	exon	94269890	94269919	.	-	.	ENST00000478361+ENST00000265986+ENST00000436178__exon_number_033__gene_id_ENSG00000119912	IDE	ENSG00000119912.32	0.393486448979556	6.92528964009457	2.53267986728363e-10	5.09512272758388e-08
ENSG00000100296.ENSG00000184117	ENSG00000100296+ENSG00000184117	ENSG00000100296+ENSG00000184117_001	chr22	dexseq_prepare_annotation2.py	exon	29901868	29904156	.	-	.	ENST00000490103__exon_number_001__gene_id_ENSG00000100296+ENSG00000184117		ENSG00000100296.ENSG00000184117	-0.39217310077553	-6.67737590428466	2.53421218796999e-10	5.09512272758388e-08
ENSG00000150712	ENSG00000150712	ENSG00000150712_001	chr5	dexseq_prepare_annotation2.py	exon	32227100	32227111	.	-	.	ENST00000280285__exon_number_001__gene_id_ENSG00000150712	MTMR12	ENSG00000150712	-0.840699501805528	-6.94643657783504	2.55666511314831e-10	5.13241739027112e-08
ENSG00000197818.10	ENSG00000197818	ENSG00000197818_011	chr20	dexseq_prepare_annotation2.py	exon	48466116	48466217	.	+	.	ENST00000539601+ENST00000361573+ENST00000417961+ENST00000541138__exon_number_011__gene_id_ENSG00000197818	SLC9A8	ENSG00000197818.10	0.902014331577081	7.16909638364014	2.62813767839398e-10	5.26785358527967e-08
ENSG00000177674.35	ENSG00000177674	ENSG00000177674_036	chr1	dexseq_prepare_annotation2.py	exon	11814482	11814859	.	+	.	ENST00000471765__exon_number_036__gene_id_ENSG00000177674	AGTRAP	ENSG00000177674.35	-0.297057507338195	-7.02137468286108	2.6329533562417e-10	5.26947342250937e-08
ENSG00000147642.55	ENSG00000147642	ENSG00000147642_056	chr8	dexseq_prepare_annotation2.py	exon	110661092	110661132	.	-	.	ENST00000524720+ENST00000408908+ENST00000433638__exon_number_056__gene_id_ENSG00000147642	SYBU	ENSG00000147642.55	0.475071033408987	6.66847257271176	2.66224187732394e-10	5.31999273871501e-08
ENSG00000167378.ENSG00000268361.ENSG00000073050	ENSG00000167378+ENSG00000268361+ENSG00000073050	ENSG00000167378+ENSG00000268361+ENSG00000073050_001	chr19	dexseq_prepare_annotation2.py	exon	44047192	44047463	.	-	.	ENST00000262887__exon_number_001__gene_id_ENSG00000167378+ENSG00000268361+ENSG00000073050		ENSG00000167378.ENSG00000268361.ENSG00000073050	1.15678468529671	7.77627197385696	2.67091675422628e-10	5.32922872680515e-08
ENSG00000169689.14	ENSG00000169689	ENSG00000169689_015	chr17	dexseq_prepare_annotation2.py	exon	79977571	79977733	.	-	.	ENST00000585091__exon_number_015__gene_id_ENSG00000169689	STRA13	ENSG00000169689.14	0.783039315442527	7.12167625632173	2.69063343508422e-10	5.36043484463317e-08
ENSG00000167380.39	ENSG00000167380	ENSG00000167380_040	chr19	dexseq_prepare_annotation2.py	exon	44679684	44679796	.	+	.	ENST00000590089+ENST00000590524+ENST00000454662+ENST00000585678+ENST00000588883+ENST00000590578+ENST00000337433+ENST00000588127__exon_number_040__gene_id_ENSG00000167380	ZNF226	ENSG00000167380.39	0.765605573557644	6.72889787803665	2.6994965462311e-10	5.36995614776673e-08
ENSG00000151576.42	ENSG00000151576	ENSG00000151576_043	chr3	dexseq_prepare_annotation2.py	exon	113807197	113807269	.	+	.	ENST00000281273__exon_number_043__gene_id_ENSG00000151576	QTRTD1	ENSG00000151576.42	0.538304953321771	6.75939022148236	2.75690284339331e-10	5.47586703889641e-08
ENSG00000145362.80	ENSG00000145362	ENSG00000145362_081	chr4	dexseq_prepare_annotation2.py	exon	114293689	114293781	.	+	.	ENST00000514960+ENST00000510275__exon_number_081__gene_id_ENSG00000145362	ANK2	ENSG00000145362.80	0.718490510825257	6.63104237374178	2.80515261463459e-10	5.56329882572681e-08
ENSG00000147642.2	ENSG00000147642	ENSG00000147642_003	chr8	dexseq_prepare_annotation2.py	exon	110586411	110586414	.	-	.	ENST00000533895+ENST00000424158+ENST00000446070+ENST00000399066+ENST00000528331+ENST00000532779__exon_number_003__gene_id_ENSG00000147642	SYBU	ENSG00000147642.2	-0.481459106627016	-6.65641312201047	2.8458568448373e-10	5.62853651497153e-08
ENSG00000177156.11	ENSG00000177156	ENSG00000177156_012	chr11	dexseq_prepare_annotation2.py	exon	759009	759057	.	+	.	ENST00000530119+ENST00000528097+ENST00000530440+ENST00000319006+ENST00000533796+ENST00000528070__exon_number_012__gene_id_ENSG00000177156	TALDO1	ENSG00000177156.11	0.433306044746658	6.90192360912974	2.84660829609782e-10	5.62853651497153e-08
ENSG00000268614.ENSG00000090674.ENSG00000032444.115	ENSG00000268614+ENSG00000090674+ENSG00000032444	ENSG00000268614+ENSG00000090674+ENSG00000032444_116	chr19	dexseq_prepare_annotation2.py	exon	7623853	7624037	.	+	.	ENST00000450331+ENST00000600737+ENST00000414982+ENST00000221249+ENST00000599947+ENST00000545201__exon_number_116__gene_id_ENSG00000268614+ENSG00000090674+ENSG00000032444		ENSG00000268614.ENSG00000090674.ENSG00000032444.115	0.825866081947031	6.89916537056425	2.88611650535412e-10	5.69808668427188e-08
ENSG00000177398.37	ENSG00000177398	ENSG00000177398_038	chr21	dexseq_prepare_annotation2.py	exon	43549823	43549907	.	+	.	ENST00000408989+ENST00000408910+ENST00000400424+ENST00000400427+ENST00000484712+ENST00000400423__exon_number_038__gene_id_ENSG00000177398	UMODL1	ENSG00000177398.37	0.847420562704029	7.03260843745979	2.90316560966917e-10	5.72315356596385e-08
ENSG00000151726.35	ENSG00000151726	ENSG00000151726_036	chr4	dexseq_prepare_annotation2.py	exon	185729446	185729605	.	-	.	ENST00000506733+ENST00000437665__exon_number_036__gene_id_ENSG00000151726	ACSL1	ENSG00000151726.35	-0.344373107601947	-6.75960670996443	2.94588807068891e-10	5.79868078632955e-08
ENSG00000134602	ENSG00000134602	ENSG00000134602_001	chrX	dexseq_prepare_annotation2.py	exon	131157293	131157329	.	+	.	ENST00000394334__exon_number_001__gene_id_ENSG00000134602	MST4	ENSG00000134602	-0.481975287111787	-7.61607154494844	3.11257957340062e-10	6.11763790025222e-08
ENSG00000092201	ENSG00000092201	ENSG00000092201_001	chr14	dexseq_prepare_annotation2.py	exon	21819631	21819637	.	-	.	ENST00000216297__exon_number_001__gene_id_ENSG00000092201	SUPT16H	ENSG00000092201	-0.370324891475874	-6.90592980359471	3.12468376349379e-10	6.13226184146321e-08
ENSG00000081059.68	ENSG00000081059	ENSG00000081059_069	chr5	dexseq_prepare_annotation2.py	exon	133487347	133487556	.	+	.	ENST00000520699__exon_number_069__gene_id_ENSG00000081059	TCF7	ENSG00000081059.68	0.456345097510573	6.83564641117696	3.23697883337e-10	6.34317600329342e-08
ENSG00000165949.8	ENSG00000165949	ENSG00000165949_009	chr14	dexseq_prepare_annotation2.py	exon	94577095	94577100	.	+	.	ENST00000444961+ENST00000555081+ENST00000554800+ENST00000557700+ENST00000557098+ENST00000298902+ENST00000448882+ENST00000554448+ENST00000556544__exon_number_009__gene_id_ENSG00000165949	IFI27	ENSG00000165949.8	-0.717327301372026	-6.87136556225095	3.31585798317494e-10	6.48807813020371e-08
ENSG00000254615.ENSG00000164830.49	ENSG00000254615+ENSG00000164830	ENSG00000254615+ENSG00000164830_050	chr8	dexseq_prepare_annotation2.py	exon	107764918	107764922	.	+	.	ENST00000312046__exon_number_050__gene_id_ENSG00000254615+ENSG00000164830		ENSG00000254615.ENSG00000164830.49	0.617593652488082	6.66990068074614	3.33238669826389e-10	6.51073097426479e-08
ENSG00000177565.14	ENSG00000177565	ENSG00000177565_015	chr3	dexseq_prepare_annotation2.py	exon	176768338	176768345	.	-	.	ENST00000430069+ENST00000457928+ENST00000428970__exon_number_015__gene_id_ENSG00000177565	TBL1XR1	ENSG00000177565.14	0.445651427943891	6.66499068248507	3.4221790024362e-10	6.67624473073196e-08
ENSG00000104365.74	ENSG00000104365	ENSG00000104365_075	chr8	dexseq_prepare_annotation2.py	exon	42188651	42188724	.	+	.	ENST00000520655+ENST00000522103+ENST00000379708+ENST00000342222+ENST00000520810+ENST00000519938+ENST00000520201+ENST00000518679__exon_number_075__gene_id_ENSG00000104365	IKBKB	ENSG00000104365.74	-1.01102315383322	-6.57170087027156	3.42745304235998e-10	6.67662774943514e-08
ENSG00000103197.57	ENSG00000103197	ENSG00000103197_058	chr16	dexseq_prepare_annotation2.py	exon	2126172	2126258	.	+	.	ENST00000483020+ENST00000471143__exon_number_058__gene_id_ENSG00000103197	TSC2	ENSG00000103197.57	0.765584220735489	6.56015887313484	3.44811295980268e-10	6.70693675993336e-08
ENSG00000165275.7	ENSG00000165275	ENSG00000165275_008	chr9	dexseq_prepare_annotation2.py	exon	37763751	37763754	.	+	.	ENST00000488673+ENST00000538370+ENST00000540616__exon_number_008__gene_id_ENSG00000165275	TRMT10B	ENSG00000165275.7	-0.96107949482036	-7.70489776449367	3.472144584694e-10	6.74370486405953e-08
ENSG00000158286.21	ENSG00000158286	ENSG00000158286_022	chr1	dexseq_prepare_annotation2.py	exon	6270962	6270997	.	+	.	ENST00000377939+ENST00000463453__exon_number_022__gene_id_ENSG00000158286	RNF207	ENSG00000158286.21	0.58950786370734	6.70866886165086	3.6072116009745e-10	6.99570274632058e-08
ENSG00000147606.ENSG00000214954.28	ENSG00000147606+ENSG00000214954	ENSG00000147606+ENSG00000214954_029	chr8	dexseq_prepare_annotation2.py	exon	92231356	92231464	.	+	.	ENST00000520099__exon_number_029__gene_id_ENSG00000147606+ENSG00000214954		ENSG00000147606.ENSG00000214954.28	0.561623677513488	6.97080265376302	3.89001344896764e-10	7.53304828264074e-08
ENSG00000257225.ENSG00000134283.43	ENSG00000257225+ENSG00000134283	ENSG00000257225+ENSG00000134283_044	chr12	dexseq_prepare_annotation2.py	exon	42792797	42793227	.	+	.	ENST00000547440+ENST00000552202__exon_number_044__gene_id_ENSG00000257225+ENSG00000134283		ENSG00000257225.ENSG00000134283.43	-0.448942753725353	-7.17655006897469	3.93068354938819e-10	7.60061248861034e-08
ENSG00000185989.24	ENSG00000185989	ENSG00000185989_025	chr13	dexseq_prepare_annotation2.py	exon	114839195	114839312	.	-	.	ENST00000389544+ENST00000542651+ENST00000334062__exon_number_025__gene_id_ENSG00000185989	RASA3	ENSG00000185989.24	-0.336415895990659	-6.8368675410817	3.9379647658645e-10	7.60351026576736e-08
ENSG00000163482.36	ENSG00000163482	ENSG00000163482_037	chr2	dexseq_prepare_annotation2.py	exon	219555251	219555278	.	+	.	ENST00000480709+ENST00000392106+ENST00000440309+ENST00000295709+ENST00000392105__exon_number_037__gene_id_ENSG00000163482	STK36	ENSG00000163482.36	0.609734540901645	6.6790321173177	3.96503258553744e-10	7.64454794193157e-08
ENSG00000074181.2	ENSG00000074181	ENSG00000074181_003	chr19	dexseq_prepare_annotation2.py	exon	15273144	15273275	.	-	.	ENST00000597756__exon_number_003__gene_id_ENSG00000074181	NOTCH3	ENSG00000074181.2	0.445382595897827	6.56207998261004	4.26912788437423e-10	8.2187899910466e-08
ENSG00000140009.ENSG00000214770.41	ENSG00000140009+ENSG00000214770	ENSG00000140009+ENSG00000214770_042	chr14	dexseq_prepare_annotation2.py	exon	64804119	64804247	.	-	.	ENST00000359491__exon_number_042__gene_id_ENSG00000140009+ENSG00000214770		ENSG00000140009.ENSG00000214770.41	0.786797112611259	6.72133580623388	4.48197178265487e-10	8.61593549312144e-08
ENSG00000135249.23	ENSG00000135249	ENSG00000135249_024	chr7	dexseq_prepare_annotation2.py	exon	105190708	105190933	.	+	.	ENST00000474123+ENST00000497979+ENST00000257700__exon_number_024__gene_id_ENSG00000135249	RINT1	ENSG00000135249.23	-0.364910362839901	-6.97333045573923	4.49997681857786e-10	8.63767787302208e-08
ENSG00000104365.53	ENSG00000104365	ENSG00000104365_054	chr8	dexseq_prepare_annotation2.py	exon	42178363	42179413	.	+	.	ENST00000519938__exon_number_054__gene_id_ENSG00000104365	IKBKB	ENSG00000104365.53	0.408068317575502	6.52300173387096	4.50642032481283e-10	8.63767787302208e-08
ENSG00000187736.ENSG00000213901.55	ENSG00000187736+ENSG00000213901	ENSG00000187736+ENSG00000213901_056	chr2	dexseq_prepare_annotation2.py	exon	220033737	220033750	.	-	.	ENST00000318673__exon_number_056__gene_id_ENSG00000187736+ENSG00000213901		ENSG00000187736.ENSG00000213901.55	0.455023663246971	6.53813655134408	4.55085730239898e-10	8.71015539789141e-08
ENSG00000163633.17	ENSG00000163633	ENSG00000163633_018	chr4	dexseq_prepare_annotation2.py	exon	87813363	87813434	.	-	.	ENST00000295898+ENST00000506308+ENST00000512468+ENST00000504371__exon_number_018__gene_id_ENSG00000163633	C4orf36	ENSG00000163633.17	-0.359495167929955	-6.78136658021146	4.68979350825806e-10	8.96302701464162e-08
ENSG00000151576.37	ENSG00000151576	ENSG00000151576_038	chr3	dexseq_prepare_annotation2.py	exon	113804786	113804799	.	+	.	ENST00000495782+ENST00000281273+ENST00000479882+ENST00000493014+ENST00000462966+ENST00000485050__exon_number_038__gene_id_ENSG00000151576	QTRTD1	ENSG00000151576.37	0.550694000367847	6.65837112504015	4.70443573537797e-10	8.97796154439933e-08
ENSG00000236581.7	ENSG00000236581	ENSG00000236581_008	chr13	dexseq_prepare_annotation2.py	exon	33845556	33845573	.	+	.	ENST00000609137+ENST00000608175+ENST00000609615+ENST00000609108+ENST00000608315+ENST00000607944+ENST00000609061+ENST00000608539+ENST00000609233+ENST00000608205+ENST00000609995+ENST00000609167__exon_number_008__gene_id_ENSG00000236581	STARD13-AS	ENSG00000236581.7	-0.899011567300167	-6.55347495656583	4.8220001357099e-10	9.18140602746177e-08
ENSG00000068878.13	ENSG00000068878	ENSG00000068878_014	chr2	dexseq_prepare_annotation2.py	exon	54112827	54112912	.	-	.	ENST00000421748+ENST00000389993+ENST00000404125+ENST00000476586__exon_number_014__gene_id_ENSG00000068878	PSME4	ENSG00000068878.13	-1.19339932078955	-6.95836459890097	4.82500556318481e-10	9.18140602746177e-08
ENSG00000082805.3	ENSG00000082805	ENSG00000082805_004	chr12	dexseq_prepare_annotation2.py	exon	1100404	1100428	.	+	.	ENST00000546231+ENST00000543086+ENST00000542302+ENST00000347735+ENST00000397203__exon_number_004__gene_id_ENSG00000082805	ERC1	ENSG00000082805.3	-0.494764311114368	-6.46113042215768	4.96524324944121e-10	9.43460794256901e-08
ENSG00000187736.ENSG00000213901.14	ENSG00000187736+ENSG00000213901	ENSG00000187736+ENSG00000213901_015	chr2	dexseq_prepare_annotation2.py	exon	219989333	219989486	.	-	.	ENST00000494211__exon_number_015__gene_id_ENSG00000187736+ENSG00000213901		ENSG00000187736.ENSG00000213901.14	-0.322101016254955	-6.51919498296817	5.0562392249338e-10	9.58804680523587e-08
ENSG00000118515.25	ENSG00000118515	ENSG00000118515_026	chr6	dexseq_prepare_annotation2.py	exon	134493862	134493863	.	-	.	ENST00000367857+ENST00000525877+ENST00000237305+ENST00000524764+ENST00000474427+ENST00000367858+ENST00000413996+ENST00000367855+ENST00000489458+ENST00000528577+ENST00000475719+ENST00000477460+ENST00000475882__exon_number_026__gene_id_ENSG00000118515	SGK1	ENSG00000118515.25	0.49240583978573	6.49212594399887	5.06057881863402e-10	9.58804680523587e-08
ENSG00000149582.ENSG00000172425.17	ENSG00000149582+ENSG00000172425	ENSG00000149582+ENSG00000172425_018	chr11	dexseq_prepare_annotation2.py	exon	118402186	118402210	.	+	.	ENST00000527785+ENST00000524522+ENST00000532749+ENST00000527267+ENST00000524725__exon_number_018__gene_id_ENSG00000149582+ENSG00000172425		ENSG00000149582.ENSG00000172425.17	0.386266213614609	6.63982407502541	5.18711178307105e-10	9.81364232006085e-08
ENSG00000092094.17	ENSG00000092094	ENSG00000092094_018	chr14	dexseq_prepare_annotation2.py	exon	20916971	20917060	.	-	.	ENST00000554915__exon_number_018__gene_id_ENSG00000092094	OSGEP	ENSG00000092094.17	0.483549585839357	6.70383198965805	5.30960187543435e-10	1.00309517384912e-07
ENSG00000158286.30	ENSG00000158286	ENSG00000158286_031	chr1	dexseq_prepare_annotation2.py	exon	6272291	6272476	.	+	.	ENST00000377948+ENST00000377939+ENST00000496676+ENST00000492476__exon_number_031__gene_id_ENSG00000158286	RNF207	ENSG00000158286.30	0.851999771158307	6.6326306366234	5.38717519375445e-10	1.01629021384732e-07
ENSG00000161016.13	ENSG00000161016	ENSG00000161016_014	chr8	dexseq_prepare_annotation2.py	exon	146016498	146016661	.	-	.	ENST00000525232__exon_number_014__gene_id_ENSG00000161016	RPL8	ENSG00000161016.13	0.363070453873165	6.75311034000669	5.40241812568365e-10	1.01770566895131e-07
ENSG00000111731.27	ENSG00000111731	ENSG00000111731_028	chr12	dexseq_prepare_annotation2.py	exon	22637272	22637630	.	-	.	ENST00000542768__exon_number_028__gene_id_ENSG00000111731	C2CD5	ENSG00000111731.27	0.731217299038558	7.00811794648404	5.45017706378724e-10	1.02523366515067e-07
ENSG00000123104.49	ENSG00000123104	ENSG00000123104_050	chr12	dexseq_prepare_annotation2.py	exon	26809230	26809481	.	-	.	ENST00000381340__exon_number_050__gene_id_ENSG00000123104	ITPR2	ENSG00000123104.49	0.319252400647714	6.57821000679198	5.46532781103067e-10	1.02661498363516e-07
ENSG00000149179.4	ENSG00000149179	ENSG00000149179_005	chr11	dexseq_prepare_annotation2.py	exon	46958298	46958298	.	+	.	ENST00000528488+ENST00000536126+ENST00000278460+ENST00000525279+ENST00000533124+ENST00000522712__exon_number_005__gene_id_ENSG00000149179	C11orf49	ENSG00000149179.4	0.800309272806758	6.53013652605855	5.48136514605574e-10	1.02815866146894e-07
ENSG00000163781.1	ENSG00000163781	ENSG00000163781_002	chr3	dexseq_prepare_annotation2.py	exon	133317307	133317399	.	-	.	ENST00000503338__exon_number_002__gene_id_ENSG00000163781	TOPBP1	ENSG00000163781.1	-0.986856953702259	-6.67895031103449	5.57516982030889e-10	1.0442642514282e-07
ENSG00000168944.40	ENSG00000168944	ENSG00000168944_041	chr5	dexseq_prepare_annotation2.py	exon	122759253	122759286	.	-	.	ENST00000306481+ENST00000395431+ENST00000328236+ENST00000508442__exon_number_041__gene_id_ENSG00000168944	CEP120	ENSG00000168944.40	-0.567618889022638	-6.78759249366403	5.60106212069256e-10	1.04762170296976e-07
ENSG00000125347.32	ENSG00000125347	ENSG00000125347_033	chr5	dexseq_prepare_annotation2.py	exon	131826447	131826457	.	-	.	ENST00000437654+ENST00000245414+ENST00000459982+ENST00000463784__exon_number_033__gene_id_ENSG00000125347	IRF1	ENSG00000125347.32	0.567102877531888	6.76285475405159	5.68834622965684e-10	1.0624360190218e-07
ENSG00000147606.ENSG00000214954.51	ENSG00000147606+ENSG00000214954	ENSG00000147606+ENSG00000214954_052	chr8	dexseq_prepare_annotation2.py	exon	92401566	92401666	.	+	.	ENST00000276609+ENST00000517930+ENST00000523719+ENST00000522181+ENST00000520249+ENST00000309536__exon_number_052__gene_id_ENSG00000147606+ENSG00000214954		ENSG00000147606.ENSG00000214954.51	-0.373401396520847	-6.88881592621981	5.72812540804278e-10	1.06807635705521e-07
ENSG00000108387.19	ENSG00000108387	ENSG00000108387_020	chr17	dexseq_prepare_annotation2.py	exon	56599215	56599327	.	-	.	ENST00000426861+ENST00000582270+ENST00000580809__exon_number_020__gene_id_ENSG00000108387	SEPT4	ENSG00000108387.19	-0.627523442658013	-6.67345924956248	5.73479080440935e-10	1.06807635705521e-07
ENSG00000158286.15	ENSG00000158286	ENSG00000158286_016	chr1	dexseq_prepare_annotation2.py	exon	6269984	6270030	.	+	.	ENST00000377948+ENST00000485539+ENST00000496676+ENST00000377939__exon_number_016__gene_id_ENSG00000158286	RNF207	ENSG00000158286.15	-0.46822242090647	-6.61900774941375	5.78710707808031e-10	1.07545138091648e-07
ENSG00000246090.14	ENSG00000246090	ENSG00000246090_015	chr4	dexseq_prepare_annotation2.py	exon	100175531	100175596	.	+	.	ENST00000506454__exon_number_015__gene_id_ENSG00000246090	RP11-696N14.1	ENSG00000246090.14	0.318464410506485	6.65720715048346	5.79074734532067e-10	1.07545138091648e-07
ENSG00000158286.12	ENSG00000158286	ENSG00000158286_013	chr1	dexseq_prepare_annotation2.py	exon	6269328	6269403	.	+	.	ENST00000377948+ENST00000377939+ENST00000485539__exon_number_013__gene_id_ENSG00000158286	RNF207	ENSG00000158286.12	-0.481129770424392	-6.61851199501624	5.80219985643191e-10	1.07605847238699e-07
ENSG00000100949.5	ENSG00000100949	ENSG00000100949_006	chr14	dexseq_prepare_annotation2.py	exon	24734774	24734775	.	-	.	ENST00000560243+ENST00000561055+ENST00000216840+ENST00000560521+ENST00000560777+ENST00000559551+ENST00000559974+ENST00000558376+ENST00000399409__exon_number_006__gene_id_ENSG00000100949	RABGGTA	ENSG00000100949.5	0.701792987008635	6.59528046974004	5.83424361491079e-10	1.0804772657479e-07
ENSG00000165795.150	ENSG00000165795	ENSG00000165795_151	chr14	dexseq_prepare_annotation2.py	exon	21493692	21493804	.	-	.	ENST00000554415+ENST00000397844__exon_number_151__gene_id_ENSG00000165795	NDRG2	ENSG00000165795.150	-0.551609526460761	-6.41685432862536	5.90122192696678e-10	1.09078509848544e-07
ENSG00000003987	ENSG00000003987	ENSG00000003987_001	chr8	dexseq_prepare_annotation2.py	exon	17155539	17156910	.	-	.	ENST00000180173__exon_number_001__gene_id_ENSG00000003987	MTMR7	ENSG00000003987	-1.00498877644235	-7.27167614506019	5.90649400422568e-10	1.09078509848544e-07
ENSG00000223745.41	ENSG00000223745	ENSG00000223745_042	chr1	dexseq_prepare_annotation2.py	exon	93803070	93803122	.	-	.	ENST00000421202+ENST00000432741__exon_number_042__gene_id_ENSG00000223745	RP4-717I23.3	ENSG00000223745.41	-0.663704220218912	-6.44606475545496	6.06594707599218e-10	1.11702282035182e-07
ENSG00000147642.21	ENSG00000147642	ENSG00000147642_022	chr8	dexseq_prepare_annotation2.py	exon	110598328	110598355	.	-	.	ENST00000424158+ENST00000446070+ENST00000408908+ENST00000433638+ENST00000532779+ENST00000532594+ENST00000533821+ENST00000529190+ENST00000528569+ENST00000528735+ENST00000533065+ENST00000528045+ENST00000422135+ENST00000533895+ENST00000276646+ENST00000533171+ENST00000532189+ENST00000440310+ENST00000528647+ENST00000419099+ENST00000399066+ENST00000528331+ENST00000408889+ENST00000526736+ENST00000529690…	SYBU	ENSG00000147642.21	-0.544953087472209	-6.51858310672341	6.06829439779145e-10	1.11702282035182e-07
ENSG00000100296.ENSG00000184117.1	ENSG00000100296+ENSG00000184117	ENSG00000100296+ENSG00000184117_002	chr22	dexseq_prepare_annotation2.py	exon	29904157	29904315	.	-	.	ENST00000397872+ENST00000397871+ENST00000490103__exon_number_002__gene_id_ENSG00000100296+ENSG00000184117		ENSG00000100296.ENSG00000184117.1	-0.407965069171466	-6.51840933776627	6.07405422926294e-10	1.11702282035182e-07
ENSG00000115091.6	ENSG00000115091	ENSG00000115091_007	chr2	dexseq_prepare_annotation2.py	exon	114670749	114670804	.	+	.	ENST00000536059+ENST00000535589+ENST00000263238+ENST00000446821+ENST00000415792__exon_number_007__gene_id_ENSG00000115091	ACTR3	ENSG00000115091.6	0.472552433708407	6.77035165642923	6.09621241773028e-10	1.11953194775829e-07
ENSG00000149269.11	ENSG00000149269	ENSG00000149269_012	chr11	dexseq_prepare_annotation2.py	exon	77047131	77047160	.	-	.	ENST00000533285+ENST00000356341+ENST00000278568+ENST00000530617+ENST00000528203+ENST00000527457+ENST00000527535+ENST00000525542__exon_number_012__gene_id_ENSG00000149269	PAK1	ENSG00000149269.11	1.16264872453663	6.61271399395925	6.36896188450308e-10	1.16798944104801e-07
ENSG00000181381.58	ENSG00000181381	ENSG00000181381_059	chr4	dexseq_prepare_annotation2.py	exon	169397218	169397271	.	-	.	ENST00000505150+ENST00000514748+ENST00000515088__exon_number_059__gene_id_ENSG00000181381	DDX60L	ENSG00000181381.58	0.570381262978028	6.7779625609452	6.5755702565357e-10	1.20419938365129e-07
ENSG00000151576.40	ENSG00000151576	ENSG00000151576_041	chr3	dexseq_prepare_annotation2.py	exon	113805101	113805333	.	+	.	ENST00000281273+ENST00000462966+ENST00000485050__exon_number_041__gene_id_ENSG00000151576	QTRTD1	ENSG00000151576.40	0.650168556977263	6.58967808728335	6.75006870152729e-10	1.23443641654398e-07
ENSG00000127314.13	ENSG00000127314	ENSG00000127314_014	chr12	dexseq_prepare_annotation2.py	exon	69004741	69004804	.	+	.	ENST00000537460+ENST00000250559+ENST00000545270+ENST00000460800+ENST00000485252+ENST00000539091+ENST00000534899+ENST00000393436+ENST00000542018+ENST00000501412+ENST00000535492+ENST00000541386+ENST00000378985+ENST00000541167+ENST00000538980+ENST00000422358+ENST00000453560+ENST00000341355+ENST00000425247+ENST00000540781+ENST00000542145+ENST00000540209+ENST00000463493+ENST00000543393+ENST00000545720…	RAP1B	ENSG00000127314.13	0.561303861651795	6.47708838056871	6.82407160677694e-10	1.24623659931041e-07
ENSG00000104361.ENSG00000252558.9	ENSG00000104361+ENSG00000252558	ENSG00000104361+ENSG00000252558_010	chr8	dexseq_prepare_annotation2.py	exon	99217339	99217404	.	-	.	ENST00000341166+ENST00000520545+ENST00000430223+ENST00000521820__exon_number_010__gene_id_ENSG00000104361+ENSG00000252558		ENSG00000104361.ENSG00000252558.9	0.482021969064483	6.76498865196159	7.00348597400683e-10	1.27722797120136e-07
ENSG00000023839.27	ENSG00000023839	ENSG00000023839_028	chr10	dexseq_prepare_annotation2.py	exon	101594137	101594292	.	+	.	ENST00000370449__exon_number_028__gene_id_ENSG00000023839	ABCC2	ENSG00000023839.27	-0.39502646892177	-6.70056634732999	7.02338839169217e-10	1.27908354049198e-07
ENSG00000268614.ENSG00000090674.ENSG00000032444.57	ENSG00000268614+ENSG00000090674+ENSG00000032444	ENSG00000268614+ENSG00000090674+ENSG00000032444_058	chr19	dexseq_prepare_annotation2.py	exon	7600675	7600818	.	+	.	ENST00000600737+ENST00000414982__exon_number_058__gene_id_ENSG00000268614+ENSG00000090674+ENSG00000032444		ENSG00000268614.ENSG00000090674.ENSG00000032444.57	-0.613848485344611	-6.71355152822913	7.26097862761181e-10	1.32052395403326e-07
ENSG00000167380.33	ENSG00000167380	ENSG00000167380_034	chr19	dexseq_prepare_annotation2.py	exon	44677388	44679136	.	+	.	ENST00000588883__exon_number_034__gene_id_ENSG00000167380	ZNF226	ENSG00000167380.33	0.989814618875235	6.5430473072926	7.2936731832684e-10	1.32463783590439e-07
ENSG00000204843.ENSG00000188687.ENSG00000264324.69	ENSG00000204843+ENSG00000188687+ENSG00000264324	ENSG00000204843+ENSG00000188687+ENSG00000264324_070	chr2	dexseq_prepare_annotation2.py	exon	74589857	74590056	.	-	.	ENST00000492717__exon_number_070__gene_id_ENSG00000204843+ENSG00000188687+ENSG00000264324		ENSG00000204843.ENSG00000188687.ENSG00000264324.69	-0.299265593746455	-6.45273758024105	7.30518185610392e-10	1.32489800976172e-07
ENSG00000100225.9	ENSG00000100225	ENSG00000100225_010	chr22	dexseq_prepare_annotation2.py	exon	32875219	32875262	.	+	.	ENST00000492535+ENST00000452138+ENST00000397426+ENST00000444207+ENST00000425028+ENST00000266087+ENST00000382058__exon_number_010__gene_id_ENSG00000100225	FBXO7	ENSG00000100225.9	-0.535135723045635	-6.68680809144446	7.52184838847796e-10	1.36221764067826e-07
ENSG00000079215.5	ENSG00000079215	ENSG00000079215_006	chr5	dexseq_prepare_annotation2.py	exon	36607326	36607413	.	+	.	ENST00000513903+ENST00000504121__exon_number_006__gene_id_ENSG00000079215	SLC1A3	ENSG00000079215.5	1.09143938295546	7.02748156938476	7.53167356032134e-10	1.36221764067826e-07
ENSG00000151490.36	ENSG00000151490	ENSG00000151490_037	chr12	dexseq_prepare_annotation2.py	exon	15742389	15742524	.	+	.	ENST00000281171+ENST00000348962+ENST00000445537+ENST00000542557+ENST00000544244+ENST00000442921__exon_number_037__gene_id_ENSG00000151490	PTPRO	ENSG00000151490.36	-0.299424499373661	-6.74859422399395	7.58379006930841e-10	1.36975957750452e-07
ENSG00000196074.50	ENSG00000196074	ENSG00000196074_051	chr20	dexseq_prepare_annotation2.py	exon	58494372	58494547	.	-	.	ENST00000476314__exon_number_051__gene_id_ENSG00000196074	SYCP2	ENSG00000196074.50	0.665950155854303	7.07767796199033	7.65228885216673e-10	1.38023567747949e-07
ENSG00000227028.22	ENSG00000227028	ENSG00000227028_023	chr2	dexseq_prepare_annotation2.py	exon	40350286	40350414	.	+	.	ENST00000593878+ENST00000596532__exon_number_023__gene_id_ENSG00000227028	SLC8A1-AS1	ENSG00000227028.22	0.459937023076462	6.53342032010578	7.67587529611838e-10	1.38259337919358e-07
ENSG00000187775.80	ENSG00000187775	ENSG00000187775_081	chr17	dexseq_prepare_annotation2.py	exon	76506466	76506588	.	-	.	ENST00000389840+ENST00000585328+ENST00000587177__exon_number_081__gene_id_ENSG00000187775	DNAH17	ENSG00000187775.80	0.54669963807542	6.35269586386965	7.81421142193233e-10	1.40558528817847e-07
ENSG00000163481.17	ENSG00000163481	ENSG00000163481_018	chr2	dexseq_prepare_annotation2.py	exon	219533002	219533064	.	-	.	ENST00000423170+ENST00000295704+ENST00000473034+ENST00000463188__exon_number_018__gene_id_ENSG00000163481	RNF25	ENSG00000163481.17	0.75332446979304	7.37411561712062	7.85272542664125e-10	1.41041276410918e-07
ENSG00000083844.13	ENSG00000083844	ENSG00000083844_014	chr19	dexseq_prepare_annotation2.py	exon	57716765	57716860	.	+	.	ENST00000263095+ENST00000536056__exon_number_014__gene_id_ENSG00000083844	ZNF264	ENSG00000083844.13	0.491599018120597	6.92692283998329	7.86250223282578e-10	1.41041276410918e-07
ENSG00000114735.24	ENSG00000114735	ENSG00000114735_025	chr3	dexseq_prepare_annotation2.py	exon	50617661	50617811	.	+	.	ENST00000482974__exon_number_025__gene_id_ENSG00000114735	HEMK1	ENSG00000114735.24	-1.1195757061123	-6.62265936452541	8.03142904544503e-10	1.43875282528137e-07
ENSG00000201965.ENSG00000060971.8	ENSG00000201965+ENSG00000060971	ENSG00000201965+ENSG00000060971_009	chr3	dexseq_prepare_annotation2.py	exon	38164575	38164613	.	-	.	ENST00000452171+ENST00000480865+ENST00000469600+ENST00000411549+ENST00000450296+ENST00000333167+ENST00000301810+ENST00000469559__exon_number_009__gene_id_ENSG00000201965+ENSG00000060971		ENSG00000201965.ENSG00000060971.8	0.722290971510111	6.78720657809383	8.05919339665016e-10	1.44176228643828e-07
ENSG00000223745.51	ENSG00000223745	ENSG00000223745_052	chr1	dexseq_prepare_annotation2.py	exon	93804495	93804495	.	-	.	ENST00000452347+ENST00000438777+ENST00000421202+ENST00000457387+ENST00000449305__exon_number_052__gene_id_ENSG00000223745	RP4-717I23.3	ENSG00000223745.51	-0.406624061865763	-6.39394180171597	8.13083746684802e-10	1.45260283651954e-07
ENSG00000254615.ENSG00000164830.35	ENSG00000254615+ENSG00000164830	ENSG00000254615+ENSG00000164830_036	chr8	dexseq_prepare_annotation2.py	exon	107749748	107749828	.	+	.	ENST00000442977+ENST00000297447+ENST00000517566+ENST00000521592__exon_number_036__gene_id_ENSG00000254615+ENSG00000164830		ENSG00000254615.ENSG00000164830.35	0.573545251234918	6.50142622078592	8.24643725028755e-10	1.47125615685625e-07
ENSG00000168393.15	ENSG00000168393	ENSG00000168393_016	chr2	dexseq_prepare_annotation2.py	exon	242626128	242626140	.	-	.	ENST00000464603+ENST00000400770+ENST00000305784+ENST00000493095+ENST00000432348__exon_number_016__gene_id_ENSG00000168393	DTYMK	ENSG00000168393.15	-0.396144132056766	-6.77555875472483	8.51761621920418e-10	1.5169217949973e-07
ENSG00000103657.9	ENSG00000103657	ENSG00000103657_010	chr15	dexseq_prepare_annotation2.py	exon	63916357	63916479	.	-	.	ENST00000443617+ENST00000558324__exon_number_010__gene_id_ENSG00000103657	HERC1	ENSG00000103657.9	1.18633066312053	6.41914798063751	8.52546757905988e-10	1.5169217949973e-07
ENSG00000018408.7	ENSG00000018408	ENSG00000018408_008	chr3	dexseq_prepare_annotation2.py	exon	149243800	149243912	.	-	.	ENST00000485244+ENST00000465804+ENST00000471586+ENST00000360632+ENST00000494754+ENST00000467467+ENST00000472417__exon_number_008__gene_id_ENSG00000018408	WWTR1	ENSG00000018408.7	0.35943644243237	6.6999345311503	8.60888029326005e-10	1.52969332551415e-07
ENSG00000156113.68	ENSG00000156113	ENSG00000156113_069	chr10	dexseq_prepare_annotation2.py	exon	79398128	79398353	.	-	.	ENST00000286627__exon_number_069__gene_id_ENSG00000156113	KCNMA1	ENSG00000156113.68	0.611018315789514	6.52978753664317	8.71640627172598e-10	1.54670923652224e-07
ENSG00000175221.19	ENSG00000175221	ENSG00000175221_020	chr19	dexseq_prepare_annotation2.py	exon	885822	885909	.	-	.	ENST00000395808+ENST00000325464+ENST00000589119+ENST00000312090+ENST00000606248+ENST00000269814+ENST00000592373+ENST00000607471+ENST00000592943__exon_number_020__gene_id_ENSG00000175221	MED16	ENSG00000175221.19	-0.335327182648261	-6.89827749265962	8.94547219119234e-10	1.58521724116939e-07
ENSG00000236581.19	ENSG00000236581	ENSG00000236581_020	chr13	dexseq_prepare_annotation2.py	exon	33849849	33849918	.	+	.	ENST00000609788+ENST00000609063+ENST00000609335+ENST00000607944+ENST00000608803+ENST00000607935+ENST00000608695+ENST00000608981+ENST00000608197+ENST00000609615+ENST00000609995+ENST00000608628+ENST00000608496__exon_number_020__gene_id_ENSG00000236581	STARD13-AS	ENSG00000236581.19	-1.03702484513473	-6.43850366007973	9.04209869674463e-10	1.60018373558042e-07
ENSG00000019102.ENSG00000149564.13	ENSG00000019102+ENSG00000149564	ENSG00000019102+ENSG00000149564_014	chr11	dexseq_prepare_annotation2.py	exon	124623095	124623857	.	-	.	ENST00000464067+ENST00000485116+ENST00000278927+ENST00000417453__exon_number_014__gene_id_ENSG00000019102+ENSG00000149564		ENSG00000019102.ENSG00000149564.13	0.451445161379043	6.81414013845427	9.42826097961056e-10	1.6662803870269e-07
ENSG00000003400.29	ENSG00000003400	ENSG00000003400_030	chr2	dexseq_prepare_annotation2.py	exon	202082494	202084803	.	+	.	ENST00000286186+ENST00000360132+ENST00000346817__exon_number_030__gene_id_ENSG00000003400	CASP10	ENSG00000003400.29	-0.517489025628952	-6.64023414255455	9.48279441830326e-10	1.67366866478963e-07
ENSG00000077157.ENSG00000232626.47	ENSG00000077157+ENSG00000232626	ENSG00000077157+ENSG00000232626_048	chr1	dexseq_prepare_annotation2.py	exon	202536552	202536645	.	+	.	ENST00000465284__exon_number_048__gene_id_ENSG00000077157+ENSG00000232626		ENSG00000077157.ENSG00000232626.47	0.426118730465473	6.4882052547684	9.75144065218244e-10	1.71877638058286e-07
ENSG00000114120.28	ENSG00000114120	ENSG00000114120_029	chr3	dexseq_prepare_annotation2.py	exon	140695105	140695124	.	+	.	ENST00000511757+ENST00000446041+ENST00000512506+ENST00000512023+ENST00000514629+ENST00000502594+ENST00000453248+ENST00000324194__exon_number_029__gene_id_ENSG00000114120	SLC25A36	ENSG00000114120.28	0.200620583845811	6.54077859026938	9.86757620526023e-10	1.73691797543971e-07
ENSG00000158286.29	ENSG00000158286	ENSG00000158286_030	chr1	dexseq_prepare_annotation2.py	exon	6272278	6272290	.	+	.	ENST00000496676__exon_number_030__gene_id_ENSG00000158286	RNF207	ENSG00000158286.29	0.90788710286386	6.51177930809114	1.01415342246774e-09	1.78275426961043e-07
ENSG00000116337.29	ENSG00000116337	ENSG00000116337_030	chr1	dexseq_prepare_annotation2.py	exon	110168941	110168971	.	+	.	ENST00000528667+ENST00000369840+ENST00000528454+ENST00000527846+ENST00000534144+ENST00000526301+ENST00000525415+ENST00000393688+ENST00000531203+ENST00000474459+ENST00000459643+ENST00000358729+ENST00000486282+ENST00000256578+ENST00000342115__exon_number_030__gene_id_ENSG00000116337	AMPD2	ENSG00000116337.29	0.941569321229434	6.40719975657108	1.03501899280363e-09	1.81700417015697e-07
ENSG00000100296.ENSG00000184117.3	ENSG00000100296+ENSG00000184117	ENSG00000100296+ENSG00000184117_004	chr22	dexseq_prepare_annotation2.py	exon	29904318	29904319	.	-	.	ENST00000397872+ENST00000397871+ENST00000442555+ENST00000490103+ENST00000472164__exon_number_004__gene_id_ENSG00000100296+ENSG00000184117		ENSG00000100296.ENSG00000184117.3	-0.422244264363015	-6.41862177538927	1.04470893210534e-09	1.83156977031466e-07
ENSG00000187736.ENSG00000213901.40	ENSG00000187736+ENSG00000213901	ENSG00000187736+ENSG00000213901_041	chr2	dexseq_prepare_annotation2.py	exon	220029300	220029890	.	-	.	ENST00000497918__exon_number_041__gene_id_ENSG00000187736+ENSG00000213901		ENSG00000187736.ENSG00000213901.40	0.433200356911718	6.3834705164232	1.06927872776531e-09	1.87214900978873e-07
ENSG00000105429.52	ENSG00000105429	ENSG00000105429_053	chr19	dexseq_prepare_annotation2.py	exon	42882916	42882921	.	+	.	ENST00000334370__exon_number_053__gene_id_ENSG00000105429	MEGF8	ENSG00000105429.52	-0.463496084183957	-6.5372351526056	1.07381400881293e-09	1.8775894974043e-07
ENSG00000099864.20	ENSG00000099864	ENSG00000099864_021	chr19	dexseq_prepare_annotation2.py	exon	736019	736078	.	+	.	ENST00000589012+ENST00000338448+ENST00000587513+ENST00000593172+ENST00000592155+ENST00000590161+ENST00000264560__exon_number_021__gene_id_ENSG00000099864	PALM	ENSG00000099864.20	-1.05077564705465	-7.12047147227539	1.09243763325673e-09	1.90761662628545e-07
ENSG00000147642.27	ENSG00000147642	ENSG00000147642_028	chr8	dexseq_prepare_annotation2.py	exon	110620140	110620228	.	-	.	ENST00000526736+ENST00000532594+ENST00000529690__exon_number_028__gene_id_ENSG00000147642	SYBU	ENSG00000147642.27	-0.571702705269913	-6.40513369388842	1.12372888020959e-09	1.95814274424076e-07
ENSG00000173852.17	ENSG00000173852	ENSG00000173852_018	chr7	dexseq_prepare_annotation2.py	exon	35006506	35006583	.	-	.	ENST00000446375+ENST00000310974+ENST00000462134__exon_number_018__gene_id_ENSG00000173852	DPY19L1	ENSG00000173852.17	-0.401112503080073	-6.84745104675231	1.12435091292943e-09	1.95814274424076e-07
ENSG00000166147.44	ENSG00000166147	ENSG00000166147_045	chr15	dexseq_prepare_annotation2.py	exon	48773852	48773977	.	-	.	ENST00000316623__exon_number_045__gene_id_ENSG00000166147	FBN1	ENSG00000166147.44	0.369428784452877	6.4556719676345	1.15773912971019e-09	2.0115193870133e-07
ENSG00000238542.ENSG00000163492.ENSG00000155657.13	ENSG00000238542+ENSG00000163492+ENSG00000155657	ENSG00000238542+ENSG00000163492+ENSG00000155657_014	chr2	dexseq_prepare_annotation2.py	exon	179406009	179406311	.	-	.	ENST00000591111+ENST00000342992+ENST00000342175+ENST00000460472+ENST00000359218+ENST00000589042__exon_number_014__gene_id_ENSG00000238542+ENSG00000163492+ENSG00000155657		ENSG00000238542.ENSG00000163492.ENSG00000155657.13	-0.391099551416378	-6.20843662210234	1.15805898285718e-09	2.0115193870133e-07
ENSG00000116337.74	ENSG00000116337	ENSG00000116337_075	chr1	dexseq_prepare_annotation2.py	exon	110174164	110174190	.	+	.	ENST00000476688+ENST00000369840+ENST00000393688+ENST00000256578+ENST00000342115__exon_number_075__gene_id_ENSG00000116337	AMPD2	ENSG00000116337.74	0.346243570354276	6.38316368750045	1.1794674593981e-09	2.04600259589441e-07
ENSG00000105520	ENSG00000105520	ENSG00000105520_001	chr19	dexseq_prepare_annotation2.py	exon	11466062	11466099	.	+	.	ENST00000251473__exon_number_001__gene_id_ENSG00000105520	DKFZP761J1410	ENSG00000105520	1.11281937301379	6.70337076688204	1.19925793906534e-09	2.07759192555682e-07
ENSG00000256028.ENSG00000182196.ENSG00000111325.35	ENSG00000256028+ENSG00000182196+ENSG00000111325	ENSG00000256028+ENSG00000182196+ENSG00000111325_036	chr12	dexseq_prepare_annotation2.py	exon	123462201	123462527	.	+	.	ENST00000540866+ENST00000536439__exon_number_036__gene_id_ENSG00000256028+ENSG00000182196+ENSG00000111325		ENSG00000256028.ENSG00000182196.ENSG00000111325.35	-0.769109321566802	-6.91934357826931	1.20531957803281e-09	2.08534560520995e-07
ENSG00000151576.35	ENSG00000151576	ENSG00000151576_036	chr3	dexseq_prepare_annotation2.py	exon	113801810	113801850	.	+	.	ENST00000462966__exon_number_036__gene_id_ENSG00000151576	QTRTD1	ENSG00000151576.35	0.695837719817061	6.47743570120221	1.21254883238757e-09	2.0950963655954e-07
ENSG00000158161.17	ENSG00000158161	ENSG00000158161_018	chr1	dexseq_prepare_annotation2.py	exon	28337458	28337594	.	-	.	ENST00000468665+ENST00000545175+ENST00000540618+ENST00000495923+ENST00000373864+ENST00000471498+ENST00000373863+ENST00000436342+ENST00000373871__exon_number_018__gene_id_ENSG00000158161	EYA3	ENSG00000158161.17	-0.554614745829484	-6.53963560928191	1.2234089314387e-09	2.11108683708586e-07
ENSG00000167173.14	ENSG00000167173	ENSG00000167173_015	chr15	dexseq_prepare_annotation2.py	exon	75501218	75501936	.	+	.	ENST00000565074__exon_number_015__gene_id_ENSG00000167173	C15orf39	ENSG00000167173.14	-0.518736785914251	-6.8688169244155	1.22926667665481e-09	2.11841475814764e-07
ENSG00000166889.10	ENSG00000166889	ENSG00000166889_011	chr11	dexseq_prepare_annotation2.py	exon	59419017	59419114	.	-	.	ENST00000300146__exon_number_011__gene_id_ENSG00000166889	PATL1	ENSG00000166889.10	0.64256773998996	6.96597202629207	1.23180954791239e-09	2.12001839850069e-07
ENSG00000139132.9	ENSG00000139132	ENSG00000139132_010	chr12	dexseq_prepare_annotation2.py	exon	32655095	32655103	.	+	.	ENST00000473513+ENST00000472289+ENST00000493087+ENST00000497153+ENST00000551984+ENST00000494275+ENST00000427716__exon_number_010__gene_id_ENSG00000139132	FGD4	ENSG00000139132.9	-0.800887328036546	-7.02110522846924	1.24862483005052e-09	2.1461494154054e-07
ENSG00000103316.16	ENSG00000103316	ENSG00000103316_017	chr16	dexseq_prepare_annotation2.py	exon	21281111	21281177	.	-	.	ENST00000574448+ENST00000415987+ENST00000219599+ENST00000571666+ENST00000543948+ENST00000396023+ENST00000576703__exon_number_017__gene_id_ENSG00000103316	CRYM	ENSG00000103316.16	-0.544854737334945	-6.56088023259288	1.28882120757289e-09	2.21234741204375e-07
ENSG00000156535.30	ENSG00000156535	ENSG00000156535_031	chr6	dexseq_prepare_annotation2.py	exon	74520715	74520819	.	+	.	ENST00000287097+ENST00000437994+ENST00000422508__exon_number_031__gene_id_ENSG00000156535	CD109	ENSG00000156535.30	-0.234923245737504	-6.61409821512905	1.30864647839699e-09	2.24345002344122e-07
ENSG00000112246.16	ENSG00000112246	ENSG00000112246_017	chr6	dexseq_prepare_annotation2.py	exon	100912490	100912765	.	-	.	ENST00000369208+ENST00000511871__exon_number_017__gene_id_ENSG00000112246	SIM1	ENSG00000112246.16	0.754651633375921	7.2376554771794	1.32368690244983e-09	2.26442514643196e-07
ENSG00000140859.34	ENSG00000140859	ENSG00000140859_035	chr16	dexseq_prepare_annotation2.py	exon	57805110	57805197	.	-	.	ENST00000539578+ENST00000562903+ENST00000445690+ENST00000379655+ENST00000565481+ENST00000564136+ENST00000421376+ENST00000465878+ENST00000540079+ENST00000543930+ENST00000541240__exon_number_035__gene_id_ENSG00000140859	KIFC3	ENSG00000140859.34	0.670843989526821	6.35575583443013	1.3243259417945e-09	2.26442514643196e-07
ENSG00000042317.16	ENSG00000042317	ENSG00000042317_017	chr14	dexseq_prepare_annotation2.py	exon	88852182	88852375	.	+	.	ENST00000554168+ENST00000555356+ENST00000557724__exon_number_017__gene_id_ENSG00000042317	SPATA7	ENSG00000042317.16	0.477658644575394	6.552981776394	1.34054851785926e-09	2.28918680603632e-07
ENSG00000135622.13	ENSG00000135622	ENSG00000135622_014	chr2	dexseq_prepare_annotation2.py	exon	74900584	74900626	.	+	.	ENST00000357877+ENST00000434486+ENST00000420077+ENST00000458114+ENST00000446927__exon_number_014__gene_id_ENSG00000135622	SEMA4F	ENSG00000135622.13	0.625113394477867	6.73413652962052	1.36473388396326e-09	2.32746424991498e-07
ENSG00000266967.ENSG00000267060.ENSG00000108825.29	ENSG00000266967+ENSG00000267060+ENSG00000108825	ENSG00000266967+ENSG00000267060+ENSG00000108825_030	chr17	dexseq_prepare_annotation2.py	exon	41107990	41108044	.	-	.	ENST00000441280__exon_number_030__gene_id_ENSG00000266967+ENSG00000267060+ENSG00000108825		ENSG00000266967.ENSG00000267060.ENSG00000108825.29	-0.650315786486286	-6.37567321619368	1.366814222971e-09	2.3279926860652e-07
ENSG00000102103.2	ENSG00000102103	ENSG00000102103_003	chrX	dexseq_prepare_annotation2.py	exon	48755221	48755222	.	+	.	ENST00000473764+ENST00000376566+ENST00000447146+ENST00000376548+ENST00000376563__exon_number_003__gene_id_ENSG00000102103	PQBP1	ENSG00000102103.2	-0.676385579482298	-6.76504223610553	1.38003394183598e-09	2.34746808509794e-07
ENSG00000172890.21	ENSG00000172890	ENSG00000172890_022	chr11	dexseq_prepare_annotation2.py	exon	71183495	71183537	.	+	.	ENST00000319023+ENST00000529120+ENST00000533769+ENST00000528509+ENST00000525200__exon_number_022__gene_id_ENSG00000172890	NADSYN1	ENSG00000172890.21	0.794192461526978	6.33273056894628	1.41115514551324e-09	2.39730463731771e-07
ENSG00000074181.6	ENSG00000074181	ENSG00000074181_007	chr19	dexseq_prepare_annotation2.py	exon	15276779	15276902	.	-	.	ENST00000263388__exon_number_007__gene_id_ENSG00000074181	NOTCH3	ENSG00000074181.6	0.609366284868377	6.34192332550029	1.42760087779915e-09	2.42211370091526e-07
ENSG00000131504.15	ENSG00000131504	ENSG00000131504_016	chr5	dexseq_prepare_annotation2.py	exon	140907138	140907139	.	-	.	ENST00000398562+ENST00000253811+ENST00000398566__exon_number_016__gene_id_ENSG00000131504	DIAPH1	ENSG00000131504.15	0.420650086101836	6.4139338544465	1.44191294582997e-09	2.44298061747706e-07
ENSG00000149636	ENSG00000149636	ENSG00000149636_001	chr20	dexseq_prepare_annotation2.py	exon	35380194	35380197	.	-	.	ENST00000426836+ENST00000373745__exon_number_001__gene_id_ENSG00000149636	DSN1	ENSG00000149636	0.387880588094827	6.8324243022186	1.44361576997291e-09	2.44298061747706e-07
ENSG00000151532.9	ENSG00000151532	ENSG00000151532_010	chr10	dexseq_prepare_annotation2.py	exon	114208640	114209417	.	+	.	ENST00000483122+ENST00000472892__exon_number_010__gene_id_ENSG00000151532	VTI1A	ENSG00000151532.9	-0.35357066958251	-6.65732965690144	1.49073474513547e-09	2.51947584708378e-07
ENSG00000108387.22	ENSG00000108387	ENSG00000108387_023	chr17	dexseq_prepare_annotation2.py	exon	56599412	56599462	.	-	.	ENST00000581615+ENST00000426861+ENST00000577729+ENST00000457347+ENST00000393086+ENST00000317268+ENST00000583114+ENST00000584488+ENST00000582270+ENST00000317256+ENST00000578131+ENST00000580844+ENST00000580809+ENST00000580796+ENST00000579371+ENST00000412945+ENST00000583273+ENST00000577440__exon_number_023__gene_id_ENSG00000108387	SEPT4	ENSG00000108387.22	-0.54853159677064	-6.47926561432371	1.54520523883668e-09	2.60818346148133e-07
ENSG00000178057.17	ENSG00000178057	ENSG00000178057_018	chr3	dexseq_prepare_annotation2.py	exon	49060722	49060928	.	+	.	ENST00000326925__exon_number_018__gene_id_ENSG00000178057	NDUFAF3	ENSG00000178057.17	0.549938531001259	6.91149713787213	1.5530218904604e-09	2.61801660711214e-07
ENSG00000089053.66	ENSG00000089053	ENSG00000089053_067	chr12	dexseq_prepare_annotation2.py	exon	121790189	121790191	.	-	.	ENST00000536416+ENST00000539871+ENST00000261819+ENST00000541887__exon_number_067__gene_id_ENSG00000089053	ANAPC5	ENSG00000089053.66	-0.187465695993789	-6.42721898122575	1.57314433823056e-09	2.64854258501406e-07
ENSG00000135249.4	ENSG00000135249	ENSG00000135249_005	chr7	dexseq_prepare_annotation2.py	exon	105172659	105172804	.	+	.	ENST00000467392+ENST00000482041+ENST00000497979+ENST00000257700+ENST00000493041__exon_number_005__gene_id_ENSG00000135249	RINT1	ENSG00000135249.4	0.370882563485196	6.70210384503344	1.58196373109887e-09	2.65998502606725e-07
ENSG00000198626.73	ENSG00000198626	ENSG00000198626_074	chr1	dexseq_prepare_annotation2.py	exon	237868513	237868643	.	+	.	ENST00000542537+ENST00000366574+ENST00000609119+ENST00000360064__exon_number_074__gene_id_ENSG00000198626	RYR2	ENSG00000198626.73	-0.665664376364501	-6.38252171446068	1.622185150634e-09	2.72413158712279e-07
ENSG00000238542.ENSG00000163492.ENSG00000155657.12	ENSG00000238542+ENSG00000163492+ENSG00000155657	ENSG00000238542+ENSG00000163492+ENSG00000155657_013	chr2	dexseq_prepare_annotation2.py	exon	179404795	179405097	.	-	.	ENST00000591111+ENST00000342992+ENST00000342175+ENST00000460472+ENST00000359218+ENST00000589042__exon_number_013__gene_id_ENSG00000238542+ENSG00000163492+ENSG00000155657		ENSG00000238542.ENSG00000163492.ENSG00000155657.12	-0.379366123322459	-6.15000595663126	1.63157954451463e-09	2.73641278990669e-07
ENSG00000160285.ENSG00000235878.3	ENSG00000160285+ENSG00000235878	ENSG00000160285+ENSG00000235878_004	chr21	dexseq_prepare_annotation2.py	exon	47608736	47609037	.	-	.	ENST00000397728__exon_number_004__gene_id_ENSG00000160285+ENSG00000235878		ENSG00000160285.ENSG00000235878.3	0.332447913798401	6.43898850242146	1.6648798537839e-09	2.78870556807888e-07
ENSG00000177479.29	ENSG00000177479	ENSG00000177479_030	chr3	dexseq_prepare_annotation2.py	exon	48982415	48982568	.	+	.	ENST00000474618__exon_number_030__gene_id_ENSG00000177479	ARIH2	ENSG00000177479.29	-0.887013247340863	-6.27106992522566	1.77202644222155e-09	2.9644018430187e-07
ENSG00000166157.ENSG00000187172.3	ENSG00000166157+ENSG00000187172	ENSG00000166157+ENSG00000187172_004	chr21	dexseq_prepare_annotation2.py	exon	10910307	10910399	.	-	.	ENST00000361285+ENST00000447568+ENST00000342420+ENST00000415664+ENST00000298232__exon_number_004__gene_id_ENSG00000166157+ENSG00000187172		ENSG00000166157.ENSG00000187172.3	-0.571931732277504	-6.59332235184971	1.79289393646641e-09	2.99201783753243e-07
ENSG00000102103.24	ENSG00000102103	ENSG00000102103_025	chrX	dexseq_prepare_annotation2.py	exon	48759510	48759661	.	+	.	ENST00000473764+ENST00000396763+ENST00000477997+ENST00000463529+ENST00000218224+ENST00000470062+ENST00000465859+ENST00000447146+ENST00000474671+ENST00000376563+ENST00000443648+ENST00000472742+ENST00000470059__exon_number_025__gene_id_ENSG00000102103	PQBP1	ENSG00000102103.24	0.417585978160886	6.70746361178384	1.79308539571793e-09	2.99201783753243e-07
ENSG00000168619.32	ENSG00000168619	ENSG00000168619_033	chr8	dexseq_prepare_annotation2.py	exon	39587582	39587582	.	+	.	ENST00000379866+ENST00000265707__exon_number_033__gene_id_ENSG00000168619	ADAM18	ENSG00000168619.32	0.563005991560361	6.78053898833361	1.81479131319549e-09	3.02439917592853e-07
ENSG00000159593.38	ENSG00000159593	ENSG00000159593_039	chr16	dexseq_prepare_annotation2.py	exon	66857166	66857183	.	-	.	ENST00000359087+ENST00000569388+ENST00000561579+ENST00000565535+ENST00000290810+ENST00000567743+ENST00000566336+ENST00000563253+ENST00000379463+ENST00000394074__exon_number_039__gene_id_ENSG00000159593	NAE1	ENSG00000159593.38	0.278495136054424	6.41841722893686	1.84957790411719e-09	3.07847024094259e-07
ENSG00000183091.84	ENSG00000183091	ENSG00000183091_085	chr2	dexseq_prepare_annotation2.py	exon	152419125	152419322	.	-	.	ENST00000603639+ENST00000397345+ENST00000413693+ENST00000409198+ENST00000604864+ENST00000172853+ENST00000427231__exon_number_085__gene_id_ENSG00000183091	NEB	ENSG00000183091.84	-0.944625756635414	-6.36549239975496	1.85842450509466e-09	3.0892841940631e-07
ENSG00000187775.81	ENSG00000187775	ENSG00000187775_082	chr17	dexseq_prepare_annotation2.py	exon	76506589	76506753	.	-	.	ENST00000587177__exon_number_082__gene_id_ENSG00000187775	DNAH17	ENSG00000187775.81	0.460408779127198	6.19669353612367	1.89594855559899e-09	3.14768156094894e-07
ENSG00000085276.51	ENSG00000085276	ENSG00000085276_052	chr3	dexseq_prepare_annotation2.py	exon	169283757	169283828	.	-	.	ENST00000486748__exon_number_052__gene_id_ENSG00000085276	MECOM	ENSG00000085276.51	-0.654458654742405	-6.63296534545383	1.89872174706702e-09	3.1483105145031e-07
ENSG00000167380.38	ENSG00000167380	ENSG00000167380_039	chr19	dexseq_prepare_annotation2.py	exon	44679651	44679683	.	+	.	ENST00000590089+ENST00000590524+ENST00000454662+ENST00000588127+ENST00000588883+ENST00000590578+ENST00000337433+ENST00000586914+ENST00000585678__exon_number_039__gene_id_ENSG00000167380	ZNF226	ENSG00000167380.38	0.688579509951884	6.35986478044368	1.91389270611502e-09	3.16946899287605e-07
ENSG00000113575.ENSG00000272772.ENSG00000113558.ENSG00000273345.ENSG00000006837.62	ENSG00000113575+ENSG00000272772+ENSG00000113558+ENSG00000273345+ENSG00000006837	ENSG00000113575+ENSG00000272772+ENSG00000113558+ENSG00000273345+ENSG00000006837_063	chr5	dexseq_prepare_annotation2.py	exon	133635116	133635346	.	-	.	ENST00000521118__exon_number_063__gene_id_ENSG00000113575+ENSG00000272772+ENSG00000113558+ENSG00000273345+ENSG00000006837		ENSG00000113575.ENSG00000272772.ENSG00000113558.ENSG00000273345.ENSG00000006837.62	0.459587291183009	6.20892381972802	1.94697544139621e-09	3.22019941904084e-07
ENSG00000091181.3	ENSG00000091181	ENSG00000091181_004	chr3	dexseq_prepare_annotation2.py	exon	3111909	3111995	.	-	.	ENST00000256452+ENST00000438560+ENST00000446632+ENST00000418488+ENST00000445864__exon_number_004__gene_id_ENSG00000091181	IL5RA	ENSG00000091181.3	0.528766120595004	6.51207589836954	1.95380965458364e-09	3.2274431868285e-07
ENSG00000163482.37	ENSG00000163482	ENSG00000163482_038	chr2	dexseq_prepare_annotation2.py	exon	219556866	219557016	.	+	.	ENST00000480709+ENST00000392106+ENST00000440309+ENST00000295709+ENST00000392105__exon_number_038__gene_id_ENSG00000163482	STK36	ENSG00000163482.37	0.614178770089634	6.37457117915557	1.95768197620484e-09	3.22978225055455e-07
ENSG00000091536.87	ENSG00000091536	ENSG00000091536_088	chr17	dexseq_prepare_annotation2.py	exon	18066599	18066635	.	+	.	ENST00000418233+ENST00000579848+ENST00000473013+ENST00000578575+ENST00000205890+ENST00000433411+ENST00000451725+ENST00000445289__exon_number_088__gene_id_ENSG00000091536	MYO15A	ENSG00000091536.87	0.612595713558317	6.19618289818773	2.05552813213202e-09	3.38320493493133e-07
ENSG00000196912.60	ENSG00000196912	ENSG00000196912_061	chr2	dexseq_prepare_annotation2.py	exon	98206279	98206327	.	-	.	ENST00000443455+ENST00000258459+ENST00000438709+ENST00000377003__exon_number_061__gene_id_ENSG00000196912	ANKRD36B	ENSG00000196912.60	1.05727493955813	6.54191856741982	2.05582272510258e-09	3.38320493493133e-07
ENSG00000228107.ENSG00000159259.ENSG00000159256.20	ENSG00000228107+ENSG00000159259+ENSG00000159256	ENSG00000228107+ENSG00000159259+ENSG00000159256_021	chr21	dexseq_prepare_annotation2.py	exon	37734134	37734338	.	+	.	ENST00000397184+ENST00000484028__exon_number_021__gene_id_ENSG00000228107+ENSG00000159259+ENSG00000159256		ENSG00000228107.ENSG00000159259.ENSG00000159256.20	-0.483063545204649	-6.30519478464433	2.06757535913159e-09	3.39829270496067e-07
ENSG00000082397.5	ENSG00000082397	ENSG00000082397_006	chr18	dexseq_prepare_annotation2.py	exon	5393166	5393178	.	-	.	ENST00000544123+ENST00000578618+ENST00000427684+ENST00000540638+ENST00000542652+ENST00000545076+ENST00000341928__exon_number_006__gene_id_ENSG00000082397	EPB41L3	ENSG00000082397.5	-0.389850143521923	-6.42106700448011	2.0739294256257e-09	3.40448072716726e-07
ENSG00000083845.26	ENSG00000083845	ENSG00000083845_027	chr19	dexseq_prepare_annotation2.py	exon	58906172	58906173	.	+	.	ENST00000601521+ENST00000596046__exon_number_027__gene_id_ENSG00000083845	RPS5	ENSG00000083845.26	0.25412981819159	6.45889246623438	2.13870211995697e-09	3.50643145948904e-07
ENSG00000147535.42	ENSG00000147535	ENSG00000147535_043	chr8	dexseq_prepare_annotation2.py	exon	38126749	38126761	.	-	.	ENST00000419686__exon_number_043__gene_id_ENSG00000147535	PPAPDC1B	ENSG00000147535.42	-0.59953691601452	-6.51031052082523	2.16508345898597e-09	3.54526349861278e-07
ENSG00000074181.11	ENSG00000074181	ENSG00000074181_012	chr19	dexseq_prepare_annotation2.py	exon	15281482	15281636	.	-	.	ENST00000263388__exon_number_012__gene_id_ENSG00000074181	NOTCH3	ENSG00000074181.11	0.641185899575649	6.26434138240152	2.17113439436447e-09	3.5507498803556e-07
ENSG00000187736.ENSG00000213901.15	ENSG00000187736+ENSG00000213901	ENSG00000187736+ENSG00000213901_016	chr2	dexseq_prepare_annotation2.py	exon	219990193	219990374	.	-	.	ENST00000483627+ENST00000491159__exon_number_016__gene_id_ENSG00000187736+ENSG00000213901		ENSG00000187736.ENSG00000213901.15	-0.284410670897799	-6.2512116476709	2.1971265303779e-09	3.58879466276844e-07
ENSG00000059769.ENSG00000244115.ENSG00000242616.4	ENSG00000059769+ENSG00000244115+ENSG00000242616	ENSG00000059769+ENSG00000244115+ENSG00000242616_005	chr9	dexseq_prepare_annotation2.py	exon	114405137	114405374	.	+	.	ENST00000463589+ENST00000447096__exon_number_005__gene_id_ENSG00000059769+ENSG00000244115+ENSG00000242616		ENSG00000059769.ENSG00000244115.ENSG00000242616.4	-0.406083957038065	-6.78044519012079	2.20033511807542e-09	3.58957648065284e-07
ENSG00000214753.ENSG00000168000.ENSG00000234857.61	ENSG00000214753+ENSG00000168000+ENSG00000234857	ENSG00000214753+ENSG00000168000+ENSG00000234857_062	chr11	dexseq_prepare_annotation2.py	exon	62474822	62474870	.	-	.	ENST00000301781+ENST00000360796+ENST00000413908__exon_number_062__gene_id_ENSG00000214753+ENSG00000168000+ENSG00000234857		ENSG00000214753.ENSG00000168000.ENSG00000234857.61	-0.651429675361898	-6.1679782331911	2.26075087413998e-09	3.68356718326879e-07
ENSG00000114346	ENSG00000114346	ENSG00000114346_001	chr3	dexseq_prepare_annotation2.py	exon	172468472	172468493	.	+	.	ENST00000232458__exon_number_001__gene_id_ENSG00000114346	ECT2	ENSG00000114346	0.513906403115938	6.30005399897044	2.29696566183207e-09	3.73536272936881e-07
ENSG00000175575.17	ENSG00000175575	ENSG00000175575_018	chr11	dexseq_prepare_annotation2.py	exon	73598122	73598144	.	+	.	ENST00000543814+ENST00000376384+ENST00000544552+ENST00000543079+ENST00000504441+ENST00000536003__exon_number_018__gene_id_ENSG00000175575	PAAF1	ENSG00000175575.17	-0.476796487443661	-6.27840811645054	2.29822148473208e-09	3.73536272936881e-07
ENSG00000175137.11	ENSG00000175137	ENSG00000175137_012	chr1	dexseq_prepare_annotation2.py	exon	249111046	249111083	.	-	.	ENST00000411742+ENST00000366472+ENST00000475978__exon_number_012__gene_id_ENSG00000175137	SH3BP5L	ENSG00000175137.11	0.204468719796426	6.65158635980723	2.31038658294787e-09	3.75049902969423e-07
ENSG00000138744.ENSG00000198301.67	ENSG00000138744+ENSG00000198301	ENSG00000138744+ENSG00000198301_068	chr4	dexseq_prepare_annotation2.py	exon	76911905	76912084	.	-	.	ENST00000395710+ENST00000395711+ENST00000356260+ENST00000503411+ENST00000514710+ENST00000504975__exon_number_068__gene_id_ENSG00000138744+ENSG00000198301		ENSG00000138744.ENSG00000198301.67	0.835037584675689	6.27393180168907	2.35357178220192e-09	3.8158914928477e-07
ENSG00000135218.1	ENSG00000135218	ENSG00000135218_002	chr7	dexseq_prepare_annotation2.py	exon	80115783	80115903	.	+	.	ENST00000435819__exon_number_002__gene_id_ENSG00000135218	CD36	ENSG00000135218.1	-0.834346324129261	-6.86749276471208	2.36472062801964e-09	3.82924569775462e-07
ENSG00000013523.3	ENSG00000013523	ENSG00000013523_004	chr14	dexseq_prepare_annotation2.py	exon	77257014	77257117	.	-	.	ENST00000557179+ENST00000251089+ENST00000555079__exon_number_004__gene_id_ENSG00000013523	ANGEL1	ENSG00000013523.3	-0.453234150767088	-6.55844742018225	2.37441644929118e-09	3.84021702953072e-07
ENSG00000089639.29	ENSG00000089639	ENSG00000089639_030	chr19	dexseq_prepare_annotation2.py	exon	19751255	19751380	.	-	.	ENST00000591047+ENST00000588171+ENST00000587205+ENST00000587238+ENST00000445806+ENST00000203556__exon_number_030__gene_id_ENSG00000089639	GMIP	ENSG00000089639.29	0.652913610724358	6.55737446744552	2.38640713060368e-09	3.85486839307061e-07
ENSG00000242111	ENSG00000242111	ENSG00000242111_001	chr9	dexseq_prepare_annotation2.py	exon	107032509	107032530	.	+	.	ENST00000493279__exon_number_001__gene_id_ENSG00000242111	RP11-86L19.2	ENSG00000242111	0.510618610266778	6.99902417511657	2.39518015344482e-09	3.8642925545559e-07
ENSG00000153113.95	ENSG00000153113	ENSG00000153113_096	chr5	dexseq_prepare_annotation2.py	exon	96108491	96108517	.	+	.	ENST00000348386+ENST00000325674+ENST00000511049+ENST00000437034+ENST00000510098+ENST00000395813+ENST00000395812+ENST00000338252+ENST00000510500+ENST00000509529+ENST00000359176+ENST00000504465+ENST00000341926+ENST00000309190+ENST00000508579+ENST00000484552__exon_number_096__gene_id_ENSG00000153113	CAST	ENSG00000153113.95	-0.558845727093306	-6.15549297096035	2.42443868468665e-09	3.90670365454367e-07
ENSG00000090565.24	ENSG00000090565	ENSG00000090565_025	chr16	dexseq_prepare_annotation2.py	exon	560563	560659	.	+	.	ENST00000464263+ENST00000461009__exon_number_025__gene_id_ENSG00000090565	RAB11FIP3	ENSG00000090565.24	-0.609078080241767	-6.57770503348319	2.45483826837111e-09	3.95084735703609e-07
ENSG00000115204.29	ENSG00000115204	ENSG00000115204_030	chr2	dexseq_prepare_annotation2.py	exon	27539026	27539053	.	-	.	ENST00000399052+ENST00000428910__exon_number_030__gene_id_ENSG00000115204	MPV17	ENSG00000115204.29	0.587754993226	6.38191235212833	2.52615353924667e-09	4.0606528450123e-07
ENSG00000129993.4	ENSG00000129993	ENSG00000129993_005	chr16	dexseq_prepare_annotation2.py	exon	88945678	88945837	.	-	.	ENST00000268679+ENST00000436887+ENST00000563920+ENST00000360302+ENST00000327483+ENST00000563856+ENST00000448839__exon_number_005__gene_id_ENSG00000129993	CBFA2T3	ENSG00000129993.4	-0.547381266682148	-6.56612938687066	2.59031230924356e-09	4.1587005522604e-07
ENSG00000110888.46	ENSG00000110888	ENSG00000110888_047	chr12	dexseq_prepare_annotation2.py	exon	30907246	30907448	.	-	.	ENST00000251071+ENST00000308433+ENST00000298892+ENST00000454014__exon_number_047__gene_id_ENSG00000110888	CAPRIN2	ENSG00000110888.46	0.651687369390829	6.8423873051485	2.62436707615784e-09	4.20823661557217e-07
ENSG00000173465.ENSG00000176973.25	ENSG00000173465+ENSG00000176973	ENSG00000173465+ENSG00000176973_026	chr11	dexseq_prepare_annotation2.py	exon	65341662	65341663	.	+	.	ENST00000530349+ENST00000316409__exon_number_026__gene_id_ENSG00000173465+ENSG00000176973		ENSG00000173465.ENSG00000176973.25	0.498536444337558	6.40162475000401	2.63114019550766e-09	4.21395850386244e-07
ENSG00000187091.5	ENSG00000187091	ENSG00000187091_006	chr3	dexseq_prepare_annotation2.py	exon	38049765	38049826	.	-	.	ENST00000463876+ENST00000334661+ENST00000461445+ENST00000495395+ENST00000417185__exon_number_006__gene_id_ENSG00000187091	PLCD1	ENSG00000187091.5	1.11863558964962	6.89726548836852	2.70218112153473e-09	4.3224707237163e-07
ENSG00000138074.31	ENSG00000138074	ENSG00000138074_032	chr2	dexseq_prepare_annotation2.py	exon	27428894	27428961	.	-	.	ENST00000310574+ENST00000412471+ENST00000464538+ENST00000445802+ENST00000408041+ENST00000488743__exon_number_032__gene_id_ENSG00000138074	SLC5A6	ENSG00000138074.31	-0.530883391730779	-6.35282502467835	2.74436784883522e-09	4.38461949058924e-07
ENSG00000138744.ENSG00000198301.26	ENSG00000138744+ENSG00000198301	ENSG00000138744+ENSG00000198301_027	chr4	dexseq_prepare_annotation2.py	exon	76862103	76862126	.	-	.	ENST00000507187+ENST00000502543+ENST00000286733+ENST00000399497+ENST00000503636+ENST00000507956__exon_number_027__gene_id_ENSG00000138744+ENSG00000198301		ENSG00000138744.ENSG00000198301.26	1.02774239036141	6.24386326136181	2.76081544593841e-09	4.40554444382277e-07
ENSG00000169689.1	ENSG00000169689	ENSG00000169689_002	chr17	dexseq_prepare_annotation2.py	exon	79976579	79976591	.	-	.	ENST00000580435+ENST00000579520+ENST00000392359+ENST00000584600+ENST00000306704__exon_number_002__gene_id_ENSG00000169689	STRA13	ENSG00000169689.1	-1.38518791003705	-6.61002622921566	2.78860237374113e-09	4.440660528751e-07
ENSG00000139132.10	ENSG00000139132	ENSG00000139132_011	chr12	dexseq_prepare_annotation2.py	exon	32655104	32655112	.	+	.	ENST00000473513+ENST00000472289+ENST00000493087+ENST00000497153+ENST00000551984+ENST00000494275+ENST00000395740+ENST00000427716+ENST00000266482__exon_number_011__gene_id_ENSG00000139132	FGD4	ENSG00000139132.10	-0.86219173260132	-6.82751239327533	2.79138780835322e-09	4.440660528751e-07
ENSG00000141646.ENSG00000267699.ENSG00000141642.34	ENSG00000141646+ENSG00000267699+ENSG00000141642	ENSG00000141646+ENSG00000267699+ENSG00000141642_035	chr18	dexseq_prepare_annotation2.py	exon	48577724	48577785	.	+	.	ENST00000590722+ENST00000585448+ENST00000452201__exon_number_035__gene_id_ENSG00000141646+ENSG00000267699+ENSG00000141642		ENSG00000141646.ENSG00000267699.ENSG00000141642.34	-1.16909574924279	-6.42117922719453	2.79295321835064e-09	4.440660528751e-07
ENSG00000163482.25	ENSG00000163482	ENSG00000163482_026	chr2	dexseq_prepare_annotation2.py	exon	219545416	219545425	.	+	.	ENST00000392105+ENST00000392106+ENST00000295709+ENST00000440309+ENST00000414413+ENST00000422778__exon_number_026__gene_id_ENSG00000163482	STK36	ENSG00000163482.25	0.422003511362229	6.30548739811813	2.79683906414737e-09	4.44146825731489e-07
ENSG00000163590.12	ENSG00000163590	ENSG00000163590_013	chr3	dexseq_prepare_annotation2.py	exon	160787633	160787644	.	+	.	ENST00000498165+ENST00000295839+ENST00000464260__exon_number_013__gene_id_ENSG00000163590	PPM1L	ENSG00000163590.12	1.02742731535388	7.13434144323848	2.84509588934282e-09	4.51265154877922e-07
ENSG00000141002.ENSG00000267048.ENSG00000198211.ENSG00000258839.ENSG00000256390.ENSG00000258947.29	ENSG00000141002+ENSG00000267048+ENSG00000198211+ENSG00000258839+ENSG00000256390+ENSG00000258947	ENSG00000141002+ENSG00000267048+ENSG00000198211+ENSG00000258839+ENSG00000256390+ENSG00000258947_030	chr16	dexseq_prepare_annotation2.py	exon	89961446	89961490	.	+	.	ENST00000263347+ENST00000263346+ENST00000566751+ENST00000562184+ENST00000562256__exon_number_030__gene_id_ENSG00000141002+ENSG00000267048+ENSG00000198211+ENSG00000258839+ENSG00000256390+ENSG00000258947		ENSG00000141002.ENSG00000267048.ENSG00000198211.ENSG00000258839.ENSG00000256390.ENSG00000258947.29	-0.408428151968673	-6.13746756138968	2.89681987253555e-09	4.58915600264851e-07
ENSG00000106052.8	ENSG00000106052	ENSG00000106052_009	chr7	dexseq_prepare_annotation2.py	exon	27788137	27788305	.	+	.	ENST00000543117+ENST00000416801+ENST00000409980+ENST00000433216+ENST00000418691+ENST00000396319+ENST00000265393+ENST00000490455+ENST00000422800__exon_number_009__gene_id_ENSG00000106052	TAX1BP1	ENSG00000106052.8	0.700498243441525	6.56820991006698	2.92614427164925e-09	4.63003350342825e-07
ENSG00000252974.ENSG00000139116.36	ENSG00000252974+ENSG00000139116	ENSG00000252974+ENSG00000139116_037	chr12	dexseq_prepare_annotation2.py	exon	39726393	39726546	.	-	.	ENST00000544797+ENST00000361961+ENST00000541463+ENST00000395670+ENST00000547108+ENST00000552961+ENST00000361418__exon_number_037__gene_id_ENSG00000252974+ENSG00000139116		ENSG00000252974.ENSG00000139116.36	-0.252241742026866	-6.20788320173383	2.93966375960349e-09	4.64583471257817e-07
ENSG00000197852.12	ENSG00000197852	ENSG00000197852_013	chr1	dexseq_prepare_annotation2.py	exon	112282026	112282046	.	-	.	ENST00000357260__exon_number_013__gene_id_ENSG00000197852	FAM212B	ENSG00000197852.12	0.35893662866963	6.62492577229412	3.04376377147359e-09	4.804579286282e-07
ENSG00000187775.62	ENSG00000187775	ENSG00000187775_063	chr17	dexseq_prepare_annotation2.py	exon	76488715	76488847	.	-	.	ENST00000389840+ENST00000585328__exon_number_063__gene_id_ENSG00000187775	DNAH17	ENSG00000187775.62	-0.400645418462493	-6.11053513344632	3.07212829345222e-09	4.84353809565633e-07
ENSG00000141519.27	ENSG00000141519	ENSG00000141519_028	chr17	dexseq_prepare_annotation2.py	exon	78039284	78039405	.	+	.	ENST00000269318+ENST00000397545+ENST00000374877+ENST00000574799+ENST00000571028__exon_number_028__gene_id_ENSG00000141519	CCDC40	ENSG00000141519.27	0.340128489775174	6.3847374796607	3.08384809418726e-09	4.85619283900106e-07
ENSG00000119283.18	ENSG00000119283	ENSG00000119283_019	chr1	dexseq_prepare_annotation2.py	exon	231351187	231352770	.	+	.	ENST00000366653+ENST00000444294__exon_number_019__gene_id_ENSG00000119283	TRIM67	ENSG00000119283.18	1.27497831646127	6.65692805434333	3.12497094087072e-09	4.91506344550419e-07
ENSG00000187741.11	ENSG00000187741	ENSG00000187741_012	chr16	dexseq_prepare_annotation2.py	exon	89805541	89805545	.	-	.	ENST00000564475+ENST00000564870+ENST00000561722+ENST00000568369+ENST00000562424+ENST00000389301__exon_number_012__gene_id_ENSG00000187741	FANCA	ENSG00000187741.11	1.17652118669641	6.2174818909529	3.28806294888735e-09	5.16540154224909e-07
ENSG00000165124.22	ENSG00000165124	ENSG00000165124_023	chr9	dexseq_prepare_annotation2.py	exon	113197521	113197644	.	-	.	ENST00000401783+ENST00000374469__exon_number_023__gene_id_ENSG00000165124	SVEP1	ENSG00000165124.22	0.616989343005958	6.24650101298791	3.30312323686964e-09	5.18286839251494e-07
ENSG00000212238.ENSG00000106459.3	ENSG00000212238+ENSG00000106459	ENSG00000212238+ENSG00000106459_004	chr7	dexseq_prepare_annotation2.py	exon	129251597	129251665	.	+	.	ENST00000454688+ENST00000539636+ENST00000353868+ENST00000477428+ENST00000311967+ENST00000223190+ENST00000393232__exon_number_004__gene_id_ENSG00000212238+ENSG00000106459		ENSG00000212238.ENSG00000106459.3	0.759243862991877	6.78644307078978	3.3094476976626e-09	5.18660272131059e-07
ENSG00000140859.29	ENSG00000140859	ENSG00000140859_030	chr16	dexseq_prepare_annotation2.py	exon	57800786	57800897	.	-	.	ENST00000539578+ENST00000562903+ENST00000445690+ENST00000379655+ENST00000564136+ENST00000421376+ENST00000465878+ENST00000540079+ENST00000543930+ENST00000541240__exon_number_030__gene_id_ENSG00000140859	KIFC3	ENSG00000140859.29	0.691822300360915	6.1838961426151	3.34183258625213e-09	5.23112172540126e-07
ENSG00000129484.8	ENSG00000129484	ENSG00000129484_009	chr14	dexseq_prepare_annotation2.py	exon	20818685	20818781	.	+	.	ENST00000527915+ENST00000250416+ENST00000429687__exon_number_009__gene_id_ENSG00000129484	PARP2	ENSG00000129484.8	-0.676063916344518	-6.35063520344404	3.3877814851773e-09	5.29674197032674e-07
ENSG00000151651.43	ENSG00000151651	ENSG00000151651_044	chr10	dexseq_prepare_annotation2.py	exon	135090276	135090354	.	-	.	ENST00000486609+ENST00000415217+ENST00000485491+ENST00000560135+ENST00000559180+ENST00000463298+ENST00000445355__exon_number_044__gene_id_ENSG00000151651	ADAM8	ENSG00000151651.43	-0.477123868073469	-6.41496505609385	3.42833551003457e-09	5.35378156625814e-07
ENSG00000125166.6	ENSG00000125166	ENSG00000125166_007	chr16	dexseq_prepare_annotation2.py	exon	58750084	58750287	.	-	.	ENST00000494627__exon_number_007__gene_id_ENSG00000125166	GOT2	ENSG00000125166.6	-0.9611151623533	-6.6324247600346	3.47940015284838e-09	5.42708003200333e-07
ENSG00000268093.ENSG00000063177	ENSG00000268093+ENSG00000063177	ENSG00000268093+ENSG00000063177_001	chr19	dexseq_prepare_annotation2.py	exon	49118585	49118586	.	-	.	ENST00000549920+ENST00000552347__exon_number_001__gene_id_ENSG00000268093+ENSG00000063177		ENSG00000268093.ENSG00000063177	-1.83334545447282	-6.77181920746706	3.51613294827889e-09	5.47787683929198e-07
ENSG00000114735	ENSG00000114735	ENSG00000114735_001	chr3	dexseq_prepare_annotation2.py	exon	50606583	50606627	.	+	.	ENST00000434410__exon_number_001__gene_id_ENSG00000114735	HEMK1	ENSG00000114735	0.467599056216762	6.3265897777293	3.56081898076336e-09	5.54092931315495e-07
ENSG00000139865.53	ENSG00000139865	ENSG00000139865_054	chr14	dexseq_prepare_annotation2.py	exon	38437650	38437793	.	+	.	ENST00000533625__exon_number_054__gene_id_ENSG00000139865	TTC6	ENSG00000139865.53	0.724129138151738	6.23866807295131	3.59283201117694e-09	5.58413579571685e-07
ENSG00000143341.44	ENSG00000143341	ENSG00000143341_045	chr1	dexseq_prepare_annotation2.py	exon	186010145	186010268	.	+	.	ENST00000271588+ENST00000367492__exon_number_045__gene_id_ENSG00000143341	HMCN1	ENSG00000143341.44	-0.680844553107468	-6.19355972737563	3.60191603293527e-09	5.59164506794127e-07
ENSG00000168872.ENSG00000260537.ENSG00000157349.73	ENSG00000168872+ENSG00000260537+ENSG00000157349	ENSG00000168872+ENSG00000260537+ENSG00000157349_074	chr16	dexseq_prepare_annotation2.py	exon	70399836	70399987	.	+	.	ENST00000569319+ENST00000566574__exon_number_074__gene_id_ENSG00000168872+ENSG00000260537+ENSG00000157349		ENSG00000168872.ENSG00000260537.ENSG00000157349.73	0.400326401518462	6.40324706478523	3.62685382711574e-09	5.62371913766064e-07
ENSG00000188690.29	ENSG00000188690	ENSG00000188690_030	chr10	dexseq_prepare_annotation2.py	exon	127511659	127511765	.	-	.	ENST00000420761+ENST00000368778+ENST00000368797__exon_number_030__gene_id_ENSG00000188690	UROS	ENSG00000188690.29	0.445049541615221	6.34800783082306	3.69405926561048e-09	5.71757442193584e-07
ENSG00000267534.ENSG00000130816.77	ENSG00000267534+ENSG00000130816	ENSG00000267534+ENSG00000130816_078	chr19	dexseq_prepare_annotation2.py	exon	10286239	10286294	.	-	.	ENST00000359526+ENST00000586988+ENST00000588952+ENST00000540357+ENST00000340748+ENST00000592054+ENST00000592705+ENST00000588118+ENST00000592342__exon_number_078__gene_id_ENSG00000267534+ENSG00000130816		ENSG00000267534.ENSG00000130816.77	0.270477882008981	6.10250886091676	3.69607971666486e-09	5.71757442193584e-07
ENSG00000224699.9	ENSG00000224699	ENSG00000224699_010	chr1	dexseq_prepare_annotation2.py	exon	110950497	110950576	.	+	.	ENST00000587691+ENST00000457535+ENST00000609244+ENST00000610148+ENST00000609709+ENST00000608499+ENST00000608486+ENST00000608067+ENST00000598454__exon_number_010__gene_id_ENSG00000224699	LAMTOR5-AS1	ENSG00000224699.9	0.994862074809914	6.48873228546183	3.7065637724769e-09	5.72086318171977e-07
ENSG00000141480.47	ENSG00000141480	ENSG00000141480_048	chr17	dexseq_prepare_annotation2.py	exon	4623703	4623767	.	+	.	ENST00000575877+ENST00000269260+ENST00000412477+ENST00000346341+ENST00000571206+ENST00000572457+ENST00000381488+ENST00000574954__exon_number_048__gene_id_ENSG00000141480	ARRB2	ENSG00000141480.47	0.363632038933307	6.23261824044709	3.70690736930484e-09	5.72086318171977e-07
ENSG00000147642.8	ENSG00000147642	ENSG00000147642_009	chr8	dexseq_prepare_annotation2.py	exon	110588204	110588242	.	-	.	ENST00000399066+ENST00000440310+ENST00000533895+ENST00000433638+ENST00000424158+ENST00000446070+ENST00000528647+ENST00000533065+ENST00000408908+ENST00000419099+ENST00000276646+ENST00000528331+ENST00000533171+ENST00000529175+ENST00000408889+ENST00000422135+ENST00000532779+ENST00000527707+ENST00000529690+ENST00000533394__exon_number_009__gene_id_ENSG00000147642	SYBU	ENSG00000147642.8	-0.442977397256403	-6.18102054393405	3.72247771565532e-09	5.73815794084176e-07
ENSG00000085872.ENSG00000105085.ENSG00000269578.ENSG00000214046.ENSG00000127526.ENSG00000269058.ENSG00000141979.ENSG00000268790.96	ENSG00000085872+ENSG00000105085+ENSG00000269578+ENSG00000214046+ENSG00000127526+ENSG00000269058+ENSG00000141979+ENSG00000268790	ENSG00000085872+ENSG00000105085+ENSG00000269578+ENSG00000214046+ENSG00000127526+ENSG00000269058+ENSG00000141979+ENSG00000268790_097	chr19	dexseq_prepare_annotation2.py	exon	16708241	16708264	.	-	.	ENST00000409035__exon_number_097__gene_id_ENSG00000085872+ENSG00000105085+ENSG00000269578+ENSG00000214046+ENSG00000127526+ENSG00000269058+ENSG00000141979+ENSG00000268790		ENSG00000085872.ENSG00000105085.ENSG00000269578.ENSG00000214046.ENSG00000127526.ENSG00000269058.ENSG00000141979.ENSG00000268790.96	0.332341040875803	6.10320924303598	3.74793966450595e-09	5.7706421375436e-07
ENSG00000148408.55	ENSG00000148408	ENSG00000148408_056	chr9	dexseq_prepare_annotation2.py	exon	140997163	140997259	.	+	.	ENST00000371363+ENST00000371372+ENST00000277551+ENST00000277549+ENST00000371357+ENST00000371355__exon_number_056__gene_id_ENSG00000148408	CACNA1B	ENSG00000148408.55	-0.583774622503166	-6.31270187840335	3.81536027684618e-09	5.86757786482137e-07
ENSG00000163781.9	ENSG00000163781	ENSG00000163781_010	chr3	dexseq_prepare_annotation2.py	exon	133335665	133335769	.	-	.	ENST00000260810+ENST00000505804__exon_number_010__gene_id_ENSG00000163781	TOPBP1	ENSG00000163781.9	-0.921488433308531	-6.29671168638681	3.87224903309034e-09	5.94810926532729e-07
ENSG00000129084.ENSG00000256206.ENSG00000129083.15	ENSG00000129084+ENSG00000256206+ENSG00000129083	ENSG00000129084+ENSG00000256206+ENSG00000129083_016	chr11	dexseq_prepare_annotation2.py	exon	14490227	14490406	.	-	.	ENST00000249923+ENST00000439561__exon_number_016__gene_id_ENSG00000129084+ENSG00000256206+ENSG00000129083		ENSG00000129084.ENSG00000256206.ENSG00000129083.15	0.685307382048695	6.13454047636446	3.90772402191999e-09	5.9955977119981e-07
ENSG00000104529.55	ENSG00000104529	ENSG00000104529_056	chr8	dexseq_prepare_annotation2.py	exon	144672047	144672063	.	-	.	ENST00000524883+ENST00000530306+ENST00000531670+ENST00000532741+ENST00000442189+ENST00000528519+ENST00000526710+ENST00000423316+ENST00000532596+ENST00000530545+ENST00000525261+ENST00000534804+ENST00000529832+ENST00000531281__exon_number_056__gene_id_ENSG00000104529	EEF1D	ENSG00000104529.55	0.505997242181569	6.09266749955236	4.04331220596547e-09	6.19639951806752e-07
ENSG00000142546.2	ENSG00000142546	ENSG00000142546_003	chr19	dexseq_prepare_annotation2.py	exon	50058975	50059079	.	-	.	ENST00000601340+ENST00000339093+ENST00000601015+ENST00000598820+ENST00000596477+ENST00000596358+ENST00000391853__exon_number_003__gene_id_ENSG00000142546	NOSIP	ENSG00000142546.2	-0.513805154630754	-6.46947663404464	4.05123954402482e-09	6.20132056349569e-07
ENSG00000181381.72	ENSG00000181381	ENSG00000181381_073	chr4	dexseq_prepare_annotation2.py	exon	169457699	169457747	.	-	.	ENST00000512958__exon_number_073__gene_id_ENSG00000181381	DDX60L	ENSG00000181381.72	0.700157939410499	6.3995087171687	4.05812226705275e-09	6.20463300898254e-07
ENSG00000163781.3	ENSG00000163781	ENSG00000163781_004	chr3	dexseq_prepare_annotation2.py	exon	133319417	133320237	.	-	.	ENST00000260810__exon_number_004__gene_id_ENSG00000163781	TOPBP1	ENSG00000163781.3	-0.727352731277016	-6.28444536504888	4.1168658995685e-09	6.28713798221095e-07
ENSG00000141458.41	ENSG00000141458	ENSG00000141458_042	chr18	dexseq_prepare_annotation2.py	exon	21136578	21136628	.	-	.	ENST00000591051+ENST00000412552__exon_number_042__gene_id_ENSG00000141458	NPC1	ENSG00000141458.41	-1.40621174960523	-6.2077828456768	4.21365606711364e-09	6.42748750126108e-07
ENSG00000132635.11	ENSG00000132635	ENSG00000132635_012	chr20	dexseq_prepare_annotation2.py	exon	2820857	2821317	.	-	.	ENST00000360652+ENST00000448755__exon_number_012__gene_id_ENSG00000132635	PCED1A	ENSG00000132635.11	-1.00967845000126	-7.13830424270055	4.2222946540321e-09	6.43320164268861e-07
ENSG00000175575.7	ENSG00000175575	ENSG00000175575_008	chr11	dexseq_prepare_annotation2.py	exon	73588073	73588113	.	+	.	ENST00000310571+ENST00000543814+ENST00000544552+ENST00000381783+ENST00000535604+ENST00000542293+ENST00000504441+ENST00000536003__exon_number_008__gene_id_ENSG00000175575	PAAF1	ENSG00000175575.7	-0.638036611821519	-6.16236595735495	4.24487456665263e-09	6.4601193506318e-07
ENSG00000187736.ENSG00000213901.11	ENSG00000187736+ENSG00000213901	ENSG00000187736+ENSG00000213901_012	chr2	dexseq_prepare_annotation2.py	exon	219942811	219942828	.	-	.	ENST00000426304+ENST00000318673+ENST00000418099+ENST00000494211+ENST00000356853+ENST00000491159+ENST00000483627+ENST00000498327+ENST00000409720__exon_number_012__gene_id_ENSG00000187736+ENSG00000213901		ENSG00000187736.ENSG00000213901.11	-0.30334810082509	-6.12825968324506	4.25416867499705e-09	6.46677901626228e-07
ENSG00000082641.52	ENSG00000082641	ENSG00000082641_053	chr17	dexseq_prepare_annotation2.py	exon	46137280	46137298	.	+	.	ENST00000581319+ENST00000583378+ENST00000357480+ENST00000585291+ENST00000362042+ENST00000361665__exon_number_053__gene_id_ENSG00000082641	NFE2L1	ENSG00000082641.52	-1.60028343596701	-6.66985889321312	4.32374505383801e-09	6.56495281044002e-07
ENSG00000067798.57	ENSG00000067798	ENSG00000067798_058	chr12	dexseq_prepare_annotation2.py	exon	78593115	78593194	.	+	.	ENST00000550788+ENST00000397909+ENST00000541270+ENST00000547884+ENST00000266692+ENST00000536525+ENST00000228327+ENST00000551162+ENST00000552895__exon_number_058__gene_id_ENSG00000067798	NAV3	ENSG00000067798.57	0.845484814474576	6.72104892695094	4.33844951137004e-09	6.57968152019072e-07
ENSG00000151789.12	ENSG00000151789	ENSG00000151789_013	chr3	dexseq_prepare_annotation2.py	exon	21552479	21552515	.	-	.	ENST00000494118+ENST00000281523+ENST00000446749__exon_number_013__gene_id_ENSG00000151789	ZNF385D	ENSG00000151789.12	-0.875557860652216	-6.23674694551982	4.40318892610776e-09	6.670171759274e-07
ENSG00000113575.ENSG00000272772.ENSG00000113558.ENSG00000273345.ENSG00000006837.58	ENSG00000113575+ENSG00000272772+ENSG00000113558+ENSG00000273345+ENSG00000006837	ENSG00000113575+ENSG00000272772+ENSG00000113558+ENSG00000273345+ENSG00000006837_059	chr5	dexseq_prepare_annotation2.py	exon	133622129	133622250	.	-	.	ENST00000520693+ENST00000536186+ENST00000519312+ENST00000435240__exon_number_059__gene_id_ENSG00000113575+ENSG00000272772+ENSG00000113558+ENSG00000273345+ENSG00000006837		ENSG00000113575.ENSG00000272772.ENSG00000113558.ENSG00000273345.ENSG00000006837.58	0.308009069921293	6.06091188918512	4.41787147824876e-09	6.68471234526411e-07
ENSG00000143322.29	ENSG00000143322	ENSG00000143322_030	chr1	dexseq_prepare_annotation2.py	exon	179198737	179198819	.	-	.	ENST00000392043__exon_number_030__gene_id_ENSG00000143322	ABL2	ENSG00000143322.29	-0.87027062380979	-6.42516488008824	4.42896835926824e-09	6.6938002366876e-07
ENSG00000186919.17	ENSG00000186919	ENSG00000186919_018	chr17	dexseq_prepare_annotation2.py	exon	74077626	74077680	.	+	.	ENST00000425015+ENST00000590045+ENST00000334586__exon_number_018__gene_id_ENSG00000186919	ZACN	ENSG00000186919.17	0.70410422136193	7.01349092462287	4.44557546375936e-09	6.71118567341279e-07
ENSG00000174744.12	ENSG00000174744	ENSG00000174744_013	chr11	dexseq_prepare_annotation2.py	exon	66108518	66108676	.	-	.	ENST00000534617__exon_number_013__gene_id_ENSG00000174744	BRMS1	ENSG00000174744.12	-0.428320320042292	-6.71034441008919	4.5348555349828e-09	6.83811490182745e-07
ENSG00000104419.70	ENSG00000104419	ENSG00000104419_071	chr8	dexseq_prepare_annotation2.py	exon	134309986	134310201	.	-	.	ENST00000519228__exon_number_071__gene_id_ENSG00000104419	NDRG1	ENSG00000104419.70	-0.617367405126482	-6.10263162451537	4.63706142111232e-09	6.98422186942311e-07
ENSG00000151474.14	ENSG00000151474	ENSG00000151474_015	chr10	dexseq_prepare_annotation2.py	exon	13708224	13708325	.	-	.	ENST00000264546+ENST00000378503+ENST00000357447+ENST00000358621__exon_number_015__gene_id_ENSG00000151474	FRMD4A	ENSG00000151474.14	-0.175593168243363	-6.13146213022099	4.68606560385248e-09	7.04995515085765e-07
ENSG00000100949.2	ENSG00000100949	ENSG00000100949_003	chr14	dexseq_prepare_annotation2.py	exon	24734758	24734761	.	-	.	ENST00000560243+ENST00000561055+ENST00000216840+ENST00000560521+ENST00000559551+ENST00000399409__exon_number_003__gene_id_ENSG00000100949	RABGGTA	ENSG00000100949.2	0.649774094542276	6.19369330516449	4.73540665689407e-09	7.11604441038108e-07
ENSG00000198626.120	ENSG00000198626	ENSG00000198626_121	chr1	dexseq_prepare_annotation2.py	exon	237996003	237996058	.	+	.	ENST00000542537+ENST00000366574+ENST00000360064+ENST00000608590__exon_number_121__gene_id_ENSG00000198626	RYR2	ENSG00000198626.120	-0.525418919157245	-6.17589299418689	4.76120072158767e-09	7.14663837535207e-07
ENSG00000166311.23	ENSG00000166311	ENSG00000166311_024	chr11	dexseq_prepare_annotation2.py	exon	6414847	6414923	.	+	.	ENST00000299397+ENST00000532367+ENST00000356761+ENST00000533123+ENST00000531336+ENST00000534405+ENST00000526280+ENST00000531303+ENST00000527275+ENST00000342245__exon_number_024__gene_id_ENSG00000166311	SMPD1	ENSG00000166311.23	1.37656954860336	6.55794960141654	4.81999398866258e-09	7.22663842161065e-07
ENSG00000074054.71	ENSG00000074054	ENSG00000074054_072	chr2	dexseq_prepare_annotation2.py	exon	122407053	122407163	.	-	.	ENST00000409078__exon_number_072__gene_id_ENSG00000074054	CLASP1	ENSG00000074054.71	-0.321735023067187	-6.08752094866335	4.90918022970678e-09	7.35197265630882e-07
ENSG00000127445.17	ENSG00000127445	ENSG00000127445_018	chr19	dexseq_prepare_annotation2.py	exon	9948693	9948751	.	+	.	ENST00000586352+ENST00000585442+ENST00000586025__exon_number_018__gene_id_ENSG00000127445	PIN1	ENSG00000127445.17	-0.698352750450352	-6.55135377099705	4.96091707159255e-09	7.42100142009822e-07
ENSG00000183091.2	ENSG00000183091	ENSG00000183091_003	chr2	dexseq_prepare_annotation2.py	exon	152341855	152342140	.	-	.	ENST00000409198+ENST00000397345+ENST00000413693+ENST00000397336+ENST00000172853+ENST00000427231+ENST00000397337__exon_number_003__gene_id_ENSG00000183091	NEB	ENSG00000183091.2	0.541197489901417	6.17518162237909	4.98325108599715e-09	7.44593979598499e-07
ENSG00000116883.ENSG00000214193.14	ENSG00000116883+ENSG00000214193	ENSG00000116883+ENSG00000214193_015	chr1	dexseq_prepare_annotation2.py	exon	36775112	36775148	.	+	.	ENST00000496636__exon_number_015__gene_id_ENSG00000116883+ENSG00000214193		ENSG00000116883.ENSG00000214193.14	-0.272693902116993	-6.22200779485496	5.0057038652852e-09	7.47099881433015e-07
ENSG00000118900.18	ENSG00000118900	ENSG00000118900_019	chr16	dexseq_prepare_annotation2.py	exon	4920213	4920342	.	+	.	ENST00000396658+ENST00000545171+ENST00000585857+ENST00000262376+ENST00000590769__exon_number_019__gene_id_ENSG00000118900	UBN1	ENSG00000118900.18	0.234937341630977	6.22166196899174	5.01441455184112e-09	7.47551422910473e-07
ENSG00000143851.5	ENSG00000143851	ENSG00000143851_006	chr1	dexseq_prepare_annotation2.py	exon	202117589	202117594	.	-	.	ENST00000495688+ENST00000309017+ENST00000480836+ENST00000496197+ENST00000367279+ENST00000308986+ENST00000543735__exon_number_006__gene_id_ENSG00000143851	PTPN7	ENSG00000143851.5	-1.23784301524325	-7.21919199357877	5.05947845382677e-09	7.52563079655235e-07
ENSG00000143851.46	ENSG00000143851	ENSG00000143851_047	chr1	dexseq_prepare_annotation2.py	exon	202130710	202130716	.	-	.	ENST00000492451__exon_number_047__gene_id_ENSG00000143851	PTPN7	ENSG00000143851.46	1.23784301524325	7.21919199357877	5.05947845382677e-09	7.52563079655235e-07
ENSG00000100354.3	ENSG00000100354	ENSG00000100354_004	chr22	dexseq_prepare_annotation2.py	exon	40521776	40521866	.	+	.	ENST00000402203+ENST00000441751+ENST00000301923__exon_number_004__gene_id_ENSG00000100354	TNRC6B	ENSG00000100354.3	0.92268640968537	6.97598325359424	5.10611058446218e-09	7.58641101288528e-07
ENSG00000141030.23	ENSG00000141030	ENSG00000141030_024	chr17	dexseq_prepare_annotation2.py	exon	17165360	17165420	.	-	.	ENST00000417352+ENST00000583160+ENST00000577210+ENST00000268717+ENST00000477299+ENST00000584216+ENST00000539941+ENST00000439936+ENST00000486810+ENST00000578317+ENST00000492672+ENST00000577246__exon_number_024__gene_id_ENSG00000141030	COPS3	ENSG00000141030.23	0.524968442874111	6.29315245909064	5.21177123077376e-09	7.73465674224843e-07
ENSG00000164929.3	ENSG00000164929	ENSG00000164929_004	chr8	dexseq_prepare_annotation2.py	exon	104153126	104153285	.	+	.	ENST00000438105+ENST00000330955+ENST00000297574+ENST00000309982+ENST00000306391__exon_number_004__gene_id_ENSG00000164929	BAALC	ENSG00000164929.3	-0.769395819656363	-6.53535189674809	5.31999701961139e-09	7.88637077916215e-07
ENSG00000114735.9	ENSG00000114735	ENSG00000114735_010	chr3	dexseq_prepare_annotation2.py	exon	50607243	50608361	.	+	.	ENST00000482974__exon_number_010__gene_id_ENSG00000114735	HEMK1	ENSG00000114735.9	0.479516746092382	6.24525008396235	5.32975156884695e-09	7.88988142918553e-07
ENSG00000014641.10	ENSG00000014641	ENSG00000014641_011	chr2	dexseq_prepare_annotation2.py	exon	63816367	63816458	.	+	.	ENST00000432309+ENST00000539945__exon_number_011__gene_id_ENSG00000014641	MDH1	ENSG00000014641.10	1.09918995088761	6.32268694943775	5.33436606145452e-09	7.88988142918553e-07
ENSG00000077157.ENSG00000232626.39	ENSG00000077157+ENSG00000232626	ENSG00000077157+ENSG00000232626_040	chr1	dexseq_prepare_annotation2.py	exon	202471134	202472037	.	+	.	ENST00000498070__exon_number_040__gene_id_ENSG00000077157+ENSG00000232626		ENSG00000077157.ENSG00000232626.39	-0.339038960213856	-6.15804212093187	5.44158481936927e-09	8.03942186869715e-07
ENSG00000135249.15	ENSG00000135249	ENSG00000135249_016	chr7	dexseq_prepare_annotation2.py	exon	105183004	105183096	.	+	.	ENST00000493258+ENST00000493041+ENST00000467392+ENST00000257700+ENST00000497979__exon_number_016__gene_id_ENSG00000135249	RINT1	ENSG00000135249.15	0.554216663517368	6.43005860372273	5.49599718173019e-09	8.11069779381056e-07
ENSG00000147813.20	ENSG00000147813	ENSG00000147813_021	chr8	dexseq_prepare_annotation2.py	exon	144658337	144658601	.	-	.	ENST00000464332__exon_number_021__gene_id_ENSG00000147813	NAPRT1	ENSG00000147813.20	-0.582902271322139	-6.16990487686728	5.59755216863488e-09	8.25130646974924e-07
ENSG00000185813.22	ENSG00000185813	ENSG00000185813_023	chr17	dexseq_prepare_annotation2.py	exon	79864340	79864422	.	-	.	ENST00000570388+ENST00000331285+ENST00000538721+ENST00000576343+ENST00000538936+ENST00000570391+ENST00000571105+ENST00000573401+ENST00000574155+ENST00000571581+ENST00000572995+ENST00000573636__exon_number_023__gene_id_ENSG00000185813	PCYT2	ENSG00000185813.22	0.464451472288933	6.45191843208731	5.68559243032178e-09	8.37170059429542e-07
ENSG00000162614.29	ENSG00000162614	ENSG00000162614_030	chr1	dexseq_prepare_annotation2.py	exon	78408585	78408598	.	+	.	ENST00000342754+ENST00000334785+ENST00000457030+ENST00000330010+ENST00000480732__exon_number_030__gene_id_ENSG00000162614	NEXN	ENSG00000162614.29	-0.698449677760487	-6.2870755653665	5.81177874679055e-09	8.54793037624992e-07
ENSG00000167380.5	ENSG00000167380	ENSG00000167380_006	chr19	dexseq_prepare_annotation2.py	exon	44669256	44669256	.	+	.	ENST00000413984+ENST00000586914+ENST00000585560+ENST00000588883+ENST00000589160+ENST00000590578+ENST00000337433+ENST00000586286__exon_number_006__gene_id_ENSG00000167380	ZNF226	ENSG00000167380.5	-0.519428668794956	-6.14486362348621	5.821904967916e-09	8.5532565623051e-07
ENSG00000036448.9	ENSG00000036448	ENSG00000036448_010	chr8	dexseq_prepare_annotation2.py	exon	2020425	2020589	.	+	.	ENST00000262113__exon_number_010__gene_id_ENSG00000036448	MYOM2	ENSG00000036448.9	-0.530102968467375	-6.08422832061273	5.83595604803748e-09	8.56433063393304e-07
ENSG00000151532.4	ENSG00000151532	ENSG00000151532_005	chr10	dexseq_prepare_annotation2.py	exon	114207022	114207033	.	+	.	ENST00000393077+ENST00000489142+ENST00000483122+ENST00000432306+ENST00000496445+ENST00000472892__exon_number_005__gene_id_ENSG00000151532	VTI1A	ENSG00000151532.4	-0.397580607370877	-6.35629289251224	6.10085844759719e-09	8.94309672704691e-07
ENSG00000121940.ENSG00000162641.21	ENSG00000121940+ENSG00000162641	ENSG00000121940+ENSG00000162641_022	chr1	dexseq_prepare_annotation2.py	exon	109377589	109377678	.	-	.	ENST00000461774+ENST00000369995+ENST00000370001+ENST00000357393__exon_number_022__gene_id_ENSG00000121940+ENSG00000162641		ENSG00000121940.ENSG00000162641.21	-0.520913090978937	-6.43354576591855	6.17412427368071e-09	9.03871524788762e-07
ENSG00000163781.4	ENSG00000163781	ENSG00000163781_005	chr3	dexseq_prepare_annotation2.py	exon	133327379	133327540	.	-	.	ENST00000260810+ENST00000503338+ENST00000503464__exon_number_005__gene_id_ENSG00000163781	TOPBP1	ENSG00000163781.4	-0.706642264823647	-6.20279509090988	6.17983634209019e-09	9.03871524788762e-07
ENSG00000053770.15	ENSG00000053770	ENSG00000053770_016	chr14	dexseq_prepare_annotation2.py	exon	57749652	57749702	.	+	.	ENST00000431972+ENST00000555448+ENST00000556723+ENST00000261558__exon_number_016__gene_id_ENSG00000053770	AP5M1	ENSG00000053770.15	0.650575916038871	6.69004764660418	6.24542074669923e-09	9.12449031736372e-07
ENSG00000142675.2	ENSG00000142675	ENSG00000142675_003	chr1	dexseq_prepare_annotation2.py	exon	26503981	26503993	.	+	.	ENST00000480348+ENST00000481077+ENST00000361530__exon_number_003__gene_id_ENSG00000142675	CNKSR1	ENSG00000142675.2	0.554375686390086	6.26899065605572	6.33930045892463e-09	9.25136823577736e-07
ENSG00000142945.30	ENSG00000142945	ENSG00000142945_031	chr1	dexseq_prepare_annotation2.py	exon	45227588	45227655	.	+	.	ENST00000423289+ENST00000372217+ENST00000372224+ENST00000372222+ENST00000372218__exon_number_031__gene_id_ENSG00000142945	KIF2C	ENSG00000142945.30	-1.32309974315229	-6.42697869035083	6.35863005423627e-09	9.26928943682343e-07
ENSG00000166889.1	ENSG00000166889	ENSG00000166889_002	chr11	dexseq_prepare_annotation2.py	exon	59406521	59406670	.	-	.	ENST00000300146__exon_number_002__gene_id_ENSG00000166889	PATL1	ENSG00000166889.1	0.516410467652003	6.57540329905998	6.43935488292659e-09	9.36689785586371e-07
ENSG00000079215.31	ENSG00000079215	ENSG00000079215_032	chr5	dexseq_prepare_annotation2.py	exon	36680497	36680691	.	+	.	ENST00000265113+ENST00000506178+ENST00000381918__exon_number_032__gene_id_ENSG00000079215	SLC1A3	ENSG00000079215.31	-1.8473656171101	-6.53106496239405	6.43983577462814e-09	9.36689785586371e-07
ENSG00000214753.ENSG00000168000.ENSG00000234857.75	ENSG00000214753+ENSG00000168000+ENSG00000234857	ENSG00000214753+ENSG00000168000+ENSG00000234857_076	chr11	dexseq_prepare_annotation2.py	exon	62477204	62477317	.	-	.	ENST00000464544+ENST00000530009__exon_number_076__gene_id_ENSG00000214753+ENSG00000168000+ENSG00000234857		ENSG00000214753.ENSG00000168000.ENSG00000234857.75	-0.294214517674209	-5.97761519383567	6.48994979653231e-09	9.42935921321808e-07
ENSG00000091536.57	ENSG00000091536	ENSG00000091536_058	chr17	dexseq_prepare_annotation2.py	exon	18057994	18058069	.	+	.	ENST00000205890+ENST00000418233+ENST00000585180__exon_number_058__gene_id_ENSG00000091536	MYO15A	ENSG00000091536.57	0.759479589671338	5.98711915395754	6.51419759831636e-09	9.45414269321214e-07
ENSG00000104299.52	ENSG00000104299	ENSG00000104299_053	chr8	dexseq_prepare_annotation2.py	exon	28747482	28747495	.	-	.	ENST00000416984+ENST00000520831__exon_number_053__gene_id_ENSG00000104299	INTS9	ENSG00000104299.52	-1.54477558182752	-6.29899373957787	6.53395637215135e-09	9.47236372015225e-07
ENSG00000132953	ENSG00000132953	ENSG00000132953_001	chr13	dexseq_prepare_annotation2.py	exon	21351469	21353013	.	-	.	ENST00000400602__exon_number_001__gene_id_ENSG00000132953	XPO4	ENSG00000132953	-0.350355595846859	-6.29212819488074	6.74924220977165e-09	9.77369062687956e-07
ENSG00000143341.116	ENSG00000143341	ENSG00000143341_117	chr1	dexseq_prepare_annotation2.py	exon	186160082	186160085	.	+	.	ENST00000367492__exon_number_117__gene_id_ENSG00000143341	HMCN1	ENSG00000143341.116	-1.10199736790379	-6.07318832215353	6.76946939528032e-09	9.79219759423558e-07
ENSG00000053747.15	ENSG00000053747	ENSG00000053747_016	chr18	dexseq_prepare_annotation2.py	exon	21390330	21390467	.	+	.	ENST00000399516+ENST00000313654__exon_number_016__gene_id_ENSG00000053747	LAMA3	ENSG00000053747.15	-0.623916878043121	-6.06610347385175	6.80896813392897e-09	9.83197597343316e-07
ENSG00000166387.10	ENSG00000166387	ENSG00000166387_011	chr11	dexseq_prepare_annotation2.py	exon	7586988	7586998	.	+	.	ENST00000299492+ENST00000524548+ENST00000527790__exon_number_011__gene_id_ENSG00000166387	PPFIBP2	ENSG00000166387.10	-0.317259375239149	-5.96876823073345	6.81192351588164e-09	9.83197597343316e-07
ENSG00000163482.1	ENSG00000163482	ENSG00000163482_002	chr2	dexseq_prepare_annotation2.py	exon	219536762	219536791	.	+	.	ENST00000392106+ENST00000295709__exon_number_002__gene_id_ENSG00000163482	STK36	ENSG00000163482.1	-0.33915746224679	-6.13047173769939	6.83829456978264e-09	9.85921616980427e-07
ENSG00000148700.5	ENSG00000148700	ENSG00000148700_006	chr10	dexseq_prepare_annotation2.py	exon	111767967	111767988	.	+	.	ENST00000484622+ENST00000459738+ENST00000356080+ENST00000277900+ENST00000487085__exon_number_006__gene_id_ENSG00000148700	ADD3	ENSG00000148700.5	0.412927922503534	6.0954129500828	6.92971659739829e-09	9.98008220892995e-07
ENSG00000100949	ENSG00000100949	ENSG00000100949_001	chr14	dexseq_prepare_annotation2.py	exon	24734744	24734747	.	-	.	ENST00000560521+ENST00000561055+ENST00000399409+ENST00000216840__exon_number_001__gene_id_ENSG00000100949	RABGGTA	ENSG00000100949	0.653596371065056	6.11584499907607	7.045659191692e-09	1.01265926367996e-06
ENSG00000138101	ENSG00000138101	ENSG00000138101_001	chr2	dexseq_prepare_annotation2.py	exon	25600067	25600111	.	-	.	ENST00000496972__exon_number_001__gene_id_ENSG00000138101	DTNB	ENSG00000138101	-1.04358976636101	-6.17628669428046	7.04684974611686e-09	1.01265926367996e-06
ENSG00000147274.ENSG00000206979.2	ENSG00000147274+ENSG00000206979	ENSG00000147274+ENSG00000206979_003	chrX	dexseq_prepare_annotation2.py	exon	135951351	135951352	.	-	.	ENST00000431446+ENST00000496459__exon_number_003__gene_id_ENSG00000147274+ENSG00000206979		ENSG00000147274.ENSG00000206979.2	0.339919529992539	6.21289025048243	7.14682970967272e-09	1.02590555861917e-06
ENSG00000100029.7	ENSG00000100029	ENSG00000100029_008	chr22	dexseq_prepare_annotation2.py	exon	30974824	30974982	.	-	.	ENST00000402284+ENST00000405677+ENST00000354694+ENST00000402281+ENST00000335214+ENST00000441668+ENST00000488719__exon_number_008__gene_id_ENSG00000100029	PES1	ENSG00000100029.7	-0.795070784648651	-6.12998935170223	7.18187271163055e-09	1.02981162593194e-06
ENSG00000103657.109	ENSG00000103657	ENSG00000103657_110	chr15	dexseq_prepare_annotation2.py	exon	64126115	64126116	.	-	.	ENST00000559886+ENST00000561400+ENST00000558532__exon_number_110__gene_id_ENSG00000103657	HERC1	ENSG00000103657.109	-0.492540739633715	-6.0243341127136	7.20793143396698e-09	1.03242232714693e-06
ENSG00000174839.9	ENSG00000174839	ENSG00000174839_010	chr3	dexseq_prepare_annotation2.py	exon	57619059	57619081	.	-	.	ENST00000311128__exon_number_010__gene_id_ENSG00000174839	DENND6A	ENSG00000174839.9	-0.27432499456875	-6.24163306127008	7.22814295193489e-09	1.03309117647489e-06
ENSG00000165949.9	ENSG00000165949	ENSG00000165949_010	chr14	dexseq_prepare_annotation2.py	exon	94577101	94577107	.	+	.	ENST00000444961+ENST00000555081+ENST00000555819+ENST00000554800+ENST00000557700+ENST00000557098+ENST00000298902+ENST00000448882+ENST00000554448+ENST00000556544__exon_number_010__gene_id_ENSG00000165949	IFI27	ENSG00000165949.9	-1.14747582488485	-6.24162809996013	7.22831478189733e-09	1.03309117647489e-06
ENSG00000116885.2	ENSG00000116885	ENSG00000116885_003	chr1	dexseq_prepare_annotation2.py	exon	36883511	36883511	.	-	.	ENST00000495222+ENST00000356637+ENST00000235532__exon_number_003__gene_id_ENSG00000116885	OSCP1	ENSG00000116885.2	0.496702545192065	6.22473112484254	7.2567667661855e-09	1.03603149328878e-06
ENSG00000214597.ENSG00000271698.ENSG00000182325.37	ENSG00000214597+ENSG00000271698+ENSG00000182325	ENSG00000214597+ENSG00000271698+ENSG00000182325_038	chr8	dexseq_prepare_annotation2.py	exon	145581587	145581633	.	-	.	ENST00000530142+ENST00000524492__exon_number_038__gene_id_ENSG00000214597+ENSG00000271698+ENSG00000182325		ENSG00000214597.ENSG00000271698.ENSG00000182325.37	0.329976068383316	6.15851556865903	7.26679905726153e-09	1.03633854798293e-06
ENSG00000104490.20	ENSG00000104490	ENSG00000104490_021	chr8	dexseq_prepare_annotation2.py	exon	102731597	102731600	.	-	.	ENST00000311028+ENST00000522448+ENST00000220931+ENST00000518166+ENST00000517531+ENST00000522252+ENST00000520690+ENST00000517822+ENST00000520425+ENST00000521599+ENST00000518727+ENST00000395923+ENST00000524209+ENST00000521964+ENST00000522951+ENST00000519508__exon_number_021__gene_id_ENSG00000104490	NCALD	ENSG00000104490.20	0.49991590587845	6.05188414268454	7.33356857039073e-09	1.04472762486686e-06
ENSG00000151726.28	ENSG00000151726	ENSG00000151726_029	chr4	dexseq_prepare_annotation2.py	exon	185698038	185698137	.	-	.	ENST00000281455+ENST00000504900+ENST00000504342+ENST00000507295+ENST00000454703+ENST00000506733+ENST00000513317+ENST00000515030+ENST00000437665__exon_number_029__gene_id_ENSG00000151726	ACSL1	ENSG00000151726.28	0.440278761515962	6.13445077854886	7.37373693557388e-09	1.04931309082432e-06
ENSG00000066926	ENSG00000066926	ENSG00000066926_001	chr18	dexseq_prepare_annotation2.py	exon	55215515	55216741	.	-	.	ENST00000262093__exon_number_001__gene_id_ENSG00000066926	FECH	ENSG00000066926	0.884199067005918	6.53949809187936	7.48964445000077e-09	1.06465498279584e-06
ENSG00000032219.41	ENSG00000032219	ENSG00000032219_042	chr14	dexseq_prepare_annotation2.py	exon	58838679	58838944	.	+	.	ENST00000355431+ENST00000348476+ENST00000431317+ENST00000395168__exon_number_042__gene_id_ENSG00000032219	ARID4A	ENSG00000032219.41	-0.724359774664744	-6.06392368560851	7.58675294762827e-09	1.07729433944999e-06
ENSG00000077063.1	ENSG00000077063	ENSG00000077063_002	chr7	dexseq_prepare_annotation2.py	exon	117350795	117350916	.	-	.	ENST00000446636+ENST00000160373__exon_number_002__gene_id_ENSG00000077063	CTTNBP2	ENSG00000077063.1	0.450185580729876	6.09823147770242	7.7053292911028e-09	1.09295150286712e-06
ENSG00000224699.1	ENSG00000224699	ENSG00000224699_002	chr1	dexseq_prepare_annotation2.py	exon	110950147	110950405	.	+	.	ENST00000457535__exon_number_002__gene_id_ENSG00000224699	LAMTOR5-AS1	ENSG00000224699.1	0.884036756499338	6.32828826679159	7.75307203123377e-09	1.09853845723588e-06
ENSG00000253729.14	ENSG00000253729	ENSG00000253729_015	chr8	dexseq_prepare_annotation2.py	exon	48694939	48694974	.	-	.	ENST00000314191+ENST00000523565+ENST00000521331+ENST00000338368+ENST00000518216__exon_number_015__gene_id_ENSG00000253729	PRKDC	ENSG00000253729.14	-0.238228315670163	-5.92905597229246	7.79151092215928e-09	1.10279653352401e-06
ENSG00000166311.22	ENSG00000166311	ENSG00000166311_023	chr11	dexseq_prepare_annotation2.py	exon	6414748	6414846	.	+	.	ENST00000532367__exon_number_023__gene_id_ENSG00000166311	SMPD1	ENSG00000166311.22	1.09039054142517	6.44621344933023	7.84523461444869e-09	1.10856927832679e-06
ENSG00000150672.ENSG00000256466.86	ENSG00000150672+ENSG00000256466	ENSG00000150672+ENSG00000256466_087	chr11	dexseq_prepare_annotation2.py	exon	85236035	85236066	.	-	.	ENST00000530260__exon_number_087__gene_id_ENSG00000150672+ENSG00000256466		ENSG00000150672.ENSG00000256466.86	-0.528978675980656	-6.28015198887995	7.84915847045948e-09	1.10856927832679e-06
ENSG00000145632.7	ENSG00000145632	ENSG00000145632_008	chr5	dexseq_prepare_annotation2.py	exon	57751112	57751241	.	-	.	ENST00000274289+ENST00000503378__exon_number_008__gene_id_ENSG00000145632	PLK2	ENSG00000145632.7	0.246115400488612	6.34827209735756	7.96484952248364e-09	1.12370182281314e-06
ENSG00000003756.ENSG00000004534.51	ENSG00000003756+ENSG00000004534	ENSG00000003756+ENSG00000004534_052	chr3	dexseq_prepare_annotation2.py	exon	50103675	50103824	.	+	.	ENST00000539992+ENST00000441115+ENST00000422955+ENST00000266022+ENST00000434592+ENST00000443081+ENST00000442092+ENST00000419610+ENST00000454079__exon_number_052__gene_id_ENSG00000003756+ENSG00000004534		ENSG00000003756.ENSG00000004534.51	0.886515225187498	5.97952869122789	8.03435477064312e-09	1.1322928986464e-06
ENSG00000147604.24	ENSG00000147604	ENSG00000147604_025	chr8	dexseq_prepare_annotation2.py	exon	74208000	74208024	.	-	.	ENST00000396466__exon_number_025__gene_id_ENSG00000147604	RPL7	ENSG00000147604.24	0.731608591292568	6.20308086815372	8.05524606571854e-09	1.13402168087287e-06
ENSG00000132361.43	ENSG00000132361	ENSG00000132361_044	chr17	dexseq_prepare_annotation2.py	exon	2606612	2606699	.	-	.	ENST00000570628+ENST00000576885+ENST00000538975+ENST00000435359+ENST00000575014+ENST00000574426__exon_number_044__gene_id_ENSG00000132361	CLUH	ENSG00000132361.43	0.38728716934629	6.25301242678902	8.11602894560304e-09	1.14135671660791e-06
ENSG00000166233.ENSG00000207690.3	ENSG00000166233+ENSG00000207690	ENSG00000166233+ENSG00000207690_004	chr15	dexseq_prepare_annotation2.py	exon	72767277	72767355	.	+	.	ENST00000564062+ENST00000567762+ENST00000379887+ENST00000570085__exon_number_004__gene_id_ENSG00000166233+ENSG00000207690		ENSG00000166233.ENSG00000207690.3	0.283023954380467	6.1471376480377	8.1385476805162e-09	1.14330074355064e-06
ENSG00000181355.36	ENSG00000181355	ENSG00000181355_037	chr6	dexseq_prepare_annotation2.py	exon	9933003	9933179	.	-	.	ENST00000492094+ENST00000466385+ENST00000472329+ENST00000316020+ENST00000469426+ENST00000491508+ENST00000460066+ENST00000460363+ENST00000487015+ENST00000486246+ENST00000492169__exon_number_037__gene_id_ENSG00000181355	OFCC1	ENSG00000181355.36	1.32039287449892	6.43618283513323	8.19500183861417e-09	1.15000277135276e-06
ENSG00000115504.21	ENSG00000115504	ENSG00000115504_022	chr2	dexseq_prepare_annotation2.py	exon	63058154	63058293	.	+	.	ENST00000263991+ENST00000431489+ENST00000405482+ENST00000354487+ENST00000449820+ENST00000405289+ENST00000405015__exon_number_022__gene_id_ENSG00000115504	EHBP1	ENSG00000115504.21	0.337903383592191	6.09227203132856	8.29614599528842e-09	1.16295516074038e-06
ENSG00000126522.ENSG00000249319.ENSG00000241258.47	ENSG00000126522+ENSG00000249319+ENSG00000241258	ENSG00000126522+ENSG00000249319+ENSG00000241258_048	chr7	dexseq_prepare_annotation2.py	exon	65591623	65591630	.	+	.	ENST00000415001__exon_number_048__gene_id_ENSG00000126522+ENSG00000249319+ENSG00000241258		ENSG00000126522.ENSG00000249319.ENSG00000241258.47	-0.371049730106021	-6.04933905309431	8.46778834031504e-09	1.18575188613385e-06
ENSG00000103197.64	ENSG00000103197	ENSG00000103197_065	chr16	dexseq_prepare_annotation2.py	exon	2129036	2129197	.	+	.	ENST00000353929+ENST00000439673+ENST00000471143+ENST00000219476+ENST00000401874+ENST00000483020+ENST00000497886+ENST00000382538+ENST00000568366+ENST00000568454+ENST00000350773+ENST00000561695+ENST00000439117__exon_number_065__gene_id_ENSG00000103197	TSC2	ENSG00000103197.64	0.746066415276165	5.97620265104122	8.51159511327966e-09	1.19061822324471e-06
ENSG00000147642.35	ENSG00000147642	ENSG00000147642_036	chr8	dexseq_prepare_annotation2.py	exon	110654957	110654964	.	-	.	ENST00000528716+ENST00000399066+ENST00000524720+ENST00000533895+ENST00000422135+ENST00000424158+ENST00000446070+ENST00000433638+ENST00000528647+ENST00000408908+ENST00000419099+ENST00000276646+ENST00000526302+ENST00000529190+ENST00000534184+ENST00000440310+ENST00000531284+ENST00000534501+ENST00000534578+ENST00000533821+ENST00000533171__exon_number_036__gene_id_ENSG00000147642	SYBU	ENSG00000147642.35	-0.609918167046806	-6.02251005111479	8.54579154097577e-09	1.19413133255193e-06
ENSG00000205352.ENSG00000257379.ENSG00000197111.99	ENSG00000205352+ENSG00000257379+ENSG00000197111	ENSG00000205352+ENSG00000257379+ENSG00000197111_100	chr12	dexseq_prepare_annotation2.py	exon	53873609	53873610	.	+	.	ENST00000359282+ENST00000550585+ENST00000603815+ENST00000547859+ENST00000437231+ENST00000455667+ENST00000359462+ENST00000447282__exon_number_100__gene_id_ENSG00000205352+ENSG00000257379+ENSG00000197111		ENSG00000205352.ENSG00000257379.ENSG00000197111.99	-0.470937378388527	-6.08122866317466	8.77170744660523e-09	1.224398132109e-06
ENSG00000187775.90	ENSG00000187775	ENSG00000187775_091	chr17	dexseq_prepare_annotation2.py	exon	76528564	76528818	.	-	.	ENST00000389840+ENST00000585328__exon_number_091__gene_id_ENSG00000187775	DNAH17	ENSG00000187775.90	0.674983264410979	5.91680130710629	8.93058259206195e-09	1.24381157891022e-06
ENSG00000079215.32	ENSG00000079215	ENSG00000079215_033	chr5	dexseq_prepare_annotation2.py	exon	36683966	36684100	.	+	.	ENST00000265113+ENST00000506178__exon_number_033__gene_id_ENSG00000079215	SLC1A3	ENSG00000079215.32	-1.78954392006502	-6.45449197327213	8.93811028946948e-09	1.24381157891022e-06
ENSG00000254615.ENSG00000164830.36	ENSG00000254615+ENSG00000164830	ENSG00000254615+ENSG00000164830_037	chr8	dexseq_prepare_annotation2.py	exon	107751686	107751811	.	+	.	ENST00000312046+ENST00000517566+ENST00000445937+ENST00000449762+ENST00000531443+ENST00000435082+ENST00000442977+ENST00000297447+ENST00000521592__exon_number_037__gene_id_ENSG00000254615+ENSG00000164830		ENSG00000254615.ENSG00000164830.36	0.488502240607101	6.04578329647708	8.93916557331912e-09	1.24381157891022e-06
ENSG00000236581.16	ENSG00000236581	ENSG00000236581_017	chr13	dexseq_prepare_annotation2.py	exon	33848073	33848113	.	+	.	ENST00000609137+ENST00000608060+ENST00000609536+ENST00000609615+ENST00000609788+ENST00000609995+ENST00000609588+ENST00000609233+ENST00000609063+ENST00000608197+ENST00000608205+ENST00000608981+ENST00000609608+ENST00000607935+ENST00000609997+ENST00000608496__exon_number_017__gene_id_ENSG00000236581	STARD13-AS	ENSG00000236581.16	-0.758841604904385	-6.00776647596506	8.96281772496045e-09	1.2457842915828e-06
ENSG00000141447.ENSG00000265750	ENSG00000141447+ENSG00000265750	ENSG00000141447+ENSG00000265750_001	chr18	dexseq_prepare_annotation2.py	exon	21739473	21739792	.	-	.	ENST00000583267__exon_number_001__gene_id_ENSG00000141447+ENSG00000265750		ENSG00000141447.ENSG00000265750	0.372651810052857	6.07581835926657	9.01435626660269e-09	1.25162480584934e-06
ENSG00000028310.ENSG00000188818.ENSG00000206077.58	ENSG00000028310+ENSG00000188818+ENSG00000206077	ENSG00000028310+ENSG00000188818+ENSG00000206077_059	chr5	dexseq_prepare_annotation2.py	exon	850556	850620	.	-	.	ENST00000512775+ENST00000283441+ENST00000424784+ENST00000493082+ENST00000508951__exon_number_059__gene_id_ENSG00000028310+ENSG00000188818+ENSG00000206077		ENSG00000028310.ENSG00000188818.ENSG00000206077.58	-0.329551460925404	-6.14974758710843	9.08305292649903e-09	1.25983285469666e-06
ENSG00000177830.9	ENSG00000177830	ENSG00000177830_010	chr11	dexseq_prepare_annotation2.py	exon	869763	869766	.	-	.	ENST00000336845+ENST00000534207+ENST00000323578+ENST00000528581+ENST00000429789+ENST00000454838+ENST00000449825__exon_number_010__gene_id_ENSG00000177830	CHID1	ENSG00000177830.9	-0.383477515580417	-5.97904939502087	9.15516166476622e-09	1.26849636684768e-06
ENSG00000163810.21	ENSG00000163810	ENSG00000163810_022	chr3	dexseq_prepare_annotation2.py	exon	44952450	44952619	.	+	.	ENST00000296125__exon_number_022__gene_id_ENSG00000163810	TGM4	ENSG00000163810.21	0.579171378939033	6.24538228243769	9.2310389531332e-09	1.27766324306161e-06
ENSG00000145214.29	ENSG00000145214	ENSG00000145214_030	chr4	dexseq_prepare_annotation2.py	exon	962599	962698	.	-	.	ENST00000509465+ENST00000273814+ENST00000510286__exon_number_030__gene_id_ENSG00000145214	DGKQ	ENSG00000145214.29	0.628523611990071	6.14610397687256	9.24565488023879e-09	1.27834060415112e-06
ENSG00000149179.24	ENSG00000149179	ENSG00000149179_025	chr11	dexseq_prepare_annotation2.py	exon	47130605	47130869	.	+	.	ENST00000533124__exon_number_025__gene_id_ENSG00000149179	C11orf49	ENSG00000149179.24	-0.524774659337068	-5.99865150009001	9.39837608554634e-09	1.29809146335336e-06
ENSG00000254615.ENSG00000164830.32	ENSG00000254615+ENSG00000164830	ENSG00000254615+ENSG00000164830_033	chr8	dexseq_prepare_annotation2.py	exon	107738335	107738412	.	+	.	ENST00000297447+ENST00000449762__exon_number_033__gene_id_ENSG00000254615+ENSG00000164830		ENSG00000254615.ENSG00000164830.32	0.550947122408772	6.03531775730352	9.43074781738337e-09	1.30119580247631e-06
ENSG00000150093.14	ENSG00000150093	ENSG00000150093_015	chr10	dexseq_prepare_annotation2.py	exon	33208813	33209012	.	-	.	ENST00000374956+ENST00000302278+ENST00000423113+ENST00000396033__exon_number_015__gene_id_ENSG00000150093	ITGB1	ENSG00000150093.14	-0.54899124244767	-6.25957841201086	9.544007701917e-09	1.31544237811044e-06
ENSG00000153113.94	ENSG00000153113	ENSG00000153113_095	chr5	dexseq_prepare_annotation2.py	exon	96108411	96108490	.	+	.	ENST00000348386+ENST00000341926+ENST00000511049+ENST00000395813+ENST00000510098+ENST00000511782+ENST00000437034+ENST00000395812+ENST00000338252+ENST00000510500+ENST00000509529+ENST00000359176+ENST00000504465+ENST00000325674+ENST00000484552+ENST00000508579+ENST00000309190__exon_number_095__gene_id_ENSG00000153113	CAST	ENSG00000153113.94	-0.629494112570519	-5.9049415008871	9.64493037738981e-09	1.3279604716153e-06
ENSG00000172890.20	ENSG00000172890	ENSG00000172890_021	chr11	dexseq_prepare_annotation2.py	exon	71177770	71177812	.	+	.	ENST00000533769__exon_number_021__gene_id_ENSG00000172890	NADSYN1	ENSG00000172890.20	0.817400684900749	5.97154737114613	9.75315925298343e-09	1.34128102849752e-06
ENSG00000174292.15	ENSG00000174292	ENSG00000174292_016	chr17	dexseq_prepare_annotation2.py	exon	7287038	7287047	.	+	.	ENST00000311668+ENST00000575268+ENST00000576812+ENST00000570896__exon_number_016__gene_id_ENSG00000174292	TNK1	ENSG00000174292.15	0.347331566442537	6.13493609278493	9.76207853335358e-09	1.34128102849752e-06
ENSG00000099804.3	ENSG00000099804	ENSG00000099804_004	chr19	dexseq_prepare_annotation2.py	exon	535837	535923	.	+	.	ENST00000606065+ENST00000215574+ENST00000607527+ENST00000586788+ENST00000606136__exon_number_004__gene_id_ENSG00000099804	CDC34	ENSG00000099804.3	0.282629595023396	6.25386826509697	9.79869763782198e-09	1.34490704979079e-06
ENSG00000143390.18	ENSG00000143390	ENSG00000143390_019	chr1	dexseq_prepare_annotation2.py	exon	151317013	151317035	.	-	.	ENST00000475144__exon_number_019__gene_id_ENSG00000143390	RFX5	ENSG00000143390.18	0.661583635063123	5.99375060789257	9.92202035932293e-09	1.36041348803651e-06
ENSG00000140943.37	ENSG00000140943	ENSG00000140943_038	chr16	dexseq_prepare_annotation2.py	exon	84125337	84125391	.	-	.	ENST00000343411+ENST00000570012+ENST00000563231+ENST00000569770__exon_number_038__gene_id_ENSG00000140943	MBTPS1	ENSG00000140943.37	-0.459083277598561	-6.01120092338502	9.95535528815169e-09	1.36356219946227e-06
ENSG00000136002.30	ENSG00000136002	ENSG00000136002_031	chr2	dexseq_prepare_annotation2.py	exon	131799388	131799517	.	+	.	ENST00000525092+ENST00000409303+ENST00000326016+ENST00000392953+ENST00000525839+ENST00000355771+ENST00000490728+ENST00000527365+ENST00000532720__exon_number_031__gene_id_ENSG00000136002	ARHGEF4	ENSG00000136002.30	-0.908414145659114	-6.11748604205454	9.98912615366604e-09	1.36543803605845e-06
ENSG00000151746.14	ENSG00000151746	ENSG00000151746_015	chr12	dexseq_prepare_annotation2.py	exon	32458631	32459056	.	+	.	ENST00000395758+ENST00000548411+ENST00000281474__exon_number_015__gene_id_ENSG00000151746	BICD1	ENSG00000151746.14	0.680385798594133	6.24967864806474	9.98981960991587e-09	1.36543803605845e-06
ENSG00000151746.12	ENSG00000151746	ENSG00000151746_013	chr12	dexseq_prepare_annotation2.py	exon	32369181	32369393	.	+	.	ENST00000395758+ENST00000548411+ENST00000281474__exon_number_013__gene_id_ENSG00000151746	BICD1	ENSG00000151746.12	0.734795572808404	6.24774966845905	1.00790473845091e-08	1.37620338685536e-06
ENSG00000183044.44	ENSG00000183044	ENSG00000183044_045	chr16	dexseq_prepare_annotation2.py	exon	8870201	8870347	.	+	.	ENST00000268251+ENST00000566590+ENST00000569156+ENST00000567812+ENST00000425191+ENST00000396600__exon_number_045__gene_id_ENSG00000183044	ABAT	ENSG00000183044.44	0.512911165404648	6.24458209994852	1.02272759395921e-08	1.39499407263592e-06
ENSG00000135636.17	ENSG00000135636	ENSG00000135636_018	chr2	dexseq_prepare_annotation2.py	exon	71766287	71766369	.	+	.	ENST00000409762+ENST00000409651+ENST00000410041+ENST00000409582+ENST00000394120+ENST00000258104+ENST00000429174+ENST00000409366+ENST00000410020+ENST00000409744+ENST00000413539__exon_number_018__gene_id_ENSG00000135636	DYSF	ENSG00000135636.17	0.702697312578468	6.0163341641514	1.03909683671181e-08	1.41585289080206e-06
ENSG00000254615.ENSG00000164830.33	ENSG00000254615+ENSG00000164830	ENSG00000254615+ENSG00000164830_034	chr8	dexseq_prepare_annotation2.py	exon	107738413	107738485	.	+	.	ENST00000297447+ENST00000521592+ENST00000449762__exon_number_034__gene_id_ENSG00000254615+ENSG00000164830		ENSG00000254615.ENSG00000164830.33	0.451864185918527	6.01176528133705	1.06360129814555e-08	1.44774193676874e-06
ENSG00000261987.2	ENSG00000261987	ENSG00000261987_003	chr17	dexseq_prepare_annotation2.py	exon	19071813	19071986	.	-	.	ENST00000466683__exon_number_003__gene_id_ENSG00000261987	KYNUP1	ENSG00000261987.2	0.60539780084677	6.69165095613884	1.06685758433802e-08	1.45067256367138e-06
ENSG00000216937.ENSG00000150076.48	ENSG00000216937+ENSG00000150076	ENSG00000216937+ENSG00000150076_049	chr10	dexseq_prepare_annotation2.py	exon	33017815	33017925	.	+	.	ENST00000375025+ENST00000375028+ENST00000302316+ENST00000375030__exon_number_049__gene_id_ENSG00000216937+ENSG00000150076		ENSG00000216937.ENSG00000150076.48	0.322259392486944	6.22996379204858	1.09396830302237e-08	1.48599998136476e-06
ENSG00000059769.ENSG00000244115.ENSG00000242616.9	ENSG00000059769+ENSG00000244115+ENSG00000242616	ENSG00000059769+ENSG00000244115+ENSG00000242616_010	chr9	dexseq_prepare_annotation2.py	exon	114416626	114416631	.	+	.	ENST00000313525+ENST00000447096__exon_number_010__gene_id_ENSG00000059769+ENSG00000244115+ENSG00000242616		ENSG00000059769.ENSG00000244115.ENSG00000242616.9	-0.338036687704622	-6.40482087427303	1.10502265887482e-08	1.49817982364006e-06
ENSG00000214753.ENSG00000168000.ENSG00000234857.82	ENSG00000214753+ENSG00000168000+ENSG00000234857	ENSG00000214753+ENSG00000168000+ENSG00000234857_083	chr11	dexseq_prepare_annotation2.py	exon	62489292	62489414	.	-	.	ENST00000403734+ENST00000301785__exon_number_083__gene_id_ENSG00000214753+ENSG00000168000+ENSG00000234857		ENSG00000214753.ENSG00000168000.ENSG00000234857.82	-0.323994769242295	-5.87980599334625	1.10521369006598e-08	1.49817982364006e-06
ENSG00000272084.ENSG00000127481.53	ENSG00000272084+ENSG00000127481	ENSG00000272084+ENSG00000127481_054	chr1	dexseq_prepare_annotation2.py	exon	19439018	19439181	.	-	.	ENST00000375226+ENST00000375218+ENST00000375217+ENST00000375254+ENST00000466969+ENST00000375267__exon_number_054__gene_id_ENSG00000272084+ENSG00000127481		ENSG00000272084.ENSG00000127481.53	0.247701625558312	5.81068353724622	1.10809784712777e-08	1.5005425110297e-06
ENSG00000206120.11	ENSG00000206120	ENSG00000206120_012	chr3	dexseq_prepare_annotation2.py	exon	168031958	168031964	.	+	.	ENST00000511230__exon_number_012__gene_id_ENSG00000206120	EGFEM1P	ENSG00000206120.11	-1.30923651999006	-6.22612180272706	1.11349003514375e-08	1.50629311966067e-06
ENSG00000164924.41	ENSG00000164924	ENSG00000164924_042	chr8	dexseq_prepare_annotation2.py	exon	101964184	101964197	.	-	.	ENST00000418997+ENST00000492736+ENST00000437293+ENST00000395958+ENST00000480304+ENST00000395957+ENST00000521309+ENST00000523131+ENST00000523938__exon_number_042__gene_id_ENSG00000164924	YWHAZ	ENSG00000164924.41	-0.339947530520082	-5.98151668346742	1.15934822663427e-08	1.56671674174629e-06
ENSG00000163482.4	ENSG00000163482	ENSG00000163482_005	chr2	dexseq_prepare_annotation2.py	exon	219537019	219537043	.	+	.	ENST00000440309__exon_number_005__gene_id_ENSG00000163482	STK36	ENSG00000163482.4	-0.366108126588434	-6.0234136226334	1.17329647886686e-08	1.58393820030518e-06
ENSG00000177156.12	ENSG00000177156	ENSG00000177156_013	chr11	dexseq_prepare_annotation2.py	exon	760122	760253	.	+	.	ENST00000530119+ENST00000528097+ENST00000530440+ENST00000319006+ENST00000533796+ENST00000528070__exon_number_013__gene_id_ENSG00000177156	TALDO1	ENSG00000177156.12	0.449524370678716	6.13879333384361	1.18091453737863e-08	1.59113179375342e-06
ENSG00000104915.18	ENSG00000104915	ENSG00000104915_019	chr19	dexseq_prepare_annotation2.py	exon	13260313	13260386	.	-	.	ENST00000588848+ENST00000587318+ENST00000440593+ENST00000587230+ENST00000242770+ENST00000591197+ENST00000593126+ENST00000589083__exon_number_019__gene_id_ENSG00000104915	STX10	ENSG00000104915.18	-0.489792569596068	-6.13877005152093	1.18104528188924e-08	1.59113179375342e-06
ENSG00000145934.16	ENSG00000145934	ENSG00000145934_017	chr5	dexseq_prepare_annotation2.py	exon	167474432	167474467	.	+	.	ENST00000518693+ENST00000519204+ENST00000518659+ENST00000545108+ENST00000403607__exon_number_017__gene_id_ENSG00000145934	TENM2	ENSG00000145934.16	0.571829466069679	6.2601017633453	1.18596798355771e-08	1.59612839498485e-06
ENSG00000204531.13	ENSG00000204531	ENSG00000204531_014	chr6	dexseq_prepare_annotation2.py	exon	31138436	31138470	.	-	.	ENST00000259915__exon_number_014__gene_id_ENSG00000204531	POU5F1	ENSG00000204531.13	-0.574342811447559	-6.58674811219107	1.21270598242185e-08	1.6304447538105e-06
ENSG00000022840.35	ENSG00000022840	ENSG00000022840_036	chr12	dexseq_prepare_annotation2.py	exon	121000874	121001027	.	+	.	ENST00000537376__exon_number_036__gene_id_ENSG00000022840	RNF10	ENSG00000022840.35	0.589941903770654	6.04972743603488	1.24474158633279e-08	1.67180619453843e-06
ENSG00000145362.87	ENSG00000145362	ENSG00000145362_088	chr4	dexseq_prepare_annotation2.py	exon	114302613	114302627	.	+	.	ENST00000357077+ENST00000514167+ENST00000509550+ENST00000506722+ENST00000394537+ENST00000505342+ENST00000506344+ENST00000264366+ENST00000514960+ENST00000510275__exon_number_088__gene_id_ENSG00000145362	ANK2	ENSG00000145362.87	0.462057770317232	5.92935185828975	1.24603186148728e-08	1.67183146362348e-06
ENSG00000078403.35	ENSG00000078403	ENSG00000078403_036	chr10	dexseq_prepare_annotation2.py	exon	21971154	21971186	.	+	.	ENST00000438473+ENST00000307729+ENST00000377059+ENST00000446906+ENST00000377072__exon_number_036__gene_id_ENSG00000078403	MLLT10	ENSG00000078403.35	-0.55517772671384	-6.09701925242758	1.25176846740532e-08	1.67741479541776e-06
ENSG00000147642.26	ENSG00000147642	ENSG00000147642_027	chr8	dexseq_prepare_annotation2.py	exon	110615586	110615683	.	-	.	ENST00000533394__exon_number_027__gene_id_ENSG00000147642	SYBU	ENSG00000147642.26	-0.537063044692695	-5.94866483989394	1.25274458631539e-08	1.67741479541776e-06
ENSG00000166889.4	ENSG00000166889	ENSG00000166889_005	chr11	dexseq_prepare_annotation2.py	exon	59410353	59410453	.	-	.	ENST00000300146+ENST00000531919__exon_number_005__gene_id_ENSG00000166889	PATL1	ENSG00000166889.4	0.554882191071959	6.41243679354198	1.27652711356896e-08	1.70752058632827e-06
ENSG00000188690.30	ENSG00000188690	ENSG00000188690_031	chr10	dexseq_prepare_annotation2.py	exon	127511766	127511796	.	-	.	ENST00000420761+ENST00000368797__exon_number_031__gene_id_ENSG00000188690	UROS	ENSG00000188690.30	0.377046432198461	6.09268642357346	1.27815172173411e-08	1.70795621686073e-06
ENSG00000141458.51	ENSG00000141458	ENSG00000141458_052	chr18	dexseq_prepare_annotation2.py	exon	21166452	21166862	.	-	.	ENST00000269228__exon_number_052__gene_id_ENSG00000141458	NPC1	ENSG00000141458.51	-1.50112820882233	-5.98501356535411	1.31222536764866e-08	1.75170762808887e-06
ENSG00000081479.35	ENSG00000081479	ENSG00000081479_036	chr2	dexseq_prepare_annotation2.py	exon	170048342	170048543	.	-	.	ENST00000263816__exon_number_036__gene_id_ENSG00000081479	LRP2	ENSG00000081479.35	-0.572251584611293	-6.06053028246894	1.31891525649807e-08	1.75726736887603e-06
ENSG00000095794.41	ENSG00000095794	ENSG00000095794_042	chr10	dexseq_prepare_annotation2.py	exon	35468205	35468232	.	+	.	ENST00000497686+ENST00000489321+ENST00000374726+ENST00000482633+ENST00000472813+ENST00000496019+ENST00000489388__exon_number_042__gene_id_ENSG00000095794	CREM	ENSG00000095794.41	1.03275458365886	6.40460705878672	1.31906311028348e-08	1.75726736887603e-06
ENSG00000147642.54	ENSG00000147642	ENSG00000147642_055	chr8	dexseq_prepare_annotation2.py	exon	110661066	110661091	.	-	.	ENST00000526302+ENST00000524720+ENST00000408908+ENST00000433638__exon_number_055__gene_id_ENSG00000147642	SYBU	ENSG00000147642.54	0.458366024927645	5.93719250178326	1.32908049253228e-08	1.76882049476292e-06
ENSG00000185507.27	ENSG00000185507	ENSG00000185507_028	chr11	dexseq_prepare_annotation2.py	exon	614532	614534	.	-	.	ENST00000397574+ENST00000330243+ENST00000397570+ENST00000525445+ENST00000397562+ENST00000533182+ENST00000397566+ENST00000532096+ENST00000469048+ENST00000532788+ENST00000348655+ENST00000527160__exon_number_028__gene_id_ENSG00000185507	IRF7	ENSG00000185507.27	-0.7749782418538	-6.11240932883458	1.33859518821459e-08	1.77968192824215e-06
ENSG00000175575.11	ENSG00000175575	ENSG00000175575_012	chr11	dexseq_prepare_annotation2.py	exon	73589828	73589864	.	+	.	ENST00000310571+ENST00000543814+ENST00000542293+ENST00000381783+ENST00000535604+ENST00000546039+ENST00000541951+ENST00000544552+ENST00000504441+ENST00000536003__exon_number_012__gene_id_ENSG00000175575	PAAF1	ENSG00000175575.11	-0.682078065086607	-5.94097749990788	1.34163934293214e-08	1.78192742992731e-06
ENSG00000141458.43	ENSG00000141458	ENSG00000141458_044	chr18	dexseq_prepare_annotation2.py	exon	21140195	21140306	.	-	.	ENST00000269228+ENST00000591051+ENST00000412552+ENST00000540608__exon_number_044__gene_id_ENSG00000141458	NPC1	ENSG00000141458.43	-0.803329351759068	-5.97704333525553	1.36603745678814e-08	1.81250150510207e-06
ENSG00000153048.8	ENSG00000153048	ENSG00000153048_009	chr16	dexseq_prepare_annotation2.py	exon	8949147	8949183	.	-	.	ENST00000570125+ENST00000568968+ENST00000565287+ENST00000396593+ENST00000567554+ENST00000567908+ENST00000568117+ENST00000561530+ENST00000311052__exon_number_009__gene_id_ENSG00000153048	CARHSP1	ENSG00000153048.8	-0.365652243361048	-6.07753951451547	1.37475144084013e-08	1.82222471980472e-06
ENSG00000068793.4	ENSG00000068793	ENSG00000068793_005	chr15	dexseq_prepare_annotation2.py	exon	22892720	22892781	.	+	.	ENST00000313077+ENST00000558430+ENST00000560848+ENST00000561274__exon_number_005__gene_id_ENSG00000068793	CYFIP1	ENSG00000068793.4	0.576203615605691	6.02838954143459	1.38248999899853e-08	1.83063673190652e-06
ENSG00000156113	ENSG00000156113	ENSG00000156113_001	chr10	dexseq_prepare_annotation2.py	exon	78629359	78637354	.	-	.	ENST00000604624__exon_number_001__gene_id_ENSG00000156113	KCNMA1	ENSG00000156113	0.782155951470451	5.98801560307971	1.40090328955157e-08	1.85315264225197e-06
ENSG00000126883.79	ENSG00000126883	ENSG00000126883_080	chr9	dexseq_prepare_annotation2.py	exon	134103616	134103680	.	+	.	ENST00000498010+ENST00000476004+ENST00000411637+ENST00000451030+ENST00000453861+ENST00000359428+ENST00000483497__exon_number_080__gene_id_ENSG00000126883	NUP214	ENSG00000126883.79	-0.268055963323891	-5.99304884754141	1.42632111957583e-08	1.88487977579806e-06
ENSG00000148700.6	ENSG00000148700	ENSG00000148700_007	chr10	dexseq_prepare_annotation2.py	exon	111767989	111768009	.	+	.	ENST00000484622+ENST00000459738+ENST00000487085+ENST00000495661+ENST00000497125+ENST00000356080+ENST00000277900__exon_number_007__gene_id_ENSG00000148700	ADD3	ENSG00000148700.6	0.421103676927406	5.95383161376395	1.42801163246037e-08	1.8852190917729e-06
ENSG00000205352.ENSG00000257379.ENSG00000197111.104	ENSG00000205352+ENSG00000257379+ENSG00000197111	ENSG00000205352+ENSG00000257379+ENSG00000197111_105	chr12	dexseq_prepare_annotation2.py	exon	53874946	53874946	.	+	.	ENST00000455667__exon_number_105__gene_id_ENSG00000205352+ENSG00000257379+ENSG00000197111		ENSG00000205352.ENSG00000257379.ENSG00000197111.104	-0.49108349159399	-5.98397913579619	1.42945969648796e-08	1.88523797423777e-06
ENSG00000176658.31	ENSG00000176658	ENSG00000176658_032	chr17	dexseq_prepare_annotation2.py	exon	31076024	31076024	.	-	.	ENST00000394649+ENST00000577252+ENST00000318217+ENST00000584232+ENST00000582751+ENST00000580538+ENST00000579584__exon_number_032__gene_id_ENSG00000176658	MYO1D	ENSG00000176658.31	0.747086871203126	6.24512464050666	1.43144560159668e-08	1.88596543795938e-06
ENSG00000110169.33	ENSG00000110169	ENSG00000110169_034	chr11	dexseq_prepare_annotation2.py	exon	6462221	6462294	.	-	.	ENST00000533561+ENST00000265983__exon_number_034__gene_id_ENSG00000110169	HPX	ENSG00000110169.33	-0.590961665002869	-6.06890032456355	1.43302547879398e-08	1.88615702884026e-06
ENSG00000114423.19	ENSG00000114423	ENSG00000114423_020	chr3	dexseq_prepare_annotation2.py	exon	105442870	105443033	.	-	.	ENST00000545639__exon_number_020__gene_id_ENSG00000114423	CBLB	ENSG00000114423.19	0.413499918431052	6.0199662443844	1.44089445915676e-08	1.89461771540063e-06
ENSG00000156113.4	ENSG00000156113	ENSG00000156113_005	chr10	dexseq_prepare_annotation2.py	exon	78643874	78644299	.	-	.	ENST00000434208__exon_number_005__gene_id_ENSG00000156113	KCNMA1	ENSG00000156113.4	0.823245358448216	5.97628675441027	1.4854694385558e-08	1.94989558948312e-06
ENSG00000135249.3	ENSG00000135249	ENSG00000135249_004	chr7	dexseq_prepare_annotation2.py	exon	105172631	105172658	.	+	.	ENST00000493041+ENST00000482041+ENST00000467392+ENST00000257700__exon_number_004__gene_id_ENSG00000135249	RINT1	ENSG00000135249.3	0.36658209447541	6.20996973561004	1.48590025071457e-08	1.94989558948312e-06
ENSG00000112159.9	ENSG00000112159	ENSG00000112159_010	chr6	dexseq_prepare_annotation2.py	exon	90359743	90359917	.	-	.	ENST00000428876+ENST00000369393__exon_number_010__gene_id_ENSG00000112159	MDN1	ENSG00000112159.9	0.337777514951419	5.80541615948824	1.52851386728431e-08	2.00381615050196e-06
ENSG00000141527.3	ENSG00000141527	ENSG00000141527_004	chr17	dexseq_prepare_annotation2.py	exon	78143833	78143855	.	+	.	ENST00000573882+ENST00000575500+ENST00000575465+ENST00000576785+ENST00000573489__exon_number_004__gene_id_ENSG00000141527	CARD14	ENSG00000141527.3	0.44115227299481	5.94438554280671	1.55185437121624e-08	2.03238824120371e-06
ENSG00000074181.7	ENSG00000074181	ENSG00000074181_008	chr19	dexseq_prepare_annotation2.py	exon	15278060	15278222	.	-	.	ENST00000263388+ENST00000595514__exon_number_008__gene_id_ENSG00000074181	NOTCH3	ENSG00000074181.7	0.631262463987063	5.88974834230524	1.56848387595879e-08	2.05212314791986e-06
ENSG00000158286.13	ENSG00000158286	ENSG00000158286_014	chr1	dexseq_prepare_annotation2.py	exon	6269404	6269473	.	+	.	ENST00000485539__exon_number_014__gene_id_ENSG00000158286	RNF207	ENSG00000158286.13	-0.404457467201373	-5.97279246239675	1.57750269977354e-08	2.0618712971225e-06
ENSG00000141644.40	ENSG00000141644	ENSG00000141644_041	chr18	dexseq_prepare_annotation2.py	exon	47802748	47802786	.	-	.	ENST00000339998+ENST00000353909+ENST00000591416+ENST00000457839+ENST00000269468+ENST00000436910+ENST00000349085+ENST00000398495+ENST00000398493+ENST00000424334+ENST00000586118+ENST00000382948+ENST00000587605+ENST00000592060+ENST00000585672+ENST00000590208+ENST00000269471+ENST00000589733+ENST00000588937+ENST00000585595+ENST00000591535+ENST00000347968+ENST00000398488__exon_number_041__gene_id_ENSG0…	MBD1	ENSG00000141644.40	0.194425179505095	5.93987407276423	1.58757362756319e-08	2.07297387005616e-06
ENSG00000259472.ENSG00000221517.10	ENSG00000259472+ENSG00000221517	ENSG00000259472+ENSG00000221517_011	chr15	dexseq_prepare_annotation2.py	exon	83145848	83145848	.	-	.	ENST00000561184+ENST00000560548+ENST00000408590+ENST00000559121+ENST00000558178+ENST00000560698+ENST00000559952__exon_number_011__gene_id_ENSG00000259472+ENSG00000221517		ENSG00000259472.ENSG00000221517.10	0.693942593926509	6.35828526571474	1.60103359670862e-08	2.08801455082366e-06
ENSG00000177156.10	ENSG00000177156	ENSG00000177156_011	chr11	dexseq_prepare_annotation2.py	exon	758950	759008	.	+	.	ENST00000530119+ENST00000533796+ENST00000319006+ENST00000528097__exon_number_011__gene_id_ENSG00000177156	TALDO1	ENSG00000177156.10	0.442667435271164	6.07446560426916	1.60226838882422e-08	2.08801455082366e-06
ENSG00000147642.37	ENSG00000147642	ENSG00000147642_038	chr8	dexseq_prepare_annotation2.py	exon	110655159	110655161	.	-	.	ENST00000528716+ENST00000276646+ENST00000440310+ENST00000422135+ENST00000424158+ENST00000408908+ENST00000534501+ENST00000399066+ENST00000526302+ENST00000533171+ENST00000534578+ENST00000433638+ENST00000531284+ENST00000524720+ENST00000527600__exon_number_038__gene_id_ENSG00000147642	SYBU	ENSG00000147642.37	-0.715379837060987	-5.89948581621772	1.61346440565108e-08	2.10052298252133e-06
ENSG00000104490.49	ENSG00000104490	ENSG00000104490_050	chr8	dexseq_prepare_annotation2.py	exon	102899369	102899455	.	-	.	ENST00000518661+ENST00000311028+ENST00000521964+ENST00000522078__exon_number_050__gene_id_ENSG00000104490	NCALD	ENSG00000104490.49	-0.876708182645992	-5.89892614802037	1.61810486747995e-08	2.10448062235481e-06
ENSG00000175575.42	ENSG00000175575	ENSG00000175575_043	chr11	dexseq_prepare_annotation2.py	exon	73638774	73638779	.	+	.	ENST00000544552+ENST00000310571__exon_number_043__gene_id_ENSG00000175575	PAAF1	ENSG00000175575.42	0.714496042922482	5.90277457772838	1.63194882412992e-08	2.12038852703576e-06
ENSG00000074181.14	ENSG00000074181	ENSG00000074181_015	chr19	dexseq_prepare_annotation2.py	exon	15288722	15288901	.	-	.	ENST00000601011+ENST00000263388__exon_number_015__gene_id_ENSG00000074181	NOTCH3	ENSG00000074181.14	-0.289965525641903	-5.88052680444365	1.64507205179903e-08	2.13532950660417e-06
ENSG00000021776.23	ENSG00000021776	ENSG00000021776_024	chr15	dexseq_prepare_annotation2.py	exon	35198720	35198745	.	-	.	ENST00000543879__exon_number_024__gene_id_ENSG00000021776	AQR	ENSG00000021776.23	-0.793267578972679	-6.50739734639531	1.65495421470994e-08	2.14603821240627e-06
ENSG00000141380.19	ENSG00000141380	ENSG00000141380_020	chr18	dexseq_prepare_annotation2.py	exon	23632669	23632706	.	-	.	ENST00000539849+ENST00000579640+ENST00000578954+ENST00000415083+ENST00000269138+ENST00000585121+ENST00000269137+ENST00000585241+ENST00000539244+ENST00000545952+ENST00000542743+ENST00000542420+ENST00000579061__exon_number_020__gene_id_ENSG00000141380	SS18	ENSG00000141380.19	-0.620516192437756	-5.93724598704009	1.66881543318497e-08	2.16146892410364e-06
ENSG00000177156.15	ENSG00000177156	ENSG00000177156_016	chr11	dexseq_prepare_annotation2.py	exon	763344	763519	.	+	.	ENST00000528070+ENST00000528097+ENST00000319006+ENST00000530440__exon_number_016__gene_id_ENSG00000177156	TALDO1	ENSG00000177156.15	0.599802287922603	6.06554376282757	1.67133161996526e-08	2.16146892410364e-06
ENSG00000128973.ENSG00000260007.ENSG00000129007.9	ENSG00000128973+ENSG00000260007+ENSG00000129007	ENSG00000128973+ENSG00000260007+ENSG00000129007_010	chr15	dexseq_prepare_annotation2.py	exon	68492020	68492300	.	-	.	ENST00000354678__exon_number_010__gene_id_ENSG00000128973+ENSG00000260007+ENSG00000129007		ENSG00000128973.ENSG00000260007.ENSG00000129007.9	-0.311064198028795	-6.0367778953	1.67178539331305e-08	2.16146892410364e-06
ENSG00000181378.48	ENSG00000181378	ENSG00000181378_049	chr2	dexseq_prepare_annotation2.py	exon	219903301	219903617	.	-	.	ENST00000463683+ENST00000324264__exon_number_049__gene_id_ENSG00000181378	CCDC108	ENSG00000181378.48	0.919541595270576	6.15793623520226	1.68456402821835e-08	2.1758510757014e-06
ENSG00000266967.ENSG00000267060.ENSG00000108825.30	ENSG00000266967+ENSG00000267060+ENSG00000108825	ENSG00000266967+ENSG00000267060+ENSG00000108825_031	chr17	dexseq_prepare_annotation2.py	exon	41108045	41108220	.	-	.	ENST00000441280+ENST00000483774__exon_number_031__gene_id_ENSG00000266967+ENSG00000267060+ENSG00000108825		ENSG00000266967.ENSG00000267060.ENSG00000108825.30	-0.627330908046125	-5.89614632259548	1.68822682916105e-08	2.17844217408791e-06
ENSG00000014641.20	ENSG00000014641	ENSG00000014641_021	chr2	dexseq_prepare_annotation2.py	exon	63824533	63824672	.	+	.	ENST00000432309+ENST00000472098+ENST00000436321+ENST00000421012+ENST00000539945+ENST00000233114+ENST00000394423+ENST00000544381+ENST00000485781+ENST00000454035__exon_number_021__gene_id_ENSG00000014641	MDH1	ENSG00000014641.20	-0.415781220410836	-6.07900227326573	1.69124337515405e-08	2.18019509956501e-06
ENSG00000108961.14	ENSG00000108961	ENSG00000108961_015	chr17	dexseq_prepare_annotation2.py	exon	8193260	8193408	.	+	.	ENST00000439238+ENST00000226105+ENST00000407006+ENST00000580434__exon_number_015__gene_id_ENSG00000108961	RANGRF	ENSG00000108961.14	-0.923362851562651	-6.20620960320065	1.7011451156305e-08	2.1908116563089e-06
ENSG00000127445.27	ENSG00000127445	ENSG00000127445_028	chr19	dexseq_prepare_annotation2.py	exon	9959891	9959950	.	+	.	ENST00000586352+ENST00000247970+ENST00000591777+ENST00000586025+ENST00000585442__exon_number_028__gene_id_ENSG00000127445	PIN1	ENSG00000127445.27	0.617704626038271	6.26707229551186	1.7046821705084e-08	2.1932187271818e-06
ENSG00000068781.ENSG00000243244.ENSG00000242441.45	ENSG00000068781+ENSG00000243244+ENSG00000242441	ENSG00000068781+ENSG00000243244+ENSG00000242441_046	chr2	dexseq_prepare_annotation2.py	exon	48996214	48996260	.	+	.	ENST00000463040__exon_number_046__gene_id_ENSG00000068781+ENSG00000243244+ENSG00000242441		ENSG00000068781.ENSG00000243244.ENSG00000242441.45	0.487144713281626	6.05752630338825	1.73588652723857e-08	2.23118263519133e-06
ENSG00000092148.75	ENSG00000092148	ENSG00000092148_076	chr14	dexseq_prepare_annotation2.py	exon	31675164	31675382	.	-	.	ENST00000553616__exon_number_076__gene_id_ENSG00000092148	HECTD1	ENSG00000092148.75	-0.461967384989533	-5.89557945386043	1.74336939564751e-08	2.23861228969039e-06
ENSG00000228775	ENSG00000228775	ENSG00000228775_001	chr7	dexseq_prepare_annotation2.py	exon	141404138	141404431	.	-	.	ENST00000488785__exon_number_001__gene_id_ENSG00000228775	WEE2-AS1	ENSG00000228775	0.694439661497196	6.73692717507652	1.75742475990746e-08	2.25274104835827e-06
ENSG00000166183.33	ENSG00000166183	ENSG00000166183_034	chr14	dexseq_prepare_annotation2.py	exon	104578971	104579045	.	+	.	ENST00000551871+ENST00000551177__exon_number_034__gene_id_ENSG00000166183	ASPG	ENSG00000166183.33	0.911991362138581	6.1485421310958	1.75779899125827e-08	2.25274104835827e-06
ENSG00000114735.29	ENSG00000114735	ENSG00000114735_030	chr3	dexseq_prepare_annotation2.py	exon	50622180	50622366	.	+	.	ENST00000232854__exon_number_030__gene_id_ENSG00000114735	HEMK1	ENSG00000114735.29	-1.17127076299606	-5.99583360374727	1.80549826085173e-08	2.3116179242564e-06
ENSG00000166670	ENSG00000166670	ENSG00000166670_001	chr11	dexseq_prepare_annotation2.py	exon	102641234	102641624	.	-	.	ENST00000279441__exon_number_001__gene_id_ENSG00000166670	MMP10	ENSG00000166670	-0.775644216199846	-6.55115016772259	1.82232637184437e-08	2.33089369948876e-06
ENSG00000118900.29	ENSG00000118900	ENSG00000118900_030	chr16	dexseq_prepare_annotation2.py	exon	4926872	4926948	.	+	.	ENST00000396658+ENST00000545171+ENST00000262376+ENST00000590769__exon_number_030__gene_id_ENSG00000118900	UBN1	ENSG00000118900.29	-0.70630903122333	-5.95782100282502	1.86055140654683e-08	2.37747370160774e-06
ENSG00000014914.37	ENSG00000014914	ENSG00000014914_038	chr1	dexseq_prepare_annotation2.py	exon	149908719	149908727	.	-	.	ENST00000482025+ENST00000406732+ENST00000439741+ENST00000482343+ENST00000361405+ENST00000492824__exon_number_038__gene_id_ENSG00000014914	MTMR11	ENSG00000014914.37	0.54843408725792	6.11360030671752	1.8655636321686e-08	2.38156404301181e-06
ENSG00000175575.29	ENSG00000175575	ENSG00000175575_030	chr11	dexseq_prepare_annotation2.py	exon	73620558	73620638	.	+	.	ENST00000310571+ENST00000543814+ENST00000376384+ENST00000544909+ENST00000535604+ENST00000546039+ENST00000541951+ENST00000544552+ENST00000504441+ENST00000540659+ENST00000536003__exon_number_030__gene_id_ENSG00000175575	PAAF1	ENSG00000175575.29	0.38659484842608	5.87613530342346	1.86990654624875e-08	2.38479284054027e-06
ENSG00000074181.32	ENSG00000074181	ENSG00000074181_033	chr19	dexseq_prepare_annotation2.py	exon	15298692	15298805	.	-	.	ENST00000601011+ENST00000263388__exon_number_033__gene_id_ENSG00000074181	NOTCH3	ENSG00000074181.32	0.9562047605051	5.8547646665378	1.87894593960503e-08	2.39399925051091e-06
ENSG00000119283.9	ENSG00000119283	ENSG00000119283_010	chr1	dexseq_prepare_annotation2.py	exon	231335894	231336004	.	+	.	ENST00000366653+ENST00000366652+ENST00000449018+ENST00000444294__exon_number_010__gene_id_ENSG00000119283	TRIM67	ENSG00000119283.9	1.28274923146031	6.24403091501389	1.88273998534086e-08	2.39651111260875e-06
ENSG00000183397	ENSG00000183397	ENSG00000183397_001	chr19	dexseq_prepare_annotation2.py	exon	3539152	3539258	.	+	.	ENST00000329493__exon_number_001__gene_id_ENSG00000183397	C19orf71	ENSG00000183397	0.59683609905759	6.6194263103651	1.90425060195471e-08	2.42154746035225e-06
ENSG00000196155.27	ENSG00000196155	ENSG00000196155_028	chr16	dexseq_prepare_annotation2.py	exon	67314300	67314446	.	+	.	ENST00000379344+ENST00000427155+ENST00000360461+ENST00000563969+ENST00000393966__exon_number_028__gene_id_ENSG00000196155	PLEKHG4	ENSG00000196155.27	0.478958519322298	6.2089137386093	1.90922543345877e-08	2.42513005590929e-06
ENSG00000082397.56	ENSG00000082397	ENSG00000082397_057	chr18	dexseq_prepare_annotation2.py	exon	5431211	5431384	.	-	.	ENST00000581757__exon_number_057__gene_id_ENSG00000082397	EPB41L3	ENSG00000082397.56	0.21930256227409	5.97289483093801	1.91075659402842e-08	2.42513005590929e-06
ENSG00000227195.19	ENSG00000227195	ENSG00000227195_020	chr20	dexseq_prepare_annotation2.py	exon	26172450	26172497	.	-	.	ENST00000609914+ENST00000594150+ENST00000596223+ENST00000601901+ENST00000596537+ENST00000598448+ENST00000608521+ENST00000598150+ENST00000608084+ENST00000600225+ENST00000427348+ENST00000432499+ENST00000609012+ENST00000600263+ENST00000596767+ENST00000594130+ENST00000596058+ENST00000597361+ENST00000597267+ENST00000596111+ENST00000601079+ENST00000609202+ENST00000608487+ENST00000598451+ENST00000593517…	MIR663A	ENSG00000227195.19	-0.420957869367754	-5.83982538108544	1.9373564935204e-08	2.45466271554099e-06
ENSG00000205517.ENSG00000187266.35	ENSG00000205517+ENSG00000187266	ENSG00000205517+ENSG00000187266_036	chr19	dexseq_prepare_annotation2.py	exon	11508274	11508445	.	-	.	ENST00000566919__exon_number_036__gene_id_ENSG00000205517+ENSG00000187266		ENSG00000205517.ENSG00000187266.35	0.462907516269541	5.86914658503057	1.93775897507134e-08	2.45466271554099e-06
ENSG00000151914.13	ENSG00000151914	ENSG00000151914_014	chr6	dexseq_prepare_annotation2.py	exon	56329149	56329482	.	-	.	ENST00000524216__exon_number_014__gene_id_ENSG00000151914	DST	ENSG00000151914.13	1.14627126757123	5.77326973136373	1.95910819172141e-08	2.4793183543913e-06
ENSG00000214198	ENSG00000214198	ENSG00000214198_001	chr12	dexseq_prepare_annotation2.py	exon	104237527	104237533	.	-	.	ENST00000548527__exon_number_001__gene_id_ENSG00000214198	RP11-642P15.1	ENSG00000214198	0.383322678869716	5.91825856824409	1.98324908192936e-08	2.50745613974817e-06
ENSG00000059769.ENSG00000244115.ENSG00000242616.15	ENSG00000059769+ENSG00000244115+ENSG00000242616	ENSG00000059769+ENSG00000244115+ENSG00000242616_016	chr9	dexseq_prepare_annotation2.py	exon	114432510	114432526	.	+	.	ENST00000374293__exon_number_016__gene_id_ENSG00000059769+ENSG00000244115+ENSG00000242616		ENSG00000059769.ENSG00000244115.ENSG00000242616.15	0.646617622739057	6.25510864574981	2.08881055736463e-08	2.63838243398e-06
ENSG00000163755.26	ENSG00000163755	ENSG00000163755_027	chr3	dexseq_prepare_annotation2.py	exon	148885680	148885770	.	+	.	ENST00000296051+ENST00000460120+ENST00000460822+ENST00000478525__exon_number_027__gene_id_ENSG00000163755	HPS3	ENSG00000163755.26	-1.03699151376163	-6.10981610482837	2.09430824549957e-08	2.64278787804696e-06
ENSG00000225957.1	ENSG00000225957	ENSG00000225957_002	chrX	dexseq_prepare_annotation2.py	exon	52125745	52125850	.	+	.	ENST00000438584__exon_number_002__gene_id_ENSG00000225957	CTD-2267G17.2	ENSG00000225957.1	0.460380974859955	6.68678060121288	2.10041062524668e-08	2.64794719753653e-06
ENSG00000239961.ENSG00000250507.ENSG00000248166.ENSG00000187116.ENSG00000249654.26	ENSG00000239961+ENSG00000250507+ENSG00000248166+ENSG00000187116+ENSG00000249654	ENSG00000239961+ENSG00000250507+ENSG00000248166+ENSG00000187116+ENSG00000249654_027	chr19	dexseq_prepare_annotation2.py	exon	54842573	54842706	.	-	.	ENST00000515672__exon_number_027__gene_id_ENSG00000239961+ENSG00000250507+ENSG00000248166+ENSG00000187116+ENSG00000249654		ENSG00000239961.ENSG00000250507.ENSG00000248166.ENSG00000187116.ENSG00000249654.26	0.622633673634582	5.932792218327	2.10354682099337e-08	2.6493608040766e-06
ENSG00000147642.61	ENSG00000147642	ENSG00000147642_062	chr8	dexseq_prepare_annotation2.py	exon	110693104	110693143	.	-	.	ENST00000532189+ENST00000533171+ENST00000534184+ENST00000408889+ENST00000531230__exon_number_062__gene_id_ENSG00000147642	SYBU	ENSG00000147642.61	0.650363853461642	5.84716388061428	2.10879145037482e-08	2.65342467960129e-06
ENSG00000265381.ENSG00000162734.13	ENSG00000265381+ENSG00000162734	ENSG00000265381+ENSG00000162734_014	chr1	dexseq_prepare_annotation2.py	exon	160183826	160185166	.	+	.	ENST00000360472+ENST00000368076__exon_number_014__gene_id_ENSG00000265381+ENSG00000162734		ENSG00000265381.ENSG00000162734.13	1.13584014697752	6.44121458979569	2.14406605231476e-08	2.69523041255081e-06
ENSG00000112159.21	ENSG00000112159	ENSG00000112159_022	chr6	dexseq_prepare_annotation2.py	exon	90374206	90374347	.	-	.	ENST00000428876+ENST00000369393__exon_number_022__gene_id_ENSG00000112159	MDN1	ENSG00000112159.21	0.378656879342951	5.74217512463437	2.14854265771769e-08	2.6982781807129e-06
ENSG00000177542.2	ENSG00000177542	ENSG00000177542_003	chr11	dexseq_prepare_annotation2.py	exon	792142	792217	.	-	.	ENST00000320230+ENST00000531214__exon_number_003__gene_id_ENSG00000177542	SLC25A22	ENSG00000177542.2	0.282751307913309	5.90896919608042	2.16405790917571e-08	2.71516994675195e-06
ENSG00000236581.20	ENSG00000236581	ENSG00000236581_021	chr13	dexseq_prepare_annotation2.py	exon	33849919	33849984	.	+	.	ENST00000609788+ENST00000609063+ENST00000609335+ENST00000607944+ENST00000608803+ENST00000608695+ENST00000608981+ENST00000609995+ENST00000608197+ENST00000609615+ENST00000607935+ENST00000608628+ENST00000608060+ENST00000608496__exon_number_021__gene_id_ENSG00000236581	STARD13-AS	ENSG00000236581.20	-0.910851227499622	-5.83623415922281	2.1720401970284e-08	2.72258716365174e-06
ENSG00000140943.6	ENSG00000140943	ENSG00000140943_007	chr16	dexseq_prepare_annotation2.py	exon	84092908	84093033	.	-	.	ENST00000343411+ENST00000564049+ENST00000570064+ENST00000562886+ENST00000561936__exon_number_007__gene_id_ENSG00000140943	MBTPS1	ENSG00000140943.6	0.892629119327744	5.85695182555681	2.18575065529483e-08	2.73716350394344e-06
ENSG00000164896.33	ENSG00000164896	ENSG00000164896_034	chr7	dexseq_prepare_annotation2.py	exon	150776585	150776586	.	-	.	ENST00000496663+ENST00000467237__exon_number_034__gene_id_ENSG00000164896	FASTK	ENSG00000164896.33	-0.480068329729194	-6.17712661755335	2.19340349530399e-08	2.74413351278807e-06
ENSG00000254615.ENSG00000164830.48	ENSG00000254615+ENSG00000164830	ENSG00000254615+ENSG00000164830_049	chr8	dexseq_prepare_annotation2.py	exon	107764911	107764917	.	+	.	ENST00000445937+ENST00000312046__exon_number_049__gene_id_ENSG00000254615+ENSG00000164830		ENSG00000254615.ENSG00000164830.48	0.485278892414464	5.86858873088025	2.19594250475449e-08	2.7446985171831e-06
ENSG00000231870.2	ENSG00000231870	ENSG00000231870_003	chr17	dexseq_prepare_annotation2.py	exon	28895211	28895336	.	-	.	ENST00000420566__exon_number_003__gene_id_ENSG00000231870	KRT17P3	ENSG00000231870.2	0.464287678841442	6.58026679985558	2.20007079485435e-08	2.74724699662491e-06
ENSG00000175198.30	ENSG00000175198	ENSG00000175198_031	chr13	dexseq_prepare_annotation2.py	exon	101179551	101179598	.	+	.	ENST00000428969__exon_number_031__gene_id_ENSG00000175198	PCCA	ENSG00000175198.30	-0.446372549761939	-5.99233452981182	2.20505096038634e-08	2.75085337504971e-06
ENSG00000165929.ENSG00000133962.65	ENSG00000165929+ENSG00000133962	ENSG00000165929+ENSG00000133962_066	chr14	dexseq_prepare_annotation2.py	exon	92332619	92332969	.	-	.	ENST00000555302__exon_number_066__gene_id_ENSG00000165929+ENSG00000133962		ENSG00000165929.ENSG00000133962.65	-0.642025722746192	-5.86479949964318	2.23815473940616e-08	2.78950453582726e-06
ENSG00000127586.72	ENSG00000127586	ENSG00000127586_073	chr16	dexseq_prepare_annotation2.py	exon	850687	850737	.	+	.	ENST00000564940__exon_number_073__gene_id_ENSG00000127586	CHTF18	ENSG00000127586.72	0.276837379786192	5.89122037022097	2.2678573959803e-08	2.82384754867475e-06
ENSG00000135250.2	ENSG00000135250	ENSG00000135250_003	chr7	dexseq_prepare_annotation2.py	exon	104755834	104755950	.	-	.	ENST00000493638+ENST00000465072__exon_number_003__gene_id_ENSG00000135250	SRPK2	ENSG00000135250.2	-0.468184722116376	-5.92696014945171	2.27058914127764e-08	2.82457422514149e-06
ENSG00000198626.103	ENSG00000198626	ENSG00000198626_104	chr1	dexseq_prepare_annotation2.py	exon	237954729	237954815	.	+	.	ENST00000542537+ENST00000360064+ENST00000366574__exon_number_104__gene_id_ENSG00000198626	RYR2	ENSG00000198626.103	0.593150247136639	5.86783649091968	2.27994071415572e-08	2.83352669719869e-06
ENSG00000022840.60	ENSG00000022840	ENSG00000022840_061	chr12	dexseq_prepare_annotation2.py	exon	121008006	121008034	.	+	.	ENST00000542701__exon_number_061__gene_id_ENSG00000022840	RNF10	ENSG00000022840.60	-0.917916814593628	-5.92514312820365	2.29076405683011e-08	2.84428966070382e-06
ENSG00000133818.10	ENSG00000133818	ENSG00000133818_011	chr11	dexseq_prepare_annotation2.py	exon	14316006	14316016	.	-	.	ENST00000526717__exon_number_011__gene_id_ENSG00000133818	RRAS2	ENSG00000133818.10	-0.45953516597737	-6.22735918593529	2.3493970543768e-08	2.91433838946181e-06
ENSG00000140983.43	ENSG00000140983	ENSG00000140983_044	chr16	dexseq_prepare_annotation2.py	exon	720776	720888	.	+	.	ENST00000569943+ENST00000563776+ENST00000561983__exon_number_044__gene_id_ENSG00000140983	RHOT2	ENSG00000140983.43	-0.315496652169806	-5.74246102412713	2.39196437855263e-08	2.96434499690393e-06
ENSG00000091536.43	ENSG00000091536	ENSG00000091536_044	chr17	dexseq_prepare_annotation2.py	exon	18052800	18052894	.	+	.	ENST00000205890+ENST00000578999__exon_number_044__gene_id_ENSG00000091536	MYO15A	ENSG00000091536.43	0.71992461668572	5.74317734801581	2.4128347726766e-08	2.98739389288581e-06
ENSG00000168619.33	ENSG00000168619	ENSG00000168619_034	chr8	dexseq_prepare_annotation2.py	exon	39587583	39587583	.	+	.	ENST00000379866__exon_number_034__gene_id_ENSG00000168619	ADAM18	ENSG00000168619.33	0.48588039885886	6.18176145125964	2.46122939999863e-08	3.04444583797196e-06
ENSG00000227028.6	ENSG00000227028	ENSG00000227028_007	chr2	dexseq_prepare_annotation2.py	exon	40292493	40292612	.	+	.	ENST00000597385+ENST00000599268__exon_number_007__gene_id_ENSG00000227028	SLC8A1-AS1	ENSG00000227028.6	-0.392909578327705	-5.85911678818991	2.46651751426124e-08	3.04811956233737e-06
ENSG00000163482.22	ENSG00000163482	ENSG00000163482_023	chr2	dexseq_prepare_annotation2.py	exon	219544616	219544772	.	+	.	ENST00000392105+ENST00000392106+ENST00000295709+ENST00000440309__exon_number_023__gene_id_ENSG00000163482	STK36	ENSG00000163482.22	0.384902932018314	5.86960001247463	2.52389839756329e-08	3.1161021257953e-06
ENSG00000174080.11	ENSG00000174080	ENSG00000174080_012	chr11	dexseq_prepare_annotation2.py	exon	66332463	66332477	.	-	.	ENST00000525733+ENST00000530565+ENST00000527141+ENST00000524994+ENST00000310325__exon_number_012__gene_id_ENSG00000174080	CTSF	ENSG00000174080.11	0.438172660086525	6.00619221735004	2.56843774832671e-08	3.16811736481924e-06
ENSG00000055208.ENSG00000228408.2	ENSG00000055208+ENSG00000228408	ENSG00000055208+ENSG00000228408_003	chr6	dexseq_prepare_annotation2.py	exon	149539759	149539776	.	+	.	ENST00000443992+ENST00000451095__exon_number_003__gene_id_ENSG00000055208+ENSG00000228408		ENSG00000055208.ENSG00000228408.2	1.11227186718126	6.24308662649444	2.58813105068584e-08	3.18941671718492e-06
ENSG00000165458.53	ENSG00000165458	ENSG00000165458_054	chr11	dexseq_prepare_annotation2.py	exon	71948250	71948703	.	+	.	ENST00000541752+ENST00000541756+ENST00000538751+ENST00000298229__exon_number_054__gene_id_ENSG00000165458	INPPL1	ENSG00000165458.53	1.21614233330432	6.00159033280079	2.62368774067939e-08	3.23020671661228e-06
ENSG00000092148.76	ENSG00000092148	ENSG00000092148_077	chr14	dexseq_prepare_annotation2.py	exon	31676222	31676596	.	-	.	ENST00000399332+ENST00000556224__exon_number_077__gene_id_ENSG00000092148	HECTD1	ENSG00000092148.76	-0.429350502083342	-5.80655436583316	2.73815726678196e-08	3.36798466652847e-06
ENSG00000266967.ENSG00000267060.ENSG00000108825.31	ENSG00000266967+ENSG00000267060+ENSG00000108825	ENSG00000266967+ENSG00000267060+ENSG00000108825_032	chr17	dexseq_prepare_annotation2.py	exon	41108221	41108332	.	-	.	ENST00000491665+ENST00000421990+ENST00000427569+ENST00000486664+ENST00000450475+ENST00000423601+ENST00000591910+ENST00000430739+ENST00000483774+ENST00000409399+ENST00000409103+ENST00000478040+ENST00000441280+ENST00000360221__exon_number_032__gene_id_ENSG00000266967+ENSG00000267060+ENSG00000108825		ENSG00000266967.ENSG00000267060.ENSG00000108825.31	-0.544887997722391	-5.79544651637418	2.81723126605712e-08	3.45965000954359e-06
ENSG00000108883.74	ENSG00000108883	ENSG00000108883_075	chr17	dexseq_prepare_annotation2.py	exon	42976343	42976409	.	-	.	ENST00000591382+ENST00000593072+ENST00000592701__exon_number_075__gene_id_ENSG00000108883	EFTUD2	ENSG00000108883.74	-0.571836376377791	-5.95457882544371	2.81794306764914e-08	3.45965000954359e-06
ENSG00000266365.8	ENSG00000266365	ENSG00000266365_009	chr17	dexseq_prepare_annotation2.py	exon	60324367	60324514	.	-	.	ENST00000577881__exon_number_009__gene_id_ENSG00000266365	RP11-51L5.3	ENSG00000266365.8	0.393728565329941	6.22134916101734	2.83293821059663e-08	3.47194926030954e-06
ENSG00000253729.28	ENSG00000253729	ENSG00000253729_029	chr8	dexseq_prepare_annotation2.py	exon	48730011	48730122	.	-	.	ENST00000314191+ENST00000523565+ENST00000518216+ENST00000338368__exon_number_029__gene_id_ENSG00000253729	PRKDC	ENSG00000253729.28	0.281880969224669	5.69040169077391	2.83324198701955e-08	3.47194926030954e-06
ENSG00000238098.5	ENSG00000238098	ENSG00000238098_006	chr16	dexseq_prepare_annotation2.py	exon	2395176	2395281	.	+	.	ENST00000466730+ENST00000505660__exon_number_006__gene_id_ENSG00000238098	ABCA17P	ENSG00000238098.5	-0.484975484413366	-5.93666524751748	2.86885058710072e-08	3.51231187008647e-06
ENSG00000151490.15	ENSG00000151490	ENSG00000151490_016	chr12	dexseq_prepare_annotation2.py	exon	15677748	15677899	.	+	.	ENST00000348962+ENST00000281171__exon_number_016__gene_id_ENSG00000151490	PTPRO	ENSG00000151490.15	0.509737400901709	5.98172686108356	2.87588772424006e-08	3.51765210207071e-06
ENSG00000066855.14	ENSG00000066855	ENSG00000066855_015	chr8	dexseq_prepare_annotation2.py	exon	66617062	66617072	.	+	.	ENST00000458689+ENST00000262146+ENST00000424808+ENST00000518636+ENST00000518800+ENST00000517944__exon_number_015__gene_id_ENSG00000066855	MTFR1	ENSG00000066855.14	-0.357799243619123	-5.8344713088699	2.89054961288716e-08	3.53229998186728e-06
ENSG00000263738.ENSG00000120251.13	ENSG00000263738+ENSG00000120251	ENSG00000263738+ENSG00000120251_014	chr4	dexseq_prepare_annotation2.py	exon	158142394	158142694	.	+	.	ENST00000323661__exon_number_014__gene_id_ENSG00000263738+ENSG00000120251		ENSG00000263738.ENSG00000120251.13	0.336342950381293	5.94768285932412	2.91047936272575e-08	3.55335209772931e-06
ENSG00000022840.44	ENSG00000022840	ENSG00000022840_045	chr12	dexseq_prepare_annotation2.py	exon	121001288	121001293	.	+	.	ENST00000325954+ENST00000544124+ENST00000540046+ENST00000546262+ENST00000413266+ENST00000543675+ENST00000545419__exon_number_045__gene_id_ENSG00000022840	RNF10	ENSG00000022840.44	-0.754366459416843	-5.8737297884321	2.94046305181267e-08	3.58662844359736e-06
ENSG00000215029.ENSG00000185945.7	ENSG00000215029+ENSG00000185945	ENSG00000215029+ENSG00000185945_008	chrX	dexseq_prepare_annotation2.py	exon	101619617	101619711	.	-	.	ENST00000489531__exon_number_008__gene_id_ENSG00000215029+ENSG00000185945		ENSG00000215029.ENSG00000185945.7	0.210427579818704	5.82154699736247	2.9729828993971e-08	3.62195822161284e-06
ENSG00000105576.46	ENSG00000105576	ENSG00000105576_047	chr19	dexseq_prepare_annotation2.py	exon	12826255	12826352	.	-	.	ENST00000588484+ENST00000425528+ENST00000592287+ENST00000588216+ENST00000586775+ENST00000587654+ENST00000450764+ENST00000585886+ENST00000356861+ENST00000441499__exon_number_047__gene_id_ENSG00000105576	TNPO2	ENSG00000105576.46	-0.554321547969349	-5.75241675323287	2.97493697521608e-08	3.62195822161284e-06
ENSG00000040608.2	ENSG00000040608	ENSG00000040608_003	chr22	dexseq_prepare_annotation2.py	exon	20230120	20230371	.	-	.	ENST00000043402+ENST00000425986+ENST00000416372+ENST00000469601__exon_number_003__gene_id_ENSG00000040608	RTN4R	ENSG00000040608.2	-1.22933904823048	-6.5875101376699	2.98931371192093e-08	3.63609501079345e-06
ENSG00000177479.50	ENSG00000177479	ENSG00000177479_051	chr3	dexseq_prepare_annotation2.py	exon	49008138	49008146	.	+	.	ENST00000482342+ENST00000465217__exon_number_051__gene_id_ENSG00000177479	ARIH2	ENSG00000177479.50	0.411463907333492	5.73795705318001	3.02334846380562e-08	3.67409488130625e-06
ENSG00000167178.3	ENSG00000167178	ENSG00000167178_004	chr15	dexseq_prepare_annotation2.py	exon	74421699	74421714	.	+	.	ENST00000445793__exon_number_004__gene_id_ENSG00000167178	ISLR2	ENSG00000167178.3	-0.812435838589871	-6.02745980626859	3.03514634731617e-08	3.6850263902332e-06
ENSG00000187736.ENSG00000213901.12	ENSG00000187736+ENSG00000213901	ENSG00000187736+ENSG00000213901_013	chr2	dexseq_prepare_annotation2.py	exon	219942829	219942928	.	-	.	ENST00000426304+ENST00000318673+ENST00000418099+ENST00000494211+ENST00000356853+ENST00000491159+ENST00000483627+ENST00000457600+ENST00000498327+ENST00000409720__exon_number_013__gene_id_ENSG00000187736+ENSG00000213901		ENSG00000187736.ENSG00000213901.12	-0.342940273767138	-5.75109679922166	3.05818405119211e-08	3.70957161169003e-06
ENSG00000114735.2	ENSG00000114735	ENSG00000114735_003	chr3	dexseq_prepare_annotation2.py	exon	50606705	50606908	.	+	.	ENST00000232854__exon_number_003__gene_id_ENSG00000114735	HEMK1	ENSG00000114735.2	0.480426088249272	5.88588250026254	3.06619275941221e-08	3.71585824647329e-06
ENSG00000175575.12	ENSG00000175575	ENSG00000175575_013	chr11	dexseq_prepare_annotation2.py	exon	73589865	73591748	.	+	.	ENST00000381783__exon_number_013__gene_id_ENSG00000175575	PAAF1	ENSG00000175575.12	-0.643913402300965	-5.77663378930437	3.09810292863544e-08	3.75107233870484e-06
ENSG00000101353.33	ENSG00000101353	ENSG00000101353_034	chr20	dexseq_prepare_annotation2.py	exon	35807202	35807369	.	-	.	ENST00000422138__exon_number_034__gene_id_ENSG00000101353	MROH8	ENSG00000101353.33	0.523463203673358	6.1588810772401	3.1381576307028e-08	3.79607367712493e-06
ENSG00000103197.52	ENSG00000103197	ENSG00000103197_053	chr16	dexseq_prepare_annotation2.py	exon	2124391	2124653	.	+	.	ENST00000463808__exon_number_053__gene_id_ENSG00000103197	TSC2	ENSG00000103197.52	0.726630148223633	5.72691946433051	3.14331584272074e-08	3.79881853716459e-06
ENSG00000033170.4	ENSG00000033170	ENSG00000033170_005	chr14	dexseq_prepare_annotation2.py	exon	65878592	65878608	.	+	.	ENST00000342677+ENST00000556518+ENST00000360689+ENST00000394586+ENST00000557164__exon_number_005__gene_id_ENSG00000033170	FUT8	ENSG00000033170.4	-0.600557214973685	-5.95998444557142	3.17931126440892e-08	3.83879209224853e-06
ENSG00000147206.35	ENSG00000147206	ENSG00000147206_036	chrX	dexseq_prepare_annotation2.py	exon	102347924	102348022	.	-	.	ENST00000425644+ENST00000425463+ENST00000395065__exon_number_036__gene_id_ENSG00000147206	NXF3	ENSG00000147206.35	-0.821690157922552	-5.94145390042965	3.21426189845934e-08	3.87743195198642e-06
ENSG00000123560.37	ENSG00000123560	ENSG00000123560_038	chrX	dexseq_prepare_annotation2.py	exon	103041613	103041655	.	+	.	ENST00000478642+ENST00000303958+ENST00000418604+ENST00000485931+ENST00000476160__exon_number_038__gene_id_ENSG00000123560	PLP1	ENSG00000123560.37	-0.582018001664977	-5.76008930866497	3.28129996521721e-08	3.95467324588859e-06
ENSG00000138744.ENSG00000198301.59	ENSG00000138744+ENSG00000198301	ENSG00000138744+ENSG00000198301_060	chr4	dexseq_prepare_annotation2.py	exon	76898822	76898838	.	-	.	ENST00000395710+ENST00000515836+ENST00000503411+ENST00000356260+ENST00000504975__exon_number_060__gene_id_ENSG00000138744+ENSG00000198301		ENSG00000138744.ENSG00000198301.59	0.789470021990213	5.76406834343321	3.30076684589581e-08	3.97449204945049e-06
ENSG00000036448.10	ENSG00000036448	ENSG00000036448_011	chr8	dexseq_prepare_annotation2.py	exon	2021419	2021580	.	+	.	ENST00000262113__exon_number_011__gene_id_ENSG00000036448	MYOM2	ENSG00000036448.10	-0.581431687543753	-5.74845557405437	3.31420559889234e-08	3.98702268977818e-06
ENSG00000175899.58	ENSG00000175899	ENSG00000175899_059	chr12	dexseq_prepare_annotation2.py	exon	9268360	9268456	.	-	.	ENST00000467091+ENST00000539638+ENST00000404455+ENST00000497324+ENST00000318602__exon_number_059__gene_id_ENSG00000175899	A2M	ENSG00000175899.58	-0.39395013803562	-5.75241767069133	3.32707820033679e-08	3.99884995872107e-06
ENSG00000142453	ENSG00000142453	ENSG00000142453_001	chr19	dexseq_prepare_annotation2.py	exon	10982189	10982271	.	+	.	ENST00000327064__exon_number_001__gene_id_ENSG00000142453	CARM1	ENSG00000142453	-0.573886013161158	-6.05235772288558	3.35345610437599e-08	4.02687296537255e-06
ENSG00000149179.48	ENSG00000149179	ENSG00000149179_049	chr11	dexseq_prepare_annotation2.py	exon	47183463	47183779	.	+	.	ENST00000278460+ENST00000378615+ENST00000395460+ENST00000525895__exon_number_049__gene_id_ENSG00000149179	C11orf49	ENSG00000149179.48	-0.531654509223899	-5.75049754025107	3.35957964987003e-08	4.03054533377518e-06
[truncated: 8,599 more rows]
