# Supplementary material for: The transcriptomic response of cells to a drug combination is more than the sum of the responses to the monotherapies
Source: eLife. 2020 Sep 18;9:e52707. doi: 10.7554/eLife.52707 (PMC7546737; doi:10.7554/eLife.52707)
Supplement: Source data 8. [file elife-52707-data8.zip › Supplementary Item 13 Differential Splicing/WFA_singlet_DMSO_singlet_9_dynsyn_exon_O_fcounts_O_flatten_exon_name.mtrx_exons_intragene_t_test_FDR_10]

V1	V2	V3	V4	V5	V6	V7	V8	V9	V10	V11	V12	id	logFC	t	P.Value	FDR
ENSG00000145362.95	ENSG00000145362	ENSG00000145362_096	chr4	dexseq_prepare_annotation2.py	exon	114304892	114304896	.	+	.	ENST00000357077+ENST00000505342__exon_number_096__gene_id_ENSG00000145362	ANK2	ENSG00000145362.95	4.13813984854777	39.137022806039	1.74391730426886e-99	2.37638379300805e-94
ENSG00000227195.62	ENSG00000227195	ENSG00000227195_063	chr20	dexseq_prepare_annotation2.py	exon	26231899	26232102	.	-	.	ENST00000596767+ENST00000594130+ENST00000601901+ENST00000601119__exon_number_063__gene_id_ENSG00000227195	MIR663A	ENSG00000227195.62	-3.14459305432957	-39.9681940702478	5.42655917671508e-99	3.69730469666717e-94
ENSG00000087460.93	ENSG00000087460	ENSG00000087460_094	chr20	dexseq_prepare_annotation2.py	exon	57485041	57485062	.	+	.	ENST00000496934+ENST00000371075+ENST00000494081+ENST00000477931+ENST00000487862+ENST00000306090+ENST00000371095+ENST00000371085+ENST00000265620+ENST00000464624+ENST00000313949+ENST00000480975+ENST00000488546+ENST00000371102+ENST00000476196+ENST00000371100+ENST00000354359__exon_number_094__gene_id_ENSG00000087460	GNAS	ENSG00000087460.93	5.21601592558133	40.9596170660021	2.02569919474778e-97	9.20119840568986e-93
ENSG00000100106.ENSG00000100101.26	ENSG00000100106+ENSG00000100101	ENSG00000100106+ENSG00000100101_027	chr22	dexseq_prepare_annotation2.py	exon	38122511	38122577	.	+	.	ENST00000492485__exon_number_027__gene_id_ENSG00000100106+ENSG00000100101		ENSG00000100106.ENSG00000100101.26	-5.36443863972083	-43.4644304248888	1.07649310255931e-96	3.66726214016124e-92
ENSG00000112159.108	ENSG00000112159	ENSG00000112159_109	chr6	dexseq_prepare_annotation2.py	exon	90504296	90504520	.	-	.	ENST00000369393+ENST00000428876+ENST00000439638__exon_number_109__gene_id_ENSG00000112159	MDN1	ENSG00000112159.108	-1.99721711109287	-28.6341997686604	1.50674293038827e-89	4.10638677790437e-85
ENSG00000180448.9	ENSG00000180448	ENSG00000180448_010	chr19	dexseq_prepare_annotation2.py	exon	1071220	1071357	.	+	.	ENST00000543365__exon_number_010__gene_id_ENSG00000180448	HMHA1	ENSG00000180448.9	-4.42044046914676	-43.382248227637	9.13858597646346e-87	2.07547949209124e-82
ENSG00000091536.72	ENSG00000091536	ENSG00000091536_073	chr17	dexseq_prepare_annotation2.py	exon	18062239	18062311	.	+	.	ENST00000578472+ENST00000556535+ENST00000418233+ENST00000557655+ENST00000205890+ENST00000433411__exon_number_073__gene_id_ENSG00000091536	MYO15A	ENSG00000091536.72	-2.30289412844424	-29.9069509943951	1.92658010073999e-86	3.7504184369648e-82
ENSG00000227195.65	ENSG00000227195	ENSG00000227195_066	chr20	dexseq_prepare_annotation2.py	exon	26232142	26232162	.	-	.	ENST00000601119__exon_number_066__gene_id_ENSG00000227195	MIR663A	ENSG00000227195.65	-3.0290115347951	-33.8730202123109	3.83464089957228e-86	6.5316876432752e-82
ENSG00000166689.59	ENSG00000166689	ENSG00000166689_060	chr11	dexseq_prepare_annotation2.py	exon	17035672	17035689	.	-	.	ENST00000355661+ENST00000448080+ENST00000531066__exon_number_060__gene_id_ENSG00000166689	PLEKHA7	ENSG00000166689.59	-2.89012453969623	-34.501823986101	9.73488756204461e-84	1.4739376926857e-79
ENSG00000215029.ENSG00000185945.4	ENSG00000215029+ENSG00000185945	ENSG00000215029+ENSG00000185945_005	chrX	dexseq_prepare_annotation2.py	exon	101618901	101618973	.	-	.	ENST00000457521+ENST00000372750+ENST00000372749+ENST00000412230__exon_number_005__gene_id_ENSG00000215029+ENSG00000185945		ENSG00000215029.ENSG00000185945.4	-4.26520001822883	-39.2091425923905	5.12578748435333e-82	6.98475683130375e-78
ENSG00000112159.107	ENSG00000112159	ENSG00000112159_108	chr6	dexseq_prepare_annotation2.py	exon	90503819	90503926	.	-	.	ENST00000369393+ENST00000428876+ENST00000439638__exon_number_108__gene_id_ENSG00000112159	MDN1	ENSG00000112159.107	-1.96308756980729	-26.0482715357899	1.86548052357337e-80	2.31094031368884e-76
ENSG00000091536.73	ENSG00000091536	ENSG00000091536_074	chr17	dexseq_prepare_annotation2.py	exon	18062589	18062661	.	+	.	ENST00000578472+ENST00000556535+ENST00000557190+ENST00000418233+ENST00000557655+ENST00000205890+ENST00000433411__exon_number_074__gene_id_ENSG00000091536	MYO15A	ENSG00000091536.73	-2.24622716679471	-27.7307178056474	6.66107499322391e-80	7.56403921751369e-76
ENSG00000145362.94	ENSG00000145362	ENSG00000145362_095	chr4	dexseq_prepare_annotation2.py	exon	114304889	114304891	.	+	.	ENST00000357077+ENST00000506722+ENST00000505342__exon_number_095__gene_id_ENSG00000145362	ANK2	ENSG00000145362.94	4.30836346596734	29.5040645801152	2.38731663632144e-77	2.50240366216626e-73
ENSG00000254485.ENSG00000196220.ENSG00000206573.106	ENSG00000254485+ENSG00000196220+ENSG00000206573	ENSG00000254485+ENSG00000196220+ENSG00000206573_107	chr3	dexseq_prepare_annotation2.py	exon	9439178	9439179	.	-	.	ENST00000520447+ENST00000518437+ENST00000469846__exon_number_107__gene_id_ENSG00000254485+ENSG00000196220+ENSG00000206573		ENSG00000254485.ENSG00000196220.ENSG00000206573.106	-4.99130437877248	-26.1081232241342	3.23894489326915e-77	3.1525807412222e-73
ENSG00000227195.58	ENSG00000227195	ENSG00000227195_059	chr20	dexseq_prepare_annotation2.py	exon	26189979	26189993	.	-	.	ENST00000600225+ENST00000601079__exon_number_059__gene_id_ENSG00000227195	MIR663A	ENSG00000227195.58	-3.21981660382359	-30.0046637958565	4.06261364756028e-77	3.69066782608064e-73
ENSG00000148337.6	ENSG00000148337	ENSG00000148337_007	chr9	dexseq_prepare_annotation2.py	exon	130928431	130928547	.	-	.	ENST00000393608+ENST00000325721+ENST00000372948+ENST00000415526+ENST00000485862+ENST00000541172+ENST00000461765+ENST00000372938+ENST00000372954+ENST00000357558+ENST00000538431+ENST00000277465+ENST00000471773__exon_number_007__gene_id_ENSG00000148337	CIZ1	ENSG00000148337.6	2.66467660005155	26.1059351798659	2.75728844391958e-76	2.34829640242243e-72
ENSG00000213398.ENSG00000124067.ENSG00000267660.56	ENSG00000213398+ENSG00000124067+ENSG00000267660	ENSG00000213398+ENSG00000124067+ENSG00000267660_057	chr16	dexseq_prepare_annotation2.py	exon	67983703	67983809	.	-	.	ENST00000576616+ENST00000537830+ENST00000338335+ENST00000422611+ENST00000576513+ENST00000574665+ENST00000572037+ENST00000570802+ENST00000573023+ENST00000541864+ENST00000316341__exon_number_057__gene_id_ENSG00000213398+ENSG00000124067+ENSG00000267660		ENSG00000213398.ENSG00000124067.ENSG00000267660.56	-4.90199971307382	-33.7622547928597	3.37982347514713e-75	2.70916709110514e-71
ENSG00000138744.ENSG00000198301.7	ENSG00000138744+ENSG00000198301	ENSG00000138744+ENSG00000198301_008	chr4	dexseq_prepare_annotation2.py	exon	76839914	76839942	.	-	.	ENST00000602782+ENST00000286733__exon_number_008__gene_id_ENSG00000138744+ENSG00000198301		ENSG00000138744.ENSG00000198301.7	-3.38558326858614	-32.5038764312046	7.62193060487474e-75	5.77009787630259e-71
ENSG00000138744.ENSG00000198301.3	ENSG00000138744+ENSG00000198301	ENSG00000138744+ENSG00000198301_004	chr4	dexseq_prepare_annotation2.py	exon	76835458	76835491	.	-	.	ENST00000513045+ENST00000511606+ENST00000286733__exon_number_004__gene_id_ENSG00000138744+ENSG00000198301		ENSG00000138744.ENSG00000198301.3	-3.38738346997405	-31.9688577667649	8.62708722963137e-74	6.18730155536936e-70
ENSG00000227195.64	ENSG00000227195	ENSG00000227195_065	chr20	dexseq_prepare_annotation2.py	exon	26232129	26232141	.	-	.	ENST00000594130+ENST00000601119__exon_number_065__gene_id_ENSG00000227195	MIR663A	ENSG00000227195.64	-3.02020830365249	-28.4035524338816	3.6595403921809e-73	2.49337295310658e-69
ENSG00000066855.1	ENSG00000066855	ENSG00000066855_002	chr8	dexseq_prepare_annotation2.py	exon	66556974	66557019	.	+	.	ENST00000523222+ENST00000523170+ENST00000262146+ENST00000522239+ENST00000424808__exon_number_002__gene_id_ENSG00000066855	MTFR1	ENSG00000066855.1	-2.51037018357645	-34.9076666977623	1.00483888573267e-72	6.52030383057782e-69
ENSG00000092148.74	ENSG00000092148	ENSG00000092148_075	chr14	dexseq_prepare_annotation2.py	exon	31675003	31675163	.	-	.	ENST00000399332+ENST00000553700+ENST00000556224+ENST00000556474+ENST00000553616__exon_number_075__gene_id_ENSG00000092148	HECTD1	ENSG00000092148.74	2.30887090219496	30.6024719328005	6.25648487199448e-72	3.87523829114578e-68
ENSG00000172890.1	ENSG00000172890	ENSG00000172890_002	chr11	dexseq_prepare_annotation2.py	exon	71164255	71164256	.	+	.	ENST00000533612+ENST00000534634+ENST00000319023__exon_number_002__gene_id_ENSG00000172890	NADSYN1	ENSG00000172890.1	2.49434620805833	27.6342723094216	3.24530348850142e-71	1.92272943681575e-67
ENSG00000223745.58	ENSG00000223745	ENSG00000223745_059	chr1	dexseq_prepare_annotation2.py	exon	93806015	93806029	.	-	.	ENST00000452347+ENST00000411670+ENST00000451302+ENST00000413606+ENST00000421202+ENST00000457387+ENST00000449305+ENST00000438777+ENST00000447577__exon_number_059__gene_id_ENSG00000223745	RP4-717I23.3	ENSG00000223745.58	3.07007152844624	26.5447056087403	3.17713435366015e-70	1.8039106957092e-66
ENSG00000114735.22	ENSG00000114735	ENSG00000114735_023	chr3	dexseq_prepare_annotation2.py	exon	50617371	50617546	.	+	.	ENST00000448997+ENST00000482974__exon_number_023__gene_id_ENSG00000114735	HEMK1	ENSG00000114735.22	-3.82080629196475	-36.9131179067693	4.94614528530425e-68	2.69598551837022e-64
ENSG00000092148.73	ENSG00000092148	ENSG00000092148_074	chr14	dexseq_prepare_annotation2.py	exon	31672277	31672842	.	-	.	ENST00000556474__exon_number_074__gene_id_ENSG00000092148	HECTD1	ENSG00000092148.73	2.13878625391795	28.6630503625613	8.47578988328195e-68	4.44219407701993e-64
ENSG00000227195.57	ENSG00000227195	ENSG00000227195_058	chr20	dexseq_prepare_annotation2.py	exon	26189960	26189978	.	-	.	ENST00000600225+ENST00000601079+ENST00000610014__exon_number_058__gene_id_ENSG00000227195	MIR663A	ENSG00000227195.57	-3.19614821780494	-26.2674888278925	1.12222429207671e-67	5.66378287438581e-64
ENSG00000227195.63	ENSG00000227195	ENSG00000227195_064	chr20	dexseq_prepare_annotation2.py	exon	26232103	26232128	.	-	.	ENST00000594130+ENST00000601901+ENST00000601119__exon_number_064__gene_id_ENSG00000227195	MIR663A	ENSG00000227195.63	-2.98126721967966	-25.9217611787153	9.14611850281746e-67	4.45112189294081e-63
ENSG00000141002.ENSG00000267048.ENSG00000198211.ENSG00000258839.ENSG00000256390.ENSG00000258947.29	ENSG00000141002+ENSG00000267048+ENSG00000198211+ENSG00000258839+ENSG00000256390+ENSG00000258947	ENSG00000141002+ENSG00000267048+ENSG00000198211+ENSG00000258839+ENSG00000256390+ENSG00000258947_030	chr16	dexseq_prepare_annotation2.py	exon	89961446	89961490	.	+	.	ENST00000263347+ENST00000263346+ENST00000566751+ENST00000562184+ENST00000562256__exon_number_030__gene_id_ENSG00000141002+ENSG00000267048+ENSG00000198211+ENSG00000258839+ENSG00000256390+ENSG00000258947		ENSG00000141002.ENSG00000267048.ENSG00000198211.ENSG00000258839.ENSG00000256390.ENSG00000258947.29	-1.93172391479663	-23.440179401183	1.1832877958146e-66	5.56010614042305e-63
ENSG00000102893.53	ENSG00000102893	ENSG00000102893_054	chr16	dexseq_prepare_annotation2.py	exon	47697646	47698301	.	+	.	ENST00000568171__exon_number_054__gene_id_ENSG00000102893	PHKB	ENSG00000102893.53	-2.09068075603494	-23.961034033895	2.92288974760614e-66	1.32764472412349e-62
ENSG00000158286.41	ENSG00000158286	ENSG00000158286_042	chr1	dexseq_prepare_annotation2.py	exon	6281352	6281359	.	+	.	ENST00000377939__exon_number_042__gene_id_ENSG00000158286	RNF207	ENSG00000158286.41	2.610277066486	32.9395220592919	4.27467528084015e-66	1.87902314998143e-62
ENSG00000068878.14	ENSG00000068878	ENSG00000068878_015	chr2	dexseq_prepare_annotation2.py	exon	54114396	54114453	.	-	.	ENST00000421748+ENST00000389993+ENST00000404125+ENST00000476586__exon_number_015__gene_id_ENSG00000068878	PSME4	ENSG00000068878.14	-4.62373292293239	-38.8175453019145	5.19588494369905e-66	2.21258641757199e-62
ENSG00000129467.ENSG00000129465.ENSG00000258973.18	ENSG00000129467+ENSG00000129465+ENSG00000258973	ENSG00000129467+ENSG00000129465+ENSG00000258973_019	chr14	dexseq_prepare_annotation2.py	exon	24791431	24791569	.	-	.	ENST00000557056+ENST00000560635+ENST00000554577__exon_number_019__gene_id_ENSG00000129467+ENSG00000129465+ENSG00000258973		ENSG00000129467.ENSG00000129465.ENSG00000258973.18	-2.61146239845406	-22.4184542141204	6.59399573817304e-66	2.72286065834432e-62
ENSG00000180448.3	ENSG00000180448	ENSG00000180448_004	chr19	dexseq_prepare_annotation2.py	exon	1067316	1067317	.	+	.	ENST00000587602+ENST00000536472+ENST00000313093__exon_number_004__gene_id_ENSG00000180448	HMHA1	ENSG00000180448.3	-4.46268335621356	-30.0929851428558	2.00979985068359e-65	8.05498224273825e-62
ENSG00000148337.70	ENSG00000148337	ENSG00000148337_071	chr9	dexseq_prepare_annotation2.py	exon	130953852	130953868	.	-	.	ENST00000357558+ENST00000372938+ENST00000325721__exon_number_071__gene_id_ENSG00000148337	CIZ1	ENSG00000148337.70	-4.50312080038995	-22.8209686498976	2.60042002742192e-65	1.01243267393344e-61
ENSG00000091536.74	ENSG00000091536	ENSG00000091536_075	chr17	dexseq_prepare_annotation2.py	exon	18062662	18062919	.	+	.	ENST00000433411__exon_number_075__gene_id_ENSG00000091536	MYO15A	ENSG00000091536.74	-2.2756109458049	-23.1074759023042	3.66694285020118e-65	1.38800917046768e-61
ENSG00000100106.ENSG00000100101.25	ENSG00000100106+ENSG00000100101	ENSG00000100106+ENSG00000100101_026	chr22	dexseq_prepare_annotation2.py	exon	38119192	38122510	.	+	.	ENST00000406386+ENST00000344404+ENST00000455236+ENST00000492485__exon_number_026__gene_id_ENSG00000100106+ENSG00000100101		ENSG00000100106.ENSG00000100101.25	-5.13958418723671	-26.9999652605739	7.81163475150428e-65	2.87694062887361e-61
ENSG00000172890.37	ENSG00000172890	ENSG00000172890_038	chr11	dexseq_prepare_annotation2.py	exon	71191195	71191197	.	+	.	ENST00000526039+ENST00000530055__exon_number_038__gene_id_ENSG00000172890	NADSYN1	ENSG00000172890.37	-1.90770591578776	-25.1869750061982	8.30586250188627e-65	2.97846043564352e-61
ENSG00000158286.21	ENSG00000158286	ENSG00000158286_022	chr1	dexseq_prepare_annotation2.py	exon	6270962	6270997	.	+	.	ENST00000377939+ENST00000463453__exon_number_022__gene_id_ENSG00000158286	RNF207	ENSG00000158286.21	4.85490122463222	32.0490832440965	1.11406537903604e-64	3.89257300013089e-61
ENSG00000148218.5	ENSG00000148218	ENSG00000148218_006	chr9	dexseq_prepare_annotation2.py	exon	116151879	116151966	.	-	.	ENST00000482847+ENST00000409155+ENST00000277315__exon_number_006__gene_id_ENSG00000148218	ALAD	ENSG00000148218.5	-2.90114899755643	-33.3109914101829	2.65535036700572e-64	9.01960439087478e-61
ENSG00000112159.109	ENSG00000112159	ENSG00000112159_110	chr6	dexseq_prepare_annotation2.py	exon	90513047	90513273	.	-	.	ENST00000369393+ENST00000428876+ENST00000439638__exon_number_110__gene_id_ENSG00000112159	MDN1	ENSG00000112159.109	-1.96886561632988	-21.6645736420776	2.71381757891394e-64	9.01960439087478e-61
ENSG00000091536.69	ENSG00000091536	ENSG00000091536_070	chr17	dexseq_prepare_annotation2.py	exon	18061652	18061659	.	+	.	ENST00000557655+ENST00000578472+ENST00000556535+ENST00000557190__exon_number_070__gene_id_ENSG00000091536	MYO15A	ENSG00000091536.69	-2.21706081975645	-22.6039649041113	1.72436676839099e-63	5.59462586734131e-60
ENSG00000148337.55	ENSG00000148337	ENSG00000148337_056	chr9	dexseq_prepare_annotation2.py	exon	130952724	130952746	.	-	.	ENST00000474442__exon_number_056__gene_id_ENSG00000148337	CIZ1	ENSG00000148337.55	-2.19710480425113	-22.1936943245141	3.72584831040479e-63	1.18072132956728e-59
ENSG00000010327.56	ENSG00000010327	ENSG00000010327_057	chr3	dexseq_prepare_annotation2.py	exon	52552328	52552375	.	+	.	ENST00000321725+ENST00000461325__exon_number_057__gene_id_ENSG00000010327	STAB1	ENSG00000010327.56	-3.21286117623562	-33.152365429931	7.46164134921741e-63	2.31085336757684e-59
ENSG00000114735	ENSG00000114735	ENSG00000114735_001	chr3	dexseq_prepare_annotation2.py	exon	50606583	50606627	.	+	.	ENST00000434410__exon_number_001__gene_id_ENSG00000114735	HEMK1	ENSG00000114735	3.4761807464347	32.9050680941644	1.69756059043469e-62	5.14047753281697e-59
ENSG00000138744.ENSG00000198301.1	ENSG00000138744+ENSG00000198301	ENSG00000138744+ENSG00000198301_002	chr4	dexseq_prepare_annotation2.py	exon	76834813	76835121	.	-	.	ENST00000286733__exon_number_002__gene_id_ENSG00000138744+ENSG00000198301		ENSG00000138744.ENSG00000198301.1	-3.24116645161367	-26.4568601131429	3.73736412515176e-62	1.10712912443925e-58
ENSG00000114735.21	ENSG00000114735	ENSG00000114735_022	chr3	dexseq_prepare_annotation2.py	exon	50617275	50617370	.	+	.	ENST00000434410+ENST00000443894+ENST00000448997+ENST00000232854+ENST00000482974+ENST00000455834__exon_number_022__gene_id_ENSG00000114735	HEMK1	ENSG00000114735.21	-3.79511639024109	-32.5838953790436	4.97364371525872e-62	1.44200746414289e-58
ENSG00000091536.71	ENSG00000091536	ENSG00000091536_072	chr17	dexseq_prepare_annotation2.py	exon	18061837	18061952	.	+	.	ENST00000578472+ENST00000205890+ENST00000418233__exon_number_072__gene_id_ENSG00000091536	MYO15A	ENSG00000091536.71	-2.13962462520887	-22.0012806978936	1.79608892820939e-61	5.09890937458977e-58
ENSG00000114735.23	ENSG00000114735	ENSG00000114735_024	chr3	dexseq_prepare_annotation2.py	exon	50617547	50617660	.	+	.	ENST00000434410+ENST00000443894+ENST00000448997+ENST00000232854+ENST00000482974+ENST00000455834__exon_number_024__gene_id_ENSG00000114735	HEMK1	ENSG00000114735.23	-3.66978489298122	-32.1921164246328	1.8669729067715e-61	5.19197545075577e-58
ENSG00000114735.15	ENSG00000114735	ENSG00000114735_016	chr3	dexseq_prepare_annotation2.py	exon	50614483	50614554	.	+	.	ENST00000424388+ENST00000434410+ENST00000448997+ENST00000232854+ENST00000482974+ENST00000455834__exon_number_016__gene_id_ENSG00000114735	HEMK1	ENSG00000114735.15	-3.52837470538143	-32.111032783212	2.45879251900473e-61	6.70104560374436e-58
ENSG00000092148.76	ENSG00000092148	ENSG00000092148_077	chr14	dexseq_prepare_annotation2.py	exon	31676222	31676596	.	-	.	ENST00000399332+ENST00000556224__exon_number_077__gene_id_ENSG00000092148	HECTD1	ENSG00000092148.76	2.38794221591404	25.7524101183334	3.03442849988755e-61	8.10769545870935e-58
ENSG00000180448.2	ENSG00000180448	ENSG00000180448_003	chr19	dexseq_prepare_annotation2.py	exon	1067174	1067315	.	+	.	ENST00000313093__exon_number_003__gene_id_ENSG00000180448	HMHA1	ENSG00000180448.2	-4.41916861739664	-27.6271106481605	1.05913028471999e-60	2.77547127899882e-57
ENSG00000112159.110	ENSG00000112159	ENSG00000112159_111	chr6	dexseq_prepare_annotation2.py	exon	90529225	90529437	.	-	.	ENST00000369393+ENST00000428876+ENST00000439638__exon_number_111__gene_id_ENSG00000112159	MDN1	ENSG00000112159.110	-1.9958388823385	-20.681072156882	1.46682290866422e-60	3.77131240179147e-57
ENSG00000187775.91	ENSG00000187775	ENSG00000187775_092	chr17	dexseq_prepare_annotation2.py	exon	76533381	76533563	.	-	.	ENST00000389840+ENST00000585328__exon_number_092__gene_id_ENSG00000187775	DNAH17	ENSG00000187775.91	1.62873061270934	21.0837278045307	3.50484707439979e-60	8.84435178309697e-57
ENSG00000205133.40	ENSG00000205133	ENSG00000205133_041	chr8	dexseq_prepare_annotation2.py	exon	93978316	93978326	.	-	.	ENST00000522925+ENST00000537541+ENST00000522903+ENST00000523580+ENST00000524037+ENST00000378861+ENST00000523375+ENST00000519792+ENST00000520430+ENST00000519069+ENST00000521988+ENST00000521617+ENST00000517540+ENST00000518748__exon_number_041__gene_id_ENSG00000205133	TRIQK	ENSG00000205133.40	2.39876578971834	32.0291538250504	5.0210529386207e-60	1.2440069468855e-56
ENSG00000159216.40	ENSG00000159216	ENSG00000159216_041	chr21	dexseq_prepare_annotation2.py	exon	37342373	37342465	.	-	.	ENST00000460207+ENST00000475045__exon_number_041__gene_id_ENSG00000159216	RUNX1	ENSG00000159216.40	-2.26782661208497	-31.8290976596709	9.7441063900503e-60	2.3710716883089e-56
ENSG00000085872.ENSG00000105085.ENSG00000269578.ENSG00000214046.ENSG00000127526.ENSG00000269058.ENSG00000141979.ENSG00000268790.128	ENSG00000085872+ENSG00000105085+ENSG00000269578+ENSG00000214046+ENSG00000127526+ENSG00000269058+ENSG00000141979+ENSG00000268790	ENSG00000085872+ENSG00000105085+ENSG00000269578+ENSG00000214046+ENSG00000127526+ENSG00000269058+ENSG00000141979+ENSG00000268790_129	chr19	dexseq_prepare_annotation2.py	exon	16763509	16763772	.	-	.	ENST00000487803+ENST00000594507+ENST00000358726__exon_number_129__gene_id_ENSG00000085872+ENSG00000105085+ENSG00000269578+ENSG00000214046+ENSG00000127526+ENSG00000269058+ENSG00000141979+ENSG00000268790		ENSG00000085872.ENSG00000105085.ENSG00000269578.ENSG00000214046.ENSG00000127526.ENSG00000269058.ENSG00000141979.ENSG00000268790.128	2.83006376001382	21.1471023808903	1.61300282523195e-59	3.85612378922601e-56
ENSG00000167380.40	ENSG00000167380	ENSG00000167380_041	chr19	dexseq_prepare_annotation2.py	exon	44679797	44679832	.	+	.	ENST00000454662+ENST00000590524+ENST00000585678+ENST00000588883+ENST00000590089+ENST00000337433+ENST00000588127__exon_number_041__gene_id_ENSG00000167380	ZNF226	ENSG00000167380.40	3.21822306362737	27.4293088939606	1.83533728088362e-59	4.31199836645118e-56
ENSG00000114735.7	ENSG00000114735	ENSG00000114735_008	chr3	dexseq_prepare_annotation2.py	exon	50607001	50607005	.	+	.	ENST00000482974+ENST00000448997+ENST00000424388+ENST00000232854__exon_number_008__gene_id_ENSG00000114735	HEMK1	ENSG00000114735.7	3.41289214540529	30.8316796715363	2.04026055399545e-59	4.71220652392031e-56
ENSG00000180448.7	ENSG00000180448	ENSG00000180448_008	chr19	dexseq_prepare_annotation2.py	exon	1068332	1068412	.	+	.	ENST00000590214__exon_number_008__gene_id_ENSG00000180448	HMHA1	ENSG00000180448.7	-4.26916472938553	-26.9740864285787	2.10608947620217e-59	4.78317491089402e-56
ENSG00000114735.9	ENSG00000114735	ENSG00000114735_010	chr3	dexseq_prepare_annotation2.py	exon	50607243	50608361	.	+	.	ENST00000482974__exon_number_010__gene_id_ENSG00000114735	HEMK1	ENSG00000114735.9	3.35960918073492	30.749426476485	2.72377297859227e-59	6.08459627006283e-56
ENSG00000215440.ENSG00000124222.ENSG00000254995.87	ENSG00000215440+ENSG00000124222+ENSG00000254995	ENSG00000215440+ENSG00000124222+ENSG00000254995_088	chr20	dexseq_prepare_annotation2.py	exon	57292916	57293051	.	+	.	ENST00000532531+ENST00000527587__exon_number_088__gene_id_ENSG00000215440+ENSG00000124222+ENSG00000254995		ENSG00000215440.ENSG00000124222.ENSG00000254995.87	-1.85650113358073	-28.6325136586416	5.94564032280509e-59	1.30676543527045e-55
ENSG00000150093.55	ENSG00000150093	ENSG00000150093_056	chr10	dexseq_prepare_annotation2.py	exon	33247414	33247814	.	-	.	ENST00000439974__exon_number_056__gene_id_ENSG00000150093	ITGB1	ENSG00000150093.55	3.50274173450225	32.0436939918736	7.82670322987962e-59	1.69289106194604e-55
ENSG00000114735.2	ENSG00000114735	ENSG00000114735_003	chr3	dexseq_prepare_annotation2.py	exon	50606705	50606908	.	+	.	ENST00000232854__exon_number_003__gene_id_ENSG00000114735	HEMK1	ENSG00000114735.2	3.40249892033425	30.1003901523989	2.719742159172e-58	5.77296040862425e-55
ENSG00000092148.75	ENSG00000092148	ENSG00000092148_076	chr14	dexseq_prepare_annotation2.py	exon	31675164	31675382	.	-	.	ENST00000553616__exon_number_076__gene_id_ENSG00000092148	HECTD1	ENSG00000092148.75	2.37067201473642	24.4995615511896	2.75372927092089e-58	5.77296040862425e-55
ENSG00000100201.33	ENSG00000100201	ENSG00000100201_034	chr22	dexseq_prepare_annotation2.py	exon	38902300	38902311	.	-	.	ENST00000381633+ENST00000479734+ENST00000396821+ENST00000403230__exon_number_034__gene_id_ENSG00000100201	DDX17	ENSG00000100201.33	-2.71898355843782	-29.258495113964	5.15570831142019e-58	1.0644740976853e-54
ENSG00000175287.ENSG00000095319.ENSG00000251184.106	ENSG00000175287+ENSG00000095319+ENSG00000251184	ENSG00000175287+ENSG00000095319+ENSG00000251184_107	chr9	dexseq_prepare_annotation2.py	exon	131768781	131769375	.	+	.	ENST00000372577__exon_number_107__gene_id_ENSG00000175287+ENSG00000095319+ENSG00000251184		ENSG00000175287.ENSG00000095319.ENSG00000251184.106	-3.04994365157401	-27.0264152297595	7.84931959995385e-58	1.59642273720434e-54
ENSG00000129084.ENSG00000256206.ENSG00000129083.4	ENSG00000129084+ENSG00000256206+ENSG00000129083	ENSG00000129084+ENSG00000256206+ENSG00000129083_005	chr11	dexseq_prepare_annotation2.py	exon	14479096	14479329	.	-	.	ENST00000249923+ENST00000439561__exon_number_005__gene_id_ENSG00000129084+ENSG00000256206+ENSG00000129083		ENSG00000129084.ENSG00000256206.ENSG00000129083.4	2.27491526617646	22.632260676781	9.05689881723872e-58	1.8137814203031e-54
ENSG00000100106.ENSG00000100101.24	ENSG00000100106+ENSG00000100101	ENSG00000100106+ENSG00000100101_025	chr22	dexseq_prepare_annotation2.py	exon	38111770	38111941	.	+	.	ENST00000406386+ENST00000344404+ENST00000455236+ENST00000492485__exon_number_025__gene_id_ENSG00000100106+ENSG00000100101		ENSG00000100106.ENSG00000100101.24	-5.1417270314767	-24.0324180560439	9.1842425532898e-58	1.8137814203031e-54
ENSG00000023228.ENSG00000237580.2	ENSG00000023228+ENSG00000237580	ENSG00000023228+ENSG00000237580_003	chr2	dexseq_prepare_annotation2.py	exon	206981225	206988542	.	-	.	ENST00000233190__exon_number_003__gene_id_ENSG00000023228+ENSG00000237580		ENSG00000023228.ENSG00000237580.2	-3.55770078295255	-35.3866433261924	1.32077037562263e-57	2.57110595392813e-54
ENSG00000158286.23	ENSG00000158286	ENSG00000158286_024	chr1	dexseq_prepare_annotation2.py	exon	6270999	6271080	.	+	.	ENST00000496329__exon_number_024__gene_id_ENSG00000158286	RNF207	ENSG00000158286.23	5.30631668455839	27.7665599470659	2.01830221382251e-57	3.87363363057679e-54
ENSG00000013441.27	ENSG00000013441	ENSG00000013441_028	chr2	dexseq_prepare_annotation2.py	exon	201725688	201725706	.	-	.	ENST00000492793+ENST00000473565+ENST00000461981__exon_number_028__gene_id_ENSG00000013441	CLK1	ENSG00000013441.27	-3.2510230898234	-32.8532324626415	2.25379352167332e-57	4.26552335858137e-54
ENSG00000095564.35	ENSG00000095564	ENSG00000095564_036	chr10	dexseq_prepare_annotation2.py	exon	93768798	93768965	.	+	.	ENST00000265990+ENST00000544642__exon_number_036__gene_id_ENSG00000095564	BTAF1	ENSG00000095564.35	-3.17032231932962	-23.5713649934531	3.41746281105495e-57	6.37927951882225e-54
ENSG00000163625.79	ENSG00000163625	ENSG00000163625_080	chr4	dexseq_prepare_annotation2.py	exon	85770826	85771054	.	-	.	ENST00000504990__exon_number_080__gene_id_ENSG00000163625	WDFY3	ENSG00000163625.79	1.94931390009314	20.5379578005399	4.28664725434919e-57	7.89362920822163e-54
ENSG00000127419.4	ENSG00000127419	ENSG00000127419_005	chr4	dexseq_prepare_annotation2.py	exon	926232	926233	.	+	.	ENST00000264771+ENST00000505734+ENST00000513952+ENST00000514453+ENST00000515492+ENST00000507319__exon_number_005__gene_id_ENSG00000127419	TMEM175	ENSG00000127419.4	3.01867886595166	37.8588812294707	4.7162759017812e-57	8.56897024410691e-54
ENSG00000068878.13	ENSG00000068878	ENSG00000068878_014	chr2	dexseq_prepare_annotation2.py	exon	54112827	54112912	.	-	.	ENST00000421748+ENST00000389993+ENST00000404125+ENST00000476586__exon_number_014__gene_id_ENSG00000068878	PSME4	ENSG00000068878.13	-4.49934191534777	-31.4938720538306	7.55376227047158e-57	1.35437963593467e-53
ENSG00000159216.41	ENSG00000159216	ENSG00000159216_042	chr21	dexseq_prepare_annotation2.py	exon	37354049	37354214	.	-	.	ENST00000460207+ENST00000475045__exon_number_042__gene_id_ENSG00000159216	RUNX1	ENSG00000159216.41	-2.26777595784845	-29.8420305963826	8.49035277180427e-57	1.50253883266942e-53
ENSG00000147996.19	ENSG00000147996	ENSG00000147996_020	chr9	dexseq_prepare_annotation2.py	exon	70434178	70434243	.	-	.	ENST00000463075+ENST00000486221+ENST00000480229+ENST00000461932+ENST00000377392+ENST00000476797+ENST00000382405+ENST00000430059+ENST00000485088+ENST00000468066+ENST00000489273+ENST00000377395+ENST00000429800+ENST00000476161+ENST00000480819+ENST00000486191+ENST00000465474+ENST00000497250+ENST00000377389__exon_number_020__gene_id_ENSG00000147996	CBWD5	ENSG00000147996.19	-1.56212929682454	-25.6767618431909	9.24085883189049e-57	1.61438988518618e-53
ENSG00000127419.5	ENSG00000127419	ENSG00000127419_006	chr4	dexseq_prepare_annotation2.py	exon	926234	926247	.	+	.	ENST00000264771+ENST00000505734+ENST00000504744+ENST00000513952+ENST00000514453+ENST00000515492+ENST00000507319__exon_number_006__gene_id_ENSG00000127419	TMEM175	ENSG00000127419.5	2.96303622001949	37.3939809947725	1.34197556856994e-56	2.31477195952303e-53
ENSG00000180448.6	ENSG00000180448	ENSG00000180448_007	chr19	dexseq_prepare_annotation2.py	exon	1067497	1067673	.	+	.	ENST00000586866__exon_number_007__gene_id_ENSG00000180448	HMHA1	ENSG00000180448.6	-4.20233821109004	-25.5572362450062	1.63461992658424e-56	2.78430941919818e-53
ENSG00000170004.40	ENSG00000170004	ENSG00000170004_041	chr17	dexseq_prepare_annotation2.py	exon	7807166	7807309	.	+	.	ENST00000470531+ENST00000380358+ENST00000330494+ENST00000358181__exon_number_041__gene_id_ENSG00000170004	CHD3	ENSG00000170004.40	-3.19965148939542	-21.480638031995	1.67247111679814e-56	2.81361261324361e-53
ENSG00000163625.81	ENSG00000163625	ENSG00000163625_082	chr4	dexseq_prepare_annotation2.py	exon	85771169	85771178	.	-	.	ENST00000295888+ENST00000426414+ENST00000322366+ENST00000504990__exon_number_082__gene_id_ENSG00000163625	WDFY3	ENSG00000163625.81	1.85455622672659	20.3660601245711	1.70767311644561e-56	2.83779868974017e-53
ENSG00000127419	ENSG00000127419	ENSG00000127419_001	chr4	dexseq_prepare_annotation2.py	exon	926175	926191	.	+	.	ENST00000507319+ENST00000264771__exon_number_001__gene_id_ENSG00000127419	TMEM175	ENSG00000127419	3.00063251421688	37.2035119700921	2.06654664507734e-56	3.39279652632234e-53
ENSG00000092148.78	ENSG00000092148	ENSG00000092148_079	chr14	dexseq_prepare_annotation2.py	exon	31676690	31676915	.	-	.	ENST00000553700+ENST00000556474__exon_number_079__gene_id_ENSG00000092148	HECTD1	ENSG00000092148.78	2.34953744622857	23.5403124814146	5.78022082013706e-56	9.37682560116211e-53
ENSG00000114735.6	ENSG00000114735	ENSG00000114735_007	chr3	dexseq_prepare_annotation2.py	exon	50606998	50607000	.	+	.	ENST00000448997+ENST00000482974+ENST00000232854__exon_number_007__gene_id_ENSG00000114735	HEMK1	ENSG00000114735.6	3.32567553875771	28.5778878121876	6.9953084900118e-56	1.12144670824522e-52
ENSG00000114735.10	ENSG00000114735	ENSG00000114735_011	chr3	dexseq_prepare_annotation2.py	exon	50608362	50608725	.	+	.	ENST00000424388+ENST00000434410+ENST00000448997+ENST00000232854+ENST00000482974+ENST00000455834__exon_number_011__gene_id_ENSG00000114735	HEMK1	ENSG00000114735.10	3.4419970098551	28.5467172681136	7.85504838811768e-56	1.24463241709725e-52
ENSG00000187736.ENSG00000213901.20	ENSG00000187736+ENSG00000213901	ENSG00000187736+ENSG00000213901_021	chr2	dexseq_prepare_annotation2.py	exon	220022194	220022279	.	-	.	ENST00000426304+ENST00000450447+ENST00000318673+ENST00000418099+ENST00000356853+ENST00000457600+ENST00000498327+ENST00000409720__exon_number_021__gene_id_ENSG00000187736+ENSG00000213901		ENSG00000187736.ENSG00000213901.20	-2.87258533435766	-22.099632567206	8.330017526461e-56	1.30472011296352e-52
ENSG00000147099.34	ENSG00000147099	ENSG00000147099_035	chrX	dexseq_prepare_annotation2.py	exon	71791796	71791906	.	-	.	ENST00000486704__exon_number_035__gene_id_ENSG00000147099	HDAC8	ENSG00000147099.34	3.75349591396223	28.4932826896423	9.58392390351676e-56	1.48405972563695e-52
ENSG00000108309.26	ENSG00000108309	ENSG00000108309_027	chr17	dexseq_prepare_annotation2.py	exon	42396039	42396039	.	+	.	ENST00000426726__exon_number_027__gene_id_ENSG00000108309	RUNDC3A	ENSG00000108309.26	1.55525884231524	29.7637451598128	1.44367979922618e-55	2.21040354158599e-52
ENSG00000255103.ENSG00000127603.34	ENSG00000255103+ENSG00000127603	ENSG00000255103+ENSG00000127603_035	chr1	dexseq_prepare_annotation2.py	exon	39749858	39749892	.	+	.	ENST00000472385+ENST00000485063__exon_number_035__gene_id_ENSG00000255103+ENSG00000127603		ENSG00000255103.ENSG00000127603.34	-5.88139472003411	-30.3419742841547	2.9880302636701e-55	4.52411022155037e-52
ENSG00000232732.45	ENSG00000232732	ENSG00000232732_046	chr2	dexseq_prepare_annotation2.py	exon	200775779	200775805	.	-	.	ENST00000457577+ENST00000599977+ENST00000608498+ENST00000608419+ENST00000596619__exon_number_046__gene_id_ENSG00000232732	AC073043.1	ENSG00000232732.45	-5.58400383747468	-22.764128184612	3.92388815969259e-55	5.87578536106406e-52
ENSG00000163625.85	ENSG00000163625	ENSG00000163625_086	chr4	dexseq_prepare_annotation2.py	exon	85818064	85818094	.	-	.	ENST00000509172+ENST00000295888+ENST00000426414+ENST00000322366__exon_number_086__gene_id_ENSG00000163625	WDFY3	ENSG00000163625.85	1.98622132586729	19.9367775527059	5.44795394063961e-55	8.06930803944715e-52
ENSG00000198947.90	ENSG00000198947	ENSG00000198947_091	chrX	dexseq_prepare_annotation2.py	exon	32563276	32563451	.	-	.	ENST00000357033+ENST00000378677+ENST00000288447__exon_number_091__gene_id_ENSG00000198947	DMD	ENSG00000198947.90	-2.60221180119804	-22.9121497111874	5.70191160851507e-55	8.35464934577982e-52
ENSG00000131558.13	ENSG00000131558	ENSG00000131558_014	chr7	dexseq_prepare_annotation2.py	exon	133059582	133059756	.	+	.	ENST00000393161+ENST00000462055+ENST00000253861+ENST00000539845+ENST00000486013+ENST00000480840__exon_number_014__gene_id_ENSG00000131558	EXOC4	ENSG00000131558.13	-3.32348792717266	-21.369152755818	1.41665119811512e-54	2.05364690227185e-51
ENSG00000104365.45	ENSG00000104365	ENSG00000104365_046	chr8	dexseq_prepare_annotation2.py	exon	42177165	42177268	.	+	.	ENST00000517917+ENST00000520201__exon_number_046__gene_id_ENSG00000104365	IKBKB	ENSG00000104365.45	2.30551960779947	22.3946610950175	3.53566725247157e-54	5.0715238893952e-51
ENSG00000167543.5	ENSG00000167543	ENSG00000167543_006	chr17	dexseq_prepare_annotation2.py	exon	27895045	27895064	.	+	.	ENST00000580183__exon_number_006__gene_id_ENSG00000167543	TP53I13	ENSG00000167543.5	-5.16799798146812	-32.3966814592719	3.82923564696071e-54	5.43540056150412e-51
ENSG00000022840.70	ENSG00000022840	ENSG00000022840_071	chr12	dexseq_prepare_annotation2.py	exon	121014682	121014685	.	+	.	ENST00000325954+ENST00000545419+ENST00000542701+ENST00000535470+ENST00000413266+ENST00000538254__exon_number_071__gene_id_ENSG00000022840	RNF10	ENSG00000022840.70	2.5102605444996	21.5255927687935	9.59877769452544e-54	1.34845014443288e-50
ENSG00000114735.28	ENSG00000114735	ENSG00000114735_029	chr3	dexseq_prepare_annotation2.py	exon	50618108	50622179	.	+	.	ENST00000448997+ENST00000232854__exon_number_029__gene_id_ENSG00000114735	HEMK1	ENSG00000114735.28	-3.68158617045595	-27.2390146477018	1.10802612820796e-53	1.54068771849504e-50
ENSG00000005810.4	ENSG00000005810	ENSG00000005810_005	chr13	dexseq_prepare_annotation2.py	exon	77625946	77626053	.	-	.	ENST00000407578+ENST00000357337+ENST00000544440+ENST00000429715__exon_number_005__gene_id_ENSG00000005810	MYCBP2	ENSG00000005810.4	-2.35911767408336	-21.0388050458738	1.32353146557806e-53	1.82175416383764e-50
ENSG00000161010.ENSG00000197226.23	ENSG00000161010+ENSG00000197226	ENSG00000161010+ENSG00000197226_024	chr5	dexseq_prepare_annotation2.py	exon	179268907	179268907	.	-	.	ENST00000520995+ENST00000523084+ENST00000376931+ENST00000522663+ENST00000520150+ENST00000518235+ENST00000292586+ENST00000521675+ENST00000519208+ENST00000521299+ENST00000523737+ENST00000520698+ENST00000403396+ENST00000518219+ENST00000520900__exon_number_024__gene_id_ENSG00000161010+ENSG00000197226		ENSG00000161010.ENSG00000197226.23	-1.58726623420147	-21.4232986063014	1.85930146714193e-53	2.53361433023029e-50
ENSG00000172890.36	ENSG00000172890	ENSG00000172890_037	chr11	dexseq_prepare_annotation2.py	exon	71190340	71191194	.	+	.	ENST00000530055__exon_number_037__gene_id_ENSG00000172890	NADSYN1	ENSG00000172890.36	-1.84215175523851	-21.0268370881598	3.62338339999233e-53	4.88858995808668e-50
ENSG00000151612.10	ENSG00000151612	ENSG00000151612_011	chr4	dexseq_prepare_annotation2.py	exon	146686699	146686890	.	-	.	ENST00000379448+ENST00000515386+ENST00000511659+ENST00000513320+ENST00000508784__exon_number_011__gene_id_ENSG00000151612	ZNF827	ENSG00000151612.10	-3.48061519201741	-28.8277266807041	4.45959814698461e-53	5.95780451661914e-50
ENSG00000180448.4	ENSG00000180448	ENSG00000180448_005	chr19	dexseq_prepare_annotation2.py	exon	1067318	1067325	.	+	.	ENST00000591293+ENST00000587602+ENST00000536472+ENST00000313093__exon_number_005__gene_id_ENSG00000180448	HMHA1	ENSG00000180448.4	-4.24119272674226	-23.7922971044703	9.06290127709281e-53	1.19900424109282e-49
ENSG00000156113.68	ENSG00000156113	ENSG00000156113_069	chr10	dexseq_prepare_annotation2.py	exon	79398128	79398353	.	-	.	ENST00000286627__exon_number_069__gene_id_ENSG00000156113	KCNMA1	ENSG00000156113.68	2.56815479463242	21.6140462290052	1.29437081491162e-52	1.69596180611117e-49
ENSG00000022840.69	ENSG00000022840	ENSG00000022840_070	chr12	dexseq_prepare_annotation2.py	exon	121014393	121014681	.	+	.	ENST00000325954+ENST00000545419+ENST00000544805+ENST00000542701+ENST00000535470+ENST00000413266+ENST00000538254__exon_number_070__gene_id_ENSG00000022840	RNF10	ENSG00000022840.69	2.5431752010551	21.1203108175575	1.32753485050251e-52	1.72284944260406e-49
ENSG00000172890.34	ENSG00000172890	ENSG00000172890_035	chr11	dexseq_prepare_annotation2.py	exon	71189441	71189515	.	+	.	ENST00000319023+ENST00000527852+ENST00000539574+ENST00000529840+ENST00000525200+ENST00000530534__exon_number_035__gene_id_ENSG00000172890	NADSYN1	ENSG00000172890.34	-1.89005368848465	-20.6707515009306	3.96258188855549e-52	5.09404854913011e-49
ENSG00000148337.56	ENSG00000148337	ENSG00000148337_057	chr9	dexseq_prepare_annotation2.py	exon	130952967	130952989	.	-	.	ENST00000467178+ENST00000325721+ENST00000420484+ENST00000372948+ENST00000415526+ENST00000491954+ENST00000393608+ENST00000541172+ENST00000372938+ENST00000372954+ENST00000357558+ENST00000324544+ENST00000538431+ENST00000277465+ENST00000498156__exon_number_057__gene_id_ENSG00000148337	CIZ1	ENSG00000148337.56	-2.02156601165891	-19.0455987931693	4.32793627524795e-52	5.51172796653469e-49
ENSG00000066855.2	ENSG00000066855	ENSG00000066855_003	chr8	dexseq_prepare_annotation2.py	exon	66582106	66582107	.	+	.	ENST00000517944__exon_number_003__gene_id_ENSG00000066855	MTFR1	ENSG00000066855.2	-2.51492956382339	-23.7762682873107	4.72640514866414e-52	5.96345417030571e-49
ENSG00000140694.46	ENSG00000140694	ENSG00000140694_047	chr16	dexseq_prepare_annotation2.py	exon	14724096	14724108	.	-	.	ENST00000563641+ENST00000341484+ENST00000437198+ENST00000420015+ENST00000566021__exon_number_047__gene_id_ENSG00000140694	PARN	ENSG00000140694.46	-2.7992241034271	-24.0891872144949	5.31102215950682e-52	6.63960602394052e-49
ENSG00000145687.13	ENSG00000145687	ENSG00000145687_014	chr5	dexseq_prepare_annotation2.py	exon	80736357	80736376	.	-	.	ENST00000512923__exon_number_014__gene_id_ENSG00000145687	SSBP2	ENSG00000145687.13	-2.49059623069784	-22.3681987964429	5.78453321908708e-52	7.16582716513944e-49
ENSG00000114374	ENSG00000114374	ENSG00000114374_001	chrY	dexseq_prepare_annotation2.py	exon	14813160	14813968	.	+	.	ENST00000338981__exon_number_001__gene_id_ENSG00000114374	USP9Y	ENSG00000114374	-3.08450515035663	-22.5604121096704	7.42778267450634e-52	9.11857352889149e-49
ENSG00000114735.20	ENSG00000114735	ENSG00000114735_021	chr3	dexseq_prepare_annotation2.py	exon	50616252	50616357	.	+	.	ENST00000455834+ENST00000448997+ENST00000232854+ENST00000434410__exon_number_021__gene_id_ENSG00000114735	HEMK1	ENSG00000114735.20	-2.75585050638511	-26.1337561384378	8.31793772738334e-52	1.01201823240834e-48
ENSG00000048740.25	ENSG00000048740	ENSG00000048740_026	chr10	dexseq_prepare_annotation2.py	exon	11371061	11371242	.	+	.	ENST00000354440+ENST00000379261+ENST00000609870+ENST00000354897__exon_number_026__gene_id_ENSG00000048740	CELF2	ENSG00000048740.25	-3.79475535223772	-37.5441468314544	1.13178304527422e-51	1.36482017902993e-48
ENSG00000100427	ENSG00000100427	ENSG00000100427_001	chr22	dexseq_prepare_annotation2.py	exon	50497820	50499483	.	-	.	ENST00000395876+ENST00000311597__exon_number_001__gene_id_ENSG00000100427	MLC1	ENSG00000100427	-5.17785417959286	-29.3929336031352	1.38592972034039e-51	1.65663583510196e-48
ENSG00000170266.ENSG00000188167.47	ENSG00000170266+ENSG00000188167	ENSG00000170266+ENSG00000188167_048	chr3	dexseq_prepare_annotation2.py	exon	33135281	33135795	.	-	.	ENST00000342462__exon_number_048__gene_id_ENSG00000170266+ENSG00000188167		ENSG00000170266.ENSG00000188167.47	-2.80119740867572	-21.7930773345905	4.34033144935453e-51	5.1429908313843e-48
ENSG00000145687.12	ENSG00000145687	ENSG00000145687_013	chr5	dexseq_prepare_annotation2.py	exon	80733278	80733649	.	-	.	ENST00000513785__exon_number_013__gene_id_ENSG00000145687	SSBP2	ENSG00000145687.12	-2.05950764272685	-21.9371510590682	6.49140214258062e-51	7.62555082554339e-48
ENSG00000008710.107	ENSG00000008710	ENSG00000008710_108	chr16	dexseq_prepare_annotation2.py	exon	2157884	2158017	.	-	.	ENST00000487932+ENST00000496574+ENST00000473780+ENST00000488185+ENST00000423118+ENST00000262304__exon_number_108__gene_id_ENSG00000008710	PKD1	ENSG00000008710.107	-3.27398441507922	-18.1704351972661	9.6965707035815e-51	1.12933555561106e-47
ENSG00000077063.2	ENSG00000077063	ENSG00000077063_003	chr7	dexseq_prepare_annotation2.py	exon	117350917	117351681	.	-	.	ENST00000446636+ENST00000441556+ENST00000160373__exon_number_003__gene_id_ENSG00000077063	CTTNBP2	ENSG00000077063.2	-2.14729097197215	-23.8106234013464	1.03771118023828e-50	1.19835414743669e-47
ENSG00000265408.ENSG00000172828.ENSG00000172831.1	ENSG00000265408+ENSG00000172828+ENSG00000172831	ENSG00000265408+ENSG00000172828+ENSG00000172831_002	chr16	dexseq_prepare_annotation2.py	exon	66968359	66968362	.	+	.	ENST00000417689+ENST00000561697__exon_number_002__gene_id_ENSG00000265408+ENSG00000172828+ENSG00000172831		ENSG00000265408.ENSG00000172828.ENSG00000172831.1	-3.05580012296855	-27.1774082465135	1.32056419305752e-50	1.51217916718798e-47
ENSG00000088756.5	ENSG00000088756	ENSG00000088756_006	chr18	dexseq_prepare_annotation2.py	exon	6754687	6754814	.	+	.	ENST00000583410__exon_number_006__gene_id_ENSG00000088756	ARHGAP28	ENSG00000088756.5	-3.53900821452196	-22.5074367989964	1.5021245273694e-50	1.70575002475872e-47
ENSG00000163625.88	ENSG00000163625	ENSG00000163625_089	chr4	dexseq_prepare_annotation2.py	exon	85887362	85887503	.	-	.	ENST00000509172+ENST00000295888+ENST00000502713+ENST00000322366__exon_number_089__gene_id_ENSG00000163625	WDFY3	ENSG00000163625.88	2.07135967255908	18.6710992804996	1.60329479024478e-50	1.80558819158914e-47
ENSG00000091536.67	ENSG00000091536	ENSG00000091536_068	chr17	dexseq_prepare_annotation2.py	exon	18061622	18061625	.	+	.	ENST00000556535+ENST00000557190__exon_number_068__gene_id_ENSG00000091536	MYO15A	ENSG00000091536.67	-2.36173247735839	-18.7923226208426	1.80168069573725e-50	2.01237396201662e-47
ENSG00000175899.50	ENSG00000175899	ENSG00000175899_051	chr12	dexseq_prepare_annotation2.py	exon	9261936	9262001	.	-	.	ENST00000539638+ENST00000318602__exon_number_051__gene_id_ENSG00000175899	A2M	ENSG00000175899.50	-2.26681663023275	-19.970990426843	1.97654524152838e-50	2.1897389465638e-47
ENSG00000141447.ENSG00000265750	ENSG00000141447+ENSG00000265750	ENSG00000141447+ENSG00000265750_001	chr18	dexseq_prepare_annotation2.py	exon	21739473	21739792	.	-	.	ENST00000583267__exon_number_001__gene_id_ENSG00000141447+ENSG00000265750		ENSG00000141447.ENSG00000265750	2.34731130802293	22.1490981431184	2.6169228525886e-50	2.87580827704589e-47
ENSG00000180448.5	ENSG00000180448	ENSG00000180448_006	chr19	dexseq_prepare_annotation2.py	exon	1067326	1067494	.	+	.	ENST00000590214+ENST00000587602+ENST00000536472+ENST00000591293+ENST00000313093__exon_number_006__gene_id_ENSG00000180448	HMHA1	ENSG00000180448.5	-4.20409264138028	-22.6677598766502	2.68397196659672e-50	2.92589446377788e-47
ENSG00000023839.27	ENSG00000023839	ENSG00000023839_028	chr10	dexseq_prepare_annotation2.py	exon	101594137	101594292	.	+	.	ENST00000370449__exon_number_028__gene_id_ENSG00000023839	ABCC2	ENSG00000023839.27	-2.1843872463464	-24.7685962077531	3.03599170652921e-50	3.2833768402668e-47
ENSG00000204316.ENSG00000188878.ENSG00000267426.68	ENSG00000204316+ENSG00000188878+ENSG00000267426	ENSG00000204316+ENSG00000188878+ENSG00000267426_069	chr17	dexseq_prepare_annotation2.py	exon	73909811	73909861	.	-	.	ENST00000590264+ENST00000586112+ENST00000593156+ENST00000585990+ENST00000389570+ENST00000588283+ENST00000319129+ENST00000586717+ENST00000592193__exon_number_069__gene_id_ENSG00000204316+ENSG00000188878+ENSG00000267426		ENSG00000204316.ENSG00000188878.ENSG00000267426.68	2.84373943697955	21.4789374611404	8.70468500250852e-50	9.33985284438448e-47
ENSG00000048740.24	ENSG00000048740	ENSG00000048740_025	chr10	dexseq_prepare_annotation2.py	exon	11371056	11371060	.	+	.	ENST00000542579+ENST00000609870+ENST00000354897+ENST00000399850+ENST00000608830+ENST00000379261+ENST00000417956+ENST00000315874+ENST00000450189+ENST00000427450+ENST00000609692+ENST00000416382+ENST00000354440__exon_number_025__gene_id_ENSG00000048740	CELF2	ENSG00000048740.24	-3.89228270027154	-35.3609229149643	9.34848032851013e-50	9.95226069472727e-47
ENSG00000127329.14	ENSG00000127329	ENSG00000127329_015	chr12	dexseq_prepare_annotation2.py	exon	70933719	70933802	.	-	.	ENST00000538708+ENST00000550857+ENST00000261266+ENST00000549400+ENST00000334414+ENST00000550358+ENST00000451516__exon_number_015__gene_id_ENSG00000127329	PTPRB	ENSG00000127329.14	-6.77457053461763	-24.959099385236	9.4415221189992e-50	9.97339453170282e-47
ENSG00000114374.1	ENSG00000114374	ENSG00000114374_002	chrY	dexseq_prepare_annotation2.py	exon	14813969	14813984	.	+	.	ENST00000493168+ENST00000338981__exon_number_002__gene_id_ENSG00000114374	USP9Y	ENSG00000114374.1	-3.06058403995718	-21.6384789396606	1.19883440966393e-49	1.25662745001289e-46
ENSG00000005810.2	ENSG00000005810	ENSG00000005810_003	chr13	dexseq_prepare_annotation2.py	exon	77619037	77619628	.	-	.	ENST00000407578+ENST00000357337+ENST00000544440+ENST00000429715__exon_number_003__gene_id_ENSG00000005810	MYCBP2	ENSG00000005810.2	-2.38918786019949	-19.7045150880087	1.24909839035353e-49	1.29931977372751e-46
ENSG00000138594.2	ENSG00000138594	ENSG00000138594_003	chr15	dexseq_prepare_annotation2.py	exon	52127191	52127255	.	+	.	ENST00000558455__exon_number_003__gene_id_ENSG00000138594	TMOD3	ENSG00000138594.2	-3.66254067349375	-28.6974222144992	1.79169429226358e-49	1.84961216760516e-46
ENSG00000155363.60	ENSG00000155363	ENSG00000155363_061	chr1	dexseq_prepare_annotation2.py	exon	113243348	113243348	.	+	.	ENST00000490413+ENST00000369645+ENST00000369644+ENST00000496577+ENST00000413052+ENST00000468624__exon_number_061__gene_id_ENSG00000155363	MOV10	ENSG00000155363.60	-3.21845801099269	-34.8764230102075	2.57253085856773e-49	2.63572227446954e-46
ENSG00000165795.153	ENSG00000165795	ENSG00000165795_154	chr14	dexseq_prepare_annotation2.py	exon	21493852	21493891	.	-	.	ENST00000360463+ENST00000554419+ENST00000557669+ENST00000556974+ENST00000397858+ENST00000350792+ENST00000397847+ENST00000298687__exon_number_154__gene_id_ENSG00000165795	NDRG2	ENSG00000165795.153	-1.95358726988863	-18.5157302956847	2.87869622780871e-49	2.92739775279708e-46
ENSG00000142512.32	ENSG00000142512	ENSG00000142512_033	chr19	dexseq_prepare_annotation2.py	exon	51920966	51920991	.	-	.	ENST00000353836+ENST00000432469+ENST00000439889__exon_number_033__gene_id_ENSG00000142512	SIGLEC10	ENSG00000142512.32	2.46483125505558	24.2189280704766	3.15128980086645e-49	3.18086523921977e-46
ENSG00000172890.35	ENSG00000172890	ENSG00000172890_036	chr11	dexseq_prepare_annotation2.py	exon	71189516	71190128	.	+	.	ENST00000530534__exon_number_036__gene_id_ENSG00000172890	NADSYN1	ENSG00000172890.35	-1.87762536096754	-19.6832334606755	3.24984405963276e-49	3.25622426819101e-46
ENSG00000159216.43	ENSG00000159216	ENSG00000159216_044	chr21	dexseq_prepare_annotation2.py	exon	37357048	37357128	.	-	.	ENST00000475045__exon_number_044__gene_id_ENSG00000159216	RUNX1	ENSG00000159216.43	-2.12629023751491	-25.1427243384056	3.31198939603636e-49	3.29426904401231e-46
ENSG00000181666.56	ENSG00000181666	ENSG00000181666_057	chr19	dexseq_prepare_annotation2.py	exon	37853112	37853175	.	+	.	ENST00000324411+ENST00000591391+ENST00000592768+ENST00000586897+ENST00000588820+ENST00000590570+ENST00000589392+ENST00000544914+ENST00000392153+ENST00000591471+ENST00000541583__exon_number_057__gene_id_ENSG00000181666	HKR1	ENSG00000181666.56	1.66553490732622	20.2014106453693	3.44761857900081e-49	3.40432348481669e-46
ENSG00000140443.40	ENSG00000140443	ENSG00000140443_041	chr15	dexseq_prepare_annotation2.py	exon	99467754	99467828	.	+	.	ENST00000558762+ENST00000560343+ENST00000268035__exon_number_041__gene_id_ENSG00000140443	IGF1R	ENSG00000140443.40	-3.173207729765	-20.6642765922979	3.69006066252824e-49	3.61750716763119e-46
ENSG00000181090.24	ENSG00000181090	ENSG00000181090_025	chr9	dexseq_prepare_annotation2.py	exon	140671070	140671233	.	+	.	ENST00000460843+ENST00000462484+ENST00000371394+ENST00000465566+ENST00000462942+ENST00000334856__exon_number_025__gene_id_ENSG00000181090	EHMT1	ENSG00000181090.24	-6.10427532206629	-30.4176471661515	4.03587529079568e-49	3.92826155893468e-46
ENSG00000170421.48	ENSG00000170421	ENSG00000170421_049	chr12	dexseq_prepare_annotation2.py	exon	53343705	53343738	.	-	.	ENST00000546921__exon_number_049__gene_id_ENSG00000170421	KRT8	ENSG00000170421.48	-1.28461150486653	-22.4073258434704	4.26776802737648e-49	4.12451025380505e-46
ENSG00000233673.ENSG00000187627.6	ENSG00000233673+ENSG00000187627	ENSG00000233673+ENSG00000187627_007	chr2	dexseq_prepare_annotation2.py	exon	87113707	87113852	.	+	.	ENST00000426186__exon_number_007__gene_id_ENSG00000233673+ENSG00000187627		ENSG00000233673.ENSG00000187627.6	1.5996802565008	21.3666474765217	5.47838506961703e-49	5.25720491747538e-46
ENSG00000263072.23	ENSG00000263072	ENSG00000263072_024	chr16	dexseq_prepare_annotation2.py	exon	3182947	3183195	.	-	.	ENST00000571449__exon_number_024__gene_id_ENSG00000263072	RP11-473M20.14	ENSG00000263072.23	-2.04102203295268	-24.0676128123464	6.037653188978e-49	5.75337683288437e-46
ENSG00000063978.ENSG00000206113.ENSG00000125386.ENSG00000249428.95	ENSG00000063978+ENSG00000206113+ENSG00000125386+ENSG00000249428	ENSG00000063978+ENSG00000206113+ENSG00000125386+ENSG00000249428_096	chr4	dexseq_prepare_annotation2.py	exon	2664836	2664930	.	+	.	ENST00000512465+ENST00000505311+ENST00000513898+ENST00000382839+ENST00000502458+ENST00000324666+ENST00000545951+ENST00000513350+ENST00000506904__exon_number_096__gene_id_ENSG00000063978+ENSG00000206113+ENSG00000125386+ENSG00000249428		ENSG00000063978.ENSG00000206113.ENSG00000125386.ENSG00000249428.95	1.72148855720335	17.6138242138077	6.13114046033643e-49	5.8018897021435e-46
ENSG00000212091.ENSG00000144061.29	ENSG00000212091+ENSG00000144061	ENSG00000212091+ENSG00000144061_030	chr2	dexseq_prepare_annotation2.py	exon	110922265	110922307	.	-	.	ENST00000355301+ENST00000496524+ENST00000393272+ENST00000417665+ENST00000445609+ENST00000461707+ENST00000316534__exon_number_030__gene_id_ENSG00000212091+ENSG00000144061		ENSG00000212091.ENSG00000144061.29	-2.48311261908552	-26.7315152402023	6.66866016638043e-49	6.26702286132525e-46
ENSG00000126883.11	ENSG00000126883	ENSG00000126883_012	chr9	dexseq_prepare_annotation2.py	exon	134007983	134008032	.	+	.	ENST00000451030+ENST00000411637+ENST00000359428__exon_number_012__gene_id_ENSG00000126883	NUP214	ENSG00000126883.11	2.48304613987599	23.1900355053887	9.6878826539952e-49	9.04204592884907e-46
ENSG00000163625.84	ENSG00000163625	ENSG00000163625_085	chr4	dexseq_prepare_annotation2.py	exon	85800559	85800647	.	-	.	ENST00000502713__exon_number_085__gene_id_ENSG00000163625	WDFY3	ENSG00000163625.84	1.87378183532015	18.1419503174227	1.21949492644937e-48	1.13045520505086e-45
ENSG00000205133.39	ENSG00000205133	ENSG00000205133_040	chr8	dexseq_prepare_annotation2.py	exon	93978303	93978315	.	-	.	ENST00000522925+ENST00000537541+ENST00000521617+ENST00000522903+ENST00000523580+ENST00000524037+ENST00000378861+ENST00000523375+ENST00000519792+ENST00000520430+ENST00000519069+ENST00000521988+ENST00000517858+ENST00000517540+ENST00000518748__exon_number_040__gene_id_ENSG00000205133	TRIQK	ENSG00000205133.39	2.26086556682393	24.7510632448703	1.57483913176611e-48	1.44999056735387e-45
ENSG00000159217.ENSG00000264552.20	ENSG00000159217+ENSG00000264552	ENSG00000159217+ENSG00000264552_021	chr17	dexseq_prepare_annotation2.py	exon	47122353	47122427	.	+	.	ENST00000290341+ENST00000431824__exon_number_021__gene_id_ENSG00000159217+ENSG00000264552		ENSG00000159217.ENSG00000264552.20	3.81495322388968	43.5814412016999	3.41954083427859e-48	3.12731926754793e-45
ENSG00000100949.4	ENSG00000100949	ENSG00000100949_005	chr14	dexseq_prepare_annotation2.py	exon	24734763	24734773	.	-	.	ENST00000560243+ENST00000561055+ENST00000216840+ENST00000560521+ENST00000559551+ENST00000559974+ENST00000558376+ENST00000399409__exon_number_005__gene_id_ENSG00000100949	RABGGTA	ENSG00000100949.4	1.99433309854424	20.8369480926813	3.45657595642171e-48	3.14011490569145e-45
ENSG00000077782.34	ENSG00000077782	ENSG00000077782_035	chr8	dexseq_prepare_annotation2.py	exon	38277254	38277562	.	-	.	ENST00000527114+ENST00000527745__exon_number_035__gene_id_ENSG00000077782	FGFR1	ENSG00000077782.34	-1.63965333749288	-18.8113780187571	3.91096556554177e-48	3.52937446834226e-45
ENSG00000158286.22	ENSG00000158286	ENSG00000158286_023	chr1	dexseq_prepare_annotation2.py	exon	6270998	6270998	.	+	.	ENST00000377939+ENST00000496329+ENST00000463453__exon_number_023__gene_id_ENSG00000158286	RNF207	ENSG00000158286.22	4.62970729202893	22.8550822995967	4.60359585358917e-48	4.12709339592786e-45
ENSG00000153048.30	ENSG00000153048	ENSG00000153048_031	chr16	dexseq_prepare_annotation2.py	exon	8962201	8962211	.	-	.	ENST00000562586+ENST00000396593+ENST00000561530__exon_number_031__gene_id_ENSG00000153048	CARHSP1	ENSG00000153048.30	-2.78858015799555	-24.9410615917678	5.61858466902431e-48	5.00410246466625e-45
ENSG00000266967.ENSG00000267060.ENSG00000108825.35	ENSG00000266967+ENSG00000267060+ENSG00000108825	ENSG00000266967+ENSG00000267060+ENSG00000108825_036	chr17	dexseq_prepare_annotation2.py	exon	41108421	41108421	.	-	.	ENST00000491665+ENST00000421990+ENST00000427569+ENST00000486664+ENST00000450475+ENST00000423601+ENST00000591910+ENST00000430739+ENST00000483774+ENST00000409399+ENST00000409103+ENST00000478040+ENST00000441280+ENST00000360221__exon_number_036__gene_id_ENSG00000266967+ENSG00000267060+ENSG00000108825		ENSG00000266967.ENSG00000267060.ENSG00000108825.35	-2.08852886466842	-20.055689589374	5.80838457794874e-48	5.13955286547624e-45
ENSG00000159216.44	ENSG00000159216	ENSG00000159216_045	chr21	dexseq_prepare_annotation2.py	exon	37360428	37360469	.	-	.	ENST00000475045__exon_number_045__gene_id_ENSG00000159216	RUNX1	ENSG00000159216.44	-2.14073494521457	-24.2708230303602	1.09028926822949e-47	9.58519017508567e-45
ENSG00000266967.ENSG00000267060.ENSG00000108825.31	ENSG00000266967+ENSG00000267060+ENSG00000108825	ENSG00000266967+ENSG00000267060+ENSG00000108825_032	chr17	dexseq_prepare_annotation2.py	exon	41108221	41108332	.	-	.	ENST00000491665+ENST00000421990+ENST00000427569+ENST00000486664+ENST00000450475+ENST00000423601+ENST00000591910+ENST00000430739+ENST00000483774+ENST00000409399+ENST00000409103+ENST00000478040+ENST00000441280+ENST00000360221__exon_number_032__gene_id_ENSG00000266967+ENSG00000267060+ENSG00000108825		ENSG00000266967.ENSG00000267060.ENSG00000108825.31	-2.12295370109406	-19.9164702403096	1.39046430313449e-47	1.21457948202069e-44
ENSG00000050438.30	ENSG00000050438	ENSG00000050438_031	chr12	dexseq_prepare_annotation2.py	exon	51856094	51856240	.	+	.	ENST00000514353+ENST00000550211+ENST00000319957+ENST00000547697+ENST00000535225+ENST00000453097+ENST00000551071+ENST00000604314+ENST00000394856+ENST00000358657__exon_number_031__gene_id_ENSG00000050438	SLC4A8	ENSG00000050438.30	-3.6494326588019	-30.1652800923286	1.69572285671481e-47	1.47179023258572e-44
ENSG00000221968.1	ENSG00000221968	ENSG00000221968_002	chr11	dexseq_prepare_annotation2.py	exon	61640996	61640997	.	-	.	ENST00000527697+ENST00000533676__exon_number_002__gene_id_ENSG00000221968	FADS3	ENSG00000221968.1	-2.48065007923036	-26.336935183535	2.76325135233901e-47	2.37069546229111e-44
ENSG00000105135.15	ENSG00000105135	ENSG00000105135_016	chr19	dexseq_prepare_annotation2.py	exon	15227094	15227132	.	-	.	ENST00000533086+ENST00000524779+ENST00000534378+ENST00000263383+ENST00000525880+ENST00000596093+ENST00000598709+ENST00000534806__exon_number_016__gene_id_ENSG00000105135	ILVBL	ENSG00000105135.15	-2.64346000622615	-21.8629341560639	2.76619121654022e-47	2.37069546229111e-44
ENSG00000112159.106	ENSG00000112159	ENSG00000112159_107	chr6	dexseq_prepare_annotation2.py	exon	90503481	90503673	.	-	.	ENST00000369393+ENST00000428876+ENST00000439638__exon_number_107__gene_id_ENSG00000112159	MDN1	ENSG00000112159.106	-1.66094753245652	-17.2239484821254	2.86709983820697e-47	2.44181933533093e-44
ENSG00000163625.82	ENSG00000163625	ENSG00000163625_083	chr4	dexseq_prepare_annotation2.py	exon	85781565	85781716	.	-	.	ENST00000509172+ENST00000295888+ENST00000426414+ENST00000322366+ENST00000504990__exon_number_083__gene_id_ENSG00000163625	WDFY3	ENSG00000163625.82	1.83979432819207	17.736921648774	3.3887884515397e-47	2.86819898090659e-44
ENSG00000012504.24	ENSG00000012504	ENSG00000012504_025	chr12	dexseq_prepare_annotation2.py	exon	100957290	100957420	.	+	.	ENST00000548884+ENST00000188403__exon_number_025__gene_id_ENSG00000012504	NR1H4	ENSG00000012504.24	3.86582153234229	28.756943277832	3.95160135520753e-47	3.32390655475349e-44
ENSG00000159216.42	ENSG00000159216	ENSG00000159216_043	chr21	dexseq_prepare_annotation2.py	exon	37356870	37357047	.	-	.	ENST00000460207+ENST00000475045__exon_number_043__gene_id_ENSG00000159216	RUNX1	ENSG00000159216.42	-2.15514438439815	-23.9077124509486	4.7899308353729e-47	4.004352792293e-44
ENSG00000092148.79	ENSG00000092148	ENSG00000092148_080	chr14	dexseq_prepare_annotation2.py	exon	31676916	31677010	.	-	.	ENST00000553700__exon_number_080__gene_id_ENSG00000092148	HECTD1	ENSG00000092148.79	2.21892423965391	20.0071172121171	5.59398176707036e-47	4.64801898447181e-44
ENSG00000048740.3	ENSG00000048740	ENSG00000048740_004	chr10	dexseq_prepare_annotation2.py	exon	11060053	11060105	.	+	.	ENST00000450189+ENST00000542579__exon_number_004__gene_id_ENSG00000048740	CELF2	ENSG00000048740.3	2.55224249011083	32.2688951695629	7.45647122816273e-47	6.15800584756394e-44
ENSG00000114374.3	ENSG00000114374	ENSG00000114374_004	chrY	dexseq_prepare_annotation2.py	exon	14821321	14821368	.	+	.	ENST00000493168+ENST00000338981__exon_number_004__gene_id_ENSG00000114374	USP9Y	ENSG00000114374.3	-2.93025793629477	-20.4470981374513	1.00203582902138e-46	8.22556724778651e-44
ENSG00000100949.2	ENSG00000100949	ENSG00000100949_003	chr14	dexseq_prepare_annotation2.py	exon	24734758	24734761	.	-	.	ENST00000560243+ENST00000561055+ENST00000216840+ENST00000560521+ENST00000559551+ENST00000399409__exon_number_003__gene_id_ENSG00000100949	RABGGTA	ENSG00000100949.2	2.20724759952936	20.2289709169549	1.18433095256469e-46	9.66378598282234e-44
ENSG00000142512.30	ENSG00000142512	ENSG00000142512_031	chr19	dexseq_prepare_annotation2.py	exon	51920897	51920952	.	-	.	ENST00000357375+ENST00000439889+ENST00000353836+ENST00000529627+ENST00000356298+ENST00000432469+ENST00000339313__exon_number_031__gene_id_ENSG00000142512	SIGLEC10	ENSG00000142512.30	2.56539039807515	22.853674890381	1.22555227541584e-46	9.94061499488629e-44
ENSG00000150672.ENSG00000256466.86	ENSG00000150672+ENSG00000256466	ENSG00000150672+ENSG00000256466_087	chr11	dexseq_prepare_annotation2.py	exon	85236035	85236066	.	-	.	ENST00000530260__exon_number_087__gene_id_ENSG00000150672+ENSG00000256466		ENSG00000150672.ENSG00000256466.86	2.96148342882702	25.1737935971132	1.63746347463353e-46	1.32030908460288e-43
ENSG00000164975.16	ENSG00000164975	ENSG00000164975_017	chr9	dexseq_prepare_annotation2.py	exon	15459717	15460311	.	+	.	ENST00000380821+ENST00000467062+ENST00000490969__exon_number_017__gene_id_ENSG00000164975	SNAPC3	ENSG00000164975.16	-2.7297857194105	-25.7576238836094	1.98953397224998e-46	1.59475191645052e-43
ENSG00000167543.6	ENSG00000167543	ENSG00000167543_007	chr17	dexseq_prepare_annotation2.py	exon	27895065	27895073	.	+	.	ENST00000578749+ENST00000580183__exon_number_007__gene_id_ENSG00000167543	TP53I13	ENSG00000167543.6	-5.26800204887358	-26.4668314521735	2.02167690542508e-46	1.61104004018456e-43
ENSG00000266967.ENSG00000267060.ENSG00000108825.32	ENSG00000266967+ENSG00000267060+ENSG00000108825	ENSG00000266967+ENSG00000267060+ENSG00000108825_033	chr17	dexseq_prepare_annotation2.py	exon	41108333	41108337	.	-	.	ENST00000491665+ENST00000421990+ENST00000427569+ENST00000486664+ENST00000423601+ENST00000591910+ENST00000430739+ENST00000483774+ENST00000409399+ENST00000409103+ENST00000478040+ENST00000441280+ENST00000360221__exon_number_033__gene_id_ENSG00000266967+ENSG00000267060+ENSG00000108825		ENSG00000266967.ENSG00000267060.ENSG00000108825.32	-2.14993896289397	-19.4153087502938	3.28150092766823e-46	2.59976910994516e-43
ENSG00000214753.ENSG00000168000.ENSG00000234857.80	ENSG00000214753+ENSG00000168000+ENSG00000234857	ENSG00000214753+ENSG00000168000+ENSG00000234857_081	chr11	dexseq_prepare_annotation2.py	exon	62487495	62487663	.	-	.	ENST00000403734+ENST00000301785__exon_number_081__gene_id_ENSG00000214753+ENSG00000168000+ENSG00000234857		ENSG00000214753.ENSG00000168000.ENSG00000234857.80	-1.65107290774315	-17.1779865377236	6.24633091573099e-46	4.92005072193014e-43
ENSG00000108309.25	ENSG00000108309	ENSG00000108309_026	chr17	dexseq_prepare_annotation2.py	exon	42396038	42396038	.	+	.	ENST00000426726+ENST00000590834+ENST00000588564__exon_number_026__gene_id_ENSG00000108309	RUNDC3A	ENSG00000108309.25	1.46722469513435	23.6871234062602	7.81724229489339e-46	6.12202388389791e-43
ENSG00000173715.ENSG00000173653.8	ENSG00000173715+ENSG00000173653	ENSG00000173715+ENSG00000173653_009	chr11	dexseq_prepare_annotation2.py	exon	66515850	66515864	.	+	.	ENST00000346672+ENST00000532565+ENST00000525908+ENST00000360962+ENST00000534325__exon_number_009__gene_id_ENSG00000173715+ENSG00000173653		ENSG00000173715.ENSG00000173653.8	2.39208568378983	24.7417430050823	7.87037204040167e-46	6.12841135331094e-43
ENSG00000159216.45	ENSG00000159216	ENSG00000159216_046	chr21	dexseq_prepare_annotation2.py	exon	37376862	37376965	.	-	.	ENST00000475045__exon_number_046__gene_id_ENSG00000159216	RUNX1	ENSG00000159216.45	-2.14748218558548	-23.1991942661675	8.98091434119189e-46	6.95342190074543e-43
ENSG00000134109.13	ENSG00000134109	ENSG00000134109_014	chr3	dexseq_prepare_annotation2.py	exon	5243438	5243464	.	+	.	ENST00000256497+ENST00000465369+ENST00000445686+ENST00000434243+ENST00000492751__exon_number_014__gene_id_ENSG00000134109	EDEM1	ENSG00000134109.13	-4.34076548653904	-39.5969911864468	1.06006852891876e-45	8.16115018249562e-43
ENSG00000172890.32	ENSG00000172890	ENSG00000172890_033	chr11	dexseq_prepare_annotation2.py	exon	71188272	71188392	.	+	.	ENST00000539574+ENST00000525200__exon_number_033__gene_id_ENSG00000172890	NADSYN1	ENSG00000172890.32	-1.88824731498067	-18.4595600870878	1.53305561454847e-45	1.17362297431279e-42
ENSG00000077063.1	ENSG00000077063	ENSG00000077063_002	chr7	dexseq_prepare_annotation2.py	exon	117350795	117350916	.	-	.	ENST00000446636+ENST00000160373__exon_number_002__gene_id_ENSG00000077063	CTTNBP2	ENSG00000077063.1	-1.86426978351525	-21.307814066195	1.8032152269295e-45	1.37273033144135e-42
ENSG00000103671.20	ENSG00000103671	ENSG00000103671_021	chr15	dexseq_prepare_annotation2.py	exon	64701812	64701883	.	+	.	ENST00000561265+ENST00000559565+ENST00000560567+ENST00000261884+ENST00000558820__exon_number_021__gene_id_ENSG00000103671	TRIP4	ENSG00000103671.20	3.21151428564075	32.3870339942906	1.99168223196783e-45	1.50778090390867e-42
ENSG00000158286.30	ENSG00000158286	ENSG00000158286_031	chr1	dexseq_prepare_annotation2.py	exon	6272291	6272476	.	+	.	ENST00000377948+ENST00000377939+ENST00000496676+ENST00000492476__exon_number_031__gene_id_ENSG00000158286	RNF207	ENSG00000158286.30	4.79698207833522	21.523330006847	2.59050221039731e-45	1.95027604808956e-42
ENSG00000205133.38	ENSG00000205133	ENSG00000205133_039	chr8	dexseq_prepare_annotation2.py	exon	93978265	93978302	.	-	.	ENST00000522925+ENST00000537541+ENST00000517858+ENST00000522903+ENST00000523580+ENST00000524037+ENST00000523060+ENST00000378861+ENST00000523375+ENST00000519792+ENST00000520430+ENST00000519069+ENST00000521988+ENST00000520384+ENST00000521617+ENST00000517540+ENST00000518748__exon_number_039__gene_id_ENSG00000205133	TRIQK	ENSG00000205133.38	2.28854491214888	22.8966540613047	3.19568471001589e-45	2.39267235373481e-42
ENSG00000059573.23	ENSG00000059573	ENSG00000059573_024	chr10	dexseq_prepare_annotation2.py	exon	97416354	97416366	.	-	.	ENST00000483788+ENST00000371221+ENST00000371224__exon_number_024__gene_id_ENSG00000059573	ALDH18A1	ENSG00000059573.23	-2.79249995209546	-24.3270250049348	3.6177926475051e-45	2.69391120599769e-42
ENSG00000005884.22	ENSG00000005884	ENSG00000005884_023	chr17	dexseq_prepare_annotation2.py	exon	48151576	48151644	.	+	.	ENST00000007722+ENST00000505306+ENST00000512553+ENST00000506401+ENST00000320031+ENST00000544892+ENST00000510809__exon_number_023__gene_id_ENSG00000005884	ITGA3	ENSG00000005884.22	-1.7175685785378	-26.323030867081	3.83815528338455e-45	2.84246688044001e-42
ENSG00000123104.1	ENSG00000123104	ENSG00000123104_002	chr12	dexseq_prepare_annotation2.py	exon	26493100	26493261	.	-	.	ENST00000381340__exon_number_002__gene_id_ENSG00000123104	ITPR2	ENSG00000123104.1	1.515018155218	20.4038769409259	4.1022574828684e-45	3.02163416442177e-42
ENSG00000158286.25	ENSG00000158286	ENSG00000158286_026	chr1	dexseq_prepare_annotation2.py	exon	6271095	6271178	.	+	.	ENST00000377939+ENST00000496329+ENST00000463453+ENST00000492476__exon_number_026__gene_id_ENSG00000158286	RNF207	ENSG00000158286.25	4.60638295661099	21.4250697537953	4.16957334763131e-45	3.05470565248213e-42
ENSG00000177542.21	ENSG00000177542	ENSG00000177542_022	chr11	dexseq_prepare_annotation2.py	exon	793905	794260	.	-	.	ENST00000532361__exon_number_022__gene_id_ENSG00000177542	SLC25A22	ENSG00000177542.21	-4.39458109250339	-20.6250742524646	4.27186036868832e-45	3.1031159850377e-42
ENSG00000175287.ENSG00000095319.ENSG00000251184.105	ENSG00000175287+ENSG00000095319+ENSG00000251184	ENSG00000175287+ENSG00000095319+ENSG00000251184_106	chr9	dexseq_prepare_annotation2.py	exon	131768518	131768647	.	+	.	ENST00000372577__exon_number_106__gene_id_ENSG00000175287+ENSG00000095319+ENSG00000251184		ENSG00000175287.ENSG00000095319.ENSG00000251184.105	-3.04549128216411	-20.8693928204455	4.29843499486492e-45	3.1031159850377e-42
ENSG00000140853.30	ENSG00000140853	ENSG00000140853_031	chr16	dexseq_prepare_annotation2.py	exon	57067516	57067581	.	+	.	ENST00000538110+ENST00000539144+ENST00000538805+ENST00000262510+ENST00000539881+ENST00000308149+ENST00000543030+ENST00000436936+ENST00000545081__exon_number_031__gene_id_ENSG00000140853	NLRC5	ENSG00000140853.30	2.33690538386137	27.1340713949439	4.30396883450964e-45	3.1031159850377e-42
ENSG00000114735.29	ENSG00000114735	ENSG00000114735_030	chr3	dexseq_prepare_annotation2.py	exon	50622180	50622366	.	+	.	ENST00000232854__exon_number_030__gene_id_ENSG00000114735	HEMK1	ENSG00000114735.29	-3.60590611242448	-22.3883011329125	5.10358397442031e-45	3.66026356548596e-42
ENSG00000260391.ENSG00000160145.48	ENSG00000260391+ENSG00000160145	ENSG00000260391+ENSG00000160145_049	chr3	dexseq_prepare_annotation2.py	exon	124174024	124174206	.	+	.	ENST00000460856+ENST00000494648+ENST00000240874+ENST00000354186+ENST00000360013+ENST00000393501__exon_number_049__gene_id_ENSG00000260391+ENSG00000160145		ENSG00000260391.ENSG00000160145.48	1.70933624766099	16.8220703253936	6.01007025619725e-45	4.28782326492791e-42
ENSG00000103671.19	ENSG00000103671	ENSG00000103671_020	chr15	dexseq_prepare_annotation2.py	exon	64698529	64698658	.	+	.	ENST00000560567+ENST00000261884+ENST00000558820__exon_number_020__gene_id_ENSG00000103671	TRIP4	ENSG00000103671.19	3.08197496470202	31.7829265245053	7.3099826728294e-45	5.18806983790856e-42
ENSG00000100106.ENSG00000100101.22	ENSG00000100106+ENSG00000100101	ENSG00000100106+ENSG00000100101_023	chr22	dexseq_prepare_annotation2.py	exon	38106434	38106573	.	+	.	ENST00000406386+ENST00000344404+ENST00000455236+ENST00000492485__exon_number_023__gene_id_ENSG00000100106+ENSG00000100101		ENSG00000100106.ENSG00000100101.22	-5.02209523256719	-19.031234565837	9.07070981999162e-45	6.40434411938237e-42
ENSG00000048740.1	ENSG00000048740	ENSG00000048740_002	chr10	dexseq_prepare_annotation2.py	exon	11047351	11047403	.	+	.	ENST00000416382+ENST00000379261__exon_number_002__gene_id_ENSG00000048740	CELF2	ENSG00000048740.1	2.46949838288186	30.1661216984144	9.69491849581129e-45	6.8097807147872e-42
ENSG00000065357.128	ENSG00000065357	ENSG00000065357_129	chr12	dexseq_prepare_annotation2.py	exon	56347195	56347231	.	+	.	ENST00000550957+ENST00000551739+ENST00000552478__exon_number_129__gene_id_ENSG00000065357	DGKA	ENSG00000065357.128	5.7769469031383	20.6458182734713	1.36112044860868e-44	9.48108551800808e-42
ENSG00000266967.ENSG00000267060.ENSG00000108825.29	ENSG00000266967+ENSG00000267060+ENSG00000108825	ENSG00000266967+ENSG00000267060+ENSG00000108825_030	chr17	dexseq_prepare_annotation2.py	exon	41107990	41108044	.	-	.	ENST00000441280__exon_number_030__gene_id_ENSG00000266967+ENSG00000267060+ENSG00000108825		ENSG00000266967.ENSG00000267060.ENSG00000108825.29	-2.08757458594631	-18.8302535077718	1.36371444409107e-44	9.48108551800808e-42
ENSG00000175287.ENSG00000095319.ENSG00000251184.40	ENSG00000175287+ENSG00000095319+ENSG00000251184	ENSG00000175287+ENSG00000095319+ENSG00000251184_041	chr9	dexseq_prepare_annotation2.py	exon	131709986	131710030	.	+	.	ENST00000491990+ENST00000372577__exon_number_041__gene_id_ENSG00000175287+ENSG00000095319+ENSG00000251184		ENSG00000175287.ENSG00000095319.ENSG00000251184.40	-1.55727059910572	-20.6062570755402	1.67016867144844e-44	1.15527347386937e-41
ENSG00000174233.2	ENSG00000174233	ENSG00000174233_003	chr12	dexseq_prepare_annotation2.py	exon	49159981	49160111	.	-	.	ENST00000550422+ENST00000357869+ENST00000547260__exon_number_003__gene_id_ENSG00000174233	ADCY6	ENSG00000174233.2	1.87434703274257	20.3648551567756	1.69537971113032e-44	1.16678942978079e-41
ENSG00000123384.12	ENSG00000123384	ENSG00000123384_013	chr12	dexseq_prepare_annotation2.py	exon	57548262	57548484	.	+	.	ENST00000554174+ENST00000243077__exon_number_013__gene_id_ENSG00000123384	LRP1	ENSG00000123384.12	-1.95536287904982	-20.3475695775603	1.85851092197622e-44	1.27263169751223e-41
ENSG00000163625.77	ENSG00000163625	ENSG00000163625_078	chr4	dexseq_prepare_annotation2.py	exon	85762345	85762416	.	-	.	ENST00000514071+ENST00000295888+ENST00000426414+ENST00000322366__exon_number_078__gene_id_ENSG00000163625	WDFY3	ENSG00000163625.77	2.14828200759256	16.9537434879763	2.13331669637552e-44	1.44761585151976e-41
ENSG00000146648.36	ENSG00000146648	ENSG00000146648_037	chr7	dexseq_prepare_annotation2.py	exon	55259412	55259567	.	+	.	ENST00000455089+ENST00000275493+ENST00000454757__exon_number_037__gene_id_ENSG00000146648	EGFR	ENSG00000146648.36	2.49596511166447	22.4486249050523	2.13529898035087e-44	1.44761585151976e-41
ENSG00000142330.ENSG00000178623.54	ENSG00000142330+ENSG00000178623	ENSG00000142330+ENSG00000178623_055	chr2	dexseq_prepare_annotation2.py	exon	241570670	241570676	.	+	.	ENST00000319838__exon_number_055__gene_id_ENSG00000142330+ENSG00000178623		ENSG00000142330.ENSG00000178623.54	-1.56960651497431	-18.8522316726048	2.8001178781359e-44	1.88892902425715e-41
ENSG00000163625.89	ENSG00000163625	ENSG00000163625_090	chr4	dexseq_prepare_annotation2.py	exon	85887504	85887544	.	-	.	ENST00000295888+ENST00000502713+ENST00000322366__exon_number_090__gene_id_ENSG00000163625	WDFY3	ENSG00000163625.89	1.92743975662231	16.9191639893643	2.83656910362023e-44	1.90409242385723e-41
ENSG00000151150.40	ENSG00000151150	ENSG00000151150_041	chr10	dexseq_prepare_annotation2.py	exon	61844474	61844588	.	-	.	ENST00000503366+ENST00000355288+ENST00000280772+ENST00000373827__exon_number_041__gene_id_ENSG00000151150	ANK3	ENSG00000151150.40	-1.6523491413873	-20.0237058262111	3.24448373080328e-44	2.16723561051652e-41
ENSG00000148337.71	ENSG00000148337	ENSG00000148337_072	chr9	dexseq_prepare_annotation2.py	exon	130954011	130954056	.	-	.	ENST00000324544__exon_number_072__gene_id_ENSG00000148337	CIZ1	ENSG00000148337.71	-5.36642437057472	-16.8502147082049	3.31577277089182e-44	2.20405077156642e-41
ENSG00000266967.ENSG00000267060.ENSG00000108825.30	ENSG00000266967+ENSG00000267060+ENSG00000108825	ENSG00000266967+ENSG00000267060+ENSG00000108825_031	chr17	dexseq_prepare_annotation2.py	exon	41108045	41108220	.	-	.	ENST00000441280+ENST00000483774__exon_number_031__gene_id_ENSG00000266967+ENSG00000267060+ENSG00000108825		ENSG00000266967.ENSG00000267060.ENSG00000108825.30	-2.20737223876588	-18.6564854007376	4.15621447934488e-44	2.74929552648975e-41
ENSG00000233673.ENSG00000187627.42	ENSG00000233673+ENSG00000187627	ENSG00000233673+ENSG00000187627_043	chr2	dexseq_prepare_annotation2.py	exon	87224686	87224881	.	+	.	ENST00000409776+ENST00000398193+ENST00000428128+ENST00000559485__exon_number_043__gene_id_ENSG00000233673+ENSG00000187627		ENSG00000233673.ENSG00000187627.42	-1.70049170653742	-19.3479168426136	5.82211173725782e-44	3.8326652178788e-41
ENSG00000168314.32	ENSG00000168314	ENSG00000168314_033	chr3	dexseq_prepare_annotation2.py	exon	39566374	39567101	.	+	.	ENST00000452959+ENST00000396228__exon_number_033__gene_id_ENSG00000168314	MOBP	ENSG00000168314.32	-1.80348011667103	-24.7629988377376	5.91233485833873e-44	3.87334679875598e-41
ENSG00000227195.59	ENSG00000227195	ENSG00000227195_060	chr20	dexseq_prepare_annotation2.py	exon	26189994	26190098	.	-	.	ENST00000601079__exon_number_060__gene_id_ENSG00000227195	MIR663A	ENSG00000227195.59	-4.94284822961638	-17.9119677701374	7.08166829439129e-44	4.61721384436277e-41
ENSG00000022840.71	ENSG00000022840	ENSG00000022840_072	chr12	dexseq_prepare_annotation2.py	exon	121014686	121014689	.	+	.	ENST00000325954+ENST00000538254+ENST00000542701+ENST00000413266+ENST00000545419__exon_number_072__gene_id_ENSG00000022840	RNF10	ENSG00000022840.71	2.35336614485548	18.0901379067574	8.16343585657642e-44	5.281315010447e-41
ENSG00000188811.13	ENSG00000188811	ENSG00000188811_014	chr13	dexseq_prepare_annotation2.py	exon	39621177	39621289	.	+	.	ENST00000470258+ENST00000379600+ENST00000379599__exon_number_014__gene_id_ENSG00000188811	NHLRC3	ENSG00000188811.13	4.17921025210758	36.8062350935285	8.17775005837302e-44	5.281315010447e-41
ENSG00000255339.ENSG00000075826.ENSG00000166136.42	ENSG00000255339+ENSG00000075826+ENSG00000166136	ENSG00000255339+ENSG00000075826+ENSG00000166136_043	chr10	dexseq_prepare_annotation2.py	exon	102265562	102265692	.	-	.	ENST00000535773+ENST00000479697+ENST00000462434+ENST00000484848+ENST00000527595+ENST00000469546+ENST00000529568__exon_number_043__gene_id_ENSG00000255339+ENSG00000075826+ENSG00000166136		ENSG00000255339.ENSG00000075826.ENSG00000166136.42	-1.47100441903472	-18.5402503432154	8.77481476061775e-44	5.64017774992971e-41
ENSG00000114374.6	ENSG00000114374	ENSG00000114374_007	chrY	dexseq_prepare_annotation2.py	exon	14832671	14833136	.	+	.	ENST00000493168__exon_number_007__gene_id_ENSG00000114374	USP9Y	ENSG00000114374.6	-2.97421372776856	-19.2643892678556	9.50093701449715e-44	6.07823560635908e-41
ENSG00000131018.136	ENSG00000131018	ENSG00000131018_137	chr6	dexseq_prepare_annotation2.py	exon	152688353	152688517	.	-	.	ENST00000469439+ENST00000471834+ENST00000341594+ENST00000448038+ENST00000265368+ENST00000454018+ENST00000367255+ENST00000423061__exon_number_137__gene_id_ENSG00000131018	SYNE1	ENSG00000131018.136	-5.18529981329844	-15.6233184820915	9.59483293429779e-44	6.10962196008391e-41
ENSG00000119650.ENSG00000119685.ENSG00000119686.142	ENSG00000119650+ENSG00000119685+ENSG00000119686	ENSG00000119650+ENSG00000119685+ENSG00000119686_143	chr14	dexseq_prepare_annotation2.py	exon	76550106	76550416	.	+	.	ENST00000542766+ENST00000555305__exon_number_143__gene_id_ENSG00000119650+ENSG00000119685+ENSG00000119686		ENSG00000119650.ENSG00000119685.ENSG00000119686.142	3.63610545755837	18.1667398778625	9.99809955693478e-44	6.33679549918527e-41
ENSG00000048740.21	ENSG00000048740	ENSG00000048740_022	chr10	dexseq_prepare_annotation2.py	exon	11363170	11363349	.	+	.	ENST00000542579+ENST00000609870+ENST00000417956+ENST00000399850+ENST00000608830+ENST00000379261+ENST00000537122+ENST00000315874+ENST00000450189+ENST00000354897+ENST00000427450+ENST00000609692+ENST00000416382+ENST00000354440__exon_number_022__gene_id_ENSG00000048740	CELF2	ENSG00000048740.21	-3.54543114744773	-29.1816543278656	1.04593198408052e-43	6.59842655901391e-41
ENSG00000134109.12	ENSG00000134109	ENSG00000134109_013	chr3	dexseq_prepare_annotation2.py	exon	5241277	5241380	.	+	.	ENST00000465369+ENST00000445686+ENST00000492751+ENST00000256497__exon_number_013__gene_id_ENSG00000134109	EDEM1	ENSG00000134109.12	-4.27049268348726	-36.6484268078283	1.05496000208678e-43	6.62471127209026e-41
ENSG00000067248.26	ENSG00000067248	ENSG00000067248_027	chr5	dexseq_prepare_annotation2.py	exon	54586046	54586172	.	-	.	ENST00000504778+ENST00000251636__exon_number_027__gene_id_ENSG00000067248	DHX29	ENSG00000067248.26	2.62465873973541	20.762475877661	1.06585446073585e-43	6.6624215505088e-41
ENSG00000104490.15	ENSG00000104490	ENSG00000104490_016	chr8	dexseq_prepare_annotation2.py	exon	102731508	102731520	.	-	.	ENST00000311028+ENST00000522448+ENST00000220931+ENST00000518166+ENST00000522951+ENST00000520690+ENST00000520425+ENST00000521599+ENST00000518727+ENST00000395923+ENST00000519508__exon_number_016__gene_id_ENSG00000104490	NCALD	ENSG00000104490.15	1.60580570277085	18.045993037834	1.10413793115697e-43	6.87020837739572e-41
ENSG00000077782.72	ENSG00000077782	ENSG00000077782_073	chr8	dexseq_prepare_annotation2.py	exon	38287521	38288338	.	-	.	ENST00000526570__exon_number_073__gene_id_ENSG00000077782	FGFR1	ENSG00000077782.72	1.16293022832539	17.4246989206171	1.13045324204491e-43	7.00197599698788e-41
ENSG00000079102.31	ENSG00000079102	ENSG00000079102_032	chr8	dexseq_prepare_annotation2.py	exon	93023281	93023315	.	-	.	ENST00000396218+ENST00000360348+ENST00000523629+ENST00000520724+ENST00000436581+ENST00000518844+ENST00000523290+ENST00000265814+ENST00000521553+ENST00000519847+ENST00000518992+ENST00000521054+ENST00000422361__exon_number_032__gene_id_ENSG00000079102	RUNX1T1	ENSG00000079102.31	-2.21998042900889	-21.5794314712708	1.84960698446577e-43	1.1404542758018e-40
ENSG00000215298.ENSG00000147454.20	ENSG00000215298+ENSG00000147454	ENSG00000215298+ENSG00000147454_021	chr8	dexseq_prepare_annotation2.py	exon	23424479	23425771	.	+	.	ENST00000523883+ENST00000520654+ENST00000518881__exon_number_021__gene_id_ENSG00000215298+ENSG00000147454		ENSG00000215298.ENSG00000147454.20	-4.7184058651012	-25.0960147193745	1.95764099659768e-43	1.20163002560079e-40
ENSG00000147813.21	ENSG00000147813	ENSG00000147813_022	chr8	dexseq_prepare_annotation2.py	exon	144658602	144658609	.	-	.	ENST00000340490+ENST00000426292+ENST00000488096+ENST00000449291+ENST00000532645+ENST00000525583+ENST00000276844+ENST00000464332+ENST00000435154__exon_number_022__gene_id_ENSG00000147813	NAPRT1	ENSG00000147813.21	-1.94326020735079	-19.4942123127334	2.00992343582874e-43	1.22818940282545e-40
ENSG00000127329.15	ENSG00000127329	ENSG00000127329_016	chr12	dexseq_prepare_annotation2.py	exon	70933803	70933839	.	-	.	ENST00000549400__exon_number_016__gene_id_ENSG00000127329	PTPRB	ENSG00000127329.15	-6.60169643831644	-21.5442184585735	2.16642266377727e-43	1.31791034430775e-40
ENSG00000233327.ENSG00000154874.ENSG00000213077.ENSG00000273018.86	ENSG00000233327+ENSG00000154874+ENSG00000213077+ENSG00000273018	ENSG00000233327+ENSG00000154874+ENSG00000213077+ENSG00000273018_087	chr17	dexseq_prepare_annotation2.py	exon	18509093	18509704	.	-	.	ENST00000457330+ENST00000442583+ENST00000285176+ENST00000445752+ENST00000447265__exon_number_087__gene_id_ENSG00000233327+ENSG00000154874+ENSG00000213077+ENSG00000273018		ENSG00000233327.ENSG00000154874.ENSG00000213077.ENSG00000273018.86	-3.22194747209309	-17.2683410318995	3.63141174812231e-43	2.19929593191726e-40
ENSG00000065357.135	ENSG00000065357	ENSG00000065357_136	chr12	dexseq_prepare_annotation2.py	exon	56347806	56347811	.	+	.	ENST00000402956+ENST00000551156__exon_number_136__gene_id_ENSG00000065357	DGKA	ENSG00000065357.135	5.51661294846142	19.9558870136189	4.96551237595204e-43	2.99396227846839e-40
ENSG00000187775.94	ENSG00000187775	ENSG00000187775_095	chr17	dexseq_prepare_annotation2.py	exon	76539837	76539938	.	-	.	ENST00000589793__exon_number_095__gene_id_ENSG00000187775	DNAH17	ENSG00000187775.94	1.77076490830508	16.3760351178011	5.62737965723149e-43	3.37759147742669e-40
ENSG00000221988.ENSG00000258388.ENSG00000241404.69	ENSG00000221988+ENSG00000258388+ENSG00000241404	ENSG00000221988+ENSG00000258388+ENSG00000241404_070	chr6	dexseq_prepare_annotation2.py	exon	32139500	32139755	.	+	.	ENST00000422437__exon_number_070__gene_id_ENSG00000221988+ENSG00000258388+ENSG00000241404		ENSG00000221988.ENSG00000258388.ENSG00000241404.69	-4.91504936829817	-33.3093477013786	5.65133786502444e-43	3.37759147742669e-40
ENSG00000166535.23	ENSG00000166535	ENSG00000166535_024	chr12	dexseq_prepare_annotation2.py	exon	8998673	8998720	.	+	.	ENST00000539547+ENST00000541459+ENST00000536789+ENST00000545692+ENST00000540049+ENST00000299698__exon_number_024__gene_id_ENSG00000166535	A2ML1	ENSG00000166535.23	-1.87043100010987	-20.7008812556667	5.71487194029164e-43	3.4006482737455e-40
ENSG00000091536.66	ENSG00000091536	ENSG00000091536_067	chr17	dexseq_prepare_annotation2.py	exon	18061036	18061214	.	+	.	ENST00000205890+ENST00000418233+ENST00000445289__exon_number_067__gene_id_ENSG00000091536	MYO15A	ENSG00000091536.66	-2.45153632406356	-16.6245835317833	7.29692184513667e-43	4.32317238726625e-40
ENSG00000227195.41	ENSG00000227195	ENSG00000227195_042	chr20	dexseq_prepare_annotation2.py	exon	26188939	26189080	.	-	.	ENST00000608521__exon_number_042__gene_id_ENSG00000227195	MIR663A	ENSG00000227195.41	-1.74606650745742	-17.5778099715432	7.44044252853772e-43	4.38912026855519e-40
ENSG00000100949	ENSG00000100949	ENSG00000100949_001	chr14	dexseq_prepare_annotation2.py	exon	24734744	24734747	.	-	.	ENST00000560521+ENST00000561055+ENST00000399409+ENST00000216840__exon_number_001__gene_id_ENSG00000100949	RABGGTA	ENSG00000100949	2.05796757172596	18.705335530359	1.01455718406763e-42	5.95908033626481e-40
ENSG00000125170	ENSG00000125170	ENSG00000125170_001	chr16	dexseq_prepare_annotation2.py	exon	57505863	57505869	.	-	.	ENST00000566936__exon_number_001__gene_id_ENSG00000125170	DOK4	ENSG00000125170	-2.97649075530615	-24.5411662444314	1.21463150978145e-42	7.10361338812825e-40
ENSG00000104490.16	ENSG00000104490	ENSG00000104490_017	chr8	dexseq_prepare_annotation2.py	exon	102731521	102731522	.	-	.	ENST00000311028+ENST00000522448+ENST00000220931+ENST00000518166+ENST00000522252+ENST00000520690+ENST00000520425+ENST00000521599+ENST00000518727+ENST00000395923+ENST00000522951+ENST00000519508__exon_number_017__gene_id_ENSG00000104490	NCALD	ENSG00000104490.16	1.66296533200327	17.6847356275482	1.31599628650801e-42	7.66354128092254e-40
ENSG00000156113	ENSG00000156113	ENSG00000156113_001	chr10	dexseq_prepare_annotation2.py	exon	78629359	78637354	.	-	.	ENST00000604624__exon_number_001__gene_id_ENSG00000156113	KCNMA1	ENSG00000156113	3.34417146106277	17.981620945199	1.51803620838209e-42	8.80247829819585e-40
ENSG00000188897.65	ENSG00000188897	ENSG00000188897_066	chr16	dexseq_prepare_annotation2.py	exon	11571677	11571861	.	-	.	ENST00000344649+ENST00000598234+ENST00000595170__exon_number_066__gene_id_ENSG00000188897	CTD-3088G3.8	ENSG00000188897.65	-2.24659162784874	-21.0651061504791	1.89047933764401e-42	1.09156757585905e-39
ENSG00000167380.38	ENSG00000167380	ENSG00000167380_039	chr19	dexseq_prepare_annotation2.py	exon	44679651	44679683	.	+	.	ENST00000590089+ENST00000590524+ENST00000454662+ENST00000588127+ENST00000588883+ENST00000590578+ENST00000337433+ENST00000586914+ENST00000585678__exon_number_039__gene_id_ENSG00000167380	ZNF226	ENSG00000167380.38	3.15282401987707	19.4688027191091	2.08479584555225e-42	1.198687238337e-39
ENSG00000113575.ENSG00000272772.ENSG00000113558.ENSG00000273345.ENSG00000006837.79	ENSG00000113575+ENSG00000272772+ENSG00000113558+ENSG00000273345+ENSG00000006837	ENSG00000113575+ENSG00000272772+ENSG00000113558+ENSG00000273345+ENSG00000006837_080	chr5	dexseq_prepare_annotation2.py	exon	133695588	133695782	.	-	.	ENST00000523832+ENST00000265334+ENST00000521118+ENST00000523054+ENST00000435211__exon_number_080__gene_id_ENSG00000113575+ENSG00000272772+ENSG00000113558+ENSG00000273345+ENSG00000006837		ENSG00000113575.ENSG00000272772.ENSG00000113558.ENSG00000273345.ENSG00000006837.79	-3.15477260765023	-15.7265118745448	2.57546796101343e-42	1.47377176789426e-39
ENSG00000064652.6	ENSG00000064652	ENSG00000064652_007	chr5	dexseq_prepare_annotation2.py	exon	122181358	122181388	.	+	.	ENST00000261369+ENST00000506996+ENST00000395451+ENST00000511545+ENST00000513881__exon_number_007__gene_id_ENSG00000064652	SNX24	ENSG00000064652.6	-3.06604954381596	-27.8966272503102	2.58486245772439e-42	1.47377176789426e-39
ENSG00000112282.55	ENSG00000112282	ENSG00000112282_056	chr6	dexseq_prepare_annotation2.py	exon	131949346	131949363	.	-	.	ENST00000368068+ENST00000403834+ENST00000368060+ENST00000540546__exon_number_056__gene_id_ENSG00000112282	MED23	ENSG00000112282.55	-7.59516242280564	-20.0926586619996	2.98583015962888e-42	1.69529215984229e-39
ENSG00000150995.47	ENSG00000150995	ENSG00000150995_048	chr3	dexseq_prepare_annotation2.py	exon	4747851	4748035	.	+	.	ENST00000456211+ENST00000443694+ENST00000357086+ENST00000354582+ENST00000423119+ENST00000302640__exon_number_048__gene_id_ENSG00000150995	ITPR1	ENSG00000150995.47	-2.60340419949398	-24.9565887359433	3.32930606725021e-42	1.88246701189205e-39
ENSG00000131018.137	ENSG00000131018	ENSG00000131018_138	chr6	dexseq_prepare_annotation2.py	exon	152688518	152690106	.	-	.	ENST00000471834__exon_number_138__gene_id_ENSG00000131018	SYNE1	ENSG00000131018.137	-4.92749304343756	-15.2629695607321	3.40776564142862e-42	1.9188677713246e-39
ENSG00000188897.73	ENSG00000188897	ENSG00000188897_074	chr16	dexseq_prepare_annotation2.py	exon	11588431	11588616	.	-	.	ENST00000598234__exon_number_074__gene_id_ENSG00000188897	CTD-3088G3.8	ENSG00000188897.73	-2.12293391941912	-20.9124828195476	3.79196527760767e-42	2.12641865219656e-39
ENSG00000010322.39	ENSG00000010322	ENSG00000010322_040	chr3	dexseq_prepare_annotation2.py	exon	52521212	52521292	.	+	.	ENST00000479054+ENST00000488243+ENST00000345716+ENST00000460759+ENST00000489895__exon_number_040__gene_id_ENSG00000010322	NISCH	ENSG00000010322.39	-1.77460230069774	-19.4792437938898	6.17127190171415e-42	3.44647831242165e-39
ENSG00000156873.ENSG00000260899.ENSG00000080603.60	ENSG00000156873+ENSG00000260899+ENSG00000080603	ENSG00000156873+ENSG00000260899+ENSG00000080603_061	chr16	dexseq_prepare_annotation2.py	exon	30762539	30762602	.	+	.	ENST00000328273+ENST00000563588+ENST00000483578+ENST00000563913+ENST00000424889+ENST00000565924+ENST00000569762+ENST00000565897+ENST00000564838__exon_number_061__gene_id_ENSG00000156873+ENSG00000260899+ENSG00000080603		ENSG00000156873.ENSG00000260899.ENSG00000080603.60	3.08553953382526	21.492848532234	6.77306224023497e-42	3.76712192771469e-39
ENSG00000215440.ENSG00000124222.ENSG00000254995.88	ENSG00000215440+ENSG00000124222+ENSG00000254995	ENSG00000215440+ENSG00000124222+ENSG00000254995_089	chr20	dexseq_prepare_annotation2.py	exon	57293136	57294287	.	+	.	ENST00000532531+ENST00000527587__exon_number_089__gene_id_ENSG00000215440+ENSG00000124222+ENSG00000254995		ENSG00000215440.ENSG00000124222.ENSG00000254995.88	-1.60972778196555	-19.8788383176357	8.75554726168988e-42	4.84996812483209e-39
ENSG00000156113.20	ENSG00000156113	ENSG00000156113_021	chr10	dexseq_prepare_annotation2.py	exon	78711795	78711917	.	-	.	ENST00000404857__exon_number_021__gene_id_ENSG00000156113	KCNMA1	ENSG00000156113.20	2.50159456582288	17.6800798791238	1.11083935922731e-41	6.1283703224222e-39
ENSG00000067248.31	ENSG00000067248	ENSG00000067248_032	chr5	dexseq_prepare_annotation2.py	exon	54593113	54593226	.	-	.	ENST00000504778+ENST00000508346+ENST00000251636__exon_number_032__gene_id_ENSG00000067248	DHX29	ENSG00000067248.31	2.52379803757494	19.8299058940609	1.12087882002316e-41	6.15882234548776e-39
ENSG00000158286.19	ENSG00000158286	ENSG00000158286_020	chr1	dexseq_prepare_annotation2.py	exon	6270930	6270960	.	+	.	ENST00000485539+ENST00000377939__exon_number_020__gene_id_ENSG00000158286	RNF207	ENSG00000158286.19	4.91173898009142	19.8093242352301	1.24371103793735e-41	6.80629606452242e-39
ENSG00000150672.ENSG00000256466.51	ENSG00000150672+ENSG00000256466	ENSG00000150672+ENSG00000256466_052	chr11	dexseq_prepare_annotation2.py	exon	83585463	83585531	.	-	.	ENST00000376106+ENST00000376104+ENST00000524982+ENST00000280241+ENST00000418306+ENST00000330014+ENST00000543673+ENST00000531015+ENST00000398301+ENST00000532653+ENST00000537455+ENST00000398309+ENST00000529111__exon_number_052__gene_id_ENSG00000150672+ENSG00000256466		ENSG00000150672.ENSG00000256466.51	-2.49059172092261	-22.1699288263171	1.36523738588379e-41	7.44147211448904e-39
ENSG00000131018.135	ENSG00000131018	ENSG00000131018_136	chr6	dexseq_prepare_annotation2.py	exon	152688132	152688352	.	-	.	ENST00000454018+ENST00000469439__exon_number_136__gene_id_ENSG00000131018	SYNE1	ENSG00000131018.135	-5.42037101321869	-15.1216464103508	1.37336354639667e-41	7.45594144927627e-39
ENSG00000166689.53	ENSG00000166689	ENSG00000166689_054	chr11	dexseq_prepare_annotation2.py	exon	16877350	16877461	.	-	.	ENST00000529213+ENST00000531066+ENST00000355661+ENST00000528376+ENST00000448080+ENST00000528637__exon_number_054__gene_id_ENSG00000166689	PLEKHA7	ENSG00000166689.53	-2.68402931635976	-17.5365155857681	1.4217032781874e-41	7.68774764320487e-39
ENSG00000257062.ENSG00000111700.ENSG00000134538.ENSG00000205754.ENSG00000257046.32	ENSG00000257062+ENSG00000111700+ENSG00000134538+ENSG00000205754+ENSG00000257046	ENSG00000257062+ENSG00000111700+ENSG00000134538+ENSG00000205754+ENSG00000257046_033	chr12	dexseq_prepare_annotation2.py	exon	21200113	21200151	.	+	.	ENST00000554957+ENST00000381541+ENST00000543498+ENST00000421593__exon_number_033__gene_id_ENSG00000257062+ENSG00000111700+ENSG00000134538+ENSG00000205754+ENSG00000257046		ENSG00000257062.ENSG00000111700.ENSG00000134538.ENSG00000205754.ENSG00000257046.32	2.33558694877131	18.3984208588762	1.60019897441156e-41	8.61874757494623e-39
ENSG00000140694.51	ENSG00000140694	ENSG00000140694_052	chr16	dexseq_prepare_annotation2.py	exon	14726247	14726585	.	-	.	ENST00000562896__exon_number_052__gene_id_ENSG00000140694	PARN	ENSG00000140694.51	-2.77282945775586	-19.2862531498801	1.725950050138e-41	9.25945021583289e-39
ENSG00000114416.1	ENSG00000114416	ENSG00000114416_002	chr3	dexseq_prepare_annotation2.py	exon	180585944	180586083	.	+	.	ENST00000469882+ENST00000484790__exon_number_002__gene_id_ENSG00000114416	FXR1	ENSG00000114416.1	-2.29531682288818	-16.9526590345078	1.96786125323252e-41	1.05158646821269e-38
ENSG00000159216.26	ENSG00000159216	ENSG00000159216_027	chr21	dexseq_prepare_annotation2.py	exon	36421568	36421585	.	-	.	ENST00000455571+ENST00000300305+ENST00000437180+ENST00000482318__exon_number_027__gene_id_ENSG00000159216	RUNX1	ENSG00000159216.26	2.46194576677213	20.8815028091216	1.98154460152023e-41	1.05476225865374e-38
ENSG00000148120.57	ENSG00000148120	ENSG00000148120_058	chr9	dexseq_prepare_annotation2.py	exon	97845011	97845227	.	+	.	ENST00000425634+ENST00000445181+ENST00000433691__exon_number_058__gene_id_ENSG00000148120	C9orf3	ENSG00000148120.57	3.15418320692831	18.3597362818001	2.01617923499547e-41	1.06902216270478e-38
ENSG00000215029.ENSG00000185945.3	ENSG00000215029+ENSG00000185945	ENSG00000215029+ENSG00000185945_004	chrX	dexseq_prepare_annotation2.py	exon	101618184	101618366	.	-	.	ENST00000457521+ENST00000372750+ENST00000372749+ENST00000412230__exon_number_004__gene_id_ENSG00000215029+ENSG00000185945		ENSG00000215029.ENSG00000185945.3	-4.23831773350454	-18.6743479925121	2.12560205740156e-41	1.12267215331759e-38
ENSG00000213398.ENSG00000124067.ENSG00000267660.63	ENSG00000213398+ENSG00000124067+ENSG00000267660	ENSG00000213398+ENSG00000124067+ENSG00000267660_064	chr16	dexseq_prepare_annotation2.py	exon	67984325	67984396	.	-	.	ENST00000576616+ENST00000537830+ENST00000338335+ENST00000573702+ENST00000574665+ENST00000572037+ENST00000570802+ENST00000573023+ENST00000541864+ENST00000316341+ENST00000572766+ENST00000422611__exon_number_064__gene_id_ENSG00000213398+ENSG00000124067+ENSG00000267660		ENSG00000213398.ENSG00000124067.ENSG00000267660.63	-4.15098132787054	-18.3434630774418	2.22211986560277e-41	1.16911817654862e-38
ENSG00000167543.7	ENSG00000167543	ENSG00000167543_008	chr17	dexseq_prepare_annotation2.py	exon	27895074	27895078	.	+	.	ENST00000578749+ENST00000582829+ENST00000580183__exon_number_008__gene_id_ENSG00000167543	TP53I13	ENSG00000167543.7	-5.07997793891216	-23.0683096723172	2.23937524473753e-41	1.17366517874865e-38
ENSG00000181625.ENSG00000260280.ENSG00000213648.2	ENSG00000181625+ENSG00000260280+ENSG00000213648	ENSG00000181625+ENSG00000260280+ENSG00000213648_003	chr16	dexseq_prepare_annotation2.py	exon	29465883	29466251	.	+	.	ENST00000351581+ENST00000330181+ENST00000565219__exon_number_003__gene_id_ENSG00000181625+ENSG00000260280+ENSG00000213648		ENSG00000181625.ENSG00000260280.ENSG00000213648.2	-1.67472536869672	-20.5071856860777	2.44186286062959e-41	1.27488630815867e-38
ENSG00000062485.ENSG00000257727.ENSG00000135473.ENSG00000144785.138	ENSG00000062485+ENSG00000257727+ENSG00000135473+ENSG00000144785	ENSG00000062485+ENSG00000257727+ENSG00000135473+ENSG00000144785_139	chr12	dexseq_prepare_annotation2.py	exon	56715862	56715952	.	-	.	ENST00000547226+ENST00000551359+ENST00000257931+ENST00000550028+ENST00000552630+ENST00000440411+ENST00000425394+ENST00000548043__exon_number_139__gene_id_ENSG00000062485+ENSG00000257727+ENSG00000135473+ENSG00000144785		ENSG00000062485.ENSG00000257727.ENSG00000135473.ENSG00000144785.138	-4.26017487094237	-18.9820606293385	2.96878874606859e-41	1.54407609183408e-38
ENSG00000158286.29	ENSG00000158286	ENSG00000158286_030	chr1	dexseq_prepare_annotation2.py	exon	6272278	6272290	.	+	.	ENST00000496676__exon_number_030__gene_id_ENSG00000158286	RNF207	ENSG00000158286.29	4.63883134056051	19.6315263674795	3.06067645900418e-41	1.58581444501567e-38
ENSG00000111731.27	ENSG00000111731	ENSG00000111731_028	chr12	dexseq_prepare_annotation2.py	exon	22637272	22637630	.	-	.	ENST00000542768__exon_number_028__gene_id_ENSG00000111731	C2CD5	ENSG00000111731.27	-2.90481085388121	-28.0087557218772	4.12805746065989e-41	2.13075002269599e-38
ENSG00000113163.30	ENSG00000113163	ENSG00000113163_031	chr5	dexseq_prepare_annotation2.py	exon	74807331	74807454	.	-	.	ENST00000261415+ENST00000405807__exon_number_031__gene_id_ENSG00000113163	COL4A3BP	ENSG00000113163.30	2.62862712208845	24.156400051738	4.28433124091259e-41	2.20306779322806e-38
ENSG00000215440.ENSG00000124222.ENSG00000254995.89	ENSG00000215440+ENSG00000124222+ENSG00000254995	ENSG00000215440+ENSG00000124222+ENSG00000254995_090	chr20	dexseq_prepare_annotation2.py	exon	57294288	57294294	.	+	.	ENST00000527587__exon_number_090__gene_id_ENSG00000215440+ENSG00000124222+ENSG00000254995		ENSG00000215440.ENSG00000124222.ENSG00000254995.89	-1.74061353540262	-19.5599096269097	4.40394445304779e-41	2.25606127362204e-38
ENSG00000185989.10	ENSG00000185989	ENSG00000185989_011	chr13	dexseq_prepare_annotation2.py	exon	114778618	114778724	.	-	.	ENST00000389544+ENST00000334062__exon_number_011__gene_id_ENSG00000185989	RASA3	ENSG00000185989.10	-2.96429575497907	-21.8611666019904	4.63272493969954e-41	2.36437276913123e-38
ENSG00000178149.16	ENSG00000178149	ENSG00000178149_017	chr3	dexseq_prepare_annotation2.py	exon	49053862	49053944	.	-	.	ENST00000498794+ENST00000440857+ENST00000467457+ENST00000313778+ENST00000472331+ENST00000498498+ENST00000460505+ENST00000438585+ENST00000395462+ENST00000441576+ENST00000484831+ENST00000341949__exon_number_017__gene_id_ENSG00000178149	DALRD3	ENSG00000178149.16	-4.06607016705872	-20.0682451407808	4.74220180934904e-41	2.41121497744241e-38
ENSG00000162878.26	ENSG00000162878	ENSG00000162878_027	chr2	dexseq_prepare_annotation2.py	exon	42285054	42285326	.	+	.	ENST00000490302+ENST00000480099+ENST00000294964__exon_number_027__gene_id_ENSG00000162878	PKDCC	ENSG00000162878.26	-1.79133382101769	-21.8430470294507	4.97881118520768e-41	2.52211027425537e-38
ENSG00000005801.ENSG00000263365.66	ENSG00000005801+ENSG00000263365	ENSG00000005801+ENSG00000263365_067	chr11	dexseq_prepare_annotation2.py	exon	3400376	3400376	.	-	.	ENST00000399602+ENST00000330692+ENST00000532539+ENST00000429541+ENST00000526601+ENST00000533036+ENST00000525502+ENST00000527386__exon_number_067__gene_id_ENSG00000005801+ENSG00000263365		ENSG00000005801.ENSG00000263365.66	-2.37856696424952	-25.7311783349709	5.16458670105039e-41	2.60652865182235e-38
ENSG00000048740	ENSG00000048740	ENSG00000048740_001	chr10	dexseq_prepare_annotation2.py	exon	11047259	11047350	.	+	.	ENST00000379261__exon_number_001__gene_id_ENSG00000048740	CELF2	ENSG00000048740	2.28766869487665	26.7287846906492	5.30628116579948e-41	2.66815872922509e-38
ENSG00000156113.4	ENSG00000156113	ENSG00000156113_005	chr10	dexseq_prepare_annotation2.py	exon	78643874	78644299	.	-	.	ENST00000434208__exon_number_005__gene_id_ENSG00000156113	KCNMA1	ENSG00000156113.4	3.18385367016741	17.4383267276034	5.51342843976475e-41	2.76212629853465e-38
ENSG00000148218.2	ENSG00000148218	ENSG00000148218_003	chr9	dexseq_prepare_annotation2.py	exon	116150455	116150641	.	-	.	ENST00000482847+ENST00000409155+ENST00000277315__exon_number_003__gene_id_ENSG00000148218	ALAD	ENSG00000148218.2	-2.66312678550691	-20.0304023021922	5.68569440833388e-41	2.83799457853639e-38
ENSG00000133067.27	ENSG00000133067	ENSG00000133067_028	chr1	dexseq_prepare_annotation2.py	exon	202283930	202284010	.	+	.	ENST00000255432+ENST00000367278+ENST00000439764+ENST00000487787__exon_number_028__gene_id_ENSG00000133067	LGR6	ENSG00000133067.27	-1.28187108722214	-20.6225677838574	6.30783802042768e-41	3.13704439244386e-38
ENSG00000104490.18	ENSG00000104490	ENSG00000104490_019	chr8	dexseq_prepare_annotation2.py	exon	102731542	102731542	.	-	.	ENST00000311028+ENST00000522448+ENST00000220931+ENST00000518166+ENST00000522252+ENST00000520690+ENST00000517822+ENST00000520425+ENST00000521599+ENST00000518727+ENST00000395923+ENST00000524209+ENST00000522951+ENST00000519508__exon_number_019__gene_id_ENSG00000104490	NCALD	ENSG00000104490.18	1.55173539400252	17.1139640978285	6.7593685095566e-41	3.34937770433364e-38
ENSG00000141556.38	ENSG00000141556	ENSG00000141556_039	chr17	dexseq_prepare_annotation2.py	exon	80869634	80869641	.	+	.	ENST00000571796+ENST00000576760+ENST00000574975+ENST00000571316+ENST00000572984+ENST00000574801+ENST00000571618+ENST00000355528+ENST00000576160+ENST00000572953+ENST00000571712+ENST00000576996+ENST00000539345+ENST00000574422__exon_number_039__gene_id_ENSG00000141556	TBCD	ENSG00000141556.38	-2.58176986144449	-17.3891841536854	7.64099982193338e-41	3.7725221838239e-38
ENSG00000012504.22	ENSG00000012504	ENSG00000012504_023	chr12	dexseq_prepare_annotation2.py	exon	100957268	100957281	.	+	.	ENST00000321046+ENST00000392986+ENST00000549996+ENST00000548884+ENST00000188403__exon_number_023__gene_id_ENSG00000012504	NR1H4	ENSG00000012504.22	3.47688045301328	23.9734499275319	7.75120558393402e-41	3.81311744153768e-38
ENSG00000005810.14	ENSG00000005810	ENSG00000005810_015	chr13	dexseq_prepare_annotation2.py	exon	77641716	77641999	.	-	.	ENST00000407578+ENST00000357337+ENST00000544440+ENST00000429715__exon_number_015__gene_id_ENSG00000005810	MYCBP2	ENSG00000005810.14	-1.53477169695433	-16.8063156773343	9.94219816542895e-41	4.87335797628959e-38
ENSG00000151150.71	ENSG00000151150	ENSG00000151150_072	chr10	dexseq_prepare_annotation2.py	exon	61946473	61946670	.	-	.	ENST00000503366+ENST00000280772+ENST00000373827__exon_number_072__gene_id_ENSG00000151150	ANK3	ENSG00000151150.71	1.97481677498557	18.5672762721888	1.05768395915391e-40	5.16585734989338e-38
ENSG00000063978.ENSG00000206113.ENSG00000125386.ENSG00000249428.96	ENSG00000063978+ENSG00000206113+ENSG00000125386+ENSG00000249428	ENSG00000063978+ENSG00000206113+ENSG00000125386+ENSG00000249428_097	chr4	dexseq_prepare_annotation2.py	exon	2664931	2665015	.	+	.	ENST00000512465+ENST00000324666+ENST00000513898+ENST00000382839+ENST00000502458+ENST00000505311+ENST00000545951+ENST00000513350__exon_number_097__gene_id_ENSG00000063978+ENSG00000206113+ENSG00000125386+ENSG00000249428		ENSG00000063978.ENSG00000206113.ENSG00000125386.ENSG00000249428.96	1.82555558403149	15.4828900712361	1.0944886185531e-40	5.32652430658484e-38
ENSG00000240731.ENSG00000127054.90	ENSG00000240731+ENSG00000127054	ENSG00000240731+ENSG00000127054_091	chr1	dexseq_prepare_annotation2.py	exon	1256474	1256476	.	-	.	ENST00000534345__exon_number_091__gene_id_ENSG00000240731+ENSG00000127054		ENSG00000240731.ENSG00000127054.90	-3.35794823020773	-18.5280943708384	1.31958632682568e-40	6.3991483984895e-38
ENSG00000174233	ENSG00000174233	ENSG00000174233_001	chr12	dexseq_prepare_annotation2.py	exon	49159975	49159976	.	-	.	ENST00000357869__exon_number_001__gene_id_ENSG00000174233	ADCY6	ENSG00000174233	1.78281068987961	18.7087168314494	1.33650204098247e-40	6.4581958729985e-38
ENSG00000163803.62	ENSG00000163803	ENSG00000163803_063	chr2	dexseq_prepare_annotation2.py	exon	28843467	28843510	.	+	.	ENST00000411743+ENST00000327757+ENST00000404858+ENST00000541605+ENST00000422425+ENST00000444257__exon_number_063__gene_id_ENSG00000163803	PLB1	ENSG00000163803.62	-1.41869037255912	-18.333436842179	1.51232752550266e-40	7.28199063313326e-38
ENSG00000010322.43	ENSG00000010322	ENSG00000010322_044	chr3	dexseq_prepare_annotation2.py	exon	52523589	52523694	.	+	.	ENST00000479054+ENST00000489895+ENST00000345716+ENST00000467594__exon_number_044__gene_id_ENSG00000010322	NISCH	ENSG00000010322.43	-1.80686096778685	-18.8761626000728	1.55904793341226e-40	7.4805205895172e-38
ENSG00000103671.22	ENSG00000103671	ENSG00000103671_023	chr15	dexseq_prepare_annotation2.py	exon	64701917	64702001	.	+	.	ENST00000561265+ENST00000559565+ENST00000560567+ENST00000261884+ENST00000560475__exon_number_023__gene_id_ENSG00000103671	TRIP4	ENSG00000103671.22	3.00190323677771	27.4613697088799	1.56578834977947e-40	7.48650108980345e-38
ENSG00000177694.36	ENSG00000177694	ENSG00000177694_037	chr3	dexseq_prepare_annotation2.py	exon	175373269	175373351	.	+	.	ENST00000489299__exon_number_037__gene_id_ENSG00000177694	NAALADL2	ENSG00000177694.36	-2.144457189558	-23.0549293819806	1.8794967335001e-40	8.95501333509992e-38
ENSG00000255103.ENSG00000127603.30	ENSG00000255103+ENSG00000127603	ENSG00000255103+ENSG00000127603_031	chr1	dexseq_prepare_annotation2.py	exon	39748861	39748973	.	+	.	ENST00000372915+ENST00000567887+ENST00000539005+ENST00000496804+ENST00000524432+ENST00000361689+ENST00000564288+ENST00000485063+ENST00000545844+ENST00000530262+ENST00000317713__exon_number_031__gene_id_ENSG00000255103+ENSG00000127603		ENSG00000255103.ENSG00000127603.30	-5.86001639020607	-21.0740686494778	2.06624840935194e-40	9.81050425077217e-38
ENSG00000114374.4	ENSG00000114374	ENSG00000114374_005	chrY	dexseq_prepare_annotation2.py	exon	14821369	14821476	.	+	.	ENST00000493168+ENST00000338981+ENST00000426564__exon_number_005__gene_id_ENSG00000114374	USP9Y	ENSG00000114374.4	-2.88983151043253	-17.9509588650791	2.34181401631495e-40	1.10802767555968e-37
ENSG00000085872.ENSG00000105085.ENSG00000269578.ENSG00000214046.ENSG00000127526.ENSG00000269058.ENSG00000141979.ENSG00000268790.14	ENSG00000085872+ENSG00000105085+ENSG00000269578+ENSG00000214046+ENSG00000127526+ENSG00000269058+ENSG00000141979+ENSG00000268790	ENSG00000085872+ENSG00000105085+ENSG00000269578+ENSG00000214046+ENSG00000127526+ENSG00000269058+ENSG00000141979+ENSG00000268790_015	chr19	dexseq_prepare_annotation2.py	exon	16606931	16607003	.	-	.	ENST00000269881__exon_number_015__gene_id_ENSG00000085872+ENSG00000105085+ENSG00000269578+ENSG00000214046+ENSG00000127526+ENSG00000269058+ENSG00000141979+ENSG00000268790		ENSG00000085872.ENSG00000105085.ENSG00000269578.ENSG00000214046.ENSG00000127526.ENSG00000269058.ENSG00000141979.ENSG00000268790.14	-3.58474888496465	-15.7529995846064	3.00258334746776e-40	1.41575441179719e-37
ENSG00000092148.4	ENSG00000092148	ENSG00000092148_005	chr14	dexseq_prepare_annotation2.py	exon	31570531	31570598	.	-	.	ENST00000556281__exon_number_005__gene_id_ENSG00000092148	HECTD1	ENSG00000092148.4	2.27402759056869	17.4982433466107	3.36220053064701e-40	1.57985165417129e-37
ENSG00000105135.7	ENSG00000105135	ENSG00000105135_008	chr19	dexseq_prepare_annotation2.py	exon	15226483	15226660	.	-	.	ENST00000533086+ENST00000524779__exon_number_008__gene_id_ENSG00000105135	ILVBL	ENSG00000105135.7	-2.09407442984068	-18.727732516038	3.47585686139162e-40	1.62764462862973e-37
ENSG00000129084.ENSG00000256206.ENSG00000129083.15	ENSG00000129084+ENSG00000256206+ENSG00000129083	ENSG00000129084+ENSG00000256206+ENSG00000129083_016	chr11	dexseq_prepare_annotation2.py	exon	14490227	14490406	.	-	.	ENST00000249923+ENST00000439561__exon_number_016__gene_id_ENSG00000129084+ENSG00000256206+ENSG00000129083		ENSG00000129084.ENSG00000256206.ENSG00000129083.15	2.12443733487942	16.709894692588	3.48930478237117e-40	1.62834621499785e-37
ENSG00000207945.ENSG00000100124.24	ENSG00000207945+ENSG00000100124	ENSG00000207945+ENSG00000100124_025	chr22	dexseq_prepare_annotation2.py	exon	38239918	38240013	.	-	.	ENST00000434930+ENST00000215941+ENST00000407117+ENST00000458278+ENST00000413497+ENST00000411961__exon_number_025__gene_id_ENSG00000207945+ENSG00000100124		ENSG00000207945.ENSG00000100124.24	-3.29349278518461	-30.0223370250283	3.51702038218405e-40	1.63057545649196e-37
ENSG00000105063.ENSG00000180089.47	ENSG00000105063+ENSG00000180089	ENSG00000105063+ENSG00000180089_048	chr19	dexseq_prepare_annotation2.py	exon	55769803	55770363	.	-	.	ENST00000412770__exon_number_048__gene_id_ENSG00000105063+ENSG00000180089		ENSG00000105063.ENSG00000180089.47	-7.54140858292316	-20.9473269820793	3.51801378329776e-40	1.63057545649196e-37
ENSG00000172890.33	ENSG00000172890	ENSG00000172890_034	chr11	dexseq_prepare_annotation2.py	exon	71188393	71188484	.	+	.	ENST00000539574+ENST00000527852+ENST00000525200__exon_number_034__gene_id_ENSG00000172890	NADSYN1	ENSG00000172890.33	-1.81330466719639	-16.7072161191997	3.55647250338693e-40	1.64281301226789e-37
ENSG00000196235.ENSG00000213922	ENSG00000196235+ENSG00000213922	ENSG00000196235+ENSG00000213922_001	chr19	dexseq_prepare_annotation2.py	exon	39926796	39926817	.	+	.	ENST00000594990__exon_number_001__gene_id_ENSG00000196235+ENSG00000213922		ENSG00000196235.ENSG00000213922	-4.14024035210995	-34.2276164765498	3.88479700316409e-40	1.78841092307487e-37
ENSG00000104490.17	ENSG00000104490	ENSG00000104490_018	chr8	dexseq_prepare_annotation2.py	exon	102731523	102731541	.	-	.	ENST00000311028+ENST00000522448+ENST00000220931+ENST00000518166+ENST00000522951+ENST00000520690+ENST00000517822+ENST00000520425+ENST00000521599+ENST00000518727+ENST00000395923+ENST00000522252+ENST00000519508__exon_number_018__gene_id_ENSG00000104490	NCALD	ENSG00000104490.17	1.65707794015971	16.8563346319525	4.03527126477926e-40	1.8514286513053e-37
ENSG00000077063.3	ENSG00000077063	ENSG00000077063_004	chr7	dexseq_prepare_annotation2.py	exon	117351682	117351836	.	-	.	ENST00000446636+ENST00000441556+ENST00000445366+ENST00000160373__exon_number_004__gene_id_ENSG00000077063	CTTNBP2	ENSG00000077063.3	-2.51922327083296	-18.9032391436827	4.08371775761317e-40	1.86736901904924e-37
ENSG00000114416.6	ENSG00000114416	ENSG00000114416_007	chr3	dexseq_prepare_annotation2.py	exon	180630326	180630458	.	+	.	ENST00000357559+ENST00000305586+ENST00000475315+ENST00000491674__exon_number_007__gene_id_ENSG00000114416	FXR1	ENSG00000114416.6	-2.34443191041077	-16.5304831550395	4.24048622950255e-40	1.93256968908235e-37
ENSG00000257062.ENSG00000111700.ENSG00000134538.ENSG00000205754.ENSG00000257046.41	ENSG00000257062+ENSG00000111700+ENSG00000134538+ENSG00000205754+ENSG00000257046	ENSG00000257062+ENSG00000111700+ENSG00000134538+ENSG00000205754+ENSG00000257046_042	chr12	dexseq_prepare_annotation2.py	exon	21220253	21220284	.	+	.	ENST00000585342+ENST00000543498+ENST00000545916+ENST00000540229+ENST00000592513+ENST00000381541+ENST00000554957+ENST00000590779+ENST00000421593+ENST00000553473+ENST00000593147__exon_number_042__gene_id_ENSG00000257062+ENSG00000111700+ENSG00000134538+ENSG00000205754+ENSG00000257046		ENSG00000257062.ENSG00000111700.ENSG00000134538.ENSG00000205754.ENSG00000257046.41	2.32580982957872	17.8040095609674	5.68106047346053e-40	2.58047022512349e-37
ENSG00000158286.32	ENSG00000158286	ENSG00000158286_033	chr1	dexseq_prepare_annotation2.py	exon	6272794	6272797	.	+	.	ENST00000496676+ENST00000492476__exon_number_033__gene_id_ENSG00000158286	RNF207	ENSG00000158286.32	4.90507700056973	19.059469622888	5.70076449922687e-40	2.58081752829285e-37
ENSG00000232732.5	ENSG00000232732	ENSG00000232732_006	chr2	dexseq_prepare_annotation2.py	exon	200743265	200743423	.	-	.	ENST00000600604+ENST00000599089+ENST00000593806+ENST00000593735__exon_number_006__gene_id_ENSG00000232732	AC073043.1	ENSG00000232732.5	2.13156621857756	17.1775118684885	6.22167226409542e-40	2.80731329275328e-37
ENSG00000148343.44	ENSG00000148343	ENSG00000148343_045	chr9	dexseq_prepare_annotation2.py	exon	131832214	131832244	.	+	.	ENST00000406926+ENST00000358369+ENST00000445183+ENST00000439290+ENST00000277475+ENST00000483458__exon_number_045__gene_id_ENSG00000148343	FAM73B	ENSG00000148343.44	-2.38828897779578	-17.8977091094839	7.73079877446266e-40	3.47674177095611e-37
ENSG00000207945.ENSG00000100124.22	ENSG00000207945+ENSG00000100124	ENSG00000207945+ENSG00000100124_023	chr22	dexseq_prepare_annotation2.py	exon	38236194	38236241	.	-	.	ENST00000424350+ENST00000434930+ENST00000215941+ENST00000407117+ENST00000458278+ENST00000609454+ENST00000413497+ENST00000464849+ENST00000406423__exon_number_023__gene_id_ENSG00000207945+ENSG00000100124		ENSG00000207945.ENSG00000100124.22	-3.32029245503501	-29.6117481059314	8.19854117171895e-40	3.67496911133759e-37
ENSG00000143226.ENSG00000244682.ENSG00000273112.ENSG00000072694.55	ENSG00000143226+ENSG00000244682+ENSG00000273112+ENSG00000072694	ENSG00000143226+ENSG00000244682+ENSG00000273112+ENSG00000072694_056	chr1	dexseq_prepare_annotation2.py	exon	161559871	161560008	.	+	.	ENST00000465075__exon_number_056__gene_id_ENSG00000143226+ENSG00000244682+ENSG00000273112+ENSG00000072694		ENSG00000143226.ENSG00000244682.ENSG00000273112.ENSG00000072694.55	3.53110393212059	17.020327940459	8.91297224952223e-40	3.98211144106769e-37
ENSG00000215012.ENSG00000185838.2	ENSG00000215012+ENSG00000185838	ENSG00000215012+ENSG00000185838_003	chr22	dexseq_prepare_annotation2.py	exon	19775941	19775986	.	-	.	ENST00000405009+ENST00000403325+ENST00000329517__exon_number_003__gene_id_ENSG00000215012+ENSG00000185838		ENSG00000215012.ENSG00000185838.2	2.94357736129303	21.0983805709409	9.9432517944847e-40	4.42789899437597e-37
ENSG00000140853.105	ENSG00000140853	ENSG00000140853_106	chr16	dexseq_prepare_annotation2.py	exon	57117432	57117432	.	+	.	ENST00000262510+ENST00000543103+ENST00000540182+ENST00000308149+ENST00000538453+ENST00000436936+ENST00000537056__exon_number_106__gene_id_ENSG00000140853	NLRC5	ENSG00000140853.105	-1.69693121475679	-23.1496060024883	1.16660341862803e-39	5.17816117414287e-37
ENSG00000025434.58	ENSG00000025434	ENSG00000025434_059	chr11	dexseq_prepare_annotation2.py	exon	47283001	47283097	.	+	.	ENST00000487913__exon_number_059__gene_id_ENSG00000025434	NR1H3	ENSG00000025434.58	2.39916731852041	21.4718293527402	1.28918576609489e-39	5.70368431131337e-37
ENSG00000257062.ENSG00000111700.ENSG00000134538.ENSG00000205754.ENSG00000257046.35	ENSG00000257062+ENSG00000111700+ENSG00000134538+ENSG00000205754+ENSG00000257046	ENSG00000257062+ENSG00000111700+ENSG00000134538+ENSG00000205754+ENSG00000257046_036	chr12	dexseq_prepare_annotation2.py	exon	21207386	21207502	.	+	.	ENST00000554957+ENST00000381541+ENST00000421593__exon_number_036__gene_id_ENSG00000257062+ENSG00000111700+ENSG00000134538+ENSG00000205754+ENSG00000257046		ENSG00000257062.ENSG00000111700.ENSG00000134538.ENSG00000205754.ENSG00000257046.35	2.3025729104655	17.639407108771	1.53740150500724e-39	6.77984112889389e-37
ENSG00000100949.1	ENSG00000100949	ENSG00000100949_002	chr14	dexseq_prepare_annotation2.py	exon	24734748	24734757	.	-	.	ENST00000560521+ENST00000561055+ENST00000399409+ENST00000216840+ENST00000560243__exon_number_002__gene_id_ENSG00000100949	RABGGTA	ENSG00000100949.1	2.04810664394947	17.4877174855116	1.71406695796841e-39	7.53454071488651e-37
ENSG00000156261.4	ENSG00000156261	ENSG00000156261_005	chr21	dexseq_prepare_annotation2.py	exon	30432862	30432981	.	-	.	ENST00000432178+ENST00000470450+ENST00000286788+ENST00000542732+ENST00000540844+ENST00000496121__exon_number_005__gene_id_ENSG00000156261	CCT8	ENSG00000156261.4	3.59807410281045	26.4014063104699	2.20493675690848e-39	9.66109701137132e-37
ENSG00000114416.2	ENSG00000114416	ENSG00000114416_003	chr3	dexseq_prepare_annotation2.py	exon	180586539	180586624	.	+	.	ENST00000465551__exon_number_003__gene_id_ENSG00000114416	FXR1	ENSG00000114416.2	-2.24670235164548	-16.2790969533863	2.65178486542151e-39	1.15817553928331e-36
ENSG00000158286.20	ENSG00000158286	ENSG00000158286_021	chr1	dexseq_prepare_annotation2.py	exon	6270961	6270961	.	+	.	ENST00000377939__exon_number_021__gene_id_ENSG00000158286	RNF207	ENSG00000158286.20	4.60694036461244	18.6976306566289	3.70307154731252e-39	1.61216118382631e-36
ENSG00000159086.34	ENSG00000159086	ENSG00000159086_035	chr21	dexseq_prepare_annotation2.py	exon	34143980	34143998	.	-	.	ENST00000443785+ENST00000331923+ENST00000464256__exon_number_035__gene_id_ENSG00000159086	PAXBP1	ENSG00000159086.34	-3.3967767032915	-32.6865350739385	4.92740172339875e-39	2.13835111669547e-36
ENSG00000102893.56	ENSG00000102893	ENSG00000102893_057	chr16	dexseq_prepare_annotation2.py	exon	47698887	47699852	.	+	.	ENST00000566319__exon_number_057__gene_id_ENSG00000102893	PHKB	ENSG00000102893.56	-2.14951702125465	-15.7242009875741	4.94538364694201e-39	2.13934156640586e-36
ENSG00000022840.73	ENSG00000022840	ENSG00000022840_074	chr12	dexseq_prepare_annotation2.py	exon	121014692	121015050	.	+	.	ENST00000325954+ENST00000542701__exon_number_074__gene_id_ENSG00000022840	RNF10	ENSG00000022840.73	2.54554259916562	16.4891169623328	5.1962442132858e-39	2.24074876649309e-36
ENSG00000180448	ENSG00000180448	ENSG00000180448_001	chr19	dexseq_prepare_annotation2.py	exon	1065922	1066162	.	+	.	ENST00000539243__exon_number_001__gene_id_ENSG00000180448	HMHA1	ENSG00000180448	-4.48788218703981	-17.8748923040826	5.42033181212486e-39	2.33000742915716e-36
ENSG00000092201	ENSG00000092201	ENSG00000092201_001	chr14	dexseq_prepare_annotation2.py	exon	21819631	21819637	.	-	.	ENST00000216297__exon_number_001__gene_id_ENSG00000092201	SUPT16H	ENSG00000092201	-2.20698082056276	-22.6896082282283	5.46473261580914e-39	2.34170666464926e-36
ENSG00000140443.41	ENSG00000140443	ENSG00000140443_042	chr15	dexseq_prepare_annotation2.py	exon	99467829	99467865	.	+	.	ENST00000558762+ENST00000560972+ENST00000560343+ENST00000268035__exon_number_042__gene_id_ENSG00000140443	IGF1R	ENSG00000140443.41	-1.48840195023728	-16.8928887896788	8.00932082401726e-39	3.42133580165003e-36
ENSG00000257062.ENSG00000111700.ENSG00000134538.ENSG00000205754.ENSG00000257046.33	ENSG00000257062+ENSG00000111700+ENSG00000134538+ENSG00000205754+ENSG00000257046	ENSG00000257062+ENSG00000111700+ENSG00000134538+ENSG00000205754+ENSG00000257046_034	chr12	dexseq_prepare_annotation2.py	exon	21201646	21201841	.	+	.	ENST00000554957+ENST00000381541+ENST00000421593__exon_number_034__gene_id_ENSG00000257062+ENSG00000111700+ENSG00000134538+ENSG00000205754+ENSG00000257046		ENSG00000257062.ENSG00000111700.ENSG00000134538.ENSG00000205754.ENSG00000257046.33	2.17918689133249	17.3506566949471	8.87913035053595e-39	3.78103892336401e-36
ENSG00000172638.29	ENSG00000172638	ENSG00000172638_030	chr11	dexseq_prepare_annotation2.py	exon	65635984	65636007	.	-	.	ENST00000531005+ENST00000307998+ENST00000528176+ENST00000527969+ENST00000530806+ENST00000532084+ENST00000531972+ENST00000526628__exon_number_030__gene_id_ENSG00000172638	EFEMP2	ENSG00000172638.29	-3.19558159506366	-23.1673088426603	1.01475121994312e-38	4.30769795912737e-36
ENSG00000137877.47	ENSG00000137877	ENSG00000137877_048	chr15	dexseq_prepare_annotation2.py	exon	42167040	42167254	.	-	.	ENST00000320955__exon_number_048__gene_id_ENSG00000137877	SPTBN5	ENSG00000137877.47	-2.95603573138343	-17.0543336079954	1.18659435915382e-38	5.02154203536689e-36
ENSG00000156113.5	ENSG00000156113	ENSG00000156113_006	chr10	dexseq_prepare_annotation2.py	exon	78644639	78644746	.	-	.	ENST00000286627+ENST00000286628__exon_number_006__gene_id_ENSG00000156113	KCNMA1	ENSG00000156113.5	3.07708248108622	16.6111867172252	1.37877203695435e-38	5.81675322475723e-36
ENSG00000048740.17	ENSG00000048740	ENSG00000048740_018	chr10	dexseq_prepare_annotation2.py	exon	11356102	11356221	.	+	.	ENST00000542579+ENST00000609870+ENST00000417956+ENST00000399850+ENST00000608830+ENST00000379261+ENST00000537122+ENST00000315874+ENST00000450189+ENST00000354897+ENST00000427450+ENST00000609692+ENST00000416382+ENST00000354440__exon_number_018__gene_id_ENSG00000048740	CELF2	ENSG00000048740.17	-3.69296234820663	-24.6270370663177	1.61089548331232e-38	6.77505848223826e-36
ENSG00000166313.9	ENSG00000166313	ENSG00000166313_010	chr11	dexseq_prepare_annotation2.py	exon	6417330	6417445	.	-	.	ENST00000609331+ENST00000529519+ENST00000608394+ENST00000524626+ENST00000608704+ENST00000608435+ENST00000608645+ENST00000608655+ENST00000299402+ENST00000389906+ENST00000526240+ENST00000609360+ENST00000530885+ENST00000311051__exon_number_010__gene_id_ENSG00000166313	APBB1	ENSG00000166313.9	2.90739018692502	16.3196728631432	1.69506931271051e-38	7.10713877031148e-36
ENSG00000174233.1	ENSG00000174233	ENSG00000174233_002	chr12	dexseq_prepare_annotation2.py	exon	49159977	49159980	.	-	.	ENST00000547260+ENST00000357869__exon_number_002__gene_id_ENSG00000174233	ADCY6	ENSG00000174233.1	1.76378224672811	17.8362111952023	1.7302401994879e-38	7.23235095900669e-36
ENSG00000170448.3	ENSG00000170448	ENSG00000170448_004	chr4	dexseq_prepare_annotation2.py	exon	47853074	47853099	.	-	.	ENST00000508115__exon_number_004__gene_id_ENSG00000170448	NFXL1	ENSG00000170448.3	-2.42474525437881	-18.8455008463541	1.82809057529301e-38	7.61799444720039e-36
ENSG00000159216.28	ENSG00000159216	ENSG00000159216_029	chr21	dexseq_prepare_annotation2.py	exon	36421596	36421641	.	-	.	ENST00000300305__exon_number_029__gene_id_ENSG00000159216	RUNX1	ENSG00000159216.28	2.41469973743221	19.3269571221174	2.34787559818277e-38	9.75420622370646e-36
ENSG00000148337	ENSG00000148337	ENSG00000148337_001	chr9	dexseq_prepare_annotation2.py	exon	130928343	130928343	.	-	.	ENST00000471773__exon_number_001__gene_id_ENSG00000148337	CIZ1	ENSG00000148337	1.05209917373692	15.2173243692674	2.54851441045526e-38	1.05555748683741e-35
ENSG00000163491.29	ENSG00000163491	ENSG00000163491_030	chr3	dexseq_prepare_annotation2.py	exon	27326093	27326195	.	-	.	ENST00000424275+ENST00000341435+ENST00000357467+ENST00000474938+ENST00000574215+ENST00000435584+ENST00000429845__exon_number_030__gene_id_ENSG00000163491	NEK10	ENSG00000163491.29	-2.10372868215908	-16.2538922493699	2.68385656197408e-38	1.10824570342583e-35
ENSG00000127329.32	ENSG00000127329	ENSG00000127329_033	chr12	dexseq_prepare_annotation2.py	exon	70970162	70970425	.	-	.	ENST00000538708+ENST00000550857+ENST00000261266+ENST00000548122+ENST00000334414+ENST00000551525+ENST00000451516__exon_number_033__gene_id_ENSG00000127329	PTPRB	ENSG00000127329.32	-6.5630750489711	-19.0145183178766	2.77924084378682e-38	1.14416559534834e-35
ENSG00000257062.ENSG00000111700.ENSG00000134538.ENSG00000205754.ENSG00000257046.45	ENSG00000257062+ENSG00000111700+ENSG00000134538+ENSG00000205754+ENSG00000257046	ENSG00000257062+ENSG00000111700+ENSG00000134538+ENSG00000205754+ENSG00000257046_046	chr12	dexseq_prepare_annotation2.py	exon	21242842	21242863	.	+	.	ENST00000545916+ENST00000540229+ENST00000593147+ENST00000381541+ENST00000554957+ENST00000421593+ENST00000553473__exon_number_046__gene_id_ENSG00000257062+ENSG00000111700+ENSG00000134538+ENSG00000205754+ENSG00000257046		ENSG00000257062.ENSG00000111700.ENSG00000134538.ENSG00000205754.ENSG00000257046.45	1.37716999004876	17.1589587985068	2.85848671685003e-38	1.17324520917169e-35
ENSG00000023191.26	ENSG00000023191	ENSG00000023191_027	chr11	dexseq_prepare_annotation2.py	exon	499601	499676	.	-	.	ENST00000525522+ENST00000524780__exon_number_027__gene_id_ENSG00000023191	RNH1	ENSG00000023191.26	4.34510858041699	31.5873382485427	3.22471453301897e-38	1.31958611192461e-35
ENSG00000050438.28	ENSG00000050438	ENSG00000050438_029	chr12	dexseq_prepare_annotation2.py	exon	51855002	51855075	.	+	.	ENST00000514353+ENST00000550211+ENST00000319957+ENST00000547697+ENST00000535225+ENST00000453097+ENST00000551071+ENST00000604314+ENST00000394856+ENST00000358657__exon_number_029__gene_id_ENSG00000050438	SLC4A8	ENSG00000050438.28	-3.60971914238422	-22.7819745293528	3.51351676556104e-38	1.43346224279253e-35
ENSG00000147642.66	ENSG00000147642	ENSG00000147642_067	chr8	dexseq_prepare_annotation2.py	exon	110703834	110703834	.	-	.	ENST00000534578+ENST00000529190+ENST00000422135+ENST00000419099__exon_number_067__gene_id_ENSG00000147642	SYBU	ENSG00000147642.66	1.15615540275561	16.3725265353131	3.75068499712999e-38	1.52565550001168e-35
ENSG00000118898	ENSG00000118898	ENSG00000118898_001	chr16	dexseq_prepare_annotation2.py	exon	4932508	4932823	.	-	.	ENST00000345988__exon_number_001__gene_id_ENSG00000118898	PPL	ENSG00000118898	-7.92670899825423	-23.3852143778823	5.15222527430916e-38	2.08951869480442e-35
ENSG00000221983.6	ENSG00000221983	ENSG00000221983_007	chr19	dexseq_prepare_annotation2.py	exon	18682685	18682688	.	+	.	ENST00000430157+ENST00000442744+ENST00000595683+ENST00000598814+ENST00000596273__exon_number_007__gene_id_ENSG00000221983	UBA52	ENSG00000221983.6	-3.99931832634042	-29.3054228553661	5.1717778733678e-38	2.09122449694424e-35
ENSG00000166689.51	ENSG00000166689	ENSG00000166689_052	chr11	dexseq_prepare_annotation2.py	exon	16876441	16876540	.	-	.	ENST00000529213+ENST00000531066+ENST00000355661+ENST00000528376+ENST00000448080+ENST00000528637__exon_number_052__gene_id_ENSG00000166689	PLEKHA7	ENSG00000166689.51	-2.7820617315555	-16.3038893691058	5.98870347706718e-38	2.41438655831217e-35
ENSG00000113575.ENSG00000272772.ENSG00000113558.ENSG00000273345.ENSG00000006837.41	ENSG00000113575+ENSG00000272772+ENSG00000113558+ENSG00000273345+ENSG00000006837	ENSG00000113575+ENSG00000272772+ENSG00000113558+ENSG00000273345+ENSG00000006837_042	chr5	dexseq_prepare_annotation2.py	exon	133536665	133536675	.	-	.	ENST00000495833__exon_number_042__gene_id_ENSG00000113575+ENSG00000272772+ENSG00000113558+ENSG00000273345+ENSG00000006837		ENSG00000113575.ENSG00000272772.ENSG00000113558.ENSG00000273345.ENSG00000006837.41	1.79205574855991	14.6207799473133	6.06757602625581e-38	2.43896867955693e-35
ENSG00000113569.48	ENSG00000113569	ENSG00000113569_049	chr5	dexseq_prepare_annotation2.py	exon	37371184	37371205	.	-	.	ENST00000231498+ENST00000507675__exon_number_049__gene_id_ENSG00000113569	NUP155	ENSG00000113569.48	2.16891915770832	18.3732397255908	6.10807681615132e-38	2.44802736325439e-35
ENSG00000127329.19	ENSG00000127329	ENSG00000127329_020	chr12	dexseq_prepare_annotation2.py	exon	70946797	70946800	.	-	.	ENST00000538708+ENST00000550358+ENST00000334414+ENST00000261266+ENST00000550857__exon_number_020__gene_id_ENSG00000127329	PTPRB	ENSG00000127329.19	-7.6531297444502	-18.847460822114	6.21703809972108e-38	2.48439041271171e-35
ENSG00000156873.ENSG00000260899.ENSG00000080603.62	ENSG00000156873+ENSG00000260899+ENSG00000080603	ENSG00000156873+ENSG00000260899+ENSG00000080603_063	chr16	dexseq_prepare_annotation2.py	exon	30762703	30762869	.	+	.	ENST00000569762+ENST00000563913+ENST00000564838__exon_number_063__gene_id_ENSG00000156873+ENSG00000260899+ENSG00000080603		ENSG00000156873.ENSG00000260899.ENSG00000080603.62	2.99810862146235	19.3878589153174	6.99522897493777e-38	2.78718966879487e-35
ENSG00000108309.4	ENSG00000108309	ENSG00000108309_005	chr17	dexseq_prepare_annotation2.py	exon	42388072	42388881	.	+	.	ENST00000587483__exon_number_005__gene_id_ENSG00000108309	RUNDC3A	ENSG00000108309.4	-2.52296134644279	-19.3713219997215	7.53849466879825e-38	2.99489228289543e-35
ENSG00000148343.11	ENSG00000148343	ENSG00000148343_012	chr9	dexseq_prepare_annotation2.py	exon	131804786	131804793	.	+	.	ENST00000406926+ENST00000358369+ENST00000445183+ENST00000439290+ENST00000277475+ENST00000474534__exon_number_012__gene_id_ENSG00000148343	FAM73B	ENSG00000148343.11	1.63708300778968	17.1290537236018	7.61709015458065e-38	3.01731983748326e-35
ENSG00000148218.3	ENSG00000148218	ENSG00000148218_004	chr9	dexseq_prepare_annotation2.py	exon	116151257	116151386	.	-	.	ENST00000482847+ENST00000409155+ENST00000277315__exon_number_004__gene_id_ENSG00000148218	ALAD	ENSG00000148218.3	-3.02634821636356	-18.5450452581522	8.12860139723978e-38	3.21060906260195e-35
ENSG00000085872.ENSG00000105085.ENSG00000269578.ENSG00000214046.ENSG00000127526.ENSG00000269058.ENSG00000141979.ENSG00000268790.30	ENSG00000085872+ENSG00000105085+ENSG00000269578+ENSG00000214046+ENSG00000127526+ENSG00000269058+ENSG00000141979+ENSG00000268790	ENSG00000085872+ENSG00000105085+ENSG00000269578+ENSG00000214046+ENSG00000127526+ENSG00000269058+ENSG00000141979+ENSG00000268790_031	chr19	dexseq_prepare_annotation2.py	exon	16636979	16637085	.	-	.	ENST00000544299__exon_number_031__gene_id_ENSG00000085872+ENSG00000105085+ENSG00000269578+ENSG00000214046+ENSG00000127526+ENSG00000269058+ENSG00000141979+ENSG00000268790		ENSG00000085872.ENSG00000105085.ENSG00000269578.ENSG00000214046.ENSG00000127526.ENSG00000269058.ENSG00000141979.ENSG00000268790.30	-2.1265887185036	-15.0715252165313	8.52077183462885e-38	3.35578039187679e-35
ENSG00000038382.1	ENSG00000038382	ENSG00000038382_002	chr5	dexseq_prepare_annotation2.py	exon	14143829	14143945	.	+	.	ENST00000344204+ENST00000537187+ENST00000505971+ENST00000502816__exon_number_002__gene_id_ENSG00000038382	TRIO	ENSG00000038382.1	-3.86523967166972	-16.3319514217693	9.01007472479983e-38	3.53825894099222e-35
ENSG00000177830.47	ENSG00000177830	ENSG00000177830_048	chr11	dexseq_prepare_annotation2.py	exon	903704	903753	.	-	.	ENST00000528581+ENST00000336845+ENST00000528426+ENST00000454838__exon_number_048__gene_id_ENSG00000177830	CHID1	ENSG00000177830.47	-2.33667967362044	-15.9884294926784	1.0115915604802e-37	3.96110767735505e-35
ENSG00000113575.ENSG00000272772.ENSG00000113558.ENSG00000273345.ENSG00000006837.2	ENSG00000113575+ENSG00000272772+ENSG00000113558+ENSG00000273345+ENSG00000006837	ENSG00000113575+ENSG00000272772+ENSG00000113558+ENSG00000273345+ENSG00000006837_003	chr5	dexseq_prepare_annotation2.py	exon	133493083	133493164	.	-	.	ENST00000522552+ENST00000353411+ENST00000521216__exon_number_003__gene_id_ENSG00000113575+ENSG00000272772+ENSG00000113558+ENSG00000273345+ENSG00000006837		ENSG00000113575.ENSG00000272772.ENSG00000113558.ENSG00000273345.ENSG00000006837.2	-2.03390035468447	-14.5631503601437	1.02122713910997e-37	3.98737990157874e-35
ENSG00000141140.65	ENSG00000141140	ENSG00000141140_066	chr17	dexseq_prepare_annotation2.py	exon	34883382	34883484	.	-	.	ENST00000268852+ENST00000431794+ENST00000589404+ENST00000586908+ENST00000591794+ENST00000585719+ENST00000586007__exon_number_066__gene_id_ENSG00000141140	MYO19	ENSG00000141140.65	2.05348626556158	16.3918014021985	1.11965152641704e-37	4.35918727286487e-35
ENSG00000144426.ENSG00000204196.50	ENSG00000144426+ENSG00000204196	ENSG00000144426+ENSG00000204196_051	chr2	dexseq_prepare_annotation2.py	exon	204034470	204034574	.	+	.	ENST00000449802+ENST00000414576__exon_number_051__gene_id_ENSG00000144426+ENSG00000204196		ENSG00000144426.ENSG00000204196.50	-2.22772988035742	-16.5860562462505	1.15855921410132e-37	4.49781733412948e-35
ENSG00000257062.ENSG00000111700.ENSG00000134538.ENSG00000205754.ENSG00000257046.36	ENSG00000257062+ENSG00000111700+ENSG00000134538+ENSG00000205754+ENSG00000257046	ENSG00000257062+ENSG00000111700+ENSG00000134538+ENSG00000205754+ENSG00000257046_037	chr12	dexseq_prepare_annotation2.py	exon	21207503	21207512	.	+	.	ENST00000545916+ENST00000554957+ENST00000381541+ENST00000421593__exon_number_037__gene_id_ENSG00000257062+ENSG00000111700+ENSG00000134538+ENSG00000205754+ENSG00000257046		ENSG00000257062.ENSG00000111700.ENSG00000134538.ENSG00000205754.ENSG00000257046.36	2.2641566224526	16.91744033041	1.25390004806116e-37	4.85412493889631e-35
ENSG00000129933.17	ENSG00000129933	ENSG00000129933_018	chr19	dexseq_prepare_annotation2.py	exon	19453370	19453426	.	+	.	ENST00000609060+ENST00000392313+ENST00000590837+ENST00000585823+ENST00000262815__exon_number_018__gene_id_ENSG00000129933	MAU2	ENSG00000129933.17	-2.22504930913544	-18.964096066913	1.27977094108532e-37	4.94024211979812e-35
ENSG00000166313.8	ENSG00000166313	ENSG00000166313_009	chr11	dexseq_prepare_annotation2.py	exon	6417016	6417192	.	-	.	ENST00000609331+ENST00000529519+ENST00000608394+ENST00000524626+ENST00000608704+ENST00000608435+ENST00000608645+ENST00000608655+ENST00000299402+ENST00000389906+ENST00000526240+ENST00000609360+ENST00000530885+ENST00000311051__exon_number_009__gene_id_ENSG00000166313	APBB1	ENSG00000166313.8	2.69265011965619	16.0154494278948	1.42289331403387e-37	5.47721478032355e-35
ENSG00000023228.ENSG00000237580.30	ENSG00000023228+ENSG00000237580	ENSG00000023228+ENSG00000237580_031	chr2	dexseq_prepare_annotation2.py	exon	207023808	207023819	.	-	.	ENST00000454195__exon_number_031__gene_id_ENSG00000023228+ENSG00000237580		ENSG00000023228.ENSG00000237580.30	-1.90564395423447	-20.7090669423282	1.46420884952865e-37	5.62037598024567e-35
ENSG00000167851	ENSG00000167851	ENSG00000167851_001	chr17	dexseq_prepare_annotation2.py	exon	72462555	72462796	.	+	.	ENST00000360141__exon_number_001__gene_id_ENSG00000167851	CD300A	ENSG00000167851	3.44506618332389	36.2439858462062	1.55452712722985e-37	5.95030191141095e-35
ENSG00000257062.ENSG00000111700.ENSG00000134538.ENSG00000205754.ENSG00000257046.34	ENSG00000257062+ENSG00000111700+ENSG00000134538+ENSG00000205754+ENSG00000257046	ENSG00000257062+ENSG00000111700+ENSG00000134538+ENSG00000205754+ENSG00000257046_035	chr12	dexseq_prepare_annotation2.py	exon	21205030	21205195	.	+	.	ENST00000554957+ENST00000381541+ENST00000421593__exon_number_035__gene_id_ENSG00000257062+ENSG00000111700+ENSG00000134538+ENSG00000205754+ENSG00000257046		ENSG00000257062.ENSG00000111700.ENSG00000134538.ENSG00000205754.ENSG00000257046.34	2.29752521420284	16.8758758831606	1.61821303119352e-37	6.17672367287528e-35
ENSG00000050438.24	ENSG00000050438	ENSG00000050438_025	chr12	dexseq_prepare_annotation2.py	exon	51851228	51851323	.	+	.	ENST00000514353+ENST00000319957+ENST00000547697+ENST00000535225+ENST00000453097+ENST00000551071+ENST00000604314+ENST00000394856+ENST00000358657__exon_number_025__gene_id_ENSG00000050438	SLC4A8	ENSG00000050438.24	-3.46072006408322	-22.2754206242919	1.84023025719712e-37	7.0045434764659e-35
ENSG00000108100.26	ENSG00000108100	ENSG00000108100_027	chr10	dexseq_prepare_annotation2.py	exon	35854951	35855056	.	+	.	ENST00000374706+ENST00000497692+ENST00000374704+ENST00000265375+ENST00000339497+ENST00000465416__exon_number_027__gene_id_ENSG00000108100	CCNY	ENSG00000108100.26	2.6323739165345	24.665329963449	2.03176323253021e-37	7.71204123696919e-35
ENSG00000085872.ENSG00000105085.ENSG00000269578.ENSG00000214046.ENSG00000127526.ENSG00000269058.ENSG00000141979.ENSG00000268790.8	ENSG00000085872+ENSG00000105085+ENSG00000269578+ENSG00000214046+ENSG00000127526+ENSG00000269058+ENSG00000141979+ENSG00000268790	ENSG00000085872+ENSG00000105085+ENSG00000269578+ENSG00000214046+ENSG00000127526+ENSG00000269058+ENSG00000141979+ENSG00000268790_009	chr19	dexseq_prepare_annotation2.py	exon	16594780	16594924	.	-	.	ENST00000269881+ENST00000600762+ENST00000602234__exon_number_009__gene_id_ENSG00000085872+ENSG00000105085+ENSG00000269578+ENSG00000214046+ENSG00000127526+ENSG00000269058+ENSG00000141979+ENSG00000268790		ENSG00000085872.ENSG00000105085.ENSG00000269578.ENSG00000214046.ENSG00000127526.ENSG00000269058.ENSG00000141979.ENSG00000268790.8	-3.46091572125203	-14.9542482350571	2.24809837609075e-37	8.50948948374329e-35
ENSG00000133067.30	ENSG00000133067	ENSG00000133067_031	chr1	dexseq_prepare_annotation2.py	exon	202288819	202288909	.	+	.	ENST00000255432+ENST00000367278__exon_number_031__gene_id_ENSG00000133067	LGR6	ENSG00000133067.30	-1.21795928496789	-18.8254074640475	2.45767713302788e-37	9.27701634034099e-35
ENSG00000221968.4	ENSG00000221968	ENSG00000221968_005	chr11	dexseq_prepare_annotation2.py	exon	61641207	61641231	.	-	.	ENST00000527379+ENST00000278829+ENST00000527697+ENST00000529404+ENST00000533676__exon_number_005__gene_id_ENSG00000221968	FADS3	ENSG00000221968.4	-2.56374457287949	-20.0966349356241	3.06190877440679e-37	1.15258873746434e-34
ENSG00000167380.39	ENSG00000167380	ENSG00000167380_040	chr19	dexseq_prepare_annotation2.py	exon	44679684	44679796	.	+	.	ENST00000590089+ENST00000590524+ENST00000454662+ENST00000585678+ENST00000588883+ENST00000590578+ENST00000337433+ENST00000588127__exon_number_040__gene_id_ENSG00000167380	ZNF226	ENSG00000167380.39	2.96349037026544	17.3037375043745	3.51978433477536e-37	1.32129601087282e-34
ENSG00000159216.20	ENSG00000159216	ENSG00000159216_021	chr21	dexseq_prepare_annotation2.py	exon	36265222	36265260	.	-	.	ENST00000437180+ENST00000300305+ENST00000486278+ENST00000416754+ENST00000475045__exon_number_021__gene_id_ENSG00000159216	RUNX1	ENSG00000159216.20	2.04089468650064	18.7402753065103	3.67287266597007e-37	1.37497620762017e-34
ENSG00000150672.ENSG00000256466.93	ENSG00000150672+ENSG00000256466	ENSG00000150672+ENSG00000256466_094	chr11	dexseq_prepare_annotation2.py	exon	85338315	85338732	.	-	.	ENST00000472545__exon_number_094__gene_id_ENSG00000150672+ENSG00000256466		ENSG00000150672.ENSG00000256466.93	2.96646283707185	19.6432607721534	4.18929946676189e-37	1.56400896010203e-34
ENSG00000175287.ENSG00000095319.ENSG00000251184.96	ENSG00000175287+ENSG00000095319+ENSG00000251184	ENSG00000175287+ENSG00000095319+ENSG00000251184_097	chr9	dexseq_prepare_annotation2.py	exon	131764163	131764170	.	+	.	ENST00000477069+ENST00000372577+ENST00000487952__exon_number_097__gene_id_ENSG00000175287+ENSG00000095319+ENSG00000251184		ENSG00000175287.ENSG00000095319.ENSG00000251184.96	-6.94474854056856	-17.4314934798759	4.28311786186419e-37	1.5946656330127e-34
ENSG00000100453.3	ENSG00000100453	ENSG00000100453_004	chr14	dexseq_prepare_annotation2.py	exon	25100370	25100420	.	-	.	ENST00000382540+ENST00000532263+ENST00000382542+ENST00000216341+ENST00000530830+ENST00000554242+ENST00000415355__exon_number_004__gene_id_ENSG00000100453	GZMB	ENSG00000100453.3	-4.04143647537896	-30.0321366055749	5.09507356619705e-37	1.89179942682554e-34
ENSG00000223745.2	ENSG00000223745	ENSG00000223745_003	chr1	dexseq_prepare_annotation2.py	exon	93730197	93730201	.	-	.	ENST00000602488+ENST00000457025__exon_number_003__gene_id_ENSG00000223745	RP4-717I23.3	ENSG00000223745.2	1.63472742197737	15.4926700742586	5.34945286161301e-37	1.98085297036255e-34
ENSG00000245937.15	ENSG00000245937	ENSG00000245937_016	chr5	dexseq_prepare_annotation2.py	exon	127396836	127396936	.	-	.	ENST00000501652+ENST00000606251+ENST00000514409+ENST00000508878+ENST00000499346+ENST00000501702+ENST00000514573+ENST00000501173__exon_number_016__gene_id_ENSG00000245937	CTC-228N24.3	ENSG00000245937.15	-2.28990744961772	-17.7481892312938	5.42772365525817e-37	2.00438921227931e-34
ENSG00000115464.27	ENSG00000115464	ENSG00000115464_028	chr2	dexseq_prepare_annotation2.py	exon	61441195	61441353	.	-	.	ENST00000411912+ENST00000398571+ENST00000472689+ENST00000467128__exon_number_028__gene_id_ENSG00000115464	USP34	ENSG00000115464.27	2.57598319752092	21.9085890955596	6.20758519343487e-37	2.28618651771295e-34
ENSG00000150672.ENSG00000256466.88	ENSG00000150672+ENSG00000256466	ENSG00000150672+ENSG00000256466_089	chr11	dexseq_prepare_annotation2.py	exon	85309741	85309832	.	-	.	ENST00000376104+ENST00000526147+ENST00000472545__exon_number_089__gene_id_ENSG00000150672+ENSG00000256466		ENSG00000150672.ENSG00000256466.88	2.8394676437929	19.5491529297239	6.24839946361155e-37	2.29501522832333e-34
ENSG00000131018.130	ENSG00000131018	ENSG00000131018_131	chr6	dexseq_prepare_annotation2.py	exon	152683305	152683349	.	-	.	ENST00000448038+ENST00000471834+ENST00000341594+ENST00000265368+ENST00000367255+ENST00000423061__exon_number_131__gene_id_ENSG00000131018	SYNE1	ENSG00000131018.130	-5.40415942110643	-14.0151002736471	6.55073223621497e-37	2.39959309040942e-34
ENSG00000196504.25	ENSG00000196504	ENSG00000196504_026	chr2	dexseq_prepare_annotation2.py	exon	153532913	153532918	.	-	.	ENST00000493468__exon_number_026__gene_id_ENSG00000196504	PRPF40A	ENSG00000196504.25	-2.98082394934629	-19.5089818574777	7.41360111699361e-37	2.7083892316605e-34
ENSG00000113569.47	ENSG00000113569	ENSG00000113569_048	chr5	dexseq_prepare_annotation2.py	exon	37370923	37371183	.	-	.	ENST00000231498+ENST00000507675+ENST00000513532__exon_number_048__gene_id_ENSG00000113569	NUP155	ENSG00000113569.47	2.13757819222914	17.8671165310722	8.29141598217212e-37	3.02097963006056e-34
ENSG00000257062.ENSG00000111700.ENSG00000134538.ENSG00000205754.ENSG00000257046.38	ENSG00000257062+ENSG00000111700+ENSG00000134538+ENSG00000205754+ENSG00000257046	ENSG00000257062+ENSG00000111700+ENSG00000134538+ENSG00000205754+ENSG00000257046_039	chr12	dexseq_prepare_annotation2.py	exon	21207521	21207523	.	+	.	ENST00000543498+ENST00000545916+ENST00000593147+ENST00000381541+ENST00000554957+ENST00000421593__exon_number_039__gene_id_ENSG00000257062+ENSG00000111700+ENSG00000134538+ENSG00000205754+ENSG00000257046		ENSG00000257062.ENSG00000111700.ENSG00000134538.ENSG00000205754.ENSG00000257046.38	2.29331174582738	16.5904543276915	9.37056481754703e-37	3.39666479166296e-34
ENSG00000196693.ENSG00000272373.15	ENSG00000196693+ENSG00000272373	ENSG00000196693+ENSG00000272373_016	chr10	dexseq_prepare_annotation2.py	exon	43133993	43133999	.	-	.	ENST00000493285+ENST00000486187+ENST00000486614__exon_number_016__gene_id_ENSG00000196693+ENSG00000272373		ENSG00000196693.ENSG00000272373.15	-3.26222659495905	-29.6979739775868	9.37237894475753e-37	3.39666479166296e-34
ENSG00000177239.29	ENSG00000177239	ENSG00000177239_030	chr9	dexseq_prepare_annotation2.py	exon	139998878	139999054	.	+	.	ENST00000535028+ENST00000536349+ENST00000480100__exon_number_030__gene_id_ENSG00000177239	MAN1B1	ENSG00000177239.29	2.0905254669826	19.0994062966015	1.03129663563679e-36	3.72763126388114e-34
ENSG00000070756.31	ENSG00000070756	ENSG00000070756_032	chr8	dexseq_prepare_annotation2.py	exon	101724990	101725017	.	-	.	ENST00000522387+ENST00000519596+ENST00000519004+ENST00000318607+ENST00000519100+ENST00000519622__exon_number_032__gene_id_ENSG00000070756	PABPC1	ENSG00000070756.31	-2.06432592748235	-18.7939346141855	1.04910118376737e-36	3.77695401045564e-34
ENSG00000175221.19	ENSG00000175221	ENSG00000175221_020	chr19	dexseq_prepare_annotation2.py	exon	885822	885909	.	-	.	ENST00000395808+ENST00000325464+ENST00000589119+ENST00000312090+ENST00000606248+ENST00000269814+ENST00000592373+ENST00000607471+ENST00000592943__exon_number_020__gene_id_ENSG00000175221	MED16	ENSG00000175221.19	-2.06131837404447	-24.0576506032893	1.05048586228704e-36	3.77695401045564e-34
ENSG00000221968.2	ENSG00000221968	ENSG00000221968_003	chr11	dexseq_prepare_annotation2.py	exon	61640998	61640998	.	-	.	ENST00000278829+ENST00000527697+ENST00000533676__exon_number_003__gene_id_ENSG00000221968	FADS3	ENSG00000221968.2	-2.57509521284789	-19.7839099283377	1.09653433552149e-36	3.93214327101335e-34
ENSG00000156261.5	ENSG00000156261	ENSG00000156261_006	chr21	dexseq_prepare_annotation2.py	exon	30433574	30433697	.	-	.	ENST00000432178+ENST00000470450+ENST00000286788+ENST00000542732+ENST00000540844+ENST00000496121__exon_number_006__gene_id_ENSG00000156261	CCT8	ENSG00000156261.5	3.32686494185395	23.9506952053224	1.40742083285696e-36	5.03372741813436e-34
ENSG00000182774.ENSG00000214575.ENSG00000260836.28	ENSG00000182774+ENSG00000214575+ENSG00000260836	ENSG00000182774+ENSG00000214575+ENSG00000260836_029	chr15	dexseq_prepare_annotation2.py	exon	83209208	83209208	.	-	.	ENST00000560229+ENST00000330244+ENST00000561157__exon_number_029__gene_id_ENSG00000182774+ENSG00000214575+ENSG00000260836		ENSG00000182774.ENSG00000214575.ENSG00000260836.28	-1.51292730619124	-17.3769592068033	1.48994225942487e-36	5.31492046767144e-34
ENSG00000151612.11	ENSG00000151612	ENSG00000151612_012	chr4	dexseq_prepare_annotation2.py	exon	146695658	146695714	.	-	.	ENST00000379448+ENST00000515386+ENST00000511659+ENST00000513320+ENST00000508784__exon_number_012__gene_id_ENSG00000151612	ZNF827	ENSG00000151612.11	-3.04370698177397	-18.9953662927328	1.63712427936669e-36	5.82470010904598e-34
ENSG00000127419.38	ENSG00000127419	ENSG00000127419_039	chr4	dexseq_prepare_annotation2.py	exon	946978	947091	.	+	.	ENST00000264771+ENST00000452360+ENST00000506669+ENST00000514453+ENST00000504180+ENST00000508204+ENST00000515740+ENST00000515492+ENST00000513952+ENST00000509508+ENST00000438836+ENST00000510493+ENST00000515876__exon_number_039__gene_id_ENSG00000127419	TMEM175	ENSG00000127419.38	-2.11866756112833	-21.0362481589416	1.69554170839502e-36	6.01683286400689e-34
ENSG00000151655.2	ENSG00000151655	ENSG00000151655_003	chr10	dexseq_prepare_annotation2.py	exon	7745331	7745342	.	+	.	ENST00000480387+ENST00000358415+ENST00000473227__exon_number_003__gene_id_ENSG00000151655	ITIH2	ENSG00000151655.2	-2.38071898180671	-19.6724690004304	1.73264331872932e-36	6.1325222626828e-34
ENSG00000102893.57	ENSG00000102893	ENSG00000102893_058	chr16	dexseq_prepare_annotation2.py	exon	47699853	47699943	.	+	.	ENST00000566044+ENST00000566319+ENST00000566275+ENST00000299167__exon_number_058__gene_id_ENSG00000102893	PHKB	ENSG00000102893.57	-1.93318073244871	-14.9736333573796	1.81993026993297e-36	6.42477818893667e-34
ENSG00000102893.59	ENSG00000102893	ENSG00000102893_060	chr16	dexseq_prepare_annotation2.py	exon	47709497	47710320	.	+	.	ENST00000566275__exon_number_060__gene_id_ENSG00000102893	PHKB	ENSG00000102893.59	-2.0748713614913	-14.9709024741958	1.85945398986954e-36	6.54734410432952e-34
ENSG00000085872.ENSG00000105085.ENSG00000269578.ENSG00000214046.ENSG00000127526.ENSG00000269058.ENSG00000141979.ENSG00000268790.95	ENSG00000085872+ENSG00000105085+ENSG00000269578+ENSG00000214046+ENSG00000127526+ENSG00000269058+ENSG00000141979+ENSG00000268790	ENSG00000085872+ENSG00000105085+ENSG00000269578+ENSG00000214046+ENSG00000127526+ENSG00000269058+ENSG00000141979+ENSG00000268790_096	chr19	dexseq_prepare_annotation2.py	exon	16698413	16698796	.	-	.	ENST00000593779__exon_number_096__gene_id_ENSG00000085872+ENSG00000105085+ENSG00000269578+ENSG00000214046+ENSG00000127526+ENSG00000269058+ENSG00000141979+ENSG00000268790		ENSG00000085872.ENSG00000105085.ENSG00000269578.ENSG00000214046.ENSG00000127526.ENSG00000269058.ENSG00000141979.ENSG00000268790.95	1.36192238037234	14.6940784956463	1.9292414150567e-36	6.77556546148275e-34
ENSG00000166313.1	ENSG00000166313	ENSG00000166313_002	chr11	dexseq_prepare_annotation2.py	exon	6416373	6416387	.	-	.	ENST00000608394+ENST00000608704+ENST00000608435+ENST00000608655+ENST00000299402+ENST00000389906+ENST00000526240+ENST00000609360+ENST00000311051__exon_number_002__gene_id_ENSG00000166313	APBB1	ENSG00000166313.1	2.49861472624274	15.6403326328329	1.97579730354756e-36	6.92123319183843e-34
ENSG00000156261.3	ENSG00000156261	ENSG00000156261_004	chr21	dexseq_prepare_annotation2.py	exon	30428777	30428873	.	-	.	ENST00000432178+ENST00000470450+ENST00000286788+ENST00000542732+ENST00000540844+ENST00000496121__exon_number_004__gene_id_ENSG00000156261	CCT8	ENSG00000156261.3	3.34435631944449	23.7994638822302	2.13205114819189e-36	7.44944137976061e-34
ENSG00000170266.ENSG00000188167.49	ENSG00000170266+ENSG00000188167	ENSG00000170266+ENSG00000188167_050	chr3	dexseq_prepare_annotation2.py	exon	33138285	33138293	.	-	.	ENST00000342462+ENST00000416695+ENST00000399402__exon_number_050__gene_id_ENSG00000170266+ENSG00000188167		ENSG00000170266.ENSG00000188167.49	1.65607100624812	16.2306625498224	2.218209186618e-36	7.73065757628837e-34
ENSG00000141002.ENSG00000267048.ENSG00000198211.ENSG00000258839.ENSG00000256390.ENSG00000258947.32	ENSG00000141002+ENSG00000267048+ENSG00000198211+ENSG00000258839+ENSG00000256390+ENSG00000258947	ENSG00000141002+ENSG00000267048+ENSG00000198211+ENSG00000258839+ENSG00000256390+ENSG00000258947_033	chr16	dexseq_prepare_annotation2.py	exon	89962398	89962491	.	+	.	ENST00000263347+ENST00000263346+ENST00000566158+ENST00000562256+ENST00000568412+ENST00000568409+ENST00000570116+ENST00000562184+ENST00000563636__exon_number_033__gene_id_ENSG00000141002+ENSG00000267048+ENSG00000198211+ENSG00000258839+ENSG00000256390+ENSG00000258947		ENSG00000141002.ENSG00000267048.ENSG00000198211.ENSG00000258839.ENSG00000256390.ENSG00000258947.32	-1.89936921811836	-14.7470277137485	2.23785881284933e-36	7.77924252169745e-34
ENSG00000120705.13	ENSG00000120705	ENSG00000120705_014	chr5	dexseq_prepare_annotation2.py	exon	137849257	137849339	.	-	.	ENST00000503183+ENST00000503014+ENST00000499810+ENST00000506345+ENST00000360541+ENST00000512198+ENST00000572514__exon_number_014__gene_id_ENSG00000120705	ETF1	ENSG00000120705.13	-4.72943096301996	-18.098731426262	2.39634302580467e-36	8.308968831993e-34
ENSG00000257062.ENSG00000111700.ENSG00000134538.ENSG00000205754.ENSG00000257046.40	ENSG00000257062+ENSG00000111700+ENSG00000134538+ENSG00000205754+ENSG00000257046	ENSG00000257062+ENSG00000111700+ENSG00000134538+ENSG00000205754+ENSG00000257046_041	chr12	dexseq_prepare_annotation2.py	exon	21207528	21207570	.	+	.	ENST00000543498+ENST00000585342+ENST00000545916+ENST00000593147+ENST00000381541+ENST00000554957+ENST00000590779+ENST00000421593__exon_number_041__gene_id_ENSG00000257062+ENSG00000111700+ENSG00000134538+ENSG00000205754+ENSG00000257046		ENSG00000257062.ENSG00000111700.ENSG00000134538.ENSG00000205754.ENSG00000257046.40	2.38050965788992	16.4190017108066	2.70164776209146e-36	9.34379278164764e-34
ENSG00000105072	ENSG00000105072	ENSG00000105072_001	chr19	dexseq_prepare_annotation2.py	exon	16607122	16607204	.	+	.	ENST00000221671__exon_number_001__gene_id_ENSG00000105072	C19orf44	ENSG00000105072	-6.38304172462014	-24.6533391722073	3.21093838118917e-36	1.10770870984685e-33
ENSG00000012061.2	ENSG00000012061	ENSG00000012061_003	chr19	dexseq_prepare_annotation2.py	exon	45912804	45912871	.	-	.	ENST00000423698+ENST00000300853+ENST00000588738__exon_number_003__gene_id_ENSG00000012061	ERCC1	ENSG00000012061.2	-1.86445867025025	-18.5473035997148	3.27235143351551e-36	1.12604422421934e-33
ENSG00000140694.48	ENSG00000140694	ENSG00000140694_049	chr16	dexseq_prepare_annotation2.py	exon	14724117	14724117	.	-	.	ENST00000563641+ENST00000341484+ENST00000437198__exon_number_049__gene_id_ENSG00000140694	PARN	ENSG00000140694.48	-2.80583888101278	-17.0655151774566	3.31282056733841e-36	1.13709853967129e-33
ENSG00000177156.18	ENSG00000177156	ENSG00000177156_019	chr11	dexseq_prepare_annotation2.py	exon	763851	763940	.	+	.	ENST00000319006+ENST00000528097__exon_number_019__gene_id_ENSG00000177156	TALDO1	ENSG00000177156.18	-2.03195091589206	-19.9096735226311	3.32565767706165e-36	1.13863667005065e-33
ENSG00000151150.22	ENSG00000151150	ENSG00000151150_023	chr10	dexseq_prepare_annotation2.py	exon	61819458	61819574	.	-	.	ENST00000503366+ENST00000514197+ENST00000373827+ENST00000511043+ENST00000355288+ENST00000373820+ENST00000469721__exon_number_023__gene_id_ENSG00000151150	ANK3	ENSG00000151150.22	1.40652873905272	16.7431333625584	3.80929064203193e-36	1.3009539045558e-33
ENSG00000133067.28	ENSG00000133067	ENSG00000133067_029	chr1	dexseq_prepare_annotation2.py	exon	202287080	202288335	.	+	.	ENST00000255432+ENST00000367278+ENST00000439764+ENST00000487787__exon_number_029__gene_id_ENSG00000133067	LGR6	ENSG00000133067.28	-1.2494071226533	-18.2393212973038	3.97930086176163e-36	1.35561847632418e-33
ENSG00000187736.ENSG00000213901.21	ENSG00000187736+ENSG00000213901	ENSG00000187736+ENSG00000213901_022	chr2	dexseq_prepare_annotation2.py	exon	220022280	220022343	.	-	.	ENST00000426304+ENST00000318673+ENST00000418099+ENST00000356853+ENST00000457600+ENST00000498327+ENST00000409720__exon_number_022__gene_id_ENSG00000187736+ENSG00000213901		ENSG00000187736.ENSG00000213901.21	-3.52365458254026	-15.4682313131776	4.05798114585612e-36	1.37897485486877e-33
ENSG00000114416.3	ENSG00000114416	ENSG00000114416_004	chr3	dexseq_prepare_annotation2.py	exon	180630090	180630269	.	+	.	ENST00000357559__exon_number_004__gene_id_ENSG00000114416	FXR1	ENSG00000114416.3	-2.1747419796795	-15.2628501111121	4.51274095103057e-36	1.52969569943802e-33
ENSG00000079785.24	ENSG00000079785	ENSG00000079785_025	chr2	dexseq_prepare_annotation2.py	exon	15761241	15761511	.	+	.	ENST00000459706__exon_number_025__gene_id_ENSG00000079785	DDX1	ENSG00000079785.24	-1.8266808716353	-19.4173993103409	4.9655612493766e-36	1.67901274136179e-33
ENSG00000007545.ENSG00000261732.ENSG00000206053.81	ENSG00000007545+ENSG00000261732+ENSG00000206053	ENSG00000007545+ENSG00000261732+ENSG00000206053_082	chr16	dexseq_prepare_annotation2.py	exon	1752137	1752281	.	+	.	ENST00000562569__exon_number_082__gene_id_ENSG00000007545+ENSG00000261732+ENSG00000206053		ENSG00000007545.ENSG00000261732.ENSG00000206053.81	-2.74110436766643	-16.827290089951	5.36181842743118e-36	1.8085121575514e-33
ENSG00000068097.37	ENSG00000068097	ENSG00000068097_038	chr17	dexseq_prepare_annotation2.py	exon	58153066	58153194	.	-	.	ENST00000591074+ENST00000593097__exon_number_038__gene_id_ENSG00000068097	HEATR6	ENSG00000068097.37	2.8401922502616	18.1368741041798	6.50321840146752e-36	2.18808410348833e-33
ENSG00000174233.3	ENSG00000174233	ENSG00000174233_004	chr12	dexseq_prepare_annotation2.py	exon	49160112	49162499	.	-	.	ENST00000547260+ENST00000307885+ENST00000357869+ENST00000550422__exon_number_004__gene_id_ENSG00000174233	ADCY6	ENSG00000174233.3	1.89139461280596	16.7931002451372	6.5255475841329e-36	2.19018914445083e-33
ENSG00000112983.74	ENSG00000112983	ENSG00000112983_075	chr5	dexseq_prepare_annotation2.py	exon	137514359	137514367	.	-	.	ENST00000432618+ENST00000254900+ENST00000430331__exon_number_075__gene_id_ENSG00000112983	BRD8	ENSG00000112983.74	-1.33781776217773	-15.6177747418066	6.55389561859039e-36	2.19429900309203e-33
ENSG00000050438.23	ENSG00000050438	ENSG00000050438_024	chr12	dexseq_prepare_annotation2.py	exon	51851135	51851227	.	+	.	ENST00000514353+ENST00000319957+ENST00000552001+ENST00000547697+ENST00000535225+ENST00000453097+ENST00000551071+ENST00000604314+ENST00000394856+ENST00000358657__exon_number_024__gene_id_ENSG00000050438	SLC4A8	ENSG00000050438.23	-3.93913341133089	-21.2002701310247	6.76477615400469e-36	2.25935233376901e-33
ENSG00000137509.37	ENSG00000137509	ENSG00000137509_038	chr11	dexseq_prepare_annotation2.py	exon	82611824	82611874	.	-	.	ENST00000532809+ENST00000529671__exon_number_038__gene_id_ENSG00000137509	PRCP	ENSG00000137509.37	2.42045608950853	19.325490128262	7.27089038704651e-36	2.4224509055542e-33
ENSG00000153048.33	ENSG00000153048	ENSG00000153048_034	chr16	dexseq_prepare_annotation2.py	exon	8962389	8962576	.	-	.	ENST00000570125__exon_number_034__gene_id_ENSG00000153048	CARHSP1	ENSG00000153048.33	-2.76780695312005	-18.3671955034234	7.54677583842675e-36	2.50823537359731e-33
ENSG00000254553.ENSG00000273274.ENSG00000160062.12	ENSG00000254553+ENSG00000273274+ENSG00000160062	ENSG00000254553+ENSG00000273274+ENSG00000160062_013	chr1	dexseq_prepare_annotation2.py	exon	33060655	33060824	.	+	.	ENST00000373510+ENST00000480336+ENST00000316459__exon_number_013__gene_id_ENSG00000254553+ENSG00000273274+ENSG00000160062		ENSG00000254553.ENSG00000273274.ENSG00000160062.12	-3.50847543570966	-25.4683381607865	7.72427612148478e-36	2.56098280838532e-33
ENSG00000178031.4	ENSG00000178031	ENSG00000178031_005	chr9	dexseq_prepare_annotation2.py	exon	18474167	18474230	.	+	.	ENST00000380570+ENST00000380566+ENST00000380548+ENST00000431052+ENST00000327883__exon_number_005__gene_id_ENSG00000178031	ADAMTSL1	ENSG00000178031.4	-2.50583318337823	-26.8407230456879	8.07524591495501e-36	2.67084838614848e-33
ENSG00000204790.47	ENSG00000204790	ENSG00000204790_048	chr9	dexseq_prepare_annotation2.py	exon	69261239	69261336	.	-	.	ENST00000476973+ENST00000480351+ENST00000470192+ENST00000377449__exon_number_048__gene_id_ENSG00000204790	CBWD6	ENSG00000204790.47	-2.23284773970865	-17.238471407996	8.26713615633098e-36	2.72769453417616e-33
ENSG00000127419.37	ENSG00000127419	ENSG00000127419_038	chr4	dexseq_prepare_annotation2.py	exon	946225	946238	.	+	.	ENST00000264771+ENST00000452360+ENST00000506669+ENST00000514453+ENST00000504180+ENST00000508204+ENST00000515740+ENST00000515492+ENST00000513952+ENST00000509508+ENST00000438836+ENST00000510493+ENST00000515876__exon_number_038__gene_id_ENSG00000127419	TMEM175	ENSG00000127419.37	-2.11265415199726	-20.5920902263061	8.33958131730532e-36	2.7449510322832e-33
ENSG00000083838.22	ENSG00000083838	ENSG00000083838_023	chr19	dexseq_prepare_annotation2.py	exon	58992596	58992597	.	+	.	ENST00000391694+ENST00000594369+ENST00000335841__exon_number_023__gene_id_ENSG00000083838	ZNF446	ENSG00000083838.22	-4.07487481052155	-33.3135385651237	8.89459754662003e-36	2.92057861177174e-33
ENSG00000163491.61	ENSG00000163491	ENSG00000163491_062	chr3	dexseq_prepare_annotation2.py	exon	27410716	27410883	.	-	.	ENST00000429845+ENST00000341435+ENST00000435750__exon_number_062__gene_id_ENSG00000163491	NEK10	ENSG00000163491.61	-1.58126243041312	-15.4218960707081	9.17375908915056e-36	3.00500151394538e-33
ENSG00000223745.59	ENSG00000223745	ENSG00000223745_060	chr1	dexseq_prepare_annotation2.py	exon	93806030	93806067	.	-	.	ENST00000452347+ENST00000411670+ENST00000451302+ENST00000413606+ENST00000421202+ENST00000457387+ENST00000449305+ENST00000438777__exon_number_060__gene_id_ENSG00000223745	RP4-717I23.3	ENSG00000223745.59	3.17455687299333	15.1068785483605	9.32038975643424e-36	3.04571115333339e-33
ENSG00000150672.ENSG00000256466.80	ENSG00000150672+ENSG00000256466	ENSG00000150672+ENSG00000256466_081	chr11	dexseq_prepare_annotation2.py	exon	84634466	84634633	.	-	.	ENST00000398309__exon_number_081__gene_id_ENSG00000150672+ENSG00000256466		ENSG00000150672.ENSG00000256466.80	3.13792049331987	18.8909460711933	1.0557402099019e-35	3.44168782733736e-33
ENSG00000085872.ENSG00000105085.ENSG00000269578.ENSG00000214046.ENSG00000127526.ENSG00000269058.ENSG00000141979.ENSG00000268790.31	ENSG00000085872+ENSG00000105085+ENSG00000269578+ENSG00000214046+ENSG00000127526+ENSG00000269058+ENSG00000141979+ENSG00000268790	ENSG00000085872+ENSG00000105085+ENSG00000269578+ENSG00000214046+ENSG00000127526+ENSG00000269058+ENSG00000141979+ENSG00000268790_032	chr19	dexseq_prepare_annotation2.py	exon	16638891	16639066	.	-	.	ENST00000198939+ENST00000546361__exon_number_032__gene_id_ENSG00000085872+ENSG00000105085+ENSG00000269578+ENSG00000214046+ENSG00000127526+ENSG00000269058+ENSG00000141979+ENSG00000268790		ENSG00000085872.ENSG00000105085.ENSG00000269578.ENSG00000214046.ENSG00000127526.ENSG00000269058.ENSG00000141979.ENSG00000268790.31	-2.28459298194259	-14.4752425335172	1.1728740286423e-35	3.81441587735084e-33
ENSG00000007516.3	ENSG00000007516	ENSG00000007516_004	chr16	dexseq_prepare_annotation2.py	exon	1383646	1383750	.	+	.	ENST00000565665+ENST00000397488+ENST00000562208+ENST00000568887+ENST00000426824__exon_number_004__gene_id_ENSG00000007516	BAIAP3	ENSG00000007516.3	-2.38522284343266	-20.0046357892348	1.23836604035118e-35	4.01781964810796e-33
ENSG00000108309.19	ENSG00000108309	ENSG00000108309_020	chr17	dexseq_prepare_annotation2.py	exon	42393923	42393986	.	+	.	ENST00000590834+ENST00000588564__exon_number_020__gene_id_ENSG00000108309	RUNDC3A	ENSG00000108309.19	-1.99017861415634	-18.2398453342414	1.36596196296584e-35	4.42127170564053e-33
ENSG00000100201.34	ENSG00000100201	ENSG00000100201_035	chr22	dexseq_prepare_annotation2.py	exon	38902312	38902317	.	-	.	ENST00000381633+ENST00000396821+ENST00000403230__exon_number_035__gene_id_ENSG00000100201	DDX17	ENSG00000100201.34	-2.43225674098035	-17.5172817795371	1.45870369685559e-35	4.7102648497493e-33
ENSG00000168026.20	ENSG00000168026	ENSG00000168026_021	chr3	dexseq_prepare_annotation2.py	exon	39161123	39161148	.	+	.	ENST00000459702+ENST00000479954__exon_number_021__gene_id_ENSG00000168026	TTC21A	ENSG00000168026.20	-3.02199397967607	-16.6363637499894	1.60842124687042e-35	5.17604849364225e-33
ENSG00000127419.41	ENSG00000127419	ENSG00000127419_042	chr4	dexseq_prepare_annotation2.py	exon	949272	949279	.	+	.	ENST00000506669__exon_number_042__gene_id_ENSG00000127419	TMEM175	ENSG00000127419.41	-2.04145260261182	-20.4104019782983	1.61054735284722e-35	5.17604849364225e-33
ENSG00000162825.5	ENSG00000162825	ENSG00000162825_006	chr1	dexseq_prepare_annotation2.py	exon	144151519	144151519	.	+	.	ENST00000369190+ENST00000412624+ENST00000369365__exon_number_006__gene_id_ENSG00000162825	NBPF8	ENSG00000162825.5	-1.1953968768385	-15.2636072266476	1.73956076451348e-35	5.57752298112844e-33
ENSG00000100949.5	ENSG00000100949	ENSG00000100949_006	chr14	dexseq_prepare_annotation2.py	exon	24734774	24734775	.	-	.	ENST00000560243+ENST00000561055+ENST00000216840+ENST00000560521+ENST00000560777+ENST00000559551+ENST00000559974+ENST00000558376+ENST00000399409__exon_number_006__gene_id_ENSG00000100949	RABGGTA	ENSG00000100949.5	1.70401143549071	16.0099277418898	1.74838525826398e-35	5.59265760534878e-33
ENSG00000123384.11	ENSG00000123384	ENSG00000123384_012	chr12	dexseq_prepare_annotation2.py	exon	57547991	57548153	.	+	.	ENST00000554174+ENST00000243077__exon_number_012__gene_id_ENSG00000123384	LRP1	ENSG00000123384.11	-1.8693105995649	-16.6051185469638	1.92593463468894e-35	6.14616709286083e-33
ENSG00000005884.24	ENSG00000005884	ENSG00000005884_025	chr17	dexseq_prepare_annotation2.py	exon	48151812	48151878	.	+	.	ENST00000007722+ENST00000505306+ENST00000512553+ENST00000506401+ENST00000320031+ENST00000544892+ENST00000510809__exon_number_025__gene_id_ENSG00000005884	ITGA3	ENSG00000005884.24	-1.73412070130203	-19.8866176211027	1.94369036281777e-35	6.18833772593667e-33
ENSG00000050438.1	ENSG00000050438	ENSG00000050438_002	chr12	dexseq_prepare_annotation2.py	exon	51785132	51785272	.	+	.	ENST00000535225+ENST00000604314__exon_number_002__gene_id_ENSG00000050438	SLC4A8	ENSG00000050438.1	2.73492746893904	20.8697430551582	2.10116678977152e-35	6.67411876321203e-33
ENSG00000150672.ENSG00000256466.94	ENSG00000150672+ENSG00000256466	ENSG00000150672+ENSG00000256466_095	chr11	dexseq_prepare_annotation2.py	exon	85338733	85338793	.	-	.	ENST00000526147+ENST00000472545__exon_number_095__gene_id_ENSG00000150672+ENSG00000256466		ENSG00000150672.ENSG00000256466.94	2.96326684185843	18.7284858242944	2.13910501519066e-35	6.77882379313919e-33
ENSG00000140694.47	ENSG00000140694	ENSG00000140694_048	chr16	dexseq_prepare_annotation2.py	exon	14724109	14724116	.	-	.	ENST00000563641+ENST00000341484+ENST00000437198+ENST00000420015__exon_number_048__gene_id_ENSG00000140694	PARN	ENSG00000140694.47	-2.64793650304725	-16.6957288258501	2.65889412525688e-35	8.40648551662134e-33
ENSG00000133612.45	ENSG00000133612	ENSG00000133612_046	chr7	dexseq_prepare_annotation2.py	exon	150820881	150820937	.	+	.	ENST00000397238+ENST00000475145+ENST00000498559+ENST00000463381+ENST00000485904__exon_number_046__gene_id_ENSG00000133612	AGAP3	ENSG00000133612.45	-5.44946939369817	-15.0107445293203	2.8716554162336e-35	9.05814510657185e-33
ENSG00000131018.132	ENSG00000131018	ENSG00000131018_133	chr6	dexseq_prepare_annotation2.py	exon	152684861	152684909	.	-	.	ENST00000341594__exon_number_133__gene_id_ENSG00000131018	SYNE1	ENSG00000131018.132	-6.03515960438668	-13.6121606708773	3.08584028280506e-35	9.71127477637405e-33
ENSG00000131018.133	ENSG00000131018	ENSG00000131018_134	chr6	dexseq_prepare_annotation2.py	exon	152685982	152686154	.	-	.	ENST00000448038+ENST00000471834+ENST00000341594+ENST00000265368+ENST00000367255+ENST00000423061__exon_number_134__gene_id_ENSG00000131018	SYNE1	ENSG00000131018.133	-6.0254750036538	-13.6058200615135	3.27759751873843e-35	1.02909765227173e-32
ENSG00000204655.17	ENSG00000204655	ENSG00000204655_018	chr6	dexseq_prepare_annotation2.py	exon	29635681	29635701	.	+	.	ENST00000396704+ENST00000416766+ENST00000485211+ENST00000376917+ENST00000396701+ENST00000533330+ENST00000483013+ENST00000431798+ENST00000490427+ENST00000376898+ENST00000494692+ENST00000376889+ENST00000376888+ENST00000376894+ENST00000376902+ENST00000376891__exon_number_018__gene_id_ENSG00000204655	MOG	ENSG00000204655.17	-3.65761514134889	-19.3337780366393	3.30902435607987e-35	1.03657660213778e-32
ENSG00000013441.18	ENSG00000013441	ENSG00000013441_019	chr2	dexseq_prepare_annotation2.py	exon	201721614	201721708	.	-	.	ENST00000409769+ENST00000321356+ENST00000473565+ENST00000409403+ENST00000461981+ENST00000434813+ENST00000432425__exon_number_019__gene_id_ENSG00000013441	CLK1	ENSG00000013441.18	-2.86821577647133	-18.6055509641691	3.65809500188424e-35	1.14329732023339e-32
ENSG00000116883.ENSG00000214193.18	ENSG00000116883+ENSG00000214193	ENSG00000116883+ENSG00000214193_019	chr1	dexseq_prepare_annotation2.py	exon	36784857	36784860	.	+	.	ENST00000508854__exon_number_019__gene_id_ENSG00000116883+ENSG00000214193		ENSG00000116883.ENSG00000214193.18	-1.31499983513698	-17.1371543408841	3.77184795119393e-35	1.17615195598477e-32
ENSG00000150672.ENSG00000256466.89	ENSG00000150672+ENSG00000256466	ENSG00000150672+ENSG00000256466_090	chr11	dexseq_prepare_annotation2.py	exon	85336151	85336295	.	-	.	ENST00000526147__exon_number_090__gene_id_ENSG00000150672+ENSG00000256466		ENSG00000150672.ENSG00000256466.89	2.80207228720142	18.5793689793811	4.10194493697502e-35	1.27616376878259e-32
ENSG00000153048.34	ENSG00000153048	ENSG00000153048_035	chr16	dexseq_prepare_annotation2.py	exon	8962823	8962863	.	-	.	ENST00000569572+ENST00000565287+ENST00000311052+ENST00000563815__exon_number_035__gene_id_ENSG00000153048	CARHSP1	ENSG00000153048.34	-2.8821149016393	-17.9991449764626	4.21604131057348e-35	1.30867266803626e-32
ENSG00000127329.28	ENSG00000127329	ENSG00000127329_029	chr12	dexseq_prepare_annotation2.py	exon	70960215	70960484	.	-	.	ENST00000550857+ENST00000261266+ENST00000451516+ENST00000334414+ENST00000551525+ENST00000550358+ENST00000548122__exon_number_029__gene_id_ENSG00000127329	PTPRB	ENSG00000127329.28	-7.11850809753964	-17.516028203452	4.31595803831027e-35	1.33664239546915e-32
ENSG00000114374.7	ENSG00000114374	ENSG00000114374_008	chrY	dexseq_prepare_annotation2.py	exon	14834041	14834120	.	+	.	ENST00000426564+ENST00000338981__exon_number_008__gene_id_ENSG00000114374	USP9Y	ENSG00000114374.7	-2.97040819702812	-15.9717047161284	4.33589932543993e-35	1.33843653131138e-32
ENSG00000140694.49	ENSG00000140694	ENSG00000140694_050	chr16	dexseq_prepare_annotation2.py	exon	14724118	14724124	.	-	.	ENST00000341484+ENST00000437198__exon_number_050__gene_id_ENSG00000140694	PARN	ENSG00000140694.49	-2.8177224972685	-16.6090754332221	4.34139554580073e-35	1.33843653131138e-32
ENSG00000127329.27	ENSG00000127329	ENSG00000127329_028	chr12	dexseq_prepare_annotation2.py	exon	70956624	70956887	.	-	.	ENST00000538708+ENST00000550857+ENST00000334414+ENST00000548122+ENST00000261266+ENST00000551525+ENST00000550358+ENST00000451516__exon_number_028__gene_id_ENSG00000127329	PTPRB	ENSG00000127329.27	-5.70750459202278	-17.5107984679119	4.43025967088647e-35	1.36274987488191e-32
ENSG00000028310.ENSG00000188818.ENSG00000206077.24	ENSG00000028310+ENSG00000188818+ENSG00000206077	ENSG00000028310+ENSG00000188818+ENSG00000206077_025	chr5	dexseq_prepare_annotation2.py	exon	814876	814910	.	-	.	ENST00000283441+ENST00000424784+ENST00000503758+ENST00000507800__exon_number_025__gene_id_ENSG00000028310+ENSG00000188818+ENSG00000206077		ENSG00000028310.ENSG00000188818.ENSG00000206077.24	-2.48047950333077	-17.5072538223987	4.50945688804533e-35	1.38398685081818e-32
ENSG00000140992.28	ENSG00000140992	ENSG00000140992_029	chr16	dexseq_prepare_annotation2.py	exon	2615616	2615698	.	+	.	ENST00000464702+ENST00000354836+ENST00000389224+ENST00000342085+ENST00000471311+ENST00000441549+ENST00000491073__exon_number_029__gene_id_ENSG00000140992	PDPK1	ENSG00000140992.28	-5.08487410940891	-19.665791845526	4.53831196200248e-35	1.38971271039594e-32
ENSG00000123384.14	ENSG00000123384	ENSG00000123384_015	chr12	dexseq_prepare_annotation2.py	exon	57549877	57550066	.	+	.	ENST00000243077__exon_number_015__gene_id_ENSG00000123384	LRP1	ENSG00000123384.14	-1.84568795374033	-16.4303609916974	5.28574802841625e-35	1.61496194302286e-32
ENSG00000153048.20	ENSG00000153048	ENSG00000153048_021	chr16	dexseq_prepare_annotation2.py	exon	8955499	8955522	.	-	.	ENST00000568968+ENST00000567626__exon_number_021__gene_id_ENSG00000153048	CARHSP1	ENSG00000153048.20	2.16755397185282	17.9464410265067	5.40137611565304e-35	1.64659802942213e-32
ENSG00000006025.15	ENSG00000006025	ENSG00000006025_016	chr17	dexseq_prepare_annotation2.py	exon	45890953	45891185	.	-	.	ENST00000579728+ENST00000583167+ENST00000007414+ENST00000392507__exon_number_016__gene_id_ENSG00000006025	OSBPL7	ENSG00000006025.15	-2.1860081070444	-19.5980030491628	5.89460791388766e-35	1.79294762634315e-32
ENSG00000214753.ENSG00000168000.ENSG00000234857.82	ENSG00000214753+ENSG00000168000+ENSG00000234857	ENSG00000214753+ENSG00000168000+ENSG00000234857_083	chr11	dexseq_prepare_annotation2.py	exon	62489292	62489414	.	-	.	ENST00000403734+ENST00000301785__exon_number_083__gene_id_ENSG00000214753+ENSG00000168000+ENSG00000234857		ENSG00000214753.ENSG00000168000.ENSG00000234857.82	-1.24788482351268	-14.1773000735538	6.44204793354441e-35	1.95509698387594e-32
ENSG00000105063.ENSG00000180089.46	ENSG00000105063+ENSG00000180089	ENSG00000105063+ENSG00000180089_047	chr19	dexseq_prepare_annotation2.py	exon	55767043	55767137	.	-	.	ENST00000592242__exon_number_047__gene_id_ENSG00000105063+ENSG00000180089		ENSG00000105063.ENSG00000180089.46	-7.50237076749353	-18.1635414855426	6.91942503467284e-35	2.09530953599948e-32
ENSG00000114735.18	ENSG00000114735	ENSG00000114735_019	chr3	dexseq_prepare_annotation2.py	exon	50614940	50615004	.	+	.	ENST00000434410+ENST00000443894+ENST00000448997+ENST00000232854+ENST00000482974+ENST00000455834__exon_number_019__gene_id_ENSG00000114735	HEMK1	ENSG00000114735.18	3.41235862502108	17.4210218095907	6.94279972485542e-35	2.09772614214384e-32
ENSG00000116731.31	ENSG00000116731	ENSG00000116731_032	chr1	dexseq_prepare_annotation2.py	exon	14142922	14143065	.	+	.	ENST00000235372+ENST00000376048+ENST00000505823+ENST00000503842__exon_number_032__gene_id_ENSG00000116731	PRDM2	ENSG00000116731.31	3.90020075960171	18.156272195914	7.15232490627418e-35	2.15625189823731e-32
ENSG00000102893.60	ENSG00000102893	ENSG00000102893_061	chr16	dexseq_prepare_annotation2.py	exon	47722952	47723086	.	+	.	ENST00000566044+ENST00000455779+ENST00000323584+ENST00000566319+ENST00000299167__exon_number_061__gene_id_ENSG00000102893	PHKB	ENSG00000102893.60	-2.04280327021961	-14.4977714021882	7.66825421712244e-35	2.30668873599255e-32
ENSG00000257062.ENSG00000111700.ENSG00000134538.ENSG00000205754.ENSG00000257046.30	ENSG00000257062+ENSG00000111700+ENSG00000134538+ENSG00000205754+ENSG00000257046	ENSG00000257062+ENSG00000111700+ENSG00000134538+ENSG00000205754+ENSG00000257046_031	chr12	dexseq_prepare_annotation2.py	exon	21196268	21196510	.	+	.	ENST00000554957+ENST00000381541+ENST00000421593__exon_number_031__gene_id_ENSG00000257062+ENSG00000111700+ENSG00000134538+ENSG00000205754+ENSG00000257046		ENSG00000257062.ENSG00000111700.ENSG00000134538.ENSG00000205754.ENSG00000257046.30	1.76215109461275	15.8662532637314	8.36428685129913e-35	2.50742096255779e-32
ENSG00000010327.15	ENSG00000010327	ENSG00000010327_016	chr3	dexseq_prepare_annotation2.py	exon	52539019	52539159	.	+	.	ENST00000321725+ENST00000481607__exon_number_016__gene_id_ENSG00000010327	STAB1	ENSG00000010327.15	-2.42392254126049	-17.3836650790461	8.37236115834205e-35	2.50742096255779e-32
ENSG00000102893.58	ENSG00000102893	ENSG00000102893_059	chr16	dexseq_prepare_annotation2.py	exon	47703126	47703328	.	+	.	ENST00000566044+ENST00000566319+ENST00000299167+ENST00000455779+ENST00000323584+ENST00000566275__exon_number_059__gene_id_ENSG00000102893	PHKB	ENSG00000102893.58	-1.94926315462129	-14.4836739777451	8.56602110261003e-35	2.55979385436263e-32
ENSG00000257062.ENSG00000111700.ENSG00000134538.ENSG00000205754.ENSG00000257046.37	ENSG00000257062+ENSG00000111700+ENSG00000134538+ENSG00000205754+ENSG00000257046	ENSG00000257062+ENSG00000111700+ENSG00000134538+ENSG00000205754+ENSG00000257046_038	chr12	dexseq_prepare_annotation2.py	exon	21207513	21207520	.	+	.	ENST00000545916+ENST00000554957+ENST00000381541+ENST00000543498+ENST00000421593__exon_number_038__gene_id_ENSG00000257062+ENSG00000111700+ENSG00000134538+ENSG00000205754+ENSG00000257046		ENSG00000257062.ENSG00000111700.ENSG00000134538.ENSG00000205754.ENSG00000257046.37	2.22297495013095	15.855116331288	8.96582597128292e-35	2.67340526833438e-32
ENSG00000168137.53	ENSG00000168137	ENSG00000168137_054	chr3	dexseq_prepare_annotation2.py	exon	9490072	9490158	.	+	.	ENST00000407969+ENST00000302463+ENST00000402198+ENST00000413704+ENST00000488236+ENST00000466242+ENST00000399686+ENST00000421188+ENST00000443339+ENST00000493918+ENST00000402466+ENST00000406341__exon_number_054__gene_id_ENSG00000168137	SETD5	ENSG00000168137.53	-1.61699038329153	-17.5859265643408	9.33731789662509e-35	2.77809672012972e-32
ENSG00000156113.8	ENSG00000156113	ENSG00000156113_009	chr10	dexseq_prepare_annotation2.py	exon	78647019	78647023	.	-	.	ENST00000286627+ENST00000434208+ENST00000286628__exon_number_009__gene_id_ENSG00000156113	KCNMA1	ENSG00000156113.8	3.33882293615151	15.3050021272502	9.41440905570165e-35	2.7949308906172e-32
ENSG00000119912.28	ENSG00000119912	ENSG00000119912_029	chr10	dexseq_prepare_annotation2.py	exon	94267332	94267423	.	-	.	ENST00000478361+ENST00000265986__exon_number_029__gene_id_ENSG00000119912	IDE	ENSG00000119912.28	1.34678304222462	19.0737530702549	9.46260924595146e-35	2.8031334219958e-32
ENSG00000013441.22	ENSG00000013441	ENSG00000013441_023	chr2	dexseq_prepare_annotation2.py	exon	201722813	201722889	.	-	.	ENST00000409769__exon_number_023__gene_id_ENSG00000013441	CLK1	ENSG00000013441.22	-3.01199136103112	-18.3857186353982	9.59427424828349e-35	2.83597173316886e-32
ENSG00000137509.44	ENSG00000137509	ENSG00000137509_045	chr11	dexseq_prepare_annotation2.py	exon	82612635	82612699	.	-	.	ENST00000534631+ENST00000535099+ENST00000531128+ENST00000531801+ENST00000527444__exon_number_045__gene_id_ENSG00000137509	PRCP	ENSG00000137509.44	2.21461381117109	18.7013071343931	9.96387776347718e-35	2.93884790302109e-32
ENSG00000114353.6	ENSG00000114353	ENSG00000114353_007	chr3	dexseq_prepare_annotation2.py	exon	50273636	50273885	.	+	.	ENST00000536647+ENST00000441156+ENST00000313601__exon_number_007__gene_id_ENSG00000114353	GNAI2	ENSG00000114353.6	2.2129787275205	22.4286396056321	1.01191311090187e-34	2.97497514259832e-32
ENSG00000268400.ENSG00000229833.ENSG00000076944.49	ENSG00000268400+ENSG00000229833+ENSG00000076944	ENSG00000268400+ENSG00000229833+ENSG00000076944_050	chr19	dexseq_prepare_annotation2.py	exon	7707423	7707651	.	+	.	ENST00000594221__exon_number_050__gene_id_ENSG00000268400+ENSG00000229833+ENSG00000076944		ENSG00000268400.ENSG00000229833.ENSG00000076944.49	3.79932650168274	18.6974002793437	1.01300275647488e-34	2.97497514259832e-32
ENSG00000257062.ENSG00000111700.ENSG00000134538.ENSG00000205754.ENSG00000257046.18	ENSG00000257062+ENSG00000111700+ENSG00000134538+ENSG00000205754+ENSG00000257046	ENSG00000257062+ENSG00000111700+ENSG00000134538+ENSG00000205754+ENSG00000257046_019	chr12	dexseq_prepare_annotation2.py	exon	21032370	21032565	.	+	.	ENST00000261196+ENST00000381545+ENST00000553473+ENST00000544370+ENST00000540229__exon_number_019__gene_id_ENSG00000257062+ENSG00000111700+ENSG00000134538+ENSG00000205754+ENSG00000257046		ENSG00000257062.ENSG00000111700.ENSG00000134538.ENSG00000205754.ENSG00000257046.18	-1.07141629917994	-15.8346720595165	1.01852212505738e-34	2.980594521954e-32
ENSG00000166689.60	ENSG00000166689	ENSG00000166689_061	chr11	dexseq_prepare_annotation2.py	exon	17035690	17035748	.	-	.	ENST00000355661+ENST00000448080+ENST00000531066+ENST00000532079__exon_number_061__gene_id_ENSG00000166689	PLEKHA7	ENSG00000166689.60	-2.64796697819919	-15.2186778301491	1.01929083874347e-34	2.980594521954e-32
ENSG00000077549.17	ENSG00000077549	ENSG00000077549_018	chr1	dexseq_prepare_annotation2.py	exon	19712215	19712291	.	-	.	ENST00000457768__exon_number_018__gene_id_ENSG00000077549	CAPZB	ENSG00000077549.17	1.76102957415977	17.8093040569993	1.03085423238244e-34	3.0079531838128e-32
ENSG00000005884.23	ENSG00000005884	ENSG00000005884_024	chr17	dexseq_prepare_annotation2.py	exon	48151645	48151656	.	+	.	ENST00000510809__exon_number_024__gene_id_ENSG00000005884	ITGA3	ENSG00000005884.23	-1.66469725426704	-19.420596147548	1.17162659016822e-34	3.41141112312932e-32
ENSG00000100427.2	ENSG00000100427	ENSG00000100427_003	chr22	dexseq_prepare_annotation2.py	exon	50499592	50499696	.	-	.	ENST00000538737+ENST00000395876+ENST00000431262+ENST00000311597__exon_number_003__gene_id_ENSG00000100427	MLC1	ENSG00000100427.2	-4.86374995302398	-18.6539393602313	1.217766038466e-34	3.53819455786027e-32
ENSG00000059769.ENSG00000244115.ENSG00000242616.12	ENSG00000059769+ENSG00000244115+ENSG00000242616	ENSG00000059769+ENSG00000244115+ENSG00000242616_013	chr9	dexseq_prepare_annotation2.py	exon	114431549	114431551	.	+	.	ENST00000374293__exon_number_013__gene_id_ENSG00000059769+ENSG00000244115+ENSG00000242616		ENSG00000059769.ENSG00000244115.ENSG00000242616.12	1.90001555824946	27.1207698574561	1.27493577955221e-34	3.68881071027348e-32
ENSG00000215126.14	ENSG00000215126	ENSG00000215126_015	chr9	dexseq_prepare_annotation2.py	exon	42684803	42684845	.	+	.	ENST00000496146__exon_number_015__gene_id_ENSG00000215126	CBWD7	ENSG00000215126.14	3.15873210869172	19.8459914846732	1.27501878263909e-34	3.68881071027348e-32
ENSG00000108309.23	ENSG00000108309	ENSG00000108309_024	chr17	dexseq_prepare_annotation2.py	exon	42395095	42395238	.	+	.	ENST00000225441__exon_number_024__gene_id_ENSG00000108309	RUNDC3A	ENSG00000108309.23	1.41292817098443	17.7605303359105	1.29800670290002e-34	3.74736185135757e-32
ENSG00000148337.69	ENSG00000148337	ENSG00000148337_070	chr9	dexseq_prepare_annotation2.py	exon	130953848	130953851	.	-	.	ENST00000357558+ENST00000372938+ENST00000541172+ENST00000325721__exon_number_070__gene_id_ENSG00000148337	CIZ1	ENSG00000148337.69	-1.13253955584192	-14.157444092417	1.60298885211088e-34	4.61806515667216e-32
ENSG00000223501.44	ENSG00000223501	ENSG00000223501_045	chr6	dexseq_prepare_annotation2.py	exon	33239682	33239717	.	-	.	ENST00000478934+ENST00000436044__exon_number_045__gene_id_ENSG00000223501	VPS52	ENSG00000223501.44	-1.16208736993117	-15.8695622092333	1.61054590950128e-34	4.63004766772174e-32
ENSG00000257062.ENSG00000111700.ENSG00000134538.ENSG00000205754.ENSG00000257046.27	ENSG00000257062+ENSG00000111700+ENSG00000134538+ENSG00000205754+ENSG00000257046	ENSG00000257062+ENSG00000111700+ENSG00000134538+ENSG00000205754+ENSG00000257046_028	chr12	dexseq_prepare_annotation2.py	exon	21174395	21174516	.	+	.	ENST00000554957+ENST00000381541+ENST00000421593__exon_number_028__gene_id_ENSG00000257062+ENSG00000111700+ENSG00000134538+ENSG00000205754+ENSG00000257046		ENSG00000257062.ENSG00000111700.ENSG00000134538.ENSG00000205754.ENSG00000257046.27	-1.26602214491952	-15.7461597990068	1.7697775396445e-34	5.07710054725761e-32
ENSG00000182541.30	ENSG00000182541	ENSG00000182541_031	chr22	dexseq_prepare_annotation2.py	exon	31674283	31674572	.	+	.	ENST00000467301+ENST00000333611+ENST00000444929+ENST00000331728__exon_number_031__gene_id_ENSG00000182541	LIMK2	ENSG00000182541.30	-4.57066463885126	-25.4050413532056	1.8400322861574e-34	5.26755629281116e-32
ENSG00000175216.30	ENSG00000175216	ENSG00000175216_031	chr11	dexseq_prepare_annotation2.py	exon	46786681	46786806	.	-	.	ENST00000312055+ENST00000533413+ENST00000529230+ENST00000415402+ENST00000354558+ENST00000526943__exon_number_031__gene_id_ENSG00000175216	CKAP5	ENSG00000175216.30	-1.26030426955394	-16.9679150600944	2.46684836913006e-34	7.04717037140977e-32
ENSG00000050438.7	ENSG00000050438	ENSG00000050438_008	chr12	dexseq_prepare_annotation2.py	exon	51813884	51813992	.	+	.	ENST00000548352__exon_number_008__gene_id_ENSG00000050438	SLC4A8	ENSG00000050438.7	2.68872192373518	20.1522966186908	2.56535443607408e-34	7.31324587741646e-32
ENSG00000214198.1	ENSG00000214198	ENSG00000214198_002	chr12	dexseq_prepare_annotation2.py	exon	104237534	104238197	.	-	.	ENST00000548527+ENST00000551270__exon_number_002__gene_id_ENSG00000214198	RP11-642P15.1	ENSG00000214198.1	1.43478481299467	16.597251758604	2.65712403284701e-34	7.55904635874663e-32
ENSG00000140443.38	ENSG00000140443	ENSG00000140443_039	chr15	dexseq_prepare_annotation2.py	exon	99467105	99467110	.	+	.	ENST00000561049+ENST00000558762+ENST00000560343+ENST00000268035__exon_number_039__gene_id_ENSG00000140443	IGF1R	ENSG00000140443.38	-1.37342054970341	-15.2828896087724	3.18129710125854e-34	9.03137108535827e-32
ENSG00000182326.ENSG00000257084.ENSG00000126749.33	ENSG00000182326+ENSG00000257084+ENSG00000126749	ENSG00000182326+ENSG00000257084+ENSG00000126749_034	chr12	dexseq_prepare_annotation2.py	exon	7105435	7105520	.	+	.	ENST00000564245__exon_number_034__gene_id_ENSG00000182326+ENSG00000257084+ENSG00000126749		ENSG00000182326.ENSG00000257084.ENSG00000126749.33	-4.29573274866937	-15.120669774249	3.30113269297104e-34	9.35208833000176e-32
ENSG00000120705.14	ENSG00000120705	ENSG00000120705_015	chr5	dexseq_prepare_annotation2.py	exon	137849340	137849395	.	-	.	ENST00000503183+ENST00000507939+ENST00000503014+ENST00000499810+ENST00000506345+ENST00000360541+ENST00000512198+ENST00000572514__exon_number_015__gene_id_ENSG00000120705	ETF1	ENSG00000120705.14	-5.11100841446166	-17.0885380601088	3.69732466612256e-34	1.045276639582e-31
ENSG00000258818.ENSG00000259171.ENSG00000214274.1	ENSG00000258818+ENSG00000259171+ENSG00000214274	ENSG00000258818+ENSG00000259171+ENSG00000214274_002	chr14	dexseq_prepare_annotation2.py	exon	21152336	21152741	.	+	.	ENST00000336811+ENST00000555835__exon_number_002__gene_id_ENSG00000258818+ENSG00000259171+ENSG00000214274		ENSG00000258818.ENSG00000259171.ENSG00000214274.1	2.83901127028907	23.8555463224862	3.80765603266268e-34	1.0742398853061e-31
ENSG00000187775.93	ENSG00000187775	ENSG00000187775_094	chr17	dexseq_prepare_annotation2.py	exon	76535828	76535962	.	-	.	ENST00000389840+ENST00000585328__exon_number_094__gene_id_ENSG00000187775	DNAH17	ENSG00000187775.93	1.42793860300336	13.962431484196	3.87888458128894e-34	1.09207430834401e-31
ENSG00000065357.133	ENSG00000065357	ENSG00000065357_134	chr12	dexseq_prepare_annotation2.py	exon	56347799	56347799	.	+	.	ENST00000402956+ENST00000552478+ENST00000551296+ENST00000331886+ENST00000394147+ENST00000551156__exon_number_134__gene_id_ENSG00000065357	DGKA	ENSG00000065357.133	5.06016097994272	16.2200304329159	3.96328973927608e-34	1.113537325571e-31
ENSG00000118308.64	ENSG00000118308	ENSG00000118308_065	chr12	dexseq_prepare_annotation2.py	exon	25260868	25260923	.	+	.	ENST00000549437+ENST00000536173+ENST00000361433+ENST00000547044+ENST00000555877+ENST00000548766+ENST00000354454__exon_number_065__gene_id_ENSG00000118308	LRMP	ENSG00000118308.64	3.05314488988293	14.7647744190338	3.97326701886571e-34	1.11404357378554e-31
ENSG00000114416.7	ENSG00000114416	ENSG00000114416_008	chr3	dexseq_prepare_annotation2.py	exon	180630459	180630459	.	+	.	ENST00000305586+ENST00000491674+ENST00000468861+ENST00000479176+ENST00000475315+ENST00000357559+ENST00000491062__exon_number_008__gene_id_ENSG00000114416	FXR1	ENSG00000114416.7	-2.32179286174249	-14.6522842863251	3.99596518195391e-34	1.11810716108689e-31
ENSG00000108309.17	ENSG00000108309	ENSG00000108309_018	chr17	dexseq_prepare_annotation2.py	exon	42393758	42393890	.	+	.	ENST00000426726+ENST00000587483+ENST00000590834+ENST00000225441+ENST00000590941__exon_number_018__gene_id_ENSG00000108309	RUNDC3A	ENSG00000108309.17	-2.00374499969151	-17.5145804517487	4.16808594721992e-34	1.16387821264307e-31
ENSG00000114416.8	ENSG00000114416	ENSG00000114416_009	chr3	dexseq_prepare_annotation2.py	exon	180630460	180630465	.	+	.	ENST00000445140+ENST00000305586+ENST00000491674+ENST00000468861+ENST00000479176+ENST00000475315+ENST00000357559+ENST00000491062__exon_number_009__gene_id_ENSG00000114416	FXR1	ENSG00000114416.8	-2.22592995267892	-14.6297174103021	4.71657774276956e-34	1.31434335229853e-31
ENSG00000147642.62	ENSG00000147642	ENSG00000147642_063	chr8	dexseq_prepare_annotation2.py	exon	110693144	110693144	.	-	.	ENST00000532189+ENST00000533171+ENST00000534184+ENST00000408889__exon_number_063__gene_id_ENSG00000147642	SYBU	ENSG00000147642.62	1.05328866047964	14.993195732092	4.82134211933603e-34	1.34079556443992e-31
ENSG00000050438	ENSG00000050438	ENSG00000050438_001	chr12	dexseq_prepare_annotation2.py	exon	51785101	51785131	.	+	.	ENST00000535225__exon_number_001__gene_id_ENSG00000050438	SLC4A8	ENSG00000050438	2.77586438400701	19.9565600011394	5.12914544835828e-34	1.42348933362818e-31
ENSG00000133067.26	ENSG00000133067	ENSG00000133067_027	chr1	dexseq_prepare_annotation2.py	exon	202279325	202279485	.	+	.	ENST00000255432+ENST00000367278+ENST00000439764+ENST00000487787__exon_number_027__gene_id_ENSG00000133067	LGR6	ENSG00000133067.26	-1.25183734575017	-17.2351939958318	5.19361173879377e-34	1.43845099758173e-31
ENSG00000213908.3	ENSG00000213908	ENSG00000213908_004	chr19	dexseq_prepare_annotation2.py	exon	41531505	41531507	.	-	.	ENST00000595391__exon_number_004__gene_id_ENSG00000213908	CYP2A7P1	ENSG00000213908.3	-3.41331888332223	-24.9096622725283	5.59895198691871e-34	1.54757077160538e-31
ENSG00000083844.15	ENSG00000083844	ENSG00000083844_016	chr19	dexseq_prepare_annotation2.py	exon	57722852	57724487	.	+	.	ENST00000263095+ENST00000536056__exon_number_016__gene_id_ENSG00000083844	ZNF264	ENSG00000083844.15	1.89057767038595	19.9236582162746	5.76516880642443e-34	1.5902879711438e-31
ENSG00000050438.4	ENSG00000050438	ENSG00000050438_005	chr12	dexseq_prepare_annotation2.py	exon	51796945	51796946	.	+	.	ENST00000358657__exon_number_005__gene_id_ENSG00000050438	SLC4A8	ENSG00000050438.4	2.65555155245421	19.912521579937	5.99802173738613e-34	1.6511766224008e-31
ENSG00000085872.ENSG00000105085.ENSG00000269578.ENSG00000214046.ENSG00000127526.ENSG00000269058.ENSG00000141979.ENSG00000268790.97	ENSG00000085872+ENSG00000105085+ENSG00000269578+ENSG00000214046+ENSG00000127526+ENSG00000269058+ENSG00000141979+ENSG00000268790	ENSG00000085872+ENSG00000105085+ENSG00000269578+ENSG00000214046+ENSG00000127526+ENSG00000269058+ENSG00000141979+ENSG00000268790_098	chr19	dexseq_prepare_annotation2.py	exon	16735088	16735472	.	-	.	ENST00000601478__exon_number_098__gene_id_ENSG00000085872+ENSG00000105085+ENSG00000269578+ENSG00000214046+ENSG00000127526+ENSG00000269058+ENSG00000141979+ENSG00000268790		ENSG00000085872.ENSG00000105085.ENSG00000269578.ENSG00000214046.ENSG00000127526.ENSG00000269058.ENSG00000141979.ENSG00000268790.97	1.203440813306	13.980871499584	6.82916757729682e-34	1.87618987551513e-31
ENSG00000213398.ENSG00000124067.ENSG00000267660.57	ENSG00000213398+ENSG00000124067+ENSG00000267660	ENSG00000213398+ENSG00000124067+ENSG00000267660_058	chr16	dexseq_prepare_annotation2.py	exon	67983810	67983821	.	-	.	ENST00000576616+ENST00000537830+ENST00000338335+ENST00000422611+ENST00000576513+ENST00000574665+ENST00000572037+ENST00000570802+ENST00000573023+ENST00000541864+ENST00000316341+ENST00000572766__exon_number_058__gene_id_ENSG00000213398+ENSG00000124067+ENSG00000267660		ENSG00000213398.ENSG00000124067.ENSG00000267660.57	-4.26711054287796	-15.5272944283438	6.95811443436259e-34	1.90776937550762e-31
ENSG00000173818.62	ENSG00000173818	ENSG00000173818_063	chr17	dexseq_prepare_annotation2.py	exon	78411883	78411886	.	+	.	ENST00000518907+ENST00000517795__exon_number_063__gene_id_ENSG00000173818	ENDOV	ENSG00000173818.62	1.82494126450235	17.9316984255326	7.16604185440634e-34	1.96083338428592e-31
ENSG00000163491.47	ENSG00000163491	ENSG00000163491_048	chr3	dexseq_prepare_annotation2.py	exon	27350648	27352439	.	-	.	ENST00000491627__exon_number_048__gene_id_ENSG00000163491	NEK10	ENSG00000163491.47	-1.92216342314375	-14.7803202278125	8.43399362175967e-34	2.3031563303734e-31
ENSG00000118515.35	ENSG00000118515	ENSG00000118515_036	chr6	dexseq_prepare_annotation2.py	exon	134494293	134494309	.	-	.	ENST00000490149+ENST00000524764+ENST00000474427+ENST00000532021__exon_number_036__gene_id_ENSG00000118515	SGK1	ENSG00000118515.35	-1.45718963487072	-14.3964328511644	8.83915790415146e-34	2.40897106025001e-31
ENSG00000103671.25	ENSG00000103671	ENSG00000103671_026	chr15	dexseq_prepare_annotation2.py	exon	64706284	64706410	.	+	.	ENST00000261884__exon_number_026__gene_id_ENSG00000103671	TRIP4	ENSG00000103671.25	2.85730036676219	21.6830344003133	8.90160312109465e-34	2.42114721058324e-31
ENSG00000221978.53	ENSG00000221978	ENSG00000221978_054	chr1	dexseq_prepare_annotation2.py	exon	1334690	1334691	.	-	.	ENST00000425598+ENST00000408918+ENST00000488340+ENST00000400809+ENST00000481223__exon_number_054__gene_id_ENSG00000221978	CCNL2	ENSG00000221978.53	-2.70582072795478	-20.9541491237936	9.20434287491635e-34	2.49850237158611e-31
ENSG00000077063	ENSG00000077063	ENSG00000077063_001	chr7	dexseq_prepare_annotation2.py	exon	117350705	117350794	.	-	.	ENST00000160373__exon_number_001__gene_id_ENSG00000077063	CTTNBP2	ENSG00000077063	-1.87213786553382	-16.2061711245337	9.71830021938092e-34	2.63277060833873e-31
ENSG00000050438.25	ENSG00000050438	ENSG00000050438_026	chr12	dexseq_prepare_annotation2.py	exon	51852343	51852434	.	+	.	ENST00000514353+ENST00000319957+ENST00000547697+ENST00000535225+ENST00000453097+ENST00000551071+ENST00000604314+ENST00000394856+ENST00000358657__exon_number_026__gene_id_ENSG00000050438	SLC4A8	ENSG00000050438.25	-3.48267836372285	-19.7758961885861	9.76065514824671e-34	2.63899840294868e-31
ENSG00000188897.71	ENSG00000188897	ENSG00000188897_072	chr16	dexseq_prepare_annotation2.py	exon	11585612	11585701	.	-	.	ENST00000598234__exon_number_072__gene_id_ENSG00000188897	CTD-3088G3.8	ENSG00000188897.71	-2.11770996105922	-16.8943358116221	9.88305439300958e-34	2.66680034251928e-31
ENSG00000163491.30	ENSG00000163491	ENSG00000163491_031	chr3	dexseq_prepare_annotation2.py	exon	27326331	27326392	.	-	.	ENST00000424275+ENST00000341435+ENST00000357467+ENST00000474938+ENST00000574215+ENST00000435584+ENST00000429845__exon_number_031__gene_id_ENSG00000163491	NEK10	ENSG00000163491.30	-2.24416358963385	-14.7527232207858	1.02476964083615e-33	2.75972894560909e-31
ENSG00000125462.8	ENSG00000125462	ENSG00000125462_009	chr1	dexseq_prepare_annotation2.py	exon	156374055	156374055	.	-	.	ENST00000310027+ENST00000608007+ENST00000488498+ENST00000465270+ENST00000465570+ENST00000486517+ENST00000471156+ENST00000400991+ENST00000497824+ENST00000368242+ENST00000368243+ENST00000462458__exon_number_009__gene_id_ENSG00000125462	C1orf61	ENSG00000125462.8	-2.05748485340411	-15.1880458504733	1.03216442666228e-33	2.77416074808657e-31
ENSG00000114735.19	ENSG00000114735	ENSG00000114735_020	chr3	dexseq_prepare_annotation2.py	exon	50615257	50615306	.	+	.	ENST00000455834+ENST00000448997+ENST00000232854+ENST00000434410__exon_number_020__gene_id_ENSG00000114735	HEMK1	ENSG00000114735.19	3.14719078658549	16.8837899187791	1.04264542186814e-33	2.79681424609656e-31
ENSG00000146648.37	ENSG00000146648	ENSG00000146648_038	chr7	dexseq_prepare_annotation2.py	exon	55260459	55260503	.	+	.	ENST00000455089+ENST00000275493+ENST00000454757__exon_number_038__gene_id_ENSG00000146648	EGFR	ENSG00000146648.37	2.36407344668492	17.0894450776397	1.06445397022197e-33	2.8497043057021e-31
ENSG00000085872.ENSG00000105085.ENSG00000269578.ENSG00000214046.ENSG00000127526.ENSG00000269058.ENSG00000141979.ENSG00000268790.94	ENSG00000085872+ENSG00000105085+ENSG00000269578+ENSG00000214046+ENSG00000127526+ENSG00000269058+ENSG00000141979+ENSG00000268790	ENSG00000085872+ENSG00000105085+ENSG00000269578+ENSG00000214046+ENSG00000127526+ENSG00000269058+ENSG00000141979+ENSG00000268790_095	chr19	dexseq_prepare_annotation2.py	exon	16698215	16698412	.	-	.	ENST00000593779+ENST00000598492__exon_number_095__gene_id_ENSG00000085872+ENSG00000105085+ENSG00000269578+ENSG00000214046+ENSG00000127526+ENSG00000269058+ENSG00000141979+ENSG00000268790		ENSG00000085872.ENSG00000105085.ENSG00000269578.ENSG00000214046.ENSG00000127526.ENSG00000269058.ENSG00000141979.ENSG00000268790.94	1.27197908089827	13.9033822719333	1.28887126428923e-33	3.44373765825294e-31
ENSG00000013441.10	ENSG00000013441	ENSG00000013441_011	chr2	dexseq_prepare_annotation2.py	exon	201718626	201718716	.	-	.	ENST00000409769+ENST00000321356+ENST00000473565+ENST00000496205+ENST00000409403+ENST00000461326+ENST00000461981+ENST00000434813+ENST00000472679+ENST00000432425+ENST00000464454__exon_number_011__gene_id_ENSG00000013441	CLK1	ENSG00000013441.10	1.91992741587857	17.7985580650497	1.29871900076379e-33	3.46325914045165e-31
ENSG00000095564.34	ENSG00000095564	ENSG00000095564_035	chr10	dexseq_prepare_annotation2.py	exon	93768586	93768707	.	+	.	ENST00000265990+ENST00000544642__exon_number_035__gene_id_ENSG00000095564	BTAF1	ENSG00000095564.34	-2.98048195591608	-14.985276760021	1.3723997070783e-33	3.64635663860708e-31
ENSG00000257062.ENSG00000111700.ENSG00000134538.ENSG00000205754.ENSG00000257046.26	ENSG00000257062+ENSG00000111700+ENSG00000134538+ENSG00000205754+ENSG00000257046	ENSG00000257062+ENSG00000111700+ENSG00000134538+ENSG00000205754+ENSG00000257046_027	chr12	dexseq_prepare_annotation2.py	exon	21172182	21172314	.	+	.	ENST00000421593__exon_number_027__gene_id_ENSG00000257062+ENSG00000111700+ENSG00000134538+ENSG00000205754+ENSG00000257046		ENSG00000257062.ENSG00000111700.ENSG00000134538.ENSG00000205754.ENSG00000257046.26	-1.01355681829887	-15.4189043789922	1.37273217698007e-33	3.64635663860708e-31
ENSG00000182326.ENSG00000257084.ENSG00000126749.32	ENSG00000182326+ENSG00000257084+ENSG00000126749	ENSG00000182326+ENSG00000257084+ENSG00000126749_033	chr12	dexseq_prepare_annotation2.py	exon	7105317	7105434	.	+	.	ENST00000564245+ENST00000406697__exon_number_033__gene_id_ENSG00000182326+ENSG00000257084+ENSG00000126749		ENSG00000182326.ENSG00000257084.ENSG00000126749.32	-4.27073488967958	-14.9102364874946	1.38543472093862e-33	3.67293838751252e-31
ENSG00000120705.15	ENSG00000120705	ENSG00000120705_016	chr5	dexseq_prepare_annotation2.py	exon	137853250	137853330	.	-	.	ENST00000503183+ENST00000507939+ENST00000503014+ENST00000514005+ENST00000499810+ENST00000506345+ENST00000360541+ENST00000572514__exon_number_016__gene_id_ENSG00000120705	ETF1	ENSG00000120705.15	-3.64714240781213	-16.8005036079066	1.59193610922559e-33	4.21220112224938e-31
ENSG00000166689.48	ENSG00000166689	ENSG00000166689_049	chr11	dexseq_prepare_annotation2.py	exon	16872745	16872838	.	-	.	ENST00000355661+ENST00000528376+ENST00000448080+ENST00000531066__exon_number_049__gene_id_ENSG00000166689	PLEKHA7	ENSG00000166689.48	-2.71716273762578	-14.8129329183569	1.67254938591339e-33	4.41692416996627e-31
ENSG00000148343.29	ENSG00000148343	ENSG00000148343_030	chr9	dexseq_prepare_annotation2.py	exon	131830052	131830150	.	+	.	ENST00000495975+ENST00000406926+ENST00000474639+ENST00000358369+ENST00000471943+ENST00000445183+ENST00000414342+ENST00000439290+ENST00000277475__exon_number_030__gene_id_ENSG00000148343	FAM73B	ENSG00000148343.29	-2.26533732713272	-15.4824758454448	1.74647623932717e-33	4.60323167706762e-31
ENSG00000083844.7	ENSG00000083844	ENSG00000083844_008	chr19	dexseq_prepare_annotation2.py	exon	57703159	57703241	.	+	.	ENST00000263095+ENST00000600531+ENST00000597447+ENST00000594126+ENST00000599653__exon_number_008__gene_id_ENSG00000083844	ZNF264	ENSG00000083844.7	-1.52577197904691	-19.5603272261978	2.11378750716571e-33	5.56060776523069e-31
ENSG00000010327.55	ENSG00000010327	ENSG00000010327_056	chr3	dexseq_prepare_annotation2.py	exon	52552020	52552327	.	+	.	ENST00000461325__exon_number_056__gene_id_ENSG00000010327	STAB1	ENSG00000010327.55	-2.82932622743558	-16.7374044892789	2.19488785989131e-33	5.75997579696861e-31
ENSG00000113575.ENSG00000272772.ENSG00000113558.ENSG00000273345.ENSG00000006837.1	ENSG00000113575+ENSG00000272772+ENSG00000113558+ENSG00000273345+ENSG00000006837	ENSG00000113575+ENSG00000272772+ENSG00000113558+ENSG00000273345+ENSG00000006837_002	chr5	dexseq_prepare_annotation2.py	exon	133493029	133493082	.	-	.	ENST00000522552+ENST00000353411__exon_number_002__gene_id_ENSG00000113575+ENSG00000272772+ENSG00000113558+ENSG00000273345+ENSG00000006837		ENSG00000113575.ENSG00000272772.ENSG00000113558.ENSG00000273345.ENSG00000006837.1	-2.53424962307912	-13.4474301155205	2.19802844006522e-33	5.75997579696861e-31
ENSG00000257062.ENSG00000111700.ENSG00000134538.ENSG00000205754.ENSG00000257046.39	ENSG00000257062+ENSG00000111700+ENSG00000134538+ENSG00000205754+ENSG00000257046	ENSG00000257062+ENSG00000111700+ENSG00000134538+ENSG00000205754+ENSG00000257046_040	chr12	dexseq_prepare_annotation2.py	exon	21207524	21207527	.	+	.	ENST00000543498+ENST00000585342+ENST00000545916+ENST00000593147+ENST00000381541+ENST00000554957+ENST00000421593__exon_number_040__gene_id_ENSG00000257062+ENSG00000111700+ENSG00000134538+ENSG00000205754+ENSG00000257046		ENSG00000257062.ENSG00000111700.ENSG00000134538.ENSG00000205754.ENSG00000257046.39	2.28862703015631	15.3359955836187	2.30985362810211e-33	6.04139778004971e-31
ENSG00000134853.ENSG00000145216.12	ENSG00000134853+ENSG00000145216	ENSG00000134853+ENSG00000145216_013	chr4	dexseq_prepare_annotation2.py	exon	54245285	54245391	.	+	.	ENST00000505125__exon_number_013__gene_id_ENSG00000134853+ENSG00000145216		ENSG00000134853.ENSG00000145216.12	3.08486620068287	15.2398924666607	2.31998918933114e-33	6.05628289008787e-31
ENSG00000164076.33	ENSG00000164076	ENSG00000164076_034	chr3	dexseq_prepare_annotation2.py	exon	49899727	49899764	.	-	.	ENST00000483811+ENST00000477224+ENST00000466535+ENST00000476105+ENST00000466940+ENST00000472895+ENST00000296471+ENST00000475665+ENST00000488336+ENST00000463537+ENST00000487726+ENST00000498324__exon_number_034__gene_id_ENSG00000164076	CAMKV	ENSG00000164076.33	3.98042505328304	20.6481959718317	2.43698163170223e-33	6.34952535386553e-31
ENSG00000158321.18	ENSG00000158321	ENSG00000158321_019	chr7	dexseq_prepare_annotation2.py	exon	70229741	70229780	.	+	.	ENST00000406775+ENST00000416482+ENST00000342771__exon_number_019__gene_id_ENSG00000158321	AUTS2	ENSG00000158321.18	1.27984036043805	16.914578240297	2.52675232166824e-33	6.57085798886957e-31
ENSG00000114480.25	ENSG00000114480	ENSG00000114480_026	chr3	dexseq_prepare_annotation2.py	exon	81792708	81792780	.	-	.	ENST00000489715__exon_number_026__gene_id_ENSG00000114480	GBE1	ENSG00000114480.25	-2.95196592971642	-21.3182539855791	2.63139402979713e-33	6.82994610015935e-31
ENSG00000050438.2	ENSG00000050438	ENSG00000050438_003	chr12	dexseq_prepare_annotation2.py	exon	51785520	51785916	.	+	.	ENST00000547697__exon_number_003__gene_id_ENSG00000050438	SLC4A8	ENSG00000050438.2	2.67109469480981	19.4835491906026	2.78711529736748e-33	7.22037719061548e-31
ENSG00000123104	ENSG00000123104	ENSG00000123104_001	chr12	dexseq_prepare_annotation2.py	exon	26490342	26492416	.	-	.	ENST00000381340__exon_number_001__gene_id_ENSG00000123104	ITPR2	ENSG00000123104	1.47573175745518	15.6213677598676	2.89612566555661e-33	7.48854565594692e-31
ENSG00000102893.65	ENSG00000102893	ENSG00000102893_066	chr16	dexseq_prepare_annotation2.py	exon	47733067	47733139	.	+	.	ENST00000564711__exon_number_066__gene_id_ENSG00000102893	PHKB	ENSG00000102893.65	-1.96703081065823	-14.0240016630185	3.15154898944883e-33	8.13356299517468e-31
ENSG00000166689.41	ENSG00000166689	ENSG00000166689_042	chr11	dexseq_prepare_annotation2.py	exon	16837725	16837811	.	-	.	ENST00000355661+ENST00000530489+ENST00000448080+ENST00000531066+ENST00000525781__exon_number_042__gene_id_ENSG00000166689	PLEKHA7	ENSG00000166689.41	2.12709933675757	14.7172002489134	3.23959619516413e-33	8.34499158273025e-31
ENSG00000104324.18	ENSG00000104324	ENSG00000104324_019	chr8	dexseq_prepare_annotation2.py	exon	98041697	98041722	.	+	.	ENST00000522617+ENST00000220763__exon_number_019__gene_id_ENSG00000104324	CPQ	ENSG00000104324.18	-2.9481027965356	-18.1833993762953	3.68198085332612e-33	9.46665065924889e-31
ENSG00000018189.6	ENSG00000018189	ENSG00000018189_007	chr4	dexseq_prepare_annotation2.py	exon	71587728	71588371	.	+	.	ENST00000381006+ENST00000226328__exon_number_007__gene_id_ENSG00000018189	RUFY3	ENSG00000018189.6	-2.96519722594028	-16.434251078303	3.98531406006864e-33	1.02272465352801e-30
ENSG00000104324.19	ENSG00000104324	ENSG00000104324_020	chr8	dexseq_prepare_annotation2.py	exon	98067755	98067873	.	+	.	ENST00000529551+ENST00000532528__exon_number_020__gene_id_ENSG00000104324	CPQ	ENSG00000104324.19	-4.09937415592825	-18.1616803943282	4.03095035855618e-33	1.03249156486725e-30
ENSG00000138101.4	ENSG00000138101	ENSG00000138101_005	chr2	dexseq_prepare_annotation2.py	exon	25600131	25600152	.	-	.	ENST00000407661+ENST00000407186+ENST00000398951+ENST00000404103+ENST00000496972+ENST00000405222+ENST00000407038+ENST00000288642+ENST00000406818+ENST00000497476__exon_number_005__gene_id_ENSG00000138101	DTNB	ENSG00000138101.4	-1.96403032410171	-16.6123907227978	4.1532588783459e-33	1.06182387912863e-30
ENSG00000168872.ENSG00000260537.ENSG00000157349.73	ENSG00000168872+ENSG00000260537+ENSG00000157349	ENSG00000168872+ENSG00000260537+ENSG00000157349_074	chr16	dexseq_prepare_annotation2.py	exon	70399836	70399987	.	+	.	ENST00000569319+ENST00000566574__exon_number_074__gene_id_ENSG00000168872+ENSG00000260537+ENSG00000157349		ENSG00000168872.ENSG00000260537.ENSG00000157349.73	2.02057813918771	18.1539369191239	4.16326989828e-33	1.0623900734624e-30
ENSG00000196504.26	ENSG00000196504	ENSG00000196504_027	chr2	dexseq_prepare_annotation2.py	exon	153532919	153533293	.	-	.	ENST00000493468+ENST00000545856+ENST00000410080+ENST00000354363__exon_number_027__gene_id_ENSG00000196504	PRPF40A	ENSG00000196504.26	-3.30325832897345	-17.51268101868	4.69134064935791e-33	1.19490638554403e-30
ENSG00000100201.35	ENSG00000100201	ENSG00000100201_036	chr22	dexseq_prepare_annotation2.py	exon	38902318	38902342	.	-	.	ENST00000381633+ENST00000396821__exon_number_036__gene_id_ENSG00000100201	DDX17	ENSG00000100201.35	-2.42695954527731	-16.3824009411464	5.23177340661283e-33	1.33007102014722e-30
ENSG00000108309.12	ENSG00000108309	ENSG00000108309_013	chr17	dexseq_prepare_annotation2.py	exon	42392297	42392377	.	+	.	ENST00000225441+ENST00000587483+ENST00000590834+ENST00000590941+ENST00000593079+ENST00000426726__exon_number_013__gene_id_ENSG00000108309	RUNDC3A	ENSG00000108309.12	-1.84187736839992	-16.9657839065845	5.78631346198559e-33	1.46831206056684e-30
ENSG00000182903.ENSG00000251595.16	ENSG00000182903+ENSG00000251595	ENSG00000182903+ENSG00000251595_017	chr4	dexseq_prepare_annotation2.py	exon	467888	467918	.	-	.	ENST00000505900+ENST00000451020+ENST00000506646__exon_number_017__gene_id_ENSG00000182903+ENSG00000251595		ENSG00000182903.ENSG00000251595.16	-2.03800614747836	-19.7922984588531	5.80620343698155e-33	1.47062067610997e-30
ENSG00000162878.25	ENSG00000162878	ENSG00000162878_026	chr2	dexseq_prepare_annotation2.py	exon	42284883	42285053	.	+	.	ENST00000490302+ENST00000470578+ENST00000480099+ENST00000294964__exon_number_026__gene_id_ENSG00000162878	PKDCC	ENSG00000162878.25	-1.83609124662134	-17.4600263522847	5.95009806637216e-33	1.50427089649413e-30
ENSG00000105669.ENSG00000051128.ENSG00000268193.9	ENSG00000105669+ENSG00000051128+ENSG00000268193	ENSG00000105669+ENSG00000051128+ENSG00000268193_010	chr19	dexseq_prepare_annotation2.py	exon	19010747	19010756	.	-	.	ENST00000598969+ENST00000593827+ENST00000600932+ENST00000351079+ENST00000349893+ENST00000262812+ENST00000595984__exon_number_010__gene_id_ENSG00000105669+ENSG00000051128+ENSG00000268193		ENSG00000105669.ENSG00000051128.ENSG00000268193.9	-3.80235245180367	-15.3857998735103	6.07307813814226e-33	1.53251877527821e-30
ENSG00000085231.10	ENSG00000085231	ENSG00000085231_011	chr5	dexseq_prepare_annotation2.py	exon	68661066	68661157	.	-	.	ENST00000509462+ENST00000217893+ENST00000503245+ENST00000328663+ENST00000506736__exon_number_011__gene_id_ENSG00000085231	TAF9	ENSG00000085231.10	-2.09683792793707	-16.953638780961	6.13579617318504e-33	1.54548343277524e-30
ENSG00000153048.35	ENSG00000153048	ENSG00000153048_036	chr16	dexseq_prepare_annotation2.py	exon	8962864	8962866	.	-	.	ENST00000311052__exon_number_036__gene_id_ENSG00000153048	CARHSP1	ENSG00000153048.35	-2.74104914145252	-16.9171924886622	7.31726512683519e-33	1.83967115689751e-30
ENSG00000103657.67	ENSG00000103657	ENSG00000103657_068	chr15	dexseq_prepare_annotation2.py	exon	63986511	63986748	.	-	.	ENST00000443617__exon_number_068__gene_id_ENSG00000103657	HERC1	ENSG00000103657.67	1.3394584296525	14.5292474720569	7.63472440494998e-33	1.91595025872803e-30
ENSG00000141002.ENSG00000267048.ENSG00000198211.ENSG00000258839.ENSG00000256390.ENSG00000258947.30	ENSG00000141002+ENSG00000267048+ENSG00000198211+ENSG00000258839+ENSG00000256390+ENSG00000258947	ENSG00000141002+ENSG00000267048+ENSG00000198211+ENSG00000258839+ENSG00000256390+ENSG00000258947_031	chr16	dexseq_prepare_annotation2.py	exon	89961491	89961522	.	+	.	ENST00000263347+ENST00000263346+ENST00000562256+ENST00000568412+ENST00000566751+ENST00000568409+ENST00000562184__exon_number_031__gene_id_ENSG00000141002+ENSG00000267048+ENSG00000198211+ENSG00000258839+ENSG00000256390+ENSG00000258947		ENSG00000141002.ENSG00000267048.ENSG00000198211.ENSG00000258839.ENSG00000256390.ENSG00000258947.30	-2.05921956147212	-13.7419832246337	7.81438285277192e-33	1.95743108124756e-30
ENSG00000083844.16	ENSG00000083844	ENSG00000083844_017	chr19	dexseq_prepare_annotation2.py	exon	57724488	57724724	.	+	.	ENST00000263095__exon_number_017__gene_id_ENSG00000083844	ZNF264	ENSG00000083844.16	1.67415723755108	19.1958265733773	7.90474476764929e-33	1.9764327619326e-30
ENSG00000213699.ENSG00000115163.23	ENSG00000213699+ENSG00000115163	ENSG00000213699+ENSG00000115163_024	chr2	dexseq_prepare_annotation2.py	exon	27016013	27016194	.	+	.	ENST00000335756+ENST00000419525+ENST00000233505+ENST00000475662+ENST00000472719+ENST00000460030__exon_number_024__gene_id_ENSG00000213699+ENSG00000115163		ENSG00000213699.ENSG00000115163.23	-2.25713667527774	-18.3510856856324	7.99302724534098e-33	1.99484586747414e-30
ENSG00000075420.14	ENSG00000075420	ENSG00000075420_015	chr3	dexseq_prepare_annotation2.py	exon	171904625	171905008	.	+	.	ENST00000421757+ENST00000476794__exon_number_015__gene_id_ENSG00000075420	FNDC3B	ENSG00000075420.14	-4.20920014784394	-17.3872137661057	8.27030937637346e-33	2.06027467603342e-30
ENSG00000013441.25	ENSG00000013441	ENSG00000013441_026	chr2	dexseq_prepare_annotation2.py	exon	201724848	201724938	.	-	.	ENST00000434813+ENST00000321356+ENST00000409403+ENST00000473565+ENST00000461981__exon_number_026__gene_id_ENSG00000013441	CLK1	ENSG00000013441.25	-2.91590879722305	-17.3857919668943	8.32371027474251e-33	2.06979384673054e-30
ENSG00000140443.42	ENSG00000140443	ENSG00000140443_043	chr15	dexseq_prepare_annotation2.py	exon	99467866	99467913	.	+	.	ENST00000558762+ENST00000560972+ENST00000268035__exon_number_043__gene_id_ENSG00000140443	IGF1R	ENSG00000140443.42	-1.35656101414307	-14.7874075553139	8.58567654979064e-33	2.13104624118456e-30
ENSG00000167543.10	ENSG00000167543	ENSG00000167543_011	chr17	dexseq_prepare_annotation2.py	exon	27895360	27895526	.	+	.	ENST00000578749+ENST00000583940+ENST00000582829+ENST00000580183__exon_number_011__gene_id_ENSG00000167543	TP53I13	ENSG00000167543.10	-5.27837061241556	-17.9672278852772	9.09172759051114e-33	2.25254989741124e-30
ENSG00000175224.42	ENSG00000175224	ENSG00000175224_043	chr11	dexseq_prepare_annotation2.py	exon	46670277	46670417	.	+	.	ENST00000525850__exon_number_043__gene_id_ENSG00000175224	ATG13	ENSG00000175224.42	1.66492466185825	15.5423715406602	9.38710996776502e-33	2.32151236656522e-30
ENSG00000134853.ENSG00000145216.13	ENSG00000134853+ENSG00000145216	ENSG00000134853+ENSG00000145216_014	chr4	dexseq_prepare_annotation2.py	exon	54245392	54245431	.	+	.	ENST00000513975+ENST00000507166+ENST00000337488+ENST00000306932+ENST00000511376+ENST00000510668+ENST00000358575+ENST00000507922+ENST00000505125__exon_number_014__gene_id_ENSG00000134853+ENSG00000145216		ENSG00000134853.ENSG00000145216.13	3.49770193496429	15.012820969008	9.89125704916388e-33	2.4417607324609e-30
ENSG00000148950.17	ENSG00000148950	ENSG00000148950_018	chr11	dexseq_prepare_annotation2.py	exon	31495271	31495333	.	-	.	ENST00000278200+ENST00000530023+ENST00000531693__exon_number_018__gene_id_ENSG00000148950	IMMP1L	ENSG00000148950.17	2.79764011711426	17.9402228384528	1.01827958538367e-32	2.50918452552398e-30
ENSG00000158286.27	ENSG00000158286	ENSG00000158286_028	chr1	dexseq_prepare_annotation2.py	exon	6271977	6271982	.	+	.	ENST00000377948+ENST00000377939+ENST00000496676+ENST00000492476__exon_number_028__gene_id_ENSG00000158286	RNF207	ENSG00000158286.27	4.45675439708481	15.9309359460514	1.0287824754773e-32	2.53048919830082e-30
ENSG00000162825	ENSG00000162825	ENSG00000162825_001	chr1	dexseq_prepare_annotation2.py	exon	144146808	144146811	.	+	.	ENST00000369190__exon_number_001__gene_id_ENSG00000162825	NBPF8	ENSG00000162825	-0.850411146427715	-14.3669110290196	1.0401041775086e-32	2.55372749471287e-30
ENSG00000147813.20	ENSG00000147813	ENSG00000147813_021	chr8	dexseq_prepare_annotation2.py	exon	144658337	144658601	.	-	.	ENST00000464332__exon_number_021__gene_id_ENSG00000147813	NAPRT1	ENSG00000147813.20	-1.41345976960258	-15.2936859344455	1.06442963111402e-32	2.60875238386716e-30
ENSG00000163629	ENSG00000163629	ENSG00000163629_001	chr4	dexseq_prepare_annotation2.py	exon	87515468	87515469	.	+	.	ENST00000427191+ENST00000436978__exon_number_001__gene_id_ENSG00000163629	PTPN13	ENSG00000163629	-0.919141731450636	-14.6059065865213	1.10650491617619e-32	2.70700368783809e-30
ENSG00000131018.134	ENSG00000131018	ENSG00000131018_135	chr6	dexseq_prepare_annotation2.py	exon	152688127	152688131	.	-	.	ENST00000454018__exon_number_135__gene_id_ENSG00000131018	SYNE1	ENSG00000131018.134	-5.36825451930213	-12.9824461993166	1.16429025545175e-32	2.84326774623017e-30
ENSG00000030582.5	ENSG00000030582	ENSG00000030582_006	chr17	dexseq_prepare_annotation2.py	exon	42422666	42422669	.	+	.	ENST00000588143+ENST00000588170+ENST00000589536+ENST00000053867+ENST00000593167+ENST00000587518+ENST00000587109__exon_number_006__gene_id_ENSG00000030582	GRN	ENSG00000030582.5	1.85499077491981	14.8992515123336	1.17682564171881e-32	2.86873881431302e-30
ENSG00000167380.32	ENSG00000167380	ENSG00000167380_033	chr19	dexseq_prepare_annotation2.py	exon	44677345	44677387	.	+	.	ENST00000588795+ENST00000588883__exon_number_033__gene_id_ENSG00000167380	ZNF226	ENSG00000167380.32	3.2441870592372	15.4876633312215	1.29490576578487e-32	3.15094507118225e-30
ENSG00000141002.ENSG00000267048.ENSG00000198211.ENSG00000258839.ENSG00000256390.ENSG00000258947.31	ENSG00000141002+ENSG00000267048+ENSG00000198211+ENSG00000258839+ENSG00000256390+ENSG00000258947	ENSG00000141002+ENSG00000267048+ENSG00000198211+ENSG00000258839+ENSG00000256390+ENSG00000258947_032	chr16	dexseq_prepare_annotation2.py	exon	89961523	89961545	.	+	.	ENST00000263347+ENST00000263346+ENST00000562256+ENST00000568412+ENST00000566751+ENST00000568409+ENST00000562184+ENST00000563636__exon_number_032__gene_id_ENSG00000141002+ENSG00000267048+ENSG00000198211+ENSG00000258839+ENSG00000256390+ENSG00000258947		ENSG00000141002.ENSG00000267048.ENSG00000198211.ENSG00000258839.ENSG00000256390.ENSG00000258947.31	-2.07963043537175	-13.6754003255783	1.33777668162082e-32	3.24946194428564e-30
ENSG00000148218.11	ENSG00000148218	ENSG00000148218_012	chr9	dexseq_prepare_annotation2.py	exon	116152957	116153077	.	-	.	ENST00000468504+ENST00000464749__exon_number_012__gene_id_ENSG00000148218	ALAD	ENSG00000148218.11	-1.60853586968307	-16.2022881352833	1.34978274276952e-32	3.27279083645862e-30
ENSG00000215012.ENSG00000185838.1	ENSG00000215012+ENSG00000185838	ENSG00000215012+ENSG00000185838_002	chr22	dexseq_prepare_annotation2.py	exon	19775938	19775940	.	-	.	ENST00000403325+ENST00000329517__exon_number_002__gene_id_ENSG00000215012+ENSG00000185838		ENSG00000215012.ENSG00000185838.1	3.13078263030637	17.2665835019207	1.42913113969286e-32	3.45903042651026e-30
ENSG00000257062.ENSG00000111700.ENSG00000134538.ENSG00000205754.ENSG00000257046.22	ENSG00000257062+ENSG00000111700+ENSG00000134538+ENSG00000205754+ENSG00000257046	ENSG00000257062+ENSG00000111700+ENSG00000134538+ENSG00000205754+ENSG00000257046_023	chr12	dexseq_prepare_annotation2.py	exon	21054284	21054401	.	+	.	ENST00000261196+ENST00000381545+ENST00000553473+ENST00000544370+ENST00000540229__exon_number_023__gene_id_ENSG00000257062+ENSG00000111700+ENSG00000134538+ENSG00000205754+ENSG00000257046		ENSG00000257062.ENSG00000111700.ENSG00000134538.ENSG00000205754.ENSG00000257046.22	-1.04849433384778	-15.0440948351257	1.44913820907997e-32	3.50123610526063e-30
ENSG00000127329.29	ENSG00000127329	ENSG00000127329_030	chr12	dexseq_prepare_annotation2.py	exon	70963455	70963718	.	-	.	ENST00000538708+ENST00000550857+ENST00000334414+ENST00000548122+ENST00000261266+ENST00000551525+ENST00000550358+ENST00000451516__exon_number_030__gene_id_ENSG00000127329	PTPRB	ENSG00000127329.29	-6.65905294033014	-16.3372529878517	1.7016355192474e-32	4.10401358055374e-30
ENSG00000257062.ENSG00000111700.ENSG00000134538.ENSG00000205754.ENSG00000257046.31	ENSG00000257062+ENSG00000111700+ENSG00000134538+ENSG00000205754+ENSG00000257046	ENSG00000257062+ENSG00000111700+ENSG00000134538+ENSG00000205754+ENSG00000257046_032	chr12	dexseq_prepare_annotation2.py	exon	21199987	21200112	.	+	.	ENST00000554957+ENST00000381541+ENST00000421593__exon_number_032__gene_id_ENSG00000257062+ENSG00000111700+ENSG00000134538+ENSG00000205754+ENSG00000257046		ENSG00000257062.ENSG00000111700.ENSG00000134538.ENSG00000205754.ENSG00000257046.31	2.35163226511564	15.0167874810131	1.72131388739966e-32	4.14413921368003e-30
ENSG00000088340.16	ENSG00000088340	ENSG00000088340_017	chr20	dexseq_prepare_annotation2.py	exon	34152458	34152663	.	-	.	ENST00000400461+ENST00000262870+ENST00000411519__exon_number_017__gene_id_ENSG00000088340	FER1L4	ENSG00000088340.16	-3.98659668369055	-20.0417913110941	1.72969550004078e-32	4.15697383957772e-30
ENSG00000162434.8	ENSG00000162434	ENSG00000162434_009	chr1	dexseq_prepare_annotation2.py	exon	65306942	65307022	.	-	.	ENST00000342505__exon_number_009__gene_id_ENSG00000162434	JAK1	ENSG00000162434.8	-1.36990996184978	-16.3232067098027	1.82911323134956e-32	4.38816501225898e-30
ENSG00000266967.ENSG00000267060.ENSG00000108825.20	ENSG00000266967+ENSG00000267060+ENSG00000108825	ENSG00000266967+ENSG00000267060+ENSG00000108825_021	chr17	dexseq_prepare_annotation2.py	exon	41107385	41107455	.	-	.	ENST00000483535__exon_number_021__gene_id_ENSG00000266967+ENSG00000267060+ENSG00000108825		ENSG00000266967.ENSG00000267060.ENSG00000108825.20	-2.36174540856429	-14.5845129198113	2.04941737541705e-32	4.90804846214332e-30
ENSG00000125257.37	ENSG00000125257	ENSG00000125257_038	chr13	dexseq_prepare_annotation2.py	exon	95861688	95861851	.	-	.	ENST00000376887+ENST00000538287+ENST00000431522+ENST00000536256+ENST00000412704__exon_number_038__gene_id_ENSG00000125257	ABCC4	ENSG00000125257.37	-3.09836036364794	-16.6872915799151	2.23061624913163e-32	5.33262077930561e-30
ENSG00000147955.3	ENSG00000147955	ENSG00000147955_004	chr9	dexseq_prepare_annotation2.py	exon	34635807	34635855	.	-	.	ENST00000378892+ENST00000353468+ENST00000461426+ENST00000477726+ENST00000497006+ENST00000277010__exon_number_004__gene_id_ENSG00000147955	SIGMAR1	ENSG00000147955.3	-3.58865891051323	-18.9081065489869	2.26407640421057e-32	5.40313308883645e-30
ENSG00000257062.ENSG00000111700.ENSG00000134538.ENSG00000205754.ENSG00000257046.20	ENSG00000257062+ENSG00000111700+ENSG00000134538+ENSG00000205754+ENSG00000257046	ENSG00000257062+ENSG00000111700+ENSG00000134538+ENSG00000205754+ENSG00000257046_021	chr12	dexseq_prepare_annotation2.py	exon	21036352	21036536	.	+	.	ENST00000261196+ENST00000381545+ENST00000553473+ENST00000544370+ENST00000540229__exon_number_021__gene_id_ENSG00000257062+ENSG00000111700+ENSG00000134538+ENSG00000205754+ENSG00000257046		ENSG00000257062.ENSG00000111700.ENSG00000134538.ENSG00000205754.ENSG00000257046.20	-1.08805535645402	-14.9682823333195	2.337191148153e-32	5.56786759065324e-30
ENSG00000158286.24	ENSG00000158286	ENSG00000158286_025	chr1	dexseq_prepare_annotation2.py	exon	6271081	6271094	.	+	.	ENST00000377939+ENST00000496329+ENST00000463453__exon_number_025__gene_id_ENSG00000158286	RNF207	ENSG00000158286.24	4.23363724849396	15.7782767682699	2.39417096013336e-32	5.69365609466827e-30
ENSG00000130948.21	ENSG00000130948	ENSG00000130948_022	chr9	dexseq_prepare_annotation2.py	exon	99060698	99060744	.	-	.	ENST00000375262+ENST00000375263__exon_number_022__gene_id_ENSG00000130948	HSD17B3	ENSG00000130948.21	2.98250271543227	23.2761530983778	2.50836124494172e-32	5.95482337568768e-30
ENSG00000266967.ENSG00000267060.ENSG00000108825.23	ENSG00000266967+ENSG00000267060+ENSG00000108825	ENSG00000266967+ENSG00000267060+ENSG00000108825_024	chr17	dexseq_prepare_annotation2.py	exon	41107859	41107871	.	-	.	ENST00000491665+ENST00000591096+ENST00000421990+ENST00000427569+ENST00000486664+ENST00000423601+ENST00000409399+ENST00000409103+ENST00000478040+ENST00000360221__exon_number_024__gene_id_ENSG00000266967+ENSG00000267060+ENSG00000108825		ENSG00000266967.ENSG00000267060.ENSG00000108825.23	-2.25651809168591	-14.547105815328	2.63864061357483e-32	6.25321113895653e-30
ENSG00000091164.25	ENSG00000091164	ENSG00000091164_026	chr18	dexseq_prepare_annotation2.py	exon	54305590	54305658	.	-	.	ENST00000540155+ENST00000217515+ENST00000590954+ENST00000587807+ENST00000586262+ENST00000589329__exon_number_026__gene_id_ENSG00000091164	TXNL1	ENSG00000091164.25	-1.43597128215542	-17.7082234718256	2.7062504959774e-32	6.40230271415542e-30
ENSG00000147642.63	ENSG00000147642	ENSG00000147642_064	chr8	dexseq_prepare_annotation2.py	exon	110693145	110693153	.	-	.	ENST00000533171+ENST00000534184+ENST00000408889__exon_number_064__gene_id_ENSG00000147642	SYBU	ENSG00000147642.63	1.11806933619627	14.397885801842	2.94503491315146e-32	6.95513123934853e-30
ENSG00000092607.10	ENSG00000092607	ENSG00000092607_011	chr1	dexseq_prepare_annotation2.py	exon	119530214	119530428	.	-	.	ENST00000369429__exon_number_011__gene_id_ENSG00000092607	TBX15	ENSG00000092607.10	3.52995809238505	24.4662682838486	3.10980420708796e-32	7.3315517281532e-30
ENSG00000238542.ENSG00000163492.ENSG00000155657.161	ENSG00000238542+ENSG00000163492+ENSG00000155657	ENSG00000238542+ENSG00000163492+ENSG00000155657_162	chr2	dexseq_prepare_annotation2.py	exon	179516248	179516263	.	-	.	ENST00000342992+ENST00000589042+ENST00000591111__exon_number_162__gene_id_ENSG00000238542+ENSG00000163492+ENSG00000155657		ENSG00000238542.ENSG00000163492.ENSG00000155657.161	1.37620442530716	12.7877480433171	3.12620862205344e-32	7.35749689639647e-30
ENSG00000077549.19	ENSG00000077549	ENSG00000077549_020	chr1	dexseq_prepare_annotation2.py	exon	19746245	19746245	.	-	.	ENST00000375144__exon_number_020__gene_id_ENSG00000077549	CAPZB	ENSG00000077549.19	1.78072269274258	16.6137646909354	3.19039544344144e-32	7.49561406709369e-30
ENSG00000083844.14	ENSG00000083844	ENSG00000083844_015	chr19	dexseq_prepare_annotation2.py	exon	57722722	57722851	.	+	.	ENST00000263095+ENST00000536056+ENST00000597447__exon_number_015__gene_id_ENSG00000083844	ZNF264	ENSG00000083844.14	1.61988838101595	18.8123762831614	3.22032878762056e-32	7.54752612234926e-30
ENSG00000065357.127	ENSG00000065357	ENSG00000065357_128	chr12	dexseq_prepare_annotation2.py	exon	56347134	56347194	.	+	.	ENST00000402956+ENST00000552478+ENST00000549079+ENST00000548491+ENST00000394147+ENST00000550957+ENST00000551296+ENST00000331886+ENST00000551739+ENST00000551156__exon_number_128__gene_id_ENSG00000065357	DGKA	ENSG00000065357.127	6.13725152015795	15.4544866611407	3.2235685846223e-32	7.54752612234926e-30
ENSG00000077782.75	ENSG00000077782	ENSG00000077782_076	chr8	dexseq_prepare_annotation2.py	exon	38314960	38314964	.	-	.	ENST00000532791+ENST00000530701+ENST00000397103+ENST00000341462+ENST00000326324+ENST00000434187+ENST00000484370+ENST00000413133+ENST00000529552+ENST00000440174+ENST00000447712+ENST00000397113+ENST00000356207+ENST00000487647+ENST00000425967+ENST00000530568+ENST00000496296+ENST00000397091+ENST00000397090+ENST00000397108+ENST00000527203+ENST00000526742+ENST00000470826+ENST00000525001+ENST00000335922…	FGFR1	ENSG00000077782.75	1.18739391011783	13.9182383204966	3.25106734735537e-32	7.59885410329458e-30
ENSG00000153048.21	ENSG00000153048	ENSG00000153048_022	chr16	dexseq_prepare_annotation2.py	exon	8955523	8955570	.	-	.	ENST00000567626+ENST00000567554+ENST00000569398+ENST00000568968__exon_number_022__gene_id_ENSG00000153048	CARHSP1	ENSG00000153048.21	2.17135047777204	16.6044794763762	3.33804448334369e-32	7.7887895139006e-30
ENSG00000100106.ENSG00000100101.20	ENSG00000100106+ENSG00000100101	ENSG00000100106+ENSG00000100101_021	chr22	dexseq_prepare_annotation2.py	exon	38093628	38093703	.	+	.	ENST00000406386+ENST00000344404+ENST00000455236+ENST00000492485__exon_number_021__gene_id_ENSG00000100106+ENSG00000100101		ENSG00000100106.ENSG00000100101.20	-5.33872787354321	-14.5775814333508	3.47965151173192e-32	8.1053277358833e-30
ENSG00000065357.132	ENSG00000065357	ENSG00000065357_133	chr12	dexseq_prepare_annotation2.py	exon	56347795	56347798	.	+	.	ENST00000402956+ENST00000552478+ENST00000394147+ENST00000551296+ENST00000331886+ENST00000551739+ENST00000551156__exon_number_133__gene_id_ENSG00000065357	DGKA	ENSG00000065357.132	5.27367010909752	15.43857669247	3.53436799048278e-32	8.21873247370506e-30
ENSG00000102893.55	ENSG00000102893	ENSG00000102893_056	chr16	dexseq_prepare_annotation2.py	exon	47698796	47698886	.	+	.	ENST00000455779+ENST00000323584+ENST00000566319__exon_number_056__gene_id_ENSG00000102893	PHKB	ENSG00000102893.55	-2.13311160804259	-13.7039355965109	3.85273597158386e-32	8.94379510459656e-30
ENSG00000272298.ENSG00000185442.ENSG00000258741.9	ENSG00000272298+ENSG00000185442+ENSG00000258741	ENSG00000272298+ENSG00000185442+ENSG00000258741_010	chr15	dexseq_prepare_annotation2.py	exon	93173391	93173443	.	-	.	ENST00000555613__exon_number_010__gene_id_ENSG00000272298+ENSG00000185442+ENSG00000258741		ENSG00000272298.ENSG00000185442.ENSG00000258741.9	3.44962524038464	20.4297566130797	3.90386410445901e-32	9.04707227759041e-30
ENSG00000048740.19	ENSG00000048740	ENSG00000048740_020	chr10	dexseq_prepare_annotation2.py	exon	11362820	11362861	.	+	.	ENST00000354897__exon_number_020__gene_id_ENSG00000048740	CELF2	ENSG00000048740.19	-3.55856997982054	-19.7751326513515	4.14770273809527e-32	9.59584056047586e-30
ENSG00000104980.3	ENSG00000104980	ENSG00000104980_004	chr19	dexseq_prepare_annotation2.py	exon	7991625	7991798	.	-	.	ENST00000599939+ENST00000595565+ENST00000270538+ENST00000595831__exon_number_004__gene_id_ENSG00000104980	TIMM44	ENSG00000104980.3	-1.89617886327475	-17.0225739795322	4.34545875959902e-32	1.00363157422759e-29
ENSG00000253877	ENSG00000253877	ENSG00000253877_001	chr8	dexseq_prepare_annotation2.py	exon	111949919	111949956	.	-	.	ENST00000524283__exon_number_001__gene_id_ENSG00000253877	RP11-946L20.2	ENSG00000253877	-3.83110872860237	-27.8484040259608	4.36969914331538e-32	1.00752249266016e-29
ENSG00000147955.4	ENSG00000147955	ENSG00000147955_005	chr9	dexseq_prepare_annotation2.py	exon	34636748	34636993	.	-	.	ENST00000478146__exon_number_005__gene_id_ENSG00000147955	SIGMAR1	ENSG00000147955.4	-3.72364901457458	-18.7252390677158	4.44213182811536e-32	1.02249320578006e-29
ENSG00000129084.ENSG00000256206.ENSG00000129083.43	ENSG00000129084+ENSG00000256206+ENSG00000129083	ENSG00000129084+ENSG00000256206+ENSG00000129083_044	chr11	dexseq_prepare_annotation2.py	exon	14521213	14521252	.	-	.	ENST00000249923+ENST00000529866__exon_number_044__gene_id_ENSG00000129084+ENSG00000256206+ENSG00000129083		ENSG00000129084.ENSG00000256206.ENSG00000129083.43	2.20525622817086	14.1096669740252	4.46719333189471e-32	1.02652788154687e-29
ENSG00000118900.18	ENSG00000118900	ENSG00000118900_019	chr16	dexseq_prepare_annotation2.py	exon	4920213	4920342	.	+	.	ENST00000396658+ENST00000545171+ENST00000585857+ENST00000262376+ENST00000590769__exon_number_019__gene_id_ENSG00000118900	UBN1	ENSG00000118900.18	1.0140057287098	15.9712093063234	4.57888175902924e-32	1.04983748496847e-29
ENSG00000133612.47	ENSG00000133612	ENSG00000133612_048	chr7	dexseq_prepare_annotation2.py	exon	150820964	150820973	.	+	.	ENST00000397238+ENST00000485904+ENST00000463381__exon_number_048__gene_id_ENSG00000133612	AGAP3	ENSG00000133612.47	1.03381321276233	14.006723548029	4.58403944870173e-32	1.04983748496847e-29
ENSG00000177189.20	ENSG00000177189	ENSG00000177189_021	chrX	dexseq_prepare_annotation2.py	exon	20205946	20205949	.	-	.	ENST00000379565+ENST00000379548+ENST00000544447+ENST00000540702__exon_number_021__gene_id_ENSG00000177189	RPS6KA3	ENSG00000177189.20	-3.18944326480896	-14.9467962586612	4.82813655062595e-32	1.1038853747385e-29
ENSG00000050438.5	ENSG00000050438	ENSG00000050438_006	chr12	dexseq_prepare_annotation2.py	exon	51796947	51797073	.	+	.	ENST00000604314+ENST00000358657__exon_number_006__gene_id_ENSG00000050438	SLC4A8	ENSG00000050438.5	2.63552205754636	18.6888342953695	5.08241902080208e-32	1.16007703971128e-29
ENSG00000105135.8	ENSG00000105135	ENSG00000105135_009	chr19	dexseq_prepare_annotation2.py	exon	15226661	15226670	.	-	.	ENST00000533086+ENST00000534378+ENST00000263383+ENST00000524779+ENST00000534806__exon_number_009__gene_id_ENSG00000105135	ILVBL	ENSG00000105135.8	-3.5490762652855	-15.3753240106387	5.0973526189206e-32	1.1615400490342e-29
ENSG00000114416.5	ENSG00000114416	ENSG00000114416_006	chr3	dexseq_prepare_annotation2.py	exon	180630279	180630325	.	+	.	ENST00000357559+ENST00000305586+ENST00000475315__exon_number_006__gene_id_ENSG00000114416	FXR1	ENSG00000114416.5	-2.18139847722187	-13.9845420052691	5.39492573766369e-32	1.22729606927248e-29
ENSG00000164924.19	ENSG00000164924	ENSG00000164924_020	chr8	dexseq_prepare_annotation2.py	exon	101936363	101936526	.	-	.	ENST00000353245+ENST00000419477+ENST00000395958+ENST00000395948+ENST00000457309+ENST00000395956+ENST00000517727+ENST00000521309+ENST00000518736+ENST00000522819+ENST00000523848+ENST00000480304+ENST00000395957+ENST00000521607+ENST00000522542+ENST00000395953+ENST00000395951__exon_number_020__gene_id_ENSG00000164924	YWHAZ	ENSG00000164924.19	1.59289872512221	14.9275764699267	5.44108238838557e-32	1.23573328969689e-29
ENSG00000108309.16	ENSG00000108309	ENSG00000108309_017	chr17	dexseq_prepare_annotation2.py	exon	42393753	42393757	.	+	.	ENST00000426726+ENST00000590941+ENST00000590834+ENST00000225441__exon_number_017__gene_id_ENSG00000108309	RUNDC3A	ENSG00000108309.16	1.32767095015455	16.5018355883078	5.50803058099428e-32	1.24881029196892e-29
ENSG00000242384.ENSG00000267043.ENSG00000161583.ENSG00000234972.20	ENSG00000242384+ENSG00000267043+ENSG00000161583+ENSG00000234972	ENSG00000242384+ENSG00000267043+ENSG00000161583+ENSG00000234972_021	chr17	dexseq_prepare_annotation2.py	exon	34590221	34590382	.	-	.	ENST00000585570__exon_number_021__gene_id_ENSG00000242384+ENSG00000267043+ENSG00000161583+ENSG00000234972		ENSG00000242384.ENSG00000267043.ENSG00000161583.ENSG00000234972.20	-1.0009480556178	-14.5085413983195	5.51699087647993e-32	1.24881029196892e-29
ENSG00000196337.ENSG00000225950.4	ENSG00000196337+ENSG00000225950	ENSG00000196337+ENSG00000225950_005	chr19	dexseq_prepare_annotation2.py	exon	49558998	49559049	.	-	.	ENST00000597853+ENST00000596965+ENST00000356213__exon_number_005__gene_id_ENSG00000196337+ENSG00000225950		ENSG00000196337.ENSG00000225950.4	-2.14966102077197	-20.3088911248357	5.67033960215565e-32	1.28139331105629e-29
ENSG00000005884.25	ENSG00000005884	ENSG00000005884_026	chr17	dexseq_prepare_annotation2.py	exon	48151879	48151898	.	+	.	ENST00000007722+ENST00000505306+ENST00000506401+ENST00000320031+ENST00000544892+ENST00000510809__exon_number_026__gene_id_ENSG00000005884	ITGA3	ENSG00000005884.25	-1.58652731862428	-17.8590756833915	5.84873890363718e-32	1.3195200400363e-29
ENSG00000114416.14	ENSG00000114416	ENSG00000114416_015	chr3	dexseq_prepare_annotation2.py	exon	180633317	180633419	.	+	.	ENST00000484042__exon_number_015__gene_id_ENSG00000114416	FXR1	ENSG00000114416.14	-3.1208785861214	-13.971932065263	5.91829945021324e-32	1.33300646476398e-29
ENSG00000148218.4	ENSG00000148218	ENSG00000148218_005	chr9	dexseq_prepare_annotation2.py	exon	116151718	116151804	.	-	.	ENST00000482847+ENST00000409155+ENST00000277315__exon_number_005__gene_id_ENSG00000148218	ALAD	ENSG00000148218.4	-2.75659086659961	-15.9189338285057	6.04145270976541e-32	1.35849940000264e-29
ENSG00000142621.45	ENSG00000142621	ENSG00000142621_046	chr1	dexseq_prepare_annotation2.py	exon	15671956	15672019	.	+	.	ENST00000529606+ENST00000358897+ENST00000314740+ENST00000532408+ENST00000444385+ENST00000471347+ENST00000417793+ENST00000314668+ENST00000375998+ENST00000375999__exon_number_046__gene_id_ENSG00000142621	FHAD1	ENSG00000142621.45	-5.35627567582611	-15.5984960075979	6.49473417682405e-32	1.45801967392633e-29
ENSG00000215148.10	ENSG00000215148	ENSG00000215148_011	chr16	dexseq_prepare_annotation2.py	exon	2854544	2854547	.	+	.	ENST00000399677__exon_number_011__gene_id_ENSG00000215148	PRSS41	ENSG00000215148.10	-2.92379106425128	-21.8500773121607	6.56312032596725e-32	1.47094854845161e-29
ENSG00000077549.20	ENSG00000077549	ENSG00000077549_021	chr1	dexseq_prepare_annotation2.py	exon	19746519	19746638	.	-	.	ENST00000489607__exon_number_021__gene_id_ENSG00000077549	CAPZB	ENSG00000077549.20	1.84127219228753	16.4569680072921	6.85881551984983e-32	1.53469657544069e-29
ENSG00000137968.4	ENSG00000137968	ENSG00000137968_005	chr1	dexseq_prepare_annotation2.py	exon	75679390	75679478	.	-	.	ENST00000535611+ENST00000370855+ENST00000370859__exon_number_005__gene_id_ENSG00000137968	SLC44A5	ENSG00000137968.4	-1.28088315022741	-16.6733335283017	7.0500508073119e-32	1.5749004481311e-29
ENSG00000244607.ENSG00000010282.ENSG00000181061.8	ENSG00000244607+ENSG00000010282+ENSG00000181061	ENSG00000244607+ENSG00000010282+ENSG00000181061_009	chr3	dexseq_prepare_annotation2.py	exon	42738334	42738369	.	-	.	ENST00000310417+ENST00000426666+ENST00000441594__exon_number_009__gene_id_ENSG00000244607+ENSG00000010282+ENSG00000181061		ENSG00000244607.ENSG00000010282.ENSG00000181061.8	-2.83985177513972	-18.5978368747716	7.12113597205824e-32	1.58817649018733e-29
ENSG00000187122.ENSG00000213390.ENSG00000269891.69	ENSG00000187122+ENSG00000213390+ENSG00000269891	ENSG00000187122+ENSG00000213390+ENSG00000269891_070	chr10	dexseq_prepare_annotation2.py	exon	99003725	99003916	.	-	.	ENST00000479633+ENST00000316676+ENST00000487035+ENST00000453547+ENST00000355366+ENST00000492211+ENST00000358531+ENST00000358308+ENST00000371027__exon_number_070__gene_id_ENSG00000187122+ENSG00000213390+ENSG00000269891		ENSG00000187122.ENSG00000213390.ENSG00000269891.69	1.57378694399504	18.5946847085688	7.20495273811055e-32	1.60424394569299e-29
ENSG00000147604.24	ENSG00000147604	ENSG00000147604_025	chr8	dexseq_prepare_annotation2.py	exon	74208000	74208024	.	-	.	ENST00000396466__exon_number_025__gene_id_ENSG00000147604	RPL7	ENSG00000147604.24	-2.34390284778956	-17.1707750436087	7.51898766256293e-32	1.67143538632049e-29
ENSG00000021762.20	ENSG00000021762	ENSG00000021762_021	chr11	dexseq_prepare_annotation2.py	exon	3122833	3122929	.	-	.	ENST00000263650+ENST00000389989+ENST00000348039+ENST00000534454+ENST00000534491+ENST00000542243+ENST00000471998+ENST00000525498__exon_number_021__gene_id_ENSG00000021762	OSBPL5	ENSG00000021762.20	-1.25555178383151	-14.8702737532142	7.77159534155753e-32	1.72477521564824e-29
ENSG00000181381.8	ENSG00000181381	ENSG00000181381_009	chr4	dexseq_prepare_annotation2.py	exon	169299505	169299626	.	-	.	ENST00000510590+ENST00000511577+ENST00000260184__exon_number_009__gene_id_ENSG00000181381	DDX60L	ENSG00000181381.8	2.82776651045742	17.788019358277	7.81595395347556e-32	1.73179934533049e-29
ENSG00000148343.24	ENSG00000148343	ENSG00000148343_025	chr9	dexseq_prepare_annotation2.py	exon	131825523	131825565	.	+	.	ENST00000495975+ENST00000439290+ENST00000277475+ENST00000494608+ENST00000358369__exon_number_025__gene_id_ENSG00000148343	FAM73B	ENSG00000148343.24	-1.9743519661919	-14.8533138198945	8.63682226802711e-32	1.91057444804748e-29
ENSG00000147889	ENSG00000147889	ENSG00000147889_001	chr9	dexseq_prepare_annotation2.py	exon	21967751	21967751	.	-	.	ENST00000361570__exon_number_001__gene_id_ENSG00000147889	CDKN2A	ENSG00000147889	-3.13939855289588	-17.7574946471681	8.85441644228798e-32	1.95553446570706e-29
ENSG00000030582.6	ENSG00000030582	ENSG00000030582_007	chr17	dexseq_prepare_annotation2.py	exon	42422670	42422672	.	+	.	ENST00000588237+ENST00000591740+ENST00000588143+ENST00000588170+ENST00000589536+ENST00000592323+ENST00000053867+ENST00000592783+ENST00000585512+ENST00000593167+ENST00000587387+ENST00000587518+ENST00000587109__exon_number_007__gene_id_ENSG00000030582	GRN	ENSG00000030582.6	1.92342464085466	14.5853950271894	9.04625363509205e-32	1.99466965063607e-29
ENSG00000105072.1	ENSG00000105072	ENSG00000105072_002	chr19	dexseq_prepare_annotation2.py	exon	16607205	16607216	.	+	.	ENST00000594035+ENST00000221671__exon_number_002__gene_id_ENSG00000105072	C19orf44	ENSG00000105072.1	-6.38104832404158	-20.8782991848075	9.07859513809356e-32	1.99856692032729e-29
ENSG00000082805.6	ENSG00000082805	ENSG00000082805_007	chr12	dexseq_prepare_annotation2.py	exon	1100439	1100463	.	+	.	ENST00000546231+ENST00000542302+ENST00000347735+ENST00000440394+ENST00000543086+ENST00000545948+ENST00000397203+ENST00000592048__exon_number_007__gene_id_ENSG00000082805	ERC1	ENSG00000082805.6	-1.46564687749434	-13.6282992503576	9.12101785218898e-32	2.00466732203909e-29
ENSG00000133606.15	ENSG00000133606	ENSG00000133606_016	chr7	dexseq_prepare_annotation2.py	exon	140156667	140156719	.	-	.	ENST00000468447__exon_number_016__gene_id_ENSG00000133606	MKRN1	ENSG00000133606.15	-3.15752354466181	-15.2486292528254	1.06265578536278e-31	2.33180218847069e-29
ENSG00000105135.17	ENSG00000105135	ENSG00000105135_018	chr19	dexseq_prepare_annotation2.py	exon	15227273	15227333	.	-	.	ENST00000533086+ENST00000533148+ENST00000524779+ENST00000534378+ENST00000263383+ENST00000525880+ENST00000596093+ENST00000598709+ENST00000534806__exon_number_018__gene_id_ENSG00000105135	ILVBL	ENSG00000105135.17	-3.06567059146818	-15.2373473128091	1.13458135509855e-31	2.48562696969798e-29
ENSG00000105737.2	ENSG00000105737	ENSG00000105737_003	chr19	dexseq_prepare_annotation2.py	exon	42503395	42503451	.	-	.	ENST00000602210+ENST00000262895+ENST00000593562+ENST00000454993__exon_number_003__gene_id_ENSG00000105737	GRIK5	ENSG00000105737.2	2.69091125213705	18.4681527642191	1.15360199061702e-31	2.52324048885088e-29
ENSG00000163629.1	ENSG00000163629	ENSG00000163629_002	chr4	dexseq_prepare_annotation2.py	exon	87515470	87515884	.	+	.	ENST00000427191+ENST00000502971+ENST00000436978__exon_number_002__gene_id_ENSG00000163629	PTPN13	ENSG00000163629.1	-0.866642921119338	-14.2572214211992	1.20118689640173e-31	2.62311113480727e-29
ENSG00000153048.31	ENSG00000153048	ENSG00000153048_032	chr16	dexseq_prepare_annotation2.py	exon	8962212	8962218	.	-	.	ENST00000396593+ENST00000561530__exon_number_032__gene_id_ENSG00000153048	CARHSP1	ENSG00000153048.31	-2.62838227296975	-16.3409158274223	1.21094564977954e-31	2.64019089373614e-29
ENSG00000166313.2	ENSG00000166313	ENSG00000166313_003	chr11	dexseq_prepare_annotation2.py	exon	6416388	6416392	.	-	.	ENST00000608394+ENST00000524626+ENST00000608704+ENST00000608655+ENST00000608435+ENST00000299402+ENST00000389906+ENST00000526240+ENST00000609360+ENST00000311051__exon_number_003__gene_id_ENSG00000166313	APBB1	ENSG00000166313.2	2.63837191107384	14.0748734099824	1.23178377845129e-31	2.67847823330134e-29
ENSG00000108309.9	ENSG00000108309	ENSG00000108309_010	chr17	dexseq_prepare_annotation2.py	exon	42390872	42392102	.	+	.	ENST00000587483__exon_number_010__gene_id_ENSG00000108309	RUNDC3A	ENSG00000108309.9	-1.84046565906559	-16.3373296238215	1.23243767917393e-31	2.67847823330134e-29
ENSG00000176658.31	ENSG00000176658	ENSG00000176658_032	chr17	dexseq_prepare_annotation2.py	exon	31076024	31076024	.	-	.	ENST00000394649+ENST00000577252+ENST00000318217+ENST00000584232+ENST00000582751+ENST00000580538+ENST00000579584__exon_number_032__gene_id_ENSG00000176658	MYO1D	ENSG00000176658.31	-2.27462873418288	-20.0282534623688	1.35719268656981e-31	2.94491362771987e-29
ENSG00000105135	ENSG00000105135	ENSG00000105135_001	chr19	dexseq_prepare_annotation2.py	exon	15225795	15225797	.	-	.	ENST00000533086__exon_number_001__gene_id_ENSG00000105135	ILVBL	ENSG00000105135	-1.46815776800072	-15.2016506408428	1.39593601455596e-31	3.02416554682824e-29
ENSG00000104490.20	ENSG00000104490	ENSG00000104490_021	chr8	dexseq_prepare_annotation2.py	exon	102731597	102731600	.	-	.	ENST00000311028+ENST00000522448+ENST00000220931+ENST00000518166+ENST00000517531+ENST00000522252+ENST00000520690+ENST00000517822+ENST00000520425+ENST00000521599+ENST00000518727+ENST00000395923+ENST00000524209+ENST00000521964+ENST00000522951+ENST00000519508__exon_number_021__gene_id_ENSG00000104490	NCALD	ENSG00000104490.20	1.55594406557144	14.0503347984231	1.46512553215504e-31	3.16902001412969e-29
ENSG00000010322.41	ENSG00000010322	ENSG00000010322_042	chr3	dexseq_prepare_annotation2.py	exon	52521670	52522621	.	+	.	ENST00000479054+ENST00000489895+ENST00000345716__exon_number_042__gene_id_ENSG00000010322	NISCH	ENSG00000010322.41	-1.80299749999934	-15.1854673638768	1.53355121064418e-31	3.31176581332568e-29
ENSG00000215126.18	ENSG00000215126	ENSG00000215126_019	chr9	dexseq_prepare_annotation2.py	exon	42687353	42687932	.	+	.	ENST00000466582__exon_number_019__gene_id_ENSG00000215126	CBWD7	ENSG00000215126.18	2.9376150578361	17.9778024671791	1.5767299620397e-31	3.39962439457696e-29
ENSG00000215012.ENSG00000185838	ENSG00000215012+ENSG00000185838	ENSG00000215012+ENSG00000185838_001	chr22	dexseq_prepare_annotation2.py	exon	19770747	19775937	.	-	.	ENST00000329517__exon_number_001__gene_id_ENSG00000215012+ENSG00000185838		ENSG00000215012.ENSG00000185838	3.2549075551452	16.706233750435	1.85794374422475e-31	3.99962749122075e-29
ENSG00000153048.19	ENSG00000153048	ENSG00000153048_020	chr16	dexseq_prepare_annotation2.py	exon	8954076	8954166	.	-	.	ENST00000567626__exon_number_020__gene_id_ENSG00000153048	CARHSP1	ENSG00000153048.19	2.07325774010676	16.2357778952993	2.02956353015611e-31	4.36218507198396e-29
ENSG00000126883.76	ENSG00000126883	ENSG00000126883_077	chr9	dexseq_prepare_annotation2.py	exon	134103547	134103561	.	+	.	ENST00000411637+ENST00000451030+ENST00000530491+ENST00000453861+ENST00000483497+ENST00000359428__exon_number_077__gene_id_ENSG00000126883	NUP214	ENSG00000126883.76	1.12972763539841	15.3762144830095	2.24121319536762e-31	4.80659719243775e-29
ENSG00000214753.ENSG00000168000.ENSG00000234857.81	ENSG00000214753+ENSG00000168000+ENSG00000234857	ENSG00000214753+ENSG00000168000+ENSG00000234857_082	chr11	dexseq_prepare_annotation2.py	exon	62488767	62488895	.	-	.	ENST00000403734+ENST00000301785__exon_number_082__gene_id_ENSG00000214753+ENSG00000168000+ENSG00000234857		ENSG00000214753.ENSG00000168000.ENSG00000234857.81	-1.60973994466155	-13.1959914561527	2.24338674395885e-31	4.80659719243775e-29
ENSG00000135093.30	ENSG00000135093	ENSG00000135093_031	chr12	dexseq_prepare_annotation2.py	exon	109522868	109522878	.	+	.	ENST00000257548+ENST00000470117+ENST00000491362+ENST00000392784+ENST00000479219__exon_number_031__gene_id_ENSG00000135093	USP30	ENSG00000135093.30	3.54092298903176	23.558576937285	2.28390701153391e-31	4.88573244490882e-29
ENSG00000266967.ENSG00000267060.ENSG00000108825.27	ENSG00000266967+ENSG00000267060+ENSG00000108825	ENSG00000266967+ENSG00000267060+ENSG00000108825_028	chr17	dexseq_prepare_annotation2.py	exon	41107947	41107963	.	-	.	ENST00000491665+ENST00000591096+ENST00000421990+ENST00000441280+ENST00000486664+ENST00000450475+ENST00000423601+ENST00000591910+ENST00000430739+ENST00000409399+ENST00000409103+ENST00000478040+ENST00000427569+ENST00000360221__exon_number_028__gene_id_ENSG00000266967+ENSG00000267060+ENSG00000108825		ENSG00000266967.ENSG00000267060.ENSG00000108825.27	-1.87606526585069	-14.2268008573073	2.30166314257021e-31	4.91599892552687e-29
ENSG00000114735.3	ENSG00000114735	ENSG00000114735_004	chr3	dexseq_prepare_annotation2.py	exon	50606909	50606923	.	+	.	ENST00000448997+ENST00000232854__exon_number_004__gene_id_ENSG00000114735	HEMK1	ENSG00000114735.3	3.3273411714243	15.8328815330413	2.31101418517804e-31	4.92824679141871e-29
ENSG00000142347.6	ENSG00000142347	ENSG00000142347_007	chr19	dexseq_prepare_annotation2.py	exon	8591336	8591336	.	-	.	ENST00000598005__exon_number_007__gene_id_ENSG00000142347	MYO1F	ENSG00000142347.6	-1.7393212777104	-14.8882745363291	2.35985767222092e-31	5.02454258469576e-29
ENSG00000153113.77	ENSG00000153113	ENSG00000153113_078	chr5	dexseq_prepare_annotation2.py	exon	96090446	96090900	.	+	.	ENST00000513666__exon_number_078__gene_id_ENSG00000153113	CAST	ENSG00000153113.77	2.33750127752118	13.1889968124186	2.37660570351301e-31	5.05230779096112e-29
ENSG00000139644.10	ENSG00000139644	ENSG00000139644_011	chr12	dexseq_prepare_annotation2.py	exon	50135351	50135353	.	+	.	ENST00000549445+ENST00000548894+ENST00000546914+ENST00000267115+ENST00000549966+ENST00000547832+ENST00000552699+ENST00000552635+ENST00000547187__exon_number_011__gene_id_ENSG00000139644	TMBIM6	ENSG00000139644.10	-1.50535778474502	-15.210420164534	2.70973636931901e-31	5.75152096320862e-29
ENSG00000013441.21	ENSG00000013441	ENSG00000013441_022	chr2	dexseq_prepare_annotation2.py	exon	201722696	201722812	.	-	.	ENST00000409769+ENST00000321356+ENST00000473565+ENST00000409403+ENST00000461981+ENST00000434813+ENST00000432425__exon_number_022__gene_id_ENSG00000013441	CLK1	ENSG00000013441.21	-2.69273416586696	-16.6140091254845	2.84461589100848e-31	6.02841794121388e-29
ENSG00000140694.50	ENSG00000140694	ENSG00000140694_051	chr16	dexseq_prepare_annotation2.py	exon	14724125	14724133	.	-	.	ENST00000341484__exon_number_051__gene_id_ENSG00000140694	PARN	ENSG00000140694.50	-2.77275604392039	-15.0777607113901	2.86899386227091e-31	6.0706395439452e-29
ENSG00000077327.12	ENSG00000077327	ENSG00000077327_013	chr10	dexseq_prepare_annotation2.py	exon	22675722	22675888	.	+	.	ENST00000376603+ENST00000376624+ENST00000538630+ENST00000313311__exon_number_013__gene_id_ENSG00000077327	SPAG6	ENSG00000077327.12	1.33279498033504	17.461071177103	2.99180067902957e-31	6.32067756789647e-29
ENSG00000108349.33	ENSG00000108349	ENSG00000108349_034	chr17	dexseq_prepare_annotation2.py	exon	38325633	38325699	.	+	.	ENST00000264645+ENST00000394114__exon_number_034__gene_id_ENSG00000108349	CASC3	ENSG00000108349.33	-4.72612894591052	-14.9502654028699	3.09739659183274e-31	6.53363686345623e-29
ENSG00000198947.89	ENSG00000198947	ENSG00000198947_090	chrX	dexseq_prepare_annotation2.py	exon	32536125	32536248	.	-	.	ENST00000357033+ENST00000378677+ENST00000288447__exon_number_090__gene_id_ENSG00000198947	DMD	ENSG00000198947.89	-2.52032472041632	-14.2401300283803	3.31670802315391e-31	6.98543821006357e-29
ENSG00000023228.ENSG00000237580	ENSG00000023228+ENSG00000237580	ENSG00000023228+ENSG00000237580_001	chr2	dexseq_prepare_annotation2.py	exon	206979541	206980833	.	-	.	ENST00000233190__exon_number_001__gene_id_ENSG00000023228+ENSG00000237580		ENSG00000023228.ENSG00000237580	-3.24931632942951	-17.1171358960289	3.36740529303393e-31	7.08126878188048e-29
ENSG00000215298.ENSG00000147454.17	ENSG00000215298+ENSG00000147454	ENSG00000215298+ENSG00000147454_018	chr8	dexseq_prepare_annotation2.py	exon	23424289	23424326	.	+	.	ENST00000290075+ENST00000520654+ENST00000523883+ENST00000521637+ENST00000518881+ENST00000522164__exon_number_018__gene_id_ENSG00000215298+ENSG00000147454		ENSG00000215298.ENSG00000147454.17	-4.2726237561689	-17.4163827519303	3.59805624951414e-31	7.55464300389128e-29
ENSG00000148337.8	ENSG00000148337	ENSG00000148337_009	chr9	dexseq_prepare_annotation2.py	exon	130928586	130928685	.	-	.	ENST00000393608+ENST00000325721+ENST00000372948+ENST00000485862+ENST00000471839+ENST00000415526+ENST00000541172+ENST00000461765+ENST00000372938+ENST00000372954+ENST00000357558+ENST00000491487+ENST00000538431+ENST00000277465+ENST00000471773__exon_number_009__gene_id_ENSG00000148337	CIZ1	ENSG00000148337.8	1.88850527604529	13.2091158268542	3.70973242797087e-31	7.77714013480471e-29
ENSG00000258984.ENSG00000184182.ENSG00000132330.80	ENSG00000258984+ENSG00000184182+ENSG00000132330	ENSG00000258984+ENSG00000184182+ENSG00000132330_081	chr2	dexseq_prepare_annotation2.py	exon	238978098	238978104	.	+	.	ENST00000446202+ENST00000482031+ENST00000254663+ENST00000443532+ENST00000449891+ENST00000431487+ENST00000416757+ENST00000480357+ENST00000555827+ENST00000373332+ENST00000480859+ENST00000409736__exon_number_081__gene_id_ENSG00000258984+ENSG00000184182+ENSG00000132330		ENSG00000258984.ENSG00000184182.ENSG00000132330.80	4.03874666088507	14.3663254110001	3.76796912019513e-31	7.88709444088526e-29
ENSG00000079215.33	ENSG00000079215	ENSG00000079215_034	chr5	dexseq_prepare_annotation2.py	exon	36686167	36686335	.	+	.	ENST00000265113+ENST00000506178+ENST00000381918__exon_number_034__gene_id_ENSG00000079215	SLC1A3	ENSG00000079215.33	-2.35224897921408	-19.1068653860072	3.84592547356045e-31	8.03792525315431e-29
ENSG00000257062.ENSG00000111700.ENSG00000134538.ENSG00000205754.ENSG00000257046.19	ENSG00000257062+ENSG00000111700+ENSG00000134538+ENSG00000205754+ENSG00000257046	ENSG00000257062+ENSG00000111700+ENSG00000134538+ENSG00000205754+ENSG00000257046_020	chr12	dexseq_prepare_annotation2.py	exon	21033789	21033954	.	+	.	ENST00000261196+ENST00000381545+ENST00000553473+ENST00000544370+ENST00000540229__exon_number_020__gene_id_ENSG00000257062+ENSG00000111700+ENSG00000134538+ENSG00000205754+ENSG00000257046		ENSG00000257062.ENSG00000111700.ENSG00000134538.ENSG00000205754.ENSG00000257046.19	-1.08310332766578	-14.5101458027249	4.23424651677753e-31	8.83595819451338e-29
ENSG00000100201.36	ENSG00000100201	ENSG00000100201_037	chr22	dexseq_prepare_annotation2.py	exon	38902343	38902345	.	-	.	ENST00000381633__exon_number_037__gene_id_ENSG00000100201	DDX17	ENSG00000100201.36	-2.4122194593668	-15.527528806422	4.86142914853602e-31	1.01292410670269e-28
ENSG00000013441.12	ENSG00000013441	ENSG00000013441_013	chr2	dexseq_prepare_annotation2.py	exon	201718719	201718736	.	-	.	ENST00000461326+ENST00000464454__exon_number_013__gene_id_ENSG00000013441	CLK1	ENSG00000013441.12	1.65940485814857	16.4950176270459	4.93619834927345e-31	1.0269327335274e-28
ENSG00000166233.ENSG00000207690.3	ENSG00000166233+ENSG00000207690	ENSG00000166233+ENSG00000207690_004	chr15	dexseq_prepare_annotation2.py	exon	72767277	72767355	.	+	.	ENST00000564062+ENST00000567762+ENST00000379887+ENST00000570085__exon_number_004__gene_id_ENSG00000166233+ENSG00000207690		ENSG00000166233.ENSG00000207690.3	1.23430091647086	15.8601574182724	5.02208747811221e-31	1.04320852801816e-28
ENSG00000155849.51	ENSG00000155849	ENSG00000155849_052	chr7	dexseq_prepare_annotation2.py	exon	37468860	37469359	.	-	.	ENST00000479447__exon_number_052__gene_id_ENSG00000155849	ELMO1	ENSG00000155849.51	3.62336199971832	14.1092442839818	5.10075446610328e-31	1.05793684753805e-28
ENSG00000181191.18	ENSG00000181191	ENSG00000181191_019	chrX	dexseq_prepare_annotation2.py	exon	68385295	68385364	.	-	.	ENST00000374571+ENST00000361478__exon_number_019__gene_id_ENSG00000181191	PJA1	ENSG00000181191.18	-1.73830815690092	-23.1951418987607	5.16479844607634e-31	1.06959208184116e-28
ENSG00000091181.3	ENSG00000091181	ENSG00000091181_004	chr3	dexseq_prepare_annotation2.py	exon	3111909	3111995	.	-	.	ENST00000256452+ENST00000438560+ENST00000446632+ENST00000418488+ENST00000445864__exon_number_004__gene_id_ENSG00000091181	IL5RA	ENSG00000091181.3	2.25773510275528	16.250925903349	5.28364690033316e-31	1.09254432802382e-28
ENSG00000123384.15	ENSG00000123384	ENSG00000123384_016	chr12	dexseq_prepare_annotation2.py	exon	57550560	57550703	.	+	.	ENST00000243077__exon_number_016__gene_id_ENSG00000123384	LRP1	ENSG00000123384.15	-1.72183019004948	-14.858927741396	5.32656977342092e-31	1.09975103532538e-28
ENSG00000169251.2	ENSG00000169251	ENSG00000169251_003	chr3	dexseq_prepare_annotation2.py	exon	160822670	160822673	.	+	.	ENST00000468606__exon_number_003__gene_id_ENSG00000169251	NMD3	ENSG00000169251.2	2.08580242897409	15.5089776013714	5.36873930914604e-31	1.1067806345528e-28
ENSG00000119912.32	ENSG00000119912	ENSG00000119912_033	chr10	dexseq_prepare_annotation2.py	exon	94269890	94269919	.	-	.	ENST00000478361+ENST00000265986+ENST00000436178__exon_number_033__gene_id_ENSG00000119912	IDE	ENSG00000119912.32	1.45466307694423	17.0054289684934	5.4498589297736e-31	1.12180653592668e-28
ENSG00000113649.32	ENSG00000113649	ENSG00000113649_033	chr5	dexseq_prepare_annotation2.py	exon	145872529	145872601	.	+	.	ENST00000505285+ENST00000549332+ENST00000394421+ENST00000506524+ENST00000296702__exon_number_033__gene_id_ENSG00000113649	TCERG1	ENSG00000113649.32	1.92556481918421	14.7443572980534	5.62852908139534e-31	1.15683676068552e-28
ENSG00000103489.16	ENSG00000103489	ENSG00000103489_017	chr16	dexseq_prepare_annotation2.py	exon	17497303	17497358	.	-	.	ENST00000568226__exon_number_017__gene_id_ENSG00000103489	XYLT1	ENSG00000103489.16	2.33427391242447	23.1437438175422	5.80139988360309e-31	1.1905713221972e-28
ENSG00000240731.ENSG00000127054.84	ENSG00000240731+ENSG00000127054	ENSG00000240731+ENSG00000127054_085	chr1	dexseq_prepare_annotation2.py	exon	1255836	1255857	.	-	.	ENST00000429572+ENST00000528879+ENST00000493534+ENST00000527098+ENST00000498173+ENST00000470679+ENST00000530031+ENST00000534345+ENST00000434694+ENST00000540437+ENST00000527719+ENST00000458452+ENST00000488042+ENST00000526797+ENST00000435064+ENST00000531019+ENST00000430786+ENST00000450926+ENST00000496353+ENST00000323275+ENST00000532952+ENST00000525603+ENST00000498476+ENST00000490853+ENST00000545578…		ENSG00000240731.ENSG00000127054.84	-7.36499584177345	-14.7370701747864	5.88205196779847e-31	1.2053076323248e-28
ENSG00000119383.8	ENSG00000119383	ENSG00000119383_009	chr9	dexseq_prepare_annotation2.py	exon	131873693	131873713	.	+	.	ENST00000393370+ENST00000348141+ENST00000337738+ENST00000347048+ENST00000355007+ENST00000445241+ENST00000452489+ENST00000357197__exon_number_009__gene_id_ENSG00000119383	PPP2R4	ENSG00000119383.8	-1.77990068841118	-15.6397769539125	6.3237796647736e-31	1.29387760297253e-28
ENSG00000102893.68	ENSG00000102893	ENSG00000102893_069	chr16	dexseq_prepare_annotation2.py	exon	47733657	47734254	.	+	.	ENST00000455779+ENST00000323584+ENST00000566319+ENST00000299167__exon_number_069__gene_id_ENSG00000102893	PHKB	ENSG00000102893.68	-2.06150604061039	-13.3448504955146	6.33562362899786e-31	1.29435745884955e-28
ENSG00000223745.57	ENSG00000223745	ENSG00000223745_058	chr1	dexseq_prepare_annotation2.py	exon	93805206	93805236	.	-	.	ENST00000452347+ENST00000411670+ENST00000451302+ENST00000413606+ENST00000421202+ENST00000457387+ENST00000449305+ENST00000438777+ENST00000447577__exon_number_058__gene_id_ENSG00000223745	RP4-717I23.3	ENSG00000223745.57	1.32733788405577	13.5969640541999	6.74130312254819e-31	1.37517537814412e-28
ENSG00000150672.ENSG00000256466.95	ENSG00000150672+ENSG00000256466	ENSG00000150672+ENSG00000256466_096	chr11	dexseq_prepare_annotation2.py	exon	85338794	85338966	.	-	.	ENST00000472545__exon_number_096__gene_id_ENSG00000150672+ENSG00000256466		ENSG00000150672.ENSG00000256466.95	2.92586293751017	16.4163326741944	7.11382771814497e-31	1.44899844793492e-28
ENSG00000167543.9	ENSG00000167543	ENSG00000167543_010	chr17	dexseq_prepare_annotation2.py	exon	27895296	27895359	.	+	.	ENST00000578749+ENST00000583940+ENST00000578073+ENST00000580183+ENST00000582829__exon_number_010__gene_id_ENSG00000167543	TP53I13	ENSG00000167543.9	-5.1477187108092	-16.9369798058626	7.32566055457696e-31	1.48902756031733e-28
ENSG00000175213	ENSG00000175213	ENSG00000175213_001	chr11	dexseq_prepare_annotation2.py	exon	46722368	46722579	.	+	.	ENST00000311764__exon_number_001__gene_id_ENSG00000175213	ZNF408	ENSG00000175213	-4.53486136717077	-26.2201587143253	7.33220437063211e-31	1.48902756031733e-28
ENSG00000114416.4	ENSG00000114416	ENSG00000114416_005	chr3	dexseq_prepare_annotation2.py	exon	180630270	180630278	.	+	.	ENST00000357559+ENST00000305586__exon_number_005__gene_id_ENSG00000114416	FXR1	ENSG00000114416.4	-2.16062958723026	-13.6243789102251	7.58348366280291e-31	1.5377657266059e-28
ENSG00000114374.2	ENSG00000114374	ENSG00000114374_003	chrY	dexseq_prepare_annotation2.py	exon	14820567	14820626	.	+	.	ENST00000338981__exon_number_003__gene_id_ENSG00000114374	USP9Y	ENSG00000114374.2	-2.75139690215163	-14.416328254352	7.67582373597973e-31	1.55417752307689e-28
ENSG00000197969.39	ENSG00000197969	ENSG00000197969_040	chr9	dexseq_prepare_annotation2.py	exon	79917831	79917978	.	+	.	ENST00000360280+ENST00000423463+ENST00000493341+ENST00000376634+ENST00000376636+ENST00000357409__exon_number_040__gene_id_ENSG00000197969	VPS13A	ENSG00000197969.39	2.64140712465902	17.9632749530697	7.69473920981307e-31	1.55569588709733e-28
ENSG00000159216.11	ENSG00000159216	ENSG00000159216_012	chr21	dexseq_prepare_annotation2.py	exon	36231771	36231875	.	-	.	ENST00000467577+ENST00000437180+ENST00000482318+ENST00000399237+ENST00000399240+ENST00000300305+ENST00000358356+ENST00000486278+ENST00000325074+ENST00000344691__exon_number_012__gene_id_ENSG00000159216	RUNX1	ENSG00000159216.11	1.62085853371922	15.7735437412856	7.80293146129748e-31	1.57523268360981e-28
ENSG00000108309.22	ENSG00000108309	ENSG00000108309_023	chr17	dexseq_prepare_annotation2.py	exon	42394853	42395094	.	+	.	ENST00000225441+ENST00000590941__exon_number_023__gene_id_ENSG00000108309	RUNDC3A	ENSG00000108309.22	1.28351209053288	15.9471744152899	8.43442141361656e-31	1.70019719344569e-28
ENSG00000173406.ENSG00000162600.16	ENSG00000173406+ENSG00000162600	ENSG00000173406+ENSG00000162600_017	chr1	dexseq_prepare_annotation2.py	exon	57536407	57536695	.	-	.	ENST00000371230__exon_number_017__gene_id_ENSG00000173406+ENSG00000162600		ENSG00000173406.ENSG00000162600.16	-1.17867643702843	-13.5167925239271	8.98060080074456e-31	1.80762116590112e-28
ENSG00000150556.32	ENSG00000150556	ENSG00000150556_033	chr2	dexseq_prepare_annotation2.py	exon	150071771	150071772	.	+	.	ENST00000498249+ENST00000280115+ENST00000409642+ENST00000409029__exon_number_033__gene_id_ENSG00000150556	LYPD6B	ENSG00000150556.32	-3.45201847044735	-20.0896255609999	9.18064379954307e-31	1.84516045520993e-28
ENSG00000065357.130	ENSG00000065357	ENSG00000065357_131	chr12	dexseq_prepare_annotation2.py	exon	56347469	56347579	.	+	.	ENST00000402956+ENST00000552478+ENST00000549079+ENST00000548491+ENST00000551739+ENST00000551296+ENST00000331886+ENST00000394147+ENST00000551156__exon_number_131__gene_id_ENSG00000065357	DGKA	ENSG00000065357.130	5.53523106171484	14.8769522829986	9.25003196625135e-31	1.8563683445437e-28
ENSG00000127314.70	ENSG00000127314	ENSG00000127314_071	chr12	dexseq_prepare_annotation2.py	exon	69053905	69054302	.	+	.	ENST00000393436+ENST00000250559__exon_number_071__gene_id_ENSG00000127314	RAP1B	ENSG00000127314.70	-1.64810420836949	-13.9565631352181	9.41319251035496e-31	1.88633456442432e-28
ENSG00000040633.24	ENSG00000040633	ENSG00000040633_025	chr17	dexseq_prepare_annotation2.py	exon	7142202	7142249	.	-	.	ENST00000454255__exon_number_025__gene_id_ENSG00000040633	PHF23	ENSG00000040633.24	-2.41741645246259	-20.0791290698786	9.47186732112394e-31	1.89530535131806e-28
ENSG00000148700.10	ENSG00000148700	ENSG00000148700_011	chr10	dexseq_prepare_annotation2.py	exon	111836763	111836876	.	+	.	ENST00000473669+ENST00000468345__exon_number_011__gene_id_ENSG00000148700	ADD3	ENSG00000148700.10	1.29465978553385	14.4669283867421	9.61967332549718e-31	1.92205868775004e-28
ENSG00000163322.19	ENSG00000163322	ENSG00000163322_020	chr4	dexseq_prepare_annotation2.py	exon	84406254	84406256	.	-	.	ENST00000321945+ENST00000511801+ENST00000475656__exon_number_020__gene_id_ENSG00000163322	FAM175A	ENSG00000163322.19	1.59126824910971	19.4037793496186	9.75923910634517e-31	1.94708965637531e-28
ENSG00000166313.5	ENSG00000166313	ENSG00000166313_006	chr11	dexseq_prepare_annotation2.py	exon	6416534	6416659	.	-	.	ENST00000529519+ENST00000608394+ENST00000524626+ENST00000608704+ENST00000608655+ENST00000608645+ENST00000609360+ENST00000299402+ENST00000389906+ENST00000526240+ENST00000311051__exon_number_006__gene_id_ENSG00000166313	APBB1	ENSG00000166313.5	2.20835139164747	13.7788176322422	9.98921319319257e-31	1.99005864648651e-28
ENSG00000137968.19	ENSG00000137968	ENSG00000137968_020	chr1	dexseq_prepare_annotation2.py	exon	75708605	75708696	.	-	.	ENST00000469525+ENST00000535611+ENST00000370855+ENST00000370859__exon_number_020__gene_id_ENSG00000137968	SLC44A5	ENSG00000137968.19	1.54026609729139	16.1133303198163	1.02317376632911e-30	2.03539882651634e-28
ENSG00000062485.ENSG00000257727.ENSG00000135473.ENSG00000144785.107	ENSG00000062485+ENSG00000257727+ENSG00000135473+ENSG00000144785	ENSG00000062485+ENSG00000257727+ENSG00000135473+ENSG00000144785_108	chr12	dexseq_prepare_annotation2.py	exon	56709501	56709534	.	-	.	ENST00000547570__exon_number_108__gene_id_ENSG00000062485+ENSG00000257727+ENSG00000135473+ENSG00000144785		ENSG00000062485.ENSG00000257727.ENSG00000135473.ENSG00000144785.107	1.95230612340371	14.7425214314373	1.06406074587023e-30	2.11364964515304e-28
ENSG00000266997.ENSG00000167306.ENSG00000167315.46	ENSG00000266997+ENSG00000167306+ENSG00000167315	ENSG00000266997+ENSG00000167306+ENSG00000167315_047	chr18	dexseq_prepare_annotation2.py	exon	47404133	47404168	.	-	.	ENST00000324581+ENST00000592779+ENST00000285039__exon_number_047__gene_id_ENSG00000266997+ENSG00000167306+ENSG00000167315		ENSG00000266997.ENSG00000167306.ENSG00000167315.46	-1.24428280450706	-13.3084368293154	1.08412145874892e-30	2.15036359271236e-28
ENSG00000182903.ENSG00000251595.1	ENSG00000182903+ENSG00000251595	ENSG00000182903+ENSG00000251595_002	chr4	dexseq_prepare_annotation2.py	exon	419562	419603	.	-	.	ENST00000504019+ENST00000451020__exon_number_002__gene_id_ENSG00000182903+ENSG00000251595		ENSG00000182903.ENSG00000251595.1	2.45027446669726	18.2709325958437	1.23159078209263e-30	2.43931949278221e-28
ENSG00000167210.2	ENSG00000167210	ENSG00000167210_003	chr18	dexseq_prepare_annotation2.py	exon	44057223	44057235	.	-	.	ENST00000441893+ENST00000582408+ENST00000536736__exon_number_003__gene_id_ENSG00000167210	LOXHD1	ENSG00000167210.2	-3.5428946624633	-15.0562371821768	1.34496084705428e-30	2.65999680327353e-28
ENSG00000260565.4	ENSG00000260565	ENSG00000260565_005	chr16	dexseq_prepare_annotation2.py	exon	2713083	2713084	.	-	.	ENST00000568395+ENST00000569465+ENST00000562807__exon_number_005__gene_id_ENSG00000260565	ERVK13-1	ENSG00000260565.4	2.73289411479201	20.7154947379506	1.4219581926211e-30	2.80820256570868e-28
ENSG00000225697.39	ENSG00000225697	ENSG00000225697_040	chr3	dexseq_prepare_annotation2.py	exon	48668726	48668739	.	-	.	ENST00000485361+ENST00000444531+ENST00000358747+ENST00000455886+ENST00000395550+ENST00000496469+ENST00000421649+ENST00000307364+ENST00000420764+ENST00000480524+ENST00000414944+ENST00000337000+ENST00000489483+ENST00000383733__exon_number_040__gene_id_ENSG00000225697	SLC26A6	ENSG00000225697.39	-1.31803442425603	-14.0894078876473	1.43493948285335e-30	2.8297380392182e-28
ENSG00000013441.4	ENSG00000013441	ENSG00000013441_005	chr2	dexseq_prepare_annotation2.py	exon	201717805	201717820	.	-	.	ENST00000321356+ENST00000473565+ENST00000461981+ENST00000472679+ENST00000432425+ENST00000464454__exon_number_005__gene_id_ENSG00000013441	CLK1	ENSG00000013441.4	1.81571635496335	16.2542324936689	1.51400784499319e-30	2.98134836724982e-28
ENSG00000011422.24	ENSG00000011422	ENSG00000011422_025	chr19	dexseq_prepare_annotation2.py	exon	44171733	44171843	.	-	.	ENST00000221264+ENST00000601876+ENST00000593714+ENST00000598875+ENST00000601723+ENST00000599546+ENST00000599892+ENST00000340093+ENST00000602141+ENST00000339082+ENST00000593939__exon_number_025__gene_id_ENSG00000011422	PLAUR	ENSG00000011422.24	-2.60994241990202	-17.7844574526855	1.51829178335155e-30	2.98521704948348e-28
ENSG00000013441.26	ENSG00000013441	ENSG00000013441_027	chr2	dexseq_prepare_annotation2.py	exon	201724939	201725687	.	-	.	ENST00000473565+ENST00000461981__exon_number_027__gene_id_ENSG00000013441	CLK1	ENSG00000013441.26	-2.88932749570879	-16.2533367612448	1.52035388783898e-30	2.98521704948348e-28
ENSG00000156261.6	ENSG00000156261	ENSG00000156261_007	chr21	dexseq_prepare_annotation2.py	exon	30433698	30433738	.	-	.	ENST00000286788+ENST00000540844+ENST00000542732+ENST00000470450+ENST00000496121__exon_number_007__gene_id_ENSG00000156261	CCT8	ENSG00000156261.6	3.34373059904026	19.2492263140012	1.60085922662571e-30	3.13876667963462e-28
ENSG00000168259.6	ENSG00000168259	ENSG00000168259_007	chr17	dexseq_prepare_annotation2.py	exon	40133613	40133872	.	-	.	ENST00000585693__exon_number_007__gene_id_ENSG00000168259	DNAJC7	ENSG00000168259.6	1.83441231294285	18.1757057160482	1.73807562788035e-30	3.40290735035016e-28
ENSG00000174485.33	ENSG00000174485	ENSG00000174485_034	chr15	dexseq_prepare_annotation2.py	exon	66015186	66015286	.	-	.	ENST00000568515+ENST00000431932+ENST00000443035+ENST00000564674__exon_number_034__gene_id_ENSG00000174485	DENND4A	ENSG00000174485.33	-3.58416803868815	-18.169390382082	1.7783080028482e-30	3.47668144367455e-28
ENSG00000139908.1	ENSG00000139908	ENSG00000139908_002	chr14	dexseq_prepare_annotation2.py	exon	24674926	24674933	.	+	.	ENST00000339917+ENST00000554420__exon_number_002__gene_id_ENSG00000139908	TSSK4	ENSG00000139908.1	-1.89716443925768	-20.6335067067625	1.78446328334048e-30	3.48371716663262e-28
ENSG00000148343.3	ENSG00000148343	ENSG00000148343_004	chr9	dexseq_prepare_annotation2.py	exon	131799213	131799252	.	+	.	ENST00000358369__exon_number_004__gene_id_ENSG00000148343	FAM73B	ENSG00000148343.3	1.50599207578786	14.3626162689757	1.84716384990107e-30	3.60096532667337e-28
ENSG00000215298.ENSG00000147454.18	ENSG00000215298+ENSG00000147454	ENSG00000215298+ENSG00000147454_019	chr8	dexseq_prepare_annotation2.py	exon	23424327	23424453	.	+	.	ENST00000521637+ENST00000520654+ENST00000518881+ENST00000522164+ENST00000523883__exon_number_019__gene_id_ENSG00000215298+ENSG00000147454		ENSG00000215298.ENSG00000147454.18	-4.82193174973698	-17.019416983538	1.87383119529802e-30	3.6477336498525e-28
ENSG00000237276.20	ENSG00000237276	ENSG00000237276_021	chr1	dexseq_prepare_annotation2.py	exon	16554417	16554522	.	-	.	ENST00000602586__exon_number_021__gene_id_ENSG00000237276	ANO7P1	ENSG00000237276.20	2.03786242421691	21.523460848471	1.89339664982567e-30	3.68056321372032e-28
ENSG00000163491.51	ENSG00000163491	ENSG00000163491_052	chr3	dexseq_prepare_annotation2.py	exon	27355788	27355829	.	-	.	ENST00000429845+ENST00000341435+ENST00000491627__exon_number_052__gene_id_ENSG00000163491	NEK10	ENSG00000163491.51	-2.04778791181382	-13.6868010159778	1.9143954573319e-30	3.71608156387815e-28
ENSG00000103671.9	ENSG00000103671	ENSG00000103671_010	chr15	dexseq_prepare_annotation2.py	exon	64685634	64685675	.	+	.	ENST00000559833__exon_number_010__gene_id_ENSG00000103671	TRIP4	ENSG00000103671.9	-1.28577982497632	-19.1662122136068	2.09064763232315e-30	4.052436428361e-28
ENSG00000213398.ENSG00000124067.ENSG00000267660.71	ENSG00000213398+ENSG00000124067+ENSG00000267660	ENSG00000213398+ENSG00000124067+ENSG00000267660_072	chr16	dexseq_prepare_annotation2.py	exon	67985371	67985437	.	-	.	ENST00000574665__exon_number_072__gene_id_ENSG00000213398+ENSG00000124067+ENSG00000267660		ENSG00000213398.ENSG00000124067.ENSG00000267660.71	-4.19733289907506	-14.2573011247746	2.10645155921922e-30	4.07727037812679e-28
ENSG00000140443.35	ENSG00000140443	ENSG00000140443_036	chr15	dexseq_prepare_annotation2.py	exon	99465377	99465471	.	+	.	ENST00000561049+ENST00000558762+ENST00000560144+ENST00000268035__exon_number_036__gene_id_ENSG00000140443	IGF1R	ENSG00000140443.35	-1.49039934927279	-13.9526519515386	2.27122038572358e-30	4.38996295462972e-28
ENSG00000149179.7	ENSG00000149179	ENSG00000149179_008	chr11	dexseq_prepare_annotation2.py	exon	46958311	46958318	.	+	.	ENST00000527234+ENST00000528488+ENST00000536126+ENST00000278460+ENST00000378618+ENST00000525279+ENST00000533124+ENST00000531648+ENST00000522712+ENST00000532840__exon_number_008__gene_id_ENSG00000149179	C11orf49	ENSG00000149179.7	1.10512555830757	14.0140699830218	2.36173946677171e-30	4.55845824247282e-28
ENSG00000005810.12	ENSG00000005810	ENSG00000005810_013	chr13	dexseq_prepare_annotation2.py	exon	77638750	77638869	.	-	.	ENST00000407578+ENST00000357337+ENST00000544440+ENST00000429715__exon_number_013__gene_id_ENSG00000005810	MYCBP2	ENSG00000005810.12	-1.42893503040154	-13.5033843923014	2.53805421937323e-30	4.8918392406129e-28
ENSG00000159216.13	ENSG00000159216	ENSG00000159216_014	chr21	dexseq_prepare_annotation2.py	exon	36252903	36253010	.	-	.	ENST00000437180+ENST00000482318+ENST00000399237+ENST00000399240+ENST00000300305+ENST00000358356+ENST00000486278+ENST00000455571+ENST00000325074+ENST00000344691__exon_number_014__gene_id_ENSG00000159216	RUNX1	ENSG00000159216.13	1.54131800647522	15.5365723914263	2.61698404782783e-30	5.03684414188355e-28
ENSG00000108100.27	ENSG00000108100	ENSG00000108100_028	chr10	dexseq_prepare_annotation2.py	exon	35855057	35855113	.	+	.	ENST00000497692+ENST00000374706+ENST00000374704+ENST00000339497+ENST00000265375__exon_number_028__gene_id_ENSG00000108100	CCNY	ENSG00000108100.27	2.36387454301537	19.0928812021354	2.6482960117786e-30	5.08992034748991e-28
ENSG00000238542.ENSG00000163492.ENSG00000155657.13	ENSG00000238542+ENSG00000163492+ENSG00000155657	ENSG00000238542+ENSG00000163492+ENSG00000155657_014	chr2	dexseq_prepare_annotation2.py	exon	179406009	179406311	.	-	.	ENST00000591111+ENST00000342992+ENST00000342175+ENST00000460472+ENST00000359218+ENST00000589042__exon_number_014__gene_id_ENSG00000238542+ENSG00000163492+ENSG00000155657		ENSG00000238542.ENSG00000163492.ENSG00000155657.13	-1.21730427486305	-12.3149046936337	2.65841449084874e-30	5.10217137217584e-28
ENSG00000133226.55	ENSG00000133226	ENSG00000133226_056	chr1	dexseq_prepare_annotation2.py	exon	24993046	24993305	.	+	.	ENST00000489130__exon_number_056__gene_id_ENSG00000133226	SRRM1	ENSG00000133226.55	1.91442434445638	14.3825149033943	2.84286402481803e-30	5.44850284205173e-28
ENSG00000223501.41	ENSG00000223501	ENSG00000223501_042	chr6	dexseq_prepare_annotation2.py	exon	33239555	33239653	.	-	.	ENST00000464425+ENST00000482399+ENST00000445902__exon_number_042__gene_id_ENSG00000223501	VPS52	ENSG00000223501.41	-1.02314932332618	-14.2916890591296	2.87961349774602e-30	5.51118388338984e-28
ENSG00000238542.ENSG00000163492.ENSG00000155657.12	ENSG00000238542+ENSG00000163492+ENSG00000155657	ENSG00000238542+ENSG00000163492+ENSG00000155657_013	chr2	dexseq_prepare_annotation2.py	exon	179404795	179405097	.	-	.	ENST00000591111+ENST00000342992+ENST00000342175+ENST00000460472+ENST00000359218+ENST00000589042__exon_number_013__gene_id_ENSG00000238542+ENSG00000163492+ENSG00000155657		ENSG00000238542.ENSG00000163492.ENSG00000155657.12	-1.20271039186227	-12.2999621451322	3.05512750679919e-30	5.83889284669012e-28
ENSG00000177483.ENSG00000124831	ENSG00000177483+ENSG00000124831	ENSG00000177483+ENSG00000124831_001	chr2	dexseq_prepare_annotation2.py	exon	238536219	238536249	.	+	.	ENST00000308482__exon_number_001__gene_id_ENSG00000177483+ENSG00000124831		ENSG00000177483.ENSG00000124831	1.63266216048863	16.606966013964	3.07487088580752e-30	5.8683953921055e-28
ENSG00000165949.32	ENSG00000165949	ENSG00000165949_033	chr14	dexseq_prepare_annotation2.py	exon	94583032	94583032	.	+	.	ENST00000444961+ENST00000298902+ENST00000555744+ENST00000448882__exon_number_033__gene_id_ENSG00000165949	IFI27	ENSG00000165949.32	3.73886672651322	16.5988399312747	3.18597683409266e-30	6.07193713638187e-28
ENSG00000166689.54	ENSG00000166689	ENSG00000166689_055	chr11	dexseq_prepare_annotation2.py	exon	16892646	16892729	.	-	.	ENST00000529213+ENST00000531066+ENST00000355661+ENST00000528376+ENST00000448080+ENST00000528637__exon_number_055__gene_id_ENSG00000166689	PLEKHA7	ENSG00000166689.54	-2.6820683872867	-13.7204037985686	3.20695774867376e-30	6.103387032661e-28
ENSG00000085276.49	ENSG00000085276	ENSG00000085276_050	chr3	dexseq_prepare_annotation2.py	exon	169098975	169099046	.	-	.	ENST00000494292+ENST00000485957__exon_number_050__gene_id_ENSG00000085276	MECOM	ENSG00000085276.49	-1.22666207288585	-18.4691205866566	3.37951889907168e-30	6.42282987196375e-28
ENSG00000104324.16	ENSG00000104324	ENSG00000104324_017	chr8	dexseq_prepare_annotation2.py	exon	97978163	97978274	.	+	.	ENST00000220763__exon_number_017__gene_id_ENSG00000104324	CPQ	ENSG00000104324.16	-2.51589681100683	-16.5758535268874	3.52264678285983e-30	6.68552241169862e-28
ENSG00000166689.47	ENSG00000166689	ENSG00000166689_048	chr11	dexseq_prepare_annotation2.py	exon	16872738	16872744	.	-	.	ENST00000355661+ENST00000448080+ENST00000531066__exon_number_048__gene_id_ENSG00000166689	PLEKHA7	ENSG00000166689.47	-2.51519629845737	-13.701023944601	3.66770085273328e-30	6.95113479971357e-28
ENSG00000170921.42	ENSG00000170921	ENSG00000170921_043	chr17	dexseq_prepare_annotation2.py	exon	61499718	61501499	.	+	.	ENST00000583356+ENST00000424789__exon_number_043__gene_id_ENSG00000170921	TANC2	ENSG00000170921.42	-2.79228524432312	-17.9679177339916	3.69968910739481e-30	7.00202132774122e-28
ENSG00000063438.ENSG00000249915.41	ENSG00000063438+ENSG00000249915	ENSG00000063438+ENSG00000249915_042	chr5	dexseq_prepare_annotation2.py	exon	422844	422875	.	+	.	ENST00000506456+ENST00000316418+ENST00000514523+ENST00000505113+ENST00000510400+ENST00000510910+ENST00000512529__exon_number_042__gene_id_ENSG00000063438+ENSG00000249915		ENSG00000063438.ENSG00000249915.41	1.20379906400365	14.1635196216598	3.82282642819779e-30	7.22503590695185e-28
ENSG00000085872.ENSG00000105085.ENSG00000269578.ENSG00000214046.ENSG00000127526.ENSG00000269058.ENSG00000141979.ENSG00000268790.93	ENSG00000085872+ENSG00000105085+ENSG00000269578+ENSG00000214046+ENSG00000127526+ENSG00000269058+ENSG00000141979+ENSG00000268790	ENSG00000085872+ENSG00000105085+ENSG00000269578+ENSG00000214046+ENSG00000127526+ENSG00000269058+ENSG00000141979+ENSG00000268790_094	chr19	dexseq_prepare_annotation2.py	exon	16697716	16698214	.	-	.	ENST00000593779__exon_number_094__gene_id_ENSG00000085872+ENSG00000105085+ENSG00000269578+ENSG00000214046+ENSG00000127526+ENSG00000269058+ENSG00000141979+ENSG00000268790		ENSG00000085872.ENSG00000105085.ENSG00000269578.ENSG00000214046.ENSG00000127526.ENSG00000269058.ENSG00000141979.ENSG00000268790.93	1.5766908020091	12.9099627330749	4.17854267246937e-30	7.88639161148731e-28
ENSG00000188897.31	ENSG00000188897	ENSG00000188897_032	chr16	dexseq_prepare_annotation2.py	exon	11501056	11501193	.	-	.	ENST00000598234__exon_number_032__gene_id_ENSG00000188897	CTD-3088G3.8	ENSG00000188897.31	1.19569036789356	15.2773160024079	4.23194623925315e-30	7.9761357978466e-28
ENSG00000120705.12	ENSG00000120705	ENSG00000120705_013	chr5	dexseq_prepare_annotation2.py	exon	137848461	137848643	.	-	.	ENST00000503183+ENST00000503014+ENST00000499810+ENST00000506345+ENST00000360541+ENST00000512198+ENST00000572514__exon_number_013__gene_id_ENSG00000120705	ETF1	ENSG00000120705.12	-2.03064907613443	-15.2758960942584	4.26370150608611e-30	8.02488692168282e-28
ENSG00000063438.ENSG00000249915.40	ENSG00000063438+ENSG00000249915	ENSG00000063438+ENSG00000249915_041	chr5	dexseq_prepare_annotation2.py	exon	422492	422843	.	+	.	ENST00000510910__exon_number_041__gene_id_ENSG00000063438+ENSG00000249915		ENSG00000063438.ENSG00000249915.40	1.04749378715573	14.1349948894804	4.58301875750789e-30	8.61398920040451e-28
ENSG00000070669	ENSG00000070669	ENSG00000070669_001	chr7	dexseq_prepare_annotation2.py	exon	97481430	97481439	.	-	.	ENST00000175506__exon_number_001__gene_id_ENSG00000070669	ASNS	ENSG00000070669	-2.65289023710005	-14.4761410662043	5.20567887526195e-30	9.7708297974562e-28
ENSG00000159216.23	ENSG00000159216	ENSG00000159216_024	chr21	dexseq_prepare_annotation2.py	exon	36421378	36421462	.	-	.	ENST00000300305+ENST00000486278+ENST00000416754__exon_number_024__gene_id_ENSG00000159216	RUNX1	ENSG00000159216.23	1.54528370161708	15.3963786107905	5.37092282497299e-30	1.00671188526904e-27
ENSG00000215440.ENSG00000124222.ENSG00000254995.61	ENSG00000215440+ENSG00000124222+ENSG00000254995	ENSG00000215440+ENSG00000124222+ENSG00000254995_062	chr20	dexseq_prepare_annotation2.py	exon	57268793	57268978	.	+	.	ENST00000527587+ENST00000356091+ENST00000525817+ENST00000525967+ENST00000530122+ENST00000529976__exon_number_062__gene_id_ENSG00000215440+ENSG00000124222+ENSG00000254995		ENSG00000215440.ENSG00000124222.ENSG00000254995.61	1.70222761672389	14.8025357887247	5.60899943908962e-30	1.04989220682201e-27
ENSG00000167380.37	ENSG00000167380	ENSG00000167380_038	chr19	dexseq_prepare_annotation2.py	exon	44679583	44679650	.	+	.	ENST00000588883__exon_number_038__gene_id_ENSG00000167380	ZNF226	ENSG00000167380.37	3.0018941742961	14.4480869245784	6.15511326558429e-30	1.15053335989215e-27
ENSG00000100938.50	ENSG00000100938	ENSG00000100938_051	chr14	dexseq_prepare_annotation2.py	exon	24707585	24707593	.	+	.	ENST00000561038+ENST00000559836+ENST00000557854+ENST00000559910+ENST00000558865+ENST00000558007+ENST00000399440+ENST00000559287+ENST00000558748+ENST00000456667+ENST00000559479+ENST00000559104+ENST00000420554+ENST00000348719+ENST00000355299+ENST00000558483+ENST00000558932__exon_number_051__gene_id_ENSG00000100938	GMPR2	ENSG00000100938.50	-1.80226068625472	-17.8262046604761	6.21214330503647e-30	1.15960292020192e-27
ENSG00000173846.1	ENSG00000173846	ENSG00000173846_002	chr1	dexseq_prepare_annotation2.py	exon	45266060	45266345	.	+	.	ENST00000372201+ENST00000465443__exon_number_002__gene_id_ENSG00000173846	PLK3	ENSG00000173846.1	-1.28860236981607	-16.1789904479843	6.45343450911944e-30	1.20299611525879e-27
ENSG00000063978.ENSG00000206113.ENSG00000125386.ENSG00000249428.7	ENSG00000063978+ENSG00000206113+ENSG00000125386+ENSG00000249428	ENSG00000063978+ENSG00000206113+ENSG00000125386+ENSG00000249428_008	chr4	dexseq_prepare_annotation2.py	exon	2444924	2444941	.	+	.	ENST00000511731+ENST00000514556__exon_number_008__gene_id_ENSG00000063978+ENSG00000206113+ENSG00000125386+ENSG00000249428		ENSG00000063978.ENSG00000206113.ENSG00000125386.ENSG00000249428.7	-3.97519082161235	-12.628525938261	6.58809304080446e-30	1.2264203202067e-27
ENSG00000166535.24	ENSG00000166535	ENSG00000166535_025	chr12	dexseq_prepare_annotation2.py	exon	8998721	8998818	.	+	.	ENST00000541459+ENST00000539547+ENST00000545692+ENST00000540049+ENST00000299698__exon_number_025__gene_id_ENSG00000166535	A2ML1	ENSG00000166535.24	-1.85208491355414	-14.9010269658426	6.67230763433777e-30	1.24040292552293e-27
ENSG00000221297.ENSG00000167110.29	ENSG00000221297+ENSG00000167110	ENSG00000221297+ENSG00000167110_030	chr9	dexseq_prepare_annotation2.py	exon	131023947	131023963	.	-	.	ENST00000609374+ENST00000450617+ENST00000490257+ENST00000421699+ENST00000470630__exon_number_030__gene_id_ENSG00000221297+ENSG00000167110		ENSG00000221297.ENSG00000167110.29	4.61299139492387	16.7142508817014	6.75412998705555e-30	1.2537168771675e-27
ENSG00000215021.ENSG00000238795.43	ENSG00000215021+ENSG00000238795	ENSG00000215021+ENSG00000238795_044	chr12	dexseq_prepare_annotation2.py	exon	7079880	7079914	.	-	.	ENST00000399433+ENST00000535923+ENST00000546111__exon_number_044__gene_id_ENSG00000215021+ENSG00000238795		ENSG00000215021.ENSG00000238795.43	2.32535832610639	15.3515521013763	6.76232620310207e-30	1.2537168771675e-27
ENSG00000227195.56	ENSG00000227195	ENSG00000227195_057	chr20	dexseq_prepare_annotation2.py	exon	26189943	26189959	.	-	.	ENST00000600225+ENST00000601079+ENST00000598150+ENST00000610014__exon_number_057__gene_id_ENSG00000227195	MIR663A	ENSG00000227195.56	-3.32557041806749	-13.4113912459624	6.84136058014631e-30	1.26664630730271e-27
ENSG00000050438.26	ENSG00000050438	ENSG00000050438_027	chr12	dexseq_prepare_annotation2.py	exon	51853735	51853892	.	+	.	ENST00000514353+ENST00000319957+ENST00000547697+ENST00000535225+ENST00000453097+ENST00000551071+ENST00000604314+ENST00000394856+ENST00000358657__exon_number_027__gene_id_ENSG00000050438	SLC4A8	ENSG00000050438.26	-3.55720443657238	-17.3913579773545	6.85934073134236e-30	1.26825208064834e-27
ENSG00000085872.ENSG00000105085.ENSG00000269578.ENSG00000214046.ENSG00000127526.ENSG00000269058.ENSG00000141979.ENSG00000268790.20	ENSG00000085872+ENSG00000105085+ENSG00000269578+ENSG00000214046+ENSG00000127526+ENSG00000269058+ENSG00000141979+ENSG00000268790	ENSG00000085872+ENSG00000105085+ENSG00000269578+ENSG00000214046+ENSG00000127526+ENSG00000269058+ENSG00000141979+ENSG00000268790_021	chr19	dexseq_prepare_annotation2.py	exon	16630432	16630526	.	-	.	ENST00000544299+ENST00000597261+ENST00000198939+ENST00000546361__exon_number_021__gene_id_ENSG00000085872+ENSG00000105085+ENSG00000269578+ENSG00000214046+ENSG00000127526+ENSG00000269058+ENSG00000141979+ENSG00000268790		ENSG00000085872.ENSG00000105085.ENSG00000269578.ENSG00000214046.ENSG00000127526.ENSG00000269058.ENSG00000141979.ENSG00000268790.20	-2.36277222551111	-12.8478085851677	6.89989897554616e-30	1.27402240338855e-27
ENSG00000177542.2	ENSG00000177542	ENSG00000177542_003	chr11	dexseq_prepare_annotation2.py	exon	792142	792217	.	-	.	ENST00000320230+ENST00000531214__exon_number_003__gene_id_ENSG00000177542	SLC25A22	ENSG00000177542.2	1.35504109754476	14.4281033980887	6.93552872148774e-30	1.27886832515693e-27
ENSG00000105738	ENSG00000105738	ENSG00000105738_001	chr19	dexseq_prepare_annotation2.py	exon	38397868	38397884	.	+	.	ENST00000222345__exon_number_001__gene_id_ENSG00000105738	SIPA1L3	ENSG00000105738	-1.87401791978472	-18.7816726206153	7.27274726897258e-30	1.3392370974339e-27
ENSG00000100201.27	ENSG00000100201	ENSG00000100201_028	chr22	dexseq_prepare_annotation2.py	exon	38894558	38894578	.	-	.	ENST00000467279+ENST00000432525+ENST00000381633+ENST00000216019+ENST00000396821+ENST00000403230__exon_number_028__gene_id_ENSG00000100201	DDX17	ENSG00000100201.27	1.6187812915389	15.0204117356969	7.4308576200695e-30	1.36650563470177e-27
ENSG00000007516	ENSG00000007516	ENSG00000007516_001	chr16	dexseq_prepare_annotation2.py	exon	1383602	1383638	.	+	.	ENST00000426824__exon_number_001__gene_id_ENSG00000007516	BAIAP3	ENSG00000007516	-2.25596280636793	-16.6852669409439	7.63350517314434e-30	1.40187985098229e-27
ENSG00000266967.ENSG00000267060.ENSG00000108825.18	ENSG00000266967+ENSG00000267060+ENSG00000108825	ENSG00000266967+ENSG00000267060+ENSG00000108825_019	chr17	dexseq_prepare_annotation2.py	exon	41107291	41107362	.	-	.	ENST00000474578+ENST00000478040+ENST00000486664+ENST00000483535__exon_number_019__gene_id_ENSG00000266967+ENSG00000267060+ENSG00000108825		ENSG00000266967.ENSG00000267060.ENSG00000108825.18	-2.01505064676215	-13.70105277889	8.1042327895273e-30	1.48632501955655e-27
ENSG00000238542.ENSG00000163492.ENSG00000155657.2	ENSG00000238542+ENSG00000163492+ENSG00000155657	ENSG00000238542+ENSG00000163492+ENSG00000155657_003	chr2	dexseq_prepare_annotation2.py	exon	179393001	179393154	.	-	.	ENST00000591111+ENST00000342992+ENST00000342175+ENST00000460472+ENST00000359218+ENST00000589042__exon_number_003__gene_id_ENSG00000238542+ENSG00000163492+ENSG00000155657		ENSG00000238542.ENSG00000163492.ENSG00000155657.2	-1.12233183918203	-12.1939725943843	8.17454999888194e-30	1.49720618910974e-27
ENSG00000114480.26	ENSG00000114480	ENSG00000114480_027	chr3	dexseq_prepare_annotation2.py	exon	81810526	81811312	.	-	.	ENST00000429644__exon_number_027__gene_id_ENSG00000114480	GBE1	ENSG00000114480.26	-2.86531977399035	-18.7139307120022	9.07475432083553e-30	1.65985174098966e-27
ENSG00000151150.42	ENSG00000151150	ENSG00000151150_043	chr10	dexseq_prepare_annotation2.py	exon	61846301	61846434	.	-	.	ENST00000465749__exon_number_043__gene_id_ENSG00000151150	ANK3	ENSG00000151150.42	-1.49537905657015	-14.2813453163026	9.32399803689861e-30	1.70315447787408e-27
ENSG00000059573.24	ENSG00000059573	ENSG00000059573_025	chr10	dexseq_prepare_annotation2.py	exon	97416367	97416463	.	-	.	ENST00000371221+ENST00000371224__exon_number_025__gene_id_ENSG00000059573	ALDH18A1	ENSG00000059573.24	-2.9067009397533	-15.855788861522	9.8279049338624e-30	1.79279668222574e-27
ENSG00000115464.4	ENSG00000115464	ENSG00000115464_005	chr2	dexseq_prepare_annotation2.py	exon	61416045	61416204	.	-	.	ENST00000411912+ENST00000398571+ENST00000492604+ENST00000436269__exon_number_005__gene_id_ENSG00000115464	USP34	ENSG00000115464.4	-4.09884861732565	-17.2819284935498	1.04734526294553e-29	1.90800263296522e-27
ENSG00000147996.18	ENSG00000147996	ENSG00000147996_019	chr9	dexseq_prepare_annotation2.py	exon	70433804	70434177	.	-	.	ENST00000476161+ENST00000461932+ENST00000465474__exon_number_019__gene_id_ENSG00000147996	CBWD5	ENSG00000147996.18	-1.18252423397655	-14.2610028678789	1.05516989546854e-29	1.91969073625916e-27
ENSG00000230782.6	ENSG00000230782	ENSG00000230782_007	chr9	dexseq_prepare_annotation2.py	exon	109865154	109865269	.	-	.	ENST00000439901__exon_number_007__gene_id_ENSG00000230782	RP11-508N12.2	ENSG00000230782.6	3.7930407497527	33.298082186257	1.07117314232771e-29	1.94620734114093e-27
ENSG00000063438.ENSG00000249915.42	ENSG00000063438+ENSG00000249915	ENSG00000063438+ENSG00000249915_043	chr5	dexseq_prepare_annotation2.py	exon	422876	422889	.	+	.	ENST00000506456+ENST00000316418+ENST00000510910+ENST00000505113+ENST00000512529+ENST00000514523__exon_number_043__gene_id_ENSG00000063438+ENSG00000249915		ENSG00000063438.ENSG00000249915.42	1.01616883308355	13.9979219611388	1.09624577852126e-29	1.98910950068917e-27
ENSG00000127329.31	ENSG00000127329	ENSG00000127329_032	chr12	dexseq_prepare_annotation2.py	exon	70965604	70965867	.	-	.	ENST00000538708+ENST00000550857+ENST00000334414+ENST00000548122+ENST00000261266+ENST00000551525+ENST00000550358+ENST00000451516__exon_number_032__gene_id_ENSG00000127329	PTPRB	ENSG00000127329.31	-6.06876459540189	-15.083601261488	1.1758849908078e-29	2.13077553247882e-27
ENSG00000268614.ENSG00000090674.ENSG00000032444.66	ENSG00000268614+ENSG00000090674+ENSG00000032444	ENSG00000268614+ENSG00000090674+ENSG00000032444_067	chr19	dexseq_prepare_annotation2.py	exon	7604869	7604910	.	+	.	ENST00000598462+ENST00000601870+ENST00000601668+ENST00000595264+ENST00000600737+ENST00000414982+ENST00000602191+ENST00000221249+ENST00000600942+ENST00000601001+ENST00000545201+ENST00000450331__exon_number_067__gene_id_ENSG00000268614+ENSG00000090674+ENSG00000032444		ENSG00000268614.ENSG00000090674.ENSG00000032444.66	-2.08208467718111	-14.5466371960138	1.22117698782413e-29	2.2098082204678e-27
ENSG00000113649.29	ENSG00000113649	ENSG00000113649_030	chr5	dexseq_prepare_annotation2.py	exon	145863103	145863192	.	+	.	ENST00000515203+ENST00000549332+ENST00000394421+ENST00000506524+ENST00000296702__exon_number_030__gene_id_ENSG00000113649	TCERG1	ENSG00000113649.29	1.78883325372979	14.2367689545464	1.22274314267777e-29	2.2098082204678e-27
ENSG00000113494	ENSG00000113494	ENSG00000113494_001	chr5	dexseq_prepare_annotation2.py	exon	35048861	35048876	.	-	.	ENST00000231423+ENST00000513753__exon_number_001__gene_id_ENSG00000113494	PRLR	ENSG00000113494	1.95880288244769	15.0745774162705	1.2333408380986e-29	2.22600868854546e-27
ENSG00000010322.44	ENSG00000010322	ENSG00000010322_045	chr3	dexseq_prepare_annotation2.py	exon	52523695	52524090	.	+	.	ENST00000467594__exon_number_045__gene_id_ENSG00000010322	NISCH	ENSG00000010322.44	-1.75733400104474	-14.4315572246123	1.25687031971918e-29	2.26547550075626e-27
ENSG00000204344.ENSG00000244731.74	ENSG00000204344+ENSG00000244731	ENSG00000204344+ENSG00000244731_075	chr6	dexseq_prepare_annotation2.py	exon	31961754	31961763	.	+	.	ENST00000498271+ENST00000428956__exon_number_075__gene_id_ENSG00000204344+ENSG00000244731		ENSG00000204344.ENSG00000244731.74	-2.03446777699337	-14.1402489419361	1.26856058709949e-29	2.28352636092849e-27
ENSG00000196547.78	ENSG00000196547	ENSG00000196547_079	chr15	dexseq_prepare_annotation2.py	exon	91460882	91461073	.	+	.	ENST00000559558__exon_number_079__gene_id_ENSG00000196547	MAN2A2	ENSG00000196547.78	2.16069320930054	14.5376991054999	1.28578120327466e-29	2.31147159929589e-27
ENSG00000113494.36	ENSG00000113494	ENSG00000113494_037	chr5	dexseq_prepare_annotation2.py	exon	35230692	35230794	.	-	.	ENST00000342362__exon_number_037__gene_id_ENSG00000113494	PRLR	ENSG00000113494.36	-1.19984460419018	-15.05710089156	1.3527551874952e-29	2.4286678673835e-27
ENSG00000108309.20	ENSG00000108309	ENSG00000108309_021	chr17	dexseq_prepare_annotation2.py	exon	42393987	42394093	.	+	.	ENST00000225441+ENST00000587483+ENST00000590834+ENST00000590941+ENST00000588564+ENST00000426726__exon_number_021__gene_id_ENSG00000108309	RUNDC3A	ENSG00000108309.20	-1.90124182714512	-15.3686472033319	1.51103481883478e-29	2.70926554813366e-27
ENSG00000085872.ENSG00000105085.ENSG00000269578.ENSG00000214046.ENSG00000127526.ENSG00000269058.ENSG00000141979.ENSG00000268790.26	ENSG00000085872+ENSG00000105085+ENSG00000269578+ENSG00000214046+ENSG00000127526+ENSG00000269058+ENSG00000141979+ENSG00000268790	ENSG00000085872+ENSG00000105085+ENSG00000269578+ENSG00000214046+ENSG00000127526+ENSG00000269058+ENSG00000141979+ENSG00000268790_027	chr19	dexseq_prepare_annotation2.py	exon	16631685	16631723	.	-	.	ENST00000544299+ENST00000198939+ENST00000546361__exon_number_027__gene_id_ENSG00000085872+ENSG00000105085+ENSG00000269578+ENSG00000214046+ENSG00000127526+ENSG00000269058+ENSG00000141979+ENSG00000268790		ENSG00000085872.ENSG00000105085.ENSG00000269578.ENSG00000214046.ENSG00000127526.ENSG00000269058.ENSG00000141979.ENSG00000268790.26	-2.07073398818266	-12.7400107113631	1.6444651074364e-29	2.94462978705699e-27
ENSG00000153048.29	ENSG00000153048	ENSG00000153048_030	chr16	dexseq_prepare_annotation2.py	exon	8962184	8962200	.	-	.	ENST00000562586+ENST00000396593+ENST00000561530+ENST00000562843__exon_number_030__gene_id_ENSG00000153048	CARHSP1	ENSG00000153048.29	-2.6319707813919	-15.3477542244564	1.67824208242443e-29	3.00116816070511e-27
ENSG00000103671.28	ENSG00000103671	ENSG00000103671_029	chr15	dexseq_prepare_annotation2.py	exon	64716314	64716354	.	+	.	ENST00000261884+ENST00000560567+ENST00000558162__exon_number_029__gene_id_ENSG00000103671	TRIP4	ENSG00000103671.28	2.91351851750531	18.5255863972159	1.68395170385173e-29	3.00743180640581e-27
ENSG00000185813.22	ENSG00000185813	ENSG00000185813_023	chr17	dexseq_prepare_annotation2.py	exon	79864340	79864422	.	-	.	ENST00000570388+ENST00000331285+ENST00000538721+ENST00000576343+ENST00000538936+ENST00000570391+ENST00000571105+ENST00000573401+ENST00000574155+ENST00000571581+ENST00000572995+ENST00000573636__exon_number_023__gene_id_ENSG00000185813	PCYT2	ENSG00000185813.22	1.81404307717624	19.120943446957	1.7219474762616e-29	3.071264617117e-27
ENSG00000134109.16	ENSG00000134109	ENSG00000134109_017	chr3	dexseq_prepare_annotation2.py	exon	5246752	5246926	.	+	.	ENST00000256497+ENST00000445686+ENST00000434243+ENST00000465369__exon_number_017__gene_id_ENSG00000134109	EDEM1	ENSG00000134109.16	2.53535379161376	20.666958701419	1.73076477494501e-29	3.082955863888e-27
ENSG00000052749.21	ENSG00000052749	ENSG00000052749_022	chr10	dexseq_prepare_annotation2.py	exon	99130680	99130838	.	-	.	ENST00000315563+ENST00000536831+ENST00000370992+ENST00000479481+ENST00000414986__exon_number_022__gene_id_ENSG00000052749	RRP12	ENSG00000052749.21	3.49490332034944	22.9280382620292	1.73444456537299e-29	3.085477253129e-27
ENSG00000256626.ENSG00000197992.16	ENSG00000256626+ENSG00000197992	ENSG00000256626+ENSG00000197992_017	chr12	dexseq_prepare_annotation2.py	exon	10218099	10218565	.	+	.	ENST00000355819__exon_number_017__gene_id_ENSG00000256626+ENSG00000197992		ENSG00000256626.ENSG00000197992.16	-2.1898310975356	-19.8237958267906	1.74263186784534e-29	3.09600021819661e-27
ENSG00000140853.104	ENSG00000140853	ENSG00000140853_105	chr16	dexseq_prepare_annotation2.py	exon	57116546	57117431	.	+	.	ENST00000540182+ENST00000539144+ENST00000543103+ENST00000262510+ENST00000308149+ENST00000538453+ENST00000436936+ENST00000545081+ENST00000537056__exon_number_105__gene_id_ENSG00000140853	NLRC5	ENSG00000140853.104	-1.22810998862444	-16.798146045995	1.76579287343282e-29	3.13306376932383e-27
ENSG00000125633.1	ENSG00000125633	ENSG00000125633_002	chr2	dexseq_prepare_annotation2.py	exon	118677881	118677972	.	-	.	ENST00000319432+ENST00000376300+ENST00000437999__exon_number_002__gene_id_ENSG00000125633	CCDC93	ENSG00000125633.1	-1.53738865532482	-14.7169714490482	1.84788568949346e-29	3.27445824772699e-27
ENSG00000116883.ENSG00000214193.33	ENSG00000116883+ENSG00000214193	ENSG00000116883+ENSG00000214193_034	chr1	dexseq_prepare_annotation2.py	exon	36789335	36789370	.	+	.	ENST00000373137__exon_number_034__gene_id_ENSG00000116883+ENSG00000214193		ENSG00000116883.ENSG00000214193.33	1.52447910186013	14.706819819664	1.95486989869386e-29	3.4595357985106e-27
ENSG00000148343.42	ENSG00000148343	ENSG00000148343_043	chr9	dexseq_prepare_annotation2.py	exon	131831538	131832127	.	+	.	ENST00000483458+ENST00000492279__exon_number_043__gene_id_ENSG00000148343	FAM73B	ENSG00000148343.42	-2.15616323253201	-13.9851933601265	1.96816111209509e-29	3.47853969211235e-27
ENSG00000130702.ENSG00000265329.94	ENSG00000130702+ENSG00000265329	ENSG00000130702+ENSG00000265329_095	chr20	dexseq_prepare_annotation2.py	exon	60913072	60913206	.	-	.	ENST00000252999__exon_number_095__gene_id_ENSG00000130702+ENSG00000265329		ENSG00000130702.ENSG00000265329.94	-2.37012199704036	-15.6984908987537	2.06777602199665e-29	3.64986574079557e-27
ENSG00000125633.5	ENSG00000125633	ENSG00000125633_006	chr2	dexseq_prepare_annotation2.py	exon	118693074	118693155	.	-	.	ENST00000319432+ENST00000376300+ENST00000470650+ENST00000437999+ENST00000474546__exon_number_006__gene_id_ENSG00000125633	CCDC93	ENSG00000125633.5	-1.47088964639636	-14.6888287591775	2.15996563032511e-29	3.80765894628087e-27
ENSG00000197905.3	ENSG00000197905	ENSG00000197905_004	chr12	dexseq_prepare_annotation2.py	exon	3068580	3068647	.	+	.	ENST00000358409+ENST00000540314+ENST00000536826+ENST00000359864__exon_number_004__gene_id_ENSG00000197905	TEAD4	ENSG00000197905.3	-5.09856456624211	-15.687471144845	2.17863390136099e-29	3.83560601856276e-27
ENSG00000153048.22	ENSG00000153048	ENSG00000153048_023	chr16	dexseq_prepare_annotation2.py	exon	8955571	8955630	.	-	.	ENST00000567626+ENST00000569398+ENST00000568968__exon_number_023__gene_id_ENSG00000153048	CARHSP1	ENSG00000153048.22	2.12774870795182	15.2898300132322	2.24562678559506e-29	3.94844935732493e-27
ENSG00000088340.15	ENSG00000088340	ENSG00000088340_016	chr20	dexseq_prepare_annotation2.py	exon	34151777	34152457	.	-	.	ENST00000400461+ENST00000434828+ENST00000262870+ENST00000411519__exon_number_016__gene_id_ENSG00000088340	FER1L4	ENSG00000088340.15	-4.2882824424195	-17.9163765947146	2.31088044334411e-29	4.05794774965427e-27
ENSG00000116883.ENSG00000214193.27	ENSG00000116883+ENSG00000214193	ENSG00000116883+ENSG00000214193_028	chr1	dexseq_prepare_annotation2.py	exon	36786811	36786832	.	+	.	ENST00000474766+ENST00000453908+ENST00000505871+ENST00000312808+ENST00000426732__exon_number_028__gene_id_ENSG00000116883+ENSG00000214193		ENSG00000116883.ENSG00000214193.27	1.38304410518352	14.6718978582814	2.37265744739615e-29	4.16106708345343e-27
ENSG00000012983.32	ENSG00000012983	ENSG00000012983_033	chr14	dexseq_prepare_annotation2.py	exon	50941810	50941867	.	-	.	ENST00000557210+ENST00000554091+ENST00000557578+ENST00000013125+ENST00000555216__exon_number_033__gene_id_ENSG00000012983	MAP4K5	ENSG00000012983.32	-1.63190689880079	-17.4480401852043	2.50672449672333e-29	4.39053762204368e-27
ENSG00000212091.ENSG00000144061.30	ENSG00000212091+ENSG00000144061	ENSG00000212091+ENSG00000144061_031	chr2	dexseq_prepare_annotation2.py	exon	110922629	110922732	.	-	.	ENST00000355301+ENST00000496524+ENST00000393272+ENST00000417665+ENST00000445609+ENST00000461707+ENST00000316534__exon_number_031__gene_id_ENSG00000212091+ENSG00000144061		ENSG00000212091.ENSG00000144061.30	-2.37112488661651	-15.656111594008	2.52792158895928e-29	4.4219806311003e-27
ENSG00000166689.37	ENSG00000166689	ENSG00000166689_038	chr11	dexseq_prepare_annotation2.py	exon	16824843	16825080	.	-	.	ENST00000531079__exon_number_038__gene_id_ENSG00000166689	PLEKHA7	ENSG00000166689.37	1.88922140384168	13.4176673354993	2.61096213206146e-29	4.56138431858486e-27
ENSG00000213398.ENSG00000124067.ENSG00000267660.60	ENSG00000213398+ENSG00000124067+ENSG00000267660	ENSG00000213398+ENSG00000124067+ENSG00000267660_061	chr16	dexseq_prepare_annotation2.py	exon	67984016	67984221	.	-	.	ENST00000572476__exon_number_061__gene_id_ENSG00000213398+ENSG00000124067+ENSG00000267660		ENSG00000213398.ENSG00000124067.ENSG00000267660.60	-4.11811469823657	-13.8575459404697	2.68036574343927e-29	4.67663762818487e-27
ENSG00000061273.47	ENSG00000061273	ENSG00000061273_048	chr12	dexseq_prepare_annotation2.py	exon	48188652	48188716	.	-	.	ENST00000463732+ENST00000354334+ENST00000380610+ENST00000477203+ENST00000080059+ENST00000470668+ENST00000485796+ENST00000491464+ENST00000427332+ENST00000552960__exon_number_048__gene_id_ENSG00000061273	HDAC7	ENSG00000061273.47	2.53125467951425	15.2462914397845	2.79588673521576e-29	4.87195777170903e-27
ENSG00000125633.6	ENSG00000125633	ENSG00000125633_007	chr2	dexseq_prepare_annotation2.py	exon	118693156	118693414	.	-	.	ENST00000474546__exon_number_007__gene_id_ENSG00000125633	CCDC93	ENSG00000125633.6	-1.49849533199279	-14.640117663135	2.83027851857199e-29	4.92558828723179e-27
ENSG00000213599.ENSG00000261052.ENSG00000132207.32	ENSG00000213599+ENSG00000261052+ENSG00000132207	ENSG00000213599+ENSG00000261052+ENSG00000132207_033	chr16	dexseq_prepare_annotation2.py	exon	30212302	30212377	.	+	.	ENST00000567520+ENST00000566712+ENST00000565342+ENST00000567309+ENST00000395137+ENST00000395138+ENST00000569959+ENST00000568997+ENST00000569409+ENST00000563322+ENST00000561824+ENST00000338971+ENST00000354723+ENST00000355544__exon_number_033__gene_id_ENSG00000213599+ENSG00000261052+ENSG00000132207		ENSG00000213599.ENSG00000261052.ENSG00000132207.32	-4.32262212864983	-21.4689675162329	2.8817012657358e-29	5.00868349971965e-27
ENSG00000140853.29	ENSG00000140853	ENSG00000140853_030	chr16	dexseq_prepare_annotation2.py	exon	57065316	57065375	.	+	.	ENST00000538110+ENST00000539144+ENST00000538805+ENST00000262510+ENST00000539881+ENST00000308149+ENST00000543030+ENST00000436936+ENST00000545081__exon_number_030__gene_id_ENSG00000140853	NLRC5	ENSG00000140853.29	1.92272828289491	16.6723223672392	2.95131981038959e-29	5.12315282295998e-27
ENSG00000157483.33	ENSG00000157483	ENSG00000157483_034	chr15	dexseq_prepare_annotation2.py	exon	59519658	59519681	.	-	.	ENST00000558814+ENST00000288235+ENST00000559269__exon_number_034__gene_id_ENSG00000157483	MYO1E	ENSG00000157483.33	1.15925815765719	14.6322112887019	2.95727064004202e-29	5.12695163239956e-27
ENSG00000090686.22	ENSG00000090686	ENSG00000090686_023	chr1	dexseq_prepare_annotation2.py	exon	22047529	22047639	.	-	.	ENST00000471752+ENST00000400301+ENST00000308271+ENST00000374732+ENST00000529637+ENST00000487880__exon_number_023__gene_id_ENSG00000090686	USP48	ENSG00000090686.22	1.36763308888456	14.0030450232659	2.96399329542296e-29	5.13207718408388e-27
ENSG00000213398.ENSG00000124067.ENSG00000267660.62	ENSG00000213398+ENSG00000124067+ENSG00000267660	ENSG00000213398+ENSG00000124067+ENSG00000267660_063	chr16	dexseq_prepare_annotation2.py	exon	67984272	67984324	.	-	.	ENST00000576616+ENST00000537830+ENST00000338335+ENST00000573702+ENST00000574665+ENST00000572037+ENST00000570802+ENST00000573023+ENST00000541864+ENST00000316341+ENST00000572766+ENST00000422611+ENST00000572476__exon_number_063__gene_id_ENSG00000213398+ENSG00000124067+ENSG00000267660		ENSG00000213398.ENSG00000124067.ENSG00000267660.62	-4.09289346439421	-13.8231228166219	3.33786150891947e-29	5.77208596746103e-27
ENSG00000142512.29	ENSG00000142512	ENSG00000142512_030	chr19	dexseq_prepare_annotation2.py	exon	51920891	51920896	.	-	.	ENST00000439889+ENST00000529627+ENST00000339313+ENST00000356298+ENST00000432469+ENST00000357375+ENST00000353836+ENST00000436984+ENST00000525998__exon_number_030__gene_id_ENSG00000142512	SIGLEC10	ENSG00000142512.29	2.39678735931526	14.7406542051925	3.38394903833898e-29	5.84436734610061e-27
ENSG00000013441.20	ENSG00000013441	ENSG00000013441_021	chr2	dexseq_prepare_annotation2.py	exon	201722441	201722607	.	-	.	ENST00000409769+ENST00000321356+ENST00000473565+ENST00000409403+ENST00000461981+ENST00000434813+ENST00000432425__exon_number_021__gene_id_ENSG00000013441	CLK1	ENSG00000013441.20	-2.76329542265294	-15.590826407219	3.44646930472783e-29	5.94481054110566e-27
ENSG00000168256.28	ENSG00000168256	ENSG00000168256_029	chr17	dexseq_prepare_annotation2.py	exon	40175672	40175859	.	+	.	ENST00000462043+ENST00000393884+ENST00000491638+ENST00000587337+ENST00000449471+ENST00000479407+ENST00000393880+ENST00000393881+ENST00000307641+ENST00000393879+ENST00000393885+ENST00000316082+ENST00000485789__exon_number_029__gene_id_ENSG00000168256	NKIRAS2	ENSG00000168256.28	-1.52897236431929	-16.6243055996155	3.59233561247144e-29	6.18858150321929e-27
ENSG00000068976.9	ENSG00000068976	ENSG00000068976_010	chr11	dexseq_prepare_annotation2.py	exon	64519488	64519543	.	-	.	ENST00000164139+ENST00000377432__exon_number_010__gene_id_ENSG00000068976	PYGM	ENSG00000068976.9	1.50084831474287	18.2883994538036	3.68969482280263e-29	6.34689668046595e-27
ENSG00000105135.12	ENSG00000105135	ENSG00000105135_013	chr19	dexseq_prepare_annotation2.py	exon	15226812	15226882	.	-	.	ENST00000533086+ENST00000524779+ENST00000534378+ENST00000263383+ENST00000525880+ENST00000596093+ENST00000534806__exon_number_013__gene_id_ENSG00000105135	ILVBL	ENSG00000105135.12	-5.34623241001129	-14.2483561696433	3.69354947831059e-29	6.34689668046595e-27
ENSG00000110090.8	ENSG00000110090	ENSG00000110090_009	chr11	dexseq_prepare_annotation2.py	exon	68540733	68540897	.	-	.	ENST00000537756+ENST00000539743+ENST00000376618+ENST00000540367+ENST00000265641__exon_number_009__gene_id_ENSG00000110090	CPT1A	ENSG00000110090.8	-2.57730807377576	-16.6129349325857	3.76365204872183e-29	6.4592137748511e-27
ENSG00000187736.ENSG00000213901.34	ENSG00000187736+ENSG00000213901	ENSG00000187736+ENSG00000213901_035	chr2	dexseq_prepare_annotation2.py	exon	220026488	220026826	.	-	.	ENST00000455516+ENST00000409878+ENST00000396775+ENST00000295738__exon_number_035__gene_id_ENSG00000187736+ENSG00000213901		ENSG00000187736.ENSG00000213901.34	-2.87397184231064	-13.2156962872081	3.84785302234738e-29	6.59541368297119e-27
ENSG00000215021.ENSG00000238795.41	ENSG00000215021+ENSG00000238795	ENSG00000215021+ENSG00000238795_042	chr12	dexseq_prepare_annotation2.py	exon	7079844	7079865	.	-	.	ENST00000399433+ENST00000535923+ENST00000546111+ENST00000543465+ENST00000542294__exon_number_042__gene_id_ENSG00000215021+ENSG00000238795		ENSG00000215021.ENSG00000238795.41	2.53550059631403	15.0137392686123	3.86574375006206e-29	6.61775507022245e-27
ENSG00000252974.ENSG00000139116.36	ENSG00000252974+ENSG00000139116	ENSG00000252974+ENSG00000139116_037	chr12	dexseq_prepare_annotation2.py	exon	39726393	39726546	.	-	.	ENST00000544797+ENST00000361961+ENST00000541463+ENST00000395670+ENST00000547108+ENST00000552961+ENST00000361418__exon_number_037__gene_id_ENSG00000252974+ENSG00000139116		ENSG00000252974.ENSG00000139116.36	-1.3050007170495	-13.6372032297597	4.41506626964409e-29	7.54865539981922e-27
ENSG00000123213.22	ENSG00000123213	ENSG00000123213_023	chr5	dexseq_prepare_annotation2.py	exon	65105342	65105528	.	+	.	ENST00000502464+ENST00000509935+ENST00000511299+ENST00000506799+ENST00000507201+ENST00000380985__exon_number_023__gene_id_ENSG00000123213	NLN	ENSG00000123213.22	-1.71812978681998	-15.1394773956995	4.79109118850879e-29	8.1812985336407e-27
ENSG00000148343.28	ENSG00000148343	ENSG00000148343_029	chr9	dexseq_prepare_annotation2.py	exon	131829787	131830051	.	+	.	ENST00000471943__exon_number_029__gene_id_ENSG00000148343	FAM73B	ENSG00000148343.28	-2.24537681861033	-13.8405381370199	4.88407574942715e-29	8.32964142862565e-27
ENSG00000257207.ENSG00000184115.ENSG00000256671.ENSG00000230596.ENSG00000273471.40	ENSG00000257207+ENSG00000184115+ENSG00000256671+ENSG00000230596+ENSG00000273471	ENSG00000257207+ENSG00000184115+ENSG00000256671+ENSG00000230596+ENSG00000273471_041	chr2	dexseq_prepare_annotation2.py	exon	111230174	111230393	.	-	.	ENST00000413601+ENST00000447537+ENST00000603767+ENST00000480598__exon_number_041__gene_id_ENSG00000257207+ENSG00000184115+ENSG00000256671+ENSG00000230596+ENSG00000273471		ENSG00000257207.ENSG00000184115.ENSG00000256671.ENSG00000230596.ENSG00000273471.40	-1.43893382908933	-16.5461479831144	4.94984851330736e-29	8.43126259203567e-27
ENSG00000196549.22	ENSG00000196549	ENSG00000196549_023	chr3	dexseq_prepare_annotation2.py	exon	154834268	154834348	.	+	.	ENST00000493237+ENST00000360490+ENST00000481828+ENST00000462745+ENST00000462837+ENST00000492661+ENST00000460393__exon_number_023__gene_id_ENSG00000196549	MME	ENSG00000196549.22	1.72267608511864	13.9945038897161	5.34806601463366e-29	9.09818865937685e-27
ENSG00000005810.1	ENSG00000005810	ENSG00000005810_002	chr13	dexseq_prepare_annotation2.py	exon	77618793	77619036	.	-	.	ENST00000407578+ENST00000357337+ENST00000544440__exon_number_002__gene_id_ENSG00000005810	MYCBP2	ENSG00000005810.1	-2.28750162039874	-13.078800134904	5.53046270365586e-29	9.39675263390366e-27
ENSG00000055609.26	ENSG00000055609	ENSG00000055609_027	chr7	dexseq_prepare_annotation2.py	exon	151854846	151855010	.	-	.	ENST00000360104+ENST00000473186+ENST00000355193+ENST00000424877__exon_number_027__gene_id_ENSG00000055609	KMT2C	ENSG00000055609.26	-2.94155811350596	-15.7061295276123	5.63181899101096e-29	9.5570495448081e-27
ENSG00000260565.2	ENSG00000260565	ENSG00000260565_003	chr16	dexseq_prepare_annotation2.py	exon	2711197	2711382	.	-	.	ENST00000564340+ENST00000568395+ENST00000569465__exon_number_003__gene_id_ENSG00000260565	ERVK13-1	ENSG00000260565.2	2.84095980296681	19.4072753026541	5.77692646558819e-29	9.79109998366051e-27
ENSG00000005810.13	ENSG00000005810	ENSG00000005810_014	chr13	dexseq_prepare_annotation2.py	exon	77640127	77640223	.	-	.	ENST00000407578+ENST00000357337+ENST00000544440+ENST00000429715__exon_number_014__gene_id_ENSG00000005810	MYCBP2	ENSG00000005810.13	-1.44821372854285	-13.0703148922968	5.88126895579098e-29	9.95556368694123e-27
ENSG00000207112.ENSG00000210825.ENSG00000239195.ENSG00000207145.ENSG00000166012.ENSG00000207304.ENSG00000206834.ENSG00000221170.ENSG00000206799.73	ENSG00000207112+ENSG00000210825+ENSG00000239195+ENSG00000207145+ENSG00000166012+ENSG00000207304+ENSG00000206834+ENSG00000221170+ENSG00000206799	ENSG00000207112+ENSG00000210825+ENSG00000239195+ENSG00000207145+ENSG00000166012+ENSG00000207304+ENSG00000206834+ENSG00000221170+ENSG00000206799_074	chr11	dexseq_prepare_annotation2.py	exon	93472133	93472402	.	-	.	ENST00000529508__exon_number_074__gene_id_ENSG00000207112+ENSG00000210825+ENSG00000239195+ENSG00000207145+ENSG00000166012+ENSG00000207304+ENSG00000206834+ENSG00000221170+ENSG00000206799		ENSG00000207112.ENSG00000210825.ENSG00000239195.ENSG00000207145.ENSG00000166012.ENSG00000207304.ENSG00000206834.ENSG00000221170.ENSG00000206799.73	-2.34817147056057	-13.0261114928111	6.05537076073215e-29	1.02375584051202e-26
ENSG00000123384.6	ENSG00000123384	ENSG00000123384_007	chr12	dexseq_prepare_annotation2.py	exon	57537462	57537581	.	+	.	ENST00000338962+ENST00000243077+ENST00000553277+ENST00000554174__exon_number_007__gene_id_ENSG00000123384	LRP1	ENSG00000123384.6	-1.94846549294046	-14.0655840488477	6.07855500498967e-29	1.02640205063808e-26
ENSG00000113494.34	ENSG00000113494	ENSG00000113494_035	chr5	dexseq_prepare_annotation2.py	exon	35230512	35230579	.	-	.	ENST00000382002+ENST00000515839+ENST00000342362__exon_number_035__gene_id_ENSG00000113494	PRLR	ENSG00000113494.34	-1.26429038063347	-14.7648330005375	6.37596393300313e-29	1.07528895700314e-26
ENSG00000127329.16	ENSG00000127329	ENSG00000127329_017	chr12	dexseq_prepare_annotation2.py	exon	70934638	70934737	.	-	.	ENST00000538708+ENST00000550857+ENST00000261266+ENST00000334414+ENST00000550358+ENST00000451516__exon_number_017__gene_id_ENSG00000127329	PTPRB	ENSG00000127329.16	-5.99073372149736	-14.761189643724	6.50076215438046e-29	1.09498066315323e-26
ENSG00000185386.1	ENSG00000185386	ENSG00000185386_002	chr22	dexseq_prepare_annotation2.py	exon	50702144	50702167	.	-	.	ENST00000330651+ENST00000395764__exon_number_002__gene_id_ENSG00000185386	MAPK11	ENSG00000185386.1	1.88209885982968	18.1166594338294	6.53782860756157e-29	1.09986455662542e-26
ENSG00000158286.28	ENSG00000158286	ENSG00000158286_029	chr1	dexseq_prepare_annotation2.py	exon	6271983	6272113	.	+	.	ENST00000377948+ENST00000377939+ENST00000463453+ENST00000496676+ENST00000492476__exon_number_029__gene_id_ENSG00000158286	RNF207	ENSG00000158286.28	4.12117487004474	14.3597058639338	6.88174017813598e-29	1.1562935744193e-26
ENSG00000123384.2	ENSG00000123384	ENSG00000123384_003	chr12	dexseq_prepare_annotation2.py	exon	57522499	57522691	.	+	.	ENST00000553277+ENST00000243077+ENST00000338962__exon_number_003__gene_id_ENSG00000123384	LRP1	ENSG00000123384.2	-1.80809410582403	-14.0410312316427	7.04362110723607e-29	1.1820358588913e-26
ENSG00000012232.20	ENSG00000012232	ENSG00000012232_021	chr8	dexseq_prepare_annotation2.py	exon	28573128	28573133	.	+	.	ENST00000522725+ENST00000519288+ENST00000518223+ENST00000519886+ENST00000220562__exon_number_021__gene_id_ENSG00000012232	EXTL3	ENSG00000012232.20	-1.08226217074015	-14.3549961831883	7.06837511977562e-29	1.18473096241877e-26
ENSG00000117748.18	ENSG00000117748	ENSG00000117748_019	chr1	dexseq_prepare_annotation2.py	exon	28241100	28241137	.	-	.	ENST00000373912__exon_number_019__gene_id_ENSG00000117748	RPA2	ENSG00000117748.18	2.09377891120168	17.1652374823939	7.19802767256986e-29	1.20497989786005e-26
ENSG00000074054.71	ENSG00000074054	ENSG00000074054_072	chr2	dexseq_prepare_annotation2.py	exon	122407053	122407163	.	-	.	ENST00000409078__exon_number_072__gene_id_ENSG00000074054	CLASP1	ENSG00000074054.71	-1.24793925624335	-13.1247399772334	7.35640292969697e-29	1.22998154358407e-26
ENSG00000163491.46	ENSG00000163491	ENSG00000163491_047	chr3	dexseq_prepare_annotation2.py	exon	27350417	27350496	.	-	.	ENST00000429845+ENST00000341435__exon_number_047__gene_id_ENSG00000163491	NEK10	ENSG00000163491.46	-1.93938514533441	-13.1682554648868	7.46497936084479e-29	1.24660581196598e-26
ENSG00000196482.35	ENSG00000196482	ENSG00000196482_036	chr1	dexseq_prepare_annotation2.py	exon	217112924	217113012	.	-	.	ENST00000359162+ENST00000361395+ENST00000586199+ENST00000366938+ENST00000366940+ENST00000493748+ENST00000493603+ENST00000471371+ENST00000361525+ENST00000487276+ENST00000477799+ENST00000459825+ENST00000488947__exon_number_036__gene_id_ENSG00000196482	ESRRG	ENSG00000196482.35	-2.76703629630381	-18.6395793682152	7.67795173679454e-29	1.28060152915273e-26
ENSG00000141349.23	ENSG00000141349	ENSG00000141349_024	chr17	dexseq_prepare_annotation2.py	exon	42153210	42153668	.	+	.	ENST00000588558+ENST00000590253+ENST00000269097+ENST00000585361__exon_number_024__gene_id_ENSG00000141349	G6PC3	ENSG00000141349.23	-3.71768768176518	-18.6386776773543	7.69966917798959e-29	1.28265381403069e-26
ENSG00000127329.18	ENSG00000127329	ENSG00000127329_019	chr12	dexseq_prepare_annotation2.py	exon	70946557	70946796	.	-	.	ENST00000538708+ENST00000550857+ENST00000261266+ENST00000334414+ENST00000550358+ENST00000451516__exon_number_019__gene_id_ENSG00000127329	PTPRB	ENSG00000127329.18	-6.05520181116815	-14.7289852502213	7.71618754450239e-29	1.28383605387876e-26
ENSG00000014641.6	ENSG00000014641	ENSG00000014641_007	chr2	dexseq_prepare_annotation2.py	exon	63816119	63816130	.	+	.	ENST00000485781+ENST00000436321+ENST00000233114+ENST00000485155+ENST00000442225+ENST00000409908+ENST00000462944+ENST00000409476__exon_number_007__gene_id_ENSG00000014641	MDH1	ENSG00000014641.6	-1.41574937170742	-16.1269701726851	8.23486041779914e-29	1.36846307872224e-26
ENSG00000207945.ENSG00000100124.19	ENSG00000207945+ENSG00000100124	ENSG00000207945+ENSG00000100124_020	chr22	dexseq_prepare_annotation2.py	exon	38229924	38230735	.	-	.	ENST00000498417__exon_number_020__gene_id_ENSG00000207945+ENSG00000100124		ENSG00000207945.ENSG00000100124.19	-3.24361250888258	-19.2825991886225	8.29915965343103e-29	1.37746843909146e-26
ENSG00000105135.11	ENSG00000105135	ENSG00000105135_012	chr19	dexseq_prepare_annotation2.py	exon	15226733	15226811	.	-	.	ENST00000525880__exon_number_012__gene_id_ENSG00000105135	ILVBL	ENSG00000105135.11	-5.28892453411719	-14.0997650402993	8.87121162380443e-29	1.47062456732477e-26
ENSG00000240207.ENSG00000118855.54	ENSG00000240207+ENSG00000118855	ENSG00000240207+ENSG00000118855_055	chr3	dexseq_prepare_annotation2.py	exon	158540232	158540982	.	+	.	ENST00000465235__exon_number_055__gene_id_ENSG00000240207+ENSG00000118855		ENSG00000240207.ENSG00000118855.54	-2.35460345211948	-13.2893645122165	9.11163035624606e-29	1.50864463396668e-26
ENSG00000070669.11	ENSG00000070669	ENSG00000070669_012	chr7	dexseq_prepare_annotation2.py	exon	97484067	97484187	.	-	.	ENST00000487714__exon_number_012__gene_id_ENSG00000070669	ASNS	ENSG00000070669.11	-2.89766642566068	-13.9892858988093	9.6100485725161e-29	1.58923845731924e-26
ENSG00000137509.46	ENSG00000137509	ENSG00000137509_047	chr11	dexseq_prepare_annotation2.py	exon	82612701	82612731	.	-	.	ENST00000535099+ENST00000531128+ENST00000527444__exon_number_047__gene_id_ENSG00000137509	PRCP	ENSG00000137509.46	2.24873211947223	15.5899741728796	9.62976239128758e-29	1.59056828093768e-26
ENSG00000132694.35	ENSG00000132694	ENSG00000132694_036	chr1	dexseq_prepare_annotation2.py	exon	156926212	156926356	.	-	.	ENST00000361409+ENST00000368194+ENST00000486670__exon_number_036__gene_id_ENSG00000132694	ARHGEF11	ENSG00000132694.35	-1.63725211518362	-14.6871226572797	9.64352841594114e-29	1.5909136642313e-26
ENSG00000173821.85	ENSG00000173821	ENSG00000173821_086	chr17	dexseq_prepare_annotation2.py	exon	78354692	78354787	.	+	.	ENST00000508628+ENST00000336301+ENST00000582970+ENST00000411702+ENST00000558116__exon_number_086__gene_id_ENSG00000173821	RNF213	ENSG00000173821.85	-1.4596899192387	-14.9962188504293	9.88672119005515e-29	1.62906147086487e-26
ENSG00000114735.24	ENSG00000114735	ENSG00000114735_025	chr3	dexseq_prepare_annotation2.py	exon	50617661	50617811	.	+	.	ENST00000482974__exon_number_025__gene_id_ENSG00000114735	HEMK1	ENSG00000114735.24	-2.22005425080088	-14.6793774195949	1.00498670040169e-28	1.65394351091349e-26
ENSG00000129084.ENSG00000256206.ENSG00000129083.41	ENSG00000129084+ENSG00000256206+ENSG00000129083	ENSG00000129084+ENSG00000256206+ENSG00000129083_042	chr11	dexseq_prepare_annotation2.py	exon	14521149	14521154	.	-	.	ENST00000529866+ENST00000533096__exon_number_042__gene_id_ENSG00000129084+ENSG00000256206+ENSG00000129083		ENSG00000129084.ENSG00000256206.ENSG00000129083.41	1.20104921982265	13.0330870587299	1.03904205444722e-28	1.70792694370759e-26
ENSG00000225697.36	ENSG00000225697	ENSG00000225697_037	chr3	dexseq_prepare_annotation2.py	exon	48668574	48668656	.	-	.	ENST00000489483__exon_number_037__gene_id_ENSG00000225697	SLC26A6	ENSG00000225697.36	-1.40778398393335	-13.4416114246157	1.04665293801137e-28	1.71836452896379e-26
ENSG00000085872.ENSG00000105085.ENSG00000269578.ENSG00000214046.ENSG00000127526.ENSG00000269058.ENSG00000141979.ENSG00000268790.102	ENSG00000085872+ENSG00000105085+ENSG00000269578+ENSG00000214046+ENSG00000127526+ENSG00000269058+ENSG00000141979+ENSG00000268790	ENSG00000085872+ENSG00000105085+ENSG00000269578+ENSG00000214046+ENSG00000127526+ENSG00000269058+ENSG00000141979+ENSG00000268790_103	chr19	dexseq_prepare_annotation2.py	exon	16741279	16741370	.	-	.	ENST00000593991__exon_number_103__gene_id_ENSG00000085872+ENSG00000105085+ENSG00000269578+ENSG00000214046+ENSG00000127526+ENSG00000269058+ENSG00000141979+ENSG00000268790		ENSG00000085872.ENSG00000105085.ENSG00000269578.ENSG00000214046.ENSG00000127526.ENSG00000269058.ENSG00000141979.ENSG00000268790.102	0.967632223975841	12.5076086116077	1.06293716913261e-28	1.74196689867256e-26
ENSG00000105135.13	ENSG00000105135	ENSG00000105135_014	chr19	dexseq_prepare_annotation2.py	exon	15226883	15226962	.	-	.	ENST00000525880+ENST00000534806__exon_number_014__gene_id_ENSG00000105135	ILVBL	ENSG00000105135.13	-5.27767686699068	-14.0690345754756	1.06358579824577e-28	1.74196689867256e-26
ENSG00000100949.6	ENSG00000100949	ENSG00000100949_007	chr14	dexseq_prepare_annotation2.py	exon	24734776	24734961	.	-	.	ENST00000560243+ENST00000561055+ENST00000216840+ENST00000560521+ENST00000560777+ENST00000559551+ENST00000559974+ENST00000560998+ENST00000558376+ENST00000399409__exon_number_007__gene_id_ENSG00000100949	RABGGTA	ENSG00000100949.6	1.63919934437324	13.5696572755651	1.06749405645873e-28	1.74626905872103e-26
ENSG00000223705.ENSG00000205583.ENSG00000178809.42	ENSG00000223705+ENSG00000205583+ENSG00000178809	ENSG00000223705+ENSG00000205583+ENSG00000178809_043	chr7	dexseq_prepare_annotation2.py	exon	75039646	75039650	.	+	.	ENST00000473960+ENST00000393633+ENST00000457988+ENST00000455158__exon_number_043__gene_id_ENSG00000223705+ENSG00000205583+ENSG00000178809		ENSG00000223705.ENSG00000205583.ENSG00000178809.42	-2.4944971737745	-13.5676515584349	1.08142967338419e-28	1.76694457197894e-26
ENSG00000175221.27	ENSG00000175221	ENSG00000175221_028	chr19	dexseq_prepare_annotation2.py	exon	891132	891148	.	-	.	ENST00000586017+ENST00000395808+ENST00000325464+ENST00000312090+ENST00000606248+ENST00000586342+ENST00000606828+ENST00000269814+ENST00000592373+ENST00000592943__exon_number_028__gene_id_ENSG00000175221	MED16	ENSG00000175221.27	2.25736576037059	17.9654134415902	1.08511912507802e-28	1.77084943493421e-26
ENSG00000188130.ENSG00000100429.37	ENSG00000188130+ENSG00000100429	ENSG00000188130+ENSG00000100429_038	chr22	dexseq_prepare_annotation2.py	exon	50687505	50687531	.	-	.	ENST00000477814+ENST00000470378__exon_number_038__gene_id_ENSG00000188130+ENSG00000100429		ENSG00000188130.ENSG00000100429.37	-2.06104769846885	-14.8107873833699	1.10856560388385e-28	1.80694867397656e-26
ENSG00000148700.7	ENSG00000148700	ENSG00000148700_008	chr10	dexseq_prepare_annotation2.py	exon	111768010	111768057	.	+	.	ENST00000484622+ENST00000459738+ENST00000487085+ENST00000495661+ENST00000497125+ENST00000475954+ENST00000356080+ENST00000277900__exon_number_008__gene_id_ENSG00000148700	ADD3	ENSG00000148700.7	1.3749735871485	13.7077798622601	1.12571257794139e-28	1.83270580475914e-26
ENSG00000175318.36	ENSG00000175318	ENSG00000175318_037	chr15	dexseq_prepare_annotation2.py	exon	72468050	72468168	.	-	.	ENST00000563133+ENST00000569450__exon_number_037__gene_id_ENSG00000175318	GRAMD2	ENSG00000175318.36	-2.73659598218119	-16.0519724743172	1.13690384618337e-28	1.84871690224188e-26
ENSG00000163491.56	ENSG00000163491	ENSG00000163491_057	chr3	dexseq_prepare_annotation2.py	exon	27393956	27394016	.	-	.	ENST00000435750+ENST00000429845+ENST00000341435+ENST00000491627__exon_number_057__gene_id_ENSG00000163491	NEK10	ENSG00000163491.56	-1.74458453027713	-13.1067233208581	1.15249904130374e-28	1.87184251324597e-26
ENSG00000175899.51	ENSG00000175899	ENSG00000175899_052	chr12	dexseq_prepare_annotation2.py	exon	9262463	9262631	.	-	.	ENST00000539638+ENST00000318602__exon_number_052__gene_id_ENSG00000175899	A2M	ENSG00000175899.51	-2.2584397627295	-12.9762731848071	1.16247507422394e-28	1.88579751118183e-26
ENSG00000257062.ENSG00000111700.ENSG00000134538.ENSG00000205754.ENSG00000257046.23	ENSG00000257062+ENSG00000111700+ENSG00000134538+ENSG00000205754+ENSG00000257046	ENSG00000257062+ENSG00000111700+ENSG00000134538+ENSG00000205754+ENSG00000257046_024	chr12	dexseq_prepare_annotation2.py	exon	21054834	21055267	.	+	.	ENST00000544370__exon_number_024__gene_id_ENSG00000257062+ENSG00000111700+ENSG00000134538+ENSG00000205754+ENSG00000257046		ENSG00000257062.ENSG00000111700.ENSG00000134538.ENSG00000205754.ENSG00000257046.23	-0.973531175686839	-13.6222694384336	1.20170975646774e-28	1.94583705843714e-26
ENSG00000108309.14	ENSG00000108309	ENSG00000108309_015	chr17	dexseq_prepare_annotation2.py	exon	42392820	42392977	.	+	.	ENST00000225441+ENST00000587483+ENST00000590834+ENST00000590941+ENST00000593079+ENST00000426726__exon_number_015__gene_id_ENSG00000108309	RUNDC3A	ENSG00000108309.14	-1.80779302459382	-14.9576049714076	1.20234158175059e-28	1.94583705843714e-26
ENSG00000147889.2	ENSG00000147889	ENSG00000147889_003	chr9	dexseq_prepare_annotation2.py	exon	21967990	21967994	.	-	.	ENST00000304494+ENST00000361570+ENST00000579755+ENST00000579122__exon_number_003__gene_id_ENSG00000147889	CDKN2A	ENSG00000147889.2	-2.22789289567644	-16.0377668735275	1.2086188813544e-28	1.95367579010107e-26
ENSG00000173406.ENSG00000162600.49	ENSG00000173406+ENSG00000162600	ENSG00000173406+ENSG00000162600_050	chr1	dexseq_prepare_annotation2.py	exon	58996335	58996401	.	-	.	ENST00000421528+ENST00000358603+ENST00000371226__exon_number_050__gene_id_ENSG00000173406+ENSG00000162600		ENSG00000173406.ENSG00000162600.49	1.86580465416896	12.856345039832	1.2184033158122e-28	1.96715834876518e-26
ENSG00000123213.21	ENSG00000123213	ENSG00000123213_022	chr5	dexseq_prepare_annotation2.py	exon	65104953	65105236	.	+	.	ENST00000507201__exon_number_022__gene_id_ENSG00000123213	NLN	ENSG00000123213.21	-1.69970221233371	-14.9545185044484	1.22130254036622e-28	1.96950571914892e-26
ENSG00000238542.ENSG00000163492.ENSG00000155657.8	ENSG00000238542+ENSG00000163492+ENSG00000155657	ENSG00000238542+ENSG00000163492+ENSG00000155657_009	chr2	dexseq_prepare_annotation2.py	exon	179402069	179402644	.	-	.	ENST00000591111+ENST00000342992+ENST00000342175+ENST00000460472+ENST00000359218+ENST00000589042__exon_number_009__gene_id_ENSG00000238542+ENSG00000163492+ENSG00000155657		ENSG00000238542.ENSG00000163492.ENSG00000155657.8	-1.13592700325394	-11.898274871037	1.2448514383218e-28	2.00510840361462e-26
ENSG00000092148.5	ENSG00000092148	ENSG00000092148_006	chr14	dexseq_prepare_annotation2.py	exon	31571994	31572121	.	-	.	ENST00000557695__exon_number_006__gene_id_ENSG00000092148	HECTD1	ENSG00000092148.5	2.40831763637636	13.4135540659178	1.26060867990456e-28	2.02809165271021e-26
ENSG00000162572.28	ENSG00000162572	ENSG00000162572_029	chr1	dexseq_prepare_annotation2.py	exon	1225857	1225935	.	+	.	ENST00000379101+ENST00000338555+ENST00000379116+ENST00000379099+ENST00000325425+ENST00000400928__exon_number_029__gene_id_ENSG00000162572	SCNN1D	ENSG00000162572.28	-4.29752820785221	-16.3099983039561	1.31000769914566e-28	2.10508041438069e-26
ENSG00000006025.11	ENSG00000006025	ENSG00000006025_012	chr17	dexseq_prepare_annotation2.py	exon	45886700	45886844	.	-	.	ENST00000579728+ENST00000583167+ENST00000007414+ENST00000392507__exon_number_012__gene_id_ENSG00000006025	OSBPL7	ENSG00000006025.11	-1.9474482930607	-16.0148249106629	1.33418546189086e-28	2.14140695330367e-26
ENSG00000134853.ENSG00000145216.18	ENSG00000134853+ENSG00000145216	ENSG00000134853+ENSG00000145216_019	chr4	dexseq_prepare_annotation2.py	exon	54256688	54256764	.	+	.	ENST00000513975+ENST00000507166+ENST00000337488+ENST00000306932+ENST00000511376+ENST00000358575+ENST00000514543+ENST00000507922+ENST00000505125__exon_number_019__gene_id_ENSG00000134853+ENSG00000145216		ENSG00000134853.ENSG00000145216.18	3.31412466344455	13.5324229217753	1.35813218492937e-28	2.17727762875025e-26
ENSG00000215021.ENSG00000238795.40	ENSG00000215021+ENSG00000238795	ENSG00000215021+ENSG00000238795_041	chr12	dexseq_prepare_annotation2.py	exon	7079831	7079843	.	-	.	ENST00000546111+ENST00000543465+ENST00000535923+ENST00000542294+ENST00000399433+ENST00000544888__exon_number_041__gene_id_ENSG00000215021+ENSG00000238795		ENSG00000215021.ENSG00000238795.40	2.1937110121869	14.7652366270415	1.40513540782196e-28	2.24998339151204e-26
ENSG00000013441.24	ENSG00000013441	ENSG00000013441_025	chr2	dexseq_prepare_annotation2.py	exon	201724470	201724847	.	-	.	ENST00000473565+ENST00000461981__exon_number_025__gene_id_ENSG00000013441	CLK1	ENSG00000013441.24	-2.9590781784181	-15.294752254561	1.41473324652935e-28	2.26269313738046e-26
ENSG00000138399.28	ENSG00000138399	ENSG00000138399_029	chr2	dexseq_prepare_annotation2.py	exon	170430343	170430383	.	-	.	ENST00000445210+ENST00000453153__exon_number_029__gene_id_ENSG00000138399	FASTKD1	ENSG00000138399.28	1.59609996220798	16.9606467880972	1.55354993175462e-28	2.48180056917241e-26
ENSG00000038382	ENSG00000038382	ENSG00000038382_001	chr5	dexseq_prepare_annotation2.py	exon	14143811	14143828	.	+	.	ENST00000344204+ENST00000505971+ENST00000502816__exon_number_001__gene_id_ENSG00000038382	TRIO	ENSG00000038382	-3.84329254043654	-13.2105651533607	1.56361846311536e-28	2.494960153552e-26
ENSG00000155816.2	ENSG00000155816	ENSG00000155816_003	chr1	dexseq_prepare_annotation2.py	exon	240255180	240257024	.	+	.	ENST00000319653__exon_number_003__gene_id_ENSG00000155816	FMN2	ENSG00000155816.2	2.88533022912652	15.7179543310906	1.56990946087541e-28	2.50206845035216e-26
ENSG00000162434.4	ENSG00000162434	ENSG00000162434_005	chr1	dexseq_prepare_annotation2.py	exon	65304148	65304272	.	-	.	ENST00000342505__exon_number_005__gene_id_ENSG00000162434	JAK1	ENSG00000162434.4	-1.93005191245143	-14.593830057569	1.58605040040215e-28	2.52422489818698e-26
ENSG00000163491.21	ENSG00000163491	ENSG00000163491_022	chr3	dexseq_prepare_annotation2.py	exon	27243001	27243071	.	-	.	ENST00000295720+ENST00000574215+ENST00000357467+ENST00000429845+ENST00000383771+ENST00000383770__exon_number_022__gene_id_ENSG00000163491	NEK10	ENSG00000163491.21	1.13139064764843	13.0613401599259	1.58751622751381e-28	2.52422489818698e-26
ENSG00000151150.65	ENSG00000151150	ENSG00000151150_066	chr10	dexseq_prepare_annotation2.py	exon	61926582	61926633	.	-	.	ENST00000474360+ENST00000503366+ENST00000460468+ENST00000280772+ENST00000373827__exon_number_066__gene_id_ENSG00000151150	ANK3	ENSG00000151150.65	1.69851839714298	13.8145325587992	1.60437749411454e-28	2.54580705720633e-26
ENSG00000171320.12	ENSG00000171320	ENSG00000171320_013	chr8	dexseq_prepare_annotation2.py	exon	27637716	27637721	.	+	.	ENST00000305188+ENST00000523910+ENST00000518262__exon_number_013__gene_id_ENSG00000171320	ESCO2	ENSG00000171320.12	-6.04853836899386	-16.9518750780563	1.60583498926178e-28	2.54580705720633e-26
ENSG00000105135.10	ENSG00000105135	ENSG00000105135_011	chr19	dexseq_prepare_annotation2.py	exon	15226696	15226732	.	-	.	ENST00000533086+ENST00000524779+ENST00000534378+ENST00000263383+ENST00000525880+ENST00000596093+ENST00000534806__exon_number_011__gene_id_ENSG00000105135	ILVBL	ENSG00000105135.10	-5.25269308601953	-13.9991995337913	1.60669426141138e-28	2.54580705720633e-26
ENSG00000163499.2	ENSG00000163499	ENSG00000163499_003	chr2	dexseq_prepare_annotation2.py	exon	219855574	219855633	.	-	.	ENST00000496566+ENST00000487181+ENST00000392096+ENST00000295728__exon_number_003__gene_id_ENSG00000163499	CRYBA2	ENSG00000163499.2	-4.56257370169017	-21.8972984499428	1.63725730982012e-28	2.59122115955003e-26
ENSG00000231817.20	ENSG00000231817	ENSG00000231817_021	chr13	dexseq_prepare_annotation2.py	exon	47040822	47040844	.	-	.	ENST00000598084+ENST00000416521+ENST00000594153__exon_number_021__gene_id_ENSG00000231817	RP11-189B4.6	ENSG00000231817.20	-2.37748880876953	-20.7462078463839	1.67453549256139e-28	2.64714533601929e-26
ENSG00000063438.ENSG00000249915.38	ENSG00000063438+ENSG00000249915	ENSG00000063438+ENSG00000249915_039	chr5	dexseq_prepare_annotation2.py	exon	413459	413548	.	+	.	ENST00000510400+ENST00000316418+ENST00000512529+ENST00000505113+ENST00000514523__exon_number_039__gene_id_ENSG00000063438+ENSG00000249915		ENSG00000063438.ENSG00000249915.38	1.40013752172341	13.5695358482863	1.68257324631132e-28	2.65676950817039e-26
ENSG00000164113.15	ENSG00000164113	ENSG00000164113_016	chr4	dexseq_prepare_annotation2.py	exon	123304954	123305061	.	+	.	ENST00000492454+ENST00000439307+ENST00000446706+ENST00000296513+ENST00000388725+ENST00000388724__exon_number_016__gene_id_ENSG00000164113	ADAD1	ENSG00000164113.15	-1.80268934291124	-15.4471298539893	1.86682884847739e-28	2.94429591082718e-26
ENSG00000139998.12	ENSG00000139998	ENSG00000139998_013	chr14	dexseq_prepare_annotation2.py	exon	65417792	65417869	.	-	.	ENST00000554593+ENST00000436278+ENST00000267512+ENST00000585059+ENST00000533601+ENST00000426039__exon_number_013__gene_id_ENSG00000139998	RAB15	ENSG00000139998.12	2.09777574626083	25.0717315003496	1.89839140573034e-28	2.99061389230816e-26
ENSG00000102893.67	ENSG00000102893	ENSG00000102893_068	chr16	dexseq_prepare_annotation2.py	exon	47733606	47733656	.	+	.	ENST00000566044+ENST00000455779+ENST00000323584+ENST00000566319+ENST00000299167__exon_number_068__gene_id_ENSG00000102893	PHKB	ENSG00000102893.67	-1.99581142850711	-12.6070332775851	1.9229943523211e-28	3.02587380378451e-26
ENSG00000010438.1	ENSG00000010438	ENSG00000010438_002	chr9	dexseq_prepare_annotation2.py	exon	33750677	33750687	.	+	.	ENST00000361005+ENST00000468152__exon_number_002__gene_id_ENSG00000010438	PRSS3	ENSG00000010438.1	-1.38677887188305	-17.3164299151802	1.94138750558175e-28	3.05129240165061e-26
ENSG00000082805.12	ENSG00000082805	ENSG00000082805_013	chr12	dexseq_prepare_annotation2.py	exon	1136589	1136705	.	+	.	ENST00000546231+ENST00000542302__exon_number_013__gene_id_ENSG00000082805	ERC1	ENSG00000082805.12	-1.34809408987969	-12.6251084604701	2.08154556071898e-28	3.26781070187204e-26
ENSG00000080823.67	ENSG00000080823	ENSG00000080823_068	chr14	dexseq_prepare_annotation2.py	exon	102718093	102718141	.	-	.	ENST00000519877+ENST00000518399+ENST00000518482+ENST00000521766+ENST00000193029+ENST00000522874+ENST00000517537+ENST00000519569+ENST00000562292+ENST00000361847+ENST00000524019+ENST00000523485+ENST00000524214+ENST00000559838+ENST00000522093+ENST00000518686__exon_number_068__gene_id_ENSG00000080823	MOK	ENSG00000080823.67	-1.27413421163103	-14.0519234326467	2.13962436766004e-28	3.35512305762866e-26
ENSG00000133318.10	ENSG00000133318	ENSG00000133318_011	chr11	dexseq_prepare_annotation2.py	exon	63481443	63481638	.	+	.	ENST00000338850+ENST00000538995__exon_number_011__gene_id_ENSG00000133318	RTN3	ENSG00000133318.10	-2.61591836904426	-14.831521540389	2.28035191658299e-28	3.57168637490821e-26
ENSG00000127329.22	ENSG00000127329	ENSG00000127329_023	chr12	dexseq_prepare_annotation2.py	exon	70949650	70949928	.	-	.	ENST00000538708+ENST00000550857+ENST00000261266+ENST00000334414+ENST00000550358+ENST00000451516__exon_number_023__gene_id_ENSG00000127329	PTPRB	ENSG00000127329.22	-6.00036361493808	-14.524744870793	2.29392984029298e-28	3.5888282152377e-26
ENSG00000241015.ENSG00000160336.5	ENSG00000241015+ENSG00000160336	ENSG00000241015+ENSG00000160336_006	chr19	dexseq_prepare_annotation2.py	exon	53945861	53947923	.	+	.	ENST00000424846__exon_number_006__gene_id_ENSG00000241015+ENSG00000160336		ENSG00000241015.ENSG00000160336.5	-1.70236610246753	-15.6318064931375	2.3104071379272e-28	3.61046157642116e-26
ENSG00000187527.5	ENSG00000187527	ENSG00000187527_006	chr3	dexseq_prepare_annotation2.py	exon	193007674	193007848	.	-	.	ENST00000495496+ENST00000342358__exon_number_006__gene_id_ENSG00000187527	ATP13A5	ENSG00000187527.5	1.89218316604758	14.519065872928	2.36463233589608e-28	3.69096626020104e-26
ENSG00000238542.ENSG00000163492.ENSG00000155657.11	ENSG00000238542+ENSG00000163492+ENSG00000155657	ENSG00000238542+ENSG00000163492+ENSG00000155657_012	chr2	dexseq_prepare_annotation2.py	exon	179404109	179404693	.	-	.	ENST00000591111+ENST00000342992+ENST00000342175+ENST00000460472+ENST00000359218+ENST00000589042__exon_number_012__gene_id_ENSG00000238542+ENSG00000163492+ENSG00000155657		ENSG00000238542.ENSG00000163492.ENSG00000155657.11	-1.16059083943499	-11.8218502663612	2.50245258521601e-28	3.90162135503009e-26
ENSG00000238542.ENSG00000163492.ENSG00000155657.1	ENSG00000238542+ENSG00000163492+ENSG00000155657	ENSG00000238542+ENSG00000163492+ENSG00000155657_002	chr2	dexseq_prepare_annotation2.py	exon	179392173	179392475	.	-	.	ENST00000591111+ENST00000342992+ENST00000342175+ENST00000460472+ENST00000359218+ENST00000589042__exon_number_002__gene_id_ENSG00000238542+ENSG00000163492+ENSG00000155657		ENSG00000238542.ENSG00000163492.ENSG00000155657.1	-1.12379365163039	-11.8207808625728	2.52698122994905e-28	3.93536172870249e-26
ENSG00000266967.ENSG00000267060.ENSG00000108825.16	ENSG00000266967+ENSG00000267060+ENSG00000108825	ENSG00000266967+ENSG00000267060+ENSG00000108825_017	chr17	dexseq_prepare_annotation2.py	exon	41107242	41107278	.	-	.	ENST00000474578+ENST00000483535+ENST00000486493+ENST00000486664__exon_number_017__gene_id_ENSG00000266967+ENSG00000267060+ENSG00000108825		ENSG00000266967.ENSG00000267060.ENSG00000108825.16	-1.86568794327155	-13.1933290012652	2.53408040038072e-28	3.94191248765616e-26
ENSG00000175221.26	ENSG00000175221	ENSG00000175221_027	chr19	dexseq_prepare_annotation2.py	exon	891104	891131	.	-	.	ENST00000586017+ENST00000395808+ENST00000325464+ENST00000589119+ENST00000312090+ENST00000606248+ENST00000586342+ENST00000606828+ENST00000269814+ENST00000592373+ENST00000592943__exon_number_027__gene_id_ENSG00000175221	MED16	ENSG00000175221.26	2.265397965475	17.709195691839	2.57590074257073e-28	4.00239756542629e-26
ENSG00000116406.3	ENSG00000116406	ENSG00000116406_004	chr1	dexseq_prepare_annotation2.py	exon	184662500	184662566	.	-	.	ENST00000439962+ENST00000318130__exon_number_004__gene_id_ENSG00000116406	EDEM3	ENSG00000116406.3	-1.70220502392537	-15.169242365206	2.5825495881236e-28	4.00815814037401e-26
ENSG00000125753.4	ENSG00000125753	ENSG00000125753_005	chr19	dexseq_prepare_annotation2.py	exon	46010764	46010767	.	+	.	ENST00000245932+ENST00000590603+ENST00000592139+ENST00000586014__exon_number_005__gene_id_ENSG00000125753	VASP	ENSG00000125753.4	-1.75990524905091	-15.1661584485047	2.62108584117578e-28	4.06333907075655e-26
ENSG00000127329.26	ENSG00000127329	ENSG00000127329_027	chr12	dexseq_prepare_annotation2.py	exon	70954451	70954714	.	-	.	ENST00000538708+ENST00000550857+ENST00000334414+ENST00000548122+ENST00000261266+ENST00000551525+ENST00000550358+ENST00000451516__exon_number_027__gene_id_ENSG00000127329	PTPRB	ENSG00000127329.26	-5.88127187747971	-14.495434067889	2.68311254943877e-28	4.1547692928906e-26
ENSG00000120616.ENSG00000222309.9	ENSG00000120616+ENSG00000222309	ENSG00000120616+ENSG00000222309_010	chr10	dexseq_prepare_annotation2.py	exon	32562091	32562145	.	-	.	ENST00000479380+ENST00000476533+ENST00000319778+ENST00000375110+ENST00000263062__exon_number_010__gene_id_ENSG00000120616+ENSG00000222309		ENSG00000120616.ENSG00000222309.9	7.40639151497024	27.2322163219043	2.71682516527662e-28	4.2021976707917e-26
ENSG00000177542.20	ENSG00000177542	ENSG00000177542_021	chr11	dexseq_prepare_annotation2.py	exon	793589	793619	.	-	.	ENST00000531514+ENST00000524891+ENST00000456706+ENST00000528606+ENST00000529351+ENST00000481290+ENST00000529066+ENST00000527734+ENST00000526152+ENST00000532484+ENST00000320230+ENST00000527723+ENST00000531534+ENST00000533385+ENST00000531437+ENST00000531214+ENST00000528936__exon_number_021__gene_id_ENSG00000177542	SLC25A22	ENSG00000177542.20	-4.3442329700038	-13.8022870692206	2.95783959329396e-28	4.56979510044658e-26
ENSG00000075420.15	ENSG00000075420	ENSG00000075420_016	chr3	dexseq_prepare_annotation2.py	exon	171905009	171905088	.	+	.	ENST00000421757__exon_number_016__gene_id_ENSG00000075420	FNDC3B	ENSG00000075420.15	-4.05053742416819	-15.1369706457792	3.01569179775015e-28	4.6538989151078e-26
ENSG00000227001.13	ENSG00000227001	ENSG00000227001_014	chr1	dexseq_prepare_annotation2.py	exon	21754280	21754451	.	-	.	ENST00000453025+ENST00000426482__exon_number_014__gene_id_ENSG00000227001	NBPF2P	ENSG00000227001.13	-1.72532663526174	-20.5042118280514	3.0504380805141e-28	4.70219508956351e-26
ENSG00000075151.23	ENSG00000075151	ENSG00000075151_024	chr1	dexseq_prepare_annotation2.py	exon	21191609	21191755	.	-	.	ENST00000374935+ENST00000374937+ENST00000264211+ENST00000537738+ENST00000602326+ENST00000400422+ENST00000536266__exon_number_024__gene_id_ENSG00000075151	EIF4G3	ENSG00000075151.23	-2.43483180698906	-27.1405269217229	3.10655134514838e-28	4.78328171920152e-26
ENSG00000114374.5	ENSG00000114374	ENSG00000114374_006	chrY	dexseq_prepare_annotation2.py	exon	14832522	14832670	.	+	.	ENST00000493168+ENST00000338981+ENST00000426564__exon_number_006__gene_id_ENSG00000114374	USP9Y	ENSG00000114374.5	-2.76207676814436	-13.4682504676094	3.21253713564399e-28	4.94088936639729e-26
ENSG00000164113.16	ENSG00000164113	ENSG00000164113_017	chr4	dexseq_prepare_annotation2.py	exon	123305062	123305121	.	+	.	ENST00000439307+ENST00000492454+ENST00000388724+ENST00000388725+ENST00000296513__exon_number_017__gene_id_ENSG00000164113	ADAD1	ENSG00000164113.16	-1.74036603194905	-15.3272286613813	3.26031794817396e-28	5.00872317749516e-26
ENSG00000155816	ENSG00000155816	ENSG00000155816_001	chr1	dexseq_prepare_annotation2.py	exon	240177648	240177735	.	+	.	ENST00000447095__exon_number_001__gene_id_ENSG00000155816	FMN2	ENSG00000155816	3.03539631901923	15.5542360008921	3.27445533769073e-28	5.02477708897639e-26
ENSG00000125835.ENSG00000088876.ENSG00000256566.30	ENSG00000125835+ENSG00000088876+ENSG00000256566	ENSG00000125835+ENSG00000088876+ENSG00000256566_031	chr20	dexseq_prepare_annotation2.py	exon	2505166	2505348	.	-	.	ENST00000445484__exon_number_031__gene_id_ENSG00000125835+ENSG00000088876+ENSG00000256566		ENSG00000125835.ENSG00000088876.ENSG00000256566.30	-1.93154360399382	-15.8017413697598	3.35198542832666e-28	5.13796398607186e-26
ENSG00000100201.9	ENSG00000100201	ENSG00000100201_010	chr22	dexseq_prepare_annotation2.py	exon	38884253	38884535	.	-	.	ENST00000444597+ENST00000216019+ENST00000431312__exon_number_010__gene_id_ENSG00000100201	DDX17	ENSG00000100201.9	1.95971731741804	14.3077759005713	3.58841002275189e-28	5.49417829854305e-26
ENSG00000134982.ENSG00000272869.ENSG00000258864.ENSG00000212643.ENSG00000153037.69	ENSG00000134982+ENSG00000272869+ENSG00000258864+ENSG00000212643+ENSG00000153037	ENSG00000134982+ENSG00000272869+ENSG00000258864+ENSG00000212643+ENSG00000153037_070	chr5	dexseq_prepare_annotation2.py	exon	112227335	112227422	.	+	.	ENST00000391338+ENST00000512790+ENST00000509024+ENST00000506997__exon_number_070__gene_id_ENSG00000134982+ENSG00000272869+ENSG00000258864+ENSG00000212643+ENSG00000153037		ENSG00000134982.ENSG00000272869.ENSG00000258864.ENSG00000212643.ENSG00000153037.69	-2.54523359786624	-16.0653156479178	3.6180969992891e-28	5.53341440855362e-26
ENSG00000182774.ENSG00000214575.ENSG00000260836.27	ENSG00000182774+ENSG00000214575+ENSG00000260836	ENSG00000182774+ENSG00000214575+ENSG00000260836_028	chr15	dexseq_prepare_annotation2.py	exon	83209204	83209207	.	-	.	ENST00000560229+ENST00000330244+ENST00000561157+ENST00000559273__exon_number_028__gene_id_ENSG00000182774+ENSG00000214575+ENSG00000260836		ENSG00000182774.ENSG00000214575.ENSG00000260836.27	-1.52648340082457	-13.9460122501714	3.9597813276213e-28	6.04918746828444e-26
ENSG00000144426.ENSG00000204196.52	ENSG00000144426+ENSG00000204196	ENSG00000144426+ENSG00000204196_053	chr2	dexseq_prepare_annotation2.py	exon	204037452	204037576	.	+	.	ENST00000449802+ENST00000414576__exon_number_053__gene_id_ENSG00000144426+ENSG00000204196		ENSG00000144426.ENSG00000204196.52	-2.68326728120242	-13.2371884290355	4.05912949392334e-28	6.19401342383485e-26
ENSG00000148343.4	ENSG00000148343	ENSG00000148343_005	chr9	dexseq_prepare_annotation2.py	exon	131799253	131799273	.	+	.	ENST00000406926+ENST00000277475+ENST00000358369__exon_number_005__gene_id_ENSG00000148343	FAM73B	ENSG00000148343.4	1.55744786372849	13.5035832634198	4.07257149029354e-28	6.20757381731354e-26
ENSG00000108312.4	ENSG00000108312	ENSG00000108312_005	chr17	dexseq_prepare_annotation2.py	exon	42284484	42284607	.	-	.	ENST00000393606+ENST00000533177+ENST00000527034+ENST00000343638+ENST00000302904+ENST00000436088__exon_number_005__gene_id_ENSG00000108312	UBTF	ENSG00000108312.4	-0.865166515829564	-14.4166331115372	4.09071533174574e-28	6.2282626381117e-26
ENSG00000123384	ENSG00000123384	ENSG00000123384_001	chr12	dexseq_prepare_annotation2.py	exon	57522276	57522281	.	+	.	ENST00000553277__exon_number_001__gene_id_ENSG00000123384	LRP1	ENSG00000123384	-1.77656553794071	-13.7460495884174	4.1495119197925e-28	6.31073148185675e-26
ENSG00000030582.1	ENSG00000030582	ENSG00000030582_002	chr17	dexseq_prepare_annotation2.py	exon	42422630	42422632	.	+	.	ENST00000588170+ENST00000589536__exon_number_002__gene_id_ENSG00000030582	GRN	ENSG00000030582.1	1.62843735073725	13.2876529798093	4.35763708622666e-28	6.61986770154792e-26
ENSG00000114353.9	ENSG00000114353	ENSG00000114353_010	chr3	dexseq_prepare_annotation2.py	exon	50288841	50289051	.	+	.	ENST00000490122__exon_number_010__gene_id_ENSG00000114353	GNAI2	ENSG00000114353.9	2.29486287519361	17.5435086120318	4.52410764321546e-28	6.86510663939912e-26
ENSG00000170160.ENSG00000188933.ENSG00000264892.ENSG00000266302.ENSG00000264729.ENSG00000272815.59	ENSG00000170160+ENSG00000188933+ENSG00000264892+ENSG00000266302+ENSG00000264729+ENSG00000272815	ENSG00000170160+ENSG00000188933+ENSG00000264892+ENSG00000266302+ENSG00000264729+ENSG00000272815_060	chr17	dexseq_prepare_annotation2.py	exon	16697973	16699356	.	+	.	ENST00000444558__exon_number_060__gene_id_ENSG00000170160+ENSG00000188933+ENSG00000264892+ENSG00000266302+ENSG00000264729+ENSG00000272815		ENSG00000170160.ENSG00000188933.ENSG00000264892.ENSG00000266302.ENSG00000264729.ENSG00000272815.59	-4.49781117150093	-13.7297376646169	4.57780391188003e-28	6.93886101957905e-26
ENSG00000137968.20	ENSG00000137968	ENSG00000137968_021	chr1	dexseq_prepare_annotation2.py	exon	75716895	75716979	.	-	.	ENST00000469525+ENST00000535611+ENST00000370855+ENST00000370859__exon_number_021__gene_id_ENSG00000137968	SLC44A5	ENSG00000137968.20	1.66837686893363	14.8559755986291	4.77349361531682e-28	7.2274406053153e-26
ENSG00000016864.30	ENSG00000016864	ENSG00000016864_031	chr3	dexseq_prepare_annotation2.py	exon	52735225	52735359	.	-	.	ENST00000497436__exon_number_031__gene_id_ENSG00000016864	GLT8D1	ENSG00000016864.30	-0.973785899457493	-14.1290848027037	4.88794452764722e-28	7.39251428356164e-26
ENSG00000241015.ENSG00000160336.2	ENSG00000241015+ENSG00000160336	ENSG00000241015+ENSG00000160336_003	chr19	dexseq_prepare_annotation2.py	exon	53935246	53935281	.	+	.	ENST00000447129+ENST00000424846+ENST00000454407__exon_number_003__gene_id_ENSG00000241015+ENSG00000160336		ENSG00000241015.ENSG00000160336.2	-1.70970833768506	-15.4614664521583	4.97385442249815e-28	7.51410444113698e-26
ENSG00000182871.28	ENSG00000182871	ENSG00000182871_029	chr21	dexseq_prepare_annotation2.py	exon	46913109	46913139	.	+	.	ENST00000342220+ENST00000355480+ENST00000359759+ENST00000400337+ENST00000459895__exon_number_029__gene_id_ENSG00000182871	COL18A1	ENSG00000182871.28	-2.34322138122387	-18.6738515199011	4.98478470212567e-28	7.52227748620773e-26
ENSG00000257062.ENSG00000111700.ENSG00000134538.ENSG00000205754.ENSG00000257046.52	ENSG00000257062+ENSG00000111700+ENSG00000134538+ENSG00000205754+ENSG00000257046	ENSG00000257062+ENSG00000111700+ENSG00000134538+ENSG00000205754+ENSG00000257046_053	chr12	dexseq_prepare_annotation2.py	exon	21284057	21284135	.	+	.	ENST00000590779+ENST00000592513+ENST00000593147+ENST00000585342__exon_number_053__gene_id_ENSG00000257062+ENSG00000111700+ENSG00000134538+ENSG00000205754+ENSG00000257046		ENSG00000257062.ENSG00000111700.ENSG00000134538.ENSG00000205754.ENSG00000257046.52	1.77110123549587	13.3936778443414	5.17293324227341e-28	7.79756741288574e-26
ENSG00000050438.8	ENSG00000050438	ENSG00000050438_009	chr12	dexseq_prepare_annotation2.py	exon	51818555	51818593	.	+	.	ENST00000453097__exon_number_009__gene_id_ENSG00000050438	SLC4A8	ENSG00000050438.8	2.55261441506515	16.2884309446634	5.23423123841921e-28	7.88124848801846e-26
ENSG00000095485.20	ENSG00000095485	ENSG00000095485_021	chr10	dexseq_prepare_annotation2.py	exon	102010031	102010089	.	-	.	ENST00000496796+ENST00000354105+ENST00000482452+ENST00000473842+ENST00000468709__exon_number_021__gene_id_ENSG00000095485	CWF19L1	ENSG00000095485.20	-3.5290275381913	-22.7061502458199	5.61019689268932e-28	8.43802097103859e-26
ENSG00000249700.39	ENSG00000249700	ENSG00000249700_040	chr4	dexseq_prepare_annotation2.py	exon	56253058	56253438	.	-	.	ENST00000608136__exon_number_040__gene_id_ENSG00000249700	SRD5A3-AS1	ENSG00000249700.39	1.58877535051856	14.8228031263971	5.62789228047343e-28	8.45530316850355e-26
ENSG00000108309.2	ENSG00000108309	ENSG00000108309_003	chr17	dexseq_prepare_annotation2.py	exon	42385951	42385963	.	+	.	ENST00000426726+ENST00000590834+ENST00000590941__exon_number_003__gene_id_ENSG00000108309	RUNDC3A	ENSG00000108309.2	-1.78239170467305	-14.642026931671	5.98723870694397e-28	8.98527595681865e-26
ENSG00000168615.26	ENSG00000168615	ENSG00000168615_027	chr8	dexseq_prepare_annotation2.py	exon	38940487	38940592	.	+	.	ENST00000487273+ENST00000481873__exon_number_027__gene_id_ENSG00000168615	ADAM9	ENSG00000168615.26	-2.75435811821748	-14.6411811963337	6.01314229508089e-28	9.01422289465112e-26
ENSG00000266009.ENSG00000264660.ENSG00000233098.ENSG00000244456.49	ENSG00000266009+ENSG00000264660+ENSG00000233098+ENSG00000244456	ENSG00000266009+ENSG00000264660+ENSG00000233098+ENSG00000244456_050	chr17	dexseq_prepare_annotation2.py	exon	20897403	20897455	.	+	.	ENST00000580056+ENST00000439794__exon_number_050__gene_id_ENSG00000266009+ENSG00000264660+ENSG00000233098+ENSG00000244456		ENSG00000266009.ENSG00000264660.ENSG00000233098.ENSG00000244456.49	-1.67685774457207	-13.2345147861864	6.17290978036935e-28	9.24355930814934e-26
ENSG00000151150.66	ENSG00000151150	ENSG00000151150_067	chr10	dexseq_prepare_annotation2.py	exon	61926634	61926654	.	-	.	ENST00000373827+ENST00000503366+ENST00000280772+ENST00000474360__exon_number_067__gene_id_ENSG00000151150	ANK3	ENSG00000151150.66	1.99489717060437	13.5926489212741	6.23208761409043e-28	9.32193065762086e-26
ENSG00000168003.8	ENSG00000168003	ENSG00000168003_009	chr11	dexseq_prepare_annotation2.py	exon	62644256	62644258	.	+	.	ENST00000377891__exon_number_009__gene_id_ENSG00000168003	SLC3A2	ENSG00000168003.8	-2.58186187339108	-20.1857160984346	6.77270571506375e-28	1.0119476860467e-25
ENSG00000087460.92	ENSG00000087460	ENSG00000087460_093	chr20	dexseq_prepare_annotation2.py	exon	57485030	57485040	.	+	.	ENST00000496934+ENST00000371075+ENST00000494081+ENST00000477931+ENST00000487862+ENST00000306090+ENST00000488546+ENST00000480232+ENST00000371085+ENST00000265620+ENST00000464624+ENST00000354359+ENST00000480975+ENST00000371102+ENST00000476196+ENST00000371100+ENST00000313949+ENST00000371095__exon_number_093__gene_id_ENSG00000087460	GNAS	ENSG00000087460.92	4.83998451197336	12.895539680811	7.00730811608095e-28	1.04585416763856e-25
ENSG00000108349.24	ENSG00000108349	ENSG00000108349_025	chr17	dexseq_prepare_annotation2.py	exon	38323751	38323865	.	+	.	ENST00000264645+ENST00000579238+ENST00000577605__exon_number_025__gene_id_ENSG00000108349	CASC3	ENSG00000108349.24	-3.18882977681277	-13.6513102842527	7.34281822314217e-28	1.09473064640363e-25
ENSG00000148337.11	ENSG00000148337	ENSG00000148337_012	chr9	dexseq_prepare_annotation2.py	exon	130929160	130929276	.	-	.	ENST00000485001+ENST00000491487__exon_number_012__gene_id_ENSG00000148337	CIZ1	ENSG00000148337.11	1.91146958811188	12.2623965280548	7.54067934598445e-28	1.12300082233799e-25
ENSG00000105135.14	ENSG00000105135	ENSG00000105135_015	chr19	dexseq_prepare_annotation2.py	exon	15226963	15227093	.	-	.	ENST00000533086+ENST00000524779+ENST00000534378+ENST00000263383+ENST00000525880+ENST00000596093+ENST00000534806__exon_number_015__gene_id_ENSG00000105135	ILVBL	ENSG00000105135.14	-5.15276753694917	-13.7314375411549	7.83878121093385e-28	1.16612139658332e-25
ENSG00000115970.31	ENSG00000115970	ENSG00000115970_032	chr2	dexseq_prepare_annotation2.py	exon	43657352	43657441	.	-	.	ENST00000469323+ENST00000415080+ENST00000402796+ENST00000330266+ENST00000405006+ENST00000485353+ENST00000408045+ENST00000405975__exon_number_032__gene_id_ENSG00000115970	THADA	ENSG00000115970.31	1.25019041309903	12.875621185289	8.05303248979443e-28	1.19668765352979e-25
ENSG00000162825.1	ENSG00000162825	ENSG00000162825_002	chr1	dexseq_prepare_annotation2.py	exon	144146812	144147021	.	+	.	ENST00000369190+ENST00000412624+ENST00000369365__exon_number_002__gene_id_ENSG00000162825	NBPF8	ENSG00000162825.1	-0.771646747138494	-12.7829705731222	8.37338448918358e-28	1.24293680194725e-25
ENSG00000228192	ENSG00000228192	ENSG00000228192_001	chr1	dexseq_prepare_annotation2.py	exon	43300352	43300802	.	-	.	ENST00000414798__exon_number_001__gene_id_ENSG00000228192	RP11-342M1.3	ENSG00000228192	2.21222142947866	20.0965205903423	8.48230212769966e-28	1.25773434606665e-25
ENSG00000055163	ENSG00000055163	ENSG00000055163_001	chr5	dexseq_prepare_annotation2.py	exon	156693089	156693090	.	+	.	ENST00000523969__exon_number_001__gene_id_ENSG00000055163	CYFIP2	ENSG00000055163	1.98160572874069	13.5417401656519	8.51154196164749e-28	1.26069813966067e-25
ENSG00000123384.8	ENSG00000123384	ENSG00000123384_009	chr12	dexseq_prepare_annotation2.py	exon	57539010	57539273	.	+	.	ENST00000338962+ENST00000243077+ENST00000553277+ENST00000554174__exon_number_009__gene_id_ENSG00000123384	LRP1	ENSG00000123384.8	-1.89096573939308	-13.6248940733308	8.61025895875401e-28	1.27393502446529e-25
ENSG00000159216.15	ENSG00000159216	ENSG00000159216_016	chr21	dexseq_prepare_annotation2.py	exon	36259343	36259393	.	-	.	ENST00000437180+ENST00000475045+ENST00000399237+ENST00000399240+ENST00000300305+ENST00000358356+ENST00000486278+ENST00000455571+ENST00000325074+ENST00000344691__exon_number_016__gene_id_ENSG00000159216	RUNX1	ENSG00000159216.15	1.63383762506978	14.4180478986104	8.62228587810287e-28	1.27433083487141e-25
ENSG00000150672.ENSG00000256466.84	ENSG00000150672+ENSG00000256466	ENSG00000150672+ENSG00000256466_085	chr11	dexseq_prepare_annotation2.py	exon	84996264	84996409	.	-	.	ENST00000376104+ENST00000543673__exon_number_085__gene_id_ENSG00000150672+ENSG00000256466		ENSG00000150672.ENSG00000256466.84	3.51398465780577	14.9171871278497	8.69799011094076e-28	1.28412678054991e-25
ENSG00000113163.29	ENSG00000113163	ENSG00000113163_030	chr5	dexseq_prepare_annotation2.py	exon	74806937	74807330	.	-	.	ENST00000261415+ENST00000380494+ENST00000405807__exon_number_030__gene_id_ENSG00000113163	COL4A3BP	ENSG00000113163.29	2.49598558426278	15.8525882518202	8.80550528719063e-28	1.2985928452052e-25
ENSG00000257062.ENSG00000111700.ENSG00000134538.ENSG00000205754.ENSG00000257046.16	ENSG00000257062+ENSG00000111700+ENSG00000134538+ENSG00000205754+ENSG00000257046	ENSG00000257062+ENSG00000111700+ENSG00000134538+ENSG00000205754+ENSG00000257046_017	chr12	dexseq_prepare_annotation2.py	exon	21028316	21028411	.	+	.	ENST00000261196+ENST00000381545+ENST00000553473+ENST00000544370+ENST00000540229__exon_number_017__gene_id_ENSG00000257062+ENSG00000111700+ENSG00000134538+ENSG00000205754+ENSG00000257046		ENSG00000257062.ENSG00000111700.ENSG00000134538.ENSG00000205754.ENSG00000257046.16	-0.93149445686402	-13.3056799518668	9.0774279345041e-28	1.33724742956872e-25
ENSG00000159216.19	ENSG00000159216	ENSG00000159216_020	chr21	dexseq_prepare_annotation2.py	exon	36262035	36262087	.	-	.	ENST00000399237__exon_number_020__gene_id_ENSG00000159216	RUNX1	ENSG00000159216.19	2.10258425156051	14.4020533571086	9.37676116968459e-28	1.37985217528014e-25
ENSG00000148343.6	ENSG00000148343	ENSG00000148343_007	chr9	dexseq_prepare_annotation2.py	exon	131802067	131802165	.	+	.	ENST00000450073__exon_number_007__gene_id_ENSG00000148343	FAM73B	ENSG00000148343.6	1.5875121448199	13.3629462955478	9.88317480995754e-28	1.45280537414076e-25
ENSG00000070366.46	ENSG00000070366	ENSG00000070366_047	chr17	dexseq_prepare_annotation2.py	exon	2147952	2148013	.	-	.	ENST00000570659+ENST00000354901+ENST00000263073+ENST00000544865__exon_number_047__gene_id_ENSG00000070366	SMG6	ENSG00000070366.46	1.68986505258007	14.5364334289448	1.02702048595264e-27	1.50807112671669e-25
ENSG00000066739.35	ENSG00000066739	ENSG00000066739_036	chr14	dexseq_prepare_annotation2.py	exon	96788449	96788591	.	-	.	ENST00000359933+ENST00000488421__exon_number_036__gene_id_ENSG00000066739	ATG2B	ENSG00000066739.35	-3.20812647499302	-13.9956871651488	1.03224185033385e-27	1.51410656856235e-25
ENSG00000112146.ENSG00000242865.32	ENSG00000112146+ENSG00000242865	ENSG00000112146+ENSG00000242865_033	chr6	dexseq_prepare_annotation2.py	exon	52958275	52958359	.	+	.	ENST00000484436+ENST00000370939+ENST00000473318+ENST00000474457+ENST00000323557+ENST00000244426__exon_number_033__gene_id_ENSG00000112146+ENSG00000242865		ENSG00000112146.ENSG00000242865.32	2.25174445238893	14.6975796113098	1.04901122131895e-27	1.5370495924244e-25
ENSG00000162434.7	ENSG00000162434	ENSG00000162434_008	chr1	dexseq_prepare_annotation2.py	exon	65306928	65306941	.	-	.	ENST00000481702+ENST00000342505__exon_number_008__gene_id_ENSG00000162434	JAK1	ENSG00000162434.7	-1.25473461458957	-14.2401797215056	1.05417433961367e-27	1.54295568996923e-25
ENSG00000167380.34	ENSG00000167380	ENSG00000167380_035	chr19	dexseq_prepare_annotation2.py	exon	44679137	44679186	.	+	.	ENST00000413984+ENST00000300823+ENST00000588742+ENST00000588883__exon_number_035__gene_id_ENSG00000167380	ZNF226	ENSG00000167380.34	3.16973210228255	13.5901500595002	1.06168829957342e-27	1.55228626092244e-25
ENSG00000106327.43	ENSG00000106327	ENSG00000106327_044	chr7	dexseq_prepare_annotation2.py	exon	100240345	100240402	.	-	.	ENST00000474947__exon_number_044__gene_id_ENSG00000106327	TFR2	ENSG00000106327.43	-5.6742105111513	-14.8756484894044	1.06326785150772e-27	1.55292947825726e-25
ENSG00000257062.ENSG00000111700.ENSG00000134538.ENSG00000205754.ENSG00000257046.17	ENSG00000257062+ENSG00000111700+ENSG00000134538+ENSG00000205754+ENSG00000257046	ENSG00000257062+ENSG00000111700+ENSG00000134538+ENSG00000205754+ENSG00000257046_018	chr12	dexseq_prepare_annotation2.py	exon	21030706	21030870	.	+	.	ENST00000261196+ENST00000381545+ENST00000553473+ENST00000544370+ENST00000540229__exon_number_018__gene_id_ENSG00000257062+ENSG00000111700+ENSG00000134538+ENSG00000205754+ENSG00000257046		ENSG00000257062.ENSG00000111700.ENSG00000134538.ENSG00000205754.ENSG00000257046.17	-0.981099501378916	-13.2723259867078	1.12345588323773e-27	1.63907883127576e-25
ENSG00000150593.ENSG00000265827.10	ENSG00000150593+ENSG00000265827	ENSG00000150593+ENSG00000265827_011	chr10	dexseq_prepare_annotation2.py	exon	112642761	112642855	.	+	.	ENST00000467574+ENST00000492932+ENST00000444997+ENST00000280154+ENST00000483670+ENST00000393104__exon_number_011__gene_id_ENSG00000150593+ENSG00000265827		ENSG00000150593.ENSG00000265827.10	-1.30983858834036	-13.9781095941448	1.13922665667858e-27	1.66031014786759e-25
ENSG00000129084.ENSG00000256206.ENSG00000129083.3	ENSG00000129084+ENSG00000256206+ENSG00000129083	ENSG00000129084+ENSG00000256206+ENSG00000129083_004	chr11	dexseq_prepare_annotation2.py	exon	14479052	14479095	.	-	.	ENST00000249923__exon_number_004__gene_id_ENSG00000129084+ENSG00000256206+ENSG00000129083		ENSG00000129084.ENSG00000256206.ENSG00000129083.3	2.55310293143168	12.697053104036	1.15798643984177e-27	1.68584763031965e-25
ENSG00000075035	ENSG00000075035	ENSG00000075035_001	chr12	dexseq_prepare_annotation2.py	exon	108523248	108523366	.	+	.	ENST00000547525__exon_number_001__gene_id_ENSG00000075035	WSCD2	ENSG00000075035	2.04709024927933	14.8472580951045	1.21985474659812e-27	1.77402291093581e-25
ENSG00000198632.ENSG00000174368.25	ENSG00000198632+ENSG00000174368	ENSG00000198632+ENSG00000174368_026	chr7	dexseq_prepare_annotation2.py	exon	74984790	74984929	.	-	.	ENST00000513070+ENST00000310939+ENST00000414100+ENST00000442338__exon_number_026__gene_id_ENSG00000198632+ENSG00000174368		ENSG00000198632.ENSG00000174368.25	1.57105797680616	14.4978397390742	1.25130969579935e-27	1.81782748739329e-25
ENSG00000213398.ENSG00000124067.ENSG00000267660.64	ENSG00000213398+ENSG00000124067+ENSG00000267660	ENSG00000213398+ENSG00000124067+ENSG00000267660_065	chr16	dexseq_prepare_annotation2.py	exon	67984557	67984614	.	-	.	ENST00000576616+ENST00000537830+ENST00000338335+ENST00000422611+ENST00000573702+ENST00000574665+ENST00000572037+ENST00000570802+ENST00000573023+ENST00000541864+ENST00000316341__exon_number_065__gene_id_ENSG00000213398+ENSG00000124067+ENSG00000267660		ENSG00000213398.ENSG00000124067.ENSG00000267660.64	-3.94321687249971	-13.2545168831912	1.25892704792995e-27	1.82694581512535e-25
ENSG00000127419.28	ENSG00000127419	ENSG00000127419_029	chr4	dexseq_prepare_annotation2.py	exon	944995	945046	.	+	.	ENST00000264771+ENST00000452360+ENST00000513682+ENST00000515876+ENST00000504744+ENST00000504180+ENST00000508204+ENST00000507319+ENST00000514453+ENST00000515740+ENST00000515492+ENST00000513952+ENST00000509508+ENST00000502513+ENST00000510493+ENST00000514546+ENST00000438836__exon_number_029__gene_id_ENSG00000127419	TMEM175	ENSG00000127419.28	-2.10032176378984	-15.7588538960437	1.30542505314075e-27	1.89240803953544e-25
ENSG00000129422.14	ENSG00000129422	ENSG00000129422_015	chr8	dexseq_prepare_annotation2.py	exon	17511008	17512069	.	-	.	ENST00000517413__exon_number_015__gene_id_ENSG00000129422	MTUS1	ENSG00000129422.14	-1.97677105740252	-12.6779920923992	1.32743413696682e-27	1.92226851798149e-25
ENSG00000214717.ENSG00000169084.16	ENSG00000214717+ENSG00000169084	ENSG00000214717+ENSG00000169084_017	chrX	dexseq_prepare_annotation2.py	exon	2405744	2406226	.	-	.	ENST00000381223+ENST00000381222__exon_number_017__gene_id_ENSG00000214717+ENSG00000169084		ENSG00000214717.ENSG00000169084.16	1.72736606513715	19.0578476566822	1.33972022886453e-27	1.93800059900937e-25
ENSG00000148343.45	ENSG00000148343	ENSG00000148343_046	chr9	dexseq_prepare_annotation2.py	exon	131832526	131834350	.	+	.	ENST00000406926+ENST00000358369+ENST00000445183+ENST00000439290+ENST00000277475+ENST00000483458__exon_number_046__gene_id_ENSG00000148343	FAM73B	ENSG00000148343.45	-2.37117587480576	-13.3124821337775	1.35871233499807e-27	1.96338975348019e-25
ENSG00000013441.39	ENSG00000013441	ENSG00000013441_040	chr2	dexseq_prepare_annotation2.py	exon	201729382	201729385	.	-	.	ENST00000409403+ENST00000321356+ENST00000473565__exon_number_040__gene_id_ENSG00000013441	CLK1	ENSG00000013441.39	2.51771679458176	14.8090924964879	1.4675125663222e-27	2.11836371689648e-25
ENSG00000170448	ENSG00000170448	ENSG00000170448_001	chr4	dexseq_prepare_annotation2.py	exon	47849257	47849259	.	-	.	ENST00000381538+ENST00000502448+ENST00000464756__exon_number_001__gene_id_ENSG00000170448	NFXL1	ENSG00000170448	-0.948072390798991	-14.0488751316081	1.48576989215086e-27	2.1424487396161e-25
ENSG00000059769.ENSG00000244115.ENSG00000242616.13	ENSG00000059769+ENSG00000244115+ENSG00000242616	ENSG00000059769+ENSG00000244115+ENSG00000242616_014	chr9	dexseq_prepare_annotation2.py	exon	114431552	114432508	.	+	.	ENST00000374293+ENST00000374294+ENST00000556107__exon_number_014__gene_id_ENSG00000059769+ENSG00000244115+ENSG00000242616		ENSG00000059769.ENSG00000244115.ENSG00000242616.13	1.91927595188742	19.8581003385293	1.55387866972648e-27	2.23829159289238e-25
ENSG00000188897.69	ENSG00000188897	ENSG00000188897_070	chr16	dexseq_prepare_annotation2.py	exon	11582565	11582723	.	-	.	ENST00000344649+ENST00000598234+ENST00000595170__exon_number_070__gene_id_ENSG00000188897	CTD-3088G3.8	ENSG00000188897.69	-1.89551497886688	-14.1673976520186	1.55909030773656e-27	2.24342723299195e-25
ENSG00000148700.9	ENSG00000148700	ENSG00000148700_010	chr10	dexseq_prepare_annotation2.py	exon	111835376	111835467	.	+	.	ENST00000495661__exon_number_010__gene_id_ENSG00000148700	ADD3	ENSG00000148700.9	1.31197796889048	13.28798385494	1.5857913355112e-27	2.27944122274372e-25
ENSG00000188130.ENSG00000100429.58	ENSG00000188130+ENSG00000100429	ENSG00000188130+ENSG00000100429_059	chr22	dexseq_prepare_annotation2.py	exon	50688953	50689199	.	-	.	ENST00000497036__exon_number_059__gene_id_ENSG00000188130+ENSG00000100429		ENSG00000188130.ENSG00000100429.58	-2.07044503181603	-14.2932914982245	1.65989748355878e-27	2.38344837083356e-25
ENSG00000123384.13	ENSG00000123384	ENSG00000123384_014	chr12	dexseq_prepare_annotation2.py	exon	57548485	57549376	.	+	.	ENST00000554174__exon_number_014__gene_id_ENSG00000123384	LRP1	ENSG00000123384.13	-1.86693453374455	-13.5146969089665	1.67371120776577e-27	2.40075373840651e-25
ENSG00000136279.ENSG00000239775.22	ENSG00000136279+ENSG00000239775	ENSG00000136279+ENSG00000239775_023	chr7	dexseq_prepare_annotation2.py	exon	44092541	44092550	.	+	.	ENST00000464762__exon_number_023__gene_id_ENSG00000136279+ENSG00000239775		ENSG00000136279.ENSG00000239775.22	-1.99620972287177	-13.7928658025147	1.74668694859431e-27	2.50279485198844e-25
ENSG00000085872.ENSG00000105085.ENSG00000269578.ENSG00000214046.ENSG00000127526.ENSG00000269058.ENSG00000141979.ENSG00000268790.21	ENSG00000085872+ENSG00000105085+ENSG00000269578+ENSG00000214046+ENSG00000127526+ENSG00000269058+ENSG00000141979+ENSG00000268790	ENSG00000085872+ENSG00000105085+ENSG00000269578+ENSG00000214046+ENSG00000127526+ENSG00000269058+ENSG00000141979+ENSG00000268790_022	chr19	dexseq_prepare_annotation2.py	exon	16630527	16630636	.	-	.	ENST00000597261__exon_number_022__gene_id_ENSG00000085872+ENSG00000105085+ENSG00000269578+ENSG00000214046+ENSG00000127526+ENSG00000269058+ENSG00000141979+ENSG00000268790		ENSG00000085872.ENSG00000105085.ENSG00000269578.ENSG00000214046.ENSG00000127526.ENSG00000269058.ENSG00000141979.ENSG00000268790.21	-2.3314974257635	-12.1560451923788	1.75796137153689e-27	2.5163038047817e-25
ENSG00000148337.9	ENSG00000148337	ENSG00000148337_010	chr9	dexseq_prepare_annotation2.py	exon	130928900	130929037	.	-	.	ENST00000485001__exon_number_010__gene_id_ENSG00000148337	CIZ1	ENSG00000148337.9	1.76667360264576	12.1510750469294	1.82879984642136e-27	2.61495350128331e-25
ENSG00000186001.22	ENSG00000186001	ENSG00000186001_023	chr3	dexseq_prepare_annotation2.py	exon	197574743	197574829	.	+	.	ENST00000414675+ENST00000536618+ENST00000494069+ENST00000441090+ENST00000461674+ENST00000438796+ENST00000334859+ENST00000425562__exon_number_023__gene_id_ENSG00000186001	LRCH3	ENSG00000186001.22	-1.40352591029143	-14.0085671139925	1.8546383700249e-27	2.64911956780066e-25
ENSG00000197102.27	ENSG00000197102	ENSG00000197102_028	chr14	dexseq_prepare_annotation2.py	exon	102473345	102473445	.	+	.	ENST00000360184__exon_number_028__gene_id_ENSG00000197102	DYNC1H1	ENSG00000197102.27	-1.32089605612948	-13.0034733409625	1.91233161799492e-27	2.728666938108e-25
ENSG00000145388	ENSG00000145388	ENSG00000145388_001	chr4	dexseq_prepare_annotation2.py	exon	119606523	119606567	.	+	.	ENST00000388822__exon_number_001__gene_id_ENSG00000145388	METTL14	ENSG00000145388	2.47988353996466	17.1205234783163	1.9342259693061e-27	2.75702060836228e-25
ENSG00000159674.27	ENSG00000159674	ENSG00000159674_028	chr4	dexseq_prepare_annotation2.py	exon	1166634	1166661	.	-	.	ENST00000290902__exon_number_028__gene_id_ENSG00000159674	SPON2	ENSG00000159674.27	-1.25486066400445	-14.2606049891195	1.97117289177836e-27	2.80674834319709e-25
ENSG00000079215.7	ENSG00000079215	ENSG00000079215_008	chr5	dexseq_prepare_annotation2.py	exon	36608431	36608591	.	+	.	ENST00000265113+ENST00000513646+ENST00000512374+ENST00000416645+ENST00000513903+ENST00000505202+ENST00000506725+ENST00000504121+ENST00000381918__exon_number_008__gene_id_ENSG00000079215	SLC1A3	ENSG00000079215.7	1.76475404616373	16.6655211674444	2.05446214374697e-27	2.92229011421679e-25
ENSG00000148343.25	ENSG00000148343	ENSG00000148343_026	chr9	dexseq_prepare_annotation2.py	exon	131825566	131825595	.	+	.	ENST00000495975+ENST00000358369+ENST00000494608+ENST00000414342+ENST00000439290+ENST00000277475__exon_number_026__gene_id_ENSG00000148343	FAM73B	ENSG00000148343.25	-1.97275243241226	-13.2451194801934	2.0782715178027e-27	2.95307429527029e-25
ENSG00000088538.1	ENSG00000088538	ENSG00000088538_002	chr3	dexseq_prepare_annotation2.py	exon	50816106	50816189	.	+	.	ENST00000266037__exon_number_002__gene_id_ENSG00000088538	DOCK3	ENSG00000088538.1	-1.86779643107576	-13.1715616902757	2.13972609649926e-27	3.03722974991318e-25
ENSG00000070756.59	ENSG00000070756	ENSG00000070756_060	chr8	dexseq_prepare_annotation2.py	exon	101734221	101734264	.	-	.	ENST00000520142+ENST00000318607+ENST00000519004+ENST00000518196__exon_number_060__gene_id_ENSG00000070756	PABPC1	ENSG00000070756.59	2.09129312615928	14.3825014746252	2.2602327881149e-27	3.20494423868942e-25
ENSG00000140443.37	ENSG00000140443	ENSG00000140443_038	chr15	dexseq_prepare_annotation2.py	exon	99467011	99467104	.	+	.	ENST00000560343__exon_number_038__gene_id_ENSG00000140443	IGF1R	ENSG00000140443.37	-1.36024325771063	-12.9205348553139	2.29820885965187e-27	3.25540568272538e-25
ENSG00000169251.3	ENSG00000169251	ENSG00000169251_004	chr3	dexseq_prepare_annotation2.py	exon	160874759	160874843	.	+	.	ENST00000468606__exon_number_004__gene_id_ENSG00000169251	NMD3	ENSG00000169251.3	2.02196238310169	13.9667270470322	2.33503974367177e-27	3.30414185618818e-25
ENSG00000197077.15	ENSG00000197077	ENSG00000197077_016	chr22	dexseq_prepare_annotation2.py	exon	25573315	25573489	.	+	.	ENST00000494730+ENST00000401395+ENST00000358431+ENST00000406486__exon_number_016__gene_id_ENSG00000197077	KIAA1671	ENSG00000197077.15	-3.22806177604881	-17.5690940382612	2.34437608036392e-27	3.3139117774165e-25
ENSG00000125633.3	ENSG00000125633	ENSG00000125633_004	chr2	dexseq_prepare_annotation2.py	exon	118688619	118688726	.	-	.	ENST00000474546+ENST00000376300+ENST00000319432+ENST00000437999__exon_number_004__gene_id_ENSG00000125633	CCDC93	ENSG00000125633.3	-1.45983007676012	-13.8486140064709	2.35765437693365e-27	3.32922786509448e-25
ENSG00000145740.27	ENSG00000145740	ENSG00000145740_028	chr5	dexseq_prepare_annotation2.py	exon	68419253	68419366	.	+	.	ENST00000507354__exon_number_028__gene_id_ENSG00000145740	SLC30A5	ENSG00000145740.27	-2.23859456426353	-18.8467273697365	2.41719725791093e-27	3.40977452115682e-25
ENSG00000089053.20	ENSG00000089053	ENSG00000089053_021	chr12	dexseq_prepare_annotation2.py	exon	121764289	121764445	.	-	.	ENST00000538334+ENST00000535472__exon_number_021__gene_id_ENSG00000089053	ANAPC5	ENSG00000089053.20	-1.58158837568692	-13.539554688239	2.44775926883365e-27	3.4475564590464e-25
ENSG00000266542.ENSG00000172379.11	ENSG00000266542+ENSG00000172379	ENSG00000266542+ENSG00000172379_012	chr15	dexseq_prepare_annotation2.py	exon	80767565	80767921	.	+	.	ENST00000529181__exon_number_012__gene_id_ENSG00000266542+ENSG00000172379		ENSG00000266542.ENSG00000172379.11	-3.44528761677479	-14.5276491745325	2.4490409654259e-27	3.4475564590464e-25
ENSG00000126733.6	ENSG00000126733	ENSG00000126733_007	chrX	dexseq_prepare_annotation2.py	exon	85769282	85769394	.	+	.	ENST00000506327+ENST00000508860+ENST00000461604+ENST00000373125+ENST00000373131+ENST00000510272__exon_number_007__gene_id_ENSG00000126733	DACH2	ENSG00000126733.6	1.86030922070068	18.1318180218774	2.54542878992225e-27	3.57954535517374e-25
ENSG00000153113.61	ENSG00000153113	ENSG00000153113_062	chr5	dexseq_prepare_annotation2.py	exon	96077578	96077860	.	+	.	ENST00000508579__exon_number_062__gene_id_ENSG00000153113	CAST	ENSG00000153113.61	2.9566542560478	12.0501664225335	2.55856155959363e-27	3.59430420660975e-25
ENSG00000155363.52	ENSG00000155363	ENSG00000155363_053	chr1	dexseq_prepare_annotation2.py	exon	113242384	113242432	.	+	.	ENST00000490413+ENST00000494319+ENST00000369645+ENST00000369644+ENST00000496577+ENST00000413052+ENST00000468624+ENST00000357443+ENST00000495374__exon_number_053__gene_id_ENSG00000155363	MOV10	ENSG00000155363.52	-4.40747689989962	-16.6000663549173	2.61214090590275e-27	3.66579407646395e-25
ENSG00000142330.ENSG00000178623.53	ENSG00000142330+ENSG00000178623	ENSG00000142330+ENSG00000178623_054	chr2	dexseq_prepare_annotation2.py	exon	241570588	241570669	.	+	.	ENST00000319838+ENST00000430267__exon_number_054__gene_id_ENSG00000142330+ENSG00000178623		ENSG00000142330.ENSG00000178623.53	-1.38908185170456	-12.9011300736874	2.61757108991879e-27	3.6696353879626e-25
ENSG00000215021.ENSG00000238795.45	ENSG00000215021+ENSG00000238795	ENSG00000215021+ENSG00000238795_046	chr12	dexseq_prepare_annotation2.py	exon	7079917	7079988	.	-	.	ENST00000535923__exon_number_046__gene_id_ENSG00000215021+ENSG00000238795		ENSG00000215021.ENSG00000238795.45	2.28220885968059	14.2022417376359	2.67991501269733e-27	3.7531755296529e-25
ENSG00000135636.29	ENSG00000135636	ENSG00000135636_030	chr2	dexseq_prepare_annotation2.py	exon	71797268	71797358	.	+	.	ENST00000461565__exon_number_030__gene_id_ENSG00000135636	DYSF	ENSG00000135636.29	1.53245600950618	12.8950620952842	2.72626941760573e-27	3.81417407319178e-25
ENSG00000169251	ENSG00000169251	ENSG00000169251_001	chr3	dexseq_prepare_annotation2.py	exon	160822484	160822609	.	+	.	ENST00000468606__exon_number_001__gene_id_ENSG00000169251	NMD3	ENSG00000169251	2.00796588527598	13.9353152308873	2.77613701335362e-27	3.87995756306316e-25
ENSG00000167380.36	ENSG00000167380	ENSG00000167380_037	chr19	dexseq_prepare_annotation2.py	exon	44679312	44679582	.	+	.	ENST00000300823+ENST00000588883__exon_number_037__gene_id_ENSG00000167380	ZNF226	ENSG00000167380.36	3.15347536526596	13.4297251248541	2.79552658015717e-27	3.90305348871185e-25
ENSG00000123384.10	ENSG00000123384	ENSG00000123384_011	chr12	dexseq_prepare_annotation2.py	exon	57543463	57543842	.	+	.	ENST00000553277+ENST00000338962__exon_number_011__gene_id_ENSG00000123384	LRP1	ENSG00000123384.10	-1.96169673314667	-13.4290309725457	2.807270565707e-27	3.91543846650149e-25
ENSG00000108312.5	ENSG00000108312	ENSG00000108312_006	chr17	dexseq_prepare_annotation2.py	exon	42284608	42284735	.	-	.	ENST00000529383+ENST00000393606+ENST00000533177+ENST00000527034+ENST00000343638+ENST00000302904+ENST00000526094+ENST00000436088__exon_number_006__gene_id_ENSG00000108312	UBTF	ENSG00000108312.5	-0.920833828356898	-14.0567307275961	2.82957797728212e-27	3.94251638272293e-25
ENSG00000133958.47	ENSG00000133958	ENSG00000133958_048	chr14	dexseq_prepare_annotation2.py	exon	94148963	94149040	.	+	.	ENST00000256339+ENST00000553484+ENST00000393151+ENST00000555664__exon_number_048__gene_id_ENSG00000133958	UNC79	ENSG00000133958.47	-1.25589914692145	-14.497129486193	2.85283600910407e-27	3.97086214966889e-25
ENSG00000175221.18	ENSG00000175221	ENSG00000175221_019	chr19	dexseq_prepare_annotation2.py	exon	885770	885821	.	-	.	ENST00000395808+ENST00000325464+ENST00000589119+ENST00000312090+ENST00000606248+ENST00000269814+ENST00000607471+ENST00000592943__exon_number_019__gene_id_ENSG00000175221	MED16	ENSG00000175221.18	-2.03329503094511	-17.0045679159749	2.89154615213562e-27	4.02063591339862e-25
ENSG00000133606.41	ENSG00000133606	ENSG00000133606_042	chr7	dexseq_prepare_annotation2.py	exon	140179137	140179154	.	-	.	ENST00000443720+ENST00000255977+ENST00000437223+ENST00000481705+ENST00000496169+ENST00000495305+ENST00000498535__exon_number_042__gene_id_ENSG00000133606	MKRN1	ENSG00000133606.41	1.38589355896752	13.5099023961437	2.91928629859964e-27	4.05507019420262e-25
ENSG00000148337.2	ENSG00000148337	ENSG00000148337_003	chr9	dexseq_prepare_annotation2.py	exon	130928345	130928345	.	-	.	ENST00000538431+ENST00000485862+ENST00000393608+ENST00000541172+ENST00000372954+ENST00000357558+ENST00000325721+ENST00000471773__exon_number_003__gene_id_ENSG00000148337	CIZ1	ENSG00000148337.2	1.06424728799541	12.0900954915159	2.96825915136937e-27	4.11889785926324e-25
ENSG00000141002.ENSG00000267048.ENSG00000198211.ENSG00000258839.ENSG00000256390.ENSG00000258947.44	ENSG00000141002+ENSG00000267048+ENSG00000198211+ENSG00000258839+ENSG00000256390+ENSG00000258947	ENSG00000141002+ENSG00000267048+ENSG00000198211+ENSG00000258839+ENSG00000256390+ENSG00000258947_045	chr16	dexseq_prepare_annotation2.py	exon	89971160	89971345	.	+	.	ENST00000570116+ENST00000562193__exon_number_045__gene_id_ENSG00000141002+ENSG00000267048+ENSG00000198211+ENSG00000258839+ENSG00000256390+ENSG00000258947		ENSG00000141002.ENSG00000267048.ENSG00000198211.ENSG00000258839.ENSG00000256390.ENSG00000258947.44	-3.44944725489883	-12.1262343894027	3.11152351800783e-27	4.31330595349312e-25
ENSG00000105135.9	ENSG00000105135	ENSG00000105135_010	chr19	dexseq_prepare_annotation2.py	exon	15226671	15226695	.	-	.	ENST00000533086+ENST00000524779+ENST00000534378+ENST00000263383+ENST00000596093+ENST00000534806__exon_number_010__gene_id_ENSG00000105135	ILVBL	ENSG00000105135.9	-4.95859230756211	-13.4941506165434	3.20573968182017e-27	4.43939562218079e-25
ENSG00000125633.9	ENSG00000125633	ENSG00000125633_010	chr2	dexseq_prepare_annotation2.py	exon	118694316	118694477	.	-	.	ENST00000470650__exon_number_010__gene_id_ENSG00000125633	CCDC93	ENSG00000125633.9	-1.37912983627346	-13.7897835633109	3.28231293361122e-27	4.54082169060305e-25
ENSG00000167380.33	ENSG00000167380	ENSG00000167380_034	chr19	dexseq_prepare_annotation2.py	exon	44677388	44679136	.	+	.	ENST00000588883__exon_number_034__gene_id_ENSG00000167380	ZNF226	ENSG00000167380.33	3.14775300312855	13.3987796421678	3.37007091025365e-27	4.65749952056323e-25
ENSG00000267618.ENSG00000185379.ENSG00000092871.3	ENSG00000267618+ENSG00000185379+ENSG00000092871	ENSG00000267618+ENSG00000185379+ENSG00000092871_004	chr17	dexseq_prepare_annotation2.py	exon	33334891	33335251	.	-	.	ENST00000580569+ENST00000315249__exon_number_004__gene_id_ENSG00000267618+ENSG00000185379+ENSG00000092871		ENSG00000267618.ENSG00000185379.ENSG00000092871.3	-2.49039202733567	-14.8250848320411	3.43287310991983e-27	4.73948652552629e-25
ENSG00000173821.105	ENSG00000173821	ENSG00000173821_106	chr17	dexseq_prepare_annotation2.py	exon	78363689	78363717	.	+	.	ENST00000427003+ENST00000582970+ENST00000508628+ENST00000560083+ENST00000411702+ENST00000336301__exon_number_106__gene_id_ENSG00000173821	RNF213	ENSG00000173821.105	-3.62198865724905	-14.3005278033646	3.443768381538e-27	4.74971645796598e-25
ENSG00000123200.30	ENSG00000123200	ENSG00000123200_031	chr13	dexseq_prepare_annotation2.py	exon	46626833	46626881	.	-	.	ENST00000242848+ENST00000282007__exon_number_031__gene_id_ENSG00000123200	ZC3H13	ENSG00000123200.30	2.97426306379953	25.5305991137692	3.50044161642053e-27	4.82299977497247e-25
ENSG00000177239.47	ENSG00000177239	ENSG00000177239_048	chr9	dexseq_prepare_annotation2.py	exon	140003572	140003633	.	+	.	ENST00000540391+ENST00000371589+ENST00000536349+ENST00000480100+ENST00000474902+ENST00000535028__exon_number_048__gene_id_ENSG00000177239	MAN1B1	ENSG00000177239.47	-2.61702186483163	-14.4516719114452	3.58164120317629e-27	4.92989395791135e-25
ENSG00000170017.17	ENSG00000170017	ENSG00000170017_018	chr3	dexseq_prepare_annotation2.py	exon	105263446	105264032	.	+	.	ENST00000491388__exon_number_018__gene_id_ENSG00000170017	ALCAM	ENSG00000170017.17	-3.82015115911939	-18.0101422540263	3.68705097742834e-27	5.06986251807495e-25
ENSG00000131558.12	ENSG00000131558	ENSG00000131558_013	chr7	dexseq_prepare_annotation2.py	exon	133041141	133041327	.	+	.	ENST00000393161+ENST00000462055+ENST00000253861+ENST00000539845+ENST00000486013+ENST00000480840__exon_number_013__gene_id_ENSG00000131558	EXOC4	ENSG00000131558.12	-1.24113267757198	-12.4926972078091	3.83099050520527e-27	5.26247563682265e-25
ENSG00000260565.3	ENSG00000260565	ENSG00000260565_004	chr16	dexseq_prepare_annotation2.py	exon	2711383	2713082	.	-	.	ENST00000568395+ENST00000569465__exon_number_004__gene_id_ENSG00000260565	ERVK13-1	ENSG00000260565.3	2.60858583872921	17.9892470340811	3.9299454623806e-27	5.39296957021367e-25
ENSG00000187741.61	ENSG00000187741	ENSG00000187741_062	chr16	dexseq_prepare_annotation2.py	exon	89836992	89837042	.	-	.	ENST00000567284+ENST00000568369+ENST00000389301__exon_number_062__gene_id_ENSG00000187741	FANCA	ENSG00000187741.61	0.916170147589354	12.692535670534	3.94383408360022e-27	5.40658389406389e-25
ENSG00000141002.ENSG00000267048.ENSG00000198211.ENSG00000258839.ENSG00000256390.ENSG00000258947.46	ENSG00000141002+ENSG00000267048+ENSG00000198211+ENSG00000258839+ENSG00000256390+ENSG00000258947	ENSG00000141002+ENSG00000267048+ENSG00000198211+ENSG00000258839+ENSG00000256390+ENSG00000258947_047	chr16	dexseq_prepare_annotation2.py	exon	89971384	89971416	.	+	.	ENST00000263347+ENST00000570116+ENST00000263346+ENST00000562256__exon_number_047__gene_id_ENSG00000141002+ENSG00000267048+ENSG00000198211+ENSG00000258839+ENSG00000256390+ENSG00000258947		ENSG00000141002.ENSG00000267048.ENSG00000198211.ENSG00000258839.ENSG00000256390.ENSG00000258947.46	-1.65129264451341	-12.0946602154318	3.98772024464276e-27	5.46125301082145e-25
ENSG00000148700.5	ENSG00000148700	ENSG00000148700_006	chr10	dexseq_prepare_annotation2.py	exon	111767967	111767988	.	+	.	ENST00000484622+ENST00000459738+ENST00000356080+ENST00000277900+ENST00000487085__exon_number_006__gene_id_ENSG00000148700	ADD3	ENSG00000148700.5	1.33163045037565	13.1381786397878	4.08171266759477e-27	5.58436486019213e-25
ENSG00000102893.69	ENSG00000102893	ENSG00000102893_070	chr16	dexseq_prepare_annotation2.py	exon	47734255	47734259	.	+	.	ENST00000455779+ENST00000566319+ENST00000299167__exon_number_070__gene_id_ENSG00000102893	PHKB	ENSG00000102893.69	-2.1057099440781	-12.2049284791744	4.21675466452681e-27	5.76333508396264e-25
ENSG00000106327.42	ENSG00000106327	ENSG00000106327_043	chr7	dexseq_prepare_annotation2.py	exon	100240314	100240344	.	-	.	ENST00000462107+ENST00000474947__exon_number_043__gene_id_ENSG00000106327	TFR2	ENSG00000106327.42	-4.86069096429282	-14.587292001131	4.31074101884106e-27	5.88588924262941e-25
ENSG00000013441.9	ENSG00000013441	ENSG00000013441_010	chr2	dexseq_prepare_annotation2.py	exon	201718055	201718172	.	-	.	ENST00000409769+ENST00000321356+ENST00000473565+ENST00000496205+ENST00000409403+ENST00000461326+ENST00000461981+ENST00000434813+ENST00000472679+ENST00000432425+ENST00000464454__exon_number_010__gene_id_ENSG00000013441	CLK1	ENSG00000013441.9	1.4935452859246	14.5836996375833	4.38683879933894e-27	5.98379742411931e-25
ENSG00000085872.ENSG00000105085.ENSG00000269578.ENSG00000214046.ENSG00000127526.ENSG00000269058.ENSG00000141979.ENSG00000268790.101	ENSG00000085872+ENSG00000105085+ENSG00000269578+ENSG00000214046+ENSG00000127526+ENSG00000269058+ENSG00000141979+ENSG00000268790	ENSG00000085872+ENSG00000105085+ENSG00000269578+ENSG00000214046+ENSG00000127526+ENSG00000269058+ENSG00000141979+ENSG00000268790_102	chr19	dexseq_prepare_annotation2.py	exon	16739333	16739873	.	-	.	ENST00000598608__exon_number_102__gene_id_ENSG00000085872+ENSG00000105085+ENSG00000269578+ENSG00000214046+ENSG00000127526+ENSG00000269058+ENSG00000141979+ENSG00000268790		ENSG00000085872.ENSG00000105085.ENSG00000269578.ENSG00000214046.ENSG00000127526.ENSG00000269058.ENSG00000141979.ENSG00000268790.101	0.981566325595183	12.0352134417738	4.58713838462151e-27	6.2507558625722e-25
ENSG00000066777.50	ENSG00000066777	ENSG00000066777_051	chr8	dexseq_prepare_annotation2.py	exon	68208666	68208845	.	-	.	ENST00000262215__exon_number_051__gene_id_ENSG00000066777	ARFGEF1	ENSG00000066777.50	3.17175909369043	12.7618830223541	4.71935407812643e-27	6.42449772391663e-25
ENSG00000153113.66	ENSG00000153113	ENSG00000153113_067	chr5	dexseq_prepare_annotation2.py	exon	96079273	96079376	.	+	.	ENST00000515663+ENST00000484552__exon_number_067__gene_id_ENSG00000153113	CAST	ENSG00000153113.66	2.23956598193961	11.9733450630868	4.74414821900694e-27	6.45180484390637e-25
ENSG00000148343.43	ENSG00000148343	ENSG00000148343_044	chr9	dexseq_prepare_annotation2.py	exon	131832128	131832213	.	+	.	ENST00000406926+ENST00000492279+ENST00000358369+ENST00000445183+ENST00000439290+ENST00000277475+ENST00000483458__exon_number_044__gene_id_ENSG00000148343	FAM73B	ENSG00000148343.43	-2.26260891467295	-13.1137437257292	4.76256867683532e-27	6.47039826407097e-25
ENSG00000196208.32	ENSG00000196208	ENSG00000196208_033	chr2	dexseq_prepare_annotation2.py	exon	11752469	11752502	.	+	.	ENST00000396123+ENST00000472040__exon_number_033__gene_id_ENSG00000196208	GREB1	ENSG00000196208.32	-3.54775941161228	-14.3900039159914	4.8784351169684e-27	6.62121233151327e-25
ENSG00000163491.24	ENSG00000163491	ENSG00000163491_025	chr3	dexseq_prepare_annotation2.py	exon	27257223	27257371	.	-	.	ENST00000383771+ENST00000341435+ENST00000295720+ENST00000383770__exon_number_025__gene_id_ENSG00000163491	NEK10	ENSG00000163491.24	0.937360656819404	12.5749949808408	4.88498483447804e-27	6.62350476059521e-25
ENSG00000182903.ENSG00000251595.3	ENSG00000182903+ENSG00000251595	ENSG00000182903+ENSG00000251595_004	chr4	dexseq_prepare_annotation2.py	exon	420578	420762	.	-	.	ENST00000451020+ENST00000504019+ENST00000514396+ENST00000507854+ENST00000506646+ENST00000515578__exon_number_004__gene_id_ENSG00000182903+ENSG00000251595		ENSG00000182903.ENSG00000251595.3	2.49905598948807	16.0593538922165	4.90275402987926e-27	6.6409898945284e-25
ENSG00000166689.56	ENSG00000166689	ENSG00000166689_057	chr11	dexseq_prepare_annotation2.py	exon	16902906	16903166	.	-	.	ENST00000528637__exon_number_057__gene_id_ENSG00000166689	PLEKHA7	ENSG00000166689.56	-2.55706204403248	-12.6607448886269	4.91254004430967e-27	6.64763747982071e-25
ENSG00000198632.ENSG00000174368.26	ENSG00000198632+ENSG00000174368	ENSG00000198632+ENSG00000174368_027	chr7	dexseq_prepare_annotation2.py	exon	74984930	74984931	.	-	.	ENST00000513070+ENST00000414100__exon_number_027__gene_id_ENSG00000198632+ENSG00000174368		ENSG00000198632.ENSG00000174368.26	1.54414170324272	14.2256896981493	5.06133022886782e-27	6.84218537993186e-25
ENSG00000213398.ENSG00000124067.ENSG00000267660.68	ENSG00000213398+ENSG00000124067+ENSG00000267660	ENSG00000213398+ENSG00000124067+ENSG00000267660_069	chr16	dexseq_prepare_annotation2.py	exon	67984964	67985042	.	-	.	ENST00000573702__exon_number_069__gene_id_ENSG00000213398+ENSG00000124067+ENSG00000267660		ENSG00000213398.ENSG00000124067.ENSG00000267660.68	-3.86546031923909	-13.0350628608819	5.12318832096582e-27	6.91894452857334e-25
ENSG00000108349.14	ENSG00000108349	ENSG00000108349_015	chr17	dexseq_prepare_annotation2.py	exon	38318978	38319154	.	+	.	ENST00000264645+ENST00000474190+ENST00000418132__exon_number_015__gene_id_ENSG00000108349	CASC3	ENSG00000108349.14	-3.54911082837528	-13.3257399620908	5.23985062644253e-27	7.06779211059249e-25
ENSG00000113575.ENSG00000272772.ENSG00000113558.ENSG00000273345.ENSG00000006837.66	ENSG00000113575+ENSG00000272772+ENSG00000113558+ENSG00000273345+ENSG00000006837	ENSG00000113575+ENSG00000272772+ENSG00000113558+ENSG00000273345+ENSG00000006837_067	chr5	dexseq_prepare_annotation2.py	exon	133640096	133640113	.	-	.	ENST00000609383+ENST00000518409+ENST00000536186+ENST00000521118+ENST00000435240+ENST00000520693+ENST00000523054+ENST00000520515+ENST00000609654+ENST00000519312+ENST00000265334+ENST00000518990__exon_number_067__gene_id_ENSG00000113575+ENSG00000272772+ENSG00000113558+ENSG00000273345+ENSG00000006837		ENSG00000113575.ENSG00000272772.ENSG00000113558.ENSG00000273345.ENSG00000006837.66	-4.24022476856633	-11.7499009014582	5.24377716087461e-27	7.06779211059249e-25
ENSG00000117682.3	ENSG00000117682	ENSG00000117682_004	chr1	dexseq_prepare_annotation2.py	exon	26758820	26758829	.	+	.	ENST00000434391+ENST00000527611+ENST00000374186+ENST00000427245__exon_number_004__gene_id_ENSG00000117682	DHDDS	ENSG00000117682.3	3.64683195397355	12.849801665689	5.29849321762556e-27	7.13448394551563e-25
ENSG00000153113.56	ENSG00000153113	ENSG00000153113_057	chr5	dexseq_prepare_annotation2.py	exon	96077029	96077045	.	+	.	ENST00000511049+ENST00000348386+ENST00000341926+ENST00000510756+ENST00000511782+ENST00000515063+ENST00000512620+ENST00000395813+ENST00000395812+ENST00000513666+ENST00000509903+ENST00000510500+ENST00000359176+ENST00000510156+ENST00000338252+ENST00000504465+ENST00000508830+ENST00000511097+ENST00000325674+ENST00000508608+ENST00000309190__exon_number_057__gene_id_ENSG00000153113	CAST	ENSG00000153113.56	2.54712009068042	11.9569394408972	5.4119678690267e-27	7.28008514914769e-25
ENSG00000103343.ENSG00000103351.ENSG00000263212.ENSG00000262621.ENSG00000122390.2	ENSG00000103343+ENSG00000103351+ENSG00000263212+ENSG00000262621+ENSG00000122390	ENSG00000103343+ENSG00000103351+ENSG00000263212+ENSG00000262621+ENSG00000122390_003	chr16	dexseq_prepare_annotation2.py	exon	3434010	3434706	.	+	.	ENST00000576906__exon_number_003__gene_id_ENSG00000103343+ENSG00000103351+ENSG00000263212+ENSG00000262621+ENSG00000122390		ENSG00000103343.ENSG00000103351.ENSG00000263212.ENSG00000262621.ENSG00000122390.2	1.04884223447824	11.8855367710282	5.5253161318016e-27	7.42522932280284e-25
ENSG00000231074.ENSG00000270604.1	ENSG00000231074+ENSG00000270604	ENSG00000231074+ENSG00000270604_002	chr6	dexseq_prepare_annotation2.py	exon	30202135	30202227	.	-	.	ENST00000455957+ENST00000453558__exon_number_002__gene_id_ENSG00000231074+ENSG00000270604		ENSG00000231074.ENSG00000270604.1	2.39914981467881	14.931403240742	5.53265144813494e-27	7.42776172298526e-25
ENSG00000173890.ENSG00000242583.9	ENSG00000173890+ENSG00000242583	ENSG00000173890+ENSG00000242583_010	chr3	dexseq_prepare_annotation2.py	exon	169780032	169780220	.	+	.	ENST00000461049__exon_number_010__gene_id_ENSG00000173890+ENSG00000242583		ENSG00000173890.ENSG00000242583.9	1.87307951314399	16.0232294609905	5.6423086786355e-27	7.56016304464491e-25
ENSG00000254485.ENSG00000196220.ENSG00000206573.109	ENSG00000254485+ENSG00000196220+ENSG00000206573	ENSG00000254485+ENSG00000196220+ENSG00000206573_110	chr3	dexseq_prepare_annotation2.py	exon	9439983	9440051	.	-	.	ENST00000521708__exon_number_110__gene_id_ENSG00000254485+ENSG00000196220+ENSG00000206573		ENSG00000254485.ENSG00000196220.ENSG00000206573.109	-3.99216942669971	-11.9702669618982	5.64236815693005e-27	7.56016304464491e-25
ENSG00000116731.34	ENSG00000116731	ENSG00000116731_035	chr1	dexseq_prepare_annotation2.py	exon	14149995	14151560	.	+	.	ENST00000235372+ENST00000376048__exon_number_035__gene_id_ENSG00000116731	PRDM2	ENSG00000116731.34	4.39267314553162	14.3607591356239	5.64917414535645e-27	7.56184688865705e-25
ENSG00000003756.ENSG00000004534.140	ENSG00000003756+ENSG00000004534	ENSG00000003756+ENSG00000004534_141	chr3	dexseq_prepare_annotation2.py	exon	50154609	50154682	.	+	.	ENST00000464988+ENST00000475590__exon_number_141__gene_id_ENSG00000003756+ENSG00000004534		ENSG00000003756.ENSG00000004534.140	-5.16736548464012	-12.4013059494121	5.74117332826459e-27	7.67745305125251e-25
ENSG00000005471.34	ENSG00000005471	ENSG00000005471_035	chr7	dexseq_prepare_annotation2.py	exon	87082260	87082451	.	-	.	ENST00000453593+ENST00000359206+ENST00000265723+ENST00000473795+ENST00000358400+ENST00000545634__exon_number_035__gene_id_ENSG00000005471	ABCB4	ENSG00000005471.34	-6.481650527789	-14.7158598231355	5.75162044220113e-27	7.68388296860217e-25
ENSG00000072609.ENSG00000196458.ENSG00000090615.38	ENSG00000072609+ENSG00000196458+ENSG00000090615	ENSG00000072609+ENSG00000196458+ENSG00000090615_039	chr12	dexseq_prepare_annotation2.py	exon	133405389	133405426	.	-	.	ENST00000537317+ENST00000545875+ENST00000456883__exon_number_039__gene_id_ENSG00000072609+ENSG00000196458+ENSG00000090615		ENSG00000072609.ENSG00000196458.ENSG00000090615.38	-7.70832884855464	-16.0168536623071	5.78406947722535e-27	7.719664989746e-25
ENSG00000173715.ENSG00000173653.7	ENSG00000173715+ENSG00000173653	ENSG00000173715+ENSG00000173653_008	chr11	dexseq_prepare_annotation2.py	exon	66512363	66512390	.	+	.	ENST00000531400+ENST00000525908+ENST00000527634+ENST00000346672+ENST00000527368+ENST00000532565+ENST00000540737+ENST00000360962__exon_number_008__gene_id_ENSG00000173715+ENSG00000173653		ENSG00000173715.ENSG00000173653.7	2.1164412106017	14.5247005155681	5.84868116222062e-27	7.79826062556083e-25
ENSG00000164924.16	ENSG00000164924	ENSG00000164924_017	chr8	dexseq_prepare_annotation2.py	exon	101936213	101936214	.	-	.	ENST00000523848+ENST00000395958+ENST00000419477+ENST00000395948+ENST00000480304+ENST00000522542+ENST00000457309+ENST00000395956+ENST00000353245+ENST00000518736+ENST00000522819+ENST00000521607+ENST00000395957+ENST00000521309+ENST00000395953+ENST00000395951__exon_number_017__gene_id_ENSG00000164924	YWHAZ	ENSG00000164924.16	1.51404957353755	13.0790601125875	5.92860809594521e-27	7.89710302453731e-25
ENSG00000153113.102	ENSG00000153113	ENSG00000153113_103	chr5	dexseq_prepare_annotation2.py	exon	96108760	96108937	.	+	.	ENST00000325674+ENST00000511049+ENST00000395813+ENST00000437034+ENST00000395812+ENST00000338252+ENST00000359176+ENST00000309190__exon_number_103__gene_id_ENSG00000153113	CAST	ENSG00000153113.102	-1.41475378292176	-11.9449522348188	5.9584298747e-27	7.92907581773189e-25
ENSG00000155066.22	ENSG00000155066	ENSG00000155066_023	chr2	dexseq_prepare_annotation2.py	exon	95944733	95944892	.	+	.	ENST00000542147+ENST00000317620+ENST00000431567+ENST00000403131+ENST00000487138+ENST00000478295+ENST00000317668__exon_number_023__gene_id_ENSG00000155066	PROM2	ENSG00000155066.22	1.96233325463198	19.325781204696	6.12371223189442e-27	8.14107214344933e-25
ENSG00000173068.11	ENSG00000173068	ENSG00000173068_012	chr9	dexseq_prepare_annotation2.py	exon	16435553	16436370	.	-	.	ENST00000418777+ENST00000484726+ENST00000545497+ENST00000411752+ENST00000380666+ENST00000380667+ENST00000380672__exon_number_012__gene_id_ENSG00000173068	BNC2	ENSG00000173068.11	1.31070542416076	16.3646487600585	6.22371163278321e-27	8.26595041973167e-25
ENSG00000148343.27	ENSG00000148343	ENSG00000148343_028	chr9	dexseq_prepare_annotation2.py	exon	131825910	131825910	.	+	.	ENST00000495975+ENST00000474639+ENST00000358369+ENST00000414342+ENST00000439290+ENST00000277475__exon_number_028__gene_id_ENSG00000148343	FAM73B	ENSG00000148343.27	-2.08326332596995	-13.0703794139779	6.26266984565975e-27	8.30959329949871e-25
ENSG00000153113.58	ENSG00000153113	ENSG00000153113_059	chr5	dexseq_prepare_annotation2.py	exon	96077198	96077284	.	+	.	ENST00000348386+ENST00000395813+ENST00000395812+ENST00000338252+ENST00000512620+ENST00000504465+ENST00000325674+ENST00000515063+ENST00000509903+ENST00000513666+ENST00000511097+ENST00000309190+ENST00000341926+ENST00000437034+ENST00000359176+ENST00000508608+ENST00000511049+ENST00000511782+ENST00000510156+ENST00000510500+ENST00000510756+ENST00000508830__exon_number_059__gene_id_ENSG00000153113	CAST	ENSG00000153113.58	2.77497197880507	11.9377520496528	6.31275222113288e-27	8.36789695444664e-25
ENSG00000148337.54	ENSG00000148337	ENSG00000148337_055	chr9	dexseq_prepare_annotation2.py	exon	130952636	130952723	.	-	.	ENST00000467178+ENST00000325721+ENST00000420484+ENST00000372948+ENST00000393608+ENST00000491954+ENST00000415526+ENST00000372938+ENST00000372954+ENST00000357558+ENST00000324544+ENST00000538431+ENST00000277465+ENST00000474442__exon_number_055__gene_id_ENSG00000148337	CIZ1	ENSG00000148337.54	-1.99831458621119	-11.990005138735	6.5625126323201e-27	8.69051417753511e-25
ENSG00000254615.ENSG00000164830.3	ENSG00000254615+ENSG00000164830	ENSG00000254615+ENSG00000164830_004	chr8	dexseq_prepare_annotation2.py	exon	107283933	107284033	.	+	.	ENST00000577661__exon_number_004__gene_id_ENSG00000254615+ENSG00000164830		ENSG00000254615.ENSG00000164830.3	1.94296504929877	13.0557193239972	6.87015522632852e-27	9.08908196336028e-25
ENSG00000166689.55	ENSG00000166689	ENSG00000166689_056	chr11	dexseq_prepare_annotation2.py	exon	16902831	16902905	.	-	.	ENST00000528637+ENST00000528376__exon_number_056__gene_id_ENSG00000166689	PLEKHA7	ENSG00000166689.55	-2.67077433363078	-12.6103323026925	6.95876072691306e-27	9.19737582904231e-25
ENSG00000148120.41	ENSG00000148120	ENSG00000148120_042	chr9	dexseq_prepare_annotation2.py	exon	97768282	97768482	.	+	.	ENST00000451893__exon_number_042__gene_id_ENSG00000148120	C9orf3	ENSG00000148120.41	1.33709580833802	12.9868589889124	6.97400212808853e-27	9.2085886432969e-25
ENSG00000103343.ENSG00000103351.ENSG00000263212.ENSG00000262621.ENSG00000122390	ENSG00000103343+ENSG00000103351+ENSG00000263212+ENSG00000262621+ENSG00000122390	ENSG00000103343+ENSG00000103351+ENSG00000263212+ENSG00000262621+ENSG00000122390_001	chr16	dexseq_prepare_annotation2.py	exon	3415099	3415111	.	+	.	ENST00000576906__exon_number_001__gene_id_ENSG00000103343+ENSG00000103351+ENSG00000263212+ENSG00000262621+ENSG00000122390		ENSG00000103343.ENSG00000103351.ENSG00000263212.ENSG00000262621.ENSG00000122390	1.0365289153546	11.8554228098124	7.06224900355569e-27	9.31608407519383e-25
ENSG00000100129.30	ENSG00000100129	ENSG00000100129_031	chr22	dexseq_prepare_annotation2.py	exon	38282711	38282771	.	+	.	ENST00000460638__exon_number_031__gene_id_ENSG00000100129	EIF3L	ENSG00000100129.30	2.21946778737425	15.6415720846483	7.14754659649275e-27	9.41948483621158e-25
ENSG00000105135.16	ENSG00000105135	ENSG00000105135_017	chr19	dexseq_prepare_annotation2.py	exon	15227219	15227272	.	-	.	ENST00000533086+ENST00000524779+ENST00000534378+ENST00000263383+ENST00000525880+ENST00000596093+ENST00000598709+ENST00000534806__exon_number_017__gene_id_ENSG00000105135	ILVBL	ENSG00000105135.16	-4.94782113809305	-13.3542906065755	7.36457969879499e-27	9.69612736053814e-25
ENSG00000069329	ENSG00000069329	ENSG00000069329_001	chr16	dexseq_prepare_annotation2.py	exon	46690054	46693588	.	-	.	ENST00000299138__exon_number_001__gene_id_ENSG00000069329	VPS35	ENSG00000069329	-1.65975605471853	-14.6622565265511	7.41328110534991e-27	9.7508260268602e-25
ENSG00000166689.33	ENSG00000166689	ENSG00000166689_034	chr11	dexseq_prepare_annotation2.py	exon	16822572	16822622	.	-	.	ENST00000525049+ENST00000525781+ENST00000531066+ENST00000525581+ENST00000355661+ENST00000530489+ENST00000448080+ENST00000531079__exon_number_034__gene_id_ENSG00000166689	PLEKHA7	ENSG00000166689.33	1.73289002781773	12.5968756484122	7.63644018798463e-27	1.00346653336172e-24
ENSG00000108312.7	ENSG00000108312	ENSG00000108312_008	chr17	dexseq_prepare_annotation2.py	exon	42284855	42284965	.	-	.	ENST00000529383+ENST00000393606+ENST00000533177+ENST00000527034+ENST00000343638+ENST00000302904+ENST00000526094+ENST00000436088+ENST00000529947__exon_number_008__gene_id_ENSG00000108312	UBTF	ENSG00000108312.7	-0.921063544453392	-13.8725457785865	7.64963339715836e-27	1.00423178625297e-24
ENSG00000166689.57	ENSG00000166689	ENSG00000166689_058	chr11	dexseq_prepare_annotation2.py	exon	17034625	17034889	.	-	.	ENST00000529213__exon_number_058__gene_id_ENSG00000166689	PLEKHA7	ENSG00000166689.57	-2.79141200490695	-12.595700446707	7.69866546816454e-27	1.00969590697823e-24
ENSG00000257108.ENSG00000007541.14	ENSG00000257108+ENSG00000007541	ENSG00000257108+ENSG00000007541_015	chr16	dexseq_prepare_annotation2.py	exon	620018	620061	.	+	.	ENST00000439574+ENST00000026218+ENST00000321878__exon_number_015__gene_id_ENSG00000257108+ENSG00000007541		ENSG00000257108.ENSG00000007541.14	-1.3305974160962	-13.7495590500283	7.73731307258456e-27	1.0137888850595e-24
ENSG00000153113.50	ENSG00000153113	ENSG00000153113_051	chr5	dexseq_prepare_annotation2.py	exon	96073553	96073651	.	+	.	ENST00000348386+ENST00000395813+ENST00000395812+ENST00000338252+ENST00000511782+ENST00000504465+ENST00000508608+ENST00000325674+ENST00000515063+ENST00000509903+ENST00000513666+ENST00000511097+ENST00000309190+ENST00000341926+ENST00000421689+ENST00000359176+ENST00000505143+ENST00000511049+ENST00000512620+ENST00000510156+ENST00000508197+ENST00000510756+ENST00000508830__exon_number_051__gene_id_ENSG0…	CAST	ENSG00000153113.50	2.73115088863649	11.9073366868636	8.05634959111513e-27	1.05457693538183e-24
ENSG00000164924.21	ENSG00000164924	ENSG00000164924_022	chr8	dexseq_prepare_annotation2.py	exon	101937144	101937149	.	-	.	ENST00000353245+ENST00000419477+ENST00000395958+ENST00000395948+ENST00000457309+ENST00000395956+ENST00000517727+ENST00000521309+ENST00000518736+ENST00000522819+ENST00000523848+ENST00000480304+ENST00000395957+ENST00000521607+ENST00000522542+ENST00000395953+ENST00000395951__exon_number_022__gene_id_ENSG00000164924	YWHAZ	ENSG00000164924.21	1.67180592706942	13.022611647018	8.46791320730652e-27	1.10738688005762e-24
ENSG00000030582	ENSG00000030582	ENSG00000030582_001	chr17	dexseq_prepare_annotation2.py	exon	42422614	42422629	.	+	.	ENST00000588170__exon_number_001__gene_id_ENSG00000030582	GRN	ENSG00000030582	1.65603075856712	12.8267215091435	8.94290230664523e-27	1.16838204086254e-24
ENSG00000258818.ENSG00000259171.ENSG00000214274	ENSG00000258818+ENSG00000259171+ENSG00000214274	ENSG00000258818+ENSG00000259171+ENSG00000214274_001	chr14	dexseq_prepare_annotation2.py	exon	21152259	21152335	.	+	.	ENST00000555835__exon_number_001__gene_id_ENSG00000258818+ENSG00000259171+ENSG00000214274		ENSG00000258818.ENSG00000259171.ENSG00000214274	3.11950561938407	17.7171414111425	9.06091527261306e-27	1.18266641901644e-24
ENSG00000007516.12	ENSG00000007516	ENSG00000007516_013	chr16	dexseq_prepare_annotation2.py	exon	1389497	1389565	.	+	.	ENST00000324385+ENST00000421665+ENST00000397488+ENST00000397489+ENST00000567825+ENST00000426824__exon_number_013__gene_id_ENSG00000007516	BAIAP3	ENSG00000007516.12	2.60316675498876	15.0337277706864	9.72633806440488e-27	1.26830517609786e-24
ENSG00000159216.22	ENSG00000159216	ENSG00000159216_023	chr21	dexseq_prepare_annotation2.py	exon	36421256	36421377	.	-	.	ENST00000300305__exon_number_023__gene_id_ENSG00000159216	RUNX1	ENSG00000159216.22	1.6804668470261	13.9554622187653	9.85817035496917e-27	1.28426701697953e-24
ENSG00000187240.78	ENSG00000187240	ENSG00000187240_079	chr11	dexseq_prepare_annotation2.py	exon	103153737	103153745	.	+	.	ENST00000525306+ENST00000375735+ENST00000398093__exon_number_079__gene_id_ENSG00000187240	DYNC2H1	ENSG00000187240.78	1.83234191905399	12.998308387666	9.87287969810472e-27	1.2849548212241e-24
ENSG00000090659.24	ENSG00000090659	ENSG00000090659_025	chr19	dexseq_prepare_annotation2.py	exon	7812421	7812450	.	-	.	ENST00000394173+ENST00000301357__exon_number_025__gene_id_ENSG00000090659	CD209	ENSG00000090659.24	3.01531947149606	21.3070020340176	1.00440525925887e-26	1.30598560556707e-24
ENSG00000182903.ENSG00000251595.8	ENSG00000182903+ENSG00000251595	ENSG00000182903+ENSG00000251595_009	chr4	dexseq_prepare_annotation2.py	exon	432373	432421	.	-	.	ENST00000506646__exon_number_009__gene_id_ENSG00000182903+ENSG00000251595		ENSG00000182903.ENSG00000251595.8	-3.87849237077982	-15.8708731930273	1.02232879254772e-26	1.32799572997654e-24
ENSG00000225190.46	ENSG00000225190	ENSG00000225190_047	chr17	dexseq_prepare_annotation2.py	exon	43568111	43568115	.	-	.	ENST00000586562__exon_number_047__gene_id_ENSG00000225190	PLEKHM1	ENSG00000225190.46	2.12680081361023	19.1292306224532	1.02328187783936e-26	1.32799572997654e-24
ENSG00000227195.21	ENSG00000227195	ENSG00000227195_022	chr20	dexseq_prepare_annotation2.py	exon	26172533	26172536	.	-	.	ENST00000609914+ENST00000594150+ENST00000601901+ENST00000596537+ENST00000608521+ENST00000598150+ENST00000598451+ENST00000432499+ENST00000609012+ENST00000600263+ENST00000596767+ENST00000596058+ENST00000597361+ENST00000597267+ENST00000596111+ENST00000601079+ENST00000609202+ENST00000608487+ENST00000427348+ENST00000593517+ENST00000601119+ENST00000597979+ENST00000596717+ENST00000609687__exon_number_02…	MIR663A	ENSG00000227195.21	1.04187477313201	12.3902713910833	1.03988517779215e-26	1.34825912009708e-24
ENSG00000148343.31	ENSG00000148343	ENSG00000148343_032	chr9	dexseq_prepare_annotation2.py	exon	131830274	131830293	.	+	.	ENST00000495975+ENST00000414342__exon_number_032__gene_id_ENSG00000148343	FAM73B	ENSG00000148343.31	-2.10088373216902	-12.9838872166764	1.08144870608137e-26	1.40081531208736e-24
ENSG00000148343.10	ENSG00000148343	ENSG00000148343_011	chr9	dexseq_prepare_annotation2.py	exon	131804680	131804785	.	+	.	ENST00000406926+ENST00000358369+ENST00000445183+ENST00000439290+ENST00000277475+ENST00000474534+ENST00000450073__exon_number_011__gene_id_ENSG00000148343	FAM73B	ENSG00000148343.10	1.59613368960827	12.9795449828692	1.11152312071991e-26	1.43840380903266e-24
ENSG00000155066.37	ENSG00000155066	ENSG00000155066_038	chr2	dexseq_prepare_annotation2.py	exon	95954231	95954254	.	+	.	ENST00000542147+ENST00000317620+ENST00000431567+ENST00000403131+ENST00000487138+ENST00000317668__exon_number_038__gene_id_ENSG00000155066	PROM2	ENSG00000155066.37	-1.99713821239584	-19.0925266418995	1.12673221673299e-26	1.45670226733922e-24
ENSG00000257062.ENSG00000111700.ENSG00000134538.ENSG00000205754.ENSG00000257046.15	ENSG00000257062+ENSG00000111700+ENSG00000134538+ENSG00000205754+ENSG00000257046	ENSG00000257062+ENSG00000111700+ENSG00000134538+ENSG00000205754+ENSG00000257046_016	chr12	dexseq_prepare_annotation2.py	exon	21028169	21028315	.	+	.	ENST00000381545+ENST00000540229+ENST00000261196+ENST00000553473+ENST00000540853+ENST00000544370__exon_number_016__gene_id_ENSG00000257062+ENSG00000111700+ENSG00000134538+ENSG00000205754+ENSG00000257046		ENSG00000257062.ENSG00000111700.ENSG00000134538.ENSG00000205754.ENSG00000257046.15	-0.936928028770056	-12.9106610547604	1.1356408599694e-26	1.46682818071517e-24
ENSG00000134853.ENSG00000145216.10	ENSG00000134853+ENSG00000145216	ENSG00000134853+ENSG00000145216_011	chr4	dexseq_prepare_annotation2.py	exon	54244696	54245239	.	+	.	ENST00000505125__exon_number_011__gene_id_ENSG00000134853+ENSG00000145216		ENSG00000134853.ENSG00000145216.10	3.17360282999893	12.8425508924707	1.18258140187615e-26	1.5260115519835e-24
ENSG00000196504.24	ENSG00000196504	ENSG00000196504_025	chr2	dexseq_prepare_annotation2.py	exon	153530112	153530220	.	-	.	ENST00000410080+ENST00000545856+ENST00000354363__exon_number_025__gene_id_ENSG00000196504	PRPF40A	ENSG00000196504.24	-2.63662050581498	-14.379679225103	1.18799193467465e-26	1.53154301761883e-24
ENSG00000114416.13	ENSG00000114416	ENSG00000114416_014	chr3	dexseq_prepare_annotation2.py	exon	180633248	180633316	.	+	.	ENST00000480918+ENST00000484042__exon_number_014__gene_id_ENSG00000114416	FXR1	ENSG00000114416.13	-3.0599885617876	-12.3001826716775	1.19585417054942e-26	1.54022174157144e-24
ENSG00000238542.ENSG00000163492.ENSG00000155657.158	ENSG00000238542+ENSG00000163492+ENSG00000155657	ENSG00000238542+ENSG00000163492+ENSG00000155657_159	chr2	dexseq_prepare_annotation2.py	exon	179515970	179516047	.	-	.	ENST00000446966+ENST00000589042+ENST00000426232+ENST00000342992+ENST00000591111__exon_number_159__gene_id_ENSG00000238542+ENSG00000163492+ENSG00000155657		ENSG00000238542.ENSG00000163492.ENSG00000155657.158	1.55621755175985	11.3879422584587	1.26035892564269e-26	1.62176893031683e-24
ENSG00000134982.ENSG00000272869.ENSG00000258864.ENSG00000212643.ENSG00000153037.70	ENSG00000134982+ENSG00000272869+ENSG00000258864+ENSG00000212643+ENSG00000153037	ENSG00000134982+ENSG00000272869+ENSG00000258864+ENSG00000212643+ENSG00000153037_071	chr5	dexseq_prepare_annotation2.py	exon	112227423	112228648	.	+	.	ENST00000391338+ENST00000512790+ENST00000506997__exon_number_071__gene_id_ENSG00000134982+ENSG00000272869+ENSG00000258864+ENSG00000212643+ENSG00000153037		ENSG00000134982.ENSG00000272869.ENSG00000258864.ENSG00000212643.ENSG00000153037.70	-2.57550148194514	-15.2163232170678	1.30312606455882e-26	1.67521773055884e-24
ENSG00000183185.6	ENSG00000183185	ENSG00000183185_007	chr3	dexseq_prepare_annotation2.py	exon	97731188	97731265	.	-	.	ENST00000470589+ENST00000472788__exon_number_007__gene_id_ENSG00000183185	GABRR3	ENSG00000183185.6	-1.86640534567143	-18.2499143576707	1.31509724828884e-26	1.6890137298075e-24
ENSG00000114423.35	ENSG00000114423	ENSG00000114423_036	chr3	dexseq_prepare_annotation2.py	exon	105588269	105588396	.	-	.	ENST00000443752__exon_number_036__gene_id_ENSG00000114423	CBLB	ENSG00000114423.35	1.43943262179798	13.4405108265776	1.32053088608254e-26	1.69439531312438e-24
ENSG00000159618.5	ENSG00000159618	ENSG00000159618_006	chr16	dexseq_prepare_annotation2.py	exon	57595968	57596069	.	+	.	ENST00000340339+ENST00000394361+ENST00000564983+ENST00000349457+ENST00000564607__exon_number_006__gene_id_ENSG00000159618	GPR114	ENSG00000159618.5	1.61419708474177	21.1679414856079	1.34914056626607e-26	1.72947636447205e-24
ENSG00000132740.1	ENSG00000132740	ENSG00000132740_002	chr11	dexseq_prepare_annotation2.py	exon	68671359	68671364	.	+	.	ENST00000255078+ENST00000544541__exon_number_002__gene_id_ENSG00000132740	IGHMBP2	ENSG00000132740.1	-2.87500345287003	-17.0362870177935	1.35133634297459e-26	1.73066305872292e-24
ENSG00000254634.ENSG00000183336.ENSG00000261740.27	ENSG00000254634+ENSG00000183336+ENSG00000261740	ENSG00000254634+ENSG00000183336+ENSG00000261740_028	chr16	dexseq_prepare_annotation2.py	exon	29465054	29465336	.	-	.	ENST00000565417__exon_number_028__gene_id_ENSG00000254634+ENSG00000183336+ENSG00000261740		ENSG00000254634.ENSG00000183336.ENSG00000261740.27	-1.88674292901832	-16.5545171048425	1.39855592333481e-26	1.78945558690202e-24
ENSG00000167380.35	ENSG00000167380	ENSG00000167380_036	chr19	dexseq_prepare_annotation2.py	exon	44679187	44679311	.	+	.	ENST00000413984+ENST00000300823+ENST00000588883__exon_number_036__gene_id_ENSG00000167380	ZNF226	ENSG00000167380.35	3.31883752987629	13.1596987396105	1.43047991711173e-26	1.82858543025389e-24
[truncated: 33,752 more rows]
