# Supplementary material for: The transcriptomic response of cells to a drug combination is more than the sum of the responses to the monotherapies
Source: eLife. 2020 Sep 18;9:e52707. doi: 10.7554/eLife.52707 (PMC7546737; doi:10.7554/eLife.52707)
Supplement: Source data 8. [file elife-52707-data8.zip › Supplementary Item 13 Differential Splicing/TMX_MFL_DMSO_singlet_12_dynsyn_exon_O_fcounts_O_flatten_exon_name.mtrx_genes_simes_test_rare_splicing_FDR_10]

V1	V3	V4	V5	V8	V9	V10	V12	NExons	P.Value	FDR
ENSG00000227195.65	ENSG00000227195	chr20	dexseq_prepare_annotation2.py	exon	.	-	.	MIR663A	44	4.62107596955951e-126	4.45803488151498e-122
ENSG00000161010.ENSG00000197226.119	ENSG00000161010+ENSG00000197226	chr5	dexseq_prepare_annotation2.py	exon	.	-	.		50	6.26524472140395e-126	4.45803488151498e-122
ENSG00000180448.47	ENSG00000180448	chr19	dexseq_prepare_annotation2.py	exon	.	+	.	HMHA1	35	1.14372667569403e-125	5.42545810726723e-122
ENSG00000214753.ENSG00000168000.ENSG00000234857.93	ENSG00000214753+ENSG00000168000+ENSG00000234857	chr11	dexseq_prepare_annotation2.py	exon	.	-	.		68	7.75212863216361e-120	2.75801356410801e-116
ENSG00000138744.ENSG00000198301.72	ENSG00000138744+ENSG00000198301	chr4	dexseq_prepare_annotation2.py	exon	.	-	.		40	2.85938262469392e-117	8.13837482640385e-114
ENSG00000215029.ENSG00000185945.51	ENSG00000215029+ENSG00000185945	chrX	dexseq_prepare_annotation2.py	exon	.	-	.		33	4.09191970726118e-117	9.70535155900564e-114
ENSG00000175216.68	ENSG00000175216	chr11	dexseq_prepare_annotation2.py	exon	.	-	.	CKAP5	26	1.22536838603266e-113	2.49117392880439e-110
ENSG00000172890.75	ENSG00000172890	chr11	dexseq_prepare_annotation2.py	exon	.	+	.	NADSYN1	51	2.55082864625975e-112	4.53760530811531e-109
ENSG00000079102.89	ENSG00000079102	chr8	dexseq_prepare_annotation2.py	exon	.	-	.	RUNX1T1	26	9.41144707839084e-108	1.488158926362e-104
ENSG00000091536.101	ENSG00000091536	chr17	dexseq_prepare_annotation2.py	exon	.	+	.	MYO15A	61	1.99941715760981e-106	2.84537055699451e-103
ENSG00000145362.95	ENSG00000145362	chr4	dexseq_prepare_annotation2.py	exon	.	+	.	ANK2	49	1.49919122498601e-99	1.93954457479782e-96
ENSG00000005884.32	ENSG00000005884	chr17	dexseq_prepare_annotation2.py	exon	.	+	.	ITGA3	20	5.42780067706451e-94	6.43691928627542e-91
ENSG00000077782.100	ENSG00000077782	chr8	dexseq_prepare_annotation2.py	exon	.	-	.	FGFR1	53	2.77633167138318e-92	3.0392289242657e-89
ENSG00000147099.36	ENSG00000147099	chrX	dexseq_prepare_annotation2.py	exon	.	-	.	HDAC8	31	9.19192255078602e-88	9.34358927287399e-85
ENSG00000223745.70	ENSG00000223745	chr1	dexseq_prepare_annotation2.py	exon	.	-	.	RP4-717I23.3	54	1.12261226204937e-86	1.06505967341497e-83
ENSG00000147642.66	ENSG00000147642	chr8	dexseq_prepare_annotation2.py	exon	.	-	.	SYBU	42	1.58827191429838e-85	1.41266860077376e-82
ENSG00000118900.37	ENSG00000118900	chr16	dexseq_prepare_annotation2.py	exon	.	+	.	UBN1	27	2.57309921119958e-85	2.15398675732831e-82
ENSG00000175224.87	ENSG00000175224	chr11	dexseq_prepare_annotation2.py	exon	.	+	.	ATG13	42	3.82724195481755e-83	3.02586001438937e-80
ENSG00000074054.71	ENSG00000074054	chr2	dexseq_prepare_annotation2.py	exon	.	-	.	CLASP1	50	2.19149248025301e-82	1.62427159460494e-79
ENSG00000115421.36	ENSG00000115421	chr2	dexseq_prepare_annotation2.py	exon	.	+	.	PAPOLG	27	2.28272306177351e-82	1.62427159460494e-79
ENSG00000236172.96	ENSG00000236172	chr2	dexseq_prepare_annotation2.py	exon	.	-	.	hsa-mir-7515	30	1.12107882880736e-79	7.59717752988456e-77
ENSG00000166747.73	ENSG00000166747	chr16	dexseq_prepare_annotation2.py	exon	.	-	.	AP1G1	39	1.71668321928762e-79	1.06933985176022e-76
ENSG00000141447.ENSG00000265750.61	ENSG00000141447+ENSG00000265750	chr18	dexseq_prepare_annotation2.py	exon	.	-	.		32	1.72825638328192e-79	1.06933985176022e-76
ENSG00000114735.29	ENSG00000114735	chr3	dexseq_prepare_annotation2.py	exon	.	+	.	HEMK1	28	2.2768858841972e-79	1.35009845908376e-76
ENSG00000212091.ENSG00000144061.44	ENSG00000212091+ENSG00000144061	chr2	dexseq_prepare_annotation2.py	exon	.	-	.		27	2.41041803355018e-79	1.37210636141811e-76
ENSG00000148337.72	ENSG00000148337	chr9	dexseq_prepare_annotation2.py	exon	.	-	.	CIZ1	52	2.60074826440764e-79	1.42350955964558e-76
ENSG00000142512.33	ENSG00000142512	chr19	dexseq_prepare_annotation2.py	exon	.	-	.	SIGLEC10	27	1.44237671280617e-78	7.60239370368316e-76
ENSG00000133226.69	ENSG00000133226	chr1	dexseq_prepare_annotation2.py	exon	.	+	.	SRRM1	35	3.22310041939998e-76	1.63814078816004e-73
ENSG00000168397.53	ENSG00000168397	chr2	dexseq_prepare_annotation2.py	exon	.	+	.	ATG4B	41	1.39865042610752e-75	6.86351524618487e-73
ENSG00000058600.62	ENSG00000058600	chr16	dexseq_prepare_annotation2.py	exon	.	+	.	POLR3E	16	1.90105928889378e-75	9.01799158008245e-73
ENSG00000104490.71	ENSG00000104490	chr8	dexseq_prepare_annotation2.py	exon	.	-	.	NCALD	51	8.08173610298322e-75	3.71003827359852e-72
ENSG00000254485.ENSG00000196220.ENSG00000206573.110	ENSG00000254485+ENSG00000196220+ENSG00000206573	chr3	dexseq_prepare_annotation2.py	exon	.	-	.		66	1.27288447042692e-74	5.66075590582672e-72
ENSG00000250571.ENSG00000181638.ENSG00000264668.37	ENSG00000250571+ENSG00000181638+ENSG00000264668	chr8	dexseq_prepare_annotation2.py	exon	.	+	.		23	3.89319123496368e-74	1.6789092262051e-71
ENSG00000047188.40	ENSG00000047188	chr5	dexseq_prepare_annotation2.py	exon	.	+	.	YTHDC2	17	1.1667450645739e-73	4.88351441586798e-71
ENSG00000141458.51	ENSG00000141458	chr18	dexseq_prepare_annotation2.py	exon	.	-	.	NPC1	38	4.10670699930949e-73	1.66978706591924e-70
ENSG00000141646.ENSG00000267699.ENSG00000141642.58	ENSG00000141646+ENSG00000267699+ENSG00000141642	chr18	dexseq_prepare_annotation2.py	exon	.	+	.		30	6.70371952903355e-72	2.65001757271323e-69
ENSG00000264594.ENSG00000204580.145	ENSG00000264594+ENSG00000204580	chr6	dexseq_prepare_annotation2.py	exon	.	+	.		22	8.83183599024532e-72	3.39691508046436e-69
ENSG00000198632.ENSG00000174368.32	ENSG00000198632+ENSG00000174368	chr7	dexseq_prepare_annotation2.py	exon	.	-	.		26	1.39192768125071e-70	5.21276916628392e-68
ENSG00000013441.40	ENSG00000013441	chr2	dexseq_prepare_annotation2.py	exon	.	-	.	CLK1	23	7.00708418086648e-70	2.55686705071566e-67
ENSG00000169727.64	ENSG00000169727	chr17	dexseq_prepare_annotation2.py	exon	.	+	.	GPS1	41	1.15755614822962e-69	4.11829538636394e-67
ENSG00000221968.44	ENSG00000221968	chr11	dexseq_prepare_annotation2.py	exon	.	-	.	FADS3	21	9.9155478466122e-69	3.44166247329605e-66
ENSG00000163629.59	ENSG00000163629	chr4	dexseq_prepare_annotation2.py	exon	.	+	.	PTPN13	35	1.74743101833332e-68	5.92087876711941e-66
ENSG00000143341.115	ENSG00000143341	chr1	dexseq_prepare_annotation2.py	exon	.	+	.	HMCN1	38	1.15377321015083e-67	3.81845268689684e-65
ENSG00000124920.53	ENSG00000124920	chr11	dexseq_prepare_annotation2.py	exon	.	+	.	MYRF	21	1.8250547723012e-67	5.9028078328678e-65
ENSG00000163491.62	ENSG00000163491	chr3	dexseq_prepare_annotation2.py	exon	.	-	.	NEK10	40	5.34142355016023e-67	1.68919552316289e-64
ENSG00000167380.40	ENSG00000167380	chr19	dexseq_prepare_annotation2.py	exon	.	+	.	ZNF226	33	2.16991198101666e-66	6.71304726127133e-64
ENSG00000088247.ENSG00000266722.47	ENSG00000088247+ENSG00000266722	chr19	dexseq_prepare_annotation2.py	exon	.	-	.		33	5.56215260370619e-66	1.68414880219878e-63
ENSG00000170421.48	ENSG00000170421	chr12	dexseq_prepare_annotation2.py	exon	.	-	.	KRT8	34	5.15889288991921e-65	1.50388785320532e-62
ENSG00000103197.85	ENSG00000103197	chr16	dexseq_prepare_annotation2.py	exon	.	+	.	TSC2	54	5.17816771885748e-65	1.50388785320532e-62
ENSG00000066855.36	ENSG00000066855	chr8	dexseq_prepare_annotation2.py	exon	.	+	.	MTFR1	30	3.44243426346854e-64	9.77966486427479e-62
ENSG00000175356.40	ENSG00000175356	chr11	dexseq_prepare_annotation2.py	exon	.	-	.	SCUBE2	31	3.50476360113846e-64	9.77966486427479e-62
ENSG00000079215.33	ENSG00000079215	chr5	dexseq_prepare_annotation2.py	exon	.	+	.	SLC1A3	22	4.89763784249851e-64	1.34035161801147e-61
ENSG00000170448.29	ENSG00000170448	chr4	dexseq_prepare_annotation2.py	exon	.	-	.	NFXL1	24	5.00744184904895e-64	1.34454537648709e-61
ENSG00000085276.54	ENSG00000085276	chr3	dexseq_prepare_annotation2.py	exon	.	-	.	MECOM	15	1.25813965318084e-63	3.31566396378085e-61
ENSG00000148218.32	ENSG00000148218	chr9	dexseq_prepare_annotation2.py	exon	.	-	.	ALAD	27	3.45418123798409e-63	8.93753694504575e-61
ENSG00000067369.62	ENSG00000067369	chr15	dexseq_prepare_annotation2.py	exon	.	-	.	TP53BP1	36	7.08894639410393e-63	1.80147850240166e-60
ENSG00000108387.71	ENSG00000108387	chr17	dexseq_prepare_annotation2.py	exon	.	-	.	SEPT4	27	1.30353146413813e-62	3.25448355546486e-60
ENSG00000222750.ENSG00000103534.38	ENSG00000222750+ENSG00000103534	chr16	dexseq_prepare_annotation2.py	exon	.	+	.		26	1.88234702170624e-62	4.61856559756922e-60
ENSG00000147206.37	ENSG00000147206	chrX	dexseq_prepare_annotation2.py	exon	.	-	.	NXF3	20	2.08486464784819e-62	5.02876420398774e-60
ENSG00000142621.88	ENSG00000142621	chr1	dexseq_prepare_annotation2.py	exon	.	+	.	FHAD1	39	6.23244789247132e-62	1.47823276596266e-59
ENSG00000140575.74	ENSG00000140575	chr15	dexseq_prepare_annotation2.py	exon	.	+	.	IQGAP1	58	7.2667650525409e-62	1.69530054856901e-59
ENSG00000161013.62	ENSG00000161013	chr5	dexseq_prepare_annotation2.py	exon	.	-	.	MGAT4B	31	2.2331732122001e-61	5.12585290045479e-59
ENSG00000081479.75	ENSG00000081479	chr2	dexseq_prepare_annotation2.py	exon	.	-	.	LRP2	28	1.00905530487966e-60	2.27934381646705e-58
ENSG00000207945.ENSG00000100124.34	ENSG00000207945+ENSG00000100124	chr22	dexseq_prepare_annotation2.py	exon	.	-	.		17	3.39578982190336e-60	7.55085702429793e-58
ENSG00000182774.ENSG00000214575.ENSG00000260836.80	ENSG00000182774+ENSG00000214575+ENSG00000260836	chr15	dexseq_prepare_annotation2.py	exon	.	-	.		31	5.31212141738256e-60	1.16302769062725e-57
ENSG00000059769.ENSG00000244115.ENSG00000242616.15	ENSG00000059769+ENSG00000244115+ENSG00000242616	chr9	dexseq_prepare_annotation2.py	exon	.	+	.		14	1.04089857641373e-59	2.24439812741572e-57
ENSG00000201965.ENSG00000060971.47	ENSG00000201965+ENSG00000060971	chr3	dexseq_prepare_annotation2.py	exon	.	-	.		36	1.35622350288643e-58	2.88065920441446e-56
ENSG00000003756.ENSG00000004534.144	ENSG00000003756+ENSG00000004534	chr3	dexseq_prepare_annotation2.py	exon	.	+	.		49	1.75143673303604e-58	3.66539649232882e-56
ENSG00000213398.ENSG00000124067.ENSG00000267660.71	ENSG00000213398+ENSG00000124067+ENSG00000267660	chr16	dexseq_prepare_annotation2.py	exon	.	-	.		25	2.37052340979219e-58	4.88911864416705e-56
ENSG00000215012.ENSG00000185838.27	ENSG00000215012+ENSG00000185838	chr22	dexseq_prepare_annotation2.py	exon	.	-	.		22	3.62624164918791e-58	7.37214927279901e-56
ENSG00000048052.73	ENSG00000048052	chr7	dexseq_prepare_annotation2.py	exon	.	+	.	HDAC9	30	4.040774161906e-58	8.09919114057525e-56
ENSG00000148341.40	ENSG00000148341	chr9	dexseq_prepare_annotation2.py	exon	.	-	.	SH3GLB2	29	4.90564101075595e-58	9.69613572556498e-56
ENSG00000164941.70	ENSG00000164941	chr8	dexseq_prepare_annotation2.py	exon	.	+	.	INTS8	23	3.08627699855777e-57	6.0165490365035e-55
ENSG00000082397.92	ENSG00000082397	chr18	dexseq_prepare_annotation2.py	exon	.	-	.	EPB41L3	28	7.16681411944359e-57	1.37825583424056e-54
ENSG00000221978.57	ENSG00000221978	chr1	dexseq_prepare_annotation2.py	exon	.	-	.	CCNL2	20	8.31195149057673e-57	1.57716508883197e-54
ENSG00000128973.ENSG00000260007.ENSG00000129007.30	ENSG00000128973+ENSG00000260007+ENSG00000129007	chr15	dexseq_prepare_annotation2.py	exon	.	-	.		24	1.45013070381281e-56	2.71536974288949e-54
ENSG00000124721.101	ENSG00000124721	chr6	dexseq_prepare_annotation2.py	exon	.	+	.	DNAH8	50	1.62352327795931e-56	3.00056620371934e-54
ENSG00000151150.92	ENSG00000151150	chr10	dexseq_prepare_annotation2.py	exon	.	-	.	ANK3	34	1.79510721095515e-56	3.27515009219266e-54
ENSG00000123213.32	ENSG00000123213	chr5	dexseq_prepare_annotation2.py	exon	.	+	.	NLN	24	1.97939564140726e-56	3.56566827504643e-54
ENSG00000204316.ENSG00000188878.ENSG00000267426.121	ENSG00000204316+ENSG00000188878+ENSG00000267426	chr17	dexseq_prepare_annotation2.py	exon	.	-	.		42	2.94991082072566e-56	5.24752261121836e-54
ENSG00000074181.42	ENSG00000074181	chr19	dexseq_prepare_annotation2.py	exon	.	-	.	NOTCH3	42	4.46624266118757e-56	7.84680238411856e-54
ENSG00000164116.27	ENSG00000164116	chr4	dexseq_prepare_annotation2.py	exon	.	+	.	GUCY1A3	16	5.10017027340029e-56	8.85128331228775e-54
ENSG00000165949.32	ENSG00000165949	chr14	dexseq_prepare_annotation2.py	exon	.	+	.	IFI27	19	6.28920905715648e-56	1.07833414569149e-53
ENSG00000179603.48	ENSG00000179603	chr7	dexseq_prepare_annotation2.py	exon	.	-	.	GRM8	28	7.9944561470882e-56	1.35439411225253e-53
ENSG00000253729.106	ENSG00000253729	chr8	dexseq_prepare_annotation2.py	exon	.	-	.	PRKDC	73	8.50302773383736e-56	1.42360691388517e-53
ENSG00000175166.68	ENSG00000175166	chr3	dexseq_prepare_annotation2.py	exon	.	+	.	PSMD2	48	9.55354633045906e-56	1.56389954204366e-53
ENSG00000116688.30	ENSG00000116688	chr1	dexseq_prepare_annotation2.py	exon	.	+	.	MFN2	21	9.56076594461375e-56	1.56389954204366e-53
ENSG00000232732.49	ENSG00000232732	chr2	dexseq_prepare_annotation2.py	exon	.	-	.	AC073043.1	40	1.05019962767813e-55	1.69833987516903e-53
ENSG00000175287.ENSG00000095319.ENSG00000251184.106	ENSG00000175287+ENSG00000095319+ENSG00000251184	chr9	dexseq_prepare_annotation2.py	exon	.	+	.		31	1.82846018948888e-55	2.92368729849621e-53
ENSG00000148219.38	ENSG00000148219	chr9	dexseq_prepare_annotation2.py	exon	.	-	.	ASTN2	35	6.04882759886957e-55	9.56454061772366e-53
ENSG00000126883.95	ENSG00000126883	chr9	dexseq_prepare_annotation2.py	exon	.	+	.	NUP214	32	8.73812893666942e-55	1.36650893294223e-52
ENSG00000103671.28	ENSG00000103671	chr15	dexseq_prepare_annotation2.py	exon	.	+	.	TRIP4	16	9.49386369383768e-55	1.46855624159787e-52
ENSG00000030582.56	ENSG00000030582	chr17	dexseq_prepare_annotation2.py	exon	.	+	.	GRN	38	1.32171284184046e-54	2.02198593108605e-52
ENSG00000177565.40	ENSG00000177565	chr3	dexseq_prepare_annotation2.py	exon	.	-	.	TBL1XR1	34	1.33558202179811e-54	2.02198593108605e-52
ENSG00000114346.58	ENSG00000114346	chr3	dexseq_prepare_annotation2.py	exon	.	+	.	ECT2	40	7.313890582876e-54	1.09562080931482e-51
ENSG00000149179.51	ENSG00000149179	chr11	dexseq_prepare_annotation2.py	exon	.	+	.	C11orf49	39	9.19131897091465e-54	1.36251729453215e-51
ENSG00000196549.49	ENSG00000196549	chr3	dexseq_prepare_annotation2.py	exon	.	+	.	MME	30	9.45512926914962e-54	1.38717468689967e-51
ENSG00000252974.ENSG00000139116.68	ENSG00000252974+ENSG00000139116	chr12	dexseq_prepare_annotation2.py	exon	.	-	.		45	5.88997490671884e-53	8.55308498954244e-51
ENSG00000105576.69	ENSG00000105576	chr19	dexseq_prepare_annotation2.py	exon	.	-	.	TNPO2	45	1.0935183191198e-52	1.57190496963575e-50
ENSG00000089053.70	ENSG00000089053	chr12	dexseq_prepare_annotation2.py	exon	.	-	.	ANAPC5	30	1.13403190194004e-52	1.61384079965087e-50
ENSG00000271793.ENSG00000135317.ENSG00000135316.86	ENSG00000271793+ENSG00000135317+ENSG00000135316	chr6	dexseq_prepare_annotation2.py	exon	.	-	.		49	1.38666318796837e-52	1.95382216118592e-50
ENSG00000141527.49	ENSG00000141527	chr17	dexseq_prepare_annotation2.py	exon	.	+	.	CARD14	34	3.15338407358288e-52	4.39958909325078e-50
ENSG00000205336.173	ENSG00000205336	chr16	dexseq_prepare_annotation2.py	exon	.	+	.	GPR56	56	6.48781395072524e-52	8.96389129444378e-50
ENSG00000165124.57	ENSG00000165124	chr9	dexseq_prepare_annotation2.py	exon	.	-	.	SVEP1	34	1.58180320213437e-51	2.16448474707445e-49
ENSG00000166535.41	ENSG00000166535	chr12	dexseq_prepare_annotation2.py	exon	.	+	.	A2ML1	27	2.19511584917811e-51	2.97511368091939e-49
ENSG00000229807.29	ENSG00000229807	chrX	dexseq_prepare_annotation2.py	exon	.	-	.	XIST	19	4.68532767071025e-51	6.29027340395072e-49
ENSG00000141664.27	ENSG00000141664	chr18	dexseq_prepare_annotation2.py	exon	.	+	.	ZCCHC2	12	5.85368324650846e-51	7.78539871785626e-49
ENSG00000032219.44	ENSG00000032219	chr14	dexseq_prepare_annotation2.py	exon	.	+	.	ARID4A	36	5.94994036589879e-51	7.84014827288016e-49
ENSG00000196337.ENSG00000225950.30	ENSG00000196337+ENSG00000225950	chr19	dexseq_prepare_annotation2.py	exon	.	-	.		21	7.59931695951365e-51	9.92164033493934e-49
ENSG00000272084.ENSG00000127481.153	ENSG00000272084+ENSG00000127481	chr1	dexseq_prepare_annotation2.py	exon	.	-	.		120	1.07498527545093e-50	1.39073776863111e-48
ENSG00000263053.ENSG00000171282.43	ENSG00000263053+ENSG00000171282	chr17	dexseq_prepare_annotation2.py	exon	.	+	.		29	1.11544284499822e-50	1.43007811956483e-48
ENSG00000131037.57	ENSG00000131037	chr19	dexseq_prepare_annotation2.py	exon	.	+	.	EPS8L1	39	1.68537767161749e-50	2.14148300399898e-48
ENSG00000238542.ENSG00000163492.ENSG00000155657.407	ENSG00000238542+ENSG00000163492+ENSG00000155657	chr2	dexseq_prepare_annotation2.py	exon	.	-	.		133	2.42210461671518e-50	3.05035139827201e-48
ENSG00000132286.ENSG00000265264.ENSG00000179532.111	ENSG00000132286+ENSG00000265264+ENSG00000179532	chr11	dexseq_prepare_annotation2.py	exon	.	+	.		88	2.78197358102338e-50	3.47283035364418e-48
ENSG00000069329.36	ENSG00000069329	chr16	dexseq_prepare_annotation2.py	exon	.	-	.	VPS35	22	4.09504716152509e-50	5.06753183962292e-48
ENSG00000049759.95	ENSG00000049759	chr18	dexseq_prepare_annotation2.py	exon	.	+	.	NEDD4L	35	5.31661062713579e-50	6.47028621173904e-48
ENSG00000198947.100	ENSG00000198947	chrX	dexseq_prepare_annotation2.py	exon	.	-	.	DMD	32	5.31953823886915e-50	6.47028621173904e-48
ENSG00000113916.29	ENSG00000113916	chr3	dexseq_prepare_annotation2.py	exon	.	-	.	BCL6	17	6.29413733658887e-50	7.59083630822002e-48
ENSG00000099331.55	ENSG00000099331	chr19	dexseq_prepare_annotation2.py	exon	.	+	.	MYO9B	25	6.93156628986426e-50	8.28933780429061e-48
ENSG00000121940.ENSG00000162641.28	ENSG00000121940+ENSG00000162641	chr1	dexseq_prepare_annotation2.py	exon	.	-	.		18	8.83039190338338e-50	1.04721089314207e-47
ENSG00000198099.32	ENSG00000198099	chr4	dexseq_prepare_annotation2.py	exon	.	-	.	ADH4	28	1.00218437534454e-49	1.17868478062216e-47
ENSG00000148408.68	ENSG00000148408	chr9	dexseq_prepare_annotation2.py	exon	.	+	.	CACNA1B	39	1.48702350207425e-49	1.73457634901792e-47
ENSG00000149582.ENSG00000172425.73	ENSG00000149582+ENSG00000172425	chr11	dexseq_prepare_annotation2.py	exon	.	+	.		31	3.10906682403367e-49	3.5971650384409e-47
ENSG00000100129.34	ENSG00000100129	chr22	dexseq_prepare_annotation2.py	exon	.	+	.	EIF3L	16	3.72416531306185e-49	4.27408036856316e-47
ENSG00000113575.ENSG00000272772.ENSG00000113558.ENSG00000273345.ENSG00000006837.71	ENSG00000113575+ENSG00000272772+ENSG00000113558+ENSG00000273345+ENSG00000006837	chr5	dexseq_prepare_annotation2.py	exon	.	-	.		61	4.29559680375133e-49	4.89045104913481e-47
ENSG00000158286.41	ENSG00000158286	chr1	dexseq_prepare_annotation2.py	exon	.	+	.	RNF207	29	4.96399454878099e-49	5.6065560653732e-47
ENSG00000140199.59	ENSG00000140199	chr15	dexseq_prepare_annotation2.py	exon	.	-	.	SLC12A6	21	6.03237733337157e-49	6.75958754576463e-47
ENSG00000100372.44	ENSG00000100372	chr22	dexseq_prepare_annotation2.py	exon	.	-	.	SLC25A17	25	8.25297928458759e-49	9.17563657804422e-47
ENSG00000164924.55	ENSG00000164924	chr8	dexseq_prepare_annotation2.py	exon	.	-	.	YWHAZ	36	1.62467364213055e-48	1.79230469776432e-46
ENSG00000143322.29	ENSG00000143322	chr1	dexseq_prepare_annotation2.py	exon	.	-	.	ABL2	15	1.99397029420379e-48	2.18278394283185e-46
ENSG00000104915.30	ENSG00000104915	chr19	dexseq_prepare_annotation2.py	exon	.	-	.	STX10	20	3.19568587806924e-48	3.47158822372545e-46
ENSG00000149554.ENSG00000134910.77	ENSG00000149554+ENSG00000134910	chr11	dexseq_prepare_annotation2.py	exon	.	+	.		40	3.33142821076808e-48	3.59163294450307e-46
ENSG00000112655.56	ENSG00000112655	chr6	dexseq_prepare_annotation2.py	exon	.	+	.	PTK7	31	5.99582511565697e-48	6.41553287375296e-46
ENSG00000175203.70	ENSG00000175203	chr12	dexseq_prepare_annotation2.py	exon	.	-	.	DCTN2	33	8.3546928119843e-48	8.87280846323497e-46
ENSG00000141480.55	ENSG00000141480	chr17	dexseq_prepare_annotation2.py	exon	.	+	.	ARRB2	34	9.02999342634231e-48	9.5189508481687e-46
ENSG00000105287.54	ENSG00000105287	chr19	dexseq_prepare_annotation2.py	exon	.	-	.	PRKD2	34	1.16107201969161e-47	1.21494234648759e-45
ENSG00000144028.69	ENSG00000144028	chr2	dexseq_prepare_annotation2.py	exon	.	-	.	SNRNP200	20	1.24832059438119e-47	1.29670440719991e-45
ENSG00000092148.79	ENSG00000092148	chr14	dexseq_prepare_annotation2.py	exon	.	-	.	HECTD1	38	1.33952015356993e-47	1.38135589169954e-45
ENSG00000088538.52	ENSG00000088538	chr3	dexseq_prepare_annotation2.py	exon	.	+	.	DOCK3	38	1.9248157080474e-47	1.97065124756997e-45
ENSG00000153048.35	ENSG00000153048	chr16	dexseq_prepare_annotation2.py	exon	.	-	.	CARHSP1	23	2.27902370349174e-47	2.31662759459936e-45
ENSG00000136235.34	ENSG00000136235	chr7	dexseq_prepare_annotation2.py	exon	.	+	.	GPNMB	17	2.65778672044228e-47	2.68247963252582e-45
ENSG00000119650.ENSG00000119685.ENSG00000119686.142	ENSG00000119650+ENSG00000119685+ENSG00000119686	chr14	dexseq_prepare_annotation2.py	exon	.	+	.		52	2.75676749689876e-47	2.76278579213847e-45
ENSG00000036257.46	ENSG00000036257	chr2	dexseq_prepare_annotation2.py	exon	.	-	.	CUL3	29	6.46115124890815e-47	6.42997506456027e-45
ENSG00000147130.41	ENSG00000147130	chrX	dexseq_prepare_annotation2.py	exon	.	-	.	ZMYM3	20	1.0806641652582e-46	1.06798137054093e-44
ENSG00000205517.ENSG00000187266.67	ENSG00000205517+ENSG00000187266	chr19	dexseq_prepare_annotation2.py	exon	.	-	.		32	1.18813660250583e-46	1.16609462001796e-44
ENSG00000159363.54	ENSG00000159363	chr1	dexseq_prepare_annotation2.py	exon	.	-	.	ATP13A2	27	1.28068308690231e-46	1.24831513765115e-44
ENSG00000118515.80	ENSG00000118515	chr6	dexseq_prepare_annotation2.py	exon	.	-	.	SGK1	50	1.46007026521883e-46	1.41348707104281e-44
ENSG00000147606.ENSG00000214954.59	ENSG00000147606+ENSG00000214954	chr8	dexseq_prepare_annotation2.py	exon	.	+	.		15	1.7866065910373e-46	1.71791881061161e-44
ENSG00000174844.75	ENSG00000174844	chr3	dexseq_prepare_annotation2.py	exon	.	-	.	DNAH12	38	2.59054620851499e-46	2.47423242237429e-44
ENSG00000143226.ENSG00000244682.ENSG00000273112.ENSG00000072694.81	ENSG00000143226+ENSG00000244682+ENSG00000273112+ENSG00000072694	chr1	dexseq_prepare_annotation2.py	exon	.	+	.		43	2.71813318208517e-46	2.57878355428361e-44
ENSG00000166689.60	ENSG00000166689	chr11	dexseq_prepare_annotation2.py	exon	.	-	.	PLEKHA7	40	2.98011531068003e-46	2.80861066134354e-44
ENSG00000014641.36	ENSG00000014641	chr2	dexseq_prepare_annotation2.py	exon	.	+	.	MDH1	20	3.05666381288452e-46	2.86180149481313e-44
ENSG00000111641.57	ENSG00000111641	chr12	dexseq_prepare_annotation2.py	exon	.	-	.	NOP2	42	3.40599442869111e-46	3.16299371282581e-44
ENSG00000132142.102	ENSG00000132142	chr17	dexseq_prepare_annotation2.py	exon	.	-	.	ACACA	75	3.42281661004268e-46	3.16299371282581e-44
ENSG00000181090.64	ENSG00000181090	chr9	dexseq_prepare_annotation2.py	exon	.	+	.	EHMT1	16	4.86656090192242e-46	4.46813085130696e-44
ENSG00000080822.ENSG00000080819.85	ENSG00000080822+ENSG00000080819	chr3	dexseq_prepare_annotation2.py	exon	.	-	.		47	5.74104662823502e-46	5.23723298502645e-44
ENSG00000090372.50	ENSG00000090372	chr19	dexseq_prepare_annotation2.py	exon	.	-	.	STRN4	13	9.71776467604774e-46	8.80850376463919e-44
ENSG00000080823.99	ENSG00000080823	chr14	dexseq_prepare_annotation2.py	exon	.	-	.	MOK	32	9.82031358851515e-46	8.84511915684551e-44
ENSG00000174695.14	ENSG00000174695	chr5	dexseq_prepare_annotation2.py	exon	.	-	.	TMEM167A	11	1.30819621912611e-45	1.17087675436376e-43
ENSG00000103343.ENSG00000103351.ENSG00000263212.ENSG00000262621.ENSG00000122390.139	ENSG00000103343+ENSG00000103351+ENSG00000263212+ENSG00000262621+ENSG00000122390	chr16	dexseq_prepare_annotation2.py	exon	.	+	.		77	1.35743297595664e-45	1.20735179255244e-43
ENSG00000125633.37	ENSG00000125633	chr2	dexseq_prepare_annotation2.py	exon	.	-	.	CCDC93	29	1.42554961095911e-45	1.26006189525212e-43
ENSG00000168872.ENSG00000260537.ENSG00000157349.89	ENSG00000168872+ENSG00000260537+ENSG00000157349	chr16	dexseq_prepare_annotation2.py	exon	.	+	.		20	1.49520969082614e-45	1.31347710556462e-43
ENSG00000168314.33	ENSG00000168314	chr3	dexseq_prepare_annotation2.py	exon	.	+	.	MOBP	21	1.92426986897344e-45	1.68001745431662e-43
ENSG00000175198.32	ENSG00000175198	chr13	dexseq_prepare_annotation2.py	exon	.	+	.	PCCA	21	2.02945814269403e-45	1.76104992857798e-43
ENSG00000012061.30	ENSG00000012061	chr19	dexseq_prepare_annotation2.py	exon	.	-	.	ERCC1	24	2.94216589969031e-45	2.53757351021169e-43
ENSG00000048740.27	ENSG00000048740	chr10	dexseq_prepare_annotation2.py	exon	.	+	.	CELF2	12	3.03353329606139e-45	2.6006152009789e-43
ENSG00000266967.ENSG00000267060.ENSG00000108825.91	ENSG00000266967+ENSG00000267060+ENSG00000108825	chr17	dexseq_prepare_annotation2.py	exon	.	-	.		41	3.24769920943412e-45	2.76754535625491e-43
ENSG00000140853.105	ENSG00000140853	chr16	dexseq_prepare_annotation2.py	exon	.	+	.	NLRC5	24	4.18493894421607e-45	3.54499203066303e-43
ENSG00000170906.19	ENSG00000170906	chr19	dexseq_prepare_annotation2.py	exon	.	+	.	NDUFA3	15	5.09107413042264e-45	4.28704591420382e-43
ENSG00000173852.22	ENSG00000173852	chr7	dexseq_prepare_annotation2.py	exon	.	-	.	DPY19L1	15	6.48443724400481e-45	5.42823684820191e-43
ENSG00000133958.58	ENSG00000133958	chr14	dexseq_prepare_annotation2.py	exon	.	+	.	UNC79	21	6.89691147657175e-45	5.73976299550249e-43
ENSG00000113649.35	ENSG00000113649	chr5	dexseq_prepare_annotation2.py	exon	.	+	.	TCERG1	33	7.7707619580872e-45	6.41130565010546e-43
ENSG00000198691.62	ENSG00000198691	chr1	dexseq_prepare_annotation2.py	exon	.	-	.	ABCA4	31	7.79394193990756e-45	6.41130565010546e-43
ENSG00000070182.51	ENSG00000070182	chr14	dexseq_prepare_annotation2.py	exon	.	-	.	SPTB	25	1.48224112286773e-44	1.21228582870866e-42
ENSG00000125107.93	ENSG00000125107	chr16	dexseq_prepare_annotation2.py	exon	.	-	.	CNOT1	50	1.83728939980924e-44	1.49408373992488e-42
ENSG00000167178.30	ENSG00000167178	chr15	dexseq_prepare_annotation2.py	exon	.	+	.	ISLR2	14	1.89620944872034e-44	1.53323617413291e-42
ENSG00000137776.58	ENSG00000137776	chr15	dexseq_prepare_annotation2.py	exon	.	-	.	SLTM	46	2.42907237445614e-44	1.95300163620821e-42
ENSG00000123384.69	ENSG00000123384	chr12	dexseq_prepare_annotation2.py	exon	.	+	.	LRP1	34	2.62008172698872e-44	2.09474062116722e-42
ENSG00000185989.27	ENSG00000185989	chr13	dexseq_prepare_annotation2.py	exon	.	-	.	RASA3	21	3.18222577673489e-44	2.52995838149241e-42
ENSG00000138041.27	ENSG00000138041	chr2	dexseq_prepare_annotation2.py	exon	.	-	.	SMEK2	18	3.97737844954243e-44	3.14455959530213e-42
ENSG00000174093.ENSG00000197681.55	ENSG00000174093+ENSG00000197681	chr17	dexseq_prepare_annotation2.py	exon	.	-	.		36	4.18810053802734e-44	3.29286512467774e-42
ENSG00000227028.38	ENSG00000227028	chr2	dexseq_prepare_annotation2.py	exon	.	+	.	SLC8A1-AS1	29	4.55319855451919e-44	3.56025102359135e-42
ENSG00000100296.ENSG00000184117.77	ENSG00000100296+ENSG00000184117	chr22	dexseq_prepare_annotation2.py	exon	.	-	.		38	5.32323647124343e-44	4.13961629629864e-42
ENSG00000095564.45	ENSG00000095564	chr10	dexseq_prepare_annotation2.py	exon	.	+	.	BTAF1	35	6.75462118548778e-44	5.22418554840634e-42
ENSG00000240207.ENSG00000118855.66	ENSG00000240207+ENSG00000118855	chr3	dexseq_prepare_annotation2.py	exon	.	+	.		35	9.50183703030873e-44	7.30922393396344e-42
ENSG00000177239.30	ENSG00000177239	chr9	dexseq_prepare_annotation2.py	exon	.	+	.	MAN1B1	23	1.07311130636731e-43	8.21045537683501e-42
ENSG00000150433.46	ENSG00000150433	chr11	dexseq_prepare_annotation2.py	exon	.	-	.	TMEM218	25	1.48464713697041e-43	1.12984028910299e-41
ENSG00000013573.86	ENSG00000013573	chr12	dexseq_prepare_annotation2.py	exon	.	+	.	DDX11	39	1.52725229259726e-43	1.15608124340168e-41
ENSG00000055483.76	ENSG00000055483	chr17	dexseq_prepare_annotation2.py	exon	.	-	.	USP36	31	1.65504274853906e-43	1.24618589177033e-41
ENSG00000187741.92	ENSG00000187741	chr16	dexseq_prepare_annotation2.py	exon	.	-	.	FANCA	40	1.69130648209794e-43	1.26678855509136e-41
ENSG00000021300.50	ENSG00000021300	chr11	dexseq_prepare_annotation2.py	exon	.	+	.	PLEKHB1	19	1.92685069471665e-43	1.43565509091689e-41
ENSG00000228107.ENSG00000159259.ENSG00000159256.51	ENSG00000228107+ENSG00000159259+ENSG00000159256	chr21	dexseq_prepare_annotation2.py	exon	.	+	.		41	1.94440147980052e-43	1.44118632599173e-41
ENSG00000140943.52	ENSG00000140943	chr16	dexseq_prepare_annotation2.py	exon	.	-	.	MBTPS1	32	1.9769187563439e-43	1.4576958974886e-41
ENSG00000152894.77	ENSG00000152894	chr6	dexseq_prepare_annotation2.py	exon	.	-	.	PTPRK	55	2.0602917753084e-43	1.50887769945543e-41
ENSG00000025796.39	ENSG00000025796	chr6	dexseq_prepare_annotation2.py	exon	.	-	.	SEC63	35	2.06753672541501e-43	1.50887769945543e-41
ENSG00000175575.43	ENSG00000175575	chr11	dexseq_prepare_annotation2.py	exon	.	+	.	PAAF1	38	2.77353438017672e-43	2.01378406960688e-41
ENSG00000115361.16	ENSG00000115361	chr2	dexseq_prepare_annotation2.py	exon	.	-	.	ACADL	12	2.80515887605161e-43	2.02640690178124e-41
ENSG00000135249.30	ENSG00000135249	chr7	dexseq_prepare_annotation2.py	exon	.	+	.	RINT1	16	3.29077262173599e-43	2.36520127171338e-41
ENSG00000240891.ENSG00000144824.41	ENSG00000240891+ENSG00000144824	chr3	dexseq_prepare_annotation2.py	exon	.	+	.		26	3.76858482616331e-43	2.69501159101156e-41
ENSG00000173406.ENSG00000162600.75	ENSG00000173406+ENSG00000162600	chr1	dexseq_prepare_annotation2.py	exon	.	-	.		54	3.8032048279526e-43	2.70617039532967e-41
ENSG00000225697.70	ENSG00000225697	chr3	dexseq_prepare_annotation2.py	exon	.	-	.	SLC26A6	42	4.03881850413433e-43	2.8595236881759e-41
ENSG00000123243.33	ENSG00000123243	chr10	dexseq_prepare_annotation2.py	exon	.	-	.	ITIH5	32	5.34235432113882e-43	3.76371506654092e-41
ENSG00000039560.75	ENSG00000039560	chr5	dexseq_prepare_annotation2.py	exon	.	+	.	RAI14	25	6.93199381857309e-43	4.85956670108934e-41
ENSG00000152556.88	ENSG00000152556	chr12	dexseq_prepare_annotation2.py	exon	.	+	.	PFKM	27	7.87038509617399e-43	5.49036521096334e-41
ENSG00000175137.17	ENSG00000175137	chr1	dexseq_prepare_annotation2.py	exon	.	-	.	SH3BP5L	13	8.07718059163593e-43	5.60713936583273e-41
ENSG00000215462.ENSG00000102547.39	ENSG00000215462+ENSG00000102547	chr13	dexseq_prepare_annotation2.py	exon	.	-	.		25	9.17651302485906e-43	6.33936683770725e-41
ENSG00000018408.37	ENSG00000018408	chr3	dexseq_prepare_annotation2.py	exon	.	-	.	WWTR1	19	1.03151121637124e-42	7.09151503390296e-41
ENSG00000148343.46	ENSG00000148343	chr9	dexseq_prepare_annotation2.py	exon	.	+	.	FAM73B	34	1.09377848861277e-42	7.48344311127324e-41
ENSG00000215440.ENSG00000124222.ENSG00000254995.89	ENSG00000215440+ENSG00000124222+ENSG00000254995	chr20	dexseq_prepare_annotation2.py	exon	.	+	.		30	1.13658301379491e-42	7.73909706665805e-41
ENSG00000198626.121	ENSG00000198626	chr1	dexseq_prepare_annotation2.py	exon	.	+	.	RYR2	34	1.25946093248069e-42	8.53494691911078e-41
ENSG00000106571.24	ENSG00000106571	chr7	dexseq_prepare_annotation2.py	exon	.	-	.	GLI3	20	1.28094435392479e-42	8.63939293872213e-41
ENSG00000087191.62	ENSG00000087191	chr17	dexseq_prepare_annotation2.py	exon	.	+	.	PSMC5	27	1.31429552766102e-42	8.82251870478488e-41
ENSG00000151576.42	ENSG00000151576	chr3	dexseq_prepare_annotation2.py	exon	.	+	.	QTRTD1	35	1.33074043436545e-42	8.85497698454665e-41
ENSG00000104375.54	ENSG00000104375	chr8	dexseq_prepare_annotation2.py	exon	.	-	.	STK3	28	1.33157548639799e-42	8.85497698454665e-41
ENSG00000267534.ENSG00000130816.102	ENSG00000267534+ENSG00000130816	chr19	dexseq_prepare_annotation2.py	exon	.	-	.		53	1.3867168415214e-42	9.17877552171676e-41
ENSG00000075035.37	ENSG00000075035	chr12	dexseq_prepare_annotation2.py	exon	.	+	.	WSCD2	22	1.63351734467793e-42	1.07623080241257e-40
ENSG00000070366.49	ENSG00000070366	chr17	dexseq_prepare_annotation2.py	exon	.	-	.	SMG6	27	2.06398511268157e-42	1.35357475292956e-40
ENSG00000221983.24	ENSG00000221983	chr19	dexseq_prepare_annotation2.py	exon	.	+	.	UBA52	14	2.41972455176768e-42	1.57959174753238e-40
ENSG00000242086.ENSG00000215837.ENSG00000176945.136	ENSG00000242086+ENSG00000215837+ENSG00000176945	chr3	dexseq_prepare_annotation2.py	exon	.	+	.		46	2.76809225466006e-42	1.79875437790262e-40
ENSG00000166669.43	ENSG00000166669	chr16	dexseq_prepare_annotation2.py	exon	.	+	.	ATF7IP2	21	3.06778439803033e-42	1.98443817128953e-40
ENSG00000113360.77	ENSG00000113360	chr5	dexseq_prepare_annotation2.py	exon	.	-	.	DROSHA	48	3.22755996371073e-42	2.07834415581753e-40
ENSG00000260170.ENSG00000137767.ENSG00000104164.76	ENSG00000260170+ENSG00000137767+ENSG00000104164	chr15	dexseq_prepare_annotation2.py	exon	.	+	.		42	3.82924541594373e-42	2.45393046424772e-40
ENSG00000166183.34	ENSG00000166183	chr14	dexseq_prepare_annotation2.py	exon	.	+	.	ASPG	20	3.85409515229558e-42	2.45393046424772e-40
ENSG00000149972.36	ENSG00000149972	chr11	dexseq_prepare_annotation2.py	exon	.	+	.	CNTN5	27	3.86255655956355e-42	2.45393046424772e-40
ENSG00000196547.99	ENSG00000196547	chr15	dexseq_prepare_annotation2.py	exon	.	+	.	MAN2A2	29	5.10483552332187e-42	3.22875174810638e-40
ENSG00000178149.44	ENSG00000178149	chr3	dexseq_prepare_annotation2.py	exon	.	-	.	DALRD3	25	7.23669502419452e-42	4.55687641103152e-40
ENSG00000174292.30	ENSG00000174292	chr17	dexseq_prepare_annotation2.py	exon	.	+	.	TNK1	25	7.52207620147994e-42	4.71571217723617e-40
ENSG00000214597.ENSG00000271698.ENSG00000182325.37	ENSG00000214597+ENSG00000271698+ENSG00000182325	chr8	dexseq_prepare_annotation2.py	exon	.	-	.		26	9.1457602755785e-42	5.70847870534025e-40
ENSG00000241015.ENSG00000160336.26	ENSG00000241015+ENSG00000160336	chr19	dexseq_prepare_annotation2.py	exon	.	+	.		20	9.54289546459315e-42	5.93034695880459e-40
ENSG00000110906.27	ENSG00000110906	chr12	dexseq_prepare_annotation2.py	exon	.	-	.	KCTD10	18	9.72510834837516e-42	6.01730508285769e-40
ENSG00000135749.ENSG00000251508.86	ENSG00000135749+ENSG00000251508	chr1	dexseq_prepare_annotation2.py	exon	.	-	.		43	1.09153941287958e-41	6.72454432237635e-40
ENSG00000085872.ENSG00000105085.ENSG00000269578.ENSG00000214046.ENSG00000127526.ENSG00000269058.ENSG00000141979.ENSG00000268790.128	ENSG00000085872+ENSG00000105085+ENSG00000269578+ENSG00000214046+ENSG00000127526+ENSG00000269058+ENSG00000141979+ENSG00000268790	chr19	dexseq_prepare_annotation2.py	exon	.	-	.		62	1.43057534475868e-41	8.77522316002619e-40
ENSG00000169045.117	ENSG00000169045	chr5	dexseq_prepare_annotation2.py	exon	.	-	.	HNRNPH1	54	1.6422816494697e-41	1.00306052161388e-39
ENSG00000254706.ENSG00000198929.ENSG00000239887.34	ENSG00000254706+ENSG00000198929+ENSG00000239887	chr1	dexseq_prepare_annotation2.py	exon	.	+	.		26	2.10481842934199e-41	1.28007141316093e-39
ENSG00000129282.7	ENSG00000129282	chr17	dexseq_prepare_annotation2.py	exon	.	+	.	MRM1	8	2.21856621983117e-41	1.34350705848585e-39
ENSG00000159640.ENSG00000224353.ENSG00000264813.67	ENSG00000159640+ENSG00000224353+ENSG00000264813	chr17	dexseq_prepare_annotation2.py	exon	.	+	.		47	2.34621555608938e-41	1.41478786350458e-39
ENSG00000076650.23	ENSG00000076650	chr19	dexseq_prepare_annotation2.py	exon	.	+	.	GPATCH1	18	2.69063004737477e-41	1.61562684405867e-39
ENSG00000099251.19	ENSG00000099251	chr10	dexseq_prepare_annotation2.py	exon	.	+	.	HSD17B7P2	14	3.7163871569046e-41	2.22218090881972e-39
ENSG00000143390.59	ENSG00000143390	chr1	dexseq_prepare_annotation2.py	exon	.	-	.	RFX5	42	5.40716965209308e-41	3.21964147777977e-39
ENSG00000139998.19	ENSG00000139998	chr14	dexseq_prepare_annotation2.py	exon	.	-	.	RAB15	8	6.26562611553231e-41	3.71525521875585e-39
ENSG00000228775.19	ENSG00000228775	chr7	dexseq_prepare_annotation2.py	exon	.	-	.	WEE2-AS1	12	6.36046519260418e-41	3.75584150024689e-39
ENSG00000158683.61	ENSG00000158683	chr7	dexseq_prepare_annotation2.py	exon	.	-	.	PKD1L1	40	6.57074936949871e-41	3.86398075526183e-39
ENSG00000168389.28	ENSG00000168389	chr1	dexseq_prepare_annotation2.py	exon	.	+	.	MFSD2A	24	7.79540438847319e-41	4.56528394454164e-39
ENSG00000104419.71	ENSG00000104419	chr8	dexseq_prepare_annotation2.py	exon	.	-	.	NDRG1	50	7.87476255688774e-41	4.59285844045366e-39
ENSG00000010327.56	ENSG00000010327	chr3	dexseq_prepare_annotation2.py	exon	.	+	.	STAB1	23	1.38046916197322e-40	8.0185537322616e-39
ENSG00000059573.24	ENSG00000059573	chr10	dexseq_prepare_annotation2.py	exon	.	-	.	ALDH18A1	22	1.431955253638e-40	8.28380293273268e-39
ENSG00000092108.64	ENSG00000092108	chr14	dexseq_prepare_annotation2.py	exon	.	+	.	SCFD1	29	1.53765473996492e-40	8.8592569248748e-39
ENSG00000186635.ENSG00000214530.107	ENSG00000186635+ENSG00000214530	chr11	dexseq_prepare_annotation2.py	exon	.	-	.		39	1.57255944373286e-40	9.02382800151707e-39
ENSG00000149043.43	ENSG00000149043	chr11	dexseq_prepare_annotation2.py	exon	.	+	.	SYT8	23	1.60590171502086e-40	9.17814751263529e-39
ENSG00000266009.ENSG00000264660.ENSG00000233098.ENSG00000244456.55	ENSG00000266009+ENSG00000264660+ENSG00000233098+ENSG00000244456	chr17	dexseq_prepare_annotation2.py	exon	.	+	.		39	1.68435692281811e-40	9.58803334744979e-39
ENSG00000272333.ENSG00000105663.7	ENSG00000272333+ENSG00000105663	chr19	dexseq_prepare_annotation2.py	exon	.	+	.		6	2.63019624297175e-40	1.49124791767853e-38
ENSG00000171777.29	ENSG00000171777	chr19	dexseq_prepare_annotation2.py	exon	.	-	.	RASGRP4	5	2.84321856665474e-40	1.60562870722475e-38
ENSG00000236107.28	ENSG00000236107	chr2	dexseq_prepare_annotation2.py	exon	.	+	.	AC010127.3	22	2.87570491826115e-40	1.61755560046539e-38
ENSG00000011422.38	ENSG00000011422	chr19	dexseq_prepare_annotation2.py	exon	.	-	.	PLAUR	17	3.08634500385604e-40	1.72920376968013e-38
ENSG00000116883.ENSG00000214193.37	ENSG00000116883+ENSG00000214193	chr1	dexseq_prepare_annotation2.py	exon	.	+	.		26	3.27203806155207e-40	1.82605386878226e-38
ENSG00000113594.37	ENSG00000113594	chr5	dexseq_prepare_annotation2.py	exon	.	-	.	LIFR	18	3.37767454951064e-40	1.87764400445648e-38
ENSG00000245937.30	ENSG00000245937	chr5	dexseq_prepare_annotation2.py	exon	.	-	.	CTC-228N24.3	20	4.36033979155904e-40	2.41447453594073e-38
ENSG00000151789.34	ENSG00000151789	chr3	dexseq_prepare_annotation2.py	exon	.	-	.	ZNF385D	30	4.56726078476188e-40	2.51925148170335e-38
ENSG00000138448.37	ENSG00000138448	chr2	dexseq_prepare_annotation2.py	exon	.	+	.	ITGAV	24	4.78788656232891e-40	2.63074956249046e-38
ENSG00000128596.48	ENSG00000128596	chr7	dexseq_prepare_annotation2.py	exon	.	+	.	CCDC136	31	5.07182713993243e-40	2.77604507801456e-38
ENSG00000086205.42	ENSG00000086205	chr11	dexseq_prepare_annotation2.py	exon	.	-	.	FOLH1	29	5.71183540782063e-40	3.11437278500749e-38
ENSG00000137509.50	ENSG00000137509	chr11	dexseq_prepare_annotation2.py	exon	.	-	.	PRCP	22	5.78165207137211e-40	3.14040803922506e-38
ENSG00000263072.27	ENSG00000263072	chr16	dexseq_prepare_annotation2.py	exon	.	-	.	RP11-473M20.14	26	6.40908073051735e-40	3.46797064167272e-38
ENSG00000100239.29	ENSG00000100239	chr22	dexseq_prepare_annotation2.py	exon	.	+	.	PPP6R2	17	7.18491947794433e-40	3.87305261706916e-38
ENSG00000164929.17	ENSG00000164929	chr8	dexseq_prepare_annotation2.py	exon	.	+	.	BAALC	11	8.02657086341706e-40	4.31041999838824e-38
ENSG00000158828.10	ENSG00000158828	chr1	dexseq_prepare_annotation2.py	exon	.	+	.	PINK1	7	8.31828223538676e-40	4.45028099593191e-38
ENSG00000110075.78	ENSG00000110075	chr11	dexseq_prepare_annotation2.py	exon	.	+	.	PPP6R3	36	8.80177912051083e-40	4.6913153057674e-38
ENSG00000082126.39	ENSG00000082126	chr2	dexseq_prepare_annotation2.py	exon	.	-	.	MPP4	26	1.36380711936636e-39	7.24191758048605e-38
ENSG00000197614.36	ENSG00000197614	chr12	dexseq_prepare_annotation2.py	exon	.	-	.	MFAP5	20	1.37429656375955e-39	7.27048862411231e-38
ENSG00000260565.14	ENSG00000260565	chr16	dexseq_prepare_annotation2.py	exon	.	-	.	ERVK13-1	12	1.49313692992825e-39	7.8699376480774e-38
ENSG00000184014.57	ENSG00000184014	chr11	dexseq_prepare_annotation2.py	exon	.	-	.	DENND5A	25	1.69430814845684e-39	8.89730600025433e-38
ENSG00000126581.56	ENSG00000126581	chr17	dexseq_prepare_annotation2.py	exon	.	-	.	BECN1	28	1.82581405026345e-39	9.55263226077178e-38
ENSG00000126522.ENSG00000249319.ENSG00000241258.60	ENSG00000126522+ENSG00000249319+ENSG00000241258	chr7	dexseq_prepare_annotation2.py	exon	.	+	.		39	1.85980297177241e-39	9.69481908105977e-38
ENSG00000182541.30	ENSG00000182541	chr22	dexseq_prepare_annotation2.py	exon	.	+	.	LIMK2	11	2.3049641139358e-39	1.19715125202264e-37
ENSG00000253495.ENSG00000136960.24	ENSG00000253495+ENSG00000136960	chr8	dexseq_prepare_annotation2.py	exon	.	-	.		20	2.94823629607786e-39	1.52568548107215e-37
ENSG00000078142.35	ENSG00000078142	chr18	dexseq_prepare_annotation2.py	exon	.	+	.	PIK3C3	23	3.35216720343766e-39	1.72651528178597e-37
ENSG00000142945.30	ENSG00000142945	chr1	dexseq_prepare_annotation2.py	exon	.	+	.	KIF2C	14	3.3605841687493e-39	1.72651528178597e-37
ENSG00000140983.87	ENSG00000140983	chr16	dexseq_prepare_annotation2.py	exon	.	+	.	RHOT2	62	4.54939786167385e-39	2.32886622192376e-37
ENSG00000160214.17	ENSG00000160214	chr21	dexseq_prepare_annotation2.py	exon	.	+	.	RRP1	6	4.6164627184121e-39	2.3547269156173e-37
ENSG00000152061.50	ENSG00000152061	chr1	dexseq_prepare_annotation2.py	exon	.	+	.	RABGAP1L	33	4.65577157160328e-39	2.36629590126737e-37
ENSG00000114812.33	ENSG00000114812	chr3	dexseq_prepare_annotation2.py	exon	.	+	.	VIPR1	32	5.11541571654233e-39	2.5906576890432e-37
ENSG00000059758.40	ENSG00000059758	chr12	dexseq_prepare_annotation2.py	exon	.	-	.	CDK17	28	5.62465888971907e-39	2.83845817941816e-37
ENSG00000104368.37	ENSG00000104368	chr8	dexseq_prepare_annotation2.py	exon	.	-	.	PLAT	20	6.0069926928919e-39	3.02068950574363e-37
ENSG00000114127.71	ENSG00000114127	chr3	dexseq_prepare_annotation2.py	exon	.	-	.	XRN1	32	6.96382928077789e-39	3.48951600333628e-37
ENSG00000066926.12	ENSG00000066926	chr18	dexseq_prepare_annotation2.py	exon	.	-	.	FECH	11	7.91573053081684e-39	3.95258811172121e-37
ENSG00000213983.ENSG00000092051.68	ENSG00000213983+ENSG00000092051	chr14	dexseq_prepare_annotation2.py	exon	.	-	.		43	8.12741578738353e-39	4.04409979266626e-37
ENSG00000067248.35	ENSG00000067248	chr5	dexseq_prepare_annotation2.py	exon	.	-	.	DHX29	27	9.34282873733898e-39	4.63267581049028e-37
ENSG00000175832.31	ENSG00000175832	chr17	dexseq_prepare_annotation2.py	exon	.	-	.	ETV4	27	9.5639694527294e-39	4.72586282228445e-37
ENSG00000008838.82	ENSG00000008838	chr17	dexseq_prepare_annotation2.py	exon	.	-	.	MED24	16	1.02722260309258e-38	5.05827157945001e-37
ENSG00000129292.53	ENSG00000129292	chr8	dexseq_prepare_annotation2.py	exon	.	+	.	PHF20L1	22	1.411428278008e-38	6.92621924976962e-37
ENSG00000231091.ENSG00000232561.66	ENSG00000231091+ENSG00000232561	chr7	dexseq_prepare_annotation2.py	exon	.	-	.		36	1.49408801394445e-38	7.30665516372627e-37
ENSG00000139908.16	ENSG00000139908	chr14	dexseq_prepare_annotation2.py	exon	.	+	.	TSSK4	12	1.53383486926514e-38	7.47534384401103e-37
ENSG00000131018.244	ENSG00000131018	chr6	dexseq_prepare_annotation2.py	exon	.	-	.	SYNE1	121	1.72112373226778e-38	8.35949209348218e-37
ENSG00000103657.110	ENSG00000103657	chr15	dexseq_prepare_annotation2.py	exon	.	-	.	HERC1	50	1.75136564164672e-38	8.47744368920899e-37
ENSG00000091262.45	ENSG00000091262	chr16	dexseq_prepare_annotation2.py	exon	.	-	.	ABCC6	17	1.87966779622782e-38	9.06764488410782e-37
ENSG00000258984.ENSG00000184182.ENSG00000132330.80	ENSG00000258984+ENSG00000184182+ENSG00000132330	chr2	dexseq_prepare_annotation2.py	exon	.	+	.		36	2.02518860786437e-38	9.73664158058034e-37
ENSG00000268093.ENSG00000063177.49	ENSG00000268093+ENSG00000063177	chr19	dexseq_prepare_annotation2.py	exon	.	-	.		12	2.33104527043597e-38	1.11693957049071e-36
ENSG00000177697.50	ENSG00000177697	chr11	dexseq_prepare_annotation2.py	exon	.	+	.	CD151	23	2.38619062356338e-38	1.1395261330178e-36
ENSG00000102103.35	ENSG00000102103	chrX	dexseq_prepare_annotation2.py	exon	.	+	.	PQBP1	13	2.39982350190457e-38	1.14220362058876e-36
ENSG00000165899.68	ENSG00000165899	chr12	dexseq_prepare_annotation2.py	exon	.	+	.	OTOGL	37	2.51861896141708e-38	1.19474888133088e-36
ENSG00000112659.68	ENSG00000112659	chr6	dexseq_prepare_annotation2.py	exon	.	+	.	CUL9	32	2.64835349031757e-38	1.25211689437572e-36
ENSG00000080815.63	ENSG00000080815	chr14	dexseq_prepare_annotation2.py	exon	.	+	.	PSEN1	21	2.71288222271972e-38	1.27837837455379e-36
ENSG00000204790.57	ENSG00000204790	chr9	dexseq_prepare_annotation2.py	exon	.	-	.	CBWD6	31	6.20724936653489e-38	2.90735129322827e-36
ENSG00000161618.ENSG00000202503.ENSG00000200259.ENSG00000201675.ENSG00000273189.ENSG00000142541.ENSG00000090554.ENSG00000199631.ENSG00000269469.92	ENSG00000161618+ENSG00000202503+ENSG00000200259+ENSG00000201675+ENSG00000273189+ENSG00000142541+ENSG00000090554+ENSG00000199631+ENSG00000269469	chr19	dexseq_prepare_annotation2.py	exon	.	+	.		30	6.21063026590818e-38	2.90735129322827e-36
ENSG00000231887.ENSG00000256682.ENSG00000212127.ENSG00000111215.61	ENSG00000231887+ENSG00000256682+ENSG00000212127+ENSG00000111215	chr12	dexseq_prepare_annotation2.py	exon	.	-	.		8	8.94232489670758e-38	4.17240083950969e-36
ENSG00000068878.66	ENSG00000068878	chr2	dexseq_prepare_annotation2.py	exon	.	-	.	PSME4	14	9.17121481430833e-38	4.26521431445823e-36
ENSG00000115970.84	ENSG00000115970	chr2	dexseq_prepare_annotation2.py	exon	.	-	.	THADA	48	9.45039562858796e-38	4.3807355110891e-36
ENSG00000173821.89	ENSG00000173821	chr17	dexseq_prepare_annotation2.py	exon	.	+	.	RNF213	22	1.08595346616001e-37	5.01759862887114e-36
ENSG00000022840.73	ENSG00000022840	chr12	dexseq_prepare_annotation2.py	exon	.	+	.	RNF10	27	1.11014607931396e-37	5.11277956463332e-36
ENSG00000136546.32	ENSG00000136546	chr2	dexseq_prepare_annotation2.py	exon	.	-	.	SCN7A	13	1.12408423809146e-37	5.16027186847727e-36
ENSG00000133318.31	ENSG00000133318	chr11	dexseq_prepare_annotation2.py	exon	.	+	.	RTN3	23	1.18994099685939e-37	5.44503225926237e-36
ENSG00000164733.68	ENSG00000164733	chr8	dexseq_prepare_annotation2.py	exon	.	-	.	CTSB	14	1.2269409169097e-37	5.59634493222497e-36
ENSG00000159166.ENSG00000118194.90	ENSG00000159166+ENSG00000118194	chr1	dexseq_prepare_annotation2.py	exon	.	-	.		28	1.23643687495131e-37	5.62163998959492e-36
ENSG00000115084.41	ENSG00000115084	chr2	dexseq_prepare_annotation2.py	exon	.	-	.	SLC35F5	35	1.38707393968258e-37	6.28644880115374e-36
ENSG00000083845.26	ENSG00000083845	chr19	dexseq_prepare_annotation2.py	exon	.	+	.	RPS5	22	1.58597864219046e-37	7.16509906571823e-36
ENSG00000257225.ENSG00000134283.50	ENSG00000257225+ENSG00000134283	chr12	dexseq_prepare_annotation2.py	exon	.	+	.		8	1.8265864769719e-37	8.22599751702124e-36
ENSG00000215148.12	ENSG00000215148	chr16	dexseq_prepare_annotation2.py	exon	.	+	.	PRSS41	13	2.2945540649687e-37	1.03008829333027e-35
ENSG00000216937.ENSG00000150076.66	ENSG00000216937+ENSG00000150076	chr10	dexseq_prepare_annotation2.py	exon	.	+	.		19	2.60644678503999e-37	1.16642591817308e-35
ENSG00000112365.ENSG00000135596.49	ENSG00000112365+ENSG00000135596	chr6	dexseq_prepare_annotation2.py	exon	.	-	.		15	2.71032383385565e-37	1.20911029716614e-35
ENSG00000075420.50	ENSG00000075420	chr3	dexseq_prepare_annotation2.py	exon	.	+	.	FNDC3B	30	2.78589873837477e-37	1.23894140455661e-35
ENSG00000177156.26	ENSG00000177156	chr11	dexseq_prepare_annotation2.py	exon	.	+	.	TALDO1	20	2.93308617218474e-37	1.30033486966857e-35
ENSG00000148950.29	ENSG00000148950	chr11	dexseq_prepare_annotation2.py	exon	.	-	.	IMMP1L	20	3.59629695534626e-37	1.58940689352586e-35
ENSG00000108588.ENSG00000266173.ENSG00000125695.80	ENSG00000108588+ENSG00000266173+ENSG00000125695	chr17	dexseq_prepare_annotation2.py	exon	.	-	.		47	3.67426387548372e-37	1.6188374369043e-35
ENSG00000035681.61	ENSG00000035681	chr8	dexseq_prepare_annotation2.py	exon	.	-	.	NSMAF	20	5.38910735279531e-37	2.36704897338364e-35
ENSG00000136997.15	ENSG00000136997	chr8	dexseq_prepare_annotation2.py	exon	.	+	.	MYC	14	6.25829881731597e-37	2.74036462982226e-35
ENSG00000111077.47	ENSG00000111077	chr12	dexseq_prepare_annotation2.py	exon	.	+	.	TENC1	19	8.64827973069061e-37	3.7752659155662e-35
ENSG00000104299.53	ENSG00000104299	chr8	dexseq_prepare_annotation2.py	exon	.	-	.	INTS9	44	9.3418274837893e-37	4.06555189363319e-35
ENSG00000142675.50	ENSG00000142675	chr1	dexseq_prepare_annotation2.py	exon	.	+	.	CNKSR1	22	1.12455213319032e-36	4.87911628275351e-35
ENSG00000141867.44	ENSG00000141867	chr19	dexseq_prepare_annotation2.py	exon	.	-	.	BRD4	11	1.66528881838235e-36	7.20325993142833e-35
ENSG00000092094.43	ENSG00000092094	chr14	dexseq_prepare_annotation2.py	exon	.	-	.	OSGEP	28	1.84934394635811e-36	7.97515566685525e-35
ENSG00000129277.7	ENSG00000129277	chr17	dexseq_prepare_annotation2.py	exon	.	+	.	CCL4	8	1.89670902477328e-36	8.15470275877598e-35
ENSG00000141086.ENSG00000205220.ENSG00000261884.54	ENSG00000141086+ENSG00000205220+ENSG00000261884	chr16	dexseq_prepare_annotation2.py	exon	.	-	.		47	1.93067049859437e-36	8.27571441731823e-35
ENSG00000147687.41	ENSG00000147687	chr8	dexseq_prepare_annotation2.py	exon	.	-	.	TATDN1	28	2.00818107400641e-36	8.58210956882437e-35
ENSG00000265759.ENSG00000132026.ENSG00000095066.117	ENSG00000265759+ENSG00000132026+ENSG00000095066	chr19	dexseq_prepare_annotation2.py	exon	.	-	.		82	2.04303565938135e-36	8.70492229600478e-35
ENSG00000007545.ENSG00000261732.ENSG00000206053.81	ENSG00000007545+ENSG00000261732+ENSG00000206053	chr16	dexseq_prepare_annotation2.py	exon	.	+	.		28	2.24493055184019e-36	9.53659900992173e-35
ENSG00000100359.50	ENSG00000100359	chr22	dexseq_prepare_annotation2.py	exon	.	+	.	SGSM3	25	2.32163214118424e-36	9.83307946464074e-35
ENSG00000236963.15	ENSG00000236963	chr1	dexseq_prepare_annotation2.py	exon	.	-	.	LINC01141	13	4.40235085966183e-36	1.85904614492129e-34
ENSG00000255339.ENSG00000075826.ENSG00000166136.84	ENSG00000255339+ENSG00000075826+ENSG00000166136	chr10	dexseq_prepare_annotation2.py	exon	.	-	.		41	4.82674653524208e-36	2.03223165511923e-34
ENSG00000166889.21	ENSG00000166889	chr11	dexseq_prepare_annotation2.py	exon	.	-	.	PATL1	9	5.2055650530016e-36	2.185262426822e-34
ENSG00000135336.33	ENSG00000135336	chr6	dexseq_prepare_annotation2.py	exon	.	+	.	ORC3	21	5.33494709873104e-36	2.23298918123651e-34
ENSG00000122966.ENSG00000221323.86	ENSG00000122966+ENSG00000221323	chr12	dexseq_prepare_annotation2.py	exon	.	-	.		31	5.71086473800474e-36	2.38332305239136e-34
ENSG00000141141.35	ENSG00000141141	chr17	dexseq_prepare_annotation2.py	exon	.	-	.	DDX52	13	6.65484854287213e-36	2.76915642145068e-34
ENSG00000151090.32	ENSG00000151090	chr3	dexseq_prepare_annotation2.py	exon	.	-	.	THRB	16	7.39232799357579e-36	3.06706179815093e-34
ENSG00000270179.ENSG00000149292.64	ENSG00000270179+ENSG00000149292	chr11	dexseq_prepare_annotation2.py	exon	.	+	.		27	8.13507734659586e-36	3.36541528254086e-34
ENSG00000169689.26	ENSG00000169689	chr17	dexseq_prepare_annotation2.py	exon	.	-	.	STRA13	13	9.96723136637067e-36	4.11141071231365e-34
ENSG00000125618.30	ENSG00000125618	chr2	dexseq_prepare_annotation2.py	exon	.	-	.	PAX8	14	1.02009319480953e-35	4.19564920674403e-34
ENSG00000205744.57	ENSG00000205744	chr19	dexseq_prepare_annotation2.py	exon	.	-	.	DENND1C	29	1.06127195449843e-35	4.35243838169084e-34
ENSG00000214940.ENSG00000205746.ENSG00000233024.ENSG00000254681.130	ENSG00000214940+ENSG00000205746+ENSG00000233024+ENSG00000254681	chr16	dexseq_prepare_annotation2.py	exon	.	-	.		17	1.13589497749583e-35	4.64509236343193e-34
ENSG00000182986.27	ENSG00000182986	chr19	dexseq_prepare_annotation2.py	exon	.	-	.	ZNF320	16	1.36196264358568e-35	5.55360755898791e-34
ENSG00000132361.51	ENSG00000132361	chr17	dexseq_prepare_annotation2.py	exon	.	-	.	CLUH	23	1.41723978372896e-35	5.76249696064194e-34
ENSG00000205352.ENSG00000257379.ENSG00000197111.104	ENSG00000205352+ENSG00000257379+ENSG00000197111	chr12	dexseq_prepare_annotation2.py	exon	.	+	.		32	1.64981327103222e-35	6.6890292478802e-34
ENSG00000167261.30	ENSG00000167261	chr16	dexseq_prepare_annotation2.py	exon	.	-	.	DPEP2	21	1.67984488863768e-35	6.791441082444e-34
ENSG00000149269.50	ENSG00000149269	chr11	dexseq_prepare_annotation2.py	exon	.	-	.	PAK1	30	1.72958130300567e-35	6.97271147962427e-34
ENSG00000135931.49	ENSG00000135931	chr2	dexseq_prepare_annotation2.py	exon	.	+	.	ARMC9	27	2.07866630646823e-35	8.35635599077665e-34
ENSG00000069248.35	ENSG00000069248	chr1	dexseq_prepare_annotation2.py	exon	.	-	.	NUP133	8	2.08675998092992e-35	8.36526233482078e-34
ENSG00000172927.29	ENSG00000172927	chr11	dexseq_prepare_annotation2.py	exon	.	+	.	MYEOV	23	2.5819893003434e-35	1.03214297003334e-33
ENSG00000077380.52	ENSG00000077380	chr2	dexseq_prepare_annotation2.py	exon	.	+	.	DYNC1I2	27	2.6046531089933e-35	1.03828622952615e-33
ENSG00000174501.42	ENSG00000174501	chr2	dexseq_prepare_annotation2.py	exon	.	-	.	ANKRD36C	25	2.64270503490733e-35	1.05051216066386e-33
ENSG00000100225.23	ENSG00000100225	chr22	dexseq_prepare_annotation2.py	exon	.	+	.	FBXO7	21	2.87906540219523e-35	1.14128077266408e-33
ENSG00000187775.94	ENSG00000187775	chr17	dexseq_prepare_annotation2.py	exon	.	-	.	DNAH17	69	2.96038933145253e-35	1.17025834933058e-33
ENSG00000147050.47	ENSG00000147050	chrX	dexseq_prepare_annotation2.py	exon	.	+	.	KDM6A	21	3.35673033773262e-35	1.32325843313776e-33
ENSG00000120533.36	ENSG00000120533	chr8	dexseq_prepare_annotation2.py	exon	.	+	.	ENY2	9	3.57384724074662e-35	1.40495635588578e-33
ENSG00000135250.48	ENSG00000135250	chr7	dexseq_prepare_annotation2.py	exon	.	-	.	SRPK2	24	3.58419476004659e-35	1.40514257934499e-33
ENSG00000214198.34	ENSG00000214198	chr12	dexseq_prepare_annotation2.py	exon	.	-	.	RP11-642P15.1	29	3.69554739933123e-35	1.44481689670007e-33
ENSG00000215298.ENSG00000147454.29	ENSG00000215298+ENSG00000147454	chr8	dexseq_prepare_annotation2.py	exon	.	+	.		19	3.76315353864153e-35	1.4672174796824e-33
ENSG00000003987.9	ENSG00000003987	chr8	dexseq_prepare_annotation2.py	exon	.	-	.	MTMR7	7	3.7923530845323e-35	1.47456220617429e-33
ENSG00000028203.83	ENSG00000028203	chr12	dexseq_prepare_annotation2.py	exon	.	+	.	VEZT	35	4.19343762878859e-35	1.62607114156105e-33
ENSG00000059145.59	ENSG00000059145	chr16	dexseq_prepare_annotation2.py	exon	.	-	.	UNKL	28	5.31721037298174e-35	2.05622882657346e-33
ENSG00000105948.19	ENSG00000105948	chr7	dexseq_prepare_annotation2.py	exon	.	+	.	TTC26	19	5.33766897567224e-35	2.05854653639002e-33
ENSG00000119638.40	ENSG00000119638	chr14	dexseq_prepare_annotation2.py	exon	.	-	.	NEK9	36	5.64155557118999e-35	2.16986425225959e-33
ENSG00000151651.45	ENSG00000151651	chr10	dexseq_prepare_annotation2.py	exon	.	-	.	ADAM8	19	5.91946316288253e-35	2.27061671889438e-33
ENSG00000170852.15	ENSG00000170852	chr7	dexseq_prepare_annotation2.py	exon	.	-	.	KBTBD2	10	6.42849317420563e-35	2.45924425704624e-33
ENSG00000088205.25	ENSG00000088205	chr2	dexseq_prepare_annotation2.py	exon	.	+	.	DDX18	12	6.67532529895133e-35	2.54682451285192e-33
ENSG00000122674.29	ENSG00000122674	chr7	dexseq_prepare_annotation2.py	exon	.	+	.	CCZ1	26	7.98209743253453e-35	3.0372521005989e-33
ENSG00000187736.ENSG00000213901.77	ENSG00000187736+ENSG00000213901	chr2	dexseq_prepare_annotation2.py	exon	.	-	.		48	8.57909812050537e-35	3.25571054274432e-33
ENSG00000104980.34	ENSG00000104980	chr19	dexseq_prepare_annotation2.py	exon	.	-	.	TIMM44	21	9.31838735214864e-35	3.52686091511775e-33
ENSG00000267138.ENSG00000011132.21	ENSG00000267138+ENSG00000011132	chr19	dexseq_prepare_annotation2.py	exon	.	-	.		12	9.93857263197174e-35	3.75161345160716e-33
ENSG00000175221.32	ENSG00000175221	chr19	dexseq_prepare_annotation2.py	exon	.	-	.	MED16	12	1.03504084932399e-34	3.89673712347346e-33
ENSG00000158321.48	ENSG00000158321	chr7	dexseq_prepare_annotation2.py	exon	.	+	.	AUTS2	26	1.0674739500445e-34	4.00823793748899e-33
ENSG00000117528.32	ENSG00000117528	chr1	dexseq_prepare_annotation2.py	exon	.	+	.	ABCD3	20	1.08399701539115e-34	4.05956882263984e-33
ENSG00000105339.45	ENSG00000105339	chr8	dexseq_prepare_annotation2.py	exon	.	+	.	DENND3	33	1.13137818118353e-34	4.2258905239955e-33
ENSG00000117472.25	ENSG00000117472	chr1	dexseq_prepare_annotation2.py	exon	.	+	.	TSPAN1	11	1.14372381986835e-34	4.26082033522159e-33
ENSG00000130827.29	ENSG00000130827	chrX	dexseq_prepare_annotation2.py	exon	.	+	.	PLXNA3	9	1.21921222327636e-34	4.5301851565133e-33
ENSG00000074706.37	ENSG00000074706	chr6	dexseq_prepare_annotation2.py	exon	.	-	.	IPCEF1	19	1.23629968578327e-34	4.58171375739106e-33
ENSG00000079785.37	ENSG00000079785	chr2	dexseq_prepare_annotation2.py	exon	.	+	.	DDX1	23	1.32220158710728e-34	4.88733786652564e-33
ENSG00000124942.21	ENSG00000124942	chr11	dexseq_prepare_annotation2.py	exon	.	-	.	AHNAK	8	1.37651655536631e-34	5.0749241190202e-33
ENSG00000068137.34	ENSG00000068137	chr17	dexseq_prepare_annotation2.py	exon	.	-	.	PLEKHH3	25	1.755198328463e-34	6.4543223287744e-33
ENSG00000168014.74	ENSG00000168014	chr11	dexseq_prepare_annotation2.py	exon	.	-	.	C2CD3	29	1.96004913693936e-34	7.18903589375878e-33
ENSG00000173464.ENSG00000258436.ENSG00000259060.34	ENSG00000173464+ENSG00000258436+ENSG00000259060	chr14	dexseq_prepare_annotation2.py	exon	.	-	.		21	2.1871244430794e-34	8.0012771078311e-33
ENSG00000164796.83	ENSG00000164796	chr8	dexseq_prepare_annotation2.py	exon	.	-	.	CSMD3	23	2.57874040517465e-34	9.40975761693346e-33
ENSG00000068724.21	ENSG00000068724	chr2	dexseq_prepare_annotation2.py	exon	.	+	.	TTC7A	15	2.60729302011857e-34	9.48961303562847e-33
ENSG00000132953.26	ENSG00000132953	chr13	dexseq_prepare_annotation2.py	exon	.	-	.	XPO4	18	2.63508910867482e-34	9.56631456774271e-33
ENSG00000129084.ENSG00000256206.ENSG00000129083.99	ENSG00000129084+ENSG00000256206+ENSG00000129083	chr11	dexseq_prepare_annotation2.py	exon	.	-	.		58	2.85338928965752e-34	1.03324638628794e-32
ENSG00000253877.7	ENSG00000253877	chr8	dexseq_prepare_annotation2.py	exon	.	-	.	RP11-946L20.2	8	2.87002230721439e-34	1.03663166126822e-32
ENSG00000142102.39	ENSG00000142102	chr11	dexseq_prepare_annotation2.py	exon	.	+	.	ATHL1	39	5.45353275789854e-34	1.96479049816846e-32
ENSG00000177542.58	ENSG00000177542	chr11	dexseq_prepare_annotation2.py	exon	.	-	.	SLC25A22	31	5.59001122094807e-34	2.00887499205333e-32
ENSG00000008710.140	ENSG00000008710	chr16	dexseq_prepare_annotation2.py	exon	.	-	.	PKD1	71	5.68280754193644e-34	2.03707894532235e-32
ENSG00000138078.35	ENSG00000138078	chr2	dexseq_prepare_annotation2.py	exon	.	-	.	PREPL	23	6.07638766802361e-34	2.1726902739609e-32
ENSG00000148834.16	ENSG00000148834	chr10	dexseq_prepare_annotation2.py	exon	.	+	.	GSTO1	16	6.16545136631736e-34	2.19901098731986e-32
ENSG00000136051.55	ENSG00000136051	chr12	dexseq_prepare_annotation2.py	exon	.	+	.	KIAA1033	32	6.65900920894497e-34	2.3691090013124e-32
ENSG00000134376.34	ENSG00000134376	chr1	dexseq_prepare_annotation2.py	exon	.	+	.	CRB1	29	7.36035681189212e-34	2.61210069301837e-32
ENSG00000133624.16	ENSG00000133624	chr7	dexseq_prepare_annotation2.py	exon	.	-	.	ZNF767	8	7.42337902611911e-34	2.62791310748013e-32
ENSG00000201129.ENSG00000143569.59	ENSG00000201129+ENSG00000143569	chr1	dexseq_prepare_annotation2.py	exon	.	+	.		33	7.94501030185884e-34	2.80559408451e-32
ENSG00000196705.21	ENSG00000196705	chr19	dexseq_prepare_annotation2.py	exon	.	+	.	ZNF431	9	1.044494764747e-33	3.67925866265213e-32
ENSG00000060237.64	ENSG00000060237	chr12	dexseq_prepare_annotation2.py	exon	.	+	.	WNK1	19	1.06708501289405e-33	3.74955230086302e-32
ENSG00000111961.22	ENSG00000111961	chr6	dexseq_prepare_annotation2.py	exon	.	+	.	SASH1	16	1.22289047495338e-33	4.28644195789695e-32
ENSG00000133619.37	ENSG00000133619	chr7	dexseq_prepare_annotation2.py	exon	.	+	.	KRBA1	18	1.24499710990695e-33	4.35320733933313e-32
ENSG00000159082.52	ENSG00000159082	chr21	dexseq_prepare_annotation2.py	exon	.	-	.	SYNJ1	32	1.33729101385294e-33	4.66445794562285e-32
ENSG00000026559.15	ENSG00000026559	chr20	dexseq_prepare_annotation2.py	exon	.	-	.	KCNG1	10	1.42129247998332e-33	4.9453333209395e-32
ENSG00000073331.24	ENSG00000073331	chr4	dexseq_prepare_annotation2.py	exon	.	+	.	ALPK1	10	1.47712662244323e-33	5.12707047902184e-32
ENSG00000221177.ENSG00000259328.20	ENSG00000221177+ENSG00000259328	chr15	dexseq_prepare_annotation2.py	exon	.	+	.		14	1.53232199288353e-33	5.30571150382616e-32
ENSG00000183044.51	ENSG00000183044	chr16	dexseq_prepare_annotation2.py	exon	.	+	.	ABAT	27	1.57478470246519e-33	5.43950512154907e-32
ENSG00000145012.45	ENSG00000145012	chr3	dexseq_prepare_annotation2.py	exon	.	+	.	LPP	22	1.63863601694679e-33	5.64635088551327e-32
ENSG00000100346.49	ENSG00000100346	chr22	dexseq_prepare_annotation2.py	exon	.	+	.	CACNA1I	21	1.70985245125035e-33	5.87751454921346e-32
ENSG00000075415.ENSG00000212443.40	ENSG00000075415+ENSG00000212443	chr12	dexseq_prepare_annotation2.py	exon	.	+	.		27	1.75345194317234e-33	6.0128613501893e-32
ENSG00000243509.ENSG00000026036.ENSG00000258366.53	ENSG00000243509+ENSG00000026036+ENSG00000258366	chr20	dexseq_prepare_annotation2.py	exon	.	+	.		18	2.02861102788663e-33	6.93970277352275e-32
ENSG00000013563.26	ENSG00000013563	chrX	dexseq_prepare_annotation2.py	exon	.	-	.	DNASE1L1	14	2.45729483063234e-33	8.38603422895175e-32
ENSG00000112159.110	ENSG00000112159	chr6	dexseq_prepare_annotation2.py	exon	.	-	.	MDN1	72	2.48803493864294e-33	8.47062804110711e-32
ENSG00000170579.48	ENSG00000170579	chr18	dexseq_prepare_annotation2.py	exon	.	-	.	DLGAP1	16	2.6817039738002e-33	9.10819313869944e-32
ENSG00000156873.ENSG00000260899.ENSG00000080603.83	ENSG00000156873+ENSG00000260899+ENSG00000080603	chr16	dexseq_prepare_annotation2.py	exon	.	+	.		23	2.69535125561873e-33	9.1327485044548e-32
ENSG00000119689.17	ENSG00000119689	chr14	dexseq_prepare_annotation2.py	exon	.	+	.	DLST	10	2.84540749494485e-33	9.61235561671784e-32
ENSG00000141376.90	ENSG00000141376	chr17	dexseq_prepare_annotation2.py	exon	.	+	.	BCAS3	62	2.85040690763469e-33	9.61235561671784e-32
ENSG00000114857.52	ENSG00000114857	chr3	dexseq_prepare_annotation2.py	exon	.	+	.	NKTR	18	3.49877346968854e-33	1.17709326825384e-31
ENSG00000259244.ENSG00000230373.ENSG00000189136.40	ENSG00000259244+ENSG00000230373+ENSG00000189136	chr15	dexseq_prepare_annotation2.py	exon	.	-	.		23	3.73769348480288e-33	1.25450745241108e-31
ENSG00000257062.ENSG00000111700.ENSG00000134538.ENSG00000205754.ENSG00000257046.53	ENSG00000257062+ENSG00000111700+ENSG00000134538+ENSG00000205754+ENSG00000257046	chr12	dexseq_prepare_annotation2.py	exon	.	+	.		33	4.32461769981274e-33	1.44808551731847e-31
ENSG00000104450.29	ENSG00000104450	chr8	dexseq_prepare_annotation2.py	exon	.	+	.	SPAG1	23	5.06818586612893e-33	1.69308340518499e-31
ENSG00000141027.103	ENSG00000141027	chr17	dexseq_prepare_annotation2.py	exon	.	-	.	NCOR1	41	5.16144175287869e-33	1.72019853829547e-31
ENSG00000240038.ENSG00000236085.ENSG00000185946.57	ENSG00000240038+ENSG00000236085+ENSG00000185946	chr1	dexseq_prepare_annotation2.py	exon	.	+	.		44	5.41455831116559e-33	1.80034063846256e-31
ENSG00000172752.48	ENSG00000172752	chr3	dexseq_prepare_annotation2.py	exon	.	+	.	COL6A5	41	5.58396334626575e-33	1.85233991563422e-31
ENSG00000119912.32	ENSG00000119912	chr10	dexseq_prepare_annotation2.py	exon	.	-	.	IDE	20	5.64031559637251e-33	1.86668212213901e-31
ENSG00000099917.87	ENSG00000099917	chr22	dexseq_prepare_annotation2.py	exon	.	+	.	MED15	47	6.33678431408455e-33	2.0923150249127e-31
ENSG00000228315.ENSG00000189269.ENSG00000244723.ENSG00000272578.ENSG00000234353.ENSG00000211683.ENSG00000273000.73	ENSG00000228315+ENSG00000189269+ENSG00000244723+ENSG00000272578+ENSG00000234353+ENSG00000211683+ENSG00000273000	chr22	dexseq_prepare_annotation2.py	exon	.	-	.		26	6.84343960334816e-33	2.25437474526036e-31
ENSG00000231890.44	ENSG00000231890	chr2	dexseq_prepare_annotation2.py	exon	.	+	.	AC093391.2	29	7.23760847608177e-33	2.37871607905588e-31
ENSG00000145687.52	ENSG00000145687	chr5	dexseq_prepare_annotation2.py	exon	.	-	.	SSBP2	36	1.13730932738468e-32	3.72927397189201e-31
ENSG00000103187.15	ENSG00000103187	chr16	dexseq_prepare_annotation2.py	exon	.	-	.	COTL1	8	1.17741757789365e-32	3.85191483931138e-31
ENSG00000153827.78	ENSG00000153827	chr2	dexseq_prepare_annotation2.py	exon	.	-	.	TRIP12	19	1.26700238274789e-32	4.13548415341406e-31
ENSG00000181666.64	ENSG00000181666	chr19	dexseq_prepare_annotation2.py	exon	.	+	.	HKR1	45	1.30163033825823e-32	4.23878749284962e-31
ENSG00000258818.ENSG00000259171.ENSG00000214274.11	ENSG00000258818+ENSG00000259171+ENSG00000214274	chr14	dexseq_prepare_annotation2.py	exon	.	+	.		12	1.30686425562617e-32	4.24611534744659e-31
ENSG00000075275.43	ENSG00000075275	chr22	dexseq_prepare_annotation2.py	exon	.	-	.	CELSR1	11	1.35599637218462e-32	4.39571398008186e-31
ENSG00000104447.31	ENSG00000104447	chr8	dexseq_prepare_annotation2.py	exon	.	-	.	TRPS1	24	1.67951005598543e-32	5.43206991062014e-31
ENSG00000068305.41	ENSG00000068305	chr15	dexseq_prepare_annotation2.py	exon	.	+	.	MEF2A	11	1.75958438760749e-32	5.67815088889847e-31
ENSG00000258941.ENSG00000150527.ENSG00000150526.61	ENSG00000258941+ENSG00000150527+ENSG00000150526	chr14	dexseq_prepare_annotation2.py	exon	.	+	.		25	2.11686256150214e-32	6.81562694858301e-31
ENSG00000123104.53	ENSG00000123104	chr12	dexseq_prepare_annotation2.py	exon	.	-	.	ITPR2	36	2.3667663239635e-32	7.60303646869629e-31
ENSG00000172819.47	ENSG00000172819	chr12	dexseq_prepare_annotation2.py	exon	.	-	.	RARG	33	2.62627553043964e-32	8.41768627785732e-31
ENSG00000037749.ENSG00000164574.60	ENSG00000037749+ENSG00000164574	chr5	dexseq_prepare_annotation2.py	exon	.	+	.		35	2.73542292576114e-32	8.74782104640603e-31
ENSG00000160201.21	ENSG00000160201	chr21	dexseq_prepare_annotation2.py	exon	.	-	.	U2AF1	13	3.10863754626059e-32	9.9190629867342e-31
ENSG00000166450.26	ENSG00000166450	chr15	dexseq_prepare_annotation2.py	exon	.	-	.	PRTG	25	3.18521763439398e-32	1.01406783344655e-30
ENSG00000148541.43	ENSG00000148541	chr10	dexseq_prepare_annotation2.py	exon	.	-	.	FAM13C	29	3.25269827787528e-32	1.03323993733132e-30
ENSG00000129680.32	ENSG00000129680	chrX	dexseq_prepare_annotation2.py	exon	.	-	.	MAP7D3	14	3.80178696117115e-32	1.20364074204336e-30
ENSG00000170423.17	ENSG00000170423	chr12	dexseq_prepare_annotation2.py	exon	.	-	.	KRT78	16	3.80604549166967e-32	1.20364074204336e-30
ENSG00000075151.24	ENSG00000075151	chr1	dexseq_prepare_annotation2.py	exon	.	-	.	EIF4G3	7	3.81593618268211e-32	1.20409285622504e-30
ENSG00000267360.ENSG00000245680.ENSG00000196967.54	ENSG00000267360+ENSG00000245680+ENSG00000196967	chr19	dexseq_prepare_annotation2.py	exon	.	-	.		35	4.17427959230119e-32	1.31425161234598e-30
ENSG00000176853.39	ENSG00000176853	chr8	dexseq_prepare_annotation2.py	exon	.	+	.	FAM91A1	19	4.35986891674381e-32	1.3696533014168e-30
ENSG00000255103.ENSG00000127603.104	ENSG00000255103+ENSG00000127603	chr1	dexseq_prepare_annotation2.py	exon	.	+	.		21	4.82676470219219e-32	1.5129887329713e-30
ENSG00000239306.ENSG00000173933.ENSG00000248643.ENSG00000258297.60	ENSG00000239306+ENSG00000173933+ENSG00000248643+ENSG00000258297	chr11	dexseq_prepare_annotation2.py	exon	.	+	.		37	5.27437133878055e-32	1.64966106642167e-30
ENSG00000129270.21	ENSG00000129270	chr17	dexseq_prepare_annotation2.py	exon	.	-	.	MMP28	13	5.61997890609139e-32	1.75390175027602e-30
ENSG00000197343.ENSG00000272647.ENSG00000244219.71	ENSG00000197343+ENSG00000272647+ENSG00000244219	chr7	dexseq_prepare_annotation2.py	exon	.	+	.		26	5.74148170897504e-32	1.78789991685829e-30
ENSG00000001631.ENSG00000243107.67	ENSG00000001631+ENSG00000243107	chr7	dexseq_prepare_annotation2.py	exon	.	-	.		50	6.23607712721978e-32	1.93767715278307e-30
ENSG00000164985.33	ENSG00000164985	chr9	dexseq_prepare_annotation2.py	exon	.	-	.	PSIP1	7	6.51114267938467e-32	2.01873794052992e-30
ENSG00000163539.95	ENSG00000163539	chr3	dexseq_prepare_annotation2.py	exon	.	-	.	CLASP2	46	7.05297929815766e-32	2.1819771389583e-30
ENSG00000187240.105	ENSG00000187240	chr11	dexseq_prepare_annotation2.py	exon	.	+	.	DYNC2H1	36	7.51977496336129e-32	2.32134311287624e-30
ENSG00000108264.41	ENSG00000108264	chr17	dexseq_prepare_annotation2.py	exon	.	+	.	TADA2A	25	7.55645404926069e-32	2.32761683062833e-30
ENSG00000125844.29	ENSG00000125844	chr20	dexseq_prepare_annotation2.py	exon	.	-	.	RRBP1	15	8.01398478037713e-32	2.46321851856473e-30
ENSG00000163138.68	ENSG00000163138	chr4	dexseq_prepare_annotation2.py	exon	.	+	.	PACRGL	29	9.36287100239749e-32	2.87161675075687e-30
ENSG00000065534.66	ENSG00000065534	chr3	dexseq_prepare_annotation2.py	exon	.	-	.	MYLK	25	9.52315402079502e-32	2.91449472838568e-30
ENSG00000226994.23	ENSG00000226994	chr2	dexseq_prepare_annotation2.py	exon	.	+	.	AC012593.1	18	9.69358183696308e-32	2.96028676227085e-30
ENSG00000150712.26	ENSG00000150712	chr5	dexseq_prepare_annotation2.py	exon	.	-	.	MTMR12	19	1.31603230476908e-31	4.00207775487899e-30
ENSG00000260774.ENSG00000164366.4	ENSG00000260774+ENSG00000164366	chr5	dexseq_prepare_annotation2.py	exon	.	-	.		5	1.31612141752749e-31	4.00207775487899e-30
ENSG00000133107.29	ENSG00000133107	chr13	dexseq_prepare_annotation2.py	exon	.	-	.	TRPC4	9	1.35779624993566e-31	4.11999966584954e-30
ENSG00000175931.30	ENSG00000175931	chr17	dexseq_prepare_annotation2.py	exon	.	-	.	UBE2O	26	1.46695439222067e-31	4.44175062887073e-30
ENSG00000137968.30	ENSG00000137968	chr1	dexseq_prepare_annotation2.py	exon	.	-	.	SLC44A5	19	1.48952526924375e-31	4.50051679545814e-30
ENSG00000147316.22	ENSG00000147316	chr8	dexseq_prepare_annotation2.py	exon	.	+	.	MCPH1	6	1.52042210344046e-31	4.58413706653839e-30
ENSG00000138074.58	ENSG00000138074	chr2	dexseq_prepare_annotation2.py	exon	.	-	.	SLC5A6	25	1.56254111486367e-31	4.70116756989955e-30
ENSG00000159842.95	ENSG00000159842	chr17	dexseq_prepare_annotation2.py	exon	.	-	.	ABR	28	1.63774225816521e-31	4.91702744218334e-30
ENSG00000174951.8	ENSG00000174951	chr19	dexseq_prepare_annotation2.py	exon	.	-	.	FUT1	7	1.67423739574206e-31	5.0160152376432e-30
ENSG00000127586.72	ENSG00000127586	chr16	dexseq_prepare_annotation2.py	exon	.	+	.	CHTF18	32	1.68400975803644e-31	5.03469387954131e-30
ENSG00000128833.52	ENSG00000128833	chr15	dexseq_prepare_annotation2.py	exon	.	-	.	MYO5C	10	1.71887487392247e-31	5.12815688276534e-30
ENSG00000156299.35	ENSG00000156299	chr21	dexseq_prepare_annotation2.py	exon	.	-	.	TIAM1	9	1.76318675986498e-31	5.24935371958965e-30
ENSG00000103932.49	ENSG00000103932	chr15	dexseq_prepare_annotation2.py	exon	.	-	.	RPAP1	29	2.12782372986416e-31	6.32172432143986e-30
ENSG00000077157.ENSG00000232626.59	ENSG00000077157+ENSG00000232626	chr1	dexseq_prepare_annotation2.py	exon	.	+	.		32	2.60825714928001e-31	7.73293906070914e-30
ENSG00000077616.26	ENSG00000077616	chr11	dexseq_prepare_annotation2.py	exon	.	+	.	NAALAD2	16	2.81280172899418e-31	8.3220335561988e-30
ENSG00000139915.ENSG00000272781.45	ENSG00000139915+ENSG00000272781	chr14	dexseq_prepare_annotation2.py	exon	.	-	.		16	3.50483188810419e-31	1.03479797924504e-29
ENSG00000136044.56	ENSG00000136044	chr12	dexseq_prepare_annotation2.py	exon	.	-	.	APPL2	35	4.26311040031058e-31	1.25607296287412e-29
ENSG00000197013.ENSG00000269237.ENSG00000196268.ENSG00000268658.50	ENSG00000197013+ENSG00000269237+ENSG00000196268+ENSG00000268658	chr19	dexseq_prepare_annotation2.py	exon	.	+	.		26	5.68635197362157e-31	1.67195196150018e-29
ENSG00000204248.73	ENSG00000204248	chr6	dexseq_prepare_annotation2.py	exon	.	-	.	COL11A2	12	5.73455897746176e-31	1.68264966614966e-29
ENSG00000173890.ENSG00000242583.17	ENSG00000173890+ENSG00000242583	chr3	dexseq_prepare_annotation2.py	exon	.	+	.		15	7.18560665026037e-31	2.10408165102583e-29
ENSG00000168393.19	ENSG00000168393	chr2	dexseq_prepare_annotation2.py	exon	.	-	.	DTYMK	15	7.28923060014424e-31	2.13004190288814e-29
ENSG00000224743.40	ENSG00000224743	chr13	dexseq_prepare_annotation2.py	exon	.	-	.	TEX26-AS1	31	7.54056028158769e-31	2.19896953621464e-29
ENSG00000185298.20	ENSG00000185298	chr17	dexseq_prepare_annotation2.py	exon	.	+	.	CCDC137	8	7.63785149749257e-31	2.22278659838071e-29
ENSG00000114209.28	ENSG00000114209	chr3	dexseq_prepare_annotation2.py	exon	.	-	.	PDCD10	15	8.24608214980918e-31	2.39489785865172e-29
ENSG00000164107.10	ENSG00000164107	chr4	dexseq_prepare_annotation2.py	exon	.	-	.	HAND2	10	8.33855332236514e-31	2.41682183972665e-29
ENSG00000119760.10	ENSG00000119760	chr2	dexseq_prepare_annotation2.py	exon	.	-	.	SUPT7L	8	8.92248283537328e-31	2.58081002500401e-29
ENSG00000234377.27	ENSG00000234377	chr13	dexseq_prepare_annotation2.py	exon	.	+	.	RNF219-AS1	19	8.95122686580621e-31	2.58387240420463e-29
ENSG00000112715.43	ENSG00000112715	chr6	dexseq_prepare_annotation2.py	exon	.	+	.	VEGFA	27	9.76241277708847e-31	2.81232583463049e-29
ENSG00000239953.ENSG00000112130.29	ENSG00000239953+ENSG00000112130	chr6	dexseq_prepare_annotation2.py	exon	.	+	.		21	1.32353658800659e-30	3.80510084523674e-29
ENSG00000086758.71	ENSG00000086758	chrX	dexseq_prepare_annotation2.py	exon	.	-	.	HUWE1	10	1.44171362140118e-30	4.13649728753229e-29
ENSG00000183773.ENSG00000099949.127	ENSG00000183773+ENSG00000099949	chr22	dexseq_prepare_annotation2.py	exon	.	+	.		56	1.45571445448839e-30	4.16826406475337e-29
ENSG00000055609.26	ENSG00000055609	chr7	dexseq_prepare_annotation2.py	exon	.	-	.	KMT2C	20	1.66745305454478e-30	4.76496474281662e-29
ENSG00000156931.97	ENSG00000156931	chr3	dexseq_prepare_annotation2.py	exon	.	+	.	VPS8	52	1.96886358511205e-30	5.61500955505603e-29
ENSG00000025434.75	ENSG00000025434	chr11	dexseq_prepare_annotation2.py	exon	.	+	.	NR1H3	20	2.13678953275122e-30	6.08173036811654e-29
ENSG00000134759.64	ENSG00000134759	chr18	dexseq_prepare_annotation2.py	exon	.	+	.	ELP2	30	2.19059033035274e-30	6.22241337150696e-29
ENSG00000078246.ENSG00000171792.47	ENSG00000078246+ENSG00000171792	chr12	dexseq_prepare_annotation2.py	exon	.	+	.		25	2.45218243115331e-30	6.95159525453044e-29
ENSG00000079805.45	ENSG00000079805	chr19	dexseq_prepare_annotation2.py	exon	.	+	.	DNM2	30	2.66130477315229e-30	7.52942907092053e-29
ENSG00000204764.62	ENSG00000204764	chr5	dexseq_prepare_annotation2.py	exon	.	+	.	RANBP17	30	3.02192144073282e-30	8.53273095695808e-29
ENSG00000174996.30	ENSG00000174996	chr11	dexseq_prepare_annotation2.py	exon	.	+	.	KLC2	21	3.12272012765619e-30	8.79988715577727e-29
ENSG00000074319.ENSG00000256464.37	ENSG00000074319+ENSG00000256464	chr11	dexseq_prepare_annotation2.py	exon	.	-	.		10	3.15071441921746e-30	8.86122863634066e-29
ENSG00000166157.ENSG00000187172.51	ENSG00000166157+ENSG00000187172	chr21	dexseq_prepare_annotation2.py	exon	.	-	.		15	3.34207595513371e-30	9.38088420463666e-29
ENSG00000123560.55	ENSG00000123560	chrX	dexseq_prepare_annotation2.py	exon	.	+	.	PLP1	41	3.49683571197725e-30	9.79595846794256e-29
ENSG00000139354.ENSG00000257803.29	ENSG00000139354+ENSG00000257803	chr12	dexseq_prepare_annotation2.py	exon	.	+	.		18	3.57639034887796e-30	9.99913773180398e-29
ENSG00000173436.ENSG00000270136.ENSG00000158747.32	ENSG00000173436+ENSG00000270136+ENSG00000158747	chr1	dexseq_prepare_annotation2.py	exon	.	+	.		9	3.61954198546038e-30	1.00999415676641e-28
ENSG00000228203.14	ENSG00000228203	chr2	dexseq_prepare_annotation2.py	exon	.	-	.	RNF144A-AS1	11	3.83171348454906e-30	1.067105960834e-28
ENSG00000265408.ENSG00000172828.ENSG00000172831.64	ENSG00000265408+ENSG00000172828+ENSG00000172831	chr16	dexseq_prepare_annotation2.py	exon	.	+	.		29	3.91637590737092e-30	1.08855362378507e-28
ENSG00000267618.ENSG00000185379.ENSG00000092871.43	ENSG00000267618+ENSG00000185379+ENSG00000092871	chr17	dexseq_prepare_annotation2.py	exon	.	-	.		22	4.10364239894065e-30	1.13838079881724e-28
ENSG00000146151.28	ENSG00000146151	chr6	dexseq_prepare_annotation2.py	exon	.	-	.	HMGCLL1	14	4.12635845975025e-30	1.14245539378805e-28
ENSG00000179818.ENSG00000244617.128	ENSG00000179818+ENSG00000244617	chr2	dexseq_prepare_annotation2.py	exon	.	-	.		58	4.22283858084659e-30	1.16689739502967e-28
ENSG00000100949.67	ENSG00000100949	chr14	dexseq_prepare_annotation2.py	exon	.	-	.	RABGGTA	37	4.2380154083682e-30	1.16882165264511e-28
ENSG00000244045.ENSG00000258924.ENSG00000264302.ENSG00000004139.57	ENSG00000244045+ENSG00000258924+ENSG00000264302+ENSG00000004139	chr17	dexseq_prepare_annotation2.py	exon	.	+	.		38	4.56990136249361e-30	1.25791617581521e-28
ENSG00000169347.29	ENSG00000169347	chr16	dexseq_prepare_annotation2.py	exon	.	-	.	GP2	17	4.62196497314882e-30	1.26979118789345e-28
ENSG00000223501.45	ENSG00000223501	chr6	dexseq_prepare_annotation2.py	exon	.	-	.	VPS52	36	4.81256597685358e-30	1.31960744540661e-28
ENSG00000175463.31	ENSG00000175463	chr11	dexseq_prepare_annotation2.py	exon	.	+	.	TBC1D10C	30	4.91433353752168e-30	1.34492078023983e-28
ENSG00000050438.30	ENSG00000050438	chr12	dexseq_prepare_annotation2.py	exon	.	+	.	SLC4A8	17	5.28537314864522e-30	1.44368800918177e-28
ENSG00000213221.ENSG00000187796.37	ENSG00000213221+ENSG00000187796	chr9	dexseq_prepare_annotation2.py	exon	.	-	.		11	6.41660259486337e-30	1.74932320933909e-28
ENSG00000188130.ENSG00000100429.107	ENSG00000188130+ENSG00000100429	chr22	dexseq_prepare_annotation2.py	exon	.	-	.		24	6.53835734229925e-30	1.7791082856264e-28
ENSG00000183091.94	ENSG00000183091	chr2	dexseq_prepare_annotation2.py	exon	.	-	.	NEB	37	6.68328191621092e-30	1.81507223186255e-28
ENSG00000114698.26	ENSG00000114698	chr3	dexseq_prepare_annotation2.py	exon	.	-	.	PLSCR4	25	6.98079257465506e-30	1.89226017390316e-28
ENSG00000146839.57	ENSG00000146839	chr7	dexseq_prepare_annotation2.py	exon	.	+	.	ZAN	10	7.06046890780621e-30	1.91021925906826e-28
ENSG00000174469.30	ENSG00000174469	chr7	dexseq_prepare_annotation2.py	exon	.	+	.	CNTNAP2	11	7.67531641176095e-30	2.07262671453074e-28
ENSG00000123415.56	ENSG00000123415	chr12	dexseq_prepare_annotation2.py	exon	.	-	.	SMUG1	38	8.02566372622709e-30	2.16312917590791e-28
ENSG00000143702.73	ENSG00000143702	chr1	dexseq_prepare_annotation2.py	exon	.	-	.	CEP170	34	8.585121267335e-30	2.3095436815774e-28
ENSG00000155363.60	ENSG00000155363	chr1	dexseq_prepare_annotation2.py	exon	.	+	.	MOV10	19	9.20035542280396e-30	2.47038222682874e-28
ENSG00000130948.21	ENSG00000130948	chr9	dexseq_prepare_annotation2.py	exon	.	-	.	HSD17B3	11	1.0622328740319e-29	2.84682411117665e-28
ENSG00000066739.54	ENSG00000066739	chr14	dexseq_prepare_annotation2.py	exon	.	-	.	ATG2B	27	1.08471461411796e-29	2.90161159276553e-28
ENSG00000125414.45	ENSG00000125414	chr17	dexseq_prepare_annotation2.py	exon	.	-	.	MYH2	24	1.21655659555116e-29	3.24818328542e-28
ENSG00000116337.74	ENSG00000116337	chr1	dexseq_prepare_annotation2.py	exon	.	+	.	AMPD2	40	1.24555156912446e-29	3.31937160678093e-28
ENSG00000183305.29	ENSG00000183305	chrX	dexseq_prepare_annotation2.py	exon	.	+	.	MAGEA2B	15	1.26892320621538e-29	3.3753357285329e-28
ENSG00000204673.22	ENSG00000204673	chr19	dexseq_prepare_annotation2.py	exon	.	-	.	AKT1S1	10	1.28083376578694e-29	3.40066144046903e-28
ENSG00000200469.ENSG00000163644.30	ENSG00000200469+ENSG00000163644	chr4	dexseq_prepare_annotation2.py	exon	.	-	.		18	1.33422497314312e-29	3.5358204083426e-28
ENSG00000106554.25	ENSG00000106554	chr7	dexseq_prepare_annotation2.py	exon	.	-	.	CHCHD3	14	1.40042884260366e-29	3.70436856116964e-28
ENSG00000041357.32	ENSG00000041357	chr15	dexseq_prepare_annotation2.py	exon	.	+	.	PSMA4	28	1.4187163996485e-29	3.74577979283819e-28
ENSG00000127824.19	ENSG00000127824	chr2	dexseq_prepare_annotation2.py	exon	.	-	.	TUBA4A	7	1.44967687341668e-29	3.82043547881348e-28
ENSG00000104312.19	ENSG00000104312	chr8	dexseq_prepare_annotation2.py	exon	.	+	.	RIPK2	11	1.47759072417019e-29	3.88680103431904e-28
ENSG00000078018.38	ENSG00000078018	chr2	dexseq_prepare_annotation2.py	exon	.	+	.	MAP2	12	1.51746046527858e-29	3.98431363125082e-28
ENSG00000152042.ENSG00000232637.95	ENSG00000152042+ENSG00000232637	chr1	dexseq_prepare_annotation2.py	exon	.	-	.		11	1.53647140530865e-29	4.02680010477852e-28
ENSG00000072952.46	ENSG00000072952	chr11	dexseq_prepare_annotation2.py	exon	.	-	.	MRVI1	17	1.57950657174166e-29	4.13197757765728e-28
ENSG00000118308.68	ENSG00000118308	chr12	dexseq_prepare_annotation2.py	exon	.	+	.	LRMP	42	1.63693785421996e-29	4.27436011071637e-28
ENSG00000100201.37	ENSG00000100201	chr22	dexseq_prepare_annotation2.py	exon	.	-	.	DDX17	28	1.89654538080273e-29	4.94317533227172e-28
ENSG00000136531.8	ENSG00000136531	chr2	dexseq_prepare_annotation2.py	exon	.	+	.	SCN2A	7	1.95192469885755e-29	5.07821579331659e-28
ENSG00000129467.ENSG00000129465.ENSG00000258973.100	ENSG00000129467+ENSG00000129465+ENSG00000258973	chr14	dexseq_prepare_annotation2.py	exon	.	-	.		69	2.270420200862e-29	5.89604924789547e-28
ENSG00000259472.ENSG00000221517.11	ENSG00000259472+ENSG00000221517	chr15	dexseq_prepare_annotation2.py	exon	.	-	.		9	2.31206251901103e-29	5.98660050881925e-28
ENSG00000242600.19	ENSG00000242600	chr10	dexseq_prepare_annotation2.py	exon	.	+	.	MBL1P	8	2.31370267714889e-29	5.98660050881925e-28
ENSG00000150401.28	ENSG00000150401	chr13	dexseq_prepare_annotation2.py	exon	.	-	.	DCUN1D2	13	2.44289945374761e-29	6.30941962364469e-28
ENSG00000134982.ENSG00000272869.ENSG00000258864.ENSG00000212643.ENSG00000153037.72	ENSG00000134982+ENSG00000272869+ENSG00000258864+ENSG00000212643+ENSG00000153037	chr5	dexseq_prepare_annotation2.py	exon	.	+	.		21	2.54130629133069e-29	6.5516901869433e-28
ENSG00000065427.23	ENSG00000065427	chr16	dexseq_prepare_annotation2.py	exon	.	-	.	KARS	12	2.79532649413734e-29	7.19354273744457e-28
ENSG00000082641.56	ENSG00000082641	chr17	dexseq_prepare_annotation2.py	exon	.	+	.	NFE2L1	10	2.8195765584441e-29	7.24285090310794e-28
ENSG00000076604.45	ENSG00000076604	chr17	dexseq_prepare_annotation2.py	exon	.	+	.	TRAF4	5	2.93222690943383e-29	7.51865245912664e-28
ENSG00000158882.ENSG00000263548.27	ENSG00000158882+ENSG00000263548	chr1	dexseq_prepare_annotation2.py	exon	.	+	.		25	3.01648613989377e-29	7.72079393108421e-28
ENSG00000255429.ENSG00000086991.45	ENSG00000255429+ENSG00000086991	chr11	dexseq_prepare_annotation2.py	exon	.	-	.		26	3.04466186797753e-29	7.77891975640721e-28
ENSG00000063438.ENSG00000249915.42	ENSG00000063438+ENSG00000249915	chr5	dexseq_prepare_annotation2.py	exon	.	+	.		30	3.09524577797465e-29	7.89398614092425e-28
ENSG00000119403.40	ENSG00000119403	chr9	dexseq_prepare_annotation2.py	exon	.	-	.	PHF19	30	3.24909421108386e-29	8.27153125544443e-28
ENSG00000074071.6	ENSG00000074071	chr16	dexseq_prepare_annotation2.py	exon	.	-	.	MRPS34	7	3.2698542824726e-29	8.30951719533348e-28
ENSG00000082196.ENSG00000250767.ENSG00000273294.ENSG00000242110.41	ENSG00000082196+ENSG00000250767+ENSG00000273294+ENSG00000242110	chr5	dexseq_prepare_annotation2.py	exon	.	-	.		19	3.41771151897511e-29	8.66977765178873e-28
ENSG00000135390.ENSG00000213470.24	ENSG00000135390+ENSG00000213470	chr12	dexseq_prepare_annotation2.py	exon	.	-	.		14	3.77911112780999e-29	9.56948940566975e-28
ENSG00000164951.23	ENSG00000164951	chr8	dexseq_prepare_annotation2.py	exon	.	+	.	PDP1	8	3.83272808381199e-29	9.68802013512051e-28
ENSG00000204677.43	ENSG00000204677	chr5	dexseq_prepare_annotation2.py	exon	.	+	.	FAM153C	36	4.04391697409872e-29	1.02037202940423e-27
ENSG00000257093.ENSG00000244701.14	ENSG00000257093+ENSG00000244701	chr7	dexseq_prepare_annotation2.py	exon	.	-	.		12	4.32798513925943e-29	1.09011604454515e-27
ENSG00000266365.8	ENSG00000266365	chr17	dexseq_prepare_annotation2.py	exon	.	-	.	RP11-51L5.3	9	4.41086108083027e-29	1.10902763323844e-27
ENSG00000183292.12	ENSG00000183292	chr2	dexseq_prepare_annotation2.py	exon	.	+	.	AC140481.2	8	5.63660460249289e-29	1.41268443394965e-27
ENSG00000113368.28	ENSG00000113368	chr5	dexseq_prepare_annotation2.py	exon	.	+	.	LMNB1	22	5.63842849050242e-29	1.41268443394965e-27
ENSG00000188897.80	ENSG00000188897	chr16	dexseq_prepare_annotation2.py	exon	.	-	.	CTD-3088G3.8	25	6.89352658890278e-29	1.72410855688357e-27
ENSG00000151834.36	ENSG00000151834	chr4	dexseq_prepare_annotation2.py	exon	.	-	.	GABRA2	12	6.91545981576368e-29	1.726559800669e-27
ENSG00000136560.54	ENSG00000136560	chr2	dexseq_prepare_annotation2.py	exon	.	+	.	TANK	18	7.8585899458662e-29	1.95859183046623e-27
ENSG00000182934.28	ENSG00000182934	chr11	dexseq_prepare_annotation2.py	exon	.	-	.	SRPR	24	9.00439931064179e-29	2.24023787744306e-27
ENSG00000164808.73	ENSG00000164808	chr8	dexseq_prepare_annotation2.py	exon	.	+	.	SPIDR	42	1.09836186694427e-28	2.72788616552948e-27
ENSG00000138002.36	ENSG00000138002	chr2	dexseq_prepare_annotation2.py	exon	.	-	.	IFT172	16	1.18852553180172e-28	2.94667366604011e-27
ENSG00000177030.35	ENSG00000177030	chr11	dexseq_prepare_annotation2.py	exon	.	-	.	DEAF1	8	1.66142295256831e-28	4.11194957182603e-27
ENSG00000259529.ENSG00000092098.ENSG00000213928.121	ENSG00000259529+ENSG00000092098+ENSG00000213928	chr14	dexseq_prepare_annotation2.py	exon	.	+	.		19	1.69889009742709e-28	4.19254194571641e-27
ENSG00000099250.40	ENSG00000099250	chr10	dexseq_prepare_annotation2.py	exon	.	-	.	NRP1	30	1.69987822547844e-28	4.19254194571641e-27
ENSG00000068400.37	ENSG00000068400	chrX	dexseq_prepare_annotation2.py	exon	.	-	.	GRIPAP1	23	1.75987474387007e-28	4.33300648443165e-27
ENSG00000229692.6	ENSG00000229692	chr2	dexseq_prepare_annotation2.py	exon	.	-	.	SOS1-IT1	7	1.7699396385494e-28	4.3502609665279e-27
ENSG00000263798.ENSG00000108439.ENSG00000108465.115	ENSG00000263798+ENSG00000108439+ENSG00000108465	chr17	dexseq_prepare_annotation2.py	exon	.	+	.		60	1.89201620667713e-28	4.64229010986591e-27
ENSG00000167792.46	ENSG00000167792	chr11	dexseq_prepare_annotation2.py	exon	.	+	.	NDUFV1	9	1.90963375934652e-28	4.67745232861624e-27
ENSG00000187824.14	ENSG00000187824	chr17	dexseq_prepare_annotation2.py	exon	.	-	.	TMEM220	11	1.98420076205403e-28	4.85174588398469e-27
ENSG00000226803.35	ENSG00000226803	chr6	dexseq_prepare_annotation2.py	exon	.	-	.	RP11-203B9.4	21	2.01986667868357e-28	4.93048416884149e-27
ENSG00000014914.38	ENSG00000014914	chr1	dexseq_prepare_annotation2.py	exon	.	-	.	MTMR11	16	2.27519586425433e-28	5.54423156578825e-27
ENSG00000174744.17	ENSG00000174744	chr11	dexseq_prepare_annotation2.py	exon	.	-	.	BRMS1	8	2.68997759345513e-28	6.54377284315555e-27
ENSG00000168078.16	ENSG00000168078	chr8	dexseq_prepare_annotation2.py	exon	.	-	.	PBK	12	3.13724444646978e-28	7.61879278459239e-27
ENSG00000176658.48	ENSG00000176658	chr17	dexseq_prepare_annotation2.py	exon	.	-	.	MYO1D	16	3.37462260296392e-28	8.18130396299481e-27
ENSG00000090659.24	ENSG00000090659	chr19	dexseq_prepare_annotation2.py	exon	.	-	.	CD209	10	3.49761320900186e-28	8.46505673083427e-27
ENSG00000144426.ENSG00000204196.77	ENSG00000144426+ENSG00000204196	chr2	dexseq_prepare_annotation2.py	exon	.	+	.		37	3.51034955718717e-28	8.48145747849415e-27
ENSG00000140009.ENSG00000214770.43	ENSG00000140009+ENSG00000214770	chr14	dexseq_prepare_annotation2.py	exon	.	-	.		25	3.59324578165441e-28	8.66703063029218e-27
ENSG00000167244.ENSG00000129965.ENSG00000254647.ENSG00000240801.42	ENSG00000167244+ENSG00000129965+ENSG00000254647+ENSG00000240801	chr11	dexseq_prepare_annotation2.py	exon	.	-	.		25	3.93994481930921e-28	9.48720046084422e-27
ENSG00000197410.33	ENSG00000197410	chr4	dexseq_prepare_annotation2.py	exon	.	-	.	DCHS2	4	4.37651052755255e-28	1.0520628600946e-26
ENSG00000182389.32	ENSG00000182389	chr2	dexseq_prepare_annotation2.py	exon	.	-	.	CACNB4	17	4.7542422435407e-28	1.14093796573065e-26
ENSG00000144381.46	ENSG00000144381	chr2	dexseq_prepare_annotation2.py	exon	.	-	.	HSPD1	15	4.97151526582142e-28	1.19107127521725e-26
ENSG00000122678.49	ENSG00000122678	chr7	dexseq_prepare_annotation2.py	exon	.	-	.	POLM	23	5.04462455444555e-28	1.20655549637504e-26
ENSG00000135723.48	ENSG00000135723	chr16	dexseq_prepare_annotation2.py	exon	.	-	.	FHOD1	27	5.10549807388792e-28	1.21906615921978e-26
ENSG00000111011.40	ENSG00000111011	chr12	dexseq_prepare_annotation2.py	exon	.	-	.	RSRC2	33	6.07755693707134e-28	1.44873890739468e-26
ENSG00000140682.44	ENSG00000140682	chr16	dexseq_prepare_annotation2.py	exon	.	+	.	TGFB1I1	12	6.24750529351282e-28	1.48675999719032e-26
ENSG00000164300.21	ENSG00000164300	chr5	dexseq_prepare_annotation2.py	exon	.	-	.	SERINC5	7	6.52226058310717e-28	1.54955409613019e-26
ENSG00000184381.76	ENSG00000184381	chr22	dexseq_prepare_annotation2.py	exon	.	-	.	PLA2G6	8	6.71520834446646e-28	1.59273549916837e-26
ENSG00000261360.9	ENSG00000261360	chr5	dexseq_prepare_annotation2.py	exon	.	-	.	CTD-2165H16.4	4	7.85055143233169e-28	1.85892175430137e-26
ENSG00000080503.60	ENSG00000080503	chr9	dexseq_prepare_annotation2.py	exon	.	+	.	SMARCA2	38	8.32102475394796e-28	1.96705154939258e-26
ENSG00000204344.ENSG00000244731.104	ENSG00000204344+ENSG00000244731	chr6	dexseq_prepare_annotation2.py	exon	.	+	.		36	8.74398446145619e-28	2.0636093345105e-26
ENSG00000100029.44	ENSG00000100029	chr22	dexseq_prepare_annotation2.py	exon	.	-	.	PES1	35	8.93215069333141e-28	2.104527094649e-26
ENSG00000196367.ENSG00000242687.94	ENSG00000196367+ENSG00000242687	chr7	dexseq_prepare_annotation2.py	exon	.	+	.		54	9.00394993340195e-28	2.11793738020237e-26
ENSG00000166532.28	ENSG00000166532	chr12	dexseq_prepare_annotation2.py	exon	.	+	.	RIMKLB	15	9.11065345223003e-28	2.13950015311362e-26
ENSG00000196482.50	ENSG00000196482	chr1	dexseq_prepare_annotation2.py	exon	.	-	.	ESRRG	12	9.17086281429525e-28	2.15009141203024e-26
ENSG00000231870.6	ENSG00000231870	chr17	dexseq_prepare_annotation2.py	exon	.	-	.	KRT17P3	6	9.28205376641147e-28	2.17258070970068e-26
ENSG00000114416.58	ENSG00000114416	chr3	dexseq_prepare_annotation2.py	exon	.	+	.	FXR1	46	9.56137270576116e-28	2.23428398974856e-26
ENSG00000189091.52	ENSG00000189091	chr16	dexseq_prepare_annotation2.py	exon	.	+	.	SF3B3	24	1.05526171636966e-27	2.46187368617321e-26
ENSG00000175155.12	ENSG00000175155	chr17	dexseq_prepare_annotation2.py	exon	.	+	.	YPEL2	11	1.1252779140502e-27	2.62092143941873e-26
ENSG00000259522.ENSG00000260669.ENSG00000213920.ENSG00000254505.ENSG00000129559.ENSG00000254692.ENSG00000100926.ENSG00000255526.ENSG00000196497.205	ENSG00000259522+ENSG00000260669+ENSG00000213920+ENSG00000254505+ENSG00000129559+ENSG00000254692+ENSG00000100926+ENSG00000255526+ENSG00000196497	chr14	dexseq_prepare_annotation2.py	exon	.	-	.		59	1.15728495364081e-27	2.69106571491215e-26
ENSG00000081800.22	ENSG00000081800	chr7	dexseq_prepare_annotation2.py	exon	.	-	.	SLC13A1	19	1.16222299129074e-27	2.69813954144512e-26
ENSG00000182326.ENSG00000257084.ENSG00000126749.86	ENSG00000182326+ENSG00000257084+ENSG00000126749	chr12	dexseq_prepare_annotation2.py	exon	.	+	.		45	1.35988920761774e-27	3.15188653316091e-26
ENSG00000177728.ENSG00000265636.85	ENSG00000177728+ENSG00000265636	chr17	dexseq_prepare_annotation2.py	exon	.	+	.		25	1.54603942936901e-27	3.57751010070738e-26
ENSG00000185122.39	ENSG00000185122	chr8	dexseq_prepare_annotation2.py	exon	.	+	.	HSF1	29	1.69478454783622e-27	3.915337483808e-26
ENSG00000113163.30	ENSG00000113163	chr5	dexseq_prepare_annotation2.py	exon	.	-	.	COL4A3BP	17	1.71710732463672e-27	3.96047882283715e-26
ENSG00000106638.26	ENSG00000106638	chr7	dexseq_prepare_annotation2.py	exon	.	-	.	TBL2	8	1.73041976378914e-27	3.98472551108143e-26
ENSG00000196405.62	ENSG00000196405	chr14	dexseq_prepare_annotation2.py	exon	.	+	.	EVL	42	1.88801795756801e-27	4.34061123653479e-26
ENSG00000121892.41	ENSG00000121892	chr4	dexseq_prepare_annotation2.py	exon	.	-	.	PDS5A	12	1.8956800762056e-27	4.35119728459386e-26
ENSG00000145868.56	ENSG00000145868	chr5	dexseq_prepare_annotation2.py	exon	.	+	.	FBXO38	17	2.73288207341115e-27	6.26274473216009e-26
ENSG00000244607.ENSG00000010282.ENSG00000181061.51	ENSG00000244607+ENSG00000010282+ENSG00000181061	chr3	dexseq_prepare_annotation2.py	exon	.	-	.		25	3.20209081799444e-27	7.32619846155608e-26
ENSG00000185813.51	ENSG00000185813	chr17	dexseq_prepare_annotation2.py	exon	.	-	.	PCYT2	13	3.29080129861069e-27	7.51707757311858e-26
ENSG00000140463.34	ENSG00000140463	chr15	dexseq_prepare_annotation2.py	exon	.	+	.	BBS4	17	3.39947048033211e-27	7.75286288551383e-26
ENSG00000099953.33	ENSG00000099953	chr22	dexseq_prepare_annotation2.py	exon	.	+	.	MMP11	28	3.45621256803377e-27	7.86965776891017e-26
ENSG00000095787.60	ENSG00000095787	chr10	dexseq_prepare_annotation2.py	exon	.	+	.	WAC	6	3.63514404674656e-27	8.26385542000804e-26
ENSG00000105520.27	ENSG00000105520	chr19	dexseq_prepare_annotation2.py	exon	.	+	.	DKFZP761J1410	18	3.917014030559e-27	8.89043487542027e-26
ENSG00000173465.ENSG00000176973.25	ENSG00000173465+ENSG00000176973	chr11	dexseq_prepare_annotation2.py	exon	.	+	.		23	3.97393406078584e-27	9.00526363360561e-26
ENSG00000067596.36	ENSG00000067596	chr17	dexseq_prepare_annotation2.py	exon	.	+	.	DHX8	23	4.11230315661563e-27	9.30400416880715e-26
ENSG00000017621.22	ENSG00000017621	chrX	dexseq_prepare_annotation2.py	exon	.	+	.	MAGIX	16	4.29960580381392e-27	9.71233177683745e-26
ENSG00000230267.50	ENSG00000230267	chr16	dexseq_prepare_annotation2.py	exon	.	-	.	HERC2P4	11	4.34094726399927e-27	9.79017757749186e-26
ENSG00000265500.ENSG00000238917.ENSG00000161956.ENSG00000161960.ENSG00000129226.ENSG00000209582.ENSG00000264772.95	ENSG00000265500+ENSG00000238917+ENSG00000161956+ENSG00000161960+ENSG00000129226+ENSG00000209582+ENSG00000264772	chr17	dexseq_prepare_annotation2.py	exon	.	+	.		10	4.44645573301011e-27	1.00122644836182e-25
ENSG00000099330.37	ENSG00000099330	chr19	dexseq_prepare_annotation2.py	exon	.	+	.	OCEL1	14	4.62850220952944e-27	1.04057211601601e-25
ENSG00000132716.ENSG00000258465.ENSG00000162735.96	ENSG00000132716+ENSG00000258465+ENSG00000162735	chr1	dexseq_prepare_annotation2.py	exon	.	-	.		45	5.65589290740924e-27	1.26954277547856e-25
ENSG00000003400.33	ENSG00000003400	chr2	dexseq_prepare_annotation2.py	exon	.	+	.	CASP10	21	5.99727817631443e-27	1.34405142877371e-25
ENSG00000162599.37	ENSG00000162599	chr1	dexseq_prepare_annotation2.py	exon	.	+	.	NFIA	26	6.10663761017572e-27	1.36640817343413e-25
ENSG00000107521.39	ENSG00000107521	chr10	dexseq_prepare_annotation2.py	exon	.	-	.	HPS1	15	6.31059344483197e-27	1.40982818388389e-25
ENSG00000185386.23	ENSG00000185386	chr22	dexseq_prepare_annotation2.py	exon	.	-	.	MAPK11	21	6.65585944834934e-27	1.4846322227188e-25
ENSG00000131966.46	ENSG00000131966	chr14	dexseq_prepare_annotation2.py	exon	.	+	.	ACTR10	17	8.19680377326271e-27	1.82548848978563e-25
ENSG00000141738.46	ENSG00000141738	chr17	dexseq_prepare_annotation2.py	exon	.	+	.	GRB7	27	8.75756675654807e-27	1.94732707050681e-25
ENSG00000105726.60	ENSG00000105726	chr19	dexseq_prepare_annotation2.py	exon	.	-	.	ATP13A1	14	8.9868530640795e-27	1.9951935406383e-25
ENSG00000183066.28	ENSG00000183066	chr22	dexseq_prepare_annotation2.py	exon	.	+	.	WBP2NL	12	9.42193107618866e-27	2.08852805522182e-25
ENSG00000230524.21	ENSG00000230524	chr3	dexseq_prepare_annotation2.py	exon	.	-	.	COL6A4P1	15	9.51013037107025e-27	2.10480039363454e-25
ENSG00000150995.92	ENSG00000150995	chr3	dexseq_prepare_annotation2.py	exon	.	+	.	ITPR1	20	9.72803150608449e-27	2.14968348389889e-25
ENSG00000104953.39	ENSG00000104953	chr19	dexseq_prepare_annotation2.py	exon	.	+	.	TLE6	14	1.03408924443964e-26	2.28156961823575e-25
ENSG00000148200.18	ENSG00000148200	chr9	dexseq_prepare_annotation2.py	exon	.	-	.	NR6A1	18	1.07816651274235e-26	2.37513740601182e-25
ENSG00000251154.ENSG00000058091.ENSG00000157224.ENSG00000105793.ENSG00000273299.120	ENSG00000251154+ENSG00000058091+ENSG00000157224+ENSG00000105793+ENSG00000273299	chr7	dexseq_prepare_annotation2.py	exon	.	+	.		17	1.10678218004184e-26	2.43440760497301e-25
ENSG00000185046.84	ENSG00000185046	chr12	dexseq_prepare_annotation2.py	exon	.	-	.	ANKS1B	32	1.12939080235065e-26	2.48030254756978e-25
ENSG00000116478.14	ENSG00000116478	chr1	dexseq_prepare_annotation2.py	exon	.	+	.	HDAC1	6	1.14064809970925e-26	2.50116534775998e-25
ENSG00000021776.44	ENSG00000021776	chr15	dexseq_prepare_annotation2.py	exon	.	-	.	AQR	7	1.19033346408535e-26	2.60609777344595e-25
ENSG00000169592.41	ENSG00000169592	chr16	dexseq_prepare_annotation2.py	exon	.	+	.	INO80E	16	1.22448804181014e-26	2.67675719247312e-25
ENSG00000139613.61	ENSG00000139613	chr12	dexseq_prepare_annotation2.py	exon	.	-	.	SMARCC2	21	1.23574424660967e-26	2.69722030268438e-25
ENSG00000140470.40	ENSG00000140470	chr15	dexseq_prepare_annotation2.py	exon	.	-	.	ADAMTS17	10	1.30442878207128e-26	2.84277580362271e-25
ENSG00000064313.43	ENSG00000064313	chr8	dexseq_prepare_annotation2.py	exon	.	-	.	TAF2	23	1.38356103404937e-26	3.00883832262225e-25
ENSG00000234761.3	ENSG00000234761	chr1	dexseq_prepare_annotation2.py	exon	.	-	.	RP11-38O14.5	4	1.38485637082255e-26	3.00883832262225e-25
ENSG00000010810.15	ENSG00000010810	chr6	dexseq_prepare_annotation2.py	exon	.	-	.	FYN	10	1.59417058252563e-26	3.45832950608571e-25
ENSG00000085998.49	ENSG00000085998	chr1	dexseq_prepare_annotation2.py	exon	.	-	.	POMGNT1	27	1.72055904043296e-26	3.72683039640813e-25
ENSG00000151655.30	ENSG00000151655	chr10	dexseq_prepare_annotation2.py	exon	.	+	.	ITIH2	21	1.80740117976029e-26	3.90898574303476e-25
ENSG00000126733.24	ENSG00000126733	chrX	dexseq_prepare_annotation2.py	exon	.	+	.	DACH2	12	1.84513803786758e-26	3.9845461937623e-25
ENSG00000163781.47	ENSG00000163781	chr3	dexseq_prepare_annotation2.py	exon	.	-	.	TOPBP1	26	1.87313521765721e-26	4.03887686098177e-25
ENSG00000186469.33	ENSG00000186469	chr14	dexseq_prepare_annotation2.py	exon	.	+	.	GNG2	15	1.98008848571105e-26	4.26303165509137e-25
ENSG00000145348.67	ENSG00000145348	chr4	dexseq_prepare_annotation2.py	exon	.	-	.	TBCK	41	2.01518373368621e-26	4.33203621058739e-25
ENSG00000126214.ENSG00000256500.ENSG00000256053.98	ENSG00000126214+ENSG00000256500+ENSG00000256053	chr14	dexseq_prepare_annotation2.py	exon	.	+	.		30	2.04886720790237e-26	4.39780229798774e-25
ENSG00000188647.19	ENSG00000188647	chr9	dexseq_prepare_annotation2.py	exon	.	-	.	PTAR1	6	2.14303205762956e-26	4.59299536327202e-25
ENSG00000173818.62	ENSG00000173818	chr17	dexseq_prepare_annotation2.py	exon	.	+	.	ENDOV	21	2.15500809707683e-26	4.61171732774442e-25
ENSG00000105136.ENSG00000268107.ENSG00000152439.56	ENSG00000105136+ENSG00000268107+ENSG00000152439	chr19	dexseq_prepare_annotation2.py	exon	.	+	.		28	2.20769364180103e-26	4.71737060307364e-25
ENSG00000085563.48	ENSG00000085563	chr7	dexseq_prepare_annotation2.py	exon	.	-	.	ABCB1	13	2.21765458117797e-26	4.73155057642335e-25
ENSG00000171316.61	ENSG00000171316	chr8	dexseq_prepare_annotation2.py	exon	.	+	.	CHD7	33	2.31292618658033e-26	4.9274330181474e-25
ENSG00000151612.28	ENSG00000151612	chr4	dexseq_prepare_annotation2.py	exon	.	-	.	ZNF827	22	2.67766921042988e-26	5.69595075241071e-25
ENSG00000173715.ENSG00000173653.67	ENSG00000173715+ENSG00000173653	chr11	dexseq_prepare_annotation2.py	exon	.	+	.		20	2.71901508207085e-26	5.77526919894781e-25
ENSG00000259132.ENSG00000129474.ENSG00000092036.ENSG00000265037.75	ENSG00000259132+ENSG00000129474+ENSG00000092036+ENSG00000265037	chr14	dexseq_prepare_annotation2.py	exon	.	-	.		32	2.81439037325302e-26	5.96894029832544e-25
ENSG00000077312.28	ENSG00000077312	chr19	dexseq_prepare_annotation2.py	exon	.	+	.	SNRPA	12	2.9742239109723e-26	6.2985387614653e-25
ENSG00000204054.ENSG00000239353.25	ENSG00000204054+ENSG00000239353	chr9	dexseq_prepare_annotation2.py	exon	.	+	.		15	3.41588978823269e-26	7.22310959529561e-25
ENSG00000085999.34	ENSG00000085999	chr1	dexseq_prepare_annotation2.py	exon	.	+	.	RAD54L	27	3.51315596231122e-26	7.40689619192765e-25
ENSG00000156858.38	ENSG00000156858	chr16	dexseq_prepare_annotation2.py	exon	.	+	.	PRR14	8	3.51321406053767e-26	7.40689619192765e-25
ENSG00000100364.41	ENSG00000100364	chr22	dexseq_prepare_annotation2.py	exon	.	-	.	KIAA0930	24	3.59953099993925e-26	7.5776517248721e-25
ENSG00000095585.27	ENSG00000095585	chr10	dexseq_prepare_annotation2.py	exon	.	-	.	BLNK	22	3.63656503824381e-26	7.64430680343393e-25
ENSG00000204531.14	ENSG00000204531	chr6	dexseq_prepare_annotation2.py	exon	.	-	.	POU5F1	6	3.72276254860262e-26	7.81395779191208e-25
ENSG00000101751.32	ENSG00000101751	chr18	dexseq_prepare_annotation2.py	exon	.	+	.	POLI	11	4.18170575597717e-26	8.76433794010473e-25
ENSG00000010379.37	ENSG00000010379	chr12	dexseq_prepare_annotation2.py	exon	.	-	.	SLC6A13	12	4.5296307225326e-26	9.47958453122963e-25
ENSG00000178814.20	ENSG00000178814	chr8	dexseq_prepare_annotation2.py	exon	.	-	.	OPLAH	15	5.29087542850631e-26	1.10564534835644e-24
ENSG00000133026.57	ENSG00000133026	chr17	dexseq_prepare_annotation2.py	exon	.	-	.	MYH10	33	5.4065912730471e-26	1.12817009394037e-24
ENSG00000145703.70	ENSG00000145703	chr5	dexseq_prepare_annotation2.py	exon	.	+	.	IQGAP2	43	5.51453020672862e-26	1.1490084827519e-24
ENSG00000091181.31	ENSG00000091181	chr3	dexseq_prepare_annotation2.py	exon	.	-	.	IL5RA	20	5.72824930357777e-26	1.1917940912166e-24
ENSG00000105186.45	ENSG00000105186	chr19	dexseq_prepare_annotation2.py	exon	.	-	.	ANKRD27	15	5.79549502893488e-26	1.20402466798208e-24
ENSG00000265381.ENSG00000162734.13	ENSG00000265381+ENSG00000162734	chr1	dexseq_prepare_annotation2.py	exon	.	+	.		7	6.01794066247767e-26	1.24841564967521e-24
ENSG00000205339.37	ENSG00000205339	chr11	dexseq_prepare_annotation2.py	exon	.	+	.	IPO7	20	6.15849432711156e-26	1.2757137229858e-24
ENSG00000235033.ENSG00000124615.32	ENSG00000235033+ENSG00000124615	chr6	dexseq_prepare_annotation2.py	exon	.	-	.		8	6.32150209904242e-26	1.3075769821435e-24
ENSG00000174514.19	ENSG00000174514	chr1	dexseq_prepare_annotation2.py	exon	.	+	.	MFSD4	18	6.87592687586203e-26	1.41980459748949e-24
ENSG00000167543.38	ENSG00000167543	chr17	dexseq_prepare_annotation2.py	exon	.	+	.	TP53I13	18	6.8840220101732e-26	1.41980459748949e-24
ENSG00000183484.13	ENSG00000183484	chr14	dexseq_prepare_annotation2.py	exon	.	-	.	GPR132	8	7.17023429151297e-26	1.47669470625935e-24
ENSG00000185811.28	ENSG00000185811	chr7	dexseq_prepare_annotation2.py	exon	.	+	.	IKZF1	11	7.47705774641021e-26	1.53765908654861e-24
ENSG00000259673.16	ENSG00000259673	chr15	dexseq_prepare_annotation2.py	exon	.	-	.	IQCH-AS1	6	8.1683280636251e-26	1.67739504579291e-24
ENSG00000168259.35	ENSG00000168259	chr17	dexseq_prepare_annotation2.py	exon	.	-	.	DNAJC7	16	8.8310120846186e-26	1.8108664693978e-24
ENSG00000269897.ENSG00000168283.ENSG00000148444.52	ENSG00000269897+ENSG00000168283+ENSG00000148444	chr10	dexseq_prepare_annotation2.py	exon	.	+	.		25	9.50238617619931e-26	1.94573320393514e-24
ENSG00000159217.ENSG00000264552.21	ENSG00000159217+ENSG00000264552	chr17	dexseq_prepare_annotation2.py	exon	.	+	.		11	1.02502949632637e-25	2.095861316411e-24
ENSG00000053524.40	ENSG00000053524	chr3	dexseq_prepare_annotation2.py	exon	.	-	.	MCF2L2	25	1.07025614205424e-25	2.18519586191878e-24
ENSG00000213923.ENSG00000244627.68	ENSG00000213923+ENSG00000244627	chr22	dexseq_prepare_annotation2.py	exon	.	-	.		16	1.09885270779368e-25	2.24036860811058e-24
ENSG00000254275.17	ENSG00000254275	chr8	dexseq_prepare_annotation2.py	exon	.	-	.	RP11-89M16.1	16	1.1485419936029e-25	2.33832633919355e-24
ENSG00000159216.45	ENSG00000159216	chr21	dexseq_prepare_annotation2.py	exon	.	-	.	RUNX1	23	1.15312100099575e-25	2.34429499502437e-24
ENSG00000183426.ENSG00000183458.63	ENSG00000183426+ENSG00000183458	chr16	dexseq_prepare_annotation2.py	exon	.	+	.		45	1.18709797746428e-25	2.40992743470672e-24
ENSG00000213908.17	ENSG00000213908	chr19	dexseq_prepare_annotation2.py	exon	.	-	.	CYP2A7P1	12	1.18971702117111e-25	2.4118038359382e-24
ENSG00000072682.41	ENSG00000072682	chr5	dexseq_prepare_annotation2.py	exon	.	-	.	P4HA2	21	1.21942523270776e-25	2.46851216026517e-24
ENSG00000135976.77	ENSG00000135976	chr2	dexseq_prepare_annotation2.py	exon	.	+	.	ANKRD36	19	1.25086715353738e-25	2.5285639860782e-24
ENSG00000137033.13	ENSG00000137033	chr9	dexseq_prepare_annotation2.py	exon	.	+	.	IL33	7	1.32016180092852e-25	2.66485426794521e-24
ENSG00000157470.42	ENSG00000157470	chr15	dexseq_prepare_annotation2.py	exon	.	+	.	FAM81A	11	1.34310837449865e-25	2.70733360870966e-24
ENSG00000141030.31	ENSG00000141030	chr17	dexseq_prepare_annotation2.py	exon	.	-	.	COPS3	22	1.49047918833937e-25	3.00014276227122e-24
ENSG00000172572.16	ENSG00000172572	chr12	dexseq_prepare_annotation2.py	exon	.	+	.	PDE3A	11	1.52346847995415e-25	3.0622146805406e-24
ENSG00000129055.14	ENSG00000129055	chr3	dexseq_prepare_annotation2.py	exon	.	-	.	ANAPC13	6	1.60688850055204e-25	3.22533571951425e-24
ENSG00000175600.30	ENSG00000175600	chr7	dexseq_prepare_annotation2.py	exon	.	+	.	SUGCT	24	1.88227394139738e-25	3.77276626197551e-24
ENSG00000108774.ENSG00000108773.ENSG00000267261.54	ENSG00000108774+ENSG00000108773+ENSG00000267261	chr17	dexseq_prepare_annotation2.py	exon	.	-	.		31	1.927636911691e-25	3.85825610271091e-24
ENSG00000125630.53	ENSG00000125630	chr2	dexseq_prepare_annotation2.py	exon	.	+	.	POLR1B	37	2.10188041070976e-25	4.20110395011385e-24
ENSG00000189403.23	ENSG00000189403	chr13	dexseq_prepare_annotation2.py	exon	.	-	.	HMGB1	18	2.28292397665993e-25	4.55656256828156e-24
ENSG00000177200.72	ENSG00000177200	chr16	dexseq_prepare_annotation2.py	exon	.	+	.	CHD9	16	2.32189677680912e-25	4.62785896789504e-24
ENSG00000147481.37	ENSG00000147481	chr8	dexseq_prepare_annotation2.py	exon	.	+	.	SNTG1	17	2.81773932410479e-25	5.60828647850842e-24
ENSG00000163499.14	ENSG00000163499	chr2	dexseq_prepare_annotation2.py	exon	.	-	.	CRYBA2	7	3.03600422550999e-25	6.03427040966938e-24
ENSG00000188739.ENSG00000054267.42	ENSG00000188739+ENSG00000054267	chr1	dexseq_prepare_annotation2.py	exon	.	-	.		6	3.04569510754289e-25	6.0450888529209e-24
ENSG00000259344.ENSG00000170113.30	ENSG00000259344+ENSG00000170113	chr15	dexseq_prepare_annotation2.py	exon	.	-	.		15	3.63887961192881e-25	7.2123810247018e-24
ENSG00000134882.26	ENSG00000134882	chr13	dexseq_prepare_annotation2.py	exon	.	+	.	UBAC2	13	3.66733016322398e-25	7.25866141207794e-24
ENSG00000212238.ENSG00000106459.27	ENSG00000212238+ENSG00000106459	chr7	dexseq_prepare_annotation2.py	exon	.	+	.		12	4.005305750504e-25	7.91659807436422e-24
ENSG00000143398.48	ENSG00000143398	chr1	dexseq_prepare_annotation2.py	exon	.	+	.	PIP5K1A	14	4.01415239020072e-25	7.92307942648356e-24
ENSG00000164292.42	ENSG00000164292	chr5	dexseq_prepare_annotation2.py	exon	.	+	.	RHOBTB3	22	4.04911001970364e-25	7.98100895988954e-24
ENSG00000156970.ENSG00000259288.ENSG00000137843.103	ENSG00000156970+ENSG00000259288+ENSG00000137843	chr15	dexseq_prepare_annotation2.py	exon	.	+	.		50	4.12769871160546e-25	8.12465841837584e-24
ENSG00000070669.45	ENSG00000070669	chr7	dexseq_prepare_annotation2.py	exon	.	-	.	ASNS	32	4.31592115413775e-25	8.48340800338872e-24
ENSG00000177830.74	ENSG00000177830	chr11	dexseq_prepare_annotation2.py	exon	.	-	.	CHID1	46	4.91722714430036e-25	9.6520082055915e-24
ENSG00000181929.ENSG00000167548.124	ENSG00000181929+ENSG00000167548	chr12	dexseq_prepare_annotation2.py	exon	.	-	.		16	4.98120038199541e-25	9.76411331076814e-24
ENSG00000138400.24	ENSG00000138400	chr2	dexseq_prepare_annotation2.py	exon	.	-	.	MDH1B	14	5.07281554882424e-25	9.93001899247836e-24
ENSG00000246090.33	ENSG00000246090	chr4	dexseq_prepare_annotation2.py	exon	.	+	.	RP11-696N14.1	26	5.16647088096078e-25	1.00994570201858e-23
ENSG00000100297.37	ENSG00000100297	chr22	dexseq_prepare_annotation2.py	exon	.	+	.	MCM5	10	5.29832412754817e-25	1.03429973469325e-23
ENSG00000018869.16	ENSG00000018869	chr19	dexseq_prepare_annotation2.py	exon	.	-	.	ZNF582	9	6.77000352321527e-25	1.31977972792981e-23
ENSG00000091164.39	ENSG00000091164	chr18	dexseq_prepare_annotation2.py	exon	.	-	.	TXNL1	21	7.16752210882222e-25	1.39536261464636e-23
ENSG00000163810.21	ENSG00000163810	chr3	dexseq_prepare_annotation2.py	exon	.	+	.	TGM4	17	7.23219485485439e-25	1.40602957622176e-23
ENSG00000234680.6	ENSG00000234680	chr9	dexseq_prepare_annotation2.py	exon	.	+	.	VN2R3P	7	8.16709825266694e-25	1.58562039882269e-23
ENSG00000134602.11	ENSG00000134602	chrX	dexseq_prepare_annotation2.py	exon	.	+	.	MST4	5	9.18969231005826e-25	1.78172358670898e-23
ENSG00000095794.45	ENSG00000095794	chr10	dexseq_prepare_annotation2.py	exon	.	+	.	CREM	12	9.2219752495607e-25	1.78555006498637e-23
ENSG00000018236.42	ENSG00000018236	chr12	dexseq_prepare_annotation2.py	exon	.	+	.	CNTN1	17	9.35204012049411e-25	1.80827286623304e-23
ENSG00000148803.16	ENSG00000148803	chr10	dexseq_prepare_annotation2.py	exon	.	-	.	FUOM	12	9.49682820520173e-25	1.83377696320523e-23
ENSG00000099622.104	ENSG00000099622	chr19	dexseq_prepare_annotation2.py	exon	.	+	.	CIRBP	41	9.78675962258526e-25	1.88720021936329e-23
ENSG00000165795.162	ENSG00000165795	chr14	dexseq_prepare_annotation2.py	exon	.	-	.	NDRG2	62	1.11121869960771e-24	2.13988542816202e-23
ENSG00000104325.48	ENSG00000104325	chr8	dexseq_prepare_annotation2.py	exon	.	+	.	DECR1	31	1.28462236059384e-24	2.470467677515e-23
ENSG00000163482.56	ENSG00000163482	chr2	dexseq_prepare_annotation2.py	exon	.	+	.	STK36	29	1.30288302797576e-24	2.50220355885601e-23
ENSG00000167566.21	ENSG00000167566	chr12	dexseq_prepare_annotation2.py	exon	.	-	.	NCKAP5L	13	1.35490850778933e-24	2.59861226069407e-23
ENSG00000134901.16	ENSG00000134901	chr13	dexseq_prepare_annotation2.py	exon	.	-	.	KDELC1	15	1.37332859633349e-24	2.63039559278895e-23
ENSG00000129534.39	ENSG00000129534	chr14	dexseq_prepare_annotation2.py	exon	.	-	.	MIS18BP1	11	1.39084432297842e-24	2.66036365057876e-23
ENSG00000109536.23	ENSG00000109536	chr4	dexseq_prepare_annotation2.py	exon	.	+	.	FRG1	13	1.6571582919853e-24	3.16550599372387e-23
ENSG00000257083.7	ENSG00000257083	chr12	dexseq_prepare_annotation2.py	exon	.	-	.	RP11-123O10.3	7	1.67816379460989e-24	3.20133364089722e-23
ENSG00000064201.43	ENSG00000064201	chr11	dexseq_prepare_annotation2.py	exon	.	+	.	TSPAN32	10	1.77100547841131e-24	3.37391953992923e-23
ENSG00000198848.21	ENSG00000198848	chr16	dexseq_prepare_annotation2.py	exon	.	-	.	CES1	16	1.84560915463638e-24	3.51134543845326e-23
ENSG00000115504.61	ENSG00000115504	chr2	dexseq_prepare_annotation2.py	exon	.	+	.	EHBP1	32	1.87221447349505e-24	3.5572074996406e-23
ENSG00000141380.59	ENSG00000141380	chr18	dexseq_prepare_annotation2.py	exon	.	-	.	SS18	32	2.02375297303357e-24	3.84000380789877e-23
ENSG00000172977.48	ENSG00000172977	chr11	dexseq_prepare_annotation2.py	exon	.	+	.	KAT5	39	2.05839134203486e-24	3.90052825412757e-23
ENSG00000139719.ENSG00000184047.ENSG00000256861.76	ENSG00000139719+ENSG00000184047+ENSG00000256861	chr12	dexseq_prepare_annotation2.py	exon	.	-	.		18	2.13043558020444e-24	4.03167935397465e-23
ENSG00000132478.37	ENSG00000132478	chr17	dexseq_prepare_annotation2.py	exon	.	+	.	UNK	15	2.14214613571622e-24	4.04845705941269e-23
ENSG00000019102.ENSG00000149564.26	ENSG00000019102+ENSG00000149564	chr11	dexseq_prepare_annotation2.py	exon	.	-	.		15	2.30610492009938e-24	4.35254364959341e-23
ENSG00000267302.ENSG00000267318.ENSG00000108443.51	ENSG00000267302+ENSG00000267318+ENSG00000108443	chr17	dexseq_prepare_annotation2.py	exon	.	+	.		12	2.3596044660841e-24	4.44762002077389e-23
ENSG00000164953.73	ENSG00000164953	chr8	dexseq_prepare_annotation2.py	exon	.	+	.	TMEM67	33	2.45249368180559e-24	4.6165922732507e-23
ENSG00000143761.ENSG00000264944.31	ENSG00000143761+ENSG00000264944	chr1	dexseq_prepare_annotation2.py	exon	.	+	.		27	2.47964092949663e-24	4.66152841052397e-23
ENSG00000154727.11	ENSG00000154727	chr21	dexseq_prepare_annotation2.py	exon	.	+	.	GABPA	4	2.49758985491009e-24	4.68907667878965e-23
ENSG00000118260.52	ENSG00000118260	chr2	dexseq_prepare_annotation2.py	exon	.	+	.	CREB1	28	2.60441706457353e-24	4.88319621158707e-23
ENSG00000146648.41	ENSG00000146648	chr7	dexseq_prepare_annotation2.py	exon	.	+	.	EGFR	21	2.68492163848735e-24	5.02751576806757e-23
ENSG00000160305.64	ENSG00000160305	chr21	dexseq_prepare_annotation2.py	exon	.	+	.	DIP2A	26	2.78331311686565e-24	5.2049052517891e-23
ENSG00000136261.33	ENSG00000136261	chr7	dexseq_prepare_annotation2.py	exon	.	+	.	BZW2	22	2.80649093304948e-24	5.24136121630278e-23
ENSG00000254634.ENSG00000183336.ENSG00000261740.32	ENSG00000254634+ENSG00000183336+ENSG00000261740	chr16	dexseq_prepare_annotation2.py	exon	.	-	.		15	2.85551351870689e-24	5.32592567296432e-23
ENSG00000153823.13	ENSG00000153823	chr2	dexseq_prepare_annotation2.py	exon	.	-	.	PID1	7	3.15429829042791e-24	5.87549986532455e-23
ENSG00000159720.42	ENSG00000159720	chr16	dexseq_prepare_annotation2.py	exon	.	-	.	ATP6V0D1	33	3.28559532191452e-24	6.11206627793013e-23
ENSG00000137822.47	ENSG00000137822	chr15	dexseq_prepare_annotation2.py	exon	.	+	.	TUBGCP4	14	3.29244276942202e-24	6.11680849238182e-23
ENSG00000260391.ENSG00000160145.110	ENSG00000260391+ENSG00000160145	chr3	dexseq_prepare_annotation2.py	exon	.	+	.		65	3.57148414170608e-24	6.62656985927239e-23
ENSG00000123329.77	ENSG00000123329	chr12	dexseq_prepare_annotation2.py	exon	.	-	.	ARHGAP9	37	3.76714187833372e-24	6.98049428002177e-23
ENSG00000214776.34	ENSG00000214776	chr12	dexseq_prepare_annotation2.py	exon	.	+	.	RP11-726G1.1	26	3.77607892455628e-24	6.98795567950071e-23
ENSG00000166987.25	ENSG00000166987	chr12	dexseq_prepare_annotation2.py	exon	.	+	.	MBD6	10	3.79572602013487e-24	7.0151918172129e-23
ENSG00000256498.ENSG00000179364.35	ENSG00000256498+ENSG00000179364	chr14	dexseq_prepare_annotation2.py	exon	.	+	.		25	3.81814645708563e-24	7.04747629452472e-23
ENSG00000133067.30	ENSG00000133067	chr1	dexseq_prepare_annotation2.py	exon	.	+	.	LGR6	24	4.22152806764065e-24	7.78193859204586e-23
ENSG00000091436.31	ENSG00000091436	chr2	dexseq_prepare_annotation2.py	exon	.	+	.	MLTK	5	4.49674817289035e-24	8.27855410716722e-23
ENSG00000183090.9	ENSG00000183090	chr4	dexseq_prepare_annotation2.py	exon	.	-	.	FREM3	9	4.70723379631344e-24	8.6548635859608e-23
ENSG00000120318.41	ENSG00000120318	chr5	dexseq_prepare_annotation2.py	exon	.	-	.	ARAP3	12	4.9183290764668e-24	9.03132143060633e-23
ENSG00000170442.15	ENSG00000170442	chr12	dexseq_prepare_annotation2.py	exon	.	+	.	KRT86	8	5.06263616813137e-24	9.28432671503577e-23
ENSG00000257067.5	ENSG00000257067	chr11	dexseq_prepare_annotation2.py	exon	.	+	.	AP000797.4	4	5.46222530320824e-24	1.00042378751553e-22
ENSG00000023839.35	ENSG00000023839	chr10	dexseq_prepare_annotation2.py	exon	.	+	.	ABCC2	23	5.53231358512331e-24	1.01195828573123e-22
ENSG00000109466.33	ENSG00000109466	chr4	dexseq_prepare_annotation2.py	exon	.	+	.	KLHL2	20	5.76522625476152e-24	1.05320840605277e-22
ENSG00000181240.11	ENSG00000181240	chr19	dexseq_prepare_annotation2.py	exon	.	-	.	SLC25A41	5	5.82231439476849e-24	1.06227379681988e-22
ENSG00000115204.29	ENSG00000115204	chr2	dexseq_prepare_annotation2.py	exon	.	-	.	MPV17	24	5.90147657663094e-24	1.07533819669699e-22
ENSG00000155926.49	ENSG00000155926	chr8	dexseq_prepare_annotation2.py	exon	.	-	.	SLA	25	6.35665605008702e-24	1.15679759908937e-22
ENSG00000207112.ENSG00000210825.ENSG00000239195.ENSG00000207145.ENSG00000166012.ENSG00000207304.ENSG00000206834.ENSG00000221170.ENSG00000206799.74	ENSG00000207112+ENSG00000210825+ENSG00000239195+ENSG00000207145+ENSG00000166012+ENSG00000207304+ENSG00000206834+ENSG00000221170+ENSG00000206799	chr11	dexseq_prepare_annotation2.py	exon	.	-	.		50	6.56248669347283e-24	1.19272986123642e-22
ENSG00000227001.14	ENSG00000227001	chr1	dexseq_prepare_annotation2.py	exon	.	-	.	NBPF2P	10	7.14905251007842e-24	1.2976806922312e-22
ENSG00000103248.38	ENSG00000103248	chr16	dexseq_prepare_annotation2.py	exon	.	-	.	MTHFSD	26	7.27339130765149e-24	1.31856855667756e-22
ENSG00000215296.21	ENSG00000215296	chr15	dexseq_prepare_annotation2.py	exon	.	-	.	TMCO5B	7	7.30396089201285e-24	1.32242579458314e-22
ENSG00000106565.18	ENSG00000106565	chr7	dexseq_prepare_annotation2.py	exon	.	-	.	TMEM176B	11	7.40244746446881e-24	1.33855438204391e-22
ENSG00000178057.17	ENSG00000178057	chr3	dexseq_prepare_annotation2.py	exon	.	+	.	NDUFAF3	11	7.44487965682259e-24	1.34451881213506e-22
ENSG00000166676.22	ENSG00000166676	chr16	dexseq_prepare_annotation2.py	exon	.	-	.	TVP23A	12	7.6831051274089e-24	1.38463520258396e-22
ENSG00000166311.32	ENSG00000166311	chr11	dexseq_prepare_annotation2.py	exon	.	+	.	SMPD1	14	7.68647185750352e-24	1.38463520258396e-22
ENSG00000244462.ENSG00000272897.ENSG00000214078.ENSG00000244005.123	ENSG00000244462+ENSG00000272897+ENSG00000214078+ENSG00000244005	chr20	dexseq_prepare_annotation2.py	exon	.	-	.		41	8.26248463356803e-24	1.48651604071184e-22
ENSG00000146530.36	ENSG00000146530	chr7	dexseq_prepare_annotation2.py	exon	.	-	.	VWDE	26	8.41253208779327e-24	1.51160030481548e-22
ENSG00000106266.27	ENSG00000106266	chr7	dexseq_prepare_annotation2.py	exon	.	-	.	SNX8	21	8.48251742987711e-24	1.52128291692568e-22
ENSG00000166387.82	ENSG00000166387	chr11	dexseq_prepare_annotation2.py	exon	.	+	.	PPFIBP2	61	8.48779872137578e-24	1.52128291692568e-22
ENSG00000137337.35	ENSG00000137337	chr6	dexseq_prepare_annotation2.py	exon	.	-	.	MDC1	19	8.71507729099588e-24	1.56005364689512e-22
ENSG00000242114.ENSG00000249590.ENSG00000100003.60	ENSG00000242114+ENSG00000249590+ENSG00000100003	chr22	dexseq_prepare_annotation2.py	exon	.	+	.		27	8.73108619698211e-24	1.56095587524186e-22
ENSG00000144524.48	ENSG00000144524	chr2	dexseq_prepare_annotation2.py	exon	.	+	.	COPS7B	25	8.74727694395411e-24	1.5618883085246e-22
ENSG00000122705.23	ENSG00000122705	chr9	dexseq_prepare_annotation2.py	exon	.	+	.	CLTA	9	9.714901066777e-24	1.7324906902419e-22
ENSG00000013374.39	ENSG00000013374	chr7	dexseq_prepare_annotation2.py	exon	.	+	.	NUB1	15	1.10218674132449e-23	1.96310632237657e-22
ENSG00000157404.26	ENSG00000157404	chr4	dexseq_prepare_annotation2.py	exon	.	+	.	KIT	16	1.1112705559192e-23	1.97681141016078e-22
ENSG00000128886.ENSG00000262560.ENSG00000184716.55	ENSG00000128886+ENSG00000262560+ENSG00000184716	chr15	dexseq_prepare_annotation2.py	exon	.	-	.		9	1.14521706049303e-23	2.03465468013436e-22
ENSG00000122497.17	ENSG00000122497	chr1	dexseq_prepare_annotation2.py	exon	.	-	.	NBPF14	10	1.15981472694066e-23	2.05802037145792e-22
ENSG00000269371.1	ENSG00000269371	chr19	dexseq_prepare_annotation2.py	exon	.	-	.	CTD-2207O23.11	2	1.20117059334884e-23	2.1287495285115e-22
ENSG00000181381.73	ENSG00000181381	chr4	dexseq_prepare_annotation2.py	exon	.	-	.	DDX60L	19	1.21203052165004e-23	2.14532417333354e-22
ENSG00000067064.13	ENSG00000067064	chr10	dexseq_prepare_annotation2.py	exon	.	-	.	IDI1	13	1.25306674432451e-23	2.21520407931455e-22
ENSG00000084774.66	ENSG00000084774	chr2	dexseq_prepare_annotation2.py	exon	.	+	.	CAD	47	1.25589243712523e-23	2.21744482291925e-22
ENSG00000162438.9	ENSG00000162438	chr1	dexseq_prepare_annotation2.py	exon	.	+	.	CTRC	7	1.27298897257486e-23	2.2448458573374e-22
ENSG00000226249.1	ENSG00000226249	chr6	dexseq_prepare_annotation2.py	exon	.	-	.	RP11-307P5.2	2	1.374965407025e-23	2.42167484002138e-22
ENSG00000187527.37	ENSG00000187527	chr3	dexseq_prepare_annotation2.py	exon	.	-	.	ATP13A5	25	1.38105388034154e-23	2.429391566272e-22
ENSG00000181191.19	ENSG00000181191	chrX	dexseq_prepare_annotation2.py	exon	.	-	.	PJA1	10	1.43031112211181e-23	2.51293303441644e-22
ENSG00000177042.14	ENSG00000177042	chr11	dexseq_prepare_annotation2.py	exon	.	+	.	TMEM80	4	1.46055988680786e-23	2.5629134092679e-22
ENSG00000169169.51	ENSG00000169169	chr19	dexseq_prepare_annotation2.py	exon	.	+	.	CPT1C	22	1.47681074250534e-23	2.58823813751151e-22
ENSG00000183828.ENSG00000257622.ENSG00000184916.47	ENSG00000183828+ENSG00000257622+ENSG00000184916	chr14	dexseq_prepare_annotation2.py	exon	.	-	.		34	1.51722062143987e-23	2.655789257529e-22
ENSG00000025293.33	ENSG00000025293	chr20	dexseq_prepare_annotation2.py	exon	.	+	.	PHF20	13	1.5493639467515e-23	2.70872215309835e-22
ENSG00000166984.21	ENSG00000166984	chr6	dexseq_prepare_annotation2.py	exon	.	+	.	TCP10L2	9	1.58874854146573e-23	2.77416938571764e-22
ENSG00000085552.23	ENSG00000085552	chr1	dexseq_prepare_annotation2.py	exon	.	-	.	IGSF9	19	1.61535022691068e-23	2.81716287734875e-22
ENSG00000138834.62	ENSG00000138834	chr16	dexseq_prepare_annotation2.py	exon	.	+	.	MAPK8IP3	16	1.66247531202223e-23	2.89580002024337e-22
ENSG00000159140.47	ENSG00000159140	chr21	dexseq_prepare_annotation2.py	exon	.	+	.	SON	25	1.6950015604183e-23	2.94884684673751e-22
ENSG00000118046.28	ENSG00000118046	chr19	dexseq_prepare_annotation2.py	exon	.	+	.	STK11	15	1.71692184047225e-23	2.9833351296411e-22
ENSG00000008394.33	ENSG00000008394	chr12	dexseq_prepare_annotation2.py	exon	.	+	.	MGST1	29	1.73362127166999e-23	3.00867857526045e-22
ENSG00000077800.22	ENSG00000077800	chr7	dexseq_prepare_annotation2.py	exon	.	+	.	FKBP6	10	1.75642425068623e-23	3.04454001358291e-22
ENSG00000066777.57	ENSG00000066777	chr8	dexseq_prepare_annotation2.py	exon	.	-	.	ARFGEF1	42	1.77679375648615e-23	3.07610121028642e-22
ENSG00000214717.ENSG00000169084.29	ENSG00000214717+ENSG00000169084	chrX	dexseq_prepare_annotation2.py	exon	.	-	.		8	1.82452896019081e-23	3.15490542314404e-22
ENSG00000166147.82	ENSG00000166147	chr15	dexseq_prepare_annotation2.py	exon	.	-	.	FBN1	34	1.89223285703007e-23	3.26800555684405e-22
ENSG00000196504.32	ENSG00000196504	chr2	dexseq_prepare_annotation2.py	exon	.	-	.	PRPF40A	23	1.90986881644061e-23	3.29446583354743e-22
ENSG00000171759.44	ENSG00000171759	chr12	dexseq_prepare_annotation2.py	exon	.	-	.	PAH	9	2.22441218613139e-23	3.83239828339416e-22
ENSG00000181450.12	ENSG00000181450	chr1	dexseq_prepare_annotation2.py	exon	.	+	.	ZNF678	6	2.42654645166208e-23	4.17559643937159e-22
ENSG00000132669.15	ENSG00000132669	chr20	dexseq_prepare_annotation2.py	exon	.	+	.	RIN2	14	2.77986166670673e-23	4.77780330663085e-22
ENSG00000188690.31	ENSG00000188690	chr10	dexseq_prepare_annotation2.py	exon	.	-	.	UROS	22	2.81294288234053e-23	4.82882872841834e-22
ENSG00000196155.60	ENSG00000196155	chr16	dexseq_prepare_annotation2.py	exon	.	+	.	PLEKHG4	14	2.87458200660452e-23	4.92869596819143e-22
ENSG00000142453.30	ENSG00000142453	chr19	dexseq_prepare_annotation2.py	exon	.	+	.	CARM1	14	2.92696047409219e-23	5.0124638395675e-22
ENSG00000158104.26	ENSG00000158104	chr12	dexseq_prepare_annotation2.py	exon	.	-	.	HPD	11	2.98626342235308e-23	5.10787437061378e-22
ENSG00000147889.39	ENSG00000147889	chr9	dexseq_prepare_annotation2.py	exon	.	-	.	CDKN2A	18	3.42114683954313e-23	5.84469876032873e-22
ENSG00000188010.ENSG00000214694.21	ENSG00000188010+ENSG00000214694	chr2	dexseq_prepare_annotation2.py	exon	.	+	.		18	3.6047999095839e-23	6.15106804715689e-22
ENSG00000105483.78	ENSG00000105483	chr19	dexseq_prepare_annotation2.py	exon	.	-	.	CARD8	54	3.69339960980311e-23	6.29470297570156e-22
ENSG00000113494.36	ENSG00000113494	chr5	dexseq_prepare_annotation2.py	exon	.	-	.	PRLR	26	3.70016140818602e-23	6.29868385166212e-22
ENSG00000109572.35	ENSG00000109572	chr4	dexseq_prepare_annotation2.py	exon	.	+	.	CLCN3	21	3.82470222604668e-23	6.5029076916213e-22
ENSG00000132640.25	ENSG00000132640	chr20	dexseq_prepare_annotation2.py	exon	.	+	.	BTBD3	5	3.84460237880081e-23	6.52894229745995e-22
ENSG00000197165.17	ENSG00000197165	chr16	dexseq_prepare_annotation2.py	exon	.	-	.	SULT1A2	10	3.90417750956713e-23	6.62221098196065e-22
ENSG00000165323.37	ENSG00000165323	chr11	dexseq_prepare_annotation2.py	exon	.	+	.	FAT3	14	3.94963671092682e-23	6.69134286109518e-22
ENSG00000006025.45	ENSG00000006025	chr17	dexseq_prepare_annotation2.py	exon	.	-	.	OSBPL7	16	4.14418598750361e-23	7.01259343497786e-22
ENSG00000171720.47	ENSG00000171720	chr5	dexseq_prepare_annotation2.py	exon	.	-	.	HDAC3	28	4.1958781764888e-23	7.09163210565465e-22
ENSG00000157965.15	ENSG00000157965	chrX	dexseq_prepare_annotation2.py	exon	.	+	.	SSX8	4	4.37828462205322e-23	7.39114691060966e-22
ENSG00000171988.32	ENSG00000171988	chr10	dexseq_prepare_annotation2.py	exon	.	-	.	JMJD1C	12	4.5254970817822e-23	7.63061006763537e-22
ENSG00000118058.66	ENSG00000118058	chr11	dexseq_prepare_annotation2.py	exon	.	+	.	KMT2A	38	4.82160835027926e-23	8.12027318731646e-22
ENSG00000125347.35	ENSG00000125347	chr5	dexseq_prepare_annotation2.py	exon	.	-	.	IRF1	25	4.99333623199491e-23	8.3995470351678e-22
ENSG00000267320.10	ENSG00000267320	chr19	dexseq_prepare_annotation2.py	exon	.	-	.	AC005780.1	11	5.26834132890476e-23	8.85168423277965e-22
ENSG00000133706.65	ENSG00000133706	chr5	dexseq_prepare_annotation2.py	exon	.	-	.	LARS	20	5.3075856378403e-23	8.90710509576714e-22
ENSG00000130559.34	ENSG00000130559	chr9	dexseq_prepare_annotation2.py	exon	.	-	.	CAMSAP1	22	5.42175712992986e-23	9.0879888947034e-22
ENSG00000023191.63	ENSG00000023191	chr11	dexseq_prepare_annotation2.py	exon	.	-	.	RNH1	4	5.9005984461599e-23	9.87899017497665e-22
ENSG00000265148.25	ENSG00000265148	chr17	dexseq_prepare_annotation2.py	exon	.	+	.	BZRAP1-AS1	11	5.92049143413201e-23	9.90064789649032e-22
ENSG00000140749.9	ENSG00000140749	chr16	dexseq_prepare_annotation2.py	exon	.	-	.	IGSF6	7	5.944807362349e-23	9.92964243821462e-22
ENSG00000266714.135	ENSG00000266714	chr17	dexseq_prepare_annotation2.py	exon	.	+	.	MYO15B	30	6.00406438200479e-23	1.00168628628734e-21
ENSG00000225210.ENSG00000257227.17	ENSG00000225210+ENSG00000257227	chr14	dexseq_prepare_annotation2.py	exon	.	+	.		15	6.55107186068396e-23	1.09166631907955e-21
ENSG00000163214.45	ENSG00000163214	chr2	dexseq_prepare_annotation2.py	exon	.	-	.	DHX57	22	6.75107156504613e-23	1.12367835604879e-21
ENSG00000223662.4	ENSG00000223662	chr21	dexseq_prepare_annotation2.py	exon	.	+	.	SAMSN1-AS1	5	6.84777119309234e-23	1.1384419608516e-21
ENSG00000176884.31	ENSG00000176884	chr9	dexseq_prepare_annotation2.py	exon	.	+	.	GRIN1	23	7.3633650866215e-23	1.22273102156022e-21
ENSG00000198208.41	ENSG00000198208	chr14	dexseq_prepare_annotation2.py	exon	.	-	.	RPS6KL1	26	7.81197385141203e-23	1.29571328530821e-21
ENSG00000116641.64	ENSG00000116641	chr1	dexseq_prepare_annotation2.py	exon	.	-	.	DOCK7	28	7.82278841248472e-23	1.29599652966321e-21
ENSG00000175550.27	ENSG00000175550	chr11	dexseq_prepare_annotation2.py	exon	.	+	.	DRAP1	24	7.93253150750923e-23	1.31264948701586e-21
ENSG00000132256.41	ENSG00000132256	chr11	dexseq_prepare_annotation2.py	exon	.	-	.	TRIM5	15	8.42448919527606e-23	1.39243792959319e-21
ENSG00000004897.54	ENSG00000004897	chr17	dexseq_prepare_annotation2.py	exon	.	-	.	CDC27	21	8.47461026198902e-23	1.39909719998104e-21
ENSG00000149084.ENSG00000235661.45	ENSG00000149084+ENSG00000235661	chr11	dexseq_prepare_annotation2.py	exon	.	+	.		36	8.63406045464499e-23	1.42376957508752e-21
ENSG00000233223.9	ENSG00000233223	chr17	dexseq_prepare_annotation2.py	exon	.	-	.	AC113189.5	5	8.73753432191443e-23	1.43916494137922e-21
ENSG00000172955.12	ENSG00000172955	chr4	dexseq_prepare_annotation2.py	exon	.	-	.	ADH6	11	9.66818673163352e-23	1.59061231650724e-21
ENSG00000233725.19	ENSG00000233725	chr13	dexseq_prepare_annotation2.py	exon	.	+	.	LINC00284	14	9.73970617079129e-23	1.60052838933638e-21
ENSG00000117143.20	ENSG00000117143	chr1	dexseq_prepare_annotation2.py	exon	.	+	.	UAP1	16	9.75613675255732e-23	1.60137926327155e-21
ENSG00000199066.ENSG00000125746.80	ENSG00000199066+ENSG00000125746	chr19	dexseq_prepare_annotation2.py	exon	.	-	.		27	9.8850368336968e-23	1.62066773249239e-21
ENSG00000239779.ENSG00000115274.63	ENSG00000239779+ENSG00000115274	chr2	dexseq_prepare_annotation2.py	exon	.	+	.		51	1.06391334906288e-22	1.74229584240665e-21
ENSG00000129990.30	ENSG00000129990	chr19	dexseq_prepare_annotation2.py	exon	.	-	.	SYT5	25	1.10944754655049e-22	1.8147756362023e-21
ENSG00000112146.ENSG00000242865.43	ENSG00000112146+ENSG00000242865	chr6	dexseq_prepare_annotation2.py	exon	.	+	.		24	1.13918256085511e-22	1.86127520361987e-21
ENSG00000131844.36	ENSG00000131844	chr5	dexseq_prepare_annotation2.py	exon	.	+	.	MCCC2	26	1.1840978960846e-22	1.93244233476835e-21
ENSG00000139865.53	ENSG00000139865	chr14	dexseq_prepare_annotation2.py	exon	.	+	.	TTC6	35	1.26532814977783e-22	2.06264431838355e-21
ENSG00000178202.18	ENSG00000178202	chr11	dexseq_prepare_annotation2.py	exon	.	-	.	KDELC2	8	1.29959580185469e-22	2.11608099041122e-21
ENSG00000151914.152	ENSG00000151914	chr6	dexseq_prepare_annotation2.py	exon	.	-	.	DST	69	1.30596781574967e-22	2.12402605553526e-21
ENSG00000181378.48	ENSG00000181378	chr2	dexseq_prepare_annotation2.py	exon	.	-	.	CCDC108	16	1.50581416484791e-22	2.44626043150121e-21
ENSG00000134107.7	ENSG00000134107	chr3	dexseq_prepare_annotation2.py	exon	.	+	.	BHLHE40	5	1.57009084545905e-22	2.54777227157671e-21
ENSG00000163803.68	ENSG00000163803	chr2	dexseq_prepare_annotation2.py	exon	.	+	.	PLB1	26	1.58329737813703e-22	2.56486041135882e-21
ENSG00000072849.26	ENSG00000072849	chr17	dexseq_prepare_annotation2.py	exon	.	-	.	DERL2	12	1.5842261974453e-22	2.56486041135882e-21
ENSG00000132740.37	ENSG00000132740	chr11	dexseq_prepare_annotation2.py	exon	.	+	.	IGHMBP2	12	1.7126357708034e-22	2.76960450617081e-21
ENSG00000147996.78	ENSG00000147996	chr9	dexseq_prepare_annotation2.py	exon	.	-	.	CBWD5	37	1.75512082081758e-22	2.83508790023326e-21
ENSG00000133216.30	ENSG00000133216	chr1	dexseq_prepare_annotation2.py	exon	.	+	.	EPHB2	19	1.80446616190263e-22	2.91149183106988e-21
ENSG00000114166.27	ENSG00000114166	chr3	dexseq_prepare_annotation2.py	exon	.	+	.	KAT2B	23	1.8895674171132e-22	3.04534925401335e-21
ENSG00000185420.41	ENSG00000185420	chr1	dexseq_prepare_annotation2.py	exon	.	-	.	SMYD3	14	1.93356765662327e-22	3.11273770604137e-21
ENSG00000242111.7	ENSG00000242111	chr9	dexseq_prepare_annotation2.py	exon	.	+	.	RP11-86L19.2	6	2.2501835236698e-22	3.61834595766609e-21
ENSG00000177694.38	ENSG00000177694	chr3	dexseq_prepare_annotation2.py	exon	.	+	.	NAALADL2	20	2.32539477317543e-22	3.73506693194804e-21
ENSG00000249700.39	ENSG00000249700	chr4	dexseq_prepare_annotation2.py	exon	.	-	.	SRD5A3-AS1	22	2.38115053847427e-22	3.82031040733115e-21
ENSG00000067066.ENSG00000250011.68	ENSG00000067066+ENSG00000250011	chr2	dexseq_prepare_annotation2.py	exon	.	+	.		44	2.39290162362034e-22	3.83484042857444e-21
ENSG00000115806.31	ENSG00000115806	chr2	dexseq_prepare_annotation2.py	exon	.	+	.	GORASP2	14	2.41083758143372e-22	3.85923842760216e-21
ENSG00000161011.43	ENSG00000161011	chr5	dexseq_prepare_annotation2.py	exon	.	+	.	SQSTM1	18	2.48500621684703e-22	3.97349701932023e-21
ENSG00000136710.16	ENSG00000136710	chr2	dexseq_prepare_annotation2.py	exon	.	-	.	CCDC115	10	2.51775703587957e-22	4.02134684372639e-21
ENSG00000257207.ENSG00000184115.ENSG00000256671.ENSG00000230596.ENSG00000273471.42	ENSG00000257207+ENSG00000184115+ENSG00000256671+ENSG00000230596+ENSG00000273471	chr2	dexseq_prepare_annotation2.py	exon	.	-	.		18	2.62586951361985e-22	4.1893216421888e-21
ENSG00000151779.65	ENSG00000151779	chr2	dexseq_prepare_annotation2.py	exon	.	-	.	NBAS	5	2.69792394784568e-22	4.29945752539663e-21
ENSG00000087274.73	ENSG00000087274	chr4	dexseq_prepare_annotation2.py	exon	.	+	.	ADD1	31	2.7667292531998e-22	4.40417494432734e-21
ENSG00000132254.24	ENSG00000132254	chr11	dexseq_prepare_annotation2.py	exon	.	-	.	ARFIP2	16	2.81356290996594e-22	4.47372220913131e-21
ENSG00000116698.56	ENSG00000116698	chr1	dexseq_prepare_annotation2.py	exon	.	+	.	SMG7	21	3.18098240201427e-22	5.05229470569923e-21
ENSG00000108469.41	ENSG00000108469	chr17	dexseq_prepare_annotation2.py	exon	.	-	.	RECQL5	4	3.19810460031613e-22	5.07382681907456e-21
ENSG00000260765.10	ENSG00000260765	chr16	dexseq_prepare_annotation2.py	exon	.	+	.	CES1P2	8	3.21956257318265e-22	5.10218206892675e-21
ENSG00000128915.50	ENSG00000128915	chr15	dexseq_prepare_annotation2.py	exon	.	-	.	NARG2	30	3.90741697601451e-22	6.18536718416713e-21
ENSG00000198795.8	ENSG00000198795	chr18	dexseq_prepare_annotation2.py	exon	.	-	.	ZNF521	4	3.94129410053394e-22	6.23206181607761e-21
ENSG00000135747.ENSG00000197472.25	ENSG00000135747+ENSG00000197472	chr1	dexseq_prepare_annotation2.py	exon	.	-	.		15	3.94574240940882e-22	6.23217094653684e-21
ENSG00000172766.42	ENSG00000172766	chr13	dexseq_prepare_annotation2.py	exon	.	+	.	NAA16	11	3.99278161568698e-22	6.29947618324184e-21
ENSG00000182872.21	ENSG00000182872	chrX	dexseq_prepare_annotation2.py	exon	.	+	.	RBM10	13	4.00958929546229e-22	6.31898840129833e-21
ENSG00000186001.36	ENSG00000186001	chr3	dexseq_prepare_annotation2.py	exon	.	+	.	LRCH3	24	4.06266417124372e-22	6.39555020143467e-21
ENSG00000114796.33	ENSG00000114796	chr3	dexseq_prepare_annotation2.py	exon	.	+	.	KLHL24	17	4.59746885792131e-22	7.22945627813019e-21
ENSG00000116128.13	ENSG00000116128	chr1	dexseq_prepare_annotation2.py	exon	.	+	.	BCL9	13	4.66679790311622e-22	7.32685486909018e-21
ENSG00000204410.ENSG00000228727.ENSG00000255152.84	ENSG00000204410+ENSG00000228727+ENSG00000255152	chr6	dexseq_prepare_annotation2.py	exon	.	+	.		23	4.66970512702185e-22	7.32685486909018e-21
ENSG00000081760.42	ENSG00000081760	chr12	dexseq_prepare_annotation2.py	exon	.	+	.	AACS	24	4.69936049444848e-22	7.36526422868902e-21
ENSG00000048544.3	ENSG00000048544	chr6	dexseq_prepare_annotation2.py	exon	.	-	.	MRPS10	2	4.86777706288634e-22	7.6208289749104e-21
ENSG00000231731.16	ENSG00000231731	chr2	dexseq_prepare_annotation2.py	exon	.	+	.	AC010976.2	12	4.88242745736296e-22	7.63536540062992e-21
ENSG00000197102.100	ENSG00000197102	chr14	dexseq_prepare_annotation2.py	exon	.	+	.	DYNC1H1	39	5.03595506995543e-22	7.86681411641445e-21
ENSG00000074201.26	ENSG00000074201	chr11	dexseq_prepare_annotation2.py	exon	.	-	.	CLNS1A	6	5.33761439171617e-22	8.32890245707377e-21
ENSG00000196074.50	ENSG00000196074	chr20	dexseq_prepare_annotation2.py	exon	.	-	.	SYCP2	8	5.4184038962326e-22	8.44570710266003e-21
ENSG00000148384.9	ENSG00000148384	chr9	dexseq_prepare_annotation2.py	exon	.	-	.	INPP5E	9	5.6556197088422e-22	8.80581226220278e-21
ENSG00000236144.15	ENSG00000236144	chr19	dexseq_prepare_annotation2.py	exon	.	-	.	AD000090.2	8	5.69254599625322e-22	8.85361989865351e-21
ENSG00000140105.66	ENSG00000140105	chr14	dexseq_prepare_annotation2.py	exon	.	-	.	WARS	38	5.92765708233107e-22	9.2092235740888e-21
ENSG00000162669.58	ENSG00000162669	chr1	dexseq_prepare_annotation2.py	exon	.	-	.	HFM1	14	6.47182724790437e-22	1.00436830496104e-20
ENSG00000068650.ENSG00000234603.62	ENSG00000068650+ENSG00000234603	chr13	dexseq_prepare_annotation2.py	exon	.	+	.		22	6.48604784136422e-22	1.00547872364329e-20
ENSG00000105499.66	ENSG00000105499	chr19	dexseq_prepare_annotation2.py	exon	.	-	.	PLA2G4C	21	6.61054634641433e-22	1.02366360234845e-20
ENSG00000106069.80	ENSG00000106069	chr7	dexseq_prepare_annotation2.py	exon	.	+	.	CHN2	16	6.71820712472119e-22	1.03920440860769e-20
ENSG00000107614.28	ENSG00000107614	chr10	dexseq_prepare_annotation2.py	exon	.	-	.	TRDMT1	9	7.2759719915187e-22	1.12426012390122e-20
ENSG00000100106.ENSG00000100101.58	ENSG00000100106+ENSG00000100101	chr22	dexseq_prepare_annotation2.py	exon	.	+	.		37	7.7438638341921e-22	1.19525950351831e-20
ENSG00000080345.66	ENSG00000080345	chr2	dexseq_prepare_annotation2.py	exon	.	+	.	RIF1	46	7.80222450984865e-22	1.20296269772109e-20
ENSG00000158161.34	ENSG00000158161	chr1	dexseq_prepare_annotation2.py	exon	.	-	.	EYA3	24	8.16418254500118e-22	1.25740781166571e-20
ENSG00000231889.28	ENSG00000231889	chr6	dexseq_prepare_annotation2.py	exon	.	+	.	TRAF3IP2-AS1	19	8.4841386241333e-22	1.30527326227071e-20
ENSG00000143228.37	ENSG00000143228	chr1	dexseq_prepare_annotation2.py	exon	.	+	.	NUF2	5	8.51858830439798e-22	1.30915799308734e-20
ENSG00000165409.26	ENSG00000165409	chr14	dexseq_prepare_annotation2.py	exon	.	+	.	TSHR	17	9.0567241977029e-22	1.39035859824714e-20
ENSG00000127022.58	ENSG00000127022	chr5	dexseq_prepare_annotation2.py	exon	.	+	.	CANX	24	9.5121736576913e-22	1.45870413063152e-20
ENSG00000242153.20	ENSG00000242153	chrY	dexseq_prepare_annotation2.py	exon	.	+	.	OFD1P6Y	19	1.00037936619465e-21	1.53244335417826e-20
ENSG00000163154.ENSG00000163156.22	ENSG00000163154+ENSG00000163156	chr1	dexseq_prepare_annotation2.py	exon	.	+	.		19	1.00890632746623e-21	1.54384365012601e-20
ENSG00000104814.35	ENSG00000104814	chr19	dexseq_prepare_annotation2.py	exon	.	-	.	MAP4K1	27	1.01393744544432e-21	1.54987580946489e-20
ENSG00000165905.26	ENSG00000165905	chr11	dexseq_prepare_annotation2.py	exon	.	+	.	GYLTL1B	20	1.02632166819506e-21	1.56712271030943e-20
ENSG00000013503.33	ENSG00000013503	chr12	dexseq_prepare_annotation2.py	exon	.	+	.	POLR3B	15	1.03771637831592e-21	1.58140586880803e-20
ENSG00000115266.29	ENSG00000115266	chr19	dexseq_prepare_annotation2.py	exon	.	+	.	APC2	12	1.03789830754459e-21	1.58140586880803e-20
ENSG00000124126.43	ENSG00000124126	chr20	dexseq_prepare_annotation2.py	exon	.	-	.	PREX1	28	1.06254793875163e-21	1.61723205522721e-20
ENSG00000132694.37	ENSG00000132694	chr1	dexseq_prepare_annotation2.py	exon	.	-	.	ARHGEF11	28	1.19030072369578e-21	1.80974034176439e-20
ENSG00000105486.62	ENSG00000105486	chr19	dexseq_prepare_annotation2.py	exon	.	-	.	LIG1	27	1.19234208461969e-21	1.81090930696081e-20
ENSG00000169344.33	ENSG00000169344	chr16	dexseq_prepare_annotation2.py	exon	.	-	.	UMOD	11	1.21067472810248e-21	1.83679233002414e-20
ENSG00000145016.ENSG00000216042.39	ENSG00000145016+ENSG00000216042	chr3	dexseq_prepare_annotation2.py	exon	.	-	.		19	1.22161724717396e-21	1.85142013253809e-20
ENSG00000172824.40	ENSG00000172824	chr16	dexseq_prepare_annotation2.py	exon	.	+	.	CES4A	22	1.29160562563245e-21	1.95540847429526e-20
ENSG00000091129.31	ENSG00000091129	chr7	dexseq_prepare_annotation2.py	exon	.	-	.	NRCAM	23	1.32372403961398e-21	2.00190401782642e-20
ENSG00000151790.28	ENSG00000151790	chr4	dexseq_prepare_annotation2.py	exon	.	+	.	TDO2	17	1.37552412658578e-21	2.07803437849705e-20
ENSG00000140403.30	ENSG00000140403	chr15	dexseq_prepare_annotation2.py	exon	.	+	.	DNAJA4	20	1.41118559142264e-21	2.1296481602901e-20
ENSG00000268614.ENSG00000090674.ENSG00000032444.122	ENSG00000268614+ENSG00000090674+ENSG00000032444	chr19	dexseq_prepare_annotation2.py	exon	.	+	.		20	1.42664173005839e-21	2.1506926335234e-20
ENSG00000147162.41	ENSG00000147162	chrX	dexseq_prepare_annotation2.py	exon	.	+	.	OGT	3	1.46678036708981e-21	2.20886258243969e-20
ENSG00000198515.23	ENSG00000198515	chr4	dexseq_prepare_annotation2.py	exon	.	-	.	CNGA1	16	1.52435820058771e-21	2.29314392733232e-20
ENSG00000167378.ENSG00000268361.ENSG00000073050.48	ENSG00000167378+ENSG00000268361+ENSG00000073050	chr19	dexseq_prepare_annotation2.py	exon	.	-	.		4	1.54106731969359e-21	2.31583199858073e-20
ENSG00000044115.107	ENSG00000044115	chr5	dexseq_prepare_annotation2.py	exon	.	+	.	CTNNA1	45	1.58684367417904e-21	2.38210678557404e-20
ENSG00000265817.ENSG00000197275.34	ENSG00000265817+ENSG00000197275	chr8	dexseq_prepare_annotation2.py	exon	.	-	.		18	1.69673731860461e-21	2.54439080938485e-20
ENSG00000172893.35	ENSG00000172893	chr11	dexseq_prepare_annotation2.py	exon	.	-	.	DHCR7	23	1.74093166341327e-21	2.60791563179309e-20
ENSG00000183785.ENSG00000215193.ENSG00000235617.24	ENSG00000183785+ENSG00000215193+ENSG00000235617	chr22	dexseq_prepare_annotation2.py	exon	.	+	.		10	1.75191431149352e-21	2.62160805119498e-20
ENSG00000198561.ENSG00000213593.ENSG00000211450.ENSG00000254732.ENSG00000254462.80	ENSG00000198561+ENSG00000213593+ENSG00000211450+ENSG00000254732+ENSG00000254462	chr11	dexseq_prepare_annotation2.py	exon	.	+	.		34	1.75772715155647e-21	2.62754360228992e-20
ENSG00000091428.53	ENSG00000091428	chr2	dexseq_prepare_annotation2.py	exon	.	+	.	RAPGEF4	22	1.79397852557704e-21	2.67892008368173e-20
ENSG00000196517.20	ENSG00000196517	chr1	dexseq_prepare_annotation2.py	exon	.	-	.	SLC6A9	15	1.88405540822574e-21	2.81048139564576e-20
ENSG00000261487.ENSG00000175938.ENSG00000099364.16	ENSG00000261487+ENSG00000175938+ENSG00000099364	chr16	dexseq_prepare_annotation2.py	exon	.	+	.		8	1.93906247562209e-21	2.88632165021251e-20
ENSG00000178125.ENSG00000121022.30	ENSG00000178125+ENSG00000121022	chr8	dexseq_prepare_annotation2.py	exon	.	-	.		17	1.93926455635486e-21	2.88632165021251e-20
ENSG00000258976.4	ENSG00000258976	chr14	dexseq_prepare_annotation2.py	exon	.	-	.	CTD-2207P18.2	4	1.94098083005647e-21	2.88632165021251e-20
ENSG00000118263.26	ENSG00000118263	chr2	dexseq_prepare_annotation2.py	exon	.	-	.	KLF7	12	1.96338786972615e-21	2.91659423528944e-20
ENSG00000203832.84	ENSG00000203832	chr1	dexseq_prepare_annotation2.py	exon	.	-	.	NBPF20	47	1.97582514001447e-21	2.93200913113097e-20
ENSG00000141101.15	ENSG00000141101	chr16	dexseq_prepare_annotation2.py	exon	.	-	.	NOB1	9	2.05035380693215e-21	3.03943594025536e-20
ENSG00000028310.ENSG00000188818.ENSG00000206077.123	ENSG00000028310+ENSG00000188818+ENSG00000206077	chr5	dexseq_prepare_annotation2.py	exon	.	-	.		26	2.05903183212295e-21	3.04912403776709e-20
ENSG00000172382.14	ENSG00000172382	chr16	dexseq_prepare_annotation2.py	exon	.	-	.	PRSS27	12	2.07767600073254e-21	3.0735350484849e-20
ENSG00000251022.ENSG00000138674.114	ENSG00000251022+ENSG00000138674	chr4	dexseq_prepare_annotation2.py	exon	.	-	.		45	2.10151455840092e-21	3.10557151408135e-20
ENSG00000254615.ENSG00000164830.49	ENSG00000254615+ENSG00000164830	chr8	dexseq_prepare_annotation2.py	exon	.	+	.		34	2.14056497675044e-21	3.1599979444124e-20
ENSG00000170004.75	ENSG00000170004	chr17	dexseq_prepare_annotation2.py	exon	.	+	.	CHD3	53	2.28505109870188e-21	3.36979919022036e-20
ENSG00000171914.73	ENSG00000171914	chr15	dexseq_prepare_annotation2.py	exon	.	+	.	TLN2	61	2.28997632807515e-21	3.37356657607013e-20
ENSG00000147010.38	ENSG00000147010	chrX	dexseq_prepare_annotation2.py	exon	.	-	.	SH3KBP1	9	2.40855616886226e-21	3.54458767725737e-20
ENSG00000183675.29	ENSG00000183675	chr10	dexseq_prepare_annotation2.py	exon	.	-	.	PTPN20B	17	2.45352736155636e-21	3.60704007048642e-20
ENSG00000214021.ENSG00000241553.ENSG00000250151.116	ENSG00000214021+ENSG00000241553+ENSG00000250151	chr3	dexseq_prepare_annotation2.py	exon	.	+	.		48	2.51278204191195e-21	3.69034068508246e-20
ENSG00000147231.24	ENSG00000147231	chrX	dexseq_prepare_annotation2.py	exon	.	+	.	CXorf57	13	2.55441710373752e-21	3.74761956734934e-20
ENSG00000261263.3	ENSG00000261263	chr16	dexseq_prepare_annotation2.py	exon	.	-	.	RP11-586K12.13	4	2.59053963684277e-21	3.79670129473836e-20
ENSG00000173020.52	ENSG00000173020	chr11	dexseq_prepare_annotation2.py	exon	.	+	.	ADRBK1	19	2.68622255574525e-21	3.93288407312866e-20
ENSG00000129968.18	ENSG00000129968	chr19	dexseq_prepare_annotation2.py	exon	.	-	.	ABHD17A	6	2.70769226398988e-21	3.95849253621438e-20
ENSG00000085274.19	ENSG00000085274	chr3	dexseq_prepare_annotation2.py	exon	.	+	.	MYNN	16	2.70927674110942e-21	3.95849253621438e-20
ENSG00000117676.55	ENSG00000117676	chr1	dexseq_prepare_annotation2.py	exon	.	+	.	RPS6KA1	51	2.73372394728302e-21	3.99011543525996e-20
ENSG00000118007.45	ENSG00000118007	chr3	dexseq_prepare_annotation2.py	exon	.	-	.	STAG1	22	2.75148676642498e-21	4.01192706690511e-20
ENSG00000206561.ENSG00000206562.ENSG00000249786.93	ENSG00000206561+ENSG00000206562+ENSG00000249786	chr3	dexseq_prepare_annotation2.py	exon	.	-	.		21	3.01636512993288e-21	4.39364300553479e-20
ENSG00000198130.41	ENSG00000198130	chr2	dexseq_prepare_annotation2.py	exon	.	-	.	HIBCH	25	3.06267622475067e-21	4.45653837979824e-20
ENSG00000198911.33	ENSG00000198911	chr22	dexseq_prepare_annotation2.py	exon	.	+	.	SREBF2	12	3.1720676215977e-21	4.61100044156862e-20
ENSG00000158352.18	ENSG00000158352	chrX	dexseq_prepare_annotation2.py	exon	.	-	.	SHROOM4	6	3.28166648699382e-21	4.76544854861316e-20
ENSG00000008382.27	ENSG00000008382	chr19	dexseq_prepare_annotation2.py	exon	.	+	.	MPND	4	3.40254216577888e-21	4.93594062805293e-20
ENSG00000139197.37	ENSG00000139197	chr12	dexseq_prepare_annotation2.py	exon	.	+	.	PEX5	27	3.58206651518944e-21	5.19107826656424e-20
ENSG00000105072.25	ENSG00000105072	chr19	dexseq_prepare_annotation2.py	exon	.	+	.	C19orf44	8	3.63234463028463e-21	5.25858559853312e-20
ENSG00000149260.28	ENSG00000149260	chr11	dexseq_prepare_annotation2.py	exon	.	+	.	CAPN5	4	3.72970870780803e-21	5.39405331512359e-20
ENSG00000172500.39	ENSG00000172500	chr11	dexseq_prepare_annotation2.py	exon	.	-	.	FIBP	11	3.74537161744114e-21	5.41120644546242e-20
ENSG00000253871.11	ENSG00000253871	chr8	dexseq_prepare_annotation2.py	exon	.	+	.	RP11-756K15.2	5	3.7630109268746e-21	5.43117733269295e-20
ENSG00000144744.32	ENSG00000144744	chr3	dexseq_prepare_annotation2.py	exon	.	-	.	UBA3	23	3.83797940227906e-21	5.53376746442079e-20
ENSG00000165325.31	ENSG00000165325	chr11	dexseq_prepare_annotation2.py	exon	.	+	.	CCDC67	23	3.86296947196552e-21	5.56416179711956e-20
ENSG00000140092.29	ENSG00000140092	chr14	dexseq_prepare_annotation2.py	exon	.	-	.	FBLN5	23	4.0848345693837e-21	5.87778369634979e-20
ENSG00000100453.10	ENSG00000100453	chr14	dexseq_prepare_annotation2.py	exon	.	-	.	GZMB	10	4.45034541252118e-21	6.39725914803928e-20
ENSG00000099338.69	ENSG00000099338	chr19	dexseq_prepare_annotation2.py	exon	.	+	.	CATSPERG	14	4.61101274770877e-21	6.6215259750397e-20
ENSG00000160410.69	ENSG00000160410	chr19	dexseq_prepare_annotation2.py	exon	.	+	.	SHKBP1	35	4.70372430411592e-21	6.74785288022919e-20
ENSG00000167522.42	ENSG00000167522	chr16	dexseq_prepare_annotation2.py	exon	.	-	.	ANKRD11	9	4.75240951589485e-21	6.81082979060419e-20
ENSG00000090975.45	ENSG00000090975	chr12	dexseq_prepare_annotation2.py	exon	.	-	.	PITPNM2	31	4.76317096242348e-21	6.81938490606122e-20
ENSG00000114480.26	ENSG00000114480	chr3	dexseq_prepare_annotation2.py	exon	.	-	.	GBE1	13	5.01372206550346e-21	7.17088228283213e-20
ENSG00000079819.57	ENSG00000079819	chr6	dexseq_prepare_annotation2.py	exon	.	-	.	EPB41L2	5	5.01932822654726e-21	7.17169277028053e-20
ENSG00000135636.48	ENSG00000135636	chr2	dexseq_prepare_annotation2.py	exon	.	+	.	DYSF	33	5.18347855412653e-21	7.39880474461129e-20
ENSG00000223960.20	ENSG00000223960	chr2	dexseq_prepare_annotation2.py	exon	.	+	.	AC009948.5	15	5.19592928680313e-21	7.40914525856667e-20
ENSG00000134744.77	ENSG00000134744	chr1	dexseq_prepare_annotation2.py	exon	.	-	.	ZCCHC11	66	5.43700833336317e-21	7.74515171092004e-20
ENSG00000237651.ENSG00000162929.59	ENSG00000237651+ENSG00000162929	chr2	dexseq_prepare_annotation2.py	exon	.	+	.		34	5.72777834010824e-21	8.15120135580803e-20
ENSG00000171241.26	ENSG00000171241	chr16	dexseq_prepare_annotation2.py	exon	.	-	.	SHCBP1	10	5.84194067519103e-21	8.30536041444991e-20
ENSG00000150403.26	ENSG00000150403	chr13	dexseq_prepare_annotation2.py	exon	.	+	.	TMCO3	16	5.88198658186483e-21	8.35394721023138e-20
ENSG00000151491.53	ENSG00000151491	chr12	dexseq_prepare_annotation2.py	exon	.	-	.	EPS8	36	6.02472404496453e-21	8.54814036728716e-20
ENSG00000104974.17	ENSG00000104974	chr19	dexseq_prepare_annotation2.py	exon	.	+	.	LILRA1	16	6.19336382070391e-21	8.77866140761327e-20
ENSG00000267488.7	ENSG00000267488	chr17	dexseq_prepare_annotation2.py	exon	.	+	.	AC131056.3	4	6.24487913080189e-21	8.84049624978569e-20
ENSG00000149476.64	ENSG00000149476	chr11	dexseq_prepare_annotation2.py	exon	.	+	.	DAK	11	6.24941270977753e-21	8.84049624978569e-20
ENSG00000070081.60	ENSG00000070081	chr11	dexseq_prepare_annotation2.py	exon	.	+	.	NUCB2	24	6.37107096708822e-21	9.00364557424354e-20
ENSG00000173809.35	ENSG00000173809	chr19	dexseq_prepare_annotation2.py	exon	.	+	.	TDRD12	14	6.57746252480172e-21	9.28609813397353e-20
ENSG00000006459.25	ENSG00000006459	chr7	dexseq_prepare_annotation2.py	exon	.	-	.	KDM7A	14	6.61940281103594e-21	9.33604771098638e-20
ENSG00000070269.40	ENSG00000070269	chr14	dexseq_prepare_annotation2.py	exon	.	+	.	TMEM260	21	6.65108261847839e-21	9.3714412617392e-20
ENSG00000109576.17	ENSG00000109576	chr4	dexseq_prepare_annotation2.py	exon	.	-	.	AADAT	8	6.6698421562954e-21	9.38857801446487e-20
ENSG00000232774.ENSG00000258989.ENSG00000027075.33	ENSG00000232774+ENSG00000258989+ENSG00000027075	chr14	dexseq_prepare_annotation2.py	exon	.	+	.		21	7.51649109900701e-21	1.056987992391e-19
ENSG00000205810.ENSG00000255641.ENSG00000134545.ENSG00000205809.42	ENSG00000205810+ENSG00000255641+ENSG00000134545+ENSG00000205809	chr12	dexseq_prepare_annotation2.py	exon	.	-	.		21	7.57945192698497e-21	1.06478953971296e-19
ENSG00000076662.31	ENSG00000076662	chr19	dexseq_prepare_annotation2.py	exon	.	-	.	ICAM3	22	7.72016819603707e-21	1.0834882997811e-19
ENSG00000187391.44	ENSG00000187391	chr7	dexseq_prepare_annotation2.py	exon	.	-	.	MAGI2	21	8.0352349186954e-21	1.12659535101433e-19
ENSG00000173838.24	ENSG00000173838	chr17	dexseq_prepare_annotation2.py	exon	.	-	.	MARCH10	23	8.06835651909009e-21	1.13012580337767e-19
ENSG00000117748.20	ENSG00000117748	chr1	dexseq_prepare_annotation2.py	exon	.	-	.	RPA2	15	8.1617927158829e-21	1.14208920491376e-19
ENSG00000132141.22	ENSG00000132141	chr17	dexseq_prepare_annotation2.py	exon	.	-	.	CCT6B	17	8.17177916701477e-21	1.14236335290557e-19
ENSG00000079462.21	ENSG00000079462	chr19	dexseq_prepare_annotation2.py	exon	.	-	.	PAFAH1B3	8	8.60312013895282e-21	1.20148187141744e-19
ENSG00000197858.57	ENSG00000197858	chr8	dexseq_prepare_annotation2.py	exon	.	+	.	GPAA1	32	9.1152763358039e-21	1.27175977975319e-19
ENSG00000213599.ENSG00000261052.ENSG00000132207.45	ENSG00000213599+ENSG00000261052+ENSG00000132207	chr16	dexseq_prepare_annotation2.py	exon	.	+	.		10	9.30849755976694e-21	1.29744592334029e-19
ENSG00000187720.12	ENSG00000187720	chr15	dexseq_prepare_annotation2.py	exon	.	+	.	THSD4	12	9.9866897007736e-21	1.3906123398406e-19
ENSG00000007174.72	ENSG00000007174	chr17	dexseq_prepare_annotation2.py	exon	.	+	.	DNAH9	8	1.00327866308969e-20	1.39566555761773e-19
ENSG00000165119.ENSG00000207603.29	ENSG00000165119+ENSG00000207603	chr9	dexseq_prepare_annotation2.py	exon	.	-	.		16	1.02595515661098e-20	1.42581717126278e-19
ENSG00000167851.15	ENSG00000167851	chr17	dexseq_prepare_annotation2.py	exon	.	+	.	CD300A	8	1.04815354169601e-20	1.45524615140252e-19
ENSG00000213886.ENSG00000204681.52	ENSG00000213886+ENSG00000204681	chr6	dexseq_prepare_annotation2.py	exon	.	-	.		11	1.09606857578501e-20	1.52028770974625e-19
ENSG00000177189.35	ENSG00000177189	chrX	dexseq_prepare_annotation2.py	exon	.	-	.	RPS6KA3	36	1.12416581387221e-20	1.55774135318553e-19
ENSG00000140398.35	ENSG00000140398	chr15	dexseq_prepare_annotation2.py	exon	.	+	.	NEIL1	18	1.1434653692295e-20	1.58294315851216e-19
ENSG00000183087.14	ENSG00000183087	chr13	dexseq_prepare_annotation2.py	exon	.	-	.	GAS6	11	1.16561906269149e-20	1.61204323432095e-19
ENSG00000137869.51	ENSG00000137869	chr15	dexseq_prepare_annotation2.py	exon	.	-	.	CYP19A1	25	1.21138695473697e-20	1.67371337406425e-19
ENSG00000241287.ENSG00000179344.8	ENSG00000241287+ENSG00000179344	chr6	dexseq_prepare_annotation2.py	exon	.	-	.		6	1.22073320974126e-20	1.68499071850901e-19
ENSG00000126005.ENSG00000088298.ENSG00000261582.ENSG00000242372.60	ENSG00000126005+ENSG00000088298+ENSG00000261582+ENSG00000242372	chr20	dexseq_prepare_annotation2.py	exon	.	-	.		40	1.29156156651675e-20	1.78102835785852e-19
ENSG00000205356.21	ENSG00000205356	chr7	dexseq_prepare_annotation2.py	exon	.	-	.	TECPR1	20	1.29435950293356e-20	1.78315876923984e-19
ENSG00000106804.33	ENSG00000106804	chr9	dexseq_prepare_annotation2.py	exon	.	-	.	C5	16	1.30592244236681e-20	1.79734838271974e-19
ENSG00000225241.40	ENSG00000225241	chr1	dexseq_prepare_annotation2.py	exon	.	+	.	RP11-640M9.2	11	1.33680923095437e-20	1.83808040248421e-19
ENSG00000176463.35	ENSG00000176463	chr15	dexseq_prepare_annotation2.py	exon	.	+	.	SLCO3A1	10	1.40426048344634e-20	1.92896051543677e-19
ENSG00000115977.ENSG00000188971.10	ENSG00000115977+ENSG00000188971	chr2	dexseq_prepare_annotation2.py	exon	.	-	.		7	1.41498396594535e-20	1.94181647245596e-19
ENSG00000166451.29	ENSG00000166451	chr16	dexseq_prepare_annotation2.py	exon	.	+	.	CENPN	20	1.42101377900793e-20	1.94821262900403e-19
ENSG00000132613.18	ENSG00000132613	chr16	dexseq_prepare_annotation2.py	exon	.	-	.	MTSS1L	15	1.43227152626414e-20	1.9617570827974e-19
ENSG00000101977.41	ENSG00000101977	chrX	dexseq_prepare_annotation2.py	exon	.	-	.	MCF2	15	1.44669514288766e-20	1.97796032752109e-19
ENSG00000198363.82	ENSG00000198363	chr8	dexseq_prepare_annotation2.py	exon	.	-	.	ASPH	12	1.44688124583617e-20	1.97796032752109e-19
ENSG00000136518.39	ENSG00000136518	chr3	dexseq_prepare_annotation2.py	exon	.	+	.	ACTL6A	31	1.5778415721038e-20	2.15491971330223e-19
ENSG00000136490.27	ENSG00000136490	chr17	dexseq_prepare_annotation2.py	exon	.	-	.	LIMD2	18	1.71883710637551e-20	2.34523210554457e-19
ENSG00000145740.27	ENSG00000145740	chr5	dexseq_prepare_annotation2.py	exon	.	+	.	SLC30A5	15	1.78396837593843e-20	2.43176762049614e-19
ENSG00000077809.33	ENSG00000077809	chr7	dexseq_prepare_annotation2.py	exon	.	+	.	GTF2I	32	1.78748907639284e-20	2.43423512403315e-19
ENSG00000136267.39	ENSG00000136267	chr7	dexseq_prepare_annotation2.py	exon	.	-	.	DGKB	20	1.82692928299553e-20	2.48556698148274e-19
ENSG00000172765.28	ENSG00000172765	chr3	dexseq_prepare_annotation2.py	exon	.	-	.	TMCC1	19	1.87161992343885e-20	2.54353544351791e-19
ENSG00000134109.23	ENSG00000134109	chr3	dexseq_prepare_annotation2.py	exon	.	+	.	EDEM1	11	1.87311161886499e-20	2.54353544351791e-19
ENSG00000087460.93	ENSG00000087460	chr20	dexseq_prepare_annotation2.py	exon	.	+	.	GNAS	27	1.90099085699826e-20	2.57893240094779e-19
ENSG00000256121.ENSG00000092421.56	ENSG00000256121+ENSG00000092421	chr5	dexseq_prepare_annotation2.py	exon	.	-	.		13	1.9299158281753e-20	2.61567925245359e-19
ENSG00000233917.16	ENSG00000233917	chr15	dexseq_prepare_annotation2.py	exon	.	-	.	POTEB	11	2.03711254586656e-20	2.7583395471196e-19
ENSG00000116691.20	ENSG00000116691	chr1	dexseq_prepare_annotation2.py	exon	.	+	.	MIIP	8	2.03947496253539e-20	2.75891332622063e-19
ENSG00000113648.55	ENSG00000113648	chr5	dexseq_prepare_annotation2.py	exon	.	-	.	H2AFY	18	2.10347730056887e-20	2.84279064239275e-19
ENSG00000233355.15	ENSG00000233355	chr1	dexseq_prepare_annotation2.py	exon	.	-	.	CHRM3-AS2	10	2.11942152280261e-20	2.8616212230554e-19
ENSG00000110799.56	ENSG00000110799	chr12	dexseq_prepare_annotation2.py	exon	.	-	.	VWF	14	2.24817187926283e-20	3.032581423108e-19
ENSG00000156113.68	ENSG00000156113	chr10	dexseq_prepare_annotation2.py	exon	.	-	.	KCNMA1	31	2.27396662691594e-20	3.0644715026175e-19
ENSG00000134900.46	ENSG00000134900	chr13	dexseq_prepare_annotation2.py	exon	.	+	.	TPP2	37	2.29648335800665e-20	3.09188785882618e-19
ENSG00000164113.26	ENSG00000164113	chr4	dexseq_prepare_annotation2.py	exon	.	+	.	ADAD1	19	2.33927522568304e-20	3.14652417171033e-19
ENSG00000116459.19	ENSG00000116459	chr1	dexseq_prepare_annotation2.py	exon	.	+	.	ATP5F1	9	2.44750508443147e-20	3.28899384858775e-19
ENSG00000133805.55	ENSG00000133805	chr11	dexseq_prepare_annotation2.py	exon	.	+	.	AMPD3	38	2.52710527256526e-20	3.39275803149775e-19
ENSG00000105738.20	ENSG00000105738	chr19	dexseq_prepare_annotation2.py	exon	.	+	.	SIPA1L3	13	2.55902170873579e-20	3.43236926833355e-19
ENSG00000020922.32	ENSG00000020922	chr11	dexseq_prepare_annotation2.py	exon	.	-	.	MRE11A	19	2.57409414658588e-20	3.44933463277435e-19
ENSG00000256453.ENSG00000170445.32	ENSG00000256453+ENSG00000170445	chr5	dexseq_prepare_annotation2.py	exon	.	-	.		3	2.59154913054199e-20	3.46945773064375e-19
ENSG00000187091.33	ENSG00000187091	chr3	dexseq_prepare_annotation2.py	exon	.	-	.	PLCD1	7	2.66996220664494e-20	3.57107445138761e-19
ENSG00000149927.54	ENSG00000149927	chr16	dexseq_prepare_annotation2.py	exon	.	-	.	DOC2A	27	2.77327929435023e-20	3.70577818196227e-19
ENSG00000198961.13	ENSG00000198961	chr5	dexseq_prepare_annotation2.py	exon	.	-	.	PJA2	9	2.96215455652745e-20	3.95444854539795e-19
ENSG00000181722.53	ENSG00000181722	chr3	dexseq_prepare_annotation2.py	exon	.	-	.	ZBTB20	30	3.10656959697507e-20	4.14335444560001e-19
ENSG00000105559.38	ENSG00000105559	chr19	dexseq_prepare_annotation2.py	exon	.	-	.	PLEKHA4	27	3.15560442832366e-20	4.20481335388333e-19
ENSG00000161016.38	ENSG00000161016	chr8	dexseq_prepare_annotation2.py	exon	.	-	.	RPL8	20	3.2561537605669e-20	4.33473565637302e-19
ENSG00000174099.27	ENSG00000174099	chr12	dexseq_prepare_annotation2.py	exon	.	+	.	MSRB3	12	3.30994596360519e-20	4.4022281315949e-19
ENSG00000118369.23	ENSG00000118369	chr11	dexseq_prepare_annotation2.py	exon	.	+	.	USP35	14	3.41241612422291e-20	4.53427580427789e-19
ENSG00000270249.ENSG00000267645.ENSG00000267368.ENSG00000105808.ENSG00000168255.ENSG00000170667.ENSG00000205236.ENSG00000228049.ENSG00000272949.153	ENSG00000270249+ENSG00000267645+ENSG00000267368+ENSG00000105808+ENSG00000168255+ENSG00000170667+ENSG00000205236+ENSG00000228049+ENSG00000272949	chr7	dexseq_prepare_annotation2.py	exon	.	-	.		31	3.50800459730818e-20	4.65694155077358e-19
ENSG00000227671.ENSG00000263568.ENSG00000232347.21	ENSG00000227671+ENSG00000263568+ENSG00000232347	chr1	dexseq_prepare_annotation2.py	exon	.	-	.		5	3.60504027186788e-20	4.78129805302439e-19
ENSG00000112592.16	ENSG00000112592	chr6	dexseq_prepare_annotation2.py	exon	.	+	.	TBP	12	3.61946362687564e-20	4.79595780950347e-19
ENSG00000163702.68	ENSG00000163702	chr3	dexseq_prepare_annotation2.py	exon	.	+	.	IL17RC	45	3.65342123816433e-20	4.83645001305271e-19
ENSG00000224167.3	ENSG00000224167	chr1	dexseq_prepare_annotation2.py	exon	.	+	.	RP3-522D1.1	4	3.65899685568971e-20	4.83932939157252e-19
ENSG00000189079.37	ENSG00000189079	chr12	dexseq_prepare_annotation2.py	exon	.	+	.	ARID2	29	3.85062705680713e-20	5.0836227638273e-19
ENSG00000173699.20	ENSG00000173699	chr2	dexseq_prepare_annotation2.py	exon	.	+	.	SPATA3	21	3.85085049497985e-20	5.0836227638273e-19
ENSG00000140382.36	ENSG00000140382	chr15	dexseq_prepare_annotation2.py	exon	.	+	.	HMG20A	20	4.14822244568009e-20	5.47111711070189e-19
ENSG00000159208.16	ENSG00000159208	chr1	dexseq_prepare_annotation2.py	exon	.	+	.	C1orf51	13	4.1626168649328e-20	5.48501857452396e-19
ENSG00000091039.58	ENSG00000091039	chr12	dexseq_prepare_annotation2.py	exon	.	-	.	OSBPL8	13	4.17275905988172e-20	5.49329640898952e-19
ENSG00000188352.79	ENSG00000188352	chr9	dexseq_prepare_annotation2.py	exon	.	+	.	FOCAD	27	4.39900172740507e-20	5.7857849891591e-19
ENSG00000225960.2	ENSG00000225960	chr9	dexseq_prepare_annotation2.py	exon	.	+	.	RP11-360A18.1	3	4.41317172807728e-20	5.79906249882435e-19
ENSG00000068976.26	ENSG00000068976	chr11	dexseq_prepare_annotation2.py	exon	.	-	.	PYGM	15	4.60690080146044e-20	6.04804476988778e-19
ENSG00000176387.ENSG00000203401.16	ENSG00000176387+ENSG00000203401	chr16	dexseq_prepare_annotation2.py	exon	.	+	.		7	4.85564513974536e-20	6.36872681877569e-19
ENSG00000259080.ENSG00000198522.ENSG00000243943.62	ENSG00000259080+ENSG00000198522+ENSG00000243943	chr2	dexseq_prepare_annotation2.py	exon	.	+	.		10	4.92049300892596e-20	6.44783941160454e-19
ENSG00000233528.3	ENSG00000233528	chr13	dexseq_prepare_annotation2.py	exon	.	+	.	LINC00430	4	5.0550521065907e-20	6.61807235776378e-19
ENSG00000177084.105	ENSG00000177084	chr12	dexseq_prepare_annotation2.py	exon	.	-	.	POLE	44	5.10709535711233e-20	6.68006195101706e-19
ENSG00000150093.60	ENSG00000150093	chr10	dexseq_prepare_annotation2.py	exon	.	-	.	ITGB1	14	5.11817413687794e-20	6.68840552267309e-19
ENSG00000136250.42	ENSG00000136250	chr7	dexseq_prepare_annotation2.py	exon	.	-	.	AOAH	3	5.20195244044825e-20	6.79165001651551e-19
ENSG00000250917.ENSG00000101444.23	ENSG00000250917+ENSG00000101444	chr20	dexseq_prepare_annotation2.py	exon	.	-	.		9	5.42065112351615e-20	7.07069533810801e-19
ENSG00000060138.53	ENSG00000060138	chr12	dexseq_prepare_annotation2.py	exon	.	-	.	YBX3	37	5.55744914363531e-20	7.24249622372473e-19
ENSG00000141367.60	ENSG00000141367	chr17	dexseq_prepare_annotation2.py	exon	.	+	.	CLTC	26	5.64388648115603e-20	7.3484124897833e-19
ENSG00000263738.ENSG00000120251.53	ENSG00000263738+ENSG00000120251	chr4	dexseq_prepare_annotation2.py	exon	.	+	.		20	5.6584865637732e-20	7.36068759497773e-19
ENSG00000068079.18	ENSG00000068079	chr17	dexseq_prepare_annotation2.py	exon	.	+	.	IFI35	12	5.78251206011947e-20	7.51475378931203e-19
ENSG00000268153.6	ENSG00000268153	chr19	dexseq_prepare_annotation2.py	exon	.	+	.	AC005176.2	7	5.7874851753819e-20	7.51475378931203e-19
ENSG00000160191.37	ENSG00000160191	chr21	dexseq_prepare_annotation2.py	exon	.	+	.	PDE9A	8	5.82874769988517e-20	7.55968251544969e-19
ENSG00000272027.4	ENSG00000272027	chr2	dexseq_prepare_annotation2.py	exon	.	-	.	RP11-529E15.1	2	5.83271126552158e-20	7.55968251544969e-19
ENSG00000260345.ENSG00000088682.ENSG00000102978.70	ENSG00000260345+ENSG00000088682+ENSG00000102978	chr16	dexseq_prepare_annotation2.py	exon	.	+	.		31	5.87551816453234e-20	7.60823466783073e-19
ENSG00000167965.72	ENSG00000167965	chr16	dexseq_prepare_annotation2.py	exon	.	+	.	MLST8	33	6.05180019917068e-20	7.82937896676345e-19
ENSG00000225957.2	ENSG00000225957	chrX	dexseq_prepare_annotation2.py	exon	.	+	.	CTD-2267G17.2	3	6.1319486042793e-20	7.92586381357845e-19
ENSG00000213780.ENSG00000137411.48	ENSG00000213780+ENSG00000137411	chr6	dexseq_prepare_annotation2.py	exon	.	+	.		7	6.18797936217127e-20	7.99102852114876e-19
ENSG00000165275.9	ENSG00000165275	chr9	dexseq_prepare_annotation2.py	exon	.	+	.	TRMT10B	6	6.39078859102056e-20	8.2454499037909e-19
ENSG00000182568.ENSG00000131374.93	ENSG00000182568+ENSG00000131374	chr3	dexseq_prepare_annotation2.py	exon	.	-	.		7	6.76683755436069e-20	8.72272330037201e-19
ENSG00000157483.43	ENSG00000157483	chr15	dexseq_prepare_annotation2.py	exon	.	-	.	MYO1E	25	6.94783750053816e-20	8.94793443168856e-19
ENSG00000172037.76	ENSG00000172037	chr3	dexseq_prepare_annotation2.py	exon	.	-	.	LAMB2	28	6.98729320697213e-20	8.99061208213566e-19
ENSG00000155066.38	ENSG00000155066	chr2	dexseq_prepare_annotation2.py	exon	.	+	.	PROM2	8	7.15910313018982e-20	9.20336013059903e-19
ENSG00000188517.51	ENSG00000188517	chr4	dexseq_prepare_annotation2.py	exon	.	-	.	COL25A1	14	7.36165787262477e-20	9.45521238134685e-19
ENSG00000175854.16	ENSG00000175854	chr9	dexseq_prepare_annotation2.py	exon	.	+	.	SWI5	10	7.6101330624962e-20	9.76553684512024e-19
ENSG00000226210.10	ENSG00000226210	chr12	dexseq_prepare_annotation2.py	exon	.	+	.	ABC7-42389800N19.1	9	7.73265959578863e-20	9.91382691060071e-19
ENSG00000171824.44	ENSG00000171824	chr1	dexseq_prepare_annotation2.py	exon	.	-	.	EXOSC10	8	7.74503056445651e-20	9.92074977162742e-19
ENSG00000104529.112	ENSG00000104529	chr8	dexseq_prepare_annotation2.py	exon	.	-	.	EEF1D	56	7.8015371124426e-20	9.98414340352254e-19
ENSG00000151689.37	ENSG00000151689	chr2	dexseq_prepare_annotation2.py	exon	.	+	.	INPP1	19	8.79889808815684e-20	1.12504149768697e-18
ENSG00000185010.33	ENSG00000185010	chrX	dexseq_prepare_annotation2.py	exon	.	-	.	F8	24	9.07884034974952e-20	1.15979333049628e-18
ENSG00000164307.37	ENSG00000164307	chr5	dexseq_prepare_annotation2.py	exon	.	-	.	ERAP1	27	9.10283958688673e-20	1.16181623462767e-18
ENSG00000159023.32	ENSG00000159023	chr1	dexseq_prepare_annotation2.py	exon	.	+	.	EPB41	18	9.16819379390467e-20	1.16910901327112e-18
ENSG00000233429.13	ENSG00000233429	chr7	dexseq_prepare_annotation2.py	exon	.	+	.	HOTAIRM1	7	9.64295669346495e-20	1.22854894095523e-18
ENSG00000053770.16	ENSG00000053770	chr14	dexseq_prepare_annotation2.py	exon	.	+	.	AP5M1	10	9.82251781368795e-20	1.25030635962964e-18
ENSG00000187097.33	ENSG00000187097	chr14	dexseq_prepare_annotation2.py	exon	.	-	.	ENTPD5	11	1.02407419652772e-19	1.30237711267078e-18
ENSG00000255819.ENSG00000183542.ENSG00000213809.34	ENSG00000255819+ENSG00000183542+ENSG00000213809	chr12	dexseq_prepare_annotation2.py	exon	.	-	.		6	1.05502438550834e-19	1.34054035983654e-18
ENSG00000078618.ENSG00000212076.59	ENSG00000078618+ENSG00000212076	chr1	dexseq_prepare_annotation2.py	exon	.	-	.		20	1.08387485040876e-19	1.37596993721383e-18
ENSG00000115919.26	ENSG00000115919	chr2	dexseq_prepare_annotation2.py	exon	.	+	.	KYNU	12	1.20073356093279e-19	1.52296250495852e-18
ENSG00000100399.12	ENSG00000100399	chr22	dexseq_prepare_annotation2.py	exon	.	-	.	CHADL	12	1.21675321473909e-19	1.54190694558789e-18
ENSG00000147813.46	ENSG00000147813	chr8	dexseq_prepare_annotation2.py	exon	.	-	.	NAPRT1	32	1.35387913081614e-19	1.71415070379399e-18
ENSG00000183291.17	ENSG00000183291	chr1	dexseq_prepare_annotation2.py	exon	.	-	.	SEP15	14	1.37581358604719e-19	1.74037361271445e-18
ENSG00000134769.87	ENSG00000134769	chr18	dexseq_prepare_annotation2.py	exon	.	+	.	DTNA	17	1.44761472910162e-19	1.82957417494185e-18
ENSG00000101901.43	ENSG00000101901	chrX	dexseq_prepare_annotation2.py	exon	.	+	.	ALG13	16	1.56991211631457e-19	1.98237970960715e-18
ENSG00000142188.30	ENSG00000142188	chr21	dexseq_prepare_annotation2.py	exon	.	-	.	TMEM50B	20	1.58892929416852e-19	2.00461460862696e-18
ENSG00000151532.24	ENSG00000151532	chr10	dexseq_prepare_annotation2.py	exon	.	+	.	VTI1A	17	1.5924404110376e-19	2.00726479091905e-18
ENSG00000107186.84	ENSG00000107186	chr9	dexseq_prepare_annotation2.py	exon	.	-	.	MPDZ	37	1.65862876283935e-19	2.08884477203246e-18
ENSG00000133275.12	ENSG00000133275	chr19	dexseq_prepare_annotation2.py	exon	.	+	.	CSNK1G2	9	1.69364814507408e-19	2.13106160499993e-18
ENSG00000231492.3	ENSG00000231492	chr11	dexseq_prepare_annotation2.py	exon	.	+	.	AP003774.5	4	1.72634998836649e-19	2.17029034314872e-18
ENSG00000108312.44	ENSG00000108312	chr17	dexseq_prepare_annotation2.py	exon	.	-	.	UBTF	26	1.74914613978615e-19	2.19700783012327e-18
ENSG00000226250.3	ENSG00000226250	chr13	dexseq_prepare_annotation2.py	exon	.	+	.	LINC00408	4	1.77111990872816e-19	2.22264615706441e-18
ENSG00000180353.22	ENSG00000180353	chr3	dexseq_prepare_annotation2.py	exon	.	-	.	HCLS1	17	1.85030006494151e-19	2.31996653957557e-18
ENSG00000010704.29	ENSG00000010704	chr6	dexseq_prepare_annotation2.py	exon	.	+	.	HFE	15	1.87264231620329e-19	2.34591309875783e-18
ENSG00000263609.12	ENSG00000263609	chr17	dexseq_prepare_annotation2.py	exon	.	-	.	RP11-1109M24.16	11	1.9975181815345e-19	2.50014786643953e-18
ENSG00000110841.58	ENSG00000110841	chr12	dexseq_prepare_annotation2.py	exon	.	+	.	PPFIBP1	25	2.03333660526291e-19	2.54274281454275e-18
ENSG00000213413.ENSG00000066923.83	ENSG00000213413+ENSG00000066923	chr7	dexseq_prepare_annotation2.py	exon	.	+	.		58	2.05558411829322e-19	2.56830707527926e-18
ENSG00000115363.23	ENSG00000115363	chr2	dexseq_prepare_annotation2.py	exon	.	-	.	EVA1A	10	2.15258263970345e-19	2.68707382287407e-18
ENSG00000174791.31	ENSG00000174791	chr11	dexseq_prepare_annotation2.py	exon	.	-	.	RIN1	21	2.15441728051389e-19	2.68707382287407e-18
ENSG00000166888.73	ENSG00000166888	chr12	dexseq_prepare_annotation2.py	exon	.	-	.	STAT6	30	2.21293992917103e-19	2.75764869807644e-18
ENSG00000092201.40	ENSG00000092201	chr14	dexseq_prepare_annotation2.py	exon	.	-	.	SUPT16H	21	2.25491049757171e-19	2.80521217419574e-18
ENSG00000167701.26	ENSG00000167701	chr8	dexseq_prepare_annotation2.py	exon	.	+	.	GPT	10	2.25505075348178e-19	2.80521217419574e-18
ENSG00000174953.47	ENSG00000174953	chr3	dexseq_prepare_annotation2.py	exon	.	-	.	DHX36	12	2.45108688781616e-19	3.04641200877832e-18
ENSG00000236943.53	ENSG00000236943	chr1	dexseq_prepare_annotation2.py	exon	.	-	.	RP11-640M9.1	15	2.46314106990084e-19	3.05872256245715e-18
ENSG00000162994.38	ENSG00000162994	chr2	dexseq_prepare_annotation2.py	exon	.	-	.	CLHC1	14	2.56182439388317e-19	3.17849371833927e-18
ENSG00000156787.47	ENSG00000156787	chr8	dexseq_prepare_annotation2.py	exon	.	+	.	TBC1D31	28	2.56583980234124e-19	3.18070263302424e-18
ENSG00000124608.22	ENSG00000124608	chr6	dexseq_prepare_annotation2.py	exon	.	-	.	AARS2	16	2.74942000036314e-19	3.4053086183784e-18
ENSG00000197121.47	ENSG00000197121	chr2	dexseq_prepare_annotation2.py	exon	.	-	.	PGAP1	27	2.81661352475215e-19	3.48549800615199e-18
ENSG00000070761.19	ENSG00000070761	chr16	dexseq_prepare_annotation2.py	exon	.	-	.	C16orf80	13	2.84198563642363e-19	3.51383992979537e-18
ENSG00000118412.8	ENSG00000118412	chr6	dexseq_prepare_annotation2.py	exon	.	+	.	CASP8AP2	9	2.85430970398881e-19	3.52601401019659e-18
ENSG00000105063.ENSG00000180089.47	ENSG00000105063+ENSG00000180089	chr19	dexseq_prepare_annotation2.py	exon	.	-	.		23	2.87202050337884e-19	3.54481559267861e-18
ENSG00000203618.ENSG00000184702.48	ENSG00000203618+ENSG00000184702	chr22	dexseq_prepare_annotation2.py	exon	.	+	.		9	2.89763805628977e-19	3.57333511083707e-18
ENSG00000132746.16	ENSG00000132746	chr11	dexseq_prepare_annotation2.py	exon	.	-	.	ALDH3B2	4	2.9559790206421e-19	3.64212445391842e-18
ENSG00000052344.11	ENSG00000052344	chr16	dexseq_prepare_annotation2.py	exon	.	-	.	PRSS8	8	3.04850670019722e-19	3.75288052340023e-18
ENSG00000231817.22	ENSG00000231817	chr13	dexseq_prepare_annotation2.py	exon	.	-	.	RP11-189B4.6	14	3.13597828902586e-19	3.85722619110864e-18
ENSG00000139644.49	ENSG00000139644	chr12	dexseq_prepare_annotation2.py	exon	.	+	.	TMBIM6	29	3.16131211811829e-19	3.88502873514174e-18
ENSG00000062598.61	ENSG00000062598	chr20	dexseq_prepare_annotation2.py	exon	.	-	.	ELMO2	21	3.19848308735299e-19	3.92731775807768e-18
ENSG00000162889.18	ENSG00000162889	chr1	dexseq_prepare_annotation2.py	exon	.	+	.	MAPKAPK2	14	3.23936643722207e-19	3.97408825587132e-18
ENSG00000007314.29	ENSG00000007314	chr17	dexseq_prepare_annotation2.py	exon	.	-	.	SCN4A	20	3.24821746654982e-19	3.98151445016972e-18
ENSG00000105193.19	ENSG00000105193	chr19	dexseq_prepare_annotation2.py	exon	.	-	.	RPS16	11	3.47037463246592e-19	4.25016363120676e-18
ENSG00000269793.ENSG00000268067.15	ENSG00000269793+ENSG00000268067	chr19	dexseq_prepare_annotation2.py	exon	.	+	.		9	3.62864406864113e-19	4.44017487023491e-18
ENSG00000228192.11	ENSG00000228192	chr1	dexseq_prepare_annotation2.py	exon	.	-	.	RP11-342M1.3	8	3.68451883350396e-19	4.50467246731915e-18
ENSG00000139668.12	ENSG00000139668	chr13	dexseq_prepare_annotation2.py	exon	.	+	.	WDFY2	9	3.70484545027335e-19	4.52563567406352e-18
ENSG00000184640.63	ENSG00000184640	chr17	dexseq_prepare_annotation2.py	exon	.	+	.	SEPT9	43	3.70920585778191e-19	4.52707620601152e-18
ENSG00000119688.ENSG00000258559.80	ENSG00000119688+ENSG00000258559	chr14	dexseq_prepare_annotation2.py	exon	.	-	.		23	3.71743994503493e-19	4.53323803408673e-18
ENSG00000096063.20	ENSG00000096063	chr6	dexseq_prepare_annotation2.py	exon	.	-	.	SRPK1	16	3.81599559813607e-19	4.64943778742075e-18
ENSG00000163701.31	ENSG00000163701	chr3	dexseq_prepare_annotation2.py	exon	.	+	.	IL17RE	20	3.9338079035243e-19	4.78888111848198e-18
ENSG00000070756.68	ENSG00000070756	chr8	dexseq_prepare_annotation2.py	exon	.	-	.	PABPC1	22	4.11579258765974e-19	5.00614053974238e-18
ENSG00000130810.ENSG00000243207.ENSG00000244165.27	ENSG00000130810+ENSG00000243207+ENSG00000244165	chr19	dexseq_prepare_annotation2.py	exon	.	+	.		15	4.42341235693104e-19	5.37571146468707e-18
ENSG00000133943.39	ENSG00000133943	chr14	dexseq_prepare_annotation2.py	exon	.	+	.	C14orf159	13	4.46812931715313e-19	5.42542221095616e-18
ENSG00000117245.29	ENSG00000117245	chr1	dexseq_prepare_annotation2.py	exon	.	-	.	KIF17	17	4.49622066704581e-19	5.45487777602122e-18
ENSG00000182944.60	ENSG00000182944	chr22	dexseq_prepare_annotation2.py	exon	.	+	.	EWSR1	20	4.60355554736842e-19	5.58034062986372e-18
ENSG00000261156.ENSG00000108684.27	ENSG00000261156+ENSG00000108684	chr17	dexseq_prepare_annotation2.py	exon	.	-	.		26	4.71957714477586e-19	5.71611083806854e-18
ENSG00000197122.19	ENSG00000197122	chr20	dexseq_prepare_annotation2.py	exon	.	+	.	SRC	6	5.1437617594049e-19	6.22456408147033e-18
ENSG00000159086.34	ENSG00000159086	chr21	dexseq_prepare_annotation2.py	exon	.	-	.	PAXBP1	7	5.23370345606019e-19	6.32802326960005e-18
ENSG00000245534.13	ENSG00000245534	chr15	dexseq_prepare_annotation2.py	exon	.	+	.	RP11-219B17.1	5	5.29991773913851e-19	6.40264255905604e-18
ENSG00000169519.11	ENSG00000169519	chr11	dexseq_prepare_annotation2.py	exon	.	+	.	METTL15	6	5.42448919080856e-19	6.54757469672575e-18
ENSG00000173402.44	ENSG00000173402	chr3	dexseq_prepare_annotation2.py	exon	.	+	.	DAG1	23	5.51477477566293e-19	6.6509118502084e-18
ENSG00000092199.77	ENSG00000092199	chr14	dexseq_prepare_annotation2.py	exon	.	-	.	HNRNPC	39	5.73944759159549e-19	6.91601004877185e-18
ENSG00000175662.29	ENSG00000175662	chr17	dexseq_prepare_annotation2.py	exon	.	-	.	TOM1L2	15	5.90110350122731e-19	7.10478882622385e-18
ENSG00000213830.ENSG00000183323.27	ENSG00000213830+ENSG00000183323	chr5	dexseq_prepare_annotation2.py	exon	.	-	.		15	5.91766656078597e-19	7.11870776217626e-18
ENSG00000112739.42	ENSG00000112739	chr6	dexseq_prepare_annotation2.py	exon	.	+	.	PRPF4B	19	5.98561464512795e-19	7.19436503503513e-18
ENSG00000061936.39	ENSG00000061936	chr12	dexseq_prepare_annotation2.py	exon	.	+	.	SFSWAP	10	6.01366584210933e-19	7.22198131637619e-18
ENSG00000090857.21	ENSG00000090857	chr16	dexseq_prepare_annotation2.py	exon	.	+	.	PDPR	12	6.09784075472429e-19	7.31689475383485e-18
ENSG00000197969.92	ENSG00000197969	chr9	dexseq_prepare_annotation2.py	exon	.	+	.	VPS13A	29	6.31099727188878e-19	7.56628493481459e-18
ENSG00000063660.26	ENSG00000063660	chr2	dexseq_prepare_annotation2.py	exon	.	+	.	GPC1	7	6.61958882707667e-19	7.92957648132391e-18
ENSG00000231728.6	ENSG00000231728	chrX	dexseq_prepare_annotation2.py	exon	.	-	.	LL0XNC01-116E7.2	5	6.78559438582302e-19	8.1215974520309e-18
ENSG00000141644.68	ENSG00000141644	chr18	dexseq_prepare_annotation2.py	exon	.	-	.	MBD1	34	6.90391347705815e-19	8.2562682934466e-18
ENSG00000154175.90	ENSG00000154175	chr3	dexseq_prepare_annotation2.py	exon	.	-	.	ABI3BP	42	6.93219555501562e-19	8.2831297181719e-18
ENSG00000142156.43	ENSG00000142156	chr21	dexseq_prepare_annotation2.py	exon	.	+	.	COL6A1	27	7.73937924752119e-19	9.23985789190219e-18
ENSG00000100504.30	ENSG00000100504	chr14	dexseq_prepare_annotation2.py	exon	.	-	.	PYGL	19	7.94601829449432e-19	9.47860740561179e-18
ENSG00000126934.36	ENSG00000126934	chr19	dexseq_prepare_annotation2.py	exon	.	-	.	MAP2K2	16	7.97961531934059e-19	9.5107123626077e-18
ENSG00000110911.72	ENSG00000110911	chr12	dexseq_prepare_annotation2.py	exon	.	-	.	SLC11A2	31	8.1362803696425e-19	9.68932267283534e-18
ENSG00000100292.11	ENSG00000100292	chr22	dexseq_prepare_annotation2.py	exon	.	+	.	HMOX1	12	8.24515831449182e-19	9.8107732419342e-18
ENSG00000135365.60	ENSG00000135365	chr11	dexseq_prepare_annotation2.py	exon	.	-	.	PHF21A	37	8.34375088959612e-19	9.91979272429761e-18
ENSG00000186919.24	ENSG00000186919	chr17	dexseq_prepare_annotation2.py	exon	.	+	.	ZACN	6	8.53260257701619e-19	1.01358486872719e-17
ENSG00000095777.43	ENSG00000095777	chr10	dexseq_prepare_annotation2.py	exon	.	+	.	MYO3A	39	8.59622204349846e-19	1.02029054129297e-17
ENSG00000253309.16	ENSG00000253309	chr13	dexseq_prepare_annotation2.py	exon	.	+	.	SERPINE3	7	8.79119613321537e-19	1.04256260143157e-17
ENSG00000176986.34	ENSG00000176986	chr10	dexseq_prepare_annotation2.py	exon	.	+	.	SEC24C	12	8.9188327511921e-19	1.056818558553e-17
ENSG00000132781.83	ENSG00000132781	chr1	dexseq_prepare_annotation2.py	exon	.	-	.	MUTYH	9	9.00194606163091e-19	1.06577948754633e-17
ENSG00000172409.ENSG00000254602.23	ENSG00000172409+ENSG00000254602	chr11	dexseq_prepare_annotation2.py	exon	.	+	.		21	9.12473823061228e-19	1.07941936624974e-17
ENSG00000169087.5	ENSG00000169087	chr3	dexseq_prepare_annotation2.py	exon	.	-	.	HSPBAP1	6	9.52655291846925e-19	1.12601640018884e-17
ENSG00000115355.56	ENSG00000115355	chr2	dexseq_prepare_annotation2.py	exon	.	-	.	CCDC88A	29	1.01954325508346e-18	1.20407635378363e-17
ENSG00000010539.25	ENSG00000010539	chr16	dexseq_prepare_annotation2.py	exon	.	-	.	ZNF200	11	1.06840008846727e-18	1.26072982246913e-17
ENSG00000068654.51	ENSG00000068654	chr2	dexseq_prepare_annotation2.py	exon	.	-	.	POLR1A	34	1.11396771138461e-18	1.31341130908984e-17
ENSG00000003509.37	ENSG00000003509	chr2	dexseq_prepare_annotation2.py	exon	.	+	.	NDUFAF7	13	1.1266774894407e-18	1.32729696624425e-17
ENSG00000156958.53	ENSG00000156958	chr15	dexseq_prepare_annotation2.py	exon	.	+	.	GALK2	36	1.12848314020114e-18	1.32832453004155e-17
ENSG00000173334.8	ENSG00000173334	chr8	dexseq_prepare_annotation2.py	exon	.	+	.	TRIB1	2	1.16944478499694e-18	1.37540237481748e-17
ENSG00000254119.20	ENSG00000254119	chr8	dexseq_prepare_annotation2.py	exon	.	+	.	RP11-705O24.1	13	1.20780678765705e-18	1.41934751405016e-17
ENSG00000088854.41	ENSG00000088854	chr20	dexseq_prepare_annotation2.py	exon	.	-	.	C20orf194	15	1.21415006037899e-18	1.42562454696811e-17
ENSG00000179761.27	ENSG00000179761	chr17	dexseq_prepare_annotation2.py	exon	.	+	.	PIPOX	10	1.26169244100303e-18	1.48022630897891e-17
ENSG00000104365.82	ENSG00000104365	chr8	dexseq_prepare_annotation2.py	exon	.	+	.	IKBKB	43	1.29097768543419e-18	1.5133363625547e-17
ENSG00000129993.33	ENSG00000129993	chr16	dexseq_prepare_annotation2.py	exon	.	-	.	CBFA2T3	15	1.35450274991859e-18	1.58649618387584e-17
ENSG00000156599.20	ENSG00000156599	chr11	dexseq_prepare_annotation2.py	exon	.	+	.	ZDHHC5	16	1.38451435623209e-18	1.62031445752787e-17
ENSG00000267827.ENSG00000204611.ENSG00000196267.18	ENSG00000267827+ENSG00000204611+ENSG00000196267	chr19	dexseq_prepare_annotation2.py	exon	.	-	.		15	1.38966540772649e-18	1.62500644349676e-17
ENSG00000197372.21	ENSG00000197372	chr19	dexseq_prepare_annotation2.py	exon	.	-	.	ZNF675	12	1.3930533654475e-18	1.62763074250274e-17
ENSG00000255033.ENSG00000253434.13	ENSG00000255033+ENSG00000253434	chr8	dexseq_prepare_annotation2.py	exon	.	+	.		10	1.41086101153306e-18	1.64708474611378e-17
ENSG00000124116.25	ENSG00000124116	chr20	dexseq_prepare_annotation2.py	exon	.	-	.	WFDC3	15	1.4135947745379e-18	1.64892354397122e-17
ENSG00000154263.ENSG00000154265.128	ENSG00000154263+ENSG00000154265	chr17	dexseq_prepare_annotation2.py	exon	.	-	.		26	1.42356876591794e-18	1.659197961325e-17
ENSG00000136010.23	ENSG00000136010	chr12	dexseq_prepare_annotation2.py	exon	.	-	.	ALDH1L2	18	1.43714848868344e-18	1.67365467614191e-17
ENSG00000158796.34	ENSG00000158796	chr1	dexseq_prepare_annotation2.py	exon	.	-	.	DEDD	21	1.54258440531941e-18	1.79497290859367e-17
ENSG00000107295.5	ENSG00000107295	chr9	dexseq_prepare_annotation2.py	exon	.	+	.	SH3GL2	5	1.58478930011784e-18	1.84257651388701e-17
ENSG00000105771.31	ENSG00000105771	chr19	dexseq_prepare_annotation2.py	exon	.	-	.	SMG9	14	1.61080001076059e-18	1.8712893839293e-17
ENSG00000141524.ENSG00000204282.55	ENSG00000141524+ENSG00000204282	chr17	dexseq_prepare_annotation2.py	exon	.	-	.		25	1.65464805275792e-18	1.92066039468173e-17
ENSG00000174231.77	ENSG00000174231	chr17	dexseq_prepare_annotation2.py	exon	.	-	.	PRPF8	28	1.68157723263069e-18	1.95032808456132e-17
ENSG00000125485.30	ENSG00000125485	chr9	dexseq_prepare_annotation2.py	exon	.	-	.	DDX31	21	1.68658160858249e-18	1.95453932180272e-17
ENSG00000082153.36	ENSG00000082153	chr2	dexseq_prepare_annotation2.py	exon	.	+	.	BZW1	3	1.73635994518391e-18	2.01058896500506e-17
ENSG00000089639.29	ENSG00000089639	chr19	dexseq_prepare_annotation2.py	exon	.	-	.	GMIP	17	1.7690776262828e-18	2.04680843086428e-17
ENSG00000128585.42	ENSG00000128585	chr7	dexseq_prepare_annotation2.py	exon	.	+	.	MKLN1	23	1.86159243072013e-18	2.15209763457175e-17
ENSG00000262333.ENSG00000167720.22	ENSG00000262333+ENSG00000167720	chr17	dexseq_prepare_annotation2.py	exon	.	+	.		12	1.88445898906621e-18	2.17676427543842e-17
ENSG00000197818.24	ENSG00000197818	chr20	dexseq_prepare_annotation2.py	exon	.	+	.	SLC9A8	12	1.8986778972784e-18	2.19140998833487e-17
ENSG00000166670.11	ENSG00000166670	chr11	dexseq_prepare_annotation2.py	exon	.	-	.	MMP10	5	1.96886823348244e-18	2.27058053733295e-17
ENSG00000103064.43	ENSG00000103064	chr16	dexseq_prepare_annotation2.py	exon	.	+	.	SLC7A6	4	2.08068473924373e-18	2.39758903029778e-17
ENSG00000125520.ENSG00000273047.ENSG00000273154.ENSG00000197114.ENSG00000203896.89	ENSG00000125520+ENSG00000273047+ENSG00000273154+ENSG00000197114+ENSG00000203896	chr20	dexseq_prepare_annotation2.py	exon	.	+	.		26	2.10861348626323e-18	2.42780570574531e-17
ENSG00000178053.33	ENSG00000178053	chr3	dexseq_prepare_annotation2.py	exon	.	+	.	MLF1	15	2.14263278544098e-18	2.46498036941072e-17
ENSG00000270956.ENSG00000237298.14	ENSG00000270956+ENSG00000237298	chr2	dexseq_prepare_annotation2.py	exon	.	+	.		5	2.21440025966944e-18	2.54548708363132e-17
ENSG00000166452.21	ENSG00000166452	chr11	dexseq_prepare_annotation2.py	exon	.	+	.	AKIP1	10	2.25583129985994e-18	2.591019792438e-17
ENSG00000215428.ENSG00000148357.68	ENSG00000215428+ENSG00000148357	chr9	dexseq_prepare_annotation2.py	exon	.	+	.		36	2.26149778136559e-18	2.59543346182369e-17
ENSG00000124406.52	ENSG00000124406	chr4	dexseq_prepare_annotation2.py	exon	.	-	.	ATP8A1	35	2.3358384236824e-18	2.67859118512685e-17
ENSG00000005955.32	ENSG00000005955	chr17	dexseq_prepare_annotation2.py	exon	.	+	.	GGNBP2	10	2.35583966922816e-18	2.6993522007074e-17
ENSG00000069966.35	ENSG00000069966	chr15	dexseq_prepare_annotation2.py	exon	.	-	.	GNB5	29	2.38008417532931e-18	2.72493788407976e-17
ENSG00000048028.63	ENSG00000048028	chr11	dexseq_prepare_annotation2.py	exon	.	-	.	USP28	8	2.47011022965523e-18	2.82573462043597e-17
ENSG00000203722.8	ENSG00000203722	chr6	dexseq_prepare_annotation2.py	exon	.	-	.	RAET1G	8	2.53172230767334e-18	2.89389077594371e-17
ENSG00000113504.32	ENSG00000113504	chr5	dexseq_prepare_annotation2.py	exon	.	-	.	SLC12A7	13	2.57542642099256e-18	2.94148422127971e-17
ENSG00000115286.23	ENSG00000115286	chr19	dexseq_prepare_annotation2.py	exon	.	+	.	NDUFS7	13	2.58032124823802e-18	2.94471144215519e-17
ENSG00000239520.ENSG00000006125.52	ENSG00000239520+ENSG00000006125	chr17	dexseq_prepare_annotation2.py	exon	.	+	.		34	2.68556047141845e-18	3.06235665615032e-17
ENSG00000197756.13	ENSG00000197756	chr2	dexseq_prepare_annotation2.py	exon	.	+	.	RPL37A	7	2.72530969461519e-18	3.10519473691503e-17
ENSG00000122643.18	ENSG00000122643	chr7	dexseq_prepare_annotation2.py	exon	.	-	.	NT5C3A	14	2.85122587112111e-18	3.24606362975396e-17
ENSG00000184867.31	ENSG00000184867	chrX	dexseq_prepare_annotation2.py	exon	.	-	.	ARMCX2	7	2.89687239659918e-18	3.29539497010415e-17
ENSG00000174353.22	ENSG00000174353	chr7	dexseq_prepare_annotation2.py	exon	.	-	.	STAG3L3	18	2.97694438814405e-18	3.38377760284968e-17
ENSG00000150990.38	ENSG00000150990	chr12	dexseq_prepare_annotation2.py	exon	.	-	.	DHX37	21	2.98988964713826e-18	3.39577969420787e-17
ENSG00000106263.44	ENSG00000106263	chr7	dexseq_prepare_annotation2.py	exon	.	+	.	EIF3B	28	3.00504451681712e-18	3.41027021681216e-17
ENSG00000173409.12	ENSG00000173409	chr1	dexseq_prepare_annotation2.py	exon	.	+	.	ARV1	13	3.0219854727636e-18	3.42676296915528e-17
ENSG00000074935.34	ENSG00000074935	chr6	dexseq_prepare_annotation2.py	exon	.	-	.	TUBE1	18	3.0385316328726e-18	3.44278213912499e-17
ENSG00000175701.12	ENSG00000175701	chr2	dexseq_prepare_annotation2.py	exon	.	-	.	LINC00116	10	3.11021502382866e-18	3.5211988865637e-17
ENSG00000137601.49	ENSG00000137601	chr4	dexseq_prepare_annotation2.py	exon	.	-	.	NEK1	21	3.24019974511117e-18	3.6654437657136e-17
ENSG00000186090.22	ENSG00000186090	chr3	dexseq_prepare_annotation2.py	exon	.	+	.	HTR3D	18	3.46589181249961e-18	3.9176414919525e-17
ENSG00000004700.30	ENSG00000004700	chr12	dexseq_prepare_annotation2.py	exon	.	-	.	RECQL	10	3.62696856424303e-18	4.09645949505893e-17
ENSG00000188282.40	ENSG00000188282	chr2	dexseq_prepare_annotation2.py	exon	.	+	.	RUFY4	36	3.64602958828645e-18	4.1147222102224e-17
ENSG00000119929.ENSG00000198018.31	ENSG00000119929+ENSG00000198018	chr10	dexseq_prepare_annotation2.py	exon	.	+	.		15	4.0046228397318e-18	4.51583103266428e-17
ENSG00000146221.8	ENSG00000146221	chr6	dexseq_prepare_annotation2.py	exon	.	-	.	TCTE1	8	4.03356357681824e-18	4.54412769453553e-17
ENSG00000118922.11	ENSG00000118922	chr13	dexseq_prepare_annotation2.py	exon	.	-	.	KLF12	8	4.03610245653356e-18	4.54412769453553e-17
ENSG00000170745.12	ENSG00000170745	chr2	dexseq_prepare_annotation2.py	exon	.	+	.	KCNS3	8	4.04418211183506e-18	4.54962495126678e-17
ENSG00000233863.ENSG00000156687.31	ENSG00000233863+ENSG00000156687	chr8	dexseq_prepare_annotation2.py	exon	.	+	.		22	4.07477374429413e-18	4.58041904858213e-17
ENSG00000127616.74	ENSG00000127616	chr19	dexseq_prepare_annotation2.py	exon	.	+	.	SMARCA4	33	4.08959123789409e-18	4.59344695394403e-17
ENSG00000062485.ENSG00000257727.ENSG00000135473.ENSG00000144785.170	ENSG00000062485+ENSG00000257727+ENSG00000135473+ENSG00000144785	chr12	dexseq_prepare_annotation2.py	exon	.	-	.		33	4.18968905961021e-18	4.70216601004044e-17
ENSG00000091732.14	ENSG00000091732	chr7	dexseq_prepare_annotation2.py	exon	.	-	.	ZC3HC1	4	4.32644532475392e-18	4.85182375229102e-17
ENSG00000114423.35	ENSG00000114423	chr3	dexseq_prepare_annotation2.py	exon	.	-	.	CBLB	26	4.39597994766307e-18	4.92592052245616e-17
ENSG00000147883.8	ENSG00000147883	chr9	dexseq_prepare_annotation2.py	exon	.	-	.	CDKN2B	6	4.45260641458803e-18	4.9854478273802e-17
ENSG00000189143.12	ENSG00000189143	chr7	dexseq_prepare_annotation2.py	exon	.	+	.	CLDN4	9	4.48080033517283e-18	5.01307150706325e-17
ENSG00000178031.34	ENSG00000178031	chr9	dexseq_prepare_annotation2.py	exon	.	+	.	ADAMTSL1	12	4.49775278028585e-18	5.02436282664791e-17
ENSG00000143797.21	ENSG00000143797	chr2	dexseq_prepare_annotation2.py	exon	.	-	.	MBOAT2	2	4.49795393236556e-18	5.02436282664791e-17
ENSG00000104472.9	ENSG00000104472	chr8	dexseq_prepare_annotation2.py	exon	.	+	.	CHRAC1	6	4.51312812705944e-18	5.03735893146533e-17
ENSG00000197134.12	ENSG00000197134	chr19	dexseq_prepare_annotation2.py	exon	.	+	.	ZNF257	8	4.53769900096779e-18	5.06081461463735e-17
ENSG00000141084.26	ENSG00000141084	chr16	dexseq_prepare_annotation2.py	exon	.	-	.	RANBP10	14	4.61500210300928e-18	5.14299881972789e-17
ENSG00000112679.38	ENSG00000112679	chr6	dexseq_prepare_annotation2.py	exon	.	+	.	DUSP22	28	4.75421054342718e-18	5.29398828196496e-17
ENSG00000170959.35	ENSG00000170959	chr11	dexseq_prepare_annotation2.py	exon	.	-	.	DCDC1	16	4.80289504707582e-18	5.34401871891603e-17
ENSG00000229688.14	ENSG00000229688	chr7	dexseq_prepare_annotation2.py	exon	.	+	.	ISPD-AS1	7	5.07218334983568e-18	5.63923759777434e-17
ENSG00000124104.28	ENSG00000124104	chr20	dexseq_prepare_annotation2.py	exon	.	+	.	SNX21	18	5.25669993515171e-18	5.8398202011822e-17
ENSG00000181355.55	ENSG00000181355	chr6	dexseq_prepare_annotation2.py	exon	.	-	.	OFCC1	11	5.28131475344935e-18	5.86258894355208e-17
ENSG00000150636.33	ENSG00000150636	chr18	dexseq_prepare_annotation2.py	exon	.	+	.	CCDC102B	6	5.49940237470138e-18	6.09992168311577e-17
ENSG00000165495.42	ENSG00000165495	chr11	dexseq_prepare_annotation2.py	exon	.	+	.	PKNOX2	28	5.53632303372409e-18	6.13609136237753e-17
ENSG00000115902.15	ENSG00000115902	chr2	dexseq_prepare_annotation2.py	exon	.	+	.	SLC1A4	12	5.82291564337202e-18	6.44870914558967e-17
ENSG00000196118.32	ENSG00000196118	chr16	dexseq_prepare_annotation2.py	exon	.	-	.	C16orf93	25	5.86154514882713e-18	6.48644238047892e-17
ENSG00000174871.18	ENSG00000174871	chr11	dexseq_prepare_annotation2.py	exon	.	+	.	CNIH2	13	6.05688123872788e-18	6.697395253173e-17
ENSG00000163710.28	ENSG00000163710	chr3	dexseq_prepare_annotation2.py	exon	.	-	.	PCOLCE2	23	6.28374905822069e-18	6.94285969313188e-17
ENSG00000134897.ENSG00000134899.ENSG00000270181.51	ENSG00000134897+ENSG00000134899+ENSG00000270181	chr13	dexseq_prepare_annotation2.py	exon	.	+	.		22	6.38674117485815e-18	7.05118026837908e-17
ENSG00000132356.24	ENSG00000132356	chr5	dexseq_prepare_annotation2.py	exon	.	-	.	PRKAA1	2	6.51541968040723e-18	7.1876695714632e-17
ENSG00000099940.6	ENSG00000099940	chr22	dexseq_prepare_annotation2.py	exon	.	+	.	SNAP29	4	6.53755640290537e-18	7.20650388611512e-17
ENSG00000161609.49	ENSG00000161609	chr19	dexseq_prepare_annotation2.py	exon	.	+	.	CCDC155	10	6.57961649826462e-18	7.24725405470618e-17
ENSG00000184672.28	ENSG00000184672	chr8	dexseq_prepare_annotation2.py	exon	.	+	.	RALYL	25	6.60707592230854e-18	7.27187141920904e-17
ENSG00000100354.37	ENSG00000100354	chr22	dexseq_prepare_annotation2.py	exon	.	+	.	TNRC6B	11	6.6594973247487e-18	7.32390312430438e-17
ENSG00000082074.38	ENSG00000082074	chr5	dexseq_prepare_annotation2.py	exon	.	-	.	FYB	27	6.7320377684633e-18	7.39661489453526e-17
ENSG00000108187.20	ENSG00000108187	chr10	dexseq_prepare_annotation2.py	exon	.	-	.	PBLD	10	6.73600794274309e-18	7.39661489453526e-17
ENSG00000147419.28	ENSG00000147419	chr8	dexseq_prepare_annotation2.py	exon	.	-	.	CCDC25	11	6.84432241385586e-18	7.50975730698402e-17
ENSG00000086232.35	ENSG00000086232	chr7	dexseq_prepare_annotation2.py	exon	.	-	.	EIF2AK1	8	7.09706030311968e-18	7.78106819520002e-17
ENSG00000149926.22	ENSG00000149926	chr16	dexseq_prepare_annotation2.py	exon	.	-	.	FAM57B	11	7.34769209006188e-18	8.04965405186071e-17
ENSG00000185722.50	ENSG00000185722	chr17	dexseq_prepare_annotation2.py	exon	.	-	.	ANKFY1	25	7.38657585599231e-18	8.08602776974051e-17
ENSG00000147596.8	ENSG00000147596	chr8	dexseq_prepare_annotation2.py	exon	.	-	.	PRDM14	6	7.53518215766213e-18	8.24236566377324e-17
ENSG00000140451.22	ENSG00000140451	chr15	dexseq_prepare_annotation2.py	exon	.	-	.	PIF1	14	7.60640027654294e-18	8.31387729151172e-17
ENSG00000055208.ENSG00000228408.17	ENSG00000055208+ENSG00000228408	chr6	dexseq_prepare_annotation2.py	exon	.	+	.		10	7.78249131661612e-18	8.49787131760014e-17
ENSG00000068097.44	ENSG00000068097	chr17	dexseq_prepare_annotation2.py	exon	.	-	.	HEATR6	27	7.78667992280977e-18	8.49787131760014e-17
ENSG00000226074.ENSG00000188086.ENSG00000261603.ENSG00000206549.32	ENSG00000226074+ENSG00000188086+ENSG00000261603+ENSG00000206549	chr3	dexseq_prepare_annotation2.py	exon	.	-	.		10	8.02658187698504e-18	8.75297216025856e-17
ENSG00000007264.42	ENSG00000007264	chr19	dexseq_prepare_annotation2.py	exon	.	-	.	MATK	10	8.1574789955927e-18	8.88890379680549e-17
ENSG00000142396.ENSG00000269545.ENSG00000198131.ENSG00000267216.ENSG00000273439.ENSG00000083842.67	ENSG00000142396+ENSG00000269545+ENSG00000198131+ENSG00000267216+ENSG00000273439+ENSG00000083842	chr19	dexseq_prepare_annotation2.py	exon	.	+	.		46	8.47224355224703e-18	9.22482769640609e-17
ENSG00000129480.ENSG00000129493.ENSG00000203546.77	ENSG00000129480+ENSG00000129493+ENSG00000203546	chr14	dexseq_prepare_annotation2.py	exon	.	-	.		58	8.57321389800619e-18	9.32763050325123e-17
ENSG00000228486.79	ENSG00000228486	chr2	dexseq_prepare_annotation2.py	exon	.	+	.	LINC01125	6	8.60611255500535e-18	9.35627102905127e-17
ENSG00000009413.54	ENSG00000009413	chr6	dexseq_prepare_annotation2.py	exon	.	-	.	REV3L	16	8.68677842915808e-18	9.43675907063731e-17
ENSG00000250312.8	ENSG00000250312	chr4	dexseq_prepare_annotation2.py	exon	.	+	.	ZNF718	9	8.8253399051143e-18	9.57997041874002e-17
ENSG00000254317.2	ENSG00000254317	chr8	dexseq_prepare_annotation2.py	exon	.	+	.	RP11-473O4.5	3	9.17514353986705e-18	9.95209357590305e-17
ENSG00000141140.90	ENSG00000141140	chr17	dexseq_prepare_annotation2.py	exon	.	-	.	MYO19	46	9.20807303425262e-18	9.98020467253991e-17
ENSG00000087303.36	ENSG00000087303	chr14	dexseq_prepare_annotation2.py	exon	.	-	.	NID2	3	9.27500026305658e-18	1.00450935116863e-16
ENSG00000014216.85	ENSG00000014216	chr11	dexseq_prepare_annotation2.py	exon	.	+	.	CAPN1	7	9.28206373836338e-18	1.00450987878821e-16
ENSG00000134531.28	ENSG00000134531	chr12	dexseq_prepare_annotation2.py	exon	.	+	.	EMP1	21	9.32051621962303e-18	1.00790475928158e-16
ENSG00000255650.7	ENSG00000255650	chr12	dexseq_prepare_annotation2.py	exon	.	-	.	FAM222A-AS1	7	9.34363426456835e-18	1.00963750356167e-16
ENSG00000198793.6	ENSG00000198793	chr1	dexseq_prepare_annotation2.py	exon	.	-	.	MTOR	4	9.49741333868065e-18	1.02547563901946e-16
ENSG00000172508.26	ENSG00000172508	chr11	dexseq_prepare_annotation2.py	exon	.	+	.	CARNS1	15	9.60922194533134e-18	1.03676146705087e-16
ENSG00000114204.ENSG00000174776.61	ENSG00000114204+ENSG00000174776	chr3	dexseq_prepare_annotation2.py	exon	.	-	.		30	9.6915136644763e-18	1.04484796181184e-16
ENSG00000226995.17	ENSG00000226995	chr20	dexseq_prepare_annotation2.py	exon	.	-	.	LINC00658	13	1.00140371808895e-17	1.07880214323421e-16
ENSG00000170324.25	ENSG00000170324	chr10	dexseq_prepare_annotation2.py	exon	.	-	.	FRMPD2	5	1.01216761335731e-17	1.08932754305163e-16
ENSG00000151322.38	ENSG00000151322	chr14	dexseq_prepare_annotation2.py	exon	.	+	.	NPAS3	26	1.01270489737707e-17	1.08932754305163e-16
ENSG00000166140.41	ENSG00000166140	chr15	dexseq_prepare_annotation2.py	exon	.	+	.	ZFYVE19	7	1.03782759279419e-17	1.11550789071406e-16
ENSG00000171766.39	ENSG00000171766	chr15	dexseq_prepare_annotation2.py	exon	.	-	.	GATM	27	1.03863766893084e-17	1.11553605030602e-16
ENSG00000170425.3	ENSG00000170425	chr17	dexseq_prepare_annotation2.py	exon	.	+	.	ADORA2B	3	1.07299940557542e-17	1.15157274062924e-16
ENSG00000254444.2	ENSG00000254444	chr11	dexseq_prepare_annotation2.py	exon	.	-	.	RP11-290F24.3	3	1.07476816142319e-17	1.15260178637629e-16
ENSG00000128394.ENSG00000239713.35	ENSG00000128394+ENSG00000239713	chr22	dexseq_prepare_annotation2.py	exon	.	+	.		11	1.08683188616592e-17	1.16466148885747e-16
ENSG00000166847.16	ENSG00000166847	chr16	dexseq_prepare_annotation2.py	exon	.	+	.	DCTN5	14	1.10624254091378e-17	1.1845701730432e-16
ENSG00000017797.4	ENSG00000017797	chr18	dexseq_prepare_annotation2.py	exon	.	+	.	RALBP1	5	1.14050754694954e-17	1.22034307523601e-16
ENSG00000185624.65	ENSG00000185624	chr17	dexseq_prepare_annotation2.py	exon	.	-	.	P4HB	25	1.14317029546732e-17	1.22227321373369e-16
ENSG00000141522.25	ENSG00000141522	chr17	dexseq_prepare_annotation2.py	exon	.	-	.	ARHGDIA	10	1.14660869550433e-17	1.22502915508424e-16
ENSG00000234232.14	ENSG00000234232	chr1	dexseq_prepare_annotation2.py	exon	.	-	.	RP11-353N4.5	7	1.22386498014587e-17	1.30658833701845e-16
ENSG00000254377.10	ENSG00000254377	chr8	dexseq_prepare_annotation2.py	exon	.	+	.	LINC00966	10	1.28011147525821e-17	1.36561217424285e-16
ENSG00000147274.ENSG00000206979.32	ENSG00000147274+ENSG00000206979	chrX	dexseq_prepare_annotation2.py	exon	.	-	.		22	1.38169964510032e-17	1.47288147186687e-16
ENSG00000203875.33	ENSG00000203875	chr6	dexseq_prepare_annotation2.py	exon	.	-	.	SNHG5	23	1.42130194093882e-17	1.51396316777697e-16
ENSG00000240194.12	ENSG00000240194	chr1	dexseq_prepare_annotation2.py	exon	.	+	.	CYMP	12	1.570751246359e-17	1.67190433709312e-16
ENSG00000140859.94	ENSG00000140859	chr16	dexseq_prepare_annotation2.py	exon	.	-	.	KIFC3	42	1.63629471628326e-17	1.74036697364925e-16
ENSG00000196961.49	ENSG00000196961	chr19	dexseq_prepare_annotation2.py	exon	.	+	.	AP2A1	9	1.67376738605252e-17	1.77889347803685e-16
ENSG00000108961.15	ENSG00000108961	chr17	dexseq_prepare_annotation2.py	exon	.	+	.	RANGRF	13	1.70232140526193e-17	1.80789074017034e-16
ENSG00000157107.43	ENSG00000157107	chr5	dexseq_prepare_annotation2.py	exon	.	+	.	FCHO2	8	1.72850060355558e-17	1.83432454058161e-16
ENSG00000146828.51	ENSG00000146828	chr7	dexseq_prepare_annotation2.py	exon	.	+	.	SLC12A9	5	1.75215215101162e-17	1.8580385440422e-16
ENSG00000079337.70	ENSG00000079337	chr12	dexseq_prepare_annotation2.py	exon	.	-	.	RAPGEF3	23	1.78220145023023e-17	1.88849656278678e-16
ENSG00000177058.64	ENSG00000177058	chr5	dexseq_prepare_annotation2.py	exon	.	-	.	SLC38A9	39	1.7997799573368e-17	1.90570450690923e-16
ENSG00000120709.31	ENSG00000120709	chr5	dexseq_prepare_annotation2.py	exon	.	+	.	FAM53C	14	1.81252829991476e-17	1.91777622573137e-16
ENSG00000129535.15	ENSG00000129535	chr14	dexseq_prepare_annotation2.py	exon	.	-	.	NRL	8	1.84285719562329e-17	1.94841758922103e-16
ENSG00000222326.ENSG00000149485.60	ENSG00000222326+ENSG00000149485	chr11	dexseq_prepare_annotation2.py	exon	.	-	.		8	1.87805076984413e-17	1.98415296998157e-16
ENSG00000086015.47	ENSG00000086015	chr1	dexseq_prepare_annotation2.py	exon	.	+	.	MAST2	14	1.93080983536489e-17	2.03837943375948e-16
ENSG00000158488.29	ENSG00000158488	chr1	dexseq_prepare_annotation2.py	exon	.	+	.	CD1E	6	1.95337520270295e-17	2.06067327721762e-16
ENSG00000233527.10	ENSG00000233527	chr19	dexseq_prepare_annotation2.py	exon	.	+	.	AC092295.7	9	1.96167573256195e-17	2.06789684074734e-16
ENSG00000128917.16	ENSG00000128917	chr15	dexseq_prepare_annotation2.py	exon	.	+	.	DLL4	12	2.12888978951465e-17	2.24250411506906e-16
ENSG00000146414.53	ENSG00000146414	chr6	dexseq_prepare_annotation2.py	exon	.	-	.	SHPRH	22	2.16364455474024e-17	2.27742793332162e-16
ENSG00000085982.58	ENSG00000085982	chr2	dexseq_prepare_annotation2.py	exon	.	-	.	USP40	18	2.21343221214794e-17	2.32811188551939e-16
ENSG00000186792.ENSG00000243477.ENSG00000214706.37	ENSG00000186792+ENSG00000243477+ENSG00000214706	chr3	dexseq_prepare_annotation2.py	exon	.	-	.		17	2.33382537210942e-17	2.45292975409817e-16
ENSG00000213639.ENSG00000163806.46	ENSG00000213639+ENSG00000163806	chr2	dexseq_prepare_annotation2.py	exon	.	+	.		27	2.34086784637566e-17	2.45851589090568e-16
ENSG00000212290.ENSG00000129636.42	ENSG00000212290+ENSG00000129636	chr16	dexseq_prepare_annotation2.py	exon	.	-	.		16	2.41159769981476e-17	2.53093265973922e-16
ENSG00000119681.50	ENSG00000119681	chr14	dexseq_prepare_annotation2.py	exon	.	-	.	LTBP2	17	2.42471279063504e-17	2.54282149768071e-16
ENSG00000170629.30	ENSG00000170629	chr7	dexseq_prepare_annotation2.py	exon	.	-	.	DPY19L2P2	4	2.45143095014049e-17	2.5689480008431e-16
ENSG00000197157.38	ENSG00000197157	chr7	dexseq_prepare_annotation2.py	exon	.	+	.	SND1	22	2.53368538526545e-17	2.65319181145788e-16
ENSG00000121152.26	ENSG00000121152	chr2	dexseq_prepare_annotation2.py	exon	.	+	.	NCAPH	10	2.72646635539468e-17	2.8529663752663e-16
ENSG00000135968.43	ENSG00000135968	chr2	dexseq_prepare_annotation2.py	exon	.	+	.	GCC2	13	2.78472946028676e-17	2.91179169355921e-16
ENSG00000104884.44	ENSG00000104884	chr19	dexseq_prepare_annotation2.py	exon	.	-	.	ERCC2	28	2.83467821137708e-17	2.9618432911973e-16
ENSG00000090487.33	ENSG00000090487	chr15	dexseq_prepare_annotation2.py	exon	.	-	.	SPG21	10	2.90614866502811e-17	3.03429212413903e-16
ENSG00000166145.29	ENSG00000166145	chr15	dexseq_prepare_annotation2.py	exon	.	+	.	SPINT1	3	2.92334970955915e-17	3.05001390885163e-16
ENSG00000005961.14	ENSG00000005961	chr17	dexseq_prepare_annotation2.py	exon	.	-	.	ITGA2B	14	2.94568849073103e-17	3.0710690777724e-16
ENSG00000261556.23	ENSG00000261556	chr16	dexseq_prepare_annotation2.py	exon	.	-	.	RP11-296I10.6	16	2.9737342820188e-17	3.09803898736527e-16
ENSG00000143337.34	ENSG00000143337	chr1	dexseq_prepare_annotation2.py	exon	.	+	.	TOR1AIP1	22	3.03128456668977e-17	3.15568475995333e-16
ENSG00000173085.15	ENSG00000173085	chr4	dexseq_prepare_annotation2.py	exon	.	-	.	COQ2	9	3.05702294458164e-17	3.18015303540507e-16
ENSG00000248257.ENSG00000124467.31	ENSG00000248257+ENSG00000124467	chr19	dexseq_prepare_annotation2.py	exon	.	-	.		16	3.27358840071366e-17	3.40295372757897e-16
ENSG00000160271.ENSG00000148288.66	ENSG00000160271+ENSG00000148288	chr9	dexseq_prepare_annotation2.py	exon	.	-	.		16	3.28703659172503e-17	3.41443925086415e-16
ENSG00000171314.7	ENSG00000171314	chr10	dexseq_prepare_annotation2.py	exon	.	+	.	PGAM1	6	3.37247419057329e-17	3.50063312954402e-16
ENSG00000094914.52	ENSG00000094914	chr12	dexseq_prepare_annotation2.py	exon	.	-	.	AAAS	33	3.43563382907827e-17	3.56359366046741e-16
ENSG00000269966.ENSG00000232295.ENSG00000233237.61	ENSG00000269966+ENSG00000232295+ENSG00000233237	chr6	dexseq_prepare_annotation2.py	exon	.	-	.		22	3.52365669638634e-17	3.65223295311536e-16
ENSG00000221267.ENSG00000204356.41	ENSG00000221267+ENSG00000204356	chr6	dexseq_prepare_annotation2.py	exon	.	-	.		20	3.53873913302264e-17	3.66519625924637e-16
ENSG00000166435.55	ENSG00000166435	chr11	dexseq_prepare_annotation2.py	exon	.	-	.	XRRA1	16	3.57063311087531e-17	3.69554034915393e-16
ENSG00000132768.40	ENSG00000132768	chr1	dexseq_prepare_annotation2.py	exon	.	+	.	DPH2	20	3.65154280594829e-17	3.7765338424019e-16
ENSG00000170892.17	ENSG00000170892	chr19	dexseq_prepare_annotation2.py	exon	.	+	.	TSEN34	11	3.67084775507143e-17	3.79374251288464e-16
ENSG00000067798.66	ENSG00000067798	chr12	dexseq_prepare_annotation2.py	exon	.	+	.	NAV3	9	3.68440533839994e-17	3.80499073808197e-16
ENSG00000086717.33	ENSG00000086717	chrX	dexseq_prepare_annotation2.py	exon	.	+	.	PPEF1	19	3.80728887956878e-17	3.92904481835702e-16
ENSG00000156261.26	ENSG00000156261	chr21	dexseq_prepare_annotation2.py	exon	.	-	.	CCT8	12	3.85206570715895e-17	3.97237297670863e-16
ENSG00000175161.12	ENSG00000175161	chr3	dexseq_prepare_annotation2.py	exon	.	+	.	CADM2	10	3.91787698775373e-17	4.03731407767729e-16
ENSG00000203343.ENSG00000103021.22	ENSG00000203343+ENSG00000103021	chr16	dexseq_prepare_annotation2.py	exon	.	+	.		4	4.06512704718528e-17	4.18602192536134e-16
ENSG00000162039.17	ENSG00000162039	chr16	dexseq_prepare_annotation2.py	exon	.	-	.	MEIOB	2	4.18111970331238e-17	4.30235101213583e-16
ENSG00000170743.14	ENSG00000170743	chr11	dexseq_prepare_annotation2.py	exon	.	+	.	SYT9	3	4.31012723631286e-17	4.43189455924627e-16
ENSG00000111642.72	ENSG00000111642	chr12	dexseq_prepare_annotation2.py	exon	.	-	.	CHD4	22	4.35287982444602e-17	4.47262330553728e-16
ENSG00000185187.53	ENSG00000185187	chr11	dexseq_prepare_annotation2.py	exon	.	-	.	SIGIRR	35	4.3632487370606e-17	4.48004276891121e-16
ENSG00000077327.27	ENSG00000077327	chr10	dexseq_prepare_annotation2.py	exon	.	+	.	SPAG6	19	4.37848776549836e-17	4.49244840597023e-16
ENSG00000008735.24	ENSG00000008735	chr22	dexseq_prepare_annotation2.py	exon	.	+	.	MAPK8IP2	11	4.52640658692693e-17	4.6408711915387e-16
ENSG00000115221.39	ENSG00000115221	chr2	dexseq_prepare_annotation2.py	exon	.	-	.	ITGB6	19	4.57089280820857e-17	4.68310839118907e-16
ENSG00000104938.29	ENSG00000104938	chr19	dexseq_prepare_annotation2.py	exon	.	+	.	CLEC4M	21	4.62798440249354e-17	4.73819036200615e-16
ENSG00000204979.9	ENSG00000204979	chr11	dexseq_prepare_annotation2.py	exon	.	+	.	MS4A13	10	4.72406903298286e-17	4.83308601066708e-16
ENSG00000059691.38	ENSG00000059691	chr4	dexseq_prepare_annotation2.py	exon	.	-	.	PET112	4	4.76641206996685e-17	4.87290302928867e-16
ENSG00000117523.55	ENSG00000117523	chr1	dexseq_prepare_annotation2.py	exon	.	+	.	PRRC2C	28	4.82431798870916e-17	4.92856204575162e-16
ENSG00000181652.38	ENSG00000181652	chr7	dexseq_prepare_annotation2.py	exon	.	-	.	ATG9B	17	4.83300880574159e-17	4.93389873131338e-16
ENSG00000140694.51	ENSG00000140694	chr16	dexseq_prepare_annotation2.py	exon	.	-	.	PARN	27	4.88254006237724e-17	4.9808908693685e-16
ENSG00000140025.ENSG00000259053.ENSG00000053254.35	ENSG00000140025+ENSG00000259053+ENSG00000053254	chr14	dexseq_prepare_annotation2.py	exon	.	-	.		17	4.93585614826128e-17	5.03167398609644e-16
ENSG00000178105.30	ENSG00000178105	chr11	dexseq_prepare_annotation2.py	exon	.	+	.	DDX10	14	4.95734743619122e-17	5.04996502250804e-16
ENSG00000173692.15	ENSG00000173692	chr2	dexseq_prepare_annotation2.py	exon	.	+	.	PSMD1	11	5.19166135974878e-17	5.28487359160121e-16
ENSG00000126012.31	ENSG00000126012	chrX	dexseq_prepare_annotation2.py	exon	.	-	.	KDM5C	9	5.23960913965148e-17	5.32986974027021e-16
ENSG00000005801.ENSG00000263365.68	ENSG00000005801+ENSG00000263365	chr11	dexseq_prepare_annotation2.py	exon	.	-	.		21	5.34429696512994e-17	5.43247786505458e-16
ENSG00000196233.24	ENSG00000196233	chr10	dexseq_prepare_annotation2.py	exon	.	+	.	LCOR	21	5.40583305073757e-17	5.49110707673422e-16
ENSG00000166828.12	ENSG00000166828	chr16	dexseq_prepare_annotation2.py	exon	.	+	.	SCNN1G	2	5.48407643675132e-17	5.56661139596348e-16
ENSG00000267796.ENSG00000188223.ENSG00000205155.40	ENSG00000267796+ENSG00000188223+ENSG00000205155	chr19	dexseq_prepare_annotation2.py	exon	.	+	.		8	5.54974939618237e-17	5.62925756643417e-16
ENSG00000183298.3	ENSG00000183298	chr1	dexseq_prepare_annotation2.py	exon	.	-	.	RP11-556K13.1	4	5.62932339682383e-17	5.70590464816239e-16
ENSG00000206140.39	ENSG00000206140	chr22	dexseq_prepare_annotation2.py	exon	.	+	.	TMEM191C	34	5.83425596397459e-17	5.90941612977384e-16
ENSG00000119812.20	ENSG00000119812	chr2	dexseq_prepare_annotation2.py	exon	.	-	.	FAM98A	19	5.85830187416716e-17	5.92955149155568e-16
ENSG00000175213.13	ENSG00000175213	chr11	dexseq_prepare_annotation2.py	exon	.	+	.	ZNF408	10	6.08497717017187e-17	6.15460626216887e-16
ENSG00000104408.49	ENSG00000104408	chr8	dexseq_prepare_annotation2.py	exon	.	-	.	EIF3E	24	6.10281393138327e-17	6.16826314328944e-16
ENSG00000149806.ENSG00000162298.74	ENSG00000149806+ENSG00000162298	chr11	dexseq_prepare_annotation2.py	exon	.	-	.		55	6.11927377742545e-17	6.18050994510587e-16
ENSG00000232119.20	ENSG00000232119	chrX	dexseq_prepare_annotation2.py	exon	.	+	.	MCTS1	12	6.18087636200127e-17	6.23830152536454e-16
ENSG00000204745.30	ENSG00000204745	chr2	dexseq_prepare_annotation2.py	exon	.	+	.	AC083899.3	27	6.21235379610837e-17	6.26562770180144e-16
ENSG00000136205.53	ENSG00000136205	chr7	dexseq_prepare_annotation2.py	exon	.	-	.	TNS3	37	6.57407028103697e-17	6.62575029528591e-16
ENSG00000100523.ENSG00000266552.29	ENSG00000100523+ENSG00000266552	chr14	dexseq_prepare_annotation2.py	exon	.	-	.		21	6.59154921631971e-17	6.63866503166637e-16
ENSG00000127720.31	ENSG00000127720	chr12	dexseq_prepare_annotation2.py	exon	.	+	.	METTL25	23	6.64650236399674e-17	6.68927688416108e-16
ENSG00000104093.66	ENSG00000104093	chr15	dexseq_prepare_annotation2.py	exon	.	-	.	DMXL2	42	6.8529159429191e-17	6.89214464902344e-16
ENSG00000163463.ENSG00000185499.ENSG00000273088.42	ENSG00000163463+ENSG00000185499+ENSG00000273088	chr1	dexseq_prepare_annotation2.py	exon	.	-	.		26	6.98288477280029e-17	7.01789782498029e-16
ENSG00000229974.ENSG00000122783.30	ENSG00000229974+ENSG00000122783	chr7	dexseq_prepare_annotation2.py	exon	.	-	.		7	7.06112783675311e-17	7.09152507020702e-16
ENSG00000152767.79	ENSG00000152767	chr13	dexseq_prepare_annotation2.py	exon	.	+	.	FARP1	41	7.37189646256813e-17	7.39841033559994e-16
ENSG00000147535.42	ENSG00000147535	chr8	dexseq_prepare_annotation2.py	exon	.	-	.	PPAPDC1B	19	7.47028002089672e-17	7.49186433949128e-16
ENSG00000164898.ENSG00000269955.ENSG00000146963.20	ENSG00000164898+ENSG00000269955+ENSG00000146963	chr7	dexseq_prepare_annotation2.py	exon	.	+	.		10	7.59699319937029e-17	7.61357818452384e-16
ENSG00000005844.72	ENSG00000005844	chr16	dexseq_prepare_annotation2.py	exon	.	+	.	ITGAL	12	7.63845797563671e-17	7.64974633717706e-16
ENSG00000165322.35	ENSG00000165322	chr10	dexseq_prepare_annotation2.py	exon	.	-	.	ARHGAP12	8	7.73584872511061e-17	7.74183285562934e-16
ENSG00000119321.32	ENSG00000119321	chr9	dexseq_prepare_annotation2.py	exon	.	-	.	FKBP15	14	7.81086374784612e-17	7.81141264902306e-16
ENSG00000167644.ENSG00000267748.ENSG00000167642.20	ENSG00000167644+ENSG00000267748+ENSG00000167642	chr19	dexseq_prepare_annotation2.py	exon	.	+	.		17	8.02744325798764e-17	8.02236973345661e-16
ENSG00000149182.ENSG00000270060.71	ENSG00000149182+ENSG00000270060	chr11	dexseq_prepare_annotation2.py	exon	.	-	.		40	8.05663526064647e-17	8.04589308029894e-16
ENSG00000144596.36	ENSG00000144596	chr3	dexseq_prepare_annotation2.py	exon	.	-	.	GRIP2	29	8.24343228367018e-17	8.22666794031629e-16
ENSG00000137076.71	ENSG00000137076	chr9	dexseq_prepare_annotation2.py	exon	.	-	.	TLN1	17	8.28803147008108e-17	8.26538022780125e-16
ENSG00000129422.53	ENSG00000129422	chr8	dexseq_prepare_annotation2.py	exon	.	-	.	MTUS1	47	8.45662379186615e-17	8.42760596512935e-16
ENSG00000128438.ENSG00000240505.22	ENSG00000128438+ENSG00000240505	chr17	dexseq_prepare_annotation2.py	exon	.	-	.		5	8.54493442148608e-17	8.50965442632389e-16
ENSG00000132635.13	ENSG00000132635	chr20	dexseq_prepare_annotation2.py	exon	.	-	.	PCED1A	3	8.61184611537776e-17	8.57029245230356e-16
ENSG00000128951.32	ENSG00000128951	chr15	dexseq_prepare_annotation2.py	exon	.	+	.	DUT	19	8.73388996872761e-17	8.68567352515462e-16
ENSG00000086475.19	ENSG00000086475	chr10	dexseq_prepare_annotation2.py	exon	.	-	.	SEPHS1	5	9.14809350359836e-17	9.09123733587349e-16
ENSG00000092445.37	ENSG00000092445	chr15	dexseq_prepare_annotation2.py	exon	.	+	.	TYRO3	30	9.25293550601922e-17	9.18901082945984e-16
ENSG00000151366.ENSG00000259112.ENSG00000151364.20	ENSG00000151366+ENSG00000259112+ENSG00000151364	chr11	dexseq_prepare_annotation2.py	exon	.	-	.		4	9.40792086972853e-17	9.33641017413575e-16
ENSG00000166979.27	ENSG00000166979	chr21	dexseq_prepare_annotation2.py	exon	.	+	.	EVA1C	16	9.51664620635599e-17	9.43772767683987e-16
ENSG00000103528.ENSG00000261427.ENSG00000205730.31	ENSG00000103528+ENSG00000261427+ENSG00000205730	chr16	dexseq_prepare_annotation2.py	exon	.	+	.		24	9.73295956480026e-17	9.64552559656494e-16
ENSG00000149050.10	ENSG00000149050	chr11	dexseq_prepare_annotation2.py	exon	.	-	.	ZNF214	8	9.82172855190718e-17	9.72672366194788e-16
ENSG00000099904.22	ENSG00000099904	chr22	dexseq_prepare_annotation2.py	exon	.	+	.	ZDHHC8	8	9.97898237784092e-17	9.87547047733948e-16
ENSG00000167325.40	ENSG00000167325	chr11	dexseq_prepare_annotation2.py	exon	.	+	.	RRM1	3	9.98580705283642e-17	9.87547047733948e-16
ENSG00000232636.ENSG00000228824.17	ENSG00000232636+ENSG00000228824	chr13	dexseq_prepare_annotation2.py	exon	.	-	.		3	1.00397280999535e-16	9.92190073544712e-16
ENSG00000168619.33	ENSG00000168619	chr8	dexseq_prepare_annotation2.py	exon	.	+	.	ADAM18	11	1.02533791748345e-16	1.01260124245017e-15
ENSG00000055163.92	ENSG00000055163	chr5	dexseq_prepare_annotation2.py	exon	.	+	.	CYFIP2	37	1.06513392491176e-16	1.05117343172117e-15
ENSG00000234394.ENSG00000154330.39	ENSG00000234394+ENSG00000154330	chr9	dexseq_prepare_annotation2.py	exon	.	+	.		18	1.06711973615108e-16	1.0524033932894e-15
ENSG00000184247.ENSG00000167291.34	ENSG00000184247+ENSG00000167291	chr17	dexseq_prepare_annotation2.py	exon	.	-	.		11	1.06870352562554e-16	1.05323544828096e-15
ENSG00000198075.11	ENSG00000198075	chr2	dexseq_prepare_annotation2.py	exon	.	+	.	SULT1C4	9	1.07521430703078e-16	1.05891867151246e-15
ENSG00000053747.89	ENSG00000053747	chr18	dexseq_prepare_annotation2.py	exon	.	+	.	LAMA3	45	1.09530613530376e-16	1.07796000079584e-15
ENSG00000198089.ENSG00000185721.96	ENSG00000198089+ENSG00000185721	chr22	dexseq_prepare_annotation2.py	exon	.	+	.		36	1.09661375029707e-16	1.07850105601089e-15
ENSG00000197774.27	ENSG00000197774	chr16	dexseq_prepare_annotation2.py	exon	.	+	.	EME2	3	1.10793186460491e-16	1.08887972135307e-15
ENSG00000211456.48	ENSG00000211456	chr3	dexseq_prepare_annotation2.py	exon	.	+	.	SACM1L	19	1.18577191119266e-16	1.16457695432593e-15
ENSG00000150625.47	ENSG00000150625	chr4	dexseq_prepare_annotation2.py	exon	.	-	.	GPM6A	19	1.18719257566243e-16	1.16516810650014e-15
ENSG00000261190.18	ENSG00000261190	chr16	dexseq_prepare_annotation2.py	exon	.	-	.	C16orf97	10	1.19995121568243e-16	1.17687841146635e-15
ENSG00000173083.16	ENSG00000173083	chr4	dexseq_prepare_annotation2.py	exon	.	-	.	HPSE	11	1.34324073259105e-16	1.31650543150848e-15
ENSG00000090971.15	ENSG00000090971	chr19	dexseq_prepare_annotation2.py	exon	.	+	.	NAT14	13	1.36242493312414e-16	1.33438879719818e-15
ENSG00000029993.9	ENSG00000029993	chrX	dexseq_prepare_annotation2.py	exon	.	+	.	HMGB3	2	1.42919759807594e-16	1.39882469176194e-15
ENSG00000144029.ENSG00000144026.36	ENSG00000144029+ENSG00000144026	chr2	dexseq_prepare_annotation2.py	exon	.	-	.		20	1.47429400871873e-16	1.4419709991805e-15
ENSG00000255157.4	ENSG00000255157	chr11	dexseq_prepare_annotation2.py	exon	.	+	.	CTD-2313N18.8	3	1.49869220807083e-16	1.46482752836923e-15
ENSG00000126822.31	ENSG00000126822	chr14	dexseq_prepare_annotation2.py	exon	.	+	.	PLEKHG3	28	1.55971471000364e-16	1.52342484818544e-15
ENSG00000104213.8	ENSG00000104213	chr8	dexseq_prepare_annotation2.py	exon	.	+	.	PDGFRL	5	1.56145377986017e-16	1.52407741709122e-15
ENSG00000133612.70	ENSG00000133612	chr7	dexseq_prepare_annotation2.py	exon	.	+	.	AGAP3	50	1.61882202706286e-16	1.57898946313445e-15
ENSG00000076248.13	ENSG00000076248	chr12	dexseq_prepare_annotation2.py	exon	.	+	.	UNG	12	1.7274025828956e-16	1.68280550792026e-15
ENSG00000127578.ENSG00000197562.31	ENSG00000127578+ENSG00000197562	chr16	dexseq_prepare_annotation2.py	exon	.	+	.		10	1.72762198515318e-16	1.68280550792026e-15
ENSG00000197020.14	ENSG00000197020	chr19	dexseq_prepare_annotation2.py	exon	.	-	.	ZNF100	13	1.80936805191985e-16	1.76122549568204e-15
ENSG00000185684.42	ENSG00000185684	chr12	dexseq_prepare_annotation2.py	exon	.	+	.	EP400NL	29	1.94618044012338e-16	1.89310279175637e-15
ENSG00000215104.5	ENSG00000215104	chrX	dexseq_prepare_annotation2.py	exon	.	-	.	CHMP1B2P	6	1.98139730964181e-16	1.92604269901042e-15
ENSG00000138107.25	ENSG00000138107	chr10	dexseq_prepare_annotation2.py	exon	.	-	.	ACTR1A	19	1.98711527976033e-16	1.9302824263665e-15
ENSG00000248672.ENSG00000241399.ENSG00000054219.51	ENSG00000248672+ENSG00000241399+ENSG00000054219	chr2	dexseq_prepare_annotation2.py	exon	.	-	.		2	2.0963075184696e-16	2.03496263951848e-15
ENSG00000078070.40	ENSG00000078070	chr3	dexseq_prepare_annotation2.py	exon	.	-	.	MCCC1	7	2.11047745518190e-16	2.0473213813697e-15
ENSG00000229956.33	ENSG00000229956	chr1	dexseq_prepare_annotation2.py	exon	.	+	.	ZRANB2-AS2	23	2.13461539018553e-16	2.06932640447754e-15
ENSG00000132382.54	ENSG00000132382	chr17	dexseq_prepare_annotation2.py	exon	.	-	.	MYBBP1A	14	2.21529758410268e-16	2.14607895979342e-15
ENSG00000091128.48	ENSG00000091128	chr7	dexseq_prepare_annotation2.py	exon	.	-	.	LAMB4	29	2.25220478251474e-16	2.18034872516785e-15
ENSG00000181819.3	ENSG00000181819	chrX	dexseq_prepare_annotation2.py	exon	.	+	.	KCTD9P2	3	2.28944313498074e-16	2.21489226743106e-15
ENSG00000156171.34	ENSG00000156171	chr1	dexseq_prepare_annotation2.py	exon	.	-	.	DRAM2	20	2.34718919841562e-16	2.26921531811499e-15
ENSG00000084734.30	ENSG00000084734	chr2	dexseq_prepare_annotation2.py	exon	.	+	.	GCKR	9	2.35857905207728e-16	2.27867878412164e-15
ENSG00000203666.40	ENSG00000203666	chr1	dexseq_prepare_annotation2.py	exon	.	+	.	EFCAB2	16	2.37926336927149e-16	2.29710291778172e-15
ENSG00000175467.33	ENSG00000175467	chr11	dexseq_prepare_annotation2.py	exon	.	+	.	SART1	16	2.43228692527637e-16	2.34670340566834e-15
ENSG00000102786.62	ENSG00000102786	chr13	dexseq_prepare_annotation2.py	exon	.	-	.	INTS6	22	2.4388271313245e-16	2.35141930256632e-15
ENSG00000254117.1	ENSG00000254117	chr14	dexseq_prepare_annotation2.py	exon	.	-	.	IGHV2-10	2	2.47284611834872e-16	2.38260481450376e-15
ENSG00000196862.19	ENSG00000196862	chr2	dexseq_prepare_annotation2.py	exon	.	+	.	RGPD4	14	2.59518207048189e-16	2.49878457679484e-15
ENSG00000079999.26	ENSG00000079999	chr19	dexseq_prepare_annotation2.py	exon	.	-	.	KEAP1	20	2.6025157741513e-16	2.50415158769082e-15
ENSG00000255330.ENSG00000189367.ENSG00000214338.43	ENSG00000255330+ENSG00000189367+ENSG00000214338	chr6	dexseq_prepare_annotation2.py	exon	.	-	.		32	2.63098376002662e-16	2.52983310060397e-15
ENSG00000229657.ENSG00000163531.82	ENSG00000229657+ENSG00000163531	chr1	dexseq_prepare_annotation2.py	exon	.	+	.		36	2.67543250604205e-16	2.5708359212346e-15
ENSG00000156398.33	ENSG00000156398	chr10	dexseq_prepare_annotation2.py	exon	.	+	.	SFXN2	20	2.69694177042687e-16	2.58975562314068e-15
ENSG00000117868.29	ENSG00000117868	chr7	dexseq_prepare_annotation2.py	exon	.	-	.	ESYT2	10	2.81672180867446e-16	2.70295131889725e-15
ENSG00000127952.26	ENSG00000127952	chr7	dexseq_prepare_annotation2.py	exon	.	-	.	STYXL1	3	2.84140028142243e-16	2.72479564723198e-15
ENSG00000139597.ENSG00000244754.ENSG00000270008.63	ENSG00000139597+ENSG00000244754+ENSG00000270008	chr13	dexseq_prepare_annotation2.py	exon	.	-	.		18	2.9384624244984e-16	2.81597702107992e-15
ENSG00000243197.14	ENSG00000243197	chr3	dexseq_prepare_annotation2.py	exon	.	+	.	TUSC7	13	3.00604453885485e-16	2.87880348805137e-15
ENSG00000173039.43	ENSG00000173039	chr11	dexseq_prepare_annotation2.py	exon	.	-	.	RELA	26	3.14651437584759e-16	3.01130101430309e-15
ENSG00000196470.ENSG00000261802.22	ENSG00000196470+ENSG00000261802	chr16	dexseq_prepare_annotation2.py	exon	.	-	.		8	3.17930210080726e-16	3.04063495944813e-15
ENSG00000133597.ENSG00000090266.46	ENSG00000133597+ENSG00000090266	chr7	dexseq_prepare_annotation2.py	exon	.	+	.		10	3.26225411660496e-16	3.1178736288385e-15
ENSG00000181004.5	ENSG00000181004	chr4	dexseq_prepare_annotation2.py	exon	.	+	.	BBS12	3	3.40874891744796e-16	3.2556983788055e-15
ENSG00000148516.58	ENSG00000148516	chr10	dexseq_prepare_annotation2.py	exon	.	+	.	ZEB1	14	3.52771838706379e-16	3.36706642295807e-15
ENSG00000254547.3	ENSG00000254547	chr11	dexseq_prepare_annotation2.py	exon	.	-	.	RP11-738O11.13	2	3.59491014237851e-16	3.4288985412995e-15
ENSG00000224086.3	ENSG00000224086	chr22	dexseq_prepare_annotation2.py	exon	.	+	.	LL22NC03-86G7.1	3	3.59992878923918e-16	3.43138557264988e-15
ENSG00000100629.53	ENSG00000100629	chr14	dexseq_prepare_annotation2.py	exon	.	-	.	CEP128	32	3.64254422932311e-16	3.4696818559235e-15
ENSG00000124228.25	ENSG00000124228	chr20	dexseq_prepare_annotation2.py	exon	.	+	.	DDX27	16	3.78116975531401e-16	3.59931951758353e-15
ENSG00000164659.48	ENSG00000164659	chr7	dexseq_prepare_annotation2.py	exon	.	-	.	KIAA1324L	10	3.92323546420965e-16	3.7320564098374e-15
ENSG00000132840.21	ENSG00000132840	chr5	dexseq_prepare_annotation2.py	exon	.	+	.	BHMT2	9	3.92752958430488e-16	3.73364552533351e-15
ENSG00000104979.ENSG00000037757.32	ENSG00000104979+ENSG00000037757	chr19	dexseq_prepare_annotation2.py	exon	.	+	.		13	3.98169337084656e-16	3.78260870230423e-15
ENSG00000255275.ENSG00000159423.ENSG00000179002.ENSG00000169991.32	ENSG00000255275+ENSG00000159423+ENSG00000179002+ENSG00000169991	chr1	dexseq_prepare_annotation2.py	exon	.	-	.		10	3.98702495490441e-16	3.78514690682086e-15
ENSG00000175115.55	ENSG00000175115	chr11	dexseq_prepare_annotation2.py	exon	.	+	.	PACS1	26	4.09839212769468e-16	3.88828122461486e-15
ENSG00000223773.15	ENSG00000223773	chrX	dexseq_prepare_annotation2.py	exon	.	+	.	CD99P1	9	4.18743407285227e-16	3.9701115450207e-15
ENSG00000179715.16	ENSG00000179715	chr12	dexseq_prepare_annotation2.py	exon	.	+	.	PCED1B	16	4.19722420321095e-16	3.97674418348169e-15
ENSG00000148700.55	ENSG00000148700	chr10	dexseq_prepare_annotation2.py	exon	.	+	.	ADD3	35	4.35824936472163e-16	4.12656332064894e-15
ENSG00000004399.62	ENSG00000004399	chr3	dexseq_prepare_annotation2.py	exon	.	-	.	PLXND1	17	4.57730183758153e-16	4.33108925868502e-15
ENSG00000148773.23	ENSG00000148773	chr10	dexseq_prepare_annotation2.py	exon	.	-	.	MKI67	20	4.83071270864811e-16	4.56783206357285e-15
ENSG00000180229.63	ENSG00000180229	chr15	dexseq_prepare_annotation2.py	exon	.	-	.	HERC2P3	24	5.15475585003223e-16	4.871004681395e-15
ENSG00000007350.30	ENSG00000007350	chrX	dexseq_prepare_annotation2.py	exon	.	+	.	TKTL1	19	5.28027232974438e-16	4.98630096380838e-15
ENSG00000116830.37	ENSG00000116830	chr1	dexseq_prepare_annotation2.py	exon	.	+	.	TTF2	12	5.41384275269405e-16	5.10904484174993e-15
ENSG00000138101.70	ENSG00000138101	chr2	dexseq_prepare_annotation2.py	exon	.	-	.	DTNB	23	5.43993037685043e-16	5.13026170927491e-15
ENSG00000143224.43	ENSG00000143224	chr1	dexseq_prepare_annotation2.py	exon	.	+	.	PPOX	18	5.4721647578446e-16	5.15724348800573e-15
ENSG00000204949.3	ENSG00000204949	chr8	dexseq_prepare_annotation2.py	exon	.	-	.	FAM83A-AS1	3	5.6057292208982e-16	5.2796249200928e-15
ENSG00000249715.75	ENSG00000249715	chr2	dexseq_prepare_annotation2.py	exon	.	+	.	FER1L5	19	5.76284578073398e-16	5.42401179270009e-15
ENSG00000171681.66	ENSG00000171681	chr12	dexseq_prepare_annotation2.py	exon	.	+	.	ATF7IP	21	5.85233428907358e-16	5.5045981009786e-15
ENSG00000103024.31	ENSG00000103024	chr16	dexseq_prepare_annotation2.py	exon	.	-	.	NME3	18	5.86956755506819e-16	5.51716089010405e-15
ENSG00000146350.45	ENSG00000146350	chr6	dexseq_prepare_annotation2.py	exon	.	-	.	TBC1D32	12	5.9144572658601e-16	5.55568589771981e-15
ENSG00000125462.62	ENSG00000125462	chr1	dexseq_prepare_annotation2.py	exon	.	-	.	C1orf61	34	5.94720153144171e-16	5.58275890461392e-15
ENSG00000224596.13	ENSG00000224596	chr10	dexseq_prepare_annotation2.py	exon	.	-	.	ZMIZ1-AS1	11	6.02125056416227e-16	5.64854428336146e-15
ENSG00000241468.ENSG00000248919.ENSG00000106246.46	ENSG00000241468+ENSG00000248919+ENSG00000106246	chr7	dexseq_prepare_annotation2.py	exon	.	-	.		8	6.07259125717039e-16	5.69295429385981e-15
ENSG00000143839.11	ENSG00000143839	chr1	dexseq_prepare_annotation2.py	exon	.	-	.	REN	7	6.18914172755248e-16	5.79839867839364e-15
ENSG00000120616.ENSG00000222309.9	ENSG00000120616+ENSG00000222309	chr10	dexseq_prepare_annotation2.py	exon	.	-	.		2	6.27294712383023e-16	5.87304674468606e-15
ENSG00000132780.54	ENSG00000132780	chr1	dexseq_prepare_annotation2.py	exon	.	+	.	NASP	27	6.35119655654227e-16	5.94239830349461e-15
ENSG00000164972.16	ENSG00000164972	chr9	dexseq_prepare_annotation2.py	exon	.	-	.	C9orf24	6	6.57625098182434e-16	6.1489242918753e-15
ENSG00000141401.33	ENSG00000141401	chr18	dexseq_prepare_annotation2.py	exon	.	+	.	IMPA2	25	7.10097519370295e-16	6.63519225092493e-15
ENSG00000100100.17	ENSG00000100100	chr22	dexseq_prepare_annotation2.py	exon	.	-	.	PIK3IP1	3	7.74947107373484e-16	7.23639913716013e-15
ENSG00000137504.23	ENSG00000137504	chr11	dexseq_prepare_annotation2.py	exon	.	-	.	CREBZF	11	7.78662971751292e-16	7.26632967278206e-15
ENSG00000135953.23	ENSG00000135953	chr2	dexseq_prepare_annotation2.py	exon	.	-	.	MFSD9	11	8.11717993398232e-16	7.56982880999361e-15
ENSG00000196141.54	ENSG00000196141	chr2	dexseq_prepare_annotation2.py	exon	.	+	.	SPATS2L	18	8.24635514916909e-16	7.68525737575805e-15
ENSG00000149187.53	ENSG00000149187	chr11	dexseq_prepare_annotation2.py	exon	.	-	.	CELF1	35	8.32840189139802e-16	7.75664184008411e-15
ENSG00000147223.5	ENSG00000147223	chrX	dexseq_prepare_annotation2.py	exon	.	-	.	RIPPLY1	6	8.65428784224433e-16	8.05488360254932e-15
ENSG00000170921.43	ENSG00000170921	chr17	dexseq_prepare_annotation2.py	exon	.	+	.	TANC2	16	8.72894422119001e-16	8.119059164167e-15
ENSG00000172757.39	ENSG00000172757	chr11	dexseq_prepare_annotation2.py	exon	.	-	.	CFL1	38	8.75515126395671e-16	8.13811610956028e-15
ENSG00000142623.25	ENSG00000142623	chr1	dexseq_prepare_annotation2.py	exon	.	+	.	PADI1	13	8.76332774802443e-16	8.14039929387308e-15
ENSG00000114098.67	ENSG00000114098	chr3	dexseq_prepare_annotation2.py	exon	.	+	.	ARMC8	16	8.98043423644385e-16	8.33663141675358e-15
ENSG00000153046.25	ENSG00000153046	chr6	dexseq_prepare_annotation2.py	exon	.	+	.	CDYL	2	9.09954821838576e-16	8.44169952384926e-15
ENSG00000124107.3	ENSG00000124107	chr20	dexseq_prepare_annotation2.py	exon	.	-	.	SLPI	3	9.17741566439905e-16	8.50839103062299e-15
ENSG00000218305.5	ENSG00000218305	chr7	dexseq_prepare_annotation2.py	exon	.	+	.	AC006024.4	4	9.20123751955813e-16	8.52492260031457e-15
ENSG00000136449.19	ENSG00000136449	chr17	dexseq_prepare_annotation2.py	exon	.	+	.	MYCBPAP	13	9.23461823936912e-16	8.55028315969173e-15
ENSG00000198466.ENSG00000268750.ENSG00000269343.ENSG00000083828.46	ENSG00000198466+ENSG00000268750+ENSG00000269343+ENSG00000083828	chr19	dexseq_prepare_annotation2.py	exon	.	+	.		21	9.400015706829e-16	8.69776485850998e-15
ENSG00000141627.58	ENSG00000141627	chr18	dexseq_prepare_annotation2.py	exon	.	-	.	DYM	23	9.64466803536706e-16	8.9183411833209e-15
ENSG00000117724.13	ENSG00000117724	chr1	dexseq_prepare_annotation2.py	exon	.	+	.	CENPF	13	9.6971738573185e-16	8.96107020542205e-15
ENSG00000129245.32	ENSG00000129245	chr17	dexseq_prepare_annotation2.py	exon	.	-	.	FXR2	15	9.94950103685515e-16	9.18827704448317e-15
ENSG00000215424.19	ENSG00000215424	chr21	dexseq_prepare_annotation2.py	exon	.	+	.	MCM3AP-AS1	15	9.98714611618058e-16	9.2170607249913e-15
ENSG00000163633.23	ENSG00000163633	chr4	dexseq_prepare_annotation2.py	exon	.	-	.	C4orf36	21	1.0221503666629e-15	9.42723387425776e-15
ENSG00000153234.25	ENSG00000153234	chr2	dexseq_prepare_annotation2.py	exon	.	-	.	NR4A2	19	1.02694287103419e-15	9.46530051663704e-15
ENSG00000203711.9	ENSG00000203711	chr6	dexseq_prepare_annotation2.py	exon	.	+	.	C6orf99	4	1.03086480515362e-15	9.49529905640203e-15
ENSG00000159202.20	ENSG00000159202	chr17	dexseq_prepare_annotation2.py	exon	.	+	.	UBE2Z	15	1.03487395629551e-15	9.52606162486506e-15
ENSG00000166825.37	ENSG00000166825	chr15	dexseq_prepare_annotation2.py	exon	.	-	.	ANPEP	6	1.04205500409534e-15	9.58596300147433e-15
ENSG00000067221.32	ENSG00000067221	chr15	dexseq_prepare_annotation2.py	exon	.	-	.	STOML1	23	1.06864351209663e-15	9.82420272651624e-15
ENSG00000234911.ENSG00000258809.5	ENSG00000234911+ENSG00000258809	chr14	dexseq_prepare_annotation2.py	exon	.	-	.		3	1.07138926875025e-15	9.84308630315353e-15
ENSG00000141040.18	ENSG00000141040	chr17	dexseq_prepare_annotation2.py	exon	.	-	.	ZNF287	9	1.11671326958454e-15	1.02528687351339e-14
ENSG00000196975.40	ENSG00000196975	chr2	dexseq_prepare_annotation2.py	exon	.	+	.	ANXA4	20	1.15172617653322e-15	1.05675146474818e-14
ENSG00000120526.15	ENSG00000120526	chr8	dexseq_prepare_annotation2.py	exon	.	-	.	NUDCD1	10	1.22056572849112e-15	1.1191927114792e-14
ENSG00000135622.17	ENSG00000135622	chr2	dexseq_prepare_annotation2.py	exon	.	+	.	SEMA4F	15	1.22385000817187e-15	1.12148161405627e-14
ENSG00000166340.30	ENSG00000166340	chr11	dexseq_prepare_annotation2.py	exon	.	-	.	TPP1	21	1.23275745409781e-15	1.12891707395533e-14
ENSG00000188037.26	ENSG00000188037	chr7	dexseq_prepare_annotation2.py	exon	.	+	.	CLCN1	14	1.26180755712557e-15	1.15477706401633e-14
ENSG00000026508.96	ENSG00000026508	chr11	dexseq_prepare_annotation2.py	exon	.	+	.	CD44	57	1.28739224419657e-15	1.17743438477901e-14
ENSG00000184990.20	ENSG00000184990	chr14	dexseq_prepare_annotation2.py	exon	.	+	.	SIVA1	14	1.39706147488103e-15	1.27691598259679e-14
ENSG00000042493.44	ENSG00000042493	chr2	dexseq_prepare_annotation2.py	exon	.	-	.	CAPG	19	1.40251491247789e-15	1.28107764566578e-14
ENSG00000258573.15	ENSG00000258573	chr14	dexseq_prepare_annotation2.py	exon	.	+	.	RP11-14J7.6	15	1.41756715383109e-15	1.2939960337505e-14
ENSG00000107331.91	ENSG00000107331	chr9	dexseq_prepare_annotation2.py	exon	.	-	.	ABCA2	31	1.42747954313811e-15	1.30220906271785e-14
ENSG00000074855.22	ENSG00000074855	chr19	dexseq_prepare_annotation2.py	exon	.	-	.	ANO8	7	1.43916244082239e-15	1.31202566914436e-14
ENSG00000240602.14	ENSG00000240602	chr3	dexseq_prepare_annotation2.py	exon	.	+	.	RP11-64D22.2	14	1.47790161721698e-15	1.3464800201418e-14
ENSG00000257337.19	ENSG00000257337	chr12	dexseq_prepare_annotation2.py	exon	.	-	.	RP11-983P16.4	11	1.50455324928693e-15	1.36970056713091e-14
ENSG00000230031.10	ENSG00000230031	chr15	dexseq_prepare_annotation2.py	exon	.	-	.	POTEB2	10	1.50531353172142e-15	1.36970056713091e-14
ENSG00000197852.12	ENSG00000197852	chr1	dexseq_prepare_annotation2.py	exon	.	-	.	FAM212B	12	1.52930475002536e-15	1.39064127141284e-14
ENSG00000124571.57	ENSG00000124571	chr6	dexseq_prepare_annotation2.py	exon	.	-	.	XPO5	12	1.60516628142215e-15	1.45869229571638e-14
ENSG00000126778.11	ENSG00000126778	chr14	dexseq_prepare_annotation2.py	exon	.	-	.	SIX1	9	1.63778951728722e-15	1.48738880794604e-14
ENSG00000167702.35	ENSG00000167702	chr8	dexseq_prepare_annotation2.py	exon	.	+	.	KIFC2	16	1.68315276253009e-15	1.52761141349271e-14
ENSG00000123870.18	ENSG00000123870	chr19	dexseq_prepare_annotation2.py	exon	.	+	.	ZNF137P	13	1.7172835820203e-15	1.55759481553415e-14
ENSG00000081870.15	ENSG00000081870	chr1	dexseq_prepare_annotation2.py	exon	.	-	.	HSPB11	10	1.73758585529683e-15	1.57500536985537e-14
ENSG00000158805.36	ENSG00000158805	chr16	dexseq_prepare_annotation2.py	exon	.	+	.	ZNF276	14	1.78866112487398e-15	1.62026966696891e-14
ENSG00000133704.44	ENSG00000133704	chr12	dexseq_prepare_annotation2.py	exon	.	-	.	IPO8	17	1.80693546998716e-15	1.63578235835797e-14
ENSG00000257488.10	ENSG00000257488	chr12	dexseq_prepare_annotation2.py	exon	.	+	.	RP5-1057I20.2	7	1.85134942583608e-15	1.67492394653994e-14
ENSG00000100353.46	ENSG00000100353	chr22	dexseq_prepare_annotation2.py	exon	.	-	.	EIF3D	7	1.85894287342729e-15	1.68072528791256e-14
ENSG00000158714.9	ENSG00000158714	chr1	dexseq_prepare_annotation2.py	exon	.	+	.	SLAMF8	5	1.88501419811629e-15	1.70321505100907e-14
ENSG00000172113.48	ENSG00000172113	chr3	dexseq_prepare_annotation2.py	exon	.	-	.	NME6	12	2.00120697477222e-15	1.80705434378068e-14
ENSG00000140521.30	ENSG00000140521	chr15	dexseq_prepare_annotation2.py	exon	.	-	.	POLG	12	2.01690614012733e-15	1.82007554091009e-14
ENSG00000132326.16	ENSG00000132326	chr2	dexseq_prepare_annotation2.py	exon	.	-	.	PER2	8	2.088450980849e-15	1.88344397392028e-14
ENSG00000147224.18	ENSG00000147224	chrX	dexseq_prepare_annotation2.py	exon	.	+	.	PRPS1	13	2.09338122384569e-15	1.88583059480642e-14
ENSG00000213614.ENSG00000140488.ENSG00000273025.ENSG00000137817.ENSG00000260729.144	ENSG00000213614+ENSG00000140488+ENSG00000273025+ENSG00000137817+ENSG00000260729	chr15	dexseq_prepare_annotation2.py	exon	.	-	.		54	2.0937476915144e-15	1.88583059480642e-14
ENSG00000040608.3	ENSG00000040608	chr22	dexseq_prepare_annotation2.py	exon	.	-	.	RTN4R	3	2.16526704279197e-15	1.94901424958713e-14
ENSG00000198231.28	ENSG00000198231	chr17	dexseq_prepare_annotation2.py	exon	.	+	.	DDX42	24	2.2614566029976e-15	2.03431029818324e-14
ENSG00000141002.ENSG00000267048.ENSG00000198211.ENSG00000258839.ENSG00000256390.ENSG00000258947.118	ENSG00000141002+ENSG00000267048+ENSG00000198211+ENSG00000258839+ENSG00000256390+ENSG00000258947	chr16	dexseq_prepare_annotation2.py	exon	.	+	.		63	2.38395593486183e-15	2.14315078389253e-14
ENSG00000059377.54	ENSG00000059377	chr7	dexseq_prepare_annotation2.py	exon	.	+	.	TBXAS1	17	2.43041450316257e-15	2.18353717137036e-14
ENSG00000138073.29	ENSG00000138073	chr2	dexseq_prepare_annotation2.py	exon	.	-	.	PREB	17	2.44712894797974e-15	2.19716669140061e-14
ENSG00000136811.32	ENSG00000136811	chr9	dexseq_prepare_annotation2.py	exon	.	+	.	ODF2	21	2.45431167203978e-15	2.20222631808311e-14
ENSG00000171469.34	ENSG00000171469	chr19	dexseq_prepare_annotation2.py	exon	.	-	.	ZNF561	22	2.45808407149771e-15	2.2042214506291e-14
ENSG00000139926.48	ENSG00000139926	chr14	dexseq_prepare_annotation2.py	exon	.	+	.	FRMD6	9	2.49803219444905e-15	2.23863325939575e-14
ENSG00000133816.91	ENSG00000133816	chr11	dexseq_prepare_annotation2.py	exon	.	+	.	MICAL2	18	2.52702229945373e-15	2.26318781268257e-14
ENSG00000251360.ENSG00000135314.ENSG00000256980.ENSG00000243501.27	ENSG00000251360+ENSG00000135314+ENSG00000256980+ENSG00000243501	chr6	dexseq_prepare_annotation2.py	exon	.	-	.		18	2.55660961037225e-15	2.28824599781179e-14
ENSG00000122417.26	ENSG00000122417	chr1	dexseq_prepare_annotation2.py	exon	.	-	.	ODF2L	7	2.65506178817822e-15	2.37487016389467e-14
ENSG00000232274.21	ENSG00000232274	chr1	dexseq_prepare_annotation2.py	exon	.	-	.	RP11-782C8.2	14	2.68113258659059e-15	2.39668328139263e-14
ENSG00000213822.8	ENSG00000213822	chr19	dexseq_prepare_annotation2.py	exon	.	+	.	CEACAM18	7	2.89650181263884e-15	2.58757798466185e-14
ENSG00000166313.50	ENSG00000166313	chr11	dexseq_prepare_annotation2.py	exon	.	-	.	APBB1	42	2.91406296230944e-15	2.60163299978831e-14
ENSG00000152056.22	ENSG00000152056	chr2	dexseq_prepare_annotation2.py	exon	.	-	.	AP1S3	20	2.91653551368413e-15	2.60220795581435e-14
ENSG00000165678.6	ENSG00000165678	chr10	dexseq_prepare_annotation2.py	exon	.	+	.	GHITM	6	2.93960536339088e-15	2.6211481156902e-14
ENSG00000112941.22	ENSG00000112941	chr5	dexseq_prepare_annotation2.py	exon	.	+	.	PAPD7	15	2.9703486788798e-15	2.64690244515582e-14
ENSG00000235790.ENSG00000264078.30	ENSG00000235790+ENSG00000264078	chr1	dexseq_prepare_annotation2.py	exon	.	+	.		10	3.00986238419247e-15	2.68043501811283e-14
ENSG00000263142.ENSG00000262633.ENSG00000108433.23	ENSG00000263142+ENSG00000262633+ENSG00000108433	chr17	dexseq_prepare_annotation2.py	exon	.	+	.		13	3.01869619552481e-15	2.6866207353667e-14
ENSG00000162819.28	ENSG00000162819	chr1	dexseq_prepare_annotation2.py	exon	.	+	.	BROX	11	3.06867989544635e-15	2.72939897450606e-14
ENSG00000181827.21	ENSG00000181827	chr15	dexseq_prepare_annotation2.py	exon	.	-	.	RFX7	7	3.11548560977097e-15	2.76929892021553e-14
ENSG00000196396.11	ENSG00000196396	chr20	dexseq_prepare_annotation2.py	exon	.	+	.	PTPN1	12	3.1303624987973e-15	2.78078581275807e-14
ENSG00000232956.24	ENSG00000232956	chr7	dexseq_prepare_annotation2.py	exon	.	-	.	SNHG15	16	3.2521047103807e-15	2.88713051362618e-14
ENSG00000145725.59	ENSG00000145725	chr5	dexseq_prepare_annotation2.py	exon	.	+	.	PPIP5K2	39	3.3646782025766e-15	2.98520794893189e-14
ENSG00000162604.33	ENSG00000162604	chr1	dexseq_prepare_annotation2.py	exon	.	-	.	TM2D1	6	3.39627914405664e-15	3.01136750773022e-14
ENSG00000172530.57	ENSG00000172530	chr16	dexseq_prepare_annotation2.py	exon	.	+	.	BANP	10	3.41772073278876e-15	3.02849213874949e-14
ENSG00000067225.62	ENSG00000067225	chr15	dexseq_prepare_annotation2.py	exon	.	-	.	PKM	40	3.43869694640926e-15	3.0451833381674e-14
ENSG00000147382.27	ENSG00000147382	chrX	dexseq_prepare_annotation2.py	exon	.	-	.	FAM58A	21	3.45810751024969e-15	3.06046815785842e-14
ENSG00000234177.9	ENSG00000234177	chr2	dexseq_prepare_annotation2.py	exon	.	-	.	LINC01114	4	3.55456562661208e-15	3.14387964153614e-14
ENSG00000006607.45	ENSG00000006607	chr2	dexseq_prepare_annotation2.py	exon	.	+	.	FARP2	13	3.56418599354119e-15	3.15043048907358e-14
ENSG00000105854.42	ENSG00000105854	chr7	dexseq_prepare_annotation2.py	exon	.	-	.	PON2	12	3.58911346494321e-15	3.17049495466213e-14
ENSG00000256269.22	ENSG00000256269	chr11	dexseq_prepare_annotation2.py	exon	.	+	.	HMBS	6	3.61788061072774e-15	3.19392425380065e-14
ENSG00000197283.ENSG00000264085.34	ENSG00000197283+ENSG00000264085	chr6	dexseq_prepare_annotation2.py	exon	.	+	.		15	3.626228167686e-15	3.1993089308332e-14
ENSG00000026297.ENSG00000249141.ENSG00000071242.60	ENSG00000026297+ENSG00000249141+ENSG00000071242	chr6	dexseq_prepare_annotation2.py	exon	.	-	.		14	3.68214758151718e-15	3.24663210858557e-14
ENSG00000148824.ENSG00000148832.ENSG00000254536.53	ENSG00000148824+ENSG00000148832+ENSG00000254536	chr10	dexseq_prepare_annotation2.py	exon	.	+	.		43	3.69557692320018e-15	3.25645542997286e-14
ENSG00000120549.37	ENSG00000120549	chr10	dexseq_prepare_annotation2.py	exon	.	+	.	KIAA1217	13	3.77392384683968e-15	3.32343504111234e-14
ENSG00000134419.ENSG00000170540.ENSG00000260342.53	ENSG00000134419+ENSG00000170540+ENSG00000260342	chr16	dexseq_prepare_annotation2.py	exon	.	-	.		18	3.78725840022993e-15	3.33201356649335e-14
ENSG00000092820.20	ENSG00000092820	chr6	dexseq_prepare_annotation2.py	exon	.	-	.	EZR	14	3.78834793801296e-15	3.33201356649335e-14
ENSG00000113448.72	ENSG00000113448	chr5	dexseq_prepare_annotation2.py	exon	.	-	.	PDE4D	21	3.81339472292312e-15	3.35197160604811e-14
ENSG00000261218.ENSG00000197943.70	ENSG00000261218+ENSG00000197943	chr16	dexseq_prepare_annotation2.py	exon	.	+	.		45	3.83316039786973e-15	3.36726577914099e-14
ENSG00000254413.ENSG00000205560.ENSG00000100288.51	ENSG00000254413+ENSG00000205560+ENSG00000100288	chr22	dexseq_prepare_annotation2.py	exon	.	-	.		16	4.07050808962978e-15	3.57355956961884e-14
ENSG00000128805.32	ENSG00000128805	chr10	dexseq_prepare_annotation2.py	exon	.	-	.	ARHGAP22	8	4.10027911426628e-15	3.59747670006927e-14
ENSG00000108294.14	ENSG00000108294	chr17	dexseq_prepare_annotation2.py	exon	.	+	.	PSMB3	5	4.34932472143872e-15	3.81363155334531e-14
ENSG00000259134.7	ENSG00000259134	chr15	dexseq_prepare_annotation2.py	exon	.	+	.	LINC00924	8	4.44835857673011e-15	3.89806594245358e-14
ENSG00000142677.5	ENSG00000142677	chr1	dexseq_prepare_annotation2.py	exon	.	-	.	IL22RA1	4	4.48941494675949e-15	3.93162240660519e-14
ENSG00000235431.2	ENSG00000235431	chr7	dexseq_prepare_annotation2.py	exon	.	+	.	AC006373.1	3	4.5306319640137e-15	3.96527819679453e-14
ENSG00000182718.68	ENSG00000182718	chr15	dexseq_prepare_annotation2.py	exon	.	-	.	ANXA2	12	4.57829688070026e-15	4.00453244678829e-14
ENSG00000008294.72	ENSG00000008294	chr17	dexseq_prepare_annotation2.py	exon	.	-	.	SPAG9	23	4.61739770101487e-15	4.03625225326429e-14
ENSG00000117713.38	ENSG00000117713	chr1	dexseq_prepare_annotation2.py	exon	.	+	.	ARID1A	14	4.630995046002e-15	4.04565319212121e-14
ENSG00000136003.31	ENSG00000136003	chr12	dexseq_prepare_annotation2.py	exon	.	+	.	ISCU	32	4.80478172927997e-15	4.19489869873517e-14
ENSG00000067606.66	ENSG00000067606	chr1	dexseq_prepare_annotation2.py	exon	.	+	.	PRKCZ	7	4.90149490565659e-15	4.27671207862654e-14
ENSG00000104976.14	ENSG00000104976	chr19	dexseq_prepare_annotation2.py	exon	.	+	.	SNAPC2	11	4.99953097276803e-15	4.35957875450134e-14
ENSG00000084234.56	ENSG00000084234	chr11	dexseq_prepare_annotation2.py	exon	.	+	.	APLP2	15	5.01209074288795e-15	4.36785446185171e-14
ENSG00000170085.34	ENSG00000170085	chr5	dexseq_prepare_annotation2.py	exon	.	+	.	SIMC1	8	5.07733668403462e-15	4.42200601900225e-14
ENSG00000143862.11	ENSG00000143862	chr1	dexseq_prepare_annotation2.py	exon	.	-	.	ARL8A	5	5.13174256807715e-15	4.46665617653247e-14
ENSG00000189045.18	ENSG00000189045	chr5	dexseq_prepare_annotation2.py	exon	.	+	.	ANKDD1B	15	5.54214766352538e-15	4.82092319068641e-14
ENSG00000135124.25	ENSG00000135124	chr12	dexseq_prepare_annotation2.py	exon	.	+	.	P2RX4	10	5.57750918721238e-15	4.84871919628707e-14
ENSG00000145014.39	ENSG00000145014	chr3	dexseq_prepare_annotation2.py	exon	.	-	.	TMEM44	14	5.59482110494972e-15	4.86079970357384e-14
ENSG00000177479.68	ENSG00000177479	chr3	dexseq_prepare_annotation2.py	exon	.	+	.	ARIH2	44	5.67813123535072e-15	4.93016995791801e-14
ENSG00000038295.29	ENSG00000038295	chr4	dexseq_prepare_annotation2.py	exon	.	+	.	TLL1	3	5.94176232074113e-15	5.15592802356506e-14
ENSG00000122257.41	ENSG00000122257	chr16	dexseq_prepare_annotation2.py	exon	.	+	.	RBBP6	7	6.04362612422324e-15	5.24112391065331e-14
ENSG00000204463.82	ENSG00000204463	chr6	dexseq_prepare_annotation2.py	exon	.	-	.	BAG6	18	6.21195722817983e-15	5.38382236992857e-14
ENSG00000160188.13	ENSG00000160188	chr21	dexseq_prepare_annotation2.py	exon	.	-	.	RSPH1	6	6.39675759726303e-15	5.54061213430616e-14
ENSG00000175449.17	ENSG00000175449	chr5	dexseq_prepare_annotation2.py	exon	.	+	.	RFESD	8	6.71876735208028e-15	5.81598407466268e-14
ENSG00000213071.27	ENSG00000213071	chr6	dexseq_prepare_annotation2.py	exon	.	-	.	LPAL2	2	6.7605728708484e-15	5.84861474316374e-14
ENSG00000215421.21	ENSG00000215421	chr18	dexseq_prepare_annotation2.py	exon	.	+	.	ZNF407	13	6.89665759631488e-15	5.96271775535584e-14
ENSG00000146083.11	ENSG00000146083	chr5	dexseq_prepare_annotation2.py	exon	.	-	.	RNF44	8	7.06657183007889e-15	6.10591279379798e-14
ENSG00000237037.ENSG00000227370.44	ENSG00000237037+ENSG00000227370	chr22	dexseq_prepare_annotation2.py	exon	.	+	.		9	7.34711224938656e-15	6.34446325370268e-14
ENSG00000128513.31	ENSG00000128513	chr7	dexseq_prepare_annotation2.py	exon	.	-	.	POT1	32	7.64072399541035e-15	6.59400504418949e-14
ENSG00000197077.22	ENSG00000197077	chr22	dexseq_prepare_annotation2.py	exon	.	+	.	KIAA1671	14	7.72809884260172e-15	6.66536815933728e-14
ENSG00000012817.50	ENSG00000012817	chrY	dexseq_prepare_annotation2.py	exon	.	-	.	KDM5D	17	7.76890838932609e-15	6.69650728579646e-14
ENSG00000167524.ENSG00000258472.ENSG00000076382.92	ENSG00000167524+ENSG00000258472+ENSG00000076382	chr17	dexseq_prepare_annotation2.py	exon	.	-	.		6	7.82095803286368e-15	6.73729139017452e-14
ENSG00000132554.50	ENSG00000132554	chr8	dexseq_prepare_annotation2.py	exon	.	-	.	RGS22	2	7.90170932980307e-15	6.80273596324425e-14
ENSG00000182903.ENSG00000251595.16	ENSG00000182903+ENSG00000251595	chr4	dexseq_prepare_annotation2.py	exon	.	-	.		12	8.11326700893531e-15	6.9806470861039e-14
ENSG00000224166.2	ENSG00000224166	chrY	dexseq_prepare_annotation2.py	exon	.	-	.	PRYP1	2	8.2685208735148e-15	7.10992873419874e-14
ENSG00000010072.15	ENSG00000010072	chr1	dexseq_prepare_annotation2.py	exon	.	+	.	SPRTN	12	8.3545804729991e-15	7.17959146807066e-14
ENSG00000237850.11	ENSG00000237850	chr15	dexseq_prepare_annotation2.py	exon	.	-	.	RP11-483E23.2	5	8.49931438158701e-15	7.29956203768043e-14
ENSG00000225087.4	ENSG00000225087	chr1	dexseq_prepare_annotation2.py	exon	.	-	.	RP4-660H19.1	3	8.55432219902898e-15	7.34237389712795e-14
ENSG00000108883.76	ENSG00000108883	chr17	dexseq_prepare_annotation2.py	exon	.	-	.	EFTUD2	25	8.69615395230673e-15	7.45961222997451e-14
ENSG00000082805.63	ENSG00000082805	chr12	dexseq_prepare_annotation2.py	exon	.	+	.	ERC1	57	8.72524470297508e-15	7.4800576727734e-14
ENSG00000147647.25	ENSG00000147647	chr8	dexseq_prepare_annotation2.py	exon	.	-	.	DPYS	18	8.8704497939944e-15	7.59996213235005e-14
ENSG00000196924.66	ENSG00000196924	chrX	dexseq_prepare_annotation2.py	exon	.	-	.	FLNA	36	9.00705591500786e-15	7.71235936982412e-14
ENSG00000132704.21	ENSG00000132704	chr1	dexseq_prepare_annotation2.py	exon	.	-	.	FCRL2	14	9.14287310426691e-15	7.82394631069287e-14
ENSG00000183397.3	ENSG00000183397	chr19	dexseq_prepare_annotation2.py	exon	.	+	.	C19orf71	4	9.27895666294492e-15	7.93562693932507e-14
ENSG00000125482.12	ENSG00000125482	chr9	dexseq_prepare_annotation2.py	exon	.	-	.	TTF1	7	9.39268407243603e-15	8.0280652873776e-14
ENSG00000152078.ENSG00000122481.ENSG00000271092.38	ENSG00000152078+ENSG00000122481+ENSG00000271092	chr1	dexseq_prepare_annotation2.py	exon	.	+	.		15	9.52729189484468e-15	8.13822874883161e-14
ENSG00000174015.6	ENSG00000174015	chr13	dexseq_prepare_annotation2.py	exon	.	+	.	SPERT	7	9.9836695213836e-15	8.52295146723515e-14
ENSG00000241635.ENSG00000167165.ENSG00000244474.ENSG00000242366.ENSG00000242515.ENSG00000243135.ENSG00000240224.ENSG00000241119.ENSG00000244122.48	ENSG00000241635+ENSG00000167165+ENSG00000244474+ENSG00000242366+ENSG00000242515+ENSG00000243135+ENSG00000240224+ENSG00000241119+ENSG00000244122	chr2	dexseq_prepare_annotation2.py	exon	.	+	.		26	9.99526896353572e-15	8.52773816667128e-14
ENSG00000177192.17	ENSG00000177192	chr12	dexseq_prepare_annotation2.py	exon	.	+	.	PUS1	11	1.00232715519557e-14	8.54650553959746e-14
ENSG00000135929.20	ENSG00000135929	chr2	dexseq_prepare_annotation2.py	exon	.	+	.	CYP27A1	17	1.01009867593359e-14	8.60761332767121e-14
ENSG00000231734.ENSG00000240007.24	ENSG00000231734+ENSG00000240007	chr1	dexseq_prepare_annotation2.py	exon	.	+	.		16	1.06212729529129e-14	9.04286089208188e-14
ENSG00000040933.48	ENSG00000040933	chr2	dexseq_prepare_annotation2.py	exon	.	+	.	INPP4A	30	1.06244560547824e-14	9.04286089208188e-14
ENSG00000134516.82	ENSG00000134516	chr5	dexseq_prepare_annotation2.py	exon	.	+	.	DOCK2	22	1.06967418097448e-14	9.09894397456538e-14
ENSG00000049246.29	ENSG00000049246	chr1	dexseq_prepare_annotation2.py	exon	.	+	.	PER3	20	1.09766615583372e-14	9.33147375368558e-14
ENSG00000134115.35	ENSG00000134115	chr3	dexseq_prepare_annotation2.py	exon	.	+	.	CNTN6	27	1.09850053459287e-14	9.33299170614397e-14
ENSG00000159674.51	ENSG00000159674	chr4	dexseq_prepare_annotation2.py	exon	.	-	.	SPON2	21	1.10101602861684e-14	9.34878228117315e-14
ENSG00000215154.6	ENSG00000215154	chr16	dexseq_prepare_annotation2.py	exon	.	+	.	AC141586.5	7	1.11682335408005e-14	9.47734833149263e-14
ENSG00000158186.20	ENSG00000158186	chr3	dexseq_prepare_annotation2.py	exon	.	+	.	MRAS	17	1.1236804993207e-14	9.52985529549036e-14
ENSG00000105429.52	ENSG00000105429	chr19	dexseq_prepare_annotation2.py	exon	.	+	.	MEGF8	27	1.12976115656452e-14	9.57571829605106e-14
ENSG00000177182.26	ENSG00000177182	chr8	dexseq_prepare_annotation2.py	exon	.	+	.	CLVS1	10	1.13682491250903e-14	9.62906946047928e-14
ENSG00000236504.4	ENSG00000236504	chr17	dexseq_prepare_annotation2.py	exon	.	+	.	AC087499.7	3	1.13740887942279e-14	9.62906946047928e-14
ENSG00000103540.32	ENSG00000103540	chr16	dexseq_prepare_annotation2.py	exon	.	+	.	CCP110	22	1.14261058405316e-14	9.66735506638555e-14
ENSG00000176871.30	ENSG00000176871	chr12	dexseq_prepare_annotation2.py	exon	.	-	.	WSB2	22	1.17325787909329e-14	9.92075631454347e-14
ENSG00000151575.28	ENSG00000151575	chr15	dexseq_prepare_annotation2.py	exon	.	+	.	TEX9	25	1.17559542019611e-14	9.93461901710859e-14
ENSG00000197142.35	ENSG00000197142	chr10	dexseq_prepare_annotation2.py	exon	.	+	.	ACSL5	23	1.18516072669237e-14	1.00095087843081e-13
ENSG00000226942.ENSG00000260803.ENSG00000234769.54	ENSG00000226942+ENSG00000260803+ENSG00000234769	chr16	dexseq_prepare_annotation2.py	exon	.	-	.		39	1.19218253925868e-14	1.00628408755577e-13
ENSG00000106268.15	ENSG00000106268	chr7	dexseq_prepare_annotation2.py	exon	.	+	.	NUDT1	13	1.1941561906786e-14	1.00735250441892e-13
ENSG00000100387.ENSG00000196236.37	ENSG00000100387+ENSG00000196236	chr22	dexseq_prepare_annotation2.py	exon	.	+	.		22	1.20781678113962e-14	1.01827254812784e-13
ENSG00000158869.7	ENSG00000158869	chr1	dexseq_prepare_annotation2.py	exon	.	+	.	FCER1G	7	1.25451088114917e-14	1.05701269091971e-13
ENSG00000119782.ENSG00000205639.31	ENSG00000119782+ENSG00000205639	chr2	dexseq_prepare_annotation2.py	exon	.	+	.		16	1.26145976394534e-14	1.06223869234947e-13
ENSG00000007952.21	ENSG00000007952	chrX	dexseq_prepare_annotation2.py	exon	.	-	.	NOX1	14	1.27418153151721e-14	1.07231681697347e-13
ENSG00000119778.49	ENSG00000119778	chr2	dexseq_prepare_annotation2.py	exon	.	-	.	ATAD2B	17	1.27850326909914e-14	1.0753179682358e-13
ENSG00000107957.27	ENSG00000107957	chr10	dexseq_prepare_annotation2.py	exon	.	-	.	SH3PXD2A	5	1.29938737562866e-14	1.09223755124462e-13
ENSG00000184779.29	ENSG00000184779	chr15	dexseq_prepare_annotation2.py	exon	.	-	.	RPS17	13	1.31805765123069e-14	1.10727735741818e-13
ENSG00000256066.ENSG00000196834.13	ENSG00000256066+ENSG00000196834	chr2	dexseq_prepare_annotation2.py	exon	.	-	.		12	1.3345948060037e-14	1.12050847694623e-13
ENSG00000226742.13	ENSG00000226742	chr18	dexseq_prepare_annotation2.py	exon	.	+	.	HSBP1L1	14	1.33665683035485e-14	1.12157802787617e-13
ENSG00000142546.48	ENSG00000142546	chr19	dexseq_prepare_annotation2.py	exon	.	-	.	NOSIP	15	1.34816684376159e-14	1.13056937852511e-13
ENSG00000063761.22	ENSG00000063761	chr14	dexseq_prepare_annotation2.py	exon	.	+	.	ADCK1	23	1.35873293306456e-14	1.13875903241706e-13
ENSG00000263327.10	ENSG00000263327	chr4	dexseq_prepare_annotation2.py	exon	.	+	.	TAPT1-AS1	11	1.38847141291385e-14	1.16299803868022e-13
ENSG00000140937.47	ENSG00000140937	chr16	dexseq_prepare_annotation2.py	exon	.	-	.	CDH11	12	1.44056354249045e-14	1.20592116312833e-13
ENSG00000239344.ENSG00000176406.56	ENSG00000239344+ENSG00000176406	chr8	dexseq_prepare_annotation2.py	exon	.	+	.		25	1.44940529665235e-14	1.21260945189063e-13
ENSG00000160285.ENSG00000235878.47	ENSG00000160285+ENSG00000235878	chr21	dexseq_prepare_annotation2.py	exon	.	-	.		28	1.45253201672038e-14	1.21451134723547e-13
ENSG00000181991.29	ENSG00000181991	chr15	dexseq_prepare_annotation2.py	exon	.	+	.	MRPS11	13	1.49179704849645e-14	1.24587988894919e-13
ENSG00000005302.28	ENSG00000005302	chrX	dexseq_prepare_annotation2.py	exon	.	+	.	MSL3	5	1.49179912217654e-14	1.24587988894919e-13
ENSG00000100938.70	ENSG00000100938	chr14	dexseq_prepare_annotation2.py	exon	.	+	.	GMPR2	16	1.52347921357003e-14	1.27159136001848e-13
ENSG00000128683.42	ENSG00000128683	chr2	dexseq_prepare_annotation2.py	exon	.	+	.	GAD1	16	1.55313227190924e-14	1.29558179141503e-13
ENSG00000107187.7	ENSG00000107187	chr9	dexseq_prepare_annotation2.py	exon	.	-	.	LHX3	4	1.56627627468032e-14	1.30578076537643e-13
ENSG00000223802.ENSG00000130283.15	ENSG00000223802+ENSG00000130283	chr19	dexseq_prepare_annotation2.py	exon	.	-	.		9	1.57252116663197e-14	1.31021948023065e-13
ENSG00000140368.57	ENSG00000140368	chr15	dexseq_prepare_annotation2.py	exon	.	+	.	PSTPIP1	12	1.6217763387069e-14	1.35046805594721e-13
ENSG00000186088.54	ENSG00000186088	chr7	dexseq_prepare_annotation2.py	exon	.	-	.	GSAP	13	1.6227463973516e-14	1.35048561290705e-13
ENSG00000125851.16	ENSG00000125851	chr20	dexseq_prepare_annotation2.py	exon	.	+	.	PCSK2	7	1.64291349555027e-14	1.36647001491384e-13
ENSG00000186918.ENSG00000214050.46	ENSG00000186918+ENSG00000214050	chr8	dexseq_prepare_annotation2.py	exon	.	-	.		21	1.65002317736315e-14	1.37158176618312e-13
ENSG00000176769.7	ENSG00000176769	chr10	dexseq_prepare_annotation2.py	exon	.	-	.	TCERG1L	8	1.67841280151675e-14	1.39436617503706e-13
ENSG00000203710.60	ENSG00000203710	chr1	dexseq_prepare_annotation2.py	exon	.	+	.	CR1	21	1.70687468640903e-14	1.41718399429912e-13
ENSG00000150540.21	ENSG00000150540	chr2	dexseq_prepare_annotation2.py	exon	.	+	.	HNMT	5	1.7122151185244e-14	1.42078911671841e-13
ENSG00000127511.24	ENSG00000127511	chr19	dexseq_prepare_annotation2.py	exon	.	+	.	SIN3B	17	1.75857209628943e-14	1.4584055654018e-13
ENSG00000244125.ENSG00000168702.65	ENSG00000244125+ENSG00000168702	chr2	dexseq_prepare_annotation2.py	exon	.	-	.		13	1.78430555769887e-14	1.4788848218761e-13
ENSG00000104695.28	ENSG00000104695	chr8	dexseq_prepare_annotation2.py	exon	.	-	.	PPP2CB	15	1.81838273184768e-14	1.50625172624705e-13
ENSG00000119408.27	ENSG00000119408	chr9	dexseq_prepare_annotation2.py	exon	.	+	.	NEK6	21	1.86822199392719e-14	1.54663567164502e-13
ENSG00000010292.62	ENSG00000010292	chr12	dexseq_prepare_annotation2.py	exon	.	+	.	NCAPD2	19	1.88638227334655e-14	1.5607619844183e-13
ENSG00000163705.14	ENSG00000163705	chr3	dexseq_prepare_annotation2.py	exon	.	-	.	FANCD2OS	8	2.01556589535833e-14	1.66667741178643e-13
ENSG00000099785.20	ENSG00000099785	chr19	dexseq_prepare_annotation2.py	exon	.	+	.	MARCH2	11	2.05584171312794e-14	1.69899439137769e-13
ENSG00000117859.75	ENSG00000117859	chr1	dexseq_prepare_annotation2.py	exon	.	+	.	OSBPL9	37	2.076206247854e-14	1.7148282712252e-13
ENSG00000197099.18	ENSG00000197099	chr3	dexseq_prepare_annotation2.py	exon	.	-	.	RP11-573D15.8	12	2.23614122515873e-14	1.84585416329663e-13
ENSG00000156535.37	ENSG00000156535	chr6	dexseq_prepare_annotation2.py	exon	.	+	.	CD109	21	2.23858695331709e-14	1.84680179319742e-13
ENSG00000027847.20	ENSG00000027847	chr5	dexseq_prepare_annotation2.py	exon	.	+	.	B4GALT7	3	2.24497212677044e-14	1.85099642735053e-13
ENSG00000172748.35	ENSG00000172748	chr8	dexseq_prepare_annotation2.py	exon	.	+	.	ZNF596	9	2.24797117421823e-14	1.85239593400693e-13
ENSG00000141068.ENSG00000266728.ENSG00000168961.109	ENSG00000141068+ENSG00000266728+ENSG00000168961	chr17	dexseq_prepare_annotation2.py	exon	.	+	.		87	2.28031823581105e-14	1.8779634730224e-13
ENSG00000160179.23	ENSG00000160179	chr21	dexseq_prepare_annotation2.py	exon	.	+	.	ABCG1	8	2.35349224026621e-14	1.93710515160373e-13
ENSG00000166349.12	ENSG00000166349	chr11	dexseq_prepare_annotation2.py	exon	.	+	.	RAG1	10	2.3675508621405e-14	1.94755007624979e-13
ENSG00000197150.36	ENSG00000197150	chr7	dexseq_prepare_annotation2.py	exon	.	+	.	ABCB8	17	2.43041348009157e-14	1.99810596390428e-13
ENSG00000130985.42	ENSG00000130985	chrX	dexseq_prepare_annotation2.py	exon	.	+	.	UBA1	20	2.47815055301077e-14	2.03617554964759e-13
ENSG00000131558.68	ENSG00000131558	chr7	dexseq_prepare_annotation2.py	exon	.	+	.	EXOC4	41	2.52937570823626e-14	2.07706553398212e-13
ENSG00000174450.13	ENSG00000174450	chr15	dexseq_prepare_annotation2.py	exon	.	-	.	GOLGA6L2	2	2.57250723286613e-14	2.11126588413598e-13
ENSG00000239332.ENSG00000222005.18	ENSG00000239332+ENSG00000222005	chr2	dexseq_prepare_annotation2.py	exon	.	+	.		5	2.63538480989411e-14	2.16162312562553e-13
ENSG00000232284.15	ENSG00000232284	chr1	dexseq_prepare_annotation2.py	exon	.	+	.	GNG12-AS1	10	2.63757700860832e-14	2.16217502358899e-13
ENSG00000159685.24	ENSG00000159685	chr3	dexseq_prepare_annotation2.py	exon	.	+	.	CHCHD6	14	2.64817675100517e-14	2.16961446998012e-13
ENSG00000149577.77	ENSG00000149577	chr11	dexseq_prepare_annotation2.py	exon	.	+	.	SIDT2	38	2.79968565263936e-14	2.29242385055873e-13
ENSG00000105248.8	ENSG00000105248	chr19	dexseq_prepare_annotation2.py	exon	.	+	.	CCDC94	6	2.84342624134622e-14	2.32690045086821e-13
ENSG00000156482.28	ENSG00000156482	chr8	dexseq_prepare_annotation2.py	exon	.	-	.	RPL30	13	2.84510321655933e-14	2.32693470545148e-13
ENSG00000091513.ENSG00000242337.60	ENSG00000091513+ENSG00000242337	chr3	dexseq_prepare_annotation2.py	exon	.	+	.		19	2.87715888291303e-14	2.35180057798595e-13
ENSG00000103091.71	ENSG00000103091	chr16	dexseq_prepare_annotation2.py	exon	.	-	.	WDR59	28	2.91950100590807e-14	2.38504126378173e-13
ENSG00000198874.8	ENSG00000198874	chr7	dexseq_prepare_annotation2.py	exon	.	+	.	TYW1	5	2.93499649260193e-14	2.39632444556616e-13
ENSG00000137700.37	ENSG00000137700	chr11	dexseq_prepare_annotation2.py	exon	.	-	.	SLC37A4	21	2.96482407941656e-14	2.41928964874869e-13
ENSG00000234129.12	ENSG00000234129	chrX	dexseq_prepare_annotation2.py	exon	.	-	.	RP11-120D5.1	12	3.00672422491151e-14	2.45207406559975e-13
ENSG00000079482.33	ENSG00000079482	chrX	dexseq_prepare_annotation2.py	exon	.	-	.	OPHN1	9	3.01360700871513e-14	2.45627957279639e-13
ENSG00000160972.35	ENSG00000160972	chr8	dexseq_prepare_annotation2.py	exon	.	+	.	PPP1R16A	25	3.13534322318808e-14	2.55403946246077e-13
ENSG00000198384.ENSG00000244471.49	ENSG00000198384+ENSG00000244471	chr13	dexseq_prepare_annotation2.py	exon	.	+	.		24	3.17082589169306e-14	2.58146586182403e-13
ENSG00000196739.69	ENSG00000196739	chr9	dexseq_prepare_annotation2.py	exon	.	+	.	COL27A1	17	3.1801280838878e-14	2.58755876282489e-13
ENSG00000215560.1	ENSG00000215560	chrY	dexseq_prepare_annotation2.py	exon	.	-	.	TTTY5	2	3.20834110211931e-14	2.60902298424342e-13
ENSG00000187257.16	ENSG00000187257	chr7	dexseq_prepare_annotation2.py	exon	.	+	.	RSBN1L	3	3.22784819955e-14	2.6226446425372e-13
ENSG00000160293.ENSG00000256225.32	ENSG00000160293+ENSG00000256225	chr9	dexseq_prepare_annotation2.py	exon	.	-	.		21	3.22877760784567e-14	2.6226446425372e-13
ENSG00000168827.43	ENSG00000168827	chr3	dexseq_prepare_annotation2.py	exon	.	+	.	GFM1	18	3.24055988152668e-14	2.6307135010842e-13
ENSG00000141562.72	ENSG00000141562	chr17	dexseq_prepare_annotation2.py	exon	.	+	.	NARF	32	3.28408199437244e-14	2.66452513465873e-13
ENSG00000249961.30	ENSG00000249961	chr16	dexseq_prepare_annotation2.py	exon	.	-	.	CCDC79	15	3.34432663897105e-14	2.7118582563645e-13
ENSG00000155666.42	ENSG00000155666	chr16	dexseq_prepare_annotation2.py	exon	.	+	.	KDM8	26	3.3763523886918e-14	2.7362682712684e-13
ENSG00000175318.35	ENSG00000175318	chr15	dexseq_prepare_annotation2.py	exon	.	-	.	GRAMD2	18	3.45575957272969e-14	2.7990275742468e-13
ENSG00000151893.23	ENSG00000151893	chr10	dexseq_prepare_annotation2.py	exon	.	-	.	CACUL1	11	3.49710138270438e-14	2.83090158004926e-13
ENSG00000146938.21	ENSG00000146938	chrX	dexseq_prepare_annotation2.py	exon	.	-	.	NLGN4X	18	3.5735080157662e-14	2.89110816215855e-13
ENSG00000166887.52	ENSG00000166887	chr15	dexseq_prepare_annotation2.py	exon	.	-	.	VPS39	23	3.63007120386031e-14	2.935201323985e-13
ENSG00000183317.9	ENSG00000183317	chr1	dexseq_prepare_annotation2.py	exon	.	-	.	EPHA10	9	3.72543045012013e-14	3.01059629390458e-13
ENSG00000260776.22	ENSG00000260776	chr15	dexseq_prepare_annotation2.py	exon	.	-	.	RP11-114H24.2	18	3.73827243347733e-14	3.01925964817343e-13
ENSG00000036549.32	ENSG00000036549	chr1	dexseq_prepare_annotation2.py	exon	.	-	.	ZZZ3	24	3.75363530213044e-14	3.02994804223587e-13
ENSG00000141905.30	ENSG00000141905	chr19	dexseq_prepare_annotation2.py	exon	.	+	.	NFIC	8	3.89353694681004e-14	3.14109548129556e-13
ENSG00000131620.49	ENSG00000131620	chr11	dexseq_prepare_annotation2.py	exon	.	+	.	ANO1	25	3.9251359770536e-14	3.16479377277336e-13
ENSG00000066629.65	ENSG00000066629	chr14	dexseq_prepare_annotation2.py	exon	.	+	.	EML1	25	3.94356918340982e-14	3.17785577854503e-13
ENSG00000133106.31	ENSG00000133106	chr13	dexseq_prepare_annotation2.py	exon	.	-	.	EPSTI1	21	3.95737003532917e-14	3.18717221124898e-13
ENSG00000233901.11	ENSG00000233901	chr9	dexseq_prepare_annotation2.py	exon	.	+	.	RP11-65J3.1	10	4.04749735469834e-14	3.25791486734796e-13
ENSG00000144283.56	ENSG00000144283	chr2	dexseq_prepare_annotation2.py	exon	.	+	.	PKP4	16	4.06321646846551e-14	3.2687186864179e-13
ENSG00000131435.18	ENSG00000131435	chr5	dexseq_prepare_annotation2.py	exon	.	+	.	PDLIM4	12	4.0659317720745e-14	3.26905508747979e-13
ENSG00000182230.62	ENSG00000182230	chr5	dexseq_prepare_annotation2.py	exon	.	+	.	FAM153B	24	4.0818488753679e-14	3.27999951131341e-13
ENSG00000105982.24	ENSG00000105982	chr7	dexseq_prepare_annotation2.py	exon	.	+	.	RNF32	6	4.10567486934077e-14	3.29728324297903e-13
ENSG00000140297.20	ENSG00000140297	chr15	dexseq_prepare_annotation2.py	exon	.	+	.	GCNT3	17	4.24526190411838e-14	3.40746317865249e-13
ENSG00000114547.27	ENSG00000114547	chr3	dexseq_prepare_annotation2.py	exon	.	+	.	ROPN1B	16	4.32656043373288e-14	3.47075995109654e-13
ENSG00000100376.46	ENSG00000100376	chr22	dexseq_prepare_annotation2.py	exon	.	+	.	FAM118A	28	4.34874717915235e-14	3.48659273839533e-13
ENSG00000166783.66	ENSG00000166783	chr16	dexseq_prepare_annotation2.py	exon	.	-	.	KIAA0430	20	4.37275786904212e-14	3.50386921364518e-13
ENSG00000183401.42	ENSG00000183401	chr19	dexseq_prepare_annotation2.py	exon	.	+	.	CCDC159	27	4.49197379807287e-14	3.5973708002462e-13
ENSG00000105877.100	ENSG00000105877	chr7	dexseq_prepare_annotation2.py	exon	.	+	.	DNAH11	11	4.59561195894738e-14	3.67829886320474e-13
ENSG00000063978.ENSG00000206113.ENSG00000125386.ENSG00000249428.116	ENSG00000063978+ENSG00000206113+ENSG00000125386+ENSG00000249428	chr4	dexseq_prepare_annotation2.py	exon	.	+	.		62	4.79612127621984e-14	3.83662742450166e-13
ENSG00000030066.ENSG00000252941.48	ENSG00000030066+ENSG00000252941	chr11	dexseq_prepare_annotation2.py	exon	.	-	.		7	4.813966329036e-14	3.84873903530962e-13
ENSG00000165490.ENSG00000242279.32	ENSG00000165490+ENSG00000242279	chr11	dexseq_prepare_annotation2.py	exon	.	+	.		22	4.93207649021012e-14	3.94095342684898e-13
ENSG00000148335.17	ENSG00000148335	chr9	dexseq_prepare_annotation2.py	exon	.	+	.	NTMT1	16	4.94536227755096e-14	3.94935188394095e-13
ENSG00000117620.24	ENSG00000117620	chr1	dexseq_prepare_annotation2.py	exon	.	+	.	SLC35A3	14	5.04409414630965e-14	4.0259396408375e-13
ENSG00000119414.15	ENSG00000119414	chr9	dexseq_prepare_annotation2.py	exon	.	-	.	PPP6C	12	5.06578186187774e-14	4.04098327782411e-13
ENSG00000090612.ENSG00000256223.ENSG00000256825.64	ENSG00000090612+ENSG00000256223+ENSG00000256825	chr12	dexseq_prepare_annotation2.py	exon	.	+	.		15	5.17050114588198e-14	4.12220738414826e-13
ENSG00000179709.12	ENSG00000179709	chr19	dexseq_prepare_annotation2.py	exon	.	+	.	NLRP8	13	5.1911721448093e-14	4.13637014517251e-13
ENSG00000125538.19	ENSG00000125538	chr2	dexseq_prepare_annotation2.py	exon	.	-	.	IL1B	6	5.22776347879456e-14	4.16319541503779e-13
ENSG00000174428.35	ENSG00000174428	chr7	dexseq_prepare_annotation2.py	exon	.	+	.	GTF2IRD2B	7	5.24362227614188e-14	4.17348929596058e-13
ENSG00000145934.25	ENSG00000145934	chr5	dexseq_prepare_annotation2.py	exon	.	+	.	TENM2	14	5.2782678202298e-14	4.19871600613137e-13
ENSG00000101958.16	ENSG00000101958	chrX	dexseq_prepare_annotation2.py	exon	.	+	.	GLRA2	5	5.38468501899527e-14	4.28061275557623e-13
ENSG00000158636.50	ENSG00000158636	chr11	dexseq_prepare_annotation2.py	exon	.	+	.	C11orf30	5	5.38723733064228e-14	4.28061275557623e-13
ENSG00000254645.8	ENSG00000254645	chr11	dexseq_prepare_annotation2.py	exon	.	-	.	RP11-396O20.2	4	5.47068569848924e-14	4.34449375977681e-13
ENSG00000186106.ENSG00000251013.28	ENSG00000186106+ENSG00000251013	chr8	dexseq_prepare_annotation2.py	exon	.	-	.		3	5.56981956592406e-14	4.42075305313248e-13
ENSG00000140678.46	ENSG00000140678	chr16	dexseq_prepare_annotation2.py	exon	.	+	.	ITGAX	20	5.61080342080855e-14	4.4507995251687e-13
ENSG00000021762.60	ENSG00000021762	chr11	dexseq_prepare_annotation2.py	exon	.	-	.	OSBPL5	32	5.65683318320568e-14	4.48481298218385e-13
ENSG00000226245.1	ENSG00000226245	chr10	dexseq_prepare_annotation2.py	exon	.	+	.	ZNF32-AS1	2	5.74666051713964e-14	4.55349252892062e-13
ENSG00000239381.6	ENSG00000239381	chr3	dexseq_prepare_annotation2.py	exon	.	-	.	RP11-4B14.3	4	5.91284263413933e-14	4.68256335706381e-13
ENSG00000105737.28	ENSG00000105737	chr19	dexseq_prepare_annotation2.py	exon	.	-	.	GRIK5	7	5.96649844069532e-14	4.72242710286624e-13
ENSG00000011295.ENSG00000243686.33	ENSG00000011295+ENSG00000243686	chr17	dexseq_prepare_annotation2.py	exon	.	+	.		17	6.0767196649849e-14	4.80699263770985e-13
ENSG00000128918.50	ENSG00000128918	chr15	dexseq_prepare_annotation2.py	exon	.	-	.	ALDH1A2	27	6.09300942580817e-14	4.81720095214867e-13
ENSG00000154734.19	ENSG00000154734	chr21	dexseq_prepare_annotation2.py	exon	.	-	.	ADAMTS1	11	6.09888336993873e-14	4.81916764228751e-13
ENSG00000114353.32	ENSG00000114353	chr3	dexseq_prepare_annotation2.py	exon	.	+	.	GNAI2	14	6.18469430825684e-14	4.88426108217553e-13
ENSG00000013523.22	ENSG00000013523	chr14	dexseq_prepare_annotation2.py	exon	.	-	.	ANGEL1	16	6.20011468393954e-14	4.89372335369626e-13
ENSG00000250565.14	ENSG00000250565	chr2	dexseq_prepare_annotation2.py	exon	.	-	.	ATP6V1E2	11	6.3353575743038e-14	4.9976980953391e-13
ENSG00000154493.29	ENSG00000154493	chr10	dexseq_prepare_annotation2.py	exon	.	-	.	C10orf90	16	6.43105494427762e-14	5.07037910869888e-13
ENSG00000135090.62	ENSG00000135090	chr12	dexseq_prepare_annotation2.py	exon	.	-	.	TAOK3	38	6.44927768881298e-14	5.08193082998325e-13
ENSG00000104413.34	ENSG00000104413	chr8	dexseq_prepare_annotation2.py	exon	.	+	.	ESRP1	20	6.4676019160268e-14	5.0935496882666e-13
ENSG00000162878.28	ENSG00000162878	chr2	dexseq_prepare_annotation2.py	exon	.	+	.	PKDCC	22	6.47818410181781e-14	5.09906183368193e-13
ENSG00000137145.33	ENSG00000137145	chr9	dexseq_prepare_annotation2.py	exon	.	+	.	DENND4C	2	6.52815156270987e-14	5.1355514034784e-13
ENSG00000184708.46	ENSG00000184708	chr22	dexseq_prepare_annotation2.py	exon	.	-	.	EIF4ENIF1	16	6.56154100900915e-14	5.15896630382371e-13
ENSG00000167550.14	ENSG00000167550	chr12	dexseq_prepare_annotation2.py	exon	.	-	.	RHEBL1	10	6.63534608584167e-14	5.21411430964179e-13
ENSG00000236816.11	ENSG00000236816	chr9	dexseq_prepare_annotation2.py	exon	.	-	.	ANKRD20A7P	2	6.80773544205942e-14	5.34662710132161e-13
ENSG00000164024.30	ENSG00000164024	chr4	dexseq_prepare_annotation2.py	exon	.	+	.	METAP1	18	6.8543714124453e-14	5.38028458745223e-13
ENSG00000136828.45	ENSG00000136828	chr9	dexseq_prepare_annotation2.py	exon	.	+	.	RALGPS1	32	6.90225137249434e-14	5.41488088654725e-13
ENSG00000165271.39	ENSG00000165271	chr9	dexseq_prepare_annotation2.py	exon	.	-	.	NOL6	31	6.96154268339339e-14	5.45838644227941e-13
ENSG00000259143.ENSG00000165959.37	ENSG00000259143+ENSG00000165959	chr14	dexseq_prepare_annotation2.py	exon	.	-	.		31	7.20610357887075e-14	5.6470297373849e-13
ENSG00000165953.8	ENSG00000165953	chr14	dexseq_prepare_annotation2.py	exon	.	-	.	SERPINA12	4	7.23784601843304e-14	5.66878297679255e-13
ENSG00000164188.18	ENSG00000164188	chr5	dexseq_prepare_annotation2.py	exon	.	-	.	RANBP3L	14	7.27484769866522e-14	5.69462913089685e-13
ENSG00000165138.32	ENSG00000165138	chr9	dexseq_prepare_annotation2.py	exon	.	-	.	ANKS6	12	7.77684394326657e-14	6.08367632938965e-13
ENSG00000134884.10	ENSG00000134884	chr13	dexseq_prepare_annotation2.py	exon	.	-	.	ARGLU1	8	7.78040258554505e-14	6.08367632938965e-13
ENSG00000134802.ENSG00000186652.ENSG00000254979.78	ENSG00000134802+ENSG00000186652+ENSG00000254979	chr11	dexseq_prepare_annotation2.py	exon	.	-	.		31	7.88099056104596e-14	6.15894435333581e-13
ENSG00000224647.6	ENSG00000224647	chr17	dexseq_prepare_annotation2.py	exon	.	+	.	AC026954.6	6	7.93695423502867e-14	6.19927528642662e-13
ENSG00000167685.30	ENSG00000167685	chr19	dexseq_prepare_annotation2.py	exon	.	+	.	ZNF444	21	8.07897717987986e-14	6.30674296472135e-13
ENSG00000188603.ENSG00000261832.ENSG00000233232.89	ENSG00000188603+ENSG00000261832+ENSG00000233232	chr16	dexseq_prepare_annotation2.py	exon	.	-	.		58	8.09820143428638e-14	6.31828424404218e-13
ENSG00000134077.29	ENSG00000134077	chr3	dexseq_prepare_annotation2.py	exon	.	+	.	THUMPD3	19	8.22465490206846e-14	6.41342815952527e-13
ENSG00000177575.ENSG00000177675.63	ENSG00000177575+ENSG00000177675	chr12	dexseq_prepare_annotation2.py	exon	.	-	.		43	8.37451059646307e-14	6.52670647854688e-13
ENSG00000050165.40	ENSG00000050165	chr11	dexseq_prepare_annotation2.py	exon	.	-	.	DKK3	24	8.58074319523715e-14	6.68377429728625e-13
ENSG00000049618.37	ENSG00000049618	chr6	dexseq_prepare_annotation2.py	exon	.	+	.	ARID1B	20	8.94330775216004e-14	6.96237486985719e-13
ENSG00000099290.45	ENSG00000099290	chr10	dexseq_prepare_annotation2.py	exon	.	+	.	FAM21A	33	9.04855430045389e-14	7.04045796882227e-13
ENSG00000148985.ENSG00000250404.89	ENSG00000148985+ENSG00000250404	chr11	dexseq_prepare_annotation2.py	exon	.	+	.		68	9.06858505463255e-14	7.05218764549048e-13
ENSG00000116191.33	ENSG00000116191	chr1	dexseq_prepare_annotation2.py	exon	.	+	.	RALGPS2	9	9.17401794060579e-14	7.13028122953364e-13
ENSG00000134668.45	ENSG00000134668	chr1	dexseq_prepare_annotation2.py	exon	.	-	.	SPOCD1	26	9.21436875531998e-14	7.157733720358e-13
ENSG00000174483.ENSG00000254986.ENSG00000256349.123	ENSG00000174483+ENSG00000254986+ENSG00000256349	chr11	dexseq_prepare_annotation2.py	exon	.	+	.		36	9.23522400122646e-14	7.17002033614041e-13
ENSG00000138449.22	ENSG00000138449	chr2	dexseq_prepare_annotation2.py	exon	.	-	.	SLC40A1	7	9.48114505302749e-14	7.35693431023088e-13
ENSG00000221995.ENSG00000196535.93	ENSG00000221995+ENSG00000196535	chr17	dexseq_prepare_annotation2.py	exon	.	-	.		9	9.64801927200197e-14	7.48234126756731e-13
ENSG00000106560.6	ENSG00000106560	chr7	dexseq_prepare_annotation2.py	exon	.	+	.	GIMAP2	5	9.69360924754648e-14	7.5136031155683e-13
ENSG00000156467.28	ENSG00000156467	chr8	dexseq_prepare_annotation2.py	exon	.	-	.	UQCRB	23	9.72998349725878e-14	7.53769162490417e-13
ENSG00000198683.ENSG00000227500.ENSG00000213638.38	ENSG00000198683+ENSG00000227500+ENSG00000213638	chr19	dexseq_prepare_annotation2.py	exon	.	+	.		10	9.79510593261981e-14	7.58401265109426e-13
ENSG00000177666.22	ENSG00000177666	chr11	dexseq_prepare_annotation2.py	exon	.	+	.	PNPLA2	11	9.8526941518077e-14	7.62445298936245e-13
ENSG00000104886.18	ENSG00000104886	chr19	dexseq_prepare_annotation2.py	exon	.	-	.	PLEKHJ1	14	1.00108353080614e-13	7.74261941679468e-13
ENSG00000114544.41	ENSG00000114544	chr3	dexseq_prepare_annotation2.py	exon	.	-	.	SLC41A3	8	1.01189236008373e-13	7.82196641844193e-13
ENSG00000266994.ENSG00000168096.ENSG00000103199.101	ENSG00000266994+ENSG00000168096+ENSG00000103199	chr16	dexseq_prepare_annotation2.py	exon	.	-	.		78	1.01672658439889e-13	7.85506841616751e-13
ENSG00000115297.8	ENSG00000115297	chr2	dexseq_prepare_annotation2.py	exon	.	+	.	TLX2	7	1.02867625487356e-13	7.94307747319896e-13
ENSG00000253896.4	ENSG00000253896	chr8	dexseq_prepare_annotation2.py	exon	.	+	.	AC144568.2	5	1.04677114172359e-13	8.07841654982015e-13
ENSG00000163743.38	ENSG00000163743	chr4	dexseq_prepare_annotation2.py	exon	.	-	.	RCHY1	17	1.05057473603011e-13	8.10337618885881e-13
ENSG00000036448.64	ENSG00000036448	chr8	dexseq_prepare_annotation2.py	exon	.	+	.	MYOM2	42	1.0512798813257e-13	8.10442253041496e-13
ENSG00000136045.5	ENSG00000136045	chr12	dexseq_prepare_annotation2.py	exon	.	+	.	PWP1	5	1.06860441481973e-13	8.23351891028672e-13
ENSG00000175054.46	ENSG00000175054	chr3	dexseq_prepare_annotation2.py	exon	.	-	.	ATR	9	1.10915000332956e-13	8.54129529079162e-13
ENSG00000054356.63	ENSG00000054356	chr2	dexseq_prepare_annotation2.py	exon	.	-	.	PTPRN	17	1.1142415989703e-13	8.57586381554695e-13
ENSG00000165637.38	ENSG00000165637	chr10	dexseq_prepare_annotation2.py	exon	.	+	.	VDAC2	25	1.14284768346512e-13	8.79127858561737e-13
ENSG00000198074.15	ENSG00000198074	chr7	dexseq_prepare_annotation2.py	exon	.	+	.	AKR1B10	7	1.16147851166816e-13	8.92976807106948e-13
ENSG00000102001.58	ENSG00000102001	chrX	dexseq_prepare_annotation2.py	exon	.	-	.	CACNA1F	30	1.17771058348742e-13	9.0496756552967e-13
ENSG00000153250.ENSG00000263948.45	ENSG00000153250+ENSG00000263948	chr2	dexseq_prepare_annotation2.py	exon	.	-	.		27	1.20490792766588e-13	9.25366687458885e-13
ENSG00000164306.32	ENSG00000164306	chr4	dexseq_prepare_annotation2.py	exon	.	+	.	PRIMPOL	16	1.2338599878956e-13	9.468735499411e-13
ENSG00000166897.ENSG00000243902.6	ENSG00000166897+ENSG00000243902	chr22	dexseq_prepare_annotation2.py	exon	.	-	.		6	1.23424245319425e-13	9.468735499411e-13
ENSG00000170759.27	ENSG00000170759	chr10	dexseq_prepare_annotation2.py	exon	.	-	.	KIF5B	18	1.25632258855432e-13	9.63293467549382e-13
ENSG00000170545.19	ENSG00000170545	chr12	dexseq_prepare_annotation2.py	exon	.	-	.	SMAGP	13	1.27220486114767e-13	9.74946008561795e-13
ENSG00000261253.5	ENSG00000261253	chr16	dexseq_prepare_annotation2.py	exon	.	+	.	AC137932.6	4	1.28364126725618e-13	9.83180779027059e-13
ENSG00000031823.71	ENSG00000031823	chr19	dexseq_prepare_annotation2.py	exon	.	-	.	RANBP3	26	1.28571904798787e-13	9.84242483696361e-13
ENSG00000186148.ENSG00000240069.23	ENSG00000186148+ENSG00000240069	chr2	dexseq_prepare_annotation2.py	exon	.	+	.		5	1.33466374792318e-13	1.0211612793922e-12
ENSG00000164619.26	ENSG00000164619	chr7	dexseq_prepare_annotation2.py	exon	.	+	.	BMPER	8	1.34799132358177e-13	1.03080411208448e-12
ENSG00000147905.27	ENSG00000147905	chr9	dexseq_prepare_annotation2.py	exon	.	+	.	ZCCHC7	13	1.37544142547987e-13	1.05123023233105e-12
ENSG00000142185.ENSG00000266692.ENSG00000264452.41	ENSG00000142185+ENSG00000266692+ENSG00000264452	chr21	dexseq_prepare_annotation2.py	exon	.	+	.		15	1.40968001525123e-13	1.07681998373807e-12
ENSG00000119397.60	ENSG00000119397	chr9	dexseq_prepare_annotation2.py	exon	.	+	.	CNTRL	46	1.41206250083137e-13	1.0780612365521e-12
ENSG00000134398.36	ENSG00000134398	chr16	dexseq_prepare_annotation2.py	exon	.	-	.	ERN2	16	1.42124666392809e-13	1.08449122114535e-12
ENSG00000091106.14	ENSG00000091106	chr2	dexseq_prepare_annotation2.py	exon	.	-	.	NLRC4	3	1.45783083866181e-13	1.11181086093227e-12
ENSG00000099783.48	ENSG00000099783	chr19	dexseq_prepare_annotation2.py	exon	.	+	.	HNRNPM	36	1.4877819931323e-13	1.13404528892693e-12
ENSG00000140326.11	ENSG00000140326	chr15	dexseq_prepare_annotation2.py	exon	.	-	.	CDAN1	7	1.52858485787063e-13	1.16452307881996e-12
ENSG00000259905.43	ENSG00000259905	chr15	dexseq_prepare_annotation2.py	exon	.	+	.	PWRN1	30	1.54787918638892e-13	1.17859115577853e-12
ENSG00000175183.20	ENSG00000175183	chr12	dexseq_prepare_annotation2.py	exon	.	-	.	CSRP2	20	1.56939584798886e-13	1.19433541779302e-12
ENSG00000088756.47	ENSG00000088756	chr18	dexseq_prepare_annotation2.py	exon	.	+	.	ARHGAP28	31	1.57583347304608e-13	1.19859359459747e-12
ENSG00000221914.58	ENSG00000221914	chr8	dexseq_prepare_annotation2.py	exon	.	+	.	PPP2R2A	29	1.58172642858785e-13	1.20243316267274e-12
ENSG00000100395.36	ENSG00000100395	chr22	dexseq_prepare_annotation2.py	exon	.	+	.	L3MBTL2	25	1.62368146190209e-13	1.23366849355732e-12
ENSG00000137478.36	ENSG00000137478	chr11	dexseq_prepare_annotation2.py	exon	.	-	.	FCHSD2	25	1.6769405383999e-13	1.27345468527049e-12
ENSG00000110455.41	ENSG00000110455	chr11	dexseq_prepare_annotation2.py	exon	.	+	.	ACCS	17	1.70490780118161e-13	1.29400228899283e-12
ENSG00000185000.35	ENSG00000185000	chr8	dexseq_prepare_annotation2.py	exon	.	-	.	DGAT1	23	1.7623632750151e-13	1.33689721571108e-12
ENSG00000139318.11	ENSG00000139318	chr12	dexseq_prepare_annotation2.py	exon	.	-	.	DUSP6	8	1.77484808825904e-13	1.3456506736289e-12
ENSG00000238098.38	ENSG00000238098	chr16	dexseq_prepare_annotation2.py	exon	.	+	.	ABCA17P	17	1.80440516773714e-13	1.36733173280443e-12
ENSG00000167280.31	ENSG00000167280	chr17	dexseq_prepare_annotation2.py	exon	.	+	.	ENGASE	11	1.8631978311967e-13	1.41113189652795e-12
ENSG00000261130.ENSG00000166780.ENSG00000156968.39	ENSG00000261130+ENSG00000166780+ENSG00000156968	chr16	dexseq_prepare_annotation2.py	exon	.	+	.		27	1.8867535994958e-13	1.42821225927791e-12
ENSG00000038382.79	ENSG00000038382	chr5	dexseq_prepare_annotation2.py	exon	.	+	.	TRIO	40	1.89742644944154e-13	1.43552768750678e-12
ENSG00000206597.ENSG00000214756.11	ENSG00000206597+ENSG00000214756	chr11	dexseq_prepare_annotation2.py	exon	.	+	.		7	1.91564907911362e-13	1.448544210673e-12
ENSG00000165675.19	ENSG00000165675	chrX	dexseq_prepare_annotation2.py	exon	.	-	.	ENOX2	8	1.96435140456293e-13	1.48458230686856e-12
ENSG00000144452.52	ENSG00000144452	chr2	dexseq_prepare_annotation2.py	exon	.	-	.	ABCA12	32	1.97898799901934e-13	1.49418325894684e-12
ENSG00000173846.28	ENSG00000173846	chr1	dexseq_prepare_annotation2.py	exon	.	+	.	PLK3	21	1.97915497372974e-13	1.49418325894684e-12
ENSG00000168003.67	ENSG00000168003	chr11	dexseq_prepare_annotation2.py	exon	.	+	.	SLC3A2	9	1.98990364492837e-13	1.50150152550242e-12
ENSG00000116353.42	ENSG00000116353	chr1	dexseq_prepare_annotation2.py	exon	.	-	.	MECR	26	1.99100545059742e-13	1.50153675503189e-12
ENSG00000147485.27	ENSG00000147485	chr8	dexseq_prepare_annotation2.py	exon	.	-	.	PXDNL	13	2.09903024433243e-13	1.58216628215544e-12
ENSG00000123130.33	ENSG00000123130	chrX	dexseq_prepare_annotation2.py	exon	.	-	.	ACOT9	26	2.10982136558488e-13	1.58945832999674e-12
ENSG00000188501.1	ENSG00000188501	chr15	dexseq_prepare_annotation2.py	exon	.	-	.	LCTL	2	2.11399463788704e-13	1.59175966623124e-12
ENSG00000171219.22	ENSG00000171219	chr11	dexseq_prepare_annotation2.py	exon	.	-	.	CDC42BPG	16	2.12545210945189e-13	1.59954040029666e-12
ENSG00000165643.9	ENSG00000165643	chr9	dexseq_prepare_annotation2.py	exon	.	-	.	SOHLH1	10	2.14578457384557e-13	1.61398838638458e-12
ENSG00000105705.26	ENSG00000105705	chr19	dexseq_prepare_annotation2.py	exon	.	-	.	SUGP1	9	2.20132596594528e-13	1.65489011206377e-12
ENSG00000022567.17	ENSG00000022567	chr8	dexseq_prepare_annotation2.py	exon	.	-	.	SLC45A4	16	2.20582175836176e-13	1.65739437398343e-12
ENSG00000261482.1	ENSG00000261482	chr16	dexseq_prepare_annotation2.py	exon	.	-	.	RP11-673P17.2	2	2.24820266676798e-13	1.68834681534434e-12
ENSG00000130733.29	ENSG00000130733	chr19	dexseq_prepare_annotation2.py	exon	.	-	.	YIPF2	3	2.27985961748055e-13	1.71121741647498e-12
ENSG00000115657.ENSG00000198925.85	ENSG00000115657+ENSG00000198925	chr2	dexseq_prepare_annotation2.py	exon	.	-	.		38	2.28651079053546e-13	1.7153049583611e-12
ENSG00000169436.56	ENSG00000169436	chr8	dexseq_prepare_annotation2.py	exon	.	-	.	COL22A1	18	2.29426721534631e-13	1.72021689892483e-12
ENSG00000077254.20	ENSG00000077254	chr1	dexseq_prepare_annotation2.py	exon	.	-	.	USP33	9	2.3171224845254e-13	1.73643865599162e-12
ENSG00000160796.74	ENSG00000160796	chr3	dexseq_prepare_annotation2.py	exon	.	+	.	NBEAL2	10	2.35674563949563e-13	1.76520248398223e-12
ENSG00000013375.43	ENSG00000013375	chr6	dexseq_prepare_annotation2.py	exon	.	-	.	PGM3	9	2.36203763022398e-13	1.76823553475631e-12
ENSG00000214765.35	ENSG00000214765	chr7	dexseq_prepare_annotation2.py	exon	.	-	.	SEPT7P2	28	2.38491427965982e-13	1.7844224560378e-12
ENSG00000142611.32	ENSG00000142611	chr1	dexseq_prepare_annotation2.py	exon	.	+	.	PRDM16	10	2.401402881323e-13	1.79581526033146e-12
ENSG00000223509.16	ENSG00000223509	chr15	dexseq_prepare_annotation2.py	exon	.	-	.	RP11-632K20.7	14	2.40896582712258e-13	1.8005248259339e-12
ENSG00000149091.88	ENSG00000149091	chr11	dexseq_prepare_annotation2.py	exon	.	+	.	DGKZ	7	2.42544112112477e-13	1.81188727531373e-12
ENSG00000196912.61	ENSG00000196912	chr2	dexseq_prepare_annotation2.py	exon	.	-	.	ANKRD36B	18	2.42919276344816e-13	1.81373778681169e-12
ENSG00000120903.11	ENSG00000120903	chr8	dexseq_prepare_annotation2.py	exon	.	-	.	CHRNA2	4	2.64925854090151e-13	1.97701092268324e-12
ENSG00000101695.ENSG00000263917.ENSG00000134758.41	ENSG00000101695+ENSG00000263917+ENSG00000134758	chr18	dexseq_prepare_annotation2.py	exon	.	+	.		36	2.70561200624731e-13	2.01800652310825e-12
ENSG00000012504.24	ENSG00000012504	chr12	dexseq_prepare_annotation2.py	exon	.	+	.	NR1H4	17	2.78461100660689e-13	2.07480625942065e-12
ENSG00000165029.54	ENSG00000165029	chr9	dexseq_prepare_annotation2.py	exon	.	-	.	ABCA1	16	2.78468129821758e-13	2.07480625942065e-12
ENSG00000257097.4	ENSG00000257097	chr12	dexseq_prepare_annotation2.py	exon	.	+	.	RP11-450K4.1	4	2.79408906662786e-13	2.08072640016646e-12
ENSG00000127324.25	ENSG00000127324	chr12	dexseq_prepare_annotation2.py	exon	.	-	.	TSPAN8	20	2.82682342446735e-13	2.10400230928844e-12
ENSG00000162825.103	ENSG00000162825	chr1	dexseq_prepare_annotation2.py	exon	.	+	.	NBPF8	48	2.83484754305326e-13	2.10887168767334e-12
ENSG00000177853.29	ENSG00000177853	chr10	dexseq_prepare_annotation2.py	exon	.	+	.	ZNF518A	10	2.90089780306677e-13	2.1568796570242e-12
ENSG00000170374.7	ENSG00000170374	chr12	dexseq_prepare_annotation2.py	exon	.	-	.	SP7	8	2.98393517322077e-13	2.21746117232923e-12
ENSG00000102804.28	ENSG00000102804	chr13	dexseq_prepare_annotation2.py	exon	.	-	.	TSC22D1	21	3.00980688717645e-13	2.23551992752652e-12
ENSG00000163293.18	ENSG00000163293	chr4	dexseq_prepare_annotation2.py	exon	.	+	.	NIPAL1	13	3.02977006091732e-13	2.24917359086668e-12
ENSG00000257489.ENSG00000221770.ENSG00000238105.ENSG00000266610.70	ENSG00000257489+ENSG00000221770+ENSG00000238105+ENSG00000266610	chr12	dexseq_prepare_annotation2.py	exon	.	-	.		12	3.05067241995563e-13	2.26350986487949e-12
ENSG00000095596.8	ENSG00000095596	chr10	dexseq_prepare_annotation2.py	exon	.	+	.	CYP26A1	8	3.12750669422331e-13	2.3193094197755e-12
ENSG00000104880.ENSG00000268861.ENSG00000263264.43	ENSG00000104880+ENSG00000268861+ENSG00000263264	chr19	dexseq_prepare_annotation2.py	exon	.	+	.		21	3.24601609446177e-13	2.40594036668153e-12
ENSG00000110046.46	ENSG00000110046	chr11	dexseq_prepare_annotation2.py	exon	.	-	.	ATG2A	24	3.2899441794223e-13	2.43723038091404e-12
ENSG00000148204.15	ENSG00000148204	chr9	dexseq_prepare_annotation2.py	exon	.	+	.	CRB2	10	3.37308917773807e-13	2.49752508264259e-12
ENSG00000175899.64	ENSG00000175899	chr12	dexseq_prepare_annotation2.py	exon	.	-	.	A2M	40	3.38919417395936e-13	2.50814468484741e-12
ENSG00000129933.56	ENSG00000129933	chr19	dexseq_prepare_annotation2.py	exon	.	+	.	MAU2	28	3.42627452832975e-13	2.53426781770586e-12
ENSG00000197355.11	ENSG00000197355	chr9	dexseq_prepare_annotation2.py	exon	.	+	.	UAP1L1	8	3.48635799501261e-13	2.57736938322205e-12
ENSG00000151835.19	ENSG00000151835	chr13	dexseq_prepare_annotation2.py	exon	.	-	.	SACS	6	3.5078139173226e-13	2.59188472779948e-12
ENSG00000163518.16	ENSG00000163518	chr1	dexseq_prepare_annotation2.py	exon	.	-	.	FCRL4	7	3.6049562205989e-13	2.66227981190156e-12
ENSG00000174611.24	ENSG00000174611	chr3	dexseq_prepare_annotation2.py	exon	.	-	.	KY	4	3.64613670157447e-13	2.69129519710095e-12
ENSG00000125166.22	ENSG00000125166	chr16	dexseq_prepare_annotation2.py	exon	.	-	.	GOT2	12	3.67058861098507e-13	2.70793916655928e-12
ENSG00000090060.60	ENSG00000090060	chr14	dexseq_prepare_annotation2.py	exon	.	+	.	PAPOLA	11	3.69012960463471e-13	2.72094478774904e-12
ENSG00000132000.29	ENSG00000132000	chr19	dexseq_prepare_annotation2.py	exon	.	-	.	PODNL1	23	3.71166488111216e-13	2.73540667649441e-12
ENSG00000137502.36	ENSG00000137502	chr11	dexseq_prepare_annotation2.py	exon	.	-	.	RAB30	12	3.76820071845806e-13	2.77563480457436e-12
ENSG00000084674.31	ENSG00000084674	chr2	dexseq_prepare_annotation2.py	exon	.	-	.	APOB	23	3.78280872075478e-13	2.7849534870699e-12
ENSG00000168890.12	ENSG00000168890	chr2	dexseq_prepare_annotation2.py	exon	.	-	.	TMEM150A	12	3.85330960340442e-13	2.83539032916485e-12
ENSG00000162493.25	ENSG00000162493	chr1	dexseq_prepare_annotation2.py	exon	.	+	.	PDPN	22	3.86449200111669e-13	2.84214913012359e-12
ENSG00000182985.43	ENSG00000182985	chr11	dexseq_prepare_annotation2.py	exon	.	-	.	CADM1	15	4.1298974179497e-13	3.0357732517997e-12
ENSG00000117625.47	ENSG00000117625	chr1	dexseq_prepare_annotation2.py	exon	.	+	.	RCOR3	34	4.16561201841459e-13	3.06044525730811e-12
ENSG00000165684.21	ENSG00000165684	chr9	dexseq_prepare_annotation2.py	exon	.	-	.	SNAPC4	5	4.16881006861489e-13	3.06121445234564e-12
ENSG00000155561.70	ENSG00000155561	chr7	dexseq_prepare_annotation2.py	exon	.	+	.	NUP205	27	4.18610780885047e-13	3.07233111025018e-12
ENSG00000068354.17	ENSG00000068354	chrX	dexseq_prepare_annotation2.py	exon	.	+	.	TBC1D25	11	4.20038843552065e-13	3.08122308380899e-12
ENSG00000265352.10	ENSG00000265352	chr18	dexseq_prepare_annotation2.py	exon	.	-	.	RP11-723G8.2	6	4.25382274327582e-13	3.1188125429963e-12
ENSG00000198885.11	ENSG00000198885	chr2	dexseq_prepare_annotation2.py	exon	.	+	.	ITPRIPL1	3	4.4897635873108e-13	3.29010430540783e-12
ENSG00000100764.12	ENSG00000100764	chr14	dexseq_prepare_annotation2.py	exon	.	+	.	PSMC1	8	4.4939895741308e-13	3.29150620841253e-12
ENSG00000215398.4	ENSG00000215398	chr14	dexseq_prepare_annotation2.py	exon	.	+	.	RP11-754I20.1	2	4.5924497529316e-13	3.36189055730297e-12
ENSG00000134779.42	ENSG00000134779	chr18	dexseq_prepare_annotation2.py	exon	.	-	.	TPGS2	19	4.8378241971113e-13	3.53969543182987e-12
ENSG00000164535.ENSG00000136240.39	ENSG00000164535+ENSG00000136240	chr7	dexseq_prepare_annotation2.py	exon	.	-	.		13	4.9044222020251e-13	3.58657925781188e-12
ENSG00000118094.28	ENSG00000118094	chr11	dexseq_prepare_annotation2.py	exon	.	-	.	TREH	20	4.95425089579719e-13	3.62115790950641e-12
ENSG00000109083.35	ENSG00000109083	chr17	dexseq_prepare_annotation2.py	exon	.	-	.	IFT20	9	5.02865055972396e-13	3.67365123795851e-12
ENSG00000175348.12	ENSG00000175348	chr11	dexseq_prepare_annotation2.py	exon	.	-	.	TMEM9B	4	5.0615788256082e-13	3.69580955706671e-12
ENSG00000230493.ENSG00000072134.71	ENSG00000230493+ENSG00000072134	chr17	dexseq_prepare_annotation2.py	exon	.	+	.		20	5.07427736803387e-13	3.7031816012559e-12
ENSG00000104361.ENSG00000252558.28	ENSG00000104361+ENSG00000252558	chr8	dexseq_prepare_annotation2.py	exon	.	-	.		18	5.17914726572611e-13	3.77777779285229e-12
ENSG00000108239.18	ENSG00000108239	chr10	dexseq_prepare_annotation2.py	exon	.	+	.	TBC1D12	12	5.23753866533476e-13	3.81841253823663e-12
ENSG00000166226.36	ENSG00000166226	chr12	dexseq_prepare_annotation2.py	exon	.	+	.	CCT2	8	5.32585067980426e-13	3.88080804015845e-12
ENSG00000150760.50	ENSG00000150760	chr10	dexseq_prepare_annotation2.py	exon	.	+	.	DOCK1	32	5.33047271402999e-13	3.88218818799185e-12
ENSG00000168137.84	ENSG00000168137	chr3	dexseq_prepare_annotation2.py	exon	.	+	.	SETD5	46	5.53986679583611e-13	4.03262631056489e-12
ENSG00000260781.18	ENSG00000260781	chr16	dexseq_prepare_annotation2.py	exon	.	-	.	ARHGAP23P1	14	5.55685901974904e-13	4.04292743916404e-12
ENSG00000178127.ENSG00000101745.ENSG00000265257.64	ENSG00000178127+ENSG00000101745+ENSG00000265257	chr18	dexseq_prepare_annotation2.py	exon	.	+	.		33	5.60509539255816e-13	4.0759383000253e-12
ENSG00000127125.ENSG00000186409.46	ENSG00000127125+ENSG00000186409	chr1	dexseq_prepare_annotation2.py	exon	.	+	.		8	5.62113451120081e-13	4.08551405663425e-12
ENSG00000150676.16	ENSG00000150676	chr11	dexseq_prepare_annotation2.py	exon	.	+	.	CCDC83	11	5.62410890231051e-13	4.08558926946304e-12
ENSG00000129757.16	ENSG00000129757	chr11	dexseq_prepare_annotation2.py	exon	.	-	.	CDKN1C	15	5.68707930198169e-13	4.12922579318885e-12
ENSG00000104231.58	ENSG00000104231	chr8	dexseq_prepare_annotation2.py	exon	.	-	.	ZFAND1	24	5.71266078292658e-13	4.14568463038389e-12
ENSG00000219529.ENSG00000048649.41	ENSG00000219529+ENSG00000048649	chr11	dexseq_prepare_annotation2.py	exon	.	-	.		16	5.7263555533334e-13	4.1527385153966e-12
ENSG00000165669.2	ENSG00000165669	chr10	dexseq_prepare_annotation2.py	exon	.	-	.	FAM204A	3	5.72821706536682e-13	4.1527385153966e-12
ENSG00000145794.43	ENSG00000145794	chr5	dexseq_prepare_annotation2.py	exon	.	+	.	MEGF10	11	5.86892328010882e-13	4.25212032726901e-12
ENSG00000242125.ENSG00000180198.46	ENSG00000242125+ENSG00000180198	chr1	dexseq_prepare_annotation2.py	exon	.	+	.		13	5.87271770852178e-13	4.25212032726901e-12
ENSG00000133710.32	ENSG00000133710	chr5	dexseq_prepare_annotation2.py	exon	.	+	.	SPINK5	11	5.87426643483302e-13	4.25212032726901e-12
ENSG00000141469.40	ENSG00000141469	chr18	dexseq_prepare_annotation2.py	exon	.	+	.	SLC14A1	21	5.8851968297813e-13	4.25786660318341e-12
ENSG00000132481.20	ENSG00000132481	chr17	dexseq_prepare_annotation2.py	exon	.	-	.	TRIM47	8	6.08330567359563e-13	4.39895950411278e-12
ENSG00000133665.11	ENSG00000133665	chr10	dexseq_prepare_annotation2.py	exon	.	+	.	DYDC2	7	6.0988180349568e-13	4.40793699621484e-12
ENSG00000204947.11	ENSG00000204947	chr7	dexseq_prepare_annotation2.py	exon	.	-	.	ZNF425	10	6.13840252891544e-13	4.43429474055815e-12
ENSG00000185585.11	ENSG00000185585	chr9	dexseq_prepare_annotation2.py	exon	.	+	.	OLFML2A	4	6.14816246240961e-13	4.43909183168702e-12
ENSG00000255624.15	ENSG00000255624	chr10	dexseq_prepare_annotation2.py	exon	.	+	.	RP11-564D11.3	8	6.23337277775835e-13	4.49833306289447e-12
ENSG00000159210.43	ENSG00000159210	chr17	dexseq_prepare_annotation2.py	exon	.	-	.	SNF8	22	6.26841470176756e-13	4.52132841464035e-12
ENSG00000267448.2	ENSG00000267448	chr19	dexseq_prepare_annotation2.py	exon	.	-	.	AC010649.1	2	6.2863854924058e-13	4.53199351278759e-12
ENSG00000105971.45	ENSG00000105971	chr7	dexseq_prepare_annotation2.py	exon	.	+	.	CAV2	12	6.34408105103178e-13	4.56911207887364e-12
ENSG00000118600.18	ENSG00000118600	chr12	dexseq_prepare_annotation2.py	exon	.	+	.	TMEM5	14	6.34429447533857e-13	4.56911207887364e-12
ENSG00000090920.35	ENSG00000090920	chr19	dexseq_prepare_annotation2.py	exon	.	-	.	FCGBP	2	6.44410380910929e-13	4.63864650012313e-12
ENSG00000197128.ENSG00000178201.ENSG00000268163.26	ENSG00000197128+ENSG00000178201+ENSG00000268163	chr19	dexseq_prepare_annotation2.py	exon	.	-	.		14	6.47993658590896e-13	4.66208177725331e-12
ENSG00000236581.67	ENSG00000236581	chr13	dexseq_prepare_annotation2.py	exon	.	+	.	STARD13-AS	38	6.53095365765482e-13	4.69641240536057e-12
ENSG00000105397.68	ENSG00000105397	chr19	dexseq_prepare_annotation2.py	exon	.	-	.	TYK2	18	6.63858986508227e-13	4.77140264494878e-12
ENSG00000150593.ENSG00000265827.35	ENSG00000150593+ENSG00000265827	chr10	dexseq_prepare_annotation2.py	exon	.	+	.		21	6.64240388593927e-13	4.77173395763765e-12
ENSG00000039123.41	ENSG00000039123	chr5	dexseq_prepare_annotation2.py	exon	.	+	.	SKIV2L2	28	6.83166599180613e-13	4.90521890662932e-12
ENSG00000100605.30	ENSG00000100605	chr14	dexseq_prepare_annotation2.py	exon	.	-	.	ITPK1	8	7.10661612819384e-13	5.10006324358681e-12
ENSG00000066468.58	ENSG00000066468	chr10	dexseq_prepare_annotation2.py	exon	.	-	.	FGFR2	29	7.20140698734749e-13	5.16548502202329e-12
ENSG00000010361.52	ENSG00000010361	chr19	dexseq_prepare_annotation2.py	exon	.	-	.	FUZ	2	7.41543602915393e-13	5.31632595117831e-12
ENSG00000103245.55	ENSG00000103245	chr16	dexseq_prepare_annotation2.py	exon	.	-	.	NARFL	38	7.44672962940335e-13	5.33607297865252e-12
ENSG00000136861.75	ENSG00000136861	chr9	dexseq_prepare_annotation2.py	exon	.	-	.	CDK5RAP2	30	7.45447361349281e-13	5.33893376918048e-12
ENSG00000133858.18	ENSG00000133858	chr12	dexseq_prepare_annotation2.py	exon	.	-	.	ZFC3H1	14	7.50900015336544e-13	5.37528074358871e-12
ENSG00000160255.49	ENSG00000160255	chr21	dexseq_prepare_annotation2.py	exon	.	-	.	ITGB2	22	7.72762729717042e-13	5.529002718252e-12
ENSG00000113971.ENSG00000240303.48	ENSG00000113971+ENSG00000240303	chr3	dexseq_prepare_annotation2.py	exon	.	-	.		10	8.11081777277164e-13	5.8002536544881e-12
ENSG00000153721.19	ENSG00000153721	chr6	dexseq_prepare_annotation2.py	exon	.	-	.	CNKSR3	5	8.13028398809004e-13	5.8112542156961e-12
ENSG00000134108.19	ENSG00000134108	chr3	dexseq_prepare_annotation2.py	exon	.	+	.	ARL8B	14	8.13996948462482e-13	5.81525631203292e-12
ENSG00000197253.13	ENSG00000197253	chr16	dexseq_prepare_annotation2.py	exon	.	-	.	TPSB2	6	8.18831914017625e-13	5.84686250295275e-12
ENSG00000228113.20	ENSG00000228113	chr7	dexseq_prepare_annotation2.py	exon	.	+	.	AC003991.3	13	8.28477464892877e-13	5.912769710577e-12
ENSG00000156219.21	ENSG00000156219	chr4	dexseq_prepare_annotation2.py	exon	.	+	.	ART3	6	8.33902423869272e-13	5.94850395693414e-12
ENSG00000187122.ENSG00000213390.ENSG00000269891.72	ENSG00000187122+ENSG00000213390+ENSG00000269891	chr10	dexseq_prepare_annotation2.py	exon	.	-	.		17	8.71096823724509e-13	6.21071087095365e-12
ENSG00000196305.16	ENSG00000196305	chr9	dexseq_prepare_annotation2.py	exon	.	-	.	IARS	5	8.79269541538516e-13	6.2658411845942e-12
ENSG00000264019.2	ENSG00000264019	chr17	dexseq_prepare_annotation2.py	exon	.	-	.	RP11-6N17.6	3	8.90848722058959e-13	6.3451792610716e-12
ENSG00000078269.3	ENSG00000078269	chr6	dexseq_prepare_annotation2.py	exon	.	+	.	SYNJ2	4	8.95353911749473e-13	6.37407779795235e-12
[truncated: 3,509 more rows]
