# Supplementary material for: The transcriptomic response of cells to a drug combination is more than the sum of the responses to the monotherapies
Source: eLife. 2020 Sep 18;9:e52707. doi: 10.7554/eLife.52707 (PMC7546737; doi:10.7554/eLife.52707)
Supplement: Source data 8. [file elife-52707-data8.zip › Supplementary Item 13 Differential Splicing/MFL_singlet_DMSO_singlet_12_dynsyn_exon_O_fcounts_O_flatten_exon_name.mtrx_genes_simes_test_rare_splicing_FDR_10]

V1	V3	V4	V5	V8	V9	V10	V12	NExons	P.Value	FDR
ENSG00000091536.101	ENSG00000091536	chr17	dexseq_prepare_annotation2.py	exon	.	+	.	MYO15A	60	9.88074971360009e-96	1.34269507858112e-91
ENSG00000180448.47	ENSG00000180448	chr19	dexseq_prepare_annotation2.py	exon	.	+	.	HMHA1	31	2.30025034116862e-84	1.56290509430702e-80
ENSG00000175216.67	ENSG00000175216	chr11	dexseq_prepare_annotation2.py	exon	.	-	.	CKAP5	25	1.57017579048079e-61	7.11237293894783e-58
ENSG00000138744.ENSG00000198301.72	ENSG00000138744+ENSG00000198301	chr4	dexseq_prepare_annotation2.py	exon	.	-	.		35	2.47178942979628e-57	8.39728664037543e-54
ENSG00000163629.59	ENSG00000163629	chr4	dexseq_prepare_annotation2.py	exon	.	+	.	PTPN13	35	3.51636788047832e-54	9.55678462556398e-51
ENSG00000161010.ENSG00000197226.119	ENSG00000161010+ENSG00000197226	chr5	dexseq_prepare_annotation2.py	exon	.	-	.		49	1.77540589683092e-50	4.02099845533923e-47
ENSG00000172890.75	ENSG00000172890	chr11	dexseq_prepare_annotation2.py	exon	.	+	.	NADSYN1	49	4.74628606624091e-45	9.21389733630681e-42
ENSG00000158286.41	ENSG00000158286	chr1	dexseq_prepare_annotation2.py	exon	.	+	.	RNF207	29	7.74690918359232e-43	1.31590936119795e-39
ENSG00000261538.ENSG00000121270.47	ENSG00000261538+ENSG00000121270	chr16	dexseq_prepare_annotation2.py	exon	.	-	.		27	1.53739387760061e-42	2.32129393363496e-39
ENSG00000140859.94	ENSG00000140859	chr16	dexseq_prepare_annotation2.py	exon	.	-	.	KIFC3	42	6.26583708001726e-37	8.51464600803546e-34
ENSG00000124920.53	ENSG00000124920	chr11	dexseq_prepare_annotation2.py	exon	.	+	.	MYRF	19	8.25920386078664e-37	1.020312011493e-33
ENSG00000163491.62	ENSG00000163491	chr3	dexseq_prepare_annotation2.py	exon	.	-	.	NEK10	36	3.65494356647792e-36	4.13891901040571e-33
ENSG00000143702.73	ENSG00000143702	chr1	dexseq_prepare_annotation2.py	exon	.	-	.	CEP170	33	4.10211302480895e-36	4.28797029954837e-33
ENSG00000258818.ENSG00000259171.ENSG00000214274.11	ENSG00000258818+ENSG00000259171+ENSG00000214274	chr14	dexseq_prepare_annotation2.py	exon	.	+	.		12	2.40879619393698e-35	2.33808081995783e-32
ENSG00000070756.68	ENSG00000070756	chr8	dexseq_prepare_annotation2.py	exon	.	-	.	PABPC1	22	3.00377211068771e-35	2.72121728080902e-32
ENSG00000013441.39	ENSG00000013441	chr2	dexseq_prepare_annotation2.py	exon	.	-	.	CLK1	22	1.52877651764911e-34	1.29840900614586e-31
ENSG00000131018.244	ENSG00000131018	chr6	dexseq_prepare_annotation2.py	exon	.	-	.	SYNE1	105	1.72243996040449e-34	1.37683744834922e-31
ENSG00000207945.ENSG00000100124.34	ENSG00000207945+ENSG00000100124	chr22	dexseq_prepare_annotation2.py	exon	.	-	.		12	5.54055089953537e-34	4.1828081207659e-31
ENSG00000138399.28	ENSG00000138399	chr2	dexseq_prepare_annotation2.py	exon	.	-	.	FASTKD1	16	1.95912879027018e-33	1.40118953320955e-30
ENSG00000036448.64	ENSG00000036448	chr8	dexseq_prepare_annotation2.py	exon	.	+	.	MYOM2	41	8.63931411334014e-33	5.86998197430896e-30
ENSG00000138101.70	ENSG00000138101	chr2	dexseq_prepare_annotation2.py	exon	.	-	.	DTNB	24	1.05744592425879e-32	6.84268222131081e-30
ENSG00000113360.77	ENSG00000113360	chr5	dexseq_prepare_annotation2.py	exon	.	-	.	DROSHA	46	2.55172181489182e-32	1.57615217011659e-29
ENSG00000141646.ENSG00000267699.ENSG00000141642.58	ENSG00000141646+ENSG00000267699+ENSG00000141642	chr18	dexseq_prepare_annotation2.py	exon	.	+	.		22	4.52190835596409e-32	2.67166141953026e-29
ENSG00000114735.29	ENSG00000114735	chr3	dexseq_prepare_annotation2.py	exon	.	+	.	HEMK1	22	7.42756761319217e-32	4.20555067898618e-29
ENSG00000212091.ENSG00000144061.43	ENSG00000212091+ENSG00000144061	chr2	dexseq_prepare_annotation2.py	exon	.	-	.		21	7.98223005064985e-32	4.33882096633124e-29
ENSG00000166889.21	ENSG00000166889	chr11	dexseq_prepare_annotation2.py	exon	.	-	.	PATL1	9	4.00528206652707e-31	2.0933760770014e-28
ENSG00000182541.30	ENSG00000182541	chr22	dexseq_prepare_annotation2.py	exon	.	+	.	LIMK2	12	5.90977057870036e-31	2.97436564422071e-28
ENSG00000112983.76	ENSG00000112983	chr5	dexseq_prepare_annotation2.py	exon	.	-	.	BRD8	44	9.68640487628088e-31	4.70101985227789e-28
ENSG00000108387.71	ENSG00000108387	chr17	dexseq_prepare_annotation2.py	exon	.	-	.	SEPT4	26	1.91124439507213e-30	8.95582761539145e-28
ENSG00000140199.59	ENSG00000140199	chr15	dexseq_prepare_annotation2.py	exon	.	-	.	SLC12A6	21	5.88834282813698e-30	2.66722302305178e-27
ENSG00000181381.73	ENSG00000181381	chr4	dexseq_prepare_annotation2.py	exon	.	-	.	DDX60L	18	6.55692003950876e-30	2.87425762635111e-27
ENSG00000173715.ENSG00000173653.67	ENSG00000173715+ENSG00000173653	chr11	dexseq_prepare_annotation2.py	exon	.	+	.		25	3.6362569649335e-29	1.54415924676504e-26
ENSG00000160214.17	ENSG00000160214	chr21	dexseq_prepare_annotation2.py	exon	.	+	.	RRP1	6	6.61586212067748e-28	2.72433182902686e-25
ENSG00000005884.30	ENSG00000005884	chr17	dexseq_prepare_annotation2.py	exon	.	+	.	ITGA3	17	6.97664390478546e-28	2.78840041241557e-25
ENSG00000187775.94	ENSG00000187775	chr17	dexseq_prepare_annotation2.py	exon	.	-	.	DNAH17	66	1.91287808861526e-27	7.42688581319793e-25
ENSG00000085872.ENSG00000105085.ENSG00000269578.ENSG00000214046.ENSG00000127526.ENSG00000269058.ENSG00000141979.ENSG00000268790.128	ENSG00000085872+ENSG00000105085+ENSG00000269578+ENSG00000214046+ENSG00000127526+ENSG00000269058+ENSG00000141979+ENSG00000268790	chr19	dexseq_prepare_annotation2.py	exon	.	-	.		59	2.41758509319906e-27	9.12571217541166e-25
ENSG00000079102.89	ENSG00000079102	chr8	dexseq_prepare_annotation2.py	exon	.	-	.	RUNX1T1	27	2.83423581257032e-27	1.04093055289238e-24
ENSG00000164941.70	ENSG00000164941	chr8	dexseq_prepare_annotation2.py	exon	.	+	.	INTS8	22	8.50839430106274e-27	2.97591583027504e-24
ENSG00000018408.37	ENSG00000018408	chr3	dexseq_prepare_annotation2.py	exon	.	-	.	WWTR1	19	8.54078426526797e-27	2.97591583027504e-24
ENSG00000129084.ENSG00000256206.ENSG00000129083.99	ENSG00000129084+ENSG00000256206+ENSG00000129083	chr11	dexseq_prepare_annotation2.py	exon	.	-	.		48	9.33316265556774e-27	3.17070868316275e-24
ENSG00000196337.ENSG00000225950.30	ENSG00000196337+ENSG00000225950	chr19	dexseq_prepare_annotation2.py	exon	.	-	.		16	1.33912381352695e-26	4.43837890293115e-24
ENSG00000115084.41	ENSG00000115084	chr2	dexseq_prepare_annotation2.py	exon	.	-	.	SLC35F5	34	3.13059501166515e-26	1.01289656222661e-23
ENSG00000104915.30	ENSG00000104915	chr19	dexseq_prepare_annotation2.py	exon	.	-	.	STX10	20	3.47123496676605e-26	1.09699097589265e-23
ENSG00000166183.34	ENSG00000166183	chr14	dexseq_prepare_annotation2.py	exon	.	+	.	ASPG	18	3.97792521364159e-26	1.22854603927672e-23
ENSG00000177830.74	ENSG00000177830	chr11	dexseq_prepare_annotation2.py	exon	.	-	.	CHID1	45	6.6648219302242e-26	2.0126281157737e-23
ENSG00000139998.19	ENSG00000139998	chr14	dexseq_prepare_annotation2.py	exon	.	-	.	RAB15	6	1.21279692896533e-25	3.58276031906736e-23
ENSG00000185813.51	ENSG00000185813	chr17	dexseq_prepare_annotation2.py	exon	.	-	.	PCYT2	11	1.36897677106843e-25	3.95809049830827e-23
ENSG00000171777.29	ENSG00000171777	chr19	dexseq_prepare_annotation2.py	exon	.	-	.	RASGRP4	3	1.85169339563283e-25	5.24222115692802e-23
ENSG00000104490.71	ENSG00000104490	chr8	dexseq_prepare_annotation2.py	exon	.	-	.	NCALD	37	3.49244836460411e-25	9.68548588298067e-23
ENSG00000272333.ENSG00000105663.7	ENSG00000272333+ENSG00000105663	chr19	dexseq_prepare_annotation2.py	exon	.	+	.		6	1.10226755867124e-24	2.99574277095669e-22
ENSG00000177479.68	ENSG00000177479	chr3	dexseq_prepare_annotation2.py	exon	.	+	.	ARIH2	44	1.1991689854253e-24	3.19519751822438e-22
ENSG00000089053.70	ENSG00000089053	chr12	dexseq_prepare_annotation2.py	exon	.	-	.	ANAPC5	28	1.36492446559514e-24	3.56691510826391e-22
ENSG00000253729.106	ENSG00000253729	chr8	dexseq_prepare_annotation2.py	exon	.	-	.	PRKDC	72	1.49976736750104e-24	3.84534693527767e-22
ENSG00000141458.51	ENSG00000141458	chr18	dexseq_prepare_annotation2.py	exon	.	-	.	NPC1	35	1.73410859503521e-24	4.36385216628396e-22
ENSG00000173818.62	ENSG00000173818	chr17	dexseq_prepare_annotation2.py	exon	.	+	.	ENDOV	20	1.95284717769743e-24	4.82495278140553e-22
ENSG00000228107.ENSG00000159259.ENSG00000159256.51	ENSG00000228107+ENSG00000159259+ENSG00000159256	chr21	dexseq_prepare_annotation2.py	exon	.	+	.		36	2.63171555390581e-24	6.38613976107608e-22
ENSG00000214198.34	ENSG00000214198	chr12	dexseq_prepare_annotation2.py	exon	.	-	.	RP11-642P15.1	30	4.74191723329338e-24	1.13048970672322e-21
ENSG00000148218.32	ENSG00000148218	chr9	dexseq_prepare_annotation2.py	exon	.	-	.	ALAD	25	5.00967439268644e-24	1.17373216072786e-21
ENSG00000116478.14	ENSG00000116478	chr1	dexseq_prepare_annotation2.py	exon	.	+	.	HDAC1	6	7.59856039456406e-24	1.7501158847751e-21
ENSG00000058600.62	ENSG00000058600	chr16	dexseq_prepare_annotation2.py	exon	.	+	.	POLR3E	11	1.03581599179946e-23	2.34595058542714e-21
ENSG00000135655.60	ENSG00000135655	chr12	dexseq_prepare_annotation2.py	exon	.	+	.	USP15	20	2.02110480658375e-23	4.50242511748632e-21
ENSG00000239953.ENSG00000112130.29	ENSG00000239953+ENSG00000112130	chr6	dexseq_prepare_annotation2.py	exon	.	+	.		21	2.54422834816763e-23	5.57637403600806e-21
ENSG00000147130.41	ENSG00000147130	chrX	dexseq_prepare_annotation2.py	exon	.	-	.	ZMYM3	18	2.74454076069649e-23	5.91993085668327e-21
ENSG00000085276.54	ENSG00000085276	chr3	dexseq_prepare_annotation2.py	exon	.	-	.	MECOM	15	4.10992407158342e-23	8.72652472011672e-21
ENSG00000064652.32	ENSG00000064652	chr5	dexseq_prepare_annotation2.py	exon	.	+	.	SNX24	14	5.0238693021312e-23	1.05029784533324e-20
ENSG00000074054.71	ENSG00000074054	chr2	dexseq_prepare_annotation2.py	exon	.	-	.	CLASP1	46	6.2810656947223e-23	1.29323335947851e-20
ENSG00000075420.50	ENSG00000075420	chr3	dexseq_prepare_annotation2.py	exon	.	+	.	FNDC3B	11	1.13193492357823e-22	2.26256834877618e-20
ENSG00000227195.65	ENSG00000227195	chr20	dexseq_prepare_annotation2.py	exon	.	-	.	MIR663A	44	1.13219992432688e-22	2.26256834877618e-20
ENSG00000086205.42	ENSG00000086205	chr11	dexseq_prepare_annotation2.py	exon	.	-	.	FOLH1	27	1.15353918988804e-22	2.27180348570849e-20
ENSG00000268093.ENSG00000063177.49	ENSG00000268093+ENSG00000063177	chr19	dexseq_prepare_annotation2.py	exon	.	-	.		9	1.17604503703861e-22	2.28303942975967e-20
ENSG00000185811.28	ENSG00000185811	chr7	dexseq_prepare_annotation2.py	exon	.	+	.	IKZF1	10	1.26894917379694e-22	2.41316835939083e-20
ENSG00000167380.40	ENSG00000167380	chr19	dexseq_prepare_annotation2.py	exon	.	+	.	ZNF226	32	1.27859387648936e-22	2.41316835939083e-20
ENSG00000149554.ENSG00000134910.77	ENSG00000149554+ENSG00000134910	chr11	dexseq_prepare_annotation2.py	exon	.	+	.		41	2.40665920461089e-22	4.48001259335033e-20
ENSG00000036257.46	ENSG00000036257	chr2	dexseq_prepare_annotation2.py	exon	.	-	.	CUL3	29	5.40100461352694e-22	9.91814212070507e-20
ENSG00000104312.19	ENSG00000104312	chr8	dexseq_prepare_annotation2.py	exon	.	+	.	RIPK2	10	6.93734736572861e-22	1.25695484470515e-19
ENSG00000214753.ENSG00000168000.ENSG00000234857.92	ENSG00000214753+ENSG00000168000+ENSG00000234857	chr11	dexseq_prepare_annotation2.py	exon	.	-	.		65	1.55758834839438e-21	2.78500895609622e-19
ENSG00000182774.ENSG00000214575.ENSG00000260836.80	ENSG00000182774+ENSG00000214575+ENSG00000260836	chr15	dexseq_prepare_annotation2.py	exon	.	-	.		31	1.71153678091518e-21	3.02052900205928e-19
ENSG00000257062.ENSG00000111700.ENSG00000134538.ENSG00000205754.ENSG00000257046.53	ENSG00000257062+ENSG00000111700+ENSG00000134538+ENSG00000205754+ENSG00000257046	chr12	dexseq_prepare_annotation2.py	exon	.	+	.		33	1.74072771801305e-21	3.03266012308709e-19
ENSG00000004700.30	ENSG00000004700	chr12	dexseq_prepare_annotation2.py	exon	.	-	.	RECQL	10	2.85158634649282e-21	4.90508947626468e-19
ENSG00000164116.27	ENSG00000164116	chr4	dexseq_prepare_annotation2.py	exon	.	+	.	GUCY1A3	17	6.33838786446302e-21	1.07665440862735e-18
ENSG00000103197.85	ENSG00000103197	chr16	dexseq_prepare_annotation2.py	exon	.	+	.	TSC2	49	7.5463590581493e-21	1.26601818816285e-18
ENSG00000082397.92	ENSG00000082397	chr18	dexseq_prepare_annotation2.py	exon	.	-	.	EPB41L3	27	8.13584075657925e-21	1.34826756147751e-18
ENSG00000206120.55	ENSG00000206120	chr3	dexseq_prepare_annotation2.py	exon	.	+	.	EGFEM1P	21	1.27509385916677e-20	2.08762053641171e-18
ENSG00000059758.39	ENSG00000059758	chr12	dexseq_prepare_annotation2.py	exon	.	-	.	CDK17	26	1.49473926175184e-20	2.41809664618401e-18
ENSG00000163539.95	ENSG00000163539	chr3	dexseq_prepare_annotation2.py	exon	.	-	.	CLASP2	46	2.64742214118629e-20	4.23244935018595e-18
ENSG00000124006.52	ENSG00000124006	chr2	dexseq_prepare_annotation2.py	exon	.	-	.	OBSL1	24	2.82065099917468e-20	4.44627502037424e-18
ENSG00000116688.30	ENSG00000116688	chr1	dexseq_prepare_annotation2.py	exon	.	+	.	MFN2	18	2.84661069079814e-20	4.44627502037424e-18
ENSG00000100296.ENSG00000184117.77	ENSG00000100296+ENSG00000184117	chr22	dexseq_prepare_annotation2.py	exon	.	-	.		39	3.69461482963936e-20	5.70524101363288e-18
ENSG00000221983.24	ENSG00000221983	chr19	dexseq_prepare_annotation2.py	exon	.	+	.	UBA52	9	3.99326413868584e-20	6.0971310540002e-18
ENSG00000163633.23	ENSG00000163633	chr4	dexseq_prepare_annotation2.py	exon	.	-	.	C4orf36	21	5.06396755169088e-20	7.64602833999193e-18
ENSG00000187240.105	ENSG00000187240	chr11	dexseq_prepare_annotation2.py	exon	.	+	.	DYNC2H1	35	6.32463857521977e-20	9.44456193391885e-18
ENSG00000119912.32	ENSG00000119912	chr10	dexseq_prepare_annotation2.py	exon	.	-	.	IDE	20	7.40379372172147e-20	1.09358861830949e-17
ENSG00000143341.116	ENSG00000143341	chr1	dexseq_prepare_annotation2.py	exon	.	+	.	HMCN1	39	1.06523524939539e-19	1.5565034197886e-17
ENSG00000112159.111	ENSG00000112159	chr6	dexseq_prepare_annotation2.py	exon	.	-	.	MDN1	75	1.92692527967785e-19	2.78563698144067e-17
ENSG00000236581.67	ENSG00000236581	chr13	dexseq_prepare_annotation2.py	exon	.	+	.	STARD13-AS	39	2.40898924585144e-19	3.44586893282897e-17
ENSG00000197614.36	ENSG00000197614	chr12	dexseq_prepare_annotation2.py	exon	.	-	.	MFAP5	19	2.56716097734747e-19	3.6338698459557e-17
ENSG00000141664.27	ENSG00000141664	chr18	dexseq_prepare_annotation2.py	exon	.	+	.	ZCCHC2	9	2.92537279182721e-19	4.09823617197319e-17
ENSG00000231887.ENSG00000256682.ENSG00000212127.ENSG00000111215.61	ENSG00000231887+ENSG00000256682+ENSG00000212127+ENSG00000111215	chr12	dexseq_prepare_annotation2.py	exon	.	-	.		8	2.95569908454674e-19	4.09846886325568e-17
ENSG00000260565.14	ENSG00000260565	chr16	dexseq_prepare_annotation2.py	exon	.	-	.	ERVK13-1	12	3.03030345436427e-19	4.15947410518748e-17
ENSG00000177239.30	ENSG00000177239	chr9	dexseq_prepare_annotation2.py	exon	.	+	.	MAN1B1	22	3.34730256240708e-19	4.54864945205499e-17
ENSG00000174844.75	ENSG00000174844	chr3	dexseq_prepare_annotation2.py	exon	.	-	.	DNAH12	35	3.60529261112717e-19	4.85072488045615e-17
ENSG00000170852.15	ENSG00000170852	chr7	dexseq_prepare_annotation2.py	exon	.	-	.	KBTBD2	10	3.75027382645098e-19	4.99632068898455e-17
ENSG00000079215.33	ENSG00000079215	chr5	dexseq_prepare_annotation2.py	exon	.	+	.	SLC1A3	9	4.64947666343655e-19	6.13414935722712e-17
ENSG00000070182.48	ENSG00000070182	chr14	dexseq_prepare_annotation2.py	exon	.	-	.	SPTB	18	5.58255220653265e-19	7.29435595524732e-17
ENSG00000264594.ENSG00000204580.145	ENSG00000264594+ENSG00000204580	chr6	dexseq_prepare_annotation2.py	exon	.	+	.		20	6.71890078472968e-19	8.69553740606587e-17
ENSG00000149269.50	ENSG00000149269	chr11	dexseq_prepare_annotation2.py	exon	.	-	.	PAK1	29	6.86408549504438e-19	8.79962809359982e-17
ENSG00000254485.ENSG00000196220.ENSG00000206573.106	ENSG00000254485+ENSG00000196220+ENSG00000206573	chr3	dexseq_prepare_annotation2.py	exon	.	-	.		63	7.78440187796987e-19	9.88619038502173e-17
ENSG00000163482.56	ENSG00000163482	chr2	dexseq_prepare_annotation2.py	exon	.	+	.	STK36	31	7.98405845872467e-19	9.97940645891668e-17
ENSG00000183091.94	ENSG00000183091	chr2	dexseq_prepare_annotation2.py	exon	.	-	.	NEB	34	8.0046751344611e-19	9.97940645891668e-17
ENSG00000118900.37	ENSG00000118900	chr16	dexseq_prepare_annotation2.py	exon	.	+	.	UBN1	27	8.30595525152686e-19	1.01981523028475e-16
ENSG00000117472.25	ENSG00000117472	chr1	dexseq_prepare_annotation2.py	exon	.	+	.	TSPAN1	8	8.33022963879662e-19	1.01981523028475e-16
ENSG00000105397.69	ENSG00000105397	chr19	dexseq_prepare_annotation2.py	exon	.	-	.	TYK2	19	9.35514632743228e-19	1.13506324503105e-16
ENSG00000160285.ENSG00000235878.47	ENSG00000160285+ENSG00000235878	chr21	dexseq_prepare_annotation2.py	exon	.	-	.		24	1.36080603900668e-18	1.63645958089042e-16
ENSG00000124942.21	ENSG00000124942	chr11	dexseq_prepare_annotation2.py	exon	.	-	.	AHNAK	8	1.67476890121371e-18	1.98639405328286e-16
ENSG00000133226.69	ENSG00000133226	chr1	dexseq_prepare_annotation2.py	exon	.	+	.	SRRM1	34	1.68103109962123e-18	1.98639405328286e-16
ENSG00000272084.ENSG00000127481.153	ENSG00000272084+ENSG00000127481	chr1	dexseq_prepare_annotation2.py	exon	.	-	.		119	1.97939647465634e-18	2.31879471500905e-16
ENSG00000170921.43	ENSG00000170921	chr17	dexseq_prepare_annotation2.py	exon	.	+	.	TANC2	16	2.08075050162234e-18	2.41669389457658e-16
ENSG00000137752.ENSG00000204397.ENSG00000255221.48	ENSG00000137752+ENSG00000204397+ENSG00000255221	chr11	dexseq_prepare_annotation2.py	exon	.	-	.		10	2.56365323317441e-18	2.95232913437348e-16
ENSG00000165138.32	ENSG00000165138	chr9	dexseq_prepare_annotation2.py	exon	.	-	.	ANKS6	12	2.96117955919456e-18	3.38146798570545e-16
ENSG00000074181.41	ENSG00000074181	chr19	dexseq_prepare_annotation2.py	exon	.	-	.	NOTCH3	41	3.69716540054945e-18	4.18673171900554e-16
ENSG00000148337.72	ENSG00000148337	chr9	dexseq_prepare_annotation2.py	exon	.	-	.	CIZ1	53	4.38387970523792e-18	4.9233505218577e-16
ENSG00000010438.20	ENSG00000010438	chr9	dexseq_prepare_annotation2.py	exon	.	+	.	PRSS3	15	4.49762976696059e-18	5.00969597567438e-16
ENSG00000229807.29	ENSG00000229807	chrX	dexseq_prepare_annotation2.py	exon	.	-	.	XIST	18	5.06397260678818e-18	5.59466046777598e-16
ENSG00000166535.32	ENSG00000166535	chr12	dexseq_prepare_annotation2.py	exon	.	+	.	A2ML1	20	5.31615190215222e-18	5.78219682969503e-16
ENSG00000213599.ENSG00000261052.ENSG00000132207.45	ENSG00000213599+ENSG00000261052+ENSG00000132207	chr16	dexseq_prepare_annotation2.py	exon	.	+	.		11	5.33648519357217e-18	5.78219682969503e-16
ENSG00000108774.ENSG00000108773.ENSG00000267261.55	ENSG00000108774+ENSG00000108773+ENSG00000267261	chr17	dexseq_prepare_annotation2.py	exon	.	-	.		31	5.36137170168205e-18	5.78219682969503e-16
ENSG00000236107.28	ENSG00000236107	chr2	dexseq_prepare_annotation2.py	exon	.	+	.	AC010127.3	22	5.98719346892785e-18	6.4062970117528e-16
ENSG00000166311.32	ENSG00000166311	chr11	dexseq_prepare_annotation2.py	exon	.	+	.	SMPD1	10	7.10342065164841e-18	7.54127994025392e-16
ENSG00000151576.42	ENSG00000151576	chr3	dexseq_prepare_annotation2.py	exon	.	+	.	QTRTD1	29	7.51372105011086e-18	7.91503529844624e-16
ENSG00000147099.36	ENSG00000147099	chrX	dexseq_prepare_annotation2.py	exon	.	-	.	HDAC8	27	7.878474897733e-18	8.18410479986876e-16
ENSG00000104365.82	ENSG00000104365	chr8	dexseq_prepare_annotation2.py	exon	.	+	.	IKBKB	46	7.88959988801831e-18	8.18410479986876e-16
ENSG00000090621.29	ENSG00000090621	chr1	dexseq_prepare_annotation2.py	exon	.	-	.	PABPC4	14	8.7693027507076e-18	9.02773144540649e-16
ENSG00000116128.13	ENSG00000116128	chr1	dexseq_prepare_annotation2.py	exon	.	+	.	BCL9	13	9.36832829473259e-18	9.57189572910686e-16
ENSG00000255429.ENSG00000086991.45	ENSG00000255429+ENSG00000086991	chr11	dexseq_prepare_annotation2.py	exon	.	-	.		26	1.38754004444332e-17	1.40711057193584e-15
ENSG00000139132.60	ENSG00000139132	chr12	dexseq_prepare_annotation2.py	exon	.	+	.	FGD4	8	2.08954411720751e-17	2.10331963027651e-15
ENSG00000226803.35	ENSG00000226803	chr6	dexseq_prepare_annotation2.py	exon	.	-	.	RP11-203B9.4	19	3.15431847014976e-17	3.15176718315184e-15
ENSG00000128886.ENSG00000262560.ENSG00000184716.55	ENSG00000128886+ENSG00000262560+ENSG00000184716	chr15	dexseq_prepare_annotation2.py	exon	.	-	.		9	3.32074801333052e-17	3.29384268271156e-15
ENSG00000150712.26	ENSG00000150712	chr5	dexseq_prepare_annotation2.py	exon	.	-	.	MTMR12	19	4.68111149241617e-17	4.60953797611908e-15
ENSG00000099251.19	ENSG00000099251	chr10	dexseq_prepare_annotation2.py	exon	.	+	.	HSD17B7P2	14	4.73200881166032e-17	4.62613436990303e-15
ENSG00000175166.68	ENSG00000175166	chr3	dexseq_prepare_annotation2.py	exon	.	+	.	PSMD2	48	5.98917890443419e-17	5.81335372373973e-15
ENSG00000205944.22	ENSG00000205944	chrY	dexseq_prepare_annotation2.py	exon	.	+	.	DAZ2	14	7.57156654004983e-17	7.29716437678987e-15
ENSG00000142512.33	ENSG00000142512	chr19	dexseq_prepare_annotation2.py	exon	.	-	.	SIGLEC10	24	8.44648411466088e-17	8.08304736860047e-15
ENSG00000250571.ENSG00000181638.ENSG00000264668.37	ENSG00000250571+ENSG00000181638+ENSG00000264668	chr8	dexseq_prepare_annotation2.py	exon	.	+	.		23	9.41162779317149e-17	8.94367902667185e-15
ENSG00000198626.121	ENSG00000198626	chr1	dexseq_prepare_annotation2.py	exon	.	+	.	RYR2	32	1.16628965311371e-16	1.10060486778904e-14
ENSG00000214717.ENSG00000169084.29	ENSG00000214717+ENSG00000169084	chrX	dexseq_prepare_annotation2.py	exon	.	-	.		8	2.73436204503729e-16	2.55773134836048e-14
ENSG00000187736.ENSG00000213901.77	ENSG00000187736+ENSG00000213901	chr2	dexseq_prepare_annotation2.py	exon	.	-	.		45	2.74802249511097e-16	2.55773134836048e-14
ENSG00000200469.ENSG00000163644.30	ENSG00000200469+ENSG00000163644	chr4	dexseq_prepare_annotation2.py	exon	.	-	.		16	3.73159302332055e-16	3.44956582271449e-14
ENSG00000130827.29	ENSG00000130827	chrX	dexseq_prepare_annotation2.py	exon	.	+	.	PLXNA3	9	3.7845284444764e-16	3.47486196162094e-14
ENSG00000135250.48	ENSG00000135250	chr7	dexseq_prepare_annotation2.py	exon	.	-	.	SRPK2	23	7.02269418389811e-16	6.38299865329993e-14
ENSG00000156858.38	ENSG00000156858	chr16	dexseq_prepare_annotation2.py	exon	.	+	.	PRR14	8	7.0457708293104e-16	6.38299865329993e-14
ENSG00000127586.72	ENSG00000127586	chr16	dexseq_prepare_annotation2.py	exon	.	+	.	CHTF18	30	7.46736513940876e-16	6.72013409797521e-14
ENSG00000138074.58	ENSG00000138074	chr2	dexseq_prepare_annotation2.py	exon	.	-	.	SLC5A6	27	7.58954974984931e-16	6.78515733886199e-14
ENSG00000149260.28	ENSG00000149260	chr11	dexseq_prepare_annotation2.py	exon	.	+	.	CAPN5	3	9.52335714703199e-16	8.45835949483776e-14
ENSG00000198130.41	ENSG00000198130	chr2	dexseq_prepare_annotation2.py	exon	.	-	.	HIBCH	24	1.04205195939354e-15	9.19509355597328e-14
ENSG00000126005.ENSG00000088298.ENSG00000261582.ENSG00000242372.60	ENSG00000126005+ENSG00000088298+ENSG00000261582+ENSG00000242372	chr20	dexseq_prepare_annotation2.py	exon	.	-	.		40	1.08512297909808e-15	9.51337816965411e-14
ENSG00000268614.ENSG00000090674.ENSG00000032444.122	ENSG00000268614+ENSG00000090674+ENSG00000032444	chr19	dexseq_prepare_annotation2.py	exon	.	+	.		20	1.12019233022101e-15	9.72310689067086e-14
ENSG00000221968.44	ENSG00000221968	chr11	dexseq_prepare_annotation2.py	exon	.	-	.	FADS3	20	1.12987518473912e-15	9.72310689067086e-14
ENSG00000105197.47	ENSG00000105197	chr19	dexseq_prepare_annotation2.py	exon	.	+	.	TIMM50	14	1.13051062530429e-15	9.72310689067086e-14
ENSG00000105726.60	ENSG00000105726	chr19	dexseq_prepare_annotation2.py	exon	.	-	.	ATP13A1	15	1.34833210241173e-15	1.15235754337566e-13
ENSG00000156113.68	ENSG00000156113	chr10	dexseq_prepare_annotation2.py	exon	.	-	.	KCNMA1	31	1.42009022557305e-15	1.19899166761376e-13
ENSG00000164946.50	ENSG00000164946	chr9	dexseq_prepare_annotation2.py	exon	.	-	.	FREM1	22	1.42054351671069e-15	1.19899166761376e-13
ENSG00000104419.71	ENSG00000104419	chr8	dexseq_prepare_annotation2.py	exon	.	-	.	NDRG1	46	1.57274547562924e-15	1.31926162150159e-13
ENSG00000142945.25	ENSG00000142945	chr1	dexseq_prepare_annotation2.py	exon	.	+	.	KIF2C	12	1.58583123078987e-15	1.32207733712905e-13
ENSG00000100949.67	ENSG00000100949	chr14	dexseq_prepare_annotation2.py	exon	.	-	.	RABGGTA	31	1.60208255875225e-15	1.32748170066368e-13
ENSG00000261487.ENSG00000175938.ENSG00000099364.16	ENSG00000261487+ENSG00000175938+ENSG00000099364	chr16	dexseq_prepare_annotation2.py	exon	.	+	.		8	1.71650635575086e-15	1.41367302232112e-13
ENSG00000059769.ENSG00000244115.ENSG00000242616.15	ENSG00000059769+ENSG00000244115+ENSG00000242616	chr9	dexseq_prepare_annotation2.py	exon	.	+	.		10	2.11050390821555e-15	1.72768901257476e-13
ENSG00000116337.74	ENSG00000116337	chr1	dexseq_prepare_annotation2.py	exon	.	+	.	AMPD2	40	2.96730658013044e-15	2.41453467768818e-13
ENSG00000221978.53	ENSG00000221978	chr1	dexseq_prepare_annotation2.py	exon	.	-	.	CCNL2	13	3.00844603535151e-15	2.43343887942808e-13
ENSG00000178057.17	ENSG00000178057	chr3	dexseq_prepare_annotation2.py	exon	.	+	.	NDUFAF3	11	3.21346400928532e-15	2.58389126758451e-13
ENSG00000263053.ENSG00000171282.43	ENSG00000263053+ENSG00000171282	chr17	dexseq_prepare_annotation2.py	exon	.	+	.		26	3.30923687593745e-15	2.64524822983023e-13
ENSG00000222750.ENSG00000103534.38	ENSG00000222750+ENSG00000103534	chr16	dexseq_prepare_annotation2.py	exon	.	+	.		25	3.42534470005053e-15	2.7220473174846e-13
ENSG00000100201.37	ENSG00000100201	chr22	dexseq_prepare_annotation2.py	exon	.	-	.	DDX17	25	3.81234850857812e-15	3.00651094114014e-13
ENSG00000181827.21	ENSG00000181827	chr15	dexseq_prepare_annotation2.py	exon	.	-	.	RFX7	7	3.82755458692504e-15	3.00651094114014e-13
ENSG00000143862.11	ENSG00000143862	chr1	dexseq_prepare_annotation2.py	exon	.	-	.	ARL8A	5	3.94302467609452e-15	3.0794116277844e-13
ENSG00000181135.70	ENSG00000181135	chr8	dexseq_prepare_annotation2.py	exon	.	+	.	ZNF707	22	4.85997227552955e-15	3.77383790012406e-13
ENSG00000166669.43	ENSG00000166669	chr16	dexseq_prepare_annotation2.py	exon	.	+	.	ATF7IP2	21	5.55779745645843e-15	4.29118804748941e-13
ENSG00000255243.ENSG00000134343.38	ENSG00000255243+ENSG00000134343	chr11	dexseq_prepare_annotation2.py	exon	.	+	.		37	6.05700074020342e-15	4.65020243269064e-13
ENSG00000185122.38	ENSG00000185122	chr8	dexseq_prepare_annotation2.py	exon	.	+	.	HSF1	23	6.39770509632457e-15	4.8841805929188e-13
ENSG00000177674.35	ENSG00000177674	chr1	dexseq_prepare_annotation2.py	exon	.	+	.	AGTRAP	17	6.80565628265384e-15	5.1665957108929e-13
ENSG00000171132.51	ENSG00000171132	chr2	dexseq_prepare_annotation2.py	exon	.	+	.	PRKCE	10	8.84081483098366e-15	6.67432404101316e-13
ENSG00000125462.62	ENSG00000125462	chr1	dexseq_prepare_annotation2.py	exon	.	-	.	C1orf61	32	9.56360937171936e-15	7.18010429570687e-13
ENSG00000181355.55	ENSG00000181355	chr6	dexseq_prepare_annotation2.py	exon	.	-	.	OFCC1	11	1.24168317179718e-14	9.27100693491859e-13
ENSG00000100239.29	ENSG00000100239	chr22	dexseq_prepare_annotation2.py	exon	.	+	.	PPP6R2	17	1.27782594065742e-14	9.48873044130802e-13
ENSG00000175198.32	ENSG00000175198	chr13	dexseq_prepare_annotation2.py	exon	.	+	.	PCCA	21	1.49698200642762e-14	1.10557002637744e-12
ENSG00000205744.57	ENSG00000205744	chr19	dexseq_prepare_annotation2.py	exon	.	-	.	DENND1C	28	1.61968187077357e-14	1.18972199686173e-12
ENSG00000188690.31	ENSG00000188690	chr10	dexseq_prepare_annotation2.py	exon	.	-	.	UROS	22	1.76236245401964e-14	1.28756684879962e-12
ENSG00000012061.30	ENSG00000012061	chr19	dexseq_prepare_annotation2.py	exon	.	-	.	ERCC1	24	2.47172407269832e-14	1.79616355208008e-12
ENSG00000168397.53	ENSG00000168397	chr2	dexseq_prepare_annotation2.py	exon	.	+	.	ATG4B	41	2.77983283736203e-14	2.00931640568685e-12
ENSG00000205352.ENSG00000257379.ENSG00000197111.104	ENSG00000205352+ENSG00000257379+ENSG00000197111	chr12	dexseq_prepare_annotation2.py	exon	.	+	.		30	2.87289650230242e-14	2.06559738464484e-12
ENSG00000147419.28	ENSG00000147419	chr8	dexseq_prepare_annotation2.py	exon	.	-	.	CCDC25	12	3.00667164112254e-14	2.15040320690601e-12
ENSG00000003756.ENSG00000004534.144	ENSG00000003756+ENSG00000004534	chr3	dexseq_prepare_annotation2.py	exon	.	+	.		47	3.32241936514619e-14	2.36378831167391e-12
ENSG00000261360.9	ENSG00000261360	chr5	dexseq_prepare_annotation2.py	exon	.	-	.	CTD-2165H16.4	5	3.60794606702937e-14	2.55356141171157e-12
ENSG00000126822.31	ENSG00000126822	chr14	dexseq_prepare_annotation2.py	exon	.	+	.	PLEKHG3	25	3.99780641154993e-14	2.81482856614259e-12
ENSG00000265690.ENSG00000135722.ENSG00000102878.94	ENSG00000265690+ENSG00000135722+ENSG00000102878	chr16	dexseq_prepare_annotation2.py	exon	.	+	.		14	4.2926661048159e-14	3.00456215193604e-12
ENSG00000222326.ENSG00000149485.60	ENSG00000222326+ENSG00000149485	chr11	dexseq_prepare_annotation2.py	exon	.	-	.		7	4.3305480799366e-14	3.00456215193604e-12
ENSG00000159210.43	ENSG00000159210	chr17	dexseq_prepare_annotation2.py	exon	.	-	.	SNF8	18	4.33360940304264e-14	3.00456215193604e-12
ENSG00000104218.45	ENSG00000104218	chr8	dexseq_prepare_annotation2.py	exon	.	+	.	CSPP1	22	4.50825856573212e-14	3.10362341304671e-12
ENSG00000141738.46	ENSG00000141738	chr17	dexseq_prepare_annotation2.py	exon	.	+	.	GRB7	27	4.52216819326844e-14	3.10362341304671e-12
ENSG00000256453.ENSG00000170445.31	ENSG00000256453+ENSG00000170445	chr5	dexseq_prepare_annotation2.py	exon	.	-	.		2	5.63149031647214e-14	3.8455438146e-12
ENSG00000163520.31	ENSG00000163520	chr3	dexseq_prepare_annotation2.py	exon	.	+	.	FBLN2	15	5.95009694137664e-14	4.04279336681836e-12
ENSG00000142675.50	ENSG00000142675	chr1	dexseq_prepare_annotation2.py	exon	.	+	.	CNKSR1	20	6.01865815424582e-14	4.06903212229087e-12
ENSG00000159640.ENSG00000224353.ENSG00000264813.67	ENSG00000159640+ENSG00000224353+ENSG00000264813	chr17	dexseq_prepare_annotation2.py	exon	.	+	.		46	6.51563633243076e-14	4.38321693670305e-12
ENSG00000075292.88	ENSG00000075292	chr2	dexseq_prepare_annotation2.py	exon	.	+	.	ZNF638	49	6.69860922679777e-14	4.48410841295344e-12
ENSG00000103671.28	ENSG00000103671	chr15	dexseq_prepare_annotation2.py	exon	.	+	.	TRIP4	13	6.9559383890235e-14	4.63354150825688e-12
ENSG00000125166.22	ENSG00000125166	chr16	dexseq_prepare_annotation2.py	exon	.	-	.	GOT2	12	7.53564282891257e-14	4.99521221473624e-12
ENSG00000074071.6	ENSG00000074071	chr16	dexseq_prepare_annotation2.py	exon	.	-	.	MRPS34	7	7.84869951633306e-14	5.17747464696359e-12
ENSG00000244045.ENSG00000258924.ENSG00000264302.ENSG00000004139.57	ENSG00000244045+ENSG00000258924+ENSG00000264302+ENSG00000004139	chr17	dexseq_prepare_annotation2.py	exon	.	+	.		35	8.21189410518247e-14	5.39089028962921e-12
ENSG00000271793.ENSG00000135317.ENSG00000135316.86	ENSG00000271793+ENSG00000135317+ENSG00000135316	chr6	dexseq_prepare_annotation2.py	exon	.	-	.		43	8.25347005667175e-14	5.39213483654387e-12
ENSG00000229688.14	ENSG00000229688	chr7	dexseq_prepare_annotation2.py	exon	.	+	.	ISPD-AS1	5	8.40212023489777e-14	5.46298621397253e-12
ENSG00000147642.66	ENSG00000147642	chr8	dexseq_prepare_annotation2.py	exon	.	-	.	SYBU	39	8.50567703143271e-14	5.50398310381615e-12
ENSG00000170421.48	ENSG00000170421	chr12	dexseq_prepare_annotation2.py	exon	.	-	.	KRT8	30	1.01701129640003e-13	6.54984194634124e-12
ENSG00000226995.17	ENSG00000226995	chr20	dexseq_prepare_annotation2.py	exon	.	-	.	LINC00658	13	1.02553745560355e-13	6.57359834160218e-12
ENSG00000008710.140	ENSG00000008710	chr16	dexseq_prepare_annotation2.py	exon	.	-	.	PKD1	71	1.08014414246626e-13	6.8911167849643e-12
ENSG00000131037.57	ENSG00000131037	chr19	dexseq_prepare_annotation2.py	exon	.	+	.	EPS8L1	39	1.20522170902495e-13	7.65315785230844e-12
ENSG00000173406.ENSG00000162600.75	ENSG00000173406+ENSG00000162600	chr1	dexseq_prepare_annotation2.py	exon	.	-	.		52	1.25022359544908e-13	7.9019946225849e-12
ENSG00000204531.14	ENSG00000204531	chr6	dexseq_prepare_annotation2.py	exon	.	-	.	POU5F1	6	1.50835405896869e-13	9.48936264228033e-12
ENSG00000166313.50	ENSG00000166313	chr11	dexseq_prepare_annotation2.py	exon	.	-	.	APBB1	41	1.56996715906466e-13	9.81300020176568e-12
ENSG00000178252.ENSG00000178467.86	ENSG00000178252+ENSG00000178467	chr3	dexseq_prepare_annotation2.py	exon	.	+	.		19	1.57423949075349e-13	9.81300020176568e-12
ENSG00000001630.ENSG00000240720.34	ENSG00000001630+ENSG00000240720	chr7	dexseq_prepare_annotation2.py	exon	.	-	.		12	1.6067236865967e-13	9.96975715852173e-12
ENSG00000136997.15	ENSG00000136997	chr8	dexseq_prepare_annotation2.py	exon	.	+	.	MYC	14	1.6640279657072e-13	1.02783981936341e-11
ENSG00000066926.11	ENSG00000066926	chr18	dexseq_prepare_annotation2.py	exon	.	-	.	FECH	9	1.72865589062184e-13	1.06292782342354e-11
ENSG00000140678.46	ENSG00000140678	chr16	dexseq_prepare_annotation2.py	exon	.	+	.	ITGAX	20	1.88255627275112e-13	1.15234491848716e-11
ENSG00000143761.ENSG00000264944.27	ENSG00000143761+ENSG00000264944	chr1	dexseq_prepare_annotation2.py	exon	.	+	.		24	2.40301368615539e-13	1.46432973009711e-11
ENSG00000174744.17	ENSG00000174744	chr11	dexseq_prepare_annotation2.py	exon	.	-	.	BRMS1	8	2.49412308585149e-13	1.51306422382303e-11
ENSG00000074319.ENSG00000256464.37	ENSG00000074319+ENSG00000256464	chr11	dexseq_prepare_annotation2.py	exon	.	-	.		10	3.74670653419849e-13	2.26284422636548e-11
ENSG00000141519.34	ENSG00000141519	chr17	dexseq_prepare_annotation2.py	exon	.	+	.	CCDC40	20	3.97105693355969e-13	2.3877297641656e-11
ENSG00000198632.ENSG00000174368.32	ENSG00000198632+ENSG00000174368	chr7	dexseq_prepare_annotation2.py	exon	.	-	.		24	4.0058267102491e-13	2.39802551390199e-11
ENSG00000140575.74	ENSG00000140575	chr15	dexseq_prepare_annotation2.py	exon	.	+	.	IQGAP1	56	4.29082470893125e-13	2.55736916533626e-11
ENSG00000116809.22	ENSG00000116809	chr1	dexseq_prepare_annotation2.py	exon	.	-	.	ZBTB17	12	5.06970624420327e-13	3.00839467914752e-11
ENSG00000068878.66	ENSG00000068878	chr2	dexseq_prepare_annotation2.py	exon	.	-	.	PSME4	14	5.29131701573381e-13	3.12624812725247e-11
ENSG00000116641.64	ENSG00000116641	chr1	dexseq_prepare_annotation2.py	exon	.	-	.	DOCK7	26	5.58710240956499e-13	3.2867157854363e-11
ENSG00000134900.46	ENSG00000134900	chr13	dexseq_prepare_annotation2.py	exon	.	+	.	TPP2	37	5.61352417856616e-13	3.2880250026955e-11
ENSG00000198099.32	ENSG00000198099	chr4	dexseq_prepare_annotation2.py	exon	.	-	.	ADH4	27	6.27420752954623e-13	3.65923631412033e-11
ENSG00000111799.84	ENSG00000111799	chr6	dexseq_prepare_annotation2.py	exon	.	-	.	COL12A1	25	6.51097091680961e-13	3.76302607232819e-11
ENSG00000077157.ENSG00000232626.59	ENSG00000077157+ENSG00000232626	chr1	dexseq_prepare_annotation2.py	exon	.	+	.		33	6.53198742714302e-13	3.76302607232819e-11
ENSG00000265500.ENSG00000238917.ENSG00000161956.ENSG00000161960.ENSG00000129226.ENSG00000209582.ENSG00000264772.95	ENSG00000265500+ENSG00000238917+ENSG00000161956+ENSG00000161960+ENSG00000129226+ENSG00000209582+ENSG00000264772	chr17	dexseq_prepare_annotation2.py	exon	.	+	.		6	6.53524286606412e-13	3.76302607232819e-11
ENSG00000067369.62	ENSG00000067369	chr15	dexseq_prepare_annotation2.py	exon	.	-	.	TP53BP1	36	6.80039184020076e-13	3.89917825807967e-11
ENSG00000143322.29	ENSG00000143322	chr1	dexseq_prepare_annotation2.py	exon	.	-	.	ABL2	16	7.00682427186499e-13	4.00066113572998e-11
ENSG00000197358.5	ENSG00000197358	chr14	dexseq_prepare_annotation2.py	exon	.	+	.	BNIP3P1	5	7.17069222507986e-13	4.07709358354018e-11
ENSG00000100029.44	ENSG00000100029	chr22	dexseq_prepare_annotation2.py	exon	.	-	.	PES1	28	8.08986304034338e-13	4.58054786896776e-11
ENSG00000182568.ENSG00000131374.72	ENSG00000182568+ENSG00000131374	chr3	dexseq_prepare_annotation2.py	exon	.	-	.		4	8.24717962650233e-13	4.65024580682739e-11
ENSG00000114544.41	ENSG00000114544	chr3	dexseq_prepare_annotation2.py	exon	.	-	.	SLC41A3	9	8.80127946855106e-13	4.94217300405539e-11
ENSG00000140853.105	ENSG00000140853	chr16	dexseq_prepare_annotation2.py	exon	.	+	.	NLRC5	20	9.07309832671481e-13	5.07384087085298e-11
ENSG00000205517.ENSG00000187266.65	ENSG00000205517+ENSG00000187266	chr19	dexseq_prepare_annotation2.py	exon	.	-	.		28	9.68677697583108e-13	5.39482017723641e-11
ENSG00000151726.41	ENSG00000151726	chr4	dexseq_prepare_annotation2.py	exon	.	-	.	ACSL1	28	9.9405383907134e-13	5.51355004862875e-11
ENSG00000151651.44	ENSG00000151651	chr10	dexseq_prepare_annotation2.py	exon	.	-	.	ADAM8	18	1.02547008341304e-12	5.66468006646331e-11
ENSG00000138002.36	ENSG00000138002	chr2	dexseq_prepare_annotation2.py	exon	.	-	.	IFT172	16	1.03330343996801e-12	5.68484228571874e-11
ENSG00000168619.33	ENSG00000168619	chr8	dexseq_prepare_annotation2.py	exon	.	+	.	ADAM18	11	1.33170645301165e-12	7.29699959273201e-11
ENSG00000081479.75	ENSG00000081479	chr2	dexseq_prepare_annotation2.py	exon	.	-	.	LRP2	25	1.36103246097987e-12	7.42773900090582e-11
ENSG00000100297.37	ENSG00000100297	chr22	dexseq_prepare_annotation2.py	exon	.	+	.	MCM5	10	1.39762810987054e-12	7.59694735401232e-11
ENSG00000079785.36	ENSG00000079785	chr2	dexseq_prepare_annotation2.py	exon	.	+	.	DDX1	21	1.63308096114806e-12	8.80648316630793e-11
ENSG00000242086.ENSG00000215837.ENSG00000176945.136	ENSG00000242086+ENSG00000215837+ENSG00000176945	chr3	dexseq_prepare_annotation2.py	exon	.	+	.		41	1.63311042601339e-12	8.80648316630793e-11
ENSG00000013523.22	ENSG00000013523	chr14	dexseq_prepare_annotation2.py	exon	.	-	.	ANGEL1	16	1.64004211624016e-12	8.8089060543824e-11
ENSG00000067798.66	ENSG00000067798	chr12	dexseq_prepare_annotation2.py	exon	.	+	.	NAV3	9	1.66379981206144e-12	8.90132899452869e-11
ENSG00000161013.62	ENSG00000161013	chr5	dexseq_prepare_annotation2.py	exon	.	-	.	MGAT4B	29	1.69133406482904e-12	9.01315239488696e-11
ENSG00000040608.3	ENSG00000040608	chr22	dexseq_prepare_annotation2.py	exon	.	-	.	RTN4R	3	1.78231064165653e-12	9.43789647767283e-11
ENSG00000227028.38	ENSG00000227028	chr2	dexseq_prepare_annotation2.py	exon	.	+	.	SLC8A1-AS1	29	1.78492854129216e-12	9.43789647767283e-11
ENSG00000148120.64	ENSG00000148120	chr9	dexseq_prepare_annotation2.py	exon	.	+	.	C9orf3	37	1.96851708290007e-12	1.03682862943911e-10
ENSG00000181240.11	ENSG00000181240	chr19	dexseq_prepare_annotation2.py	exon	.	-	.	SLC25A41	5	1.97655361794438e-12	1.03704197352302e-10
ENSG00000129993.33	ENSG00000129993	chr16	dexseq_prepare_annotation2.py	exon	.	-	.	CBFA2T3	15	2.2992087341047e-12	1.20169028799034e-10
ENSG00000102103.35	ENSG00000102103	chrX	dexseq_prepare_annotation2.py	exon	.	+	.	PQBP1	13	2.46557603239177e-12	1.28370546759279e-10
ENSG00000103034.95	ENSG00000103034	chr16	dexseq_prepare_annotation2.py	exon	.	+	.	NDRG4	35	2.47847045396064e-12	1.28549370224699e-10
ENSG00000102901.95	ENSG00000102901	chr16	dexseq_prepare_annotation2.py	exon	.	-	.	CENPT	42	2.5310074696671e-12	1.30775135001164e-10
ENSG00000186635.ENSG00000214530.106	ENSG00000186635+ENSG00000214530	chr11	dexseq_prepare_annotation2.py	exon	.	-	.		34	2.71720402673896e-12	1.3986396030059e-10
ENSG00000104522.48	ENSG00000104522	chr8	dexseq_prepare_annotation2.py	exon	.	-	.	TSTA3	13	3.11163633597743e-12	1.59562362904141e-10
ENSG00000104325.48	ENSG00000104325	chr8	dexseq_prepare_annotation2.py	exon	.	+	.	DECR1	29	3.22197929070865e-12	1.64599536020451e-10
ENSG00000134602.11	ENSG00000134602	chrX	dexseq_prepare_annotation2.py	exon	.	+	.	MST4	5	3.26371948356976e-12	1.6610743094468e-10
ENSG00000125618.30	ENSG00000125618	chr2	dexseq_prepare_annotation2.py	exon	.	-	.	PAX8	8	3.42307061653047e-12	1.73567561970271e-10
ENSG00000006025.45	ENSG00000006025	chr17	dexseq_prepare_annotation2.py	exon	.	-	.	OSBPL7	17	3.70608224012638e-12	1.87219150784675e-10
ENSG00000148341.40	ENSG00000148341	chr9	dexseq_prepare_annotation2.py	exon	.	-	.	SH3GLB2	27	4.07327407594638e-12	2.05006375622353e-10
ENSG00000092094.42	ENSG00000092094	chr14	dexseq_prepare_annotation2.py	exon	.	-	.	OSGEP	26	4.14726514280638e-12	2.07521522656649e-10
ENSG00000148343.45	ENSG00000148343	chr9	dexseq_prepare_annotation2.py	exon	.	+	.	FAM73B	28	4.15379013633147e-12	2.07521522656649e-10
ENSG00000113594.37	ENSG00000113594	chr5	dexseq_prepare_annotation2.py	exon	.	-	.	LIFR	18	4.65179839281137e-12	2.31550506812871e-10
ENSG00000147996.78	ENSG00000147996	chr9	dexseq_prepare_annotation2.py	exon	.	-	.	CBWD5	37	4.82056540214308e-12	2.39075413320154e-10
ENSG00000177398.41	ENSG00000177398	chr21	dexseq_prepare_annotation2.py	exon	.	+	.	UMODL1	19	5.52375334490701e-12	2.72953760741605e-10
ENSG00000141627.58	ENSG00000141627	chr18	dexseq_prepare_annotation2.py	exon	.	-	.	DYM	23	5.93029722047731e-12	2.91981191771979e-10
ENSG00000254634.ENSG00000183336.ENSG00000261740.32	ENSG00000254634+ENSG00000183336+ENSG00000261740	chr16	dexseq_prepare_annotation2.py	exon	.	-	.		14	6.12983883255321e-12	3.00716172908179e-10
ENSG00000129270.21	ENSG00000129270	chr17	dexseq_prepare_annotation2.py	exon	.	-	.	MMP28	13	6.22538354834471e-12	3.0430480949085e-10
ENSG00000066427.ENSG00000259634.44	ENSG00000066427+ENSG00000259634	chr14	dexseq_prepare_annotation2.py	exon	.	-	.		5	6.49611617306024e-12	3.16400439697905e-10
ENSG00000100399.12	ENSG00000100399	chr22	dexseq_prepare_annotation2.py	exon	.	-	.	CHADL	12	7.9012760755502e-12	3.82483161443095e-10
ENSG00000151914.152	ENSG00000151914	chr6	dexseq_prepare_annotation2.py	exon	.	-	.	DST	66	7.90917421190005e-12	3.82483161443095e-10
ENSG00000174695.14	ENSG00000174695	chr5	dexseq_prepare_annotation2.py	exon	.	-	.	TMEM167A	10	8.11812747389134e-12	3.91195866108899e-10
ENSG00000090372.50	ENSG00000090372	chr19	dexseq_prepare_annotation2.py	exon	.	-	.	STRN4	12	8.71433078386234e-12	4.18441841066803e-10
ENSG00000010671.34	ENSG00000010671	chrX	dexseq_prepare_annotation2.py	exon	.	-	.	BTK	11	9.6666976162935e-12	4.62537865872579e-10
ENSG00000114857.52	ENSG00000114857	chr3	dexseq_prepare_annotation2.py	exon	.	+	.	NKTR	18	1.00898883215689e-11	4.81092955795788e-10
ENSG00000158186.20	ENSG00000158186	chr3	dexseq_prepare_annotation2.py	exon	.	+	.	MRAS	17	1.0958558646259e-11	5.20684802251795e-10
ENSG00000104299.53	ENSG00000104299	chr8	dexseq_prepare_annotation2.py	exon	.	-	.	INTS9	19	1.36838352215213e-11	6.4790814224827e-10
ENSG00000111199.18	ENSG00000111199	chr12	dexseq_prepare_annotation2.py	exon	.	-	.	TRPV4	9	1.40604673257206e-11	6.63429480865336e-10
ENSG00000213672.32	ENSG00000213672	chr3	dexseq_prepare_annotation2.py	exon	.	-	.	NCKIPSD	11	1.44411836055522e-11	6.7903544642162e-10
ENSG00000114209.28	ENSG00000114209	chr3	dexseq_prepare_annotation2.py	exon	.	-	.	PDCD10	14	1.6059403461449e-11	7.5144781229222e-10
ENSG00000127463.53	ENSG00000127463	chr1	dexseq_prepare_annotation2.py	exon	.	-	.	EMC1	26	1.60917884595655e-11	7.5144781229222e-10
ENSG00000164929.17	ENSG00000164929	chr8	dexseq_prepare_annotation2.py	exon	.	+	.	BAALC	11	1.61580511941778e-11	7.51958074238639e-10
ENSG00000197102.99	ENSG00000197102	chr14	dexseq_prepare_annotation2.py	exon	.	+	.	DYNC1H1	37	1.90237202985711e-11	8.82298072140896e-10
ENSG00000172765.28	ENSG00000172765	chr3	dexseq_prepare_annotation2.py	exon	.	-	.	TMCC1	10	1.98515382839821e-11	9.17559706602152e-10
ENSG00000158201.24	ENSG00000158201	chr18	dexseq_prepare_annotation2.py	exon	.	-	.	ABHD3	10	2.04375870929137e-11	9.41445325442724e-10
ENSG00000100298.11	ENSG00000100298	chr22	dexseq_prepare_annotation2.py	exon	.	+	.	APOBEC3H	8	2.10641420246121e-11	9.67029141798831e-10
ENSG00000198561.ENSG00000213593.ENSG00000211450.ENSG00000254732.ENSG00000254462.80	ENSG00000198561+ENSG00000213593+ENSG00000211450+ENSG00000254732+ENSG00000254462	chr11	dexseq_prepare_annotation2.py	exon	.	+	.		34	2.12586818087625e-11	9.7267416531742e-10
ENSG00000085552.23	ENSG00000085552	chr1	dexseq_prepare_annotation2.py	exon	.	-	.	IGSF9	19	2.23517716357562e-11	1.0192557877795e-09
ENSG00000170004.75	ENSG00000170004	chr17	dexseq_prepare_annotation2.py	exon	.	+	.	CHD3	50	2.43200211960463e-11	1.10530022753536e-09
ENSG00000117523.55	ENSG00000117523	chr1	dexseq_prepare_annotation2.py	exon	.	+	.	PRRC2C	28	2.49685342100634e-11	1.1309913712685e-09
ENSG00000125247.37	ENSG00000125247	chr13	dexseq_prepare_annotation2.py	exon	.	-	.	TMTC4	20	2.58391622672327e-11	1.16653945531371e-09
ENSG00000021776.44	ENSG00000021776	chr15	dexseq_prepare_annotation2.py	exon	.	-	.	AQR	6	2.65119777114353e-11	1.19295120900892e-09
ENSG00000186792.ENSG00000243477.ENSG00000214706.37	ENSG00000186792+ENSG00000243477+ENSG00000214706	chr3	dexseq_prepare_annotation2.py	exon	.	-	.		10	2.78339114356443e-11	1.24774337528406e-09
ENSG00000174483.ENSG00000254986.ENSG00000256349.123	ENSG00000174483+ENSG00000254986+ENSG00000256349	chr11	dexseq_prepare_annotation2.py	exon	.	+	.		35	2.79133112139491e-11	1.24774337528406e-09
ENSG00000068781.ENSG00000243244.ENSG00000242441.46	ENSG00000068781+ENSG00000243244+ENSG00000242441	chr2	dexseq_prepare_annotation2.py	exon	.	+	.		20	3.20516222321233e-11	1.4280311295486e-09
ENSG00000231889.28	ENSG00000231889	chr6	dexseq_prepare_annotation2.py	exon	.	+	.	TRAF3IP2-AS1	19	3.49489236178e-11	1.5520291602689e-09
ENSG00000107614.28	ENSG00000107614	chr10	dexseq_prepare_annotation2.py	exon	.	-	.	TRDMT1	10	3.54197919466468e-11	1.56781613277845e-09
ENSG00000099622.103	ENSG00000099622	chr19	dexseq_prepare_annotation2.py	exon	.	+	.	CIRBP	32	3.70411784570039e-11	1.63426160406567e-09
ENSG00000226249.1	ENSG00000226249	chr6	dexseq_prepare_annotation2.py	exon	.	-	.	RP11-307P5.2	2	3.71690638063097e-11	1.63459678985095e-09
ENSG00000105609.35	ENSG00000105609	chr19	dexseq_prepare_annotation2.py	exon	.	-	.	LILRB5	17	3.90089812364742e-11	1.70997756781435e-09
ENSG00000103024.31	ENSG00000103024	chr16	dexseq_prepare_annotation2.py	exon	.	-	.	NME3	17	3.95334399322592e-11	1.72739522585039e-09
ENSG00000177694.38	ENSG00000177694	chr3	dexseq_prepare_annotation2.py	exon	.	+	.	NAALADL2	20	4.95590829098913e-11	2.158520441226e-09
ENSG00000161016.38	ENSG00000161016	chr8	dexseq_prepare_annotation2.py	exon	.	-	.	RPL8	20	5.26967896397507e-11	2.28784880004656e-09
ENSG00000263072.27	ENSG00000263072	chr16	dexseq_prepare_annotation2.py	exon	.	-	.	RP11-473M20.14	26	5.47635998440689e-11	2.37000814739188e-09
ENSG00000233766.29	ENSG00000233766	chr2	dexseq_prepare_annotation2.py	exon	.	+	.	AC098617.1	13	5.71948058278249e-11	2.46736576633115e-09
ENSG00000127445.28	ENSG00000127445	chr19	dexseq_prepare_annotation2.py	exon	.	+	.	PIN1	12	5.99332015842015e-11	2.57731733015099e-09
ENSG00000104375.54	ENSG00000104375	chr8	dexseq_prepare_annotation2.py	exon	.	-	.	STK3	28	6.33891666406535e-11	2.71733560088278e-09
ENSG00000166748.30	ENSG00000166748	chr15	dexseq_prepare_annotation2.py	exon	.	+	.	AGBL1	14	6.61476690286124e-11	2.82666878751514e-09
ENSG00000148803.16	ENSG00000148803	chr10	dexseq_prepare_annotation2.py	exon	.	-	.	FUOM	12	7.05942436240682e-11	3.00722625895756e-09
ENSG00000125633.37	ENSG00000125633	chr2	dexseq_prepare_annotation2.py	exon	.	-	.	CCDC93	29	7.37645090169225e-11	3.13245597822175e-09
ENSG00000068793.51	ENSG00000068793	chr15	dexseq_prepare_annotation2.py	exon	.	+	.	CYFIP1	26	7.48359120563185e-11	3.15881046174342e-09
ENSG00000149972.32	ENSG00000149972	chr11	dexseq_prepare_annotation2.py	exon	.	+	.	CNTN5	23	7.48500234514226e-11	3.15881046174342e-09
ENSG00000003987.9	ENSG00000003987	chr8	dexseq_prepare_annotation2.py	exon	.	-	.	MTMR7	7	8.41533221238196e-11	3.54043187102348e-09
ENSG00000068724.20	ENSG00000068724	chr2	dexseq_prepare_annotation2.py	exon	.	+	.	TTC7A	14	9.07506249377041e-11	3.80620445147673e-09
ENSG00000184247.ENSG00000167291.34	ENSG00000184247+ENSG00000167291	chr17	dexseq_prepare_annotation2.py	exon	.	-	.		11	9.87853891802148e-11	4.1304450879075e-09
ENSG00000213780.ENSG00000137411.48	ENSG00000213780+ENSG00000137411	chr6	dexseq_prepare_annotation2.py	exon	.	+	.		7	1.01183984833916e-10	4.21775818990208e-09
ENSG00000133107.28	ENSG00000133107	chr13	dexseq_prepare_annotation2.py	exon	.	-	.	TRPC4	5	1.03903092485578e-10	4.31785664766519e-09
ENSG00000092108.64	ENSG00000092108	chr14	dexseq_prepare_annotation2.py	exon	.	+	.	SCFD1	28	1.06097887264101e-10	4.39562253058495e-09
ENSG00000135218.32	ENSG00000135218	chr7	dexseq_prepare_annotation2.py	exon	.	+	.	CD36	3	1.10952315768084e-10	4.58276905462763e-09
ENSG00000267360.ENSG00000245680.ENSG00000196967.54	ENSG00000267360+ENSG00000245680+ENSG00000196967	chr19	dexseq_prepare_annotation2.py	exon	.	-	.		35	1.2785353602131e-10	5.26485363937449e-09
ENSG00000174871.18	ENSG00000174871	chr11	dexseq_prepare_annotation2.py	exon	.	+	.	CNIH2	12	1.29933012773837e-10	5.33431936732227e-09
ENSG00000035928.50	ENSG00000035928	chr4	dexseq_prepare_annotation2.py	exon	.	-	.	RFC1	8	1.44289691669528e-10	5.90588138583501e-09
ENSG00000140943.52	ENSG00000140943	chr16	dexseq_prepare_annotation2.py	exon	.	-	.	MBTPS1	32	1.51072042866159e-10	6.16491889041511e-09
ENSG00000140009.ENSG00000214770.43	ENSG00000140009+ENSG00000214770	chr14	dexseq_prepare_annotation2.py	exon	.	-	.		25	1.51951325642126e-10	6.18223522200854e-09
ENSG00000183773.ENSG00000099949.126	ENSG00000183773+ENSG00000099949	chr22	dexseq_prepare_annotation2.py	exon	.	+	.		50	1.54542384980016e-10	6.26888498356248e-09
ENSG00000030582.56	ENSG00000030582	chr17	dexseq_prepare_annotation2.py	exon	.	+	.	GRN	38	1.57273701181439e-10	6.36069144450765e-09
ENSG00000074201.26	ENSG00000074201	chr11	dexseq_prepare_annotation2.py	exon	.	-	.	CLNS1A	6	1.58598152470291e-10	6.39522342409135e-09
ENSG00000053747.89	ENSG00000053747	chr18	dexseq_prepare_annotation2.py	exon	.	+	.	LAMA3	38	1.62329271650502e-10	6.5263090901144e-09
ENSG00000132635.13	ENSG00000132635	chr20	dexseq_prepare_annotation2.py	exon	.	-	.	PCED1A	3	1.65354781252592e-10	6.62833664437012e-09
ENSG00000113368.28	ENSG00000113368	chr5	dexseq_prepare_annotation2.py	exon	.	+	.	LMNB1	22	1.68260984154432e-10	6.72499562845462e-09
ENSG00000106571.24	ENSG00000106571	chr7	dexseq_prepare_annotation2.py	exon	.	-	.	GLI3	18	1.7646804375559e-10	7.03232916889945e-09
ENSG00000142453.30	ENSG00000142453	chr19	dexseq_prepare_annotation2.py	exon	.	+	.	CARM1	14	1.79678216127218e-10	7.13931952910164e-09
ENSG00000085998.49	ENSG00000085998	chr1	dexseq_prepare_annotation2.py	exon	.	-	.	POMGNT1	23	1.80675256244808e-10	7.15800599740728e-09
ENSG00000265381.ENSG00000162734.13	ENSG00000265381+ENSG00000162734	chr1	dexseq_prepare_annotation2.py	exon	.	+	.		6	1.87279872672374e-10	7.39809938879328e-09
ENSG00000261377.ENSG00000256951.ENSG00000232431.33	ENSG00000261377+ENSG00000256951+ENSG00000232431	chr15	dexseq_prepare_annotation2.py	exon	.	+	.		10	1.90563270521909e-10	7.50598342933975e-09
ENSG00000168542.53	ENSG00000168542	chr2	dexseq_prepare_annotation2.py	exon	.	+	.	COL3A1	6	1.95446207324672e-10	7.67606506166175e-09
ENSG00000104880.ENSG00000268861.ENSG00000263264.43	ENSG00000104880+ENSG00000268861+ENSG00000263264	chr19	dexseq_prepare_annotation2.py	exon	.	+	.		21	2.11640593446825e-10	8.28813839870003e-09
ENSG00000163481.23	ENSG00000163481	chr2	dexseq_prepare_annotation2.py	exon	.	-	.	RNF25	5	2.19333897333097e-10	8.56473658292946e-09
ENSG00000134376.34	ENSG00000134376	chr1	dexseq_prepare_annotation2.py	exon	.	+	.	CRB1	26	2.21127236843259e-10	8.61002298413481e-09
ENSG00000223745.70	ENSG00000223745	chr1	dexseq_prepare_annotation2.py	exon	.	-	.	RP4-717I23.3	54	2.26174120345334e-10	8.7813717753507e-09
ENSG00000175575.43	ENSG00000175575	chr11	dexseq_prepare_annotation2.py	exon	.	+	.	PAAF1	38	2.31487794364479e-10	8.96207304164931e-09
ENSG00000138448.32	ENSG00000138448	chr2	dexseq_prepare_annotation2.py	exon	.	+	.	ITGAV	20	2.3286967166496e-10	8.97662985200651e-09
ENSG00000068971.22	ENSG00000068971	chr11	dexseq_prepare_annotation2.py	exon	.	+	.	PPP2R5B	11	2.33627487898374e-10	8.97662985200651e-09
ENSG00000252974.ENSG00000139116.68	ENSG00000252974+ENSG00000139116	chr12	dexseq_prepare_annotation2.py	exon	.	-	.		41	2.33845534447738e-10	8.97662985200651e-09
ENSG00000129103.44	ENSG00000129103	chr7	dexseq_prepare_annotation2.py	exon	.	+	.	SUMF2	24	2.54945295158887e-10	9.75901863637781e-09
ENSG00000223501.45	ENSG00000223501	chr6	dexseq_prepare_annotation2.py	exon	.	-	.	VPS52	36	2.68230779395645e-10	1.02387305090096e-08
ENSG00000105193.19	ENSG00000105193	chr19	dexseq_prepare_annotation2.py	exon	.	-	.	RPS16	11	2.99281518077109e-10	1.13919791292713e-08
ENSG00000150676.16	ENSG00000150676	chr11	dexseq_prepare_annotation2.py	exon	.	+	.	CCDC83	11	3.0139731994843e-10	1.14404697787129e-08
ENSG00000112659.68	ENSG00000112659	chr6	dexseq_prepare_annotation2.py	exon	.	+	.	CUL9	31	3.14636899276073e-10	1.19097515996171e-08
ENSG00000135390.ENSG00000213470.24	ENSG00000135390+ENSG00000213470	chr12	dexseq_prepare_annotation2.py	exon	.	-	.		14	3.42452910623161e-10	1.29266461179393e-08
ENSG00000140386.77	ENSG00000140386	chr15	dexseq_prepare_annotation2.py	exon	.	-	.	SCAPER	42	3.85754025295333e-10	1.45208073399952e-08
ENSG00000137968.30	ENSG00000137968	chr1	dexseq_prepare_annotation2.py	exon	.	-	.	SLC44A5	18	4.00472318472308e-10	1.50331998224315e-08
ENSG00000166887.52	ENSG00000166887	chr15	dexseq_prepare_annotation2.py	exon	.	-	.	VPS39	23	4.06999282865132e-10	1.523612466902e-08
ENSG00000252561.ENSG00000008517.70	ENSG00000252561+ENSG00000008517	chr16	dexseq_prepare_annotation2.py	exon	.	+	.		26	4.17239170205351e-10	1.55765469338476e-08
ENSG00000164985.33	ENSG00000164985	chr9	dexseq_prepare_annotation2.py	exon	.	-	.	PSIP1	5	4.33699106772337e-10	1.61466771559707e-08
ENSG00000095794.41	ENSG00000095794	chr10	dexseq_prepare_annotation2.py	exon	.	+	.	CREM	10	4.67118138736285e-10	1.73433562494191e-08
ENSG00000204843.ENSG00000188687.ENSG00000264324.144	ENSG00000204843+ENSG00000188687+ENSG00000264324	chr2	dexseq_prepare_annotation2.py	exon	.	-	.		42	4.77275619500382e-10	1.76722027067866e-08
ENSG00000143226.ENSG00000244682.ENSG00000273112.ENSG00000072694.80	ENSG00000143226+ENSG00000244682+ENSG00000273112+ENSG00000072694	chr1	dexseq_prepare_annotation2.py	exon	.	+	.		41	4.94303220198174e-10	1.82529523349809e-08
ENSG00000166670.11	ENSG00000166670	chr11	dexseq_prepare_annotation2.py	exon	.	-	.	MMP10	5	5.10109241603845e-10	1.87855677077362e-08
ENSG00000163359.64	ENSG00000163359	chr2	dexseq_prepare_annotation2.py	exon	.	-	.	COL6A3	28	5.26965454774226e-10	1.93538744998026e-08
ENSG00000068078.29	ENSG00000068078	chr4	dexseq_prepare_annotation2.py	exon	.	+	.	FGFR3	11	5.47772158868055e-10	2.0063816352717e-08
ENSG00000103194.51	ENSG00000103194	chr16	dexseq_prepare_annotation2.py	exon	.	+	.	USP10	18	5.56554489603099e-10	2.03306961269261e-08
ENSG00000256498.ENSG00000179364.35	ENSG00000256498+ENSG00000179364	chr14	dexseq_prepare_annotation2.py	exon	.	+	.		25	5.78309611657671e-10	2.1068764913716e-08
ENSG00000134668.45	ENSG00000134668	chr1	dexseq_prepare_annotation2.py	exon	.	-	.	SPOCD1	17	5.92602312894942e-10	2.15317455345705e-08
ENSG00000218305.5	ENSG00000218305	chr7	dexseq_prepare_annotation2.py	exon	.	+	.	AC006024.4	4	6.10844910404247e-10	2.21353906332888e-08
ENSG00000215296.21	ENSG00000215296	chr15	dexseq_prepare_annotation2.py	exon	.	-	.	TMCO5B	7	6.14631902465558e-10	2.22128692071029e-08
ENSG00000215860.10	ENSG00000215860	chr1	dexseq_prepare_annotation2.py	exon	.	-	.	PDZK1P1	6	6.1625224012641e-10	2.22128692071029e-08
ENSG00000175224.87	ENSG00000175224	chr11	dexseq_prepare_annotation2.py	exon	.	+	.	ATG13	30	6.62064161128037e-10	2.3801031443304e-08
ENSG00000214597.ENSG00000271698.ENSG00000182325.37	ENSG00000214597+ENSG00000271698+ENSG00000182325	chr8	dexseq_prepare_annotation2.py	exon	.	-	.		25	6.90527575325024e-10	2.47587842245165e-08
ENSG00000133619.37	ENSG00000133619	chr7	dexseq_prepare_annotation2.py	exon	.	+	.	KRBA1	15	6.94597994587582e-10	2.48391898643438e-08
ENSG00000221995.ENSG00000196535.93	ENSG00000221995+ENSG00000196535	chr17	dexseq_prepare_annotation2.py	exon	.	-	.		9	6.99200397299436e-10	2.49381475036799e-08
ENSG00000055208.ENSG00000228408.17	ENSG00000055208+ENSG00000228408	chr6	dexseq_prepare_annotation2.py	exon	.	+	.		9	7.43723993280851e-10	2.64423545070295e-08
ENSG00000156970.ENSG00000259288.ENSG00000137843.103	ENSG00000156970+ENSG00000259288+ENSG00000137843	chr15	dexseq_prepare_annotation2.py	exon	.	+	.		49	7.45266154698085e-10	2.64423545070295e-08
ENSG00000153827.78	ENSG00000153827	chr2	dexseq_prepare_annotation2.py	exon	.	-	.	TRIP12	18	7.6147855949906e-10	2.69472191276894e-08
ENSG00000075415.ENSG00000212443.40	ENSG00000075415+ENSG00000212443	chr12	dexseq_prepare_annotation2.py	exon	.	+	.		27	8.37613481796067e-10	2.95644924782513e-08
ENSG00000008294.72	ENSG00000008294	chr17	dexseq_prepare_annotation2.py	exon	.	-	.	SPAG9	23	8.53436219380522e-10	3.00449346765853e-08
ENSG00000091436.31	ENSG00000091436	chr2	dexseq_prepare_annotation2.py	exon	.	+	.	MLTK	8	8.91543416188665e-10	3.13053836759374e-08
ENSG00000123213.32	ENSG00000123213	chr5	dexseq_prepare_annotation2.py	exon	.	+	.	NLN	24	9.5685897532004e-10	3.35122593186186e-08
ENSG00000022840.73	ENSG00000022840	chr12	dexseq_prepare_annotation2.py	exon	.	+	.	RNF10	25	9.70745862609877e-10	3.39112224344617e-08
ENSG00000141510.33	ENSG00000141510	chr17	dexseq_prepare_annotation2.py	exon	.	-	.	TP53	11	9.94334750299585e-10	3.46461921072335e-08
ENSG00000153823.13	ENSG00000153823	chr2	dexseq_prepare_annotation2.py	exon	.	-	.	PID1	7	1.04478059198067e-09	3.63108016992976e-08
ENSG00000070731.28	ENSG00000070731	chr17	dexseq_prepare_annotation2.py	exon	.	-	.	ST6GALNAC2	2	1.0558845259634e-09	3.6603099039073e-08
ENSG00000115091.28	ENSG00000115091	chr2	dexseq_prepare_annotation2.py	exon	.	+	.	ACTR3	19	1.07281253671612e-09	3.70952915049245e-08
ENSG00000267796.ENSG00000188223.ENSG00000205155.40	ENSG00000267796+ENSG00000188223+ENSG00000205155	chr19	dexseq_prepare_annotation2.py	exon	.	+	.		7	1.11667724636505e-09	3.85140281747581e-08
ENSG00000172766.41	ENSG00000172766	chr13	dexseq_prepare_annotation2.py	exon	.	+	.	NAA16	11	1.13164563196479e-09	3.89314746652393e-08
ENSG00000014914.38	ENSG00000014914	chr1	dexseq_prepare_annotation2.py	exon	.	-	.	MTMR11	14	1.20353765515397e-09	4.13001848380993e-08
ENSG00000169727.63	ENSG00000169727	chr17	dexseq_prepare_annotation2.py	exon	.	+	.	GPS1	39	1.21836014326502e-09	4.17035163396181e-08
ENSG00000009307.51	ENSG00000009307	chr1	dexseq_prepare_annotation2.py	exon	.	-	.	CSDE1	24	1.34790633160268e-09	4.60218571360523e-08
ENSG00000125170.40	ENSG00000125170	chr16	dexseq_prepare_annotation2.py	exon	.	-	.	DOK4	16	1.39261004270432e-09	4.74290172188195e-08
ENSG00000213413.ENSG00000066923.83	ENSG00000213413+ENSG00000066923	chr7	dexseq_prepare_annotation2.py	exon	.	+	.		58	1.43638632318085e-09	4.87976343642614e-08
ENSG00000113916.29	ENSG00000113916	chr3	dexseq_prepare_annotation2.py	exon	.	-	.	BCL6	17	1.54452655016443e-09	5.23405767835022e-08
ENSG00000119688.ENSG00000258559.80	ENSG00000119688+ENSG00000258559	chr14	dexseq_prepare_annotation2.py	exon	.	-	.		23	1.60488819223882e-09	5.42508100605306e-08
ENSG00000165949.32	ENSG00000165949	chr14	dexseq_prepare_annotation2.py	exon	.	+	.	IFI27	19	1.61372297931854e-09	5.44140981785599e-08
ENSG00000106686.16	ENSG00000106686	chr9	dexseq_prepare_annotation2.py	exon	.	-	.	SPATA6L	11	1.62707696046219e-09	5.46219322339378e-08
ENSG00000001631.ENSG00000243107.67	ENSG00000001631+ENSG00000243107	chr7	dexseq_prepare_annotation2.py	exon	.	-	.		49	1.62792571600153e-09	5.46219322339378e-08
ENSG00000103653.43	ENSG00000103653	chr15	dexseq_prepare_annotation2.py	exon	.	+	.	CSK	9	1.64850297780787e-09	5.51761255306186e-08
ENSG00000138041.27	ENSG00000138041	chr2	dexseq_prepare_annotation2.py	exon	.	-	.	SMEK2	17	1.83100973488231e-09	6.11341309270655e-08
ENSG00000188676.16	ENSG00000188676	chr8	dexseq_prepare_annotation2.py	exon	.	+	.	IDO2	11	1.88198309587952e-09	6.26820301223207e-08
ENSG00000153048.35	ENSG00000153048	chr16	dexseq_prepare_annotation2.py	exon	.	-	.	CARHSP1	21	1.99931018208236e-09	6.64269585924624e-08
ENSG00000142621.88	ENSG00000142621	chr1	dexseq_prepare_annotation2.py	exon	.	+	.	FHAD1	32	2.01554349269041e-09	6.68029768833416e-08
ENSG00000173068.31	ENSG00000173068	chr9	dexseq_prepare_annotation2.py	exon	.	-	.	BNC2	15	2.32608583917126e-09	7.69079816751782e-08
ENSG00000196562.8	ENSG00000196562	chr20	dexseq_prepare_annotation2.py	exon	.	-	.	SULF2	4	2.5433588517215e-09	8.38876296991346e-08
ENSG00000234770.4	ENSG00000234770	chr8	dexseq_prepare_annotation2.py	exon	.	+	.	GULOP	5	2.56430487562069e-09	8.43737020697566e-08
ENSG00000119242.27	ENSG00000119242	chr12	dexseq_prepare_annotation2.py	exon	.	-	.	CCDC92	15	2.64297122019828e-09	8.67520191093586e-08
ENSG00000170579.48	ENSG00000170579	chr18	dexseq_prepare_annotation2.py	exon	.	-	.	DLGAP1	16	2.86864070174694e-09	9.39324301109379e-08
ENSG00000065534.66	ENSG00000065534	chr3	dexseq_prepare_annotation2.py	exon	.	-	.	MYLK	24	2.99573600835701e-09	9.78583091768351e-08
ENSG00000151150.92	ENSG00000151150	chr10	dexseq_prepare_annotation2.py	exon	.	-	.	ANK3	36	3.04821722841323e-09	9.93338703043341e-08
ENSG00000160953.40	ENSG00000160953	chr19	dexseq_prepare_annotation2.py	exon	.	+	.	MUM1	22	3.43614345509604e-09	1.1161178104092e-07
ENSG00000137807.45	ENSG00000137807	chr15	dexseq_prepare_annotation2.py	exon	.	+	.	KIF23	29	3.44141116021382e-09	1.1161178104092e-07
ENSG00000008382.27	ENSG00000008382	chr19	dexseq_prepare_annotation2.py	exon	.	+	.	MPND	4	3.45408246403466e-09	1.11756015723255e-07
ENSG00000229847.8	ENSG00000229847	chr10	dexseq_prepare_annotation2.py	exon	.	-	.	EMX2OS	7	3.5239891175976e-09	1.13747002658037e-07
ENSG00000149212.21	ENSG00000149212	chr11	dexseq_prepare_annotation2.py	exon	.	-	.	SESN3	15	3.79441457750731e-09	1.22185544297978e-07
ENSG00000181191.19	ENSG00000181191	chrX	dexseq_prepare_annotation2.py	exon	.	-	.	PJA1	10	3.99916264010888e-09	1.28474281599148e-07
ENSG00000100129.34	ENSG00000100129	chr22	dexseq_prepare_annotation2.py	exon	.	+	.	EIF3L	16	4.01475772322897e-09	1.28671091275845e-07
ENSG00000053524.40	ENSG00000053524	chr3	dexseq_prepare_annotation2.py	exon	.	-	.	MCF2L2	25	4.02751657649712e-09	1.28776288842399e-07
ENSG00000113569.48	ENSG00000113569	chr5	dexseq_prepare_annotation2.py	exon	.	-	.	NUP155	15	4.27423813562166e-09	1.3634418315719e-07
ENSG00000133706.65	ENSG00000133706	chr5	dexseq_prepare_annotation2.py	exon	.	-	.	LARS	20	4.37246493952129e-09	1.39150880709965e-07
ENSG00000251022.ENSG00000138674.114	ENSG00000251022+ENSG00000138674	chr4	dexseq_prepare_annotation2.py	exon	.	-	.		45	4.84573595086405e-09	1.53852116439934e-07
ENSG00000239961.ENSG00000250507.ENSG00000248166.ENSG00000187116.ENSG00000249654.29	ENSG00000239961+ENSG00000250507+ENSG00000248166+ENSG00000187116+ENSG00000249654	chr19	dexseq_prepare_annotation2.py	exon	.	-	.		26	4.85775209279598e-09	1.5387410999768e-07
ENSG00000175449.17	ENSG00000175449	chr5	dexseq_prepare_annotation2.py	exon	.	+	.	RFESD	8	4.91051791667915e-09	1.54841915174986e-07
ENSG00000151689.37	ENSG00000151689	chr2	dexseq_prepare_annotation2.py	exon	.	+	.	INPP1	19	4.91109466777679e-09	1.54841915174986e-07
ENSG00000135336.32	ENSG00000135336	chr6	dexseq_prepare_annotation2.py	exon	.	+	.	ORC3	18	5.4774235880968e-09	1.72297937820943e-07
ENSG00000174951.8	ENSG00000174951	chr19	dexseq_prepare_annotation2.py	exon	.	-	.	FUT1	7	5.55097632988433e-09	1.74208354149649e-07
ENSG00000198689.20	ENSG00000198689	chrX	dexseq_prepare_annotation2.py	exon	.	+	.	SLC9A6	10	5.58064107698624e-09	1.74735787085636e-07
ENSG00000113575.ENSG00000272772.ENSG00000113558.ENSG00000273345.ENSG00000006837.71	ENSG00000113575+ENSG00000272772+ENSG00000113558+ENSG00000273345+ENSG00000006837	chr5	dexseq_prepare_annotation2.py	exon	.	-	.		59	5.71032494446079e-09	1.78168526434211e-07
ENSG00000120709.22	ENSG00000120709	chr5	dexseq_prepare_annotation2.py	exon	.	+	.	FAM53C	15	5.71649698471676e-09	1.78168526434211e-07
ENSG00000184708.46	ENSG00000184708	chr22	dexseq_prepare_annotation2.py	exon	.	-	.	EIF4ENIF1	16	5.79946375026419e-09	1.80340761790252e-07
ENSG00000117143.20	ENSG00000117143	chr1	dexseq_prepare_annotation2.py	exon	.	+	.	UAP1	15	5.83896358284472e-09	1.81154511706112e-07
ENSG00000013573.86	ENSG00000013573	chr12	dexseq_prepare_annotation2.py	exon	.	+	.	DDX11	29	6.09811312595462e-09	1.88763688538946e-07
ENSG00000088854.41	ENSG00000088854	chr20	dexseq_prepare_annotation2.py	exon	.	-	.	C20orf194	15	6.27711201249006e-09	1.9386289804029e-07
ENSG00000100031.ENSG00000100028.91	ENSG00000100031+ENSG00000100028	chr22	dexseq_prepare_annotation2.py	exon	.	+	.		63	6.3458606499431e-09	1.95541724199721e-07
ENSG00000260170.ENSG00000137767.ENSG00000104164.76	ENSG00000260170+ENSG00000137767+ENSG00000104164	chr15	dexseq_prepare_annotation2.py	exon	.	+	.		42	6.42070947713138e-09	1.97400500191716e-07
ENSG00000048740.27	ENSG00000048740	chr10	dexseq_prepare_annotation2.py	exon	.	+	.	CELF2	11	6.57641436770611e-09	2.01731139599906e-07
ENSG00000240891.ENSG00000144824.38	ENSG00000240891+ENSG00000144824	chr3	dexseq_prepare_annotation2.py	exon	.	+	.		23	6.77536556749525e-09	2.07365861929489e-07
ENSG00000146839.57	ENSG00000146839	chr7	dexseq_prepare_annotation2.py	exon	.	+	.	ZAN	10	6.85284434308727e-09	2.09265846692613e-07
ENSG00000167543.36	ENSG00000167543	chr17	dexseq_prepare_annotation2.py	exon	.	+	.	TP53I13	17	7.39313550217901e-09	2.25258561298454e-07
ENSG00000040633.24	ENSG00000040633	chr17	dexseq_prepare_annotation2.py	exon	.	-	.	PHF23	13	7.59202233017882e-09	2.30800875715436e-07
ENSG00000141002.ENSG00000267048.ENSG00000198211.ENSG00000258839.ENSG00000256390.ENSG00000258947.118	ENSG00000141002+ENSG00000267048+ENSG00000198211+ENSG00000258839+ENSG00000256390+ENSG00000258947	chr16	dexseq_prepare_annotation2.py	exon	.	+	.		60	7.86454564831714e-09	2.38552033069155e-07
ENSG00000198026.37	ENSG00000198026	chr20	dexseq_prepare_annotation2.py	exon	.	-	.	ZNF335	6	8.01238395044183e-09	2.42495067934419e-07
ENSG00000166579.48	ENSG00000166579	chr17	dexseq_prepare_annotation2.py	exon	.	+	.	NDEL1	10	8.06177767999257e-09	2.43447770874265e-07
ENSG00000103657.110	ENSG00000103657	chr15	dexseq_prepare_annotation2.py	exon	.	-	.	HERC1	43	8.2649799017138e-09	2.49030625020818e-07
ENSG00000173137.35	ENSG00000173137	chr8	dexseq_prepare_annotation2.py	exon	.	+	.	ADCK5	7	8.72887533567302e-09	2.62426298531993e-07
ENSG00000164896.47	ENSG00000164896	chr7	dexseq_prepare_annotation2.py	exon	.	-	.	FASTK	13	8.85670633538177e-09	2.6568163883334e-07
ENSG00000003509.37	ENSG00000003509	chr2	dexseq_prepare_annotation2.py	exon	.	+	.	NDUFAF7	13	9.0978548985939e-09	2.72314427790733e-07
ENSG00000065357.135	ENSG00000065357	chr12	dexseq_prepare_annotation2.py	exon	.	+	.	DGKA	22	9.39047832196294e-09	2.80455406411328e-07
ENSG00000129925.28	ENSG00000129925	chr16	dexseq_prepare_annotation2.py	exon	.	-	.	TMEM8A	19	9.59230295076232e-09	2.85854835083134e-07
ENSG00000253542.9	ENSG00000253542	chr8	dexseq_prepare_annotation2.py	exon	.	-	.	SDR16C6P	6	9.73079946027172e-09	2.8934755769285e-07
ENSG00000132702.12	ENSG00000132702	chr1	dexseq_prepare_annotation2.py	exon	.	+	.	HAPLN2	12	9.75931196556007e-09	2.89561769213965e-07
ENSG00000119321.32	ENSG00000119321	chr9	dexseq_prepare_annotation2.py	exon	.	-	.	FKBP15	12	9.83101306157617e-09	2.91053674278341e-07
ENSG00000187741.92	ENSG00000187741	chr16	dexseq_prepare_annotation2.py	exon	.	-	.	FANCA	39	1.0036003937679e-08	2.96476646758956e-07
ENSG00000101280.9	ENSG00000101280	chr20	dexseq_prepare_annotation2.py	exon	.	-	.	ANGPT4	3	1.00715074612133e-08	2.96880075684223e-07
ENSG00000175093.9	ENSG00000175093	chr3	dexseq_prepare_annotation2.py	exon	.	+	.	SPSB4	4	1.03865609699425e-08	3.05504279265257e-07
ENSG00000003400.33	ENSG00000003400	chr2	dexseq_prepare_annotation2.py	exon	.	+	.	CASP10	21	1.05812850886844e-08	3.10559574665512e-07
ENSG00000141469.38	ENSG00000141469	chr18	dexseq_prepare_annotation2.py	exon	.	+	.	SLC14A1	18	1.11700486814462e-08	3.27133171405545e-07
ENSG00000054356.63	ENSG00000054356	chr2	dexseq_prepare_annotation2.py	exon	.	-	.	PTPRN	14	1.18016265769011e-08	3.44886674308622e-07
ENSG00000123560.55	ENSG00000123560	chrX	dexseq_prepare_annotation2.py	exon	.	+	.	PLP1	39	1.18421964331321e-08	3.45329629463159e-07
ENSG00000224186.14	ENSG00000224186	chr5	dexseq_prepare_annotation2.py	exon	.	+	.	C5orf66	10	1.19099626525807e-08	3.46296008881852e-07
ENSG00000112640.34	ENSG00000112640	chr6	dexseq_prepare_annotation2.py	exon	.	+	.	PPP2R5D	15	1.19263030507548e-08	3.46296008881852e-07
ENSG00000011143.47	ENSG00000011143	chr17	dexseq_prepare_annotation2.py	exon	.	-	.	MKS1	38	1.24200643565907e-08	3.59864082178488e-07
ENSG00000168389.28	ENSG00000168389	chr1	dexseq_prepare_annotation2.py	exon	.	+	.	MFSD2A	24	1.24740961415125e-08	3.60660622270241e-07
ENSG00000136504.49	ENSG00000136504	chr17	dexseq_prepare_annotation2.py	exon	.	+	.	KAT7	23	1.28279627616307e-08	3.70104428806369e-07
ENSG00000196352.37	ENSG00000196352	chr1	dexseq_prepare_annotation2.py	exon	.	+	.	CD55	32	1.29920568980754e-08	3.74044621160904e-07
ENSG00000171219.22	ENSG00000171219	chr11	dexseq_prepare_annotation2.py	exon	.	-	.	CDC42BPG	16	1.4069982179522e-08	4.04221961601532e-07
ENSG00000153404.19	ENSG00000153404	chr5	dexseq_prepare_annotation2.py	exon	.	+	.	PLEKHG4B	3	1.43270401826221e-08	4.10738711058337e-07
ENSG00000185507.38	ENSG00000185507	chr11	dexseq_prepare_annotation2.py	exon	.	-	.	IRF7	22	1.45487462847367e-08	4.16216659501657e-07
ENSG00000149761.ENSG00000110011.64	ENSG00000149761+ENSG00000110011	chr11	dexseq_prepare_annotation2.py	exon	.	+	.		30	1.49941199109998e-08	4.28000054748784e-07
ENSG00000118046.28	ENSG00000118046	chr19	dexseq_prepare_annotation2.py	exon	.	+	.	STK11	15	1.50236239690316e-08	4.28000054748784e-07
ENSG00000175287.ENSG00000095319.ENSG00000251184.106	ENSG00000175287+ENSG00000095319+ENSG00000251184	chr9	dexseq_prepare_annotation2.py	exon	.	+	.		31	1.52297202156043e-08	4.32963740606374e-07
ENSG00000186081.34	ENSG00000186081	chr12	dexseq_prepare_annotation2.py	exon	.	-	.	KRT5	13	1.56204033999253e-08	4.43143344053412e-07
ENSG00000148408.68	ENSG00000148408	chr9	dexseq_prepare_annotation2.py	exon	.	+	.	CACNA1B	38	1.58115473042975e-08	4.47631492329372e-07
ENSG00000213918.45	ENSG00000213918	chr16	dexseq_prepare_annotation2.py	exon	.	+	.	DNASE1	16	1.59782660396411e-08	4.51410929756098e-07
ENSG00000172575.33	ENSG00000172575	chr15	dexseq_prepare_annotation2.py	exon	.	-	.	RASGRP1	8	1.67387650046341e-08	4.71915098854717e-07
ENSG00000263142.ENSG00000262633.ENSG00000108433.23	ENSG00000263142+ENSG00000262633+ENSG00000108433	chr17	dexseq_prepare_annotation2.py	exon	.	+	.		13	1.70857811066576e-08	4.8070119970677e-07
ENSG00000136828.45	ENSG00000136828	chr9	dexseq_prepare_annotation2.py	exon	.	+	.	RALGPS1	30	1.77703748878136e-08	4.98928975930782e-07
ENSG00000137776.58	ENSG00000137776	chr15	dexseq_prepare_annotation2.py	exon	.	-	.	SLTM	46	1.88444226653749e-08	5.27993524947999e-07
ENSG00000132953.26	ENSG00000132953	chr13	dexseq_prepare_annotation2.py	exon	.	-	.	XPO4	18	1.91057610292103e-08	5.34214375773536e-07
ENSG00000108187.20	ENSG00000108187	chr10	dexseq_prepare_annotation2.py	exon	.	-	.	PBLD	9	1.99495363943079e-08	5.56661704439939e-07
ENSG00000067596.36	ENSG00000067596	chr17	dexseq_prepare_annotation2.py	exon	.	+	.	DHX8	23	2.03480638018419e-08	5.66618522547603e-07
ENSG00000139926.48	ENSG00000139926	chr14	dexseq_prepare_annotation2.py	exon	.	+	.	FRMD6	9	2.04194247104061e-08	5.67442867872613e-07
ENSG00000102225.65	ENSG00000102225	chrX	dexseq_prepare_annotation2.py	exon	.	+	.	CDK16	12	2.06347996486505e-08	5.72257739643903e-07
ENSG00000105176.36	ENSG00000105176	chr19	dexseq_prepare_annotation2.py	exon	.	+	.	URI1	14	2.1297129602287e-08	5.89423002373682e-07
ENSG00000122966.ENSG00000221323.79	ENSG00000122966+ENSG00000221323	chr12	dexseq_prepare_annotation2.py	exon	.	-	.		32	2.13529177150578e-08	5.89765851280327e-07
ENSG00000165124.57	ENSG00000165124	chr9	dexseq_prepare_annotation2.py	exon	.	-	.	SVEP1	33	2.28912816967431e-08	6.30972874192783e-07
ENSG00000159720.42	ENSG00000159720	chr16	dexseq_prepare_annotation2.py	exon	.	-	.	ATP6V0D1	27	2.31158518791492e-08	6.35873099566313e-07
ENSG00000019102.ENSG00000149564.26	ENSG00000019102+ENSG00000149564	chr11	dexseq_prepare_annotation2.py	exon	.	-	.		15	2.32149655301231e-08	6.37309427452207e-07
ENSG00000080823.99	ENSG00000080823	chr14	dexseq_prepare_annotation2.py	exon	.	-	.	MOK	35	2.37467074428215e-08	6.50592756936494e-07
ENSG00000201965.ENSG00000060971.42	ENSG00000201965+ENSG00000060971	chr3	dexseq_prepare_annotation2.py	exon	.	-	.		17	2.39384352692716e-08	6.54525949444934e-07
ENSG00000175455.60	ENSG00000175455	chr3	dexseq_prepare_annotation2.py	exon	.	-	.	CCDC14	45	2.51996313986018e-08	6.87626086497189e-07
ENSG00000146555.51	ENSG00000146555	chr7	dexseq_prepare_annotation2.py	exon	.	+	.	SDK1	4	2.57053343827947e-08	7.00019617089775e-07
ENSG00000119383.39	ENSG00000119383	chr9	dexseq_prepare_annotation2.py	exon	.	+	.	PPP2R4	27	2.74330626890788e-08	7.45575777763784e-07
ENSG00000174292.28	ENSG00000174292	chr17	dexseq_prepare_annotation2.py	exon	.	+	.	TNK1	23	2.770514192853e-08	7.51467412508571e-07
ENSG00000119689.17	ENSG00000119689	chr14	dexseq_prepare_annotation2.py	exon	.	+	.	DLST	10	2.77729303464213e-08	7.51805479038883e-07
ENSG00000119681.50	ENSG00000119681	chr14	dexseq_prepare_annotation2.py	exon	.	-	.	LTBP2	12	2.78382440452076e-08	7.52075344593093e-07
ENSG00000091262.45	ENSG00000091262	chr16	dexseq_prepare_annotation2.py	exon	.	-	.	ABCC6	17	2.83165483348052e-08	7.63479316114419e-07
ENSG00000121940.ENSG00000162641.28	ENSG00000121940+ENSG00000162641	chr1	dexseq_prepare_annotation2.py	exon	.	-	.		12	2.91980260985548e-08	7.85687082481705e-07
ENSG00000268465.ENSG00000269751.ENSG00000182324.ENSG00000105447.ENSG00000105443.42	ENSG00000268465+ENSG00000269751+ENSG00000182324+ENSG00000105447+ENSG00000105443	chr19	dexseq_prepare_annotation2.py	exon	.	+	.		24	2.95462035072829e-08	7.93484900119502e-07
ENSG00000110171.30	ENSG00000110171	chr11	dexseq_prepare_annotation2.py	exon	.	-	.	TRIM3	17	3.04620425046801e-08	8.16466855219127e-07
ENSG00000225098.4	ENSG00000225098	chr22	dexseq_prepare_annotation2.py	exon	.	-	.	BCRP1	3	3.14619073749285e-08	8.41606022279337e-07
ENSG00000256028.ENSG00000182196.ENSG00000111325.35	ENSG00000256028+ENSG00000182196+ENSG00000111325	chr12	dexseq_prepare_annotation2.py	exon	.	+	.		10	3.16220695348121e-08	8.44228492944129e-07
ENSG00000161011.43	ENSG00000161011	chr5	dexseq_prepare_annotation2.py	exon	.	+	.	SQSTM1	16	3.3723600453747e-08	8.98568640325428e-07
ENSG00000128596.47	ENSG00000128596	chr7	dexseq_prepare_annotation2.py	exon	.	+	.	CCDC136	30	3.4236071451951e-08	9.10438307163526e-07
ENSG00000099804.18	ENSG00000099804	chr19	dexseq_prepare_annotation2.py	exon	.	+	.	CDC34	16	3.70665217188627e-08	9.83783132104737e-07
ENSG00000128438.ENSG00000240505.24	ENSG00000128438+ENSG00000240505	chr17	dexseq_prepare_annotation2.py	exon	.	-	.		6	3.72351410318809e-08	9.86332030179786e-07
ENSG00000077782.100	ENSG00000077782	chr8	dexseq_prepare_annotation2.py	exon	.	-	.	FGFR1	50	3.81947844184131e-08	1.00978390167668e-06
ENSG00000231870.6	ENSG00000231870	chr17	dexseq_prepare_annotation2.py	exon	.	-	.	KRT17P3	4	3.89911627736764e-08	1.02883672025532e-06
ENSG00000213071.27	ENSG00000213071	chr6	dexseq_prepare_annotation2.py	exon	.	-	.	LPAL2	2	3.95641906363079e-08	1.0419336948775e-06
ENSG00000110090.32	ENSG00000110090	chr11	dexseq_prepare_annotation2.py	exon	.	-	.	CPT1A	17	4.11073085510943e-08	1.0804781738894e-06
ENSG00000143845.32	ENSG00000143845	chr1	dexseq_prepare_annotation2.py	exon	.	-	.	ETNK2	4	4.16305740863242e-08	1.09211944258506e-06
ENSG00000133943.39	ENSG00000133943	chr14	dexseq_prepare_annotation2.py	exon	.	+	.	C14orf159	11	4.18936219501728e-08	1.0969025600788e-06
ENSG00000107521.39	ENSG00000107521	chr10	dexseq_prepare_annotation2.py	exon	.	-	.	HPS1	16	4.22803666912501e-08	1.10489981339884e-06
ENSG00000158805.36	ENSG00000158805	chr16	dexseq_prepare_annotation2.py	exon	.	+	.	ZNF276	14	4.26277725113674e-08	1.11184030836271e-06
ENSG00000161692.34	ENSG00000161692	chr17	dexseq_prepare_annotation2.py	exon	.	+	.	DBF4B	7	4.45218276845422e-08	1.15901746437786e-06
ENSG00000164972.16	ENSG00000164972	chr9	dexseq_prepare_annotation2.py	exon	.	-	.	C9orf24	7	4.6203303228693e-08	1.20049079842201e-06
ENSG00000090487.33	ENSG00000090487	chr15	dexseq_prepare_annotation2.py	exon	.	-	.	SPG21	10	4.76645009291924e-08	1.23609332657785e-06
ENSG00000173852.22	ENSG00000173852	chr7	dexseq_prepare_annotation2.py	exon	.	-	.	DPY19L1	13	4.82380011224382e-08	1.2485832328625e-06
ENSG00000154175.90	ENSG00000154175	chr3	dexseq_prepare_annotation2.py	exon	.	-	.	ABI3BP	42	4.94686069477955e-08	1.27800171067223e-06
ENSG00000133958.58	ENSG00000133958	chr14	dexseq_prepare_annotation2.py	exon	.	+	.	UNC79	19	5.10905235264537e-08	1.31739871764892e-06
ENSG00000224699.42	ENSG00000224699	chr1	dexseq_prepare_annotation2.py	exon	.	+	.	LAMTOR5-AS1	19	5.20201480775511e-08	1.33882915194288e-06
ENSG00000166984.21	ENSG00000166984	chr6	dexseq_prepare_annotation2.py	exon	.	+	.	TCP10L2	9	5.22643994601876e-08	1.34257263566066e-06
ENSG00000138696.23	ENSG00000138696	chr4	dexseq_prepare_annotation2.py	exon	.	+	.	BMPR1B	15	5.28314599743892e-08	1.35457869734335e-06
ENSG00000083845.26	ENSG00000083845	chr19	dexseq_prepare_annotation2.py	exon	.	+	.	RPS5	22	5.50124259155696e-08	1.40784153628376e-06
ENSG00000110911.72	ENSG00000110911	chr12	dexseq_prepare_annotation2.py	exon	.	-	.	SLC11A2	30	5.55612763070582e-08	1.41921463108386e-06
ENSG00000087460.93	ENSG00000087460	chr20	dexseq_prepare_annotation2.py	exon	.	+	.	GNAS	32	5.76266727393546e-08	1.46920986089135e-06
ENSG00000163596.55	ENSG00000163596	chr2	dexseq_prepare_annotation2.py	exon	.	-	.	ICA1L	15	5.78542920703993e-08	1.47225088940947e-06
ENSG00000267618.ENSG00000185379.ENSG00000092871.40	ENSG00000267618+ENSG00000185379+ENSG00000092871	chr17	dexseq_prepare_annotation2.py	exon	.	-	.		16	5.84516266217664e-08	1.48467131619287e-06
ENSG00000133067.30	ENSG00000133067	chr1	dexseq_prepare_annotation2.py	exon	.	+	.	LGR6	24	5.85748577651016e-08	1.4850256383768e-06
ENSG00000148700.55	ENSG00000148700	chr10	dexseq_prepare_annotation2.py	exon	.	+	.	ADD3	34	6.0076472194854e-08	1.52025918185451e-06
ENSG00000115421.36	ENSG00000115421	chr2	dexseq_prepare_annotation2.py	exon	.	+	.	PAPOLG	25	6.20100521058193e-08	1.56627248711149e-06
ENSG00000099219.30	ENSG00000099219	chr9	dexseq_prepare_annotation2.py	exon	.	-	.	ERMP1	4	6.32640641124538e-08	1.59498212843068e-06
ENSG00000151090.32	ENSG00000151090	chr3	dexseq_prepare_annotation2.py	exon	.	-	.	THRB	14	6.72265311592122e-08	1.69174320726395e-06
ENSG00000156535.37	ENSG00000156535	chr6	dexseq_prepare_annotation2.py	exon	.	+	.	CD109	19	6.75512501873623e-08	1.69677253012212e-06
ENSG00000100359.50	ENSG00000100359	chr22	dexseq_prepare_annotation2.py	exon	.	+	.	SGSM3	21	6.94996771042758e-08	1.74249282688193e-06
ENSG00000167644.ENSG00000267748.ENSG00000167642.20	ENSG00000167644+ENSG00000267748+ENSG00000167642	chr19	dexseq_prepare_annotation2.py	exon	.	+	.		17	7.02727286062331e-08	1.75863003504623e-06
ENSG00000048707.98	ENSG00000048707	chr1	dexseq_prepare_annotation2.py	exon	.	+	.	VPS13D	14	7.66763660748956e-08	1.91535871064661e-06
ENSG00000116698.56	ENSG00000116698	chr1	dexseq_prepare_annotation2.py	exon	.	+	.	SMG7	19	7.78675988245622e-08	1.94154642280179e-06
ENSG00000064393.20	ENSG00000064393	chr7	dexseq_prepare_annotation2.py	exon	.	-	.	HIPK2	7	7.86041093698166e-08	1.95632095645868e-06
ENSG00000115977.ENSG00000188971.10	ENSG00000115977+ENSG00000188971	chr2	dexseq_prepare_annotation2.py	exon	.	-	.		7	8.11080325982071e-08	2.01317049720017e-06
ENSG00000012822.64	ENSG00000012822	chr12	dexseq_prepare_annotation2.py	exon	.	-	.	CALCOCO1	35	8.11845928667079e-08	2.01317049720017e-06
ENSG00000266967.ENSG00000267060.ENSG00000108825.91	ENSG00000266967+ENSG00000267060+ENSG00000108825	chr17	dexseq_prepare_annotation2.py	exon	.	-	.		37	8.34546266624367e-08	2.06569202498334e-06
ENSG00000166689.60	ENSG00000166689	chr11	dexseq_prepare_annotation2.py	exon	.	-	.	PLEKHA7	34	9.25454449633378e-08	2.286545548376e-06
ENSG00000158882.ENSG00000263548.27	ENSG00000158882+ENSG00000263548	chr1	dexseq_prepare_annotation2.py	exon	.	+	.		24	9.418876526562e-08	2.32292401305719e-06
ENSG00000205336.173	ENSG00000205336	chr16	dexseq_prepare_annotation2.py	exon	.	+	.	GPR56	57	9.58509014410242e-08	2.35963387623565e-06
ENSG00000135249.29	ENSG00000135249	chr7	dexseq_prepare_annotation2.py	exon	.	+	.	RINT1	14	9.7353224668356e-08	2.39228385175098e-06
ENSG00000231817.22	ENSG00000231817	chr13	dexseq_prepare_annotation2.py	exon	.	-	.	RP11-189B4.6	13	9.93941379258085e-08	2.43802696800327e-06
ENSG00000188647.19	ENSG00000188647	chr9	dexseq_prepare_annotation2.py	exon	.	-	.	PTAR1	6	9.98459626747948e-08	2.44469691313115e-06
ENSG00000262664.ENSG00000108963.42	ENSG00000262664+ENSG00000108963	chr17	dexseq_prepare_annotation2.py	exon	.	+	.		9	1.0253080742027e-07	2.50520831562521e-06
ENSG00000104450.29	ENSG00000104450	chr8	dexseq_prepare_annotation2.py	exon	.	+	.	SPAG1	23	1.02686071955497e-07	2.50520831562521e-06
ENSG00000168872.ENSG00000260537.ENSG00000157349.89	ENSG00000168872+ENSG00000260537+ENSG00000157349	chr16	dexseq_prepare_annotation2.py	exon	.	+	.		20	1.02962107406619e-07	2.50744099919095e-06
ENSG00000261987.4	ENSG00000261987	chr17	dexseq_prepare_annotation2.py	exon	.	-	.	KYNUP1	5	1.08541528472341e-07	2.63858824760402e-06
ENSG00000091664.13	ENSG00000091664	chr11	dexseq_prepare_annotation2.py	exon	.	+	.	SLC17A6	6	1.14762759227055e-07	2.78347658317358e-06
ENSG00000027001.22	ENSG00000027001	chr13	dexseq_prepare_annotation2.py	exon	.	-	.	MIPEP	10	1.14911352061254e-07	2.78347658317358e-06
ENSG00000166349.12	ENSG00000166349	chr11	dexseq_prepare_annotation2.py	exon	.	+	.	RAG1	10	1.17362842929532e-07	2.83780012912707e-06
ENSG00000068305.41	ENSG00000068305	chr15	dexseq_prepare_annotation2.py	exon	.	+	.	MEF2A	10	1.20535372395533e-07	2.90933423709219e-06
ENSG00000117859.75	ENSG00000117859	chr1	dexseq_prepare_annotation2.py	exon	.	+	.	OSBPL9	36	1.20825666534814e-07	2.91117018181132e-06
ENSG00000140374.45	ENSG00000140374	chr15	dexseq_prepare_annotation2.py	exon	.	-	.	ETFA	3	1.22191753769075e-07	2.93887387958931e-06
ENSG00000174799.18	ENSG00000174799	chr4	dexseq_prepare_annotation2.py	exon	.	+	.	CEP135	5	1.29056912969897e-07	3.09850599001401e-06
ENSG00000079974.40	ENSG00000079974	chr22	dexseq_prepare_annotation2.py	exon	.	-	.	RABL2B	23	1.29626468851719e-07	3.10669150833513e-06
ENSG00000183305.27	ENSG00000183305	chrX	dexseq_prepare_annotation2.py	exon	.	+	.	MAGEA2B	13	1.33921909870442e-07	3.19886490246007e-06
ENSG00000234377.27	ENSG00000234377	chr13	dexseq_prepare_annotation2.py	exon	.	+	.	RNF219-AS1	18	1.33992599350625e-07	3.19886490246007e-06
ENSG00000269371.1	ENSG00000269371	chr19	dexseq_prepare_annotation2.py	exon	.	-	.	CTD-2207O23.11	2	1.34178599926576e-07	3.19886490246007e-06
ENSG00000177542.58	ENSG00000177542	chr11	dexseq_prepare_annotation2.py	exon	.	-	.	SLC25A22	27	1.40846824688221e-07	3.35195709402494e-06
ENSG00000136518.40	ENSG00000136518	chr3	dexseq_prepare_annotation2.py	exon	.	+	.	ACTL6A	28	1.41777077010741e-07	3.36819702709609e-06
ENSG00000125967.60	ENSG00000125967	chr20	dexseq_prepare_annotation2.py	exon	.	-	.	NECAB3	17	1.42919184202995e-07	3.38940452728534e-06
ENSG00000119283.22	ENSG00000119283	chr1	dexseq_prepare_annotation2.py	exon	.	+	.	TRIM67	12	1.44165957225721e-07	3.41301601522705e-06
ENSG00000138100.14	ENSG00000138100	chr2	dexseq_prepare_annotation2.py	exon	.	+	.	TRIM54	11	1.45264574923156e-07	3.43304401501004e-06
ENSG00000178202.8	ENSG00000178202	chr11	dexseq_prepare_annotation2.py	exon	.	-	.	KDELC2	3	1.4616506479383e-07	3.44832823868638e-06
ENSG00000186522.40	ENSG00000186522	chr2	dexseq_prepare_annotation2.py	exon	.	-	.	SEPT10	13	1.49143472043466e-07	3.51249677920044e-06
ENSG00000122674.29	ENSG00000122674	chr7	dexseq_prepare_annotation2.py	exon	.	+	.	CCZ1	26	1.65525272271588e-07	3.89156215380382e-06
ENSG00000104691.27	ENSG00000104691	chr8	dexseq_prepare_annotation2.py	exon	.	+	.	UBXN8	10	1.67122573228985e-07	3.9223292704813e-06
ENSG00000266365.8	ENSG00000266365	chr17	dexseq_prepare_annotation2.py	exon	.	-	.	RP11-51L5.3	9	1.68255008653581e-07	3.94209881481639e-06
ENSG00000099250.40	ENSG00000099250	chr10	dexseq_prepare_annotation2.py	exon	.	-	.	NRP1	29	1.69803621143339e-07	3.97153426457287e-06
ENSG00000124177.56	ENSG00000124177	chr20	dexseq_prepare_annotation2.py	exon	.	-	.	CHD6	32	1.77004241542641e-07	4.13283614832122e-06
ENSG00000197858.57	ENSG00000197858	chr8	dexseq_prepare_annotation2.py	exon	.	+	.	GPAA1	28	1.80886620595235e-07	4.21624062996338e-06
ENSG00000104368.37	ENSG00000104368	chr8	dexseq_prepare_annotation2.py	exon	.	-	.	PLAT	20	1.86453122211364e-07	4.33854705090793e-06
ENSG00000108511.ENSG00000257178.ENSG00000182742.ENSG00000120093.56	ENSG00000108511+ENSG00000257178+ENSG00000182742+ENSG00000120093	chr17	dexseq_prepare_annotation2.py	exon	.	-	.		27	1.90432666486992e-07	4.42357180323373e-06
ENSG00000010379.37	ENSG00000010379	chr12	dexseq_prepare_annotation2.py	exon	.	-	.	SLC6A13	12	1.96522391471946e-07	4.55724023500388e-06
ENSG00000094914.52	ENSG00000094914	chr12	dexseq_prepare_annotation2.py	exon	.	-	.	AAAS	33	2.13505148458429e-07	4.94262600068415e-06
ENSG00000118298.21	ENSG00000118298	chr1	dexseq_prepare_annotation2.py	exon	.	+	.	CA14	10	2.18520489112237e-07	5.05012742609897e-06
ENSG00000227733.33	ENSG00000227733	chr1	dexseq_prepare_annotation2.py	exon	.	-	.	RP4-565E6.1	8	2.28668315469259e-07	5.27567697608108e-06
ENSG00000095485.32	ENSG00000095485	chr10	dexseq_prepare_annotation2.py	exon	.	-	.	CWF19L1	8	2.29123843161956e-07	5.2772269571658e-06
ENSG00000267448.3	ENSG00000267448	chr19	dexseq_prepare_annotation2.py	exon	.	-	.	AC010649.1	3	2.33378114050461e-07	5.36611707585738e-06
ENSG00000144426.ENSG00000204196.77	ENSG00000144426+ENSG00000204196	chr2	dexseq_prepare_annotation2.py	exon	.	+	.		36	2.40709576582624e-07	5.52534195300892e-06
ENSG00000156261.26	ENSG00000156261	chr21	dexseq_prepare_annotation2.py	exon	.	-	.	CCT8	12	2.48677009886696e-07	5.69860351998366e-06
ENSG00000132912.42	ENSG00000132912	chr5	dexseq_prepare_annotation2.py	exon	.	-	.	DCTN4	22	2.5892996943564e-07	5.92356793713958e-06
ENSG00000183431.32	ENSG00000183431	chr1	dexseq_prepare_annotation2.py	exon	.	-	.	SF3A3	12	2.740230542032e-07	6.25831812364249e-06
ENSG00000198208.41	ENSG00000198208	chr14	dexseq_prepare_annotation2.py	exon	.	-	.	RPS6KL1	20	2.82577889481176e-07	6.43701128127958e-06
ENSG00000065427.23	ENSG00000065427	chr16	dexseq_prepare_annotation2.py	exon	.	-	.	KARS	12	2.82794593783495e-07	6.43701128127958e-06
ENSG00000187323.68	ENSG00000187323	chr18	dexseq_prepare_annotation2.py	exon	.	+	.	DCC	29	2.83647514217028e-07	6.4456288807612e-06
ENSG00000055163.92	ENSG00000055163	chr5	dexseq_prepare_annotation2.py	exon	.	+	.	CYFIP2	30	2.88026924325401e-07	6.5342201580265e-06
ENSG00000133624.16	ENSG00000133624	chr7	dexseq_prepare_annotation2.py	exon	.	-	.	ZNF767	7	2.95005355797744e-07	6.6813796332259e-06
ENSG00000132781.83	ENSG00000132781	chr1	dexseq_prepare_annotation2.py	exon	.	-	.	MUTYH	10	3.0729878518905e-07	6.9482249449817e-06
ENSG00000149043.43	ENSG00000149043	chr11	dexseq_prepare_annotation2.py	exon	.	+	.	SYT8	22	3.21607986307021e-07	7.25968592346529e-06
ENSG00000129933.56	ENSG00000129933	chr19	dexseq_prepare_annotation2.py	exon	.	+	.	MAU2	28	3.2342641249723e-07	7.28862606869793e-06
ENSG00000163293.18	ENSG00000163293	chr4	dexseq_prepare_annotation2.py	exon	.	+	.	NIPAL1	14	3.26405796705094e-07	7.34359001891643e-06
ENSG00000142623.25	ENSG00000142623	chr1	dexseq_prepare_annotation2.py	exon	.	+	.	PADI1	9	3.27445242120656e-07	7.35479900029354e-06
ENSG00000143842.27	ENSG00000143842	chr1	dexseq_prepare_annotation2.py	exon	.	+	.	SOX13	5	3.29957186782815e-07	7.39899044751101e-06
ENSG00000164113.26	ENSG00000164113	chr4	dexseq_prepare_annotation2.py	exon	.	+	.	ADAD1	19	3.31283470589225e-07	7.41649272131297e-06
ENSG00000183292.12	ENSG00000183292	chr2	dexseq_prepare_annotation2.py	exon	.	+	.	AC140481.2	8	3.35493423073645e-07	7.49838836537461e-06
ENSG00000185485.42	ENSG00000185485	chr3	dexseq_prepare_annotation2.py	exon	.	-	.	SDHAP1	18	3.40624605778612e-07	7.60057104749681e-06
ENSG00000167751.52	ENSG00000167751	chr19	dexseq_prepare_annotation2.py	exon	.	+	.	KLK2	12	3.63717416258844e-07	8.10255076974004e-06
ENSG00000117868.29	ENSG00000117868	chr7	dexseq_prepare_annotation2.py	exon	.	-	.	ESYT2	10	3.86408825553067e-07	8.59395995162132e-06
ENSG00000140479.61	ENSG00000140479	chr15	dexseq_prepare_annotation2.py	exon	.	-	.	PCSK6	18	4.05301435597432e-07	8.99941373910704e-06
ENSG00000155755.ENSG00000241790.38	ENSG00000155755+ENSG00000241790	chr2	dexseq_prepare_annotation2.py	exon	.	-	.		21	4.12452394634116e-07	9.14325544972757e-06
ENSG00000226250.3	ENSG00000226250	chr13	dexseq_prepare_annotation2.py	exon	.	+	.	LINC00408	4	4.19157599073233e-07	9.27676321466802e-06
ENSG00000150401.28	ENSG00000150401	chr13	dexseq_prepare_annotation2.py	exon	.	-	.	DCUN1D2	12	4.19878394477862e-07	9.27760569521897e-06
ENSG00000164975.23	ENSG00000164975	chr9	dexseq_prepare_annotation2.py	exon	.	+	.	SNAPC3	21	4.368293461629e-07	9.63648374189553e-06
ENSG00000198691.61	ENSG00000198691	chr1	dexseq_prepare_annotation2.py	exon	.	-	.	ABCA4	21	4.41457908334147e-07	9.72280634741123e-06
ENSG00000174501.42	ENSG00000174501	chr2	dexseq_prepare_annotation2.py	exon	.	-	.	ANKRD36C	24	4.45640906491877e-07	9.79905223028822e-06
ENSG00000035681.57	ENSG00000035681	chr8	dexseq_prepare_annotation2.py	exon	.	-	.	NSMAF	18	4.46586187985524e-07	9.803973680994e-06
ENSG00000106565.18	ENSG00000106565	chr7	dexseq_prepare_annotation2.py	exon	.	-	.	TMEM176B	7	4.51515572060772e-07	9.89620178828038e-06
ENSG00000132613.18	ENSG00000132613	chr16	dexseq_prepare_annotation2.py	exon	.	-	.	MTSS1L	14	4.55424072227857e-07	9.9546926833927e-06
ENSG00000168014.74	ENSG00000168014	chr11	dexseq_prepare_annotation2.py	exon	.	-	.	C2CD3	21	4.55649337631191e-07	9.9546926833927e-06
ENSG00000143612.5	ENSG00000143612	chr1	dexseq_prepare_annotation2.py	exon	.	-	.	C1orf43	4	4.64594064918153e-07	1.01338182153656e-05
ENSG00000088280.47	ENSG00000088280	chr1	dexseq_prepare_annotation2.py	exon	.	-	.	ASAP3	12	4.81763757837208e-07	1.04914867071311e-05
ENSG00000196074.50	ENSG00000196074	chr20	dexseq_prepare_annotation2.py	exon	.	-	.	SYCP2	8	4.89643073216815e-07	1.06460155551093e-05
ENSG00000178053.33	ENSG00000178053	chr3	dexseq_prepare_annotation2.py	exon	.	+	.	MLF1	15	4.95981092957831e-07	1.0766592767099e-05
ENSG00000215029.ENSG00000185945.51	ENSG00000215029+ENSG00000185945	chrX	dexseq_prepare_annotation2.py	exon	.	-	.		32	5.12241982907143e-07	1.11018441877594e-05
ENSG00000166747.73	ENSG00000166747	chr16	dexseq_prepare_annotation2.py	exon	.	-	.	AP1G1	38	5.14443829708013e-07	1.11318108310544e-05
ENSG00000249700.39	ENSG00000249700	chr4	dexseq_prepare_annotation2.py	exon	.	-	.	SRD5A3-AS1	23	5.1611405148738e-07	1.11501968929444e-05
ENSG00000272162.ENSG00000153157.ENSG00000137210.83	ENSG00000272162+ENSG00000153157+ENSG00000137210	chr6	dexseq_prepare_annotation2.py	exon	.	+	.		49	5.20976544504255e-07	1.12257373880195e-05
ENSG00000158104.26	ENSG00000158104	chr12	dexseq_prepare_annotation2.py	exon	.	-	.	HPD	11	5.21262807553193e-07	1.12257373880195e-05
ENSG00000238542.ENSG00000163492.ENSG00000155657.407	ENSG00000238542+ENSG00000163492+ENSG00000155657	chr2	dexseq_prepare_annotation2.py	exon	.	-	.		116	5.23405276115494e-07	1.12540416093884e-05
ENSG00000184779.29	ENSG00000184779	chr15	dexseq_prepare_annotation2.py	exon	.	-	.	RPS17	13	5.54304802794097e-07	1.18959727934317e-05
ENSG00000124126.43	ENSG00000124126	chr20	dexseq_prepare_annotation2.py	exon	.	-	.	PREX1	24	5.55011167196681e-07	1.18959727934317e-05
ENSG00000101940.41	ENSG00000101940	chrX	dexseq_prepare_annotation2.py	exon	.	+	.	WDR13	21	5.65508061452486e-07	1.21018725150832e-05
ENSG00000167178.31	ENSG00000167178	chr15	dexseq_prepare_annotation2.py	exon	.	+	.	ISLR2	17	5.69119788224736e-07	1.2160013839915e-05
ENSG00000197818.24	ENSG00000197818	chr20	dexseq_prepare_annotation2.py	exon	.	+	.	SLC9A8	12	5.71341326591498e-07	1.21883159922321e-05
ENSG00000212238.ENSG00000106459.15	ENSG00000212238+ENSG00000106459	chr7	dexseq_prepare_annotation2.py	exon	.	+	.		5	5.79616755875746e-07	1.23454735040682e-05
ENSG00000151834.36	ENSG00000151834	chr4	dexseq_prepare_annotation2.py	exon	.	-	.	GABRA2	14	6.00623711890774e-07	1.27728882955927e-05
ENSG00000137076.71	ENSG00000137076	chr9	dexseq_prepare_annotation2.py	exon	.	-	.	TLN1	22	6.08522383248766e-07	1.29025122157524e-05
ENSG00000029363.60	ENSG00000029363	chr6	dexseq_prepare_annotation2.py	exon	.	-	.	BCLAF1	15	6.08618024159049e-07	1.29025122157524e-05
ENSG00000068079.18	ENSG00000068079	chr17	dexseq_prepare_annotation2.py	exon	.	+	.	IFI35	9	6.0990169432926e-07	1.29095858633027e-05
ENSG00000129990.30	ENSG00000129990	chr19	dexseq_prepare_annotation2.py	exon	.	-	.	SYT5	25	6.22145905322937e-07	1.31299141572338e-05
ENSG00000037749.ENSG00000164574.54	ENSG00000037749+ENSG00000164574	chr5	dexseq_prepare_annotation2.py	exon	.	+	.		29	6.22243337792226e-07	1.31299141572338e-05
ENSG00000169689.26	ENSG00000169689	chr17	dexseq_prepare_annotation2.py	exon	.	-	.	STRA13	10	6.29438865768783e-07	1.32611546464062e-05
ENSG00000174839.23	ENSG00000174839	chr3	dexseq_prepare_annotation2.py	exon	.	-	.	DENND6A	19	6.41768379285949e-07	1.34999853035863e-05
ENSG00000168393.19	ENSG00000168393	chr2	dexseq_prepare_annotation2.py	exon	.	-	.	DTYMK	15	6.53428894237556e-07	1.37234742604447e-05
ENSG00000166750.4	ENSG00000166750	chr17	dexseq_prepare_annotation2.py	exon	.	+	.	SLFN5	2	6.54412489570105e-07	1.37234742604447e-05
ENSG00000026508.96	ENSG00000026508	chr11	dexseq_prepare_annotation2.py	exon	.	+	.	CD44	57	6.56900678408658e-07	1.37544273018417e-05
ENSG00000240038.ENSG00000236085.ENSG00000185946.57	ENSG00000240038+ENSG00000236085+ENSG00000185946	chr1	dexseq_prepare_annotation2.py	exon	.	+	.		41	6.58894464523454e-07	1.37749490437065e-05
ENSG00000149256.54	ENSG00000149256	chr11	dexseq_prepare_annotation2.py	exon	.	-	.	TENM4	11	6.63039497834195e-07	1.38403129586311e-05
ENSG00000163781.47	ENSG00000163781	chr3	dexseq_prepare_annotation2.py	exon	.	-	.	TOPBP1	25	6.65267181589952e-07	1.38455821779358e-05
ENSG00000181929.ENSG00000167548.124	ENSG00000181929+ENSG00000167548	chr12	dexseq_prepare_annotation2.py	exon	.	-	.		15	6.65329690351906e-07	1.38455821779358e-05
ENSG00000124228.24	ENSG00000124228	chr20	dexseq_prepare_annotation2.py	exon	.	+	.	DDX27	15	6.68591392935903e-07	1.38921841568899e-05
ENSG00000127720.30	ENSG00000127720	chr12	dexseq_prepare_annotation2.py	exon	.	+	.	METTL25	21	6.77041962086925e-07	1.404629499664e-05
ENSG00000158488.28	ENSG00000158488	chr1	dexseq_prepare_annotation2.py	exon	.	+	.	CD1E	3	6.86297861694398e-07	1.42166183575689e-05
ENSG00000124571.57	ENSG00000124571	chr6	dexseq_prepare_annotation2.py	exon	.	-	.	XPO5	12	6.87980104857724e-07	1.42297741931684e-05
ENSG00000235033.ENSG00000124615.32	ENSG00000235033+ENSG00000124615	chr6	dexseq_prepare_annotation2.py	exon	.	-	.		3	6.90861228548723e-07	1.4267649292931e-05
ENSG00000186090.22	ENSG00000186090	chr3	dexseq_prepare_annotation2.py	exon	.	+	.	HTR3D	17	6.93243264457557e-07	1.42951179373501e-05
ENSG00000099998.21	ENSG00000099998	chr22	dexseq_prepare_annotation2.py	exon	.	-	.	GGT5	2	7.02044374592205e-07	1.44546681914144e-05
ENSG00000177483.ENSG00000124831.49	ENSG00000177483+ENSG00000124831	chr2	dexseq_prepare_annotation2.py	exon	.	+	.		17	7.04019657728881e-07	1.4473408666986e-05
ENSG00000114353.32	ENSG00000114353	chr3	dexseq_prepare_annotation2.py	exon	.	+	.	GNAI2	15	7.13480025085577e-07	1.46457402732446e-05
ENSG00000071794.13	ENSG00000071794	chr3	dexseq_prepare_annotation2.py	exon	.	-	.	HLTF	5	7.17267886338848e-07	1.47012870399074e-05
ENSG00000213822.8	ENSG00000213822	chr19	dexseq_prepare_annotation2.py	exon	.	+	.	CEACAM18	6	7.31296891693299e-07	1.49662552126811e-05
ENSG00000172893.35	ENSG00000172893	chr11	dexseq_prepare_annotation2.py	exon	.	-	.	DHCR7	22	7.63688429914959e-07	1.56056572543073e-05
ENSG00000105576.69	ENSG00000105576	chr19	dexseq_prepare_annotation2.py	exon	.	-	.	TNPO2	44	7.65095334089028e-07	1.56109316740778e-05
ENSG00000072682.41	ENSG00000072682	chr5	dexseq_prepare_annotation2.py	exon	.	-	.	P4HA2	21	7.68396212658871e-07	1.56547768123259e-05
ENSG00000147687.41	ENSG00000147687	chr8	dexseq_prepare_annotation2.py	exon	.	-	.	TATDN1	26	7.78060085528592e-07	1.58279318895929e-05
ENSG00000167378.ENSG00000268361.ENSG00000073050.48	ENSG00000167378+ENSG00000268361+ENSG00000073050	chr19	dexseq_prepare_annotation2.py	exon	.	-	.		4	7.89241217397081e-07	1.60313884950806e-05
ENSG00000108312.44	ENSG00000108312	chr17	dexseq_prepare_annotation2.py	exon	.	-	.	UBTF	26	8.25813034389055e-07	1.67492139168849e-05
ENSG00000173402.44	ENSG00000173402	chr3	dexseq_prepare_annotation2.py	exon	.	+	.	DAG1	21	8.33128867252055e-07	1.68724115902953e-05
ENSG00000168259.35	ENSG00000168259	chr17	dexseq_prepare_annotation2.py	exon	.	-	.	DNAJC7	16	8.58428313702669e-07	1.73589023138476e-05
ENSG00000132326.16	ENSG00000132326	chr2	dexseq_prepare_annotation2.py	exon	.	-	.	PER2	8	8.94795021945868e-07	1.80674138978045e-05
ENSG00000099864.27	ENSG00000099864	chr19	dexseq_prepare_annotation2.py	exon	.	+	.	PALM	14	9.08458293256132e-07	1.83160827107679e-05
ENSG00000125347.35	ENSG00000125347	chr5	dexseq_prepare_annotation2.py	exon	.	-	.	IRF1	20	9.11312543059753e-07	1.83464091076133e-05
ENSG00000003393.29	ENSG00000003393	chr2	dexseq_prepare_annotation2.py	exon	.	-	.	ALS2	22	9.32103182012547e-07	1.87372043496575e-05
ENSG00000142185.ENSG00000266692.ENSG00000264452.41	ENSG00000142185+ENSG00000266692+ENSG00000264452	chr21	dexseq_prepare_annotation2.py	exon	.	+	.		16	9.42357332157983e-07	1.89153527129909e-05
ENSG00000154144.32	ENSG00000154144	chr11	dexseq_prepare_annotation2.py	exon	.	+	.	TBRG1	7	9.72283504347013e-07	1.94872574344713e-05
ENSG00000226994.23	ENSG00000226994	chr2	dexseq_prepare_annotation2.py	exon	.	+	.	AC012593.1	16	1.00369095437836e-06	2.008712279683e-05
ENSG00000174080.27	ENSG00000174080	chr11	dexseq_prepare_annotation2.py	exon	.	-	.	CTSF	18	1.02649856183582e-06	2.0513366112922e-05
ENSG00000122705.23	ENSG00000122705	chr9	dexseq_prepare_annotation2.py	exon	.	+	.	CLTA	7	1.04449541129615e-06	2.08423614450857e-05
ENSG00000165409.26	ENSG00000165409	chr14	dexseq_prepare_annotation2.py	exon	.	+	.	TSHR	17	1.13474646242808e-06	2.26100728415472e-05
ENSG00000131844.36	ENSG00000131844	chr5	dexseq_prepare_annotation2.py	exon	.	+	.	MCCC2	24	1.13938257058532e-06	2.26692090068578e-05
ENSG00000204344.ENSG00000244731.104	ENSG00000204344+ENSG00000244731	chr6	dexseq_prepare_annotation2.py	exon	.	+	.		35	1.14315897855564e-06	2.27110926309832e-05
ENSG00000166451.29	ENSG00000166451	chr16	dexseq_prepare_annotation2.py	exon	.	+	.	CENPN	18	1.22950322659482e-06	2.43908311623314e-05
ENSG00000164808.73	ENSG00000164808	chr8	dexseq_prepare_annotation2.py	exon	.	+	.	SPIDR	42	1.23506950557973e-06	2.44655386462434e-05
ENSG00000211460.26	ENSG00000211460	chr2	dexseq_prepare_annotation2.py	exon	.	+	.	TSN	13	1.24064825986416e-06	2.45402754050861e-05
ENSG00000170074.75	ENSG00000170074	chr5	dexseq_prepare_annotation2.py	exon	.	-	.	FAM153A	14	1.33469679714934e-06	2.63622017099744e-05
ENSG00000266009.ENSG00000264660.ENSG00000233098.ENSG00000244456.55	ENSG00000266009+ENSG00000264660+ENSG00000233098+ENSG00000244456	chr17	dexseq_prepare_annotation2.py	exon	.	+	.		38	1.37538993844753e-06	2.71265223128642e-05
ENSG00000155363.60	ENSG00000155363	chr1	dexseq_prepare_annotation2.py	exon	.	+	.	MOV10	15	1.39885171974937e-06	2.75492695937308e-05
ENSG00000150433.46	ENSG00000150433	chr11	dexseq_prepare_annotation2.py	exon	.	-	.	TMEM218	25	1.42360523260639e-06	2.79961961011406e-05
ENSG00000118515.72	ENSG00000118515	chr6	dexseq_prepare_annotation2.py	exon	.	-	.	SGK1	49	1.42839722282377e-06	2.80498408395263e-05
ENSG00000127616.74	ENSG00000127616	chr19	dexseq_prepare_annotation2.py	exon	.	+	.	SMARCA4	33	1.46420071990408e-06	2.87058313281946e-05
ENSG00000152078.ENSG00000122481.ENSG00000271092.38	ENSG00000152078+ENSG00000122481+ENSG00000271092	chr1	dexseq_prepare_annotation2.py	exon	.	+	.		14	1.46602744438642e-06	2.87058313281946e-05
ENSG00000104884.44	ENSG00000104884	chr19	dexseq_prepare_annotation2.py	exon	.	-	.	ERCC2	29	1.50243311263727e-06	2.93763504570186e-05
ENSG00000171824.44	ENSG00000171824	chr1	dexseq_prepare_annotation2.py	exon	.	-	.	EXOSC10	3	1.53665470148351e-06	3.00022999115797e-05
ENSG00000160293.ENSG00000256225.32	ENSG00000160293+ENSG00000256225	chr9	dexseq_prepare_annotation2.py	exon	.	-	.		20	1.5668769611074e-06	3.05484806664109e-05
ENSG00000196549.49	ENSG00000196549	chr3	dexseq_prepare_annotation2.py	exon	.	+	.	MME	31	1.57901389680051e-06	3.07410026412924e-05
ENSG00000148950.29	ENSG00000148950	chr11	dexseq_prepare_annotation2.py	exon	.	-	.	IMMP1L	16	1.60039046525345e-06	3.11125980433893e-05
ENSG00000257365.ENSG00000258289.ENSG00000125954.53	ENSG00000257365+ENSG00000258289+ENSG00000125954	chr14	dexseq_prepare_annotation2.py	exon	.	+	.		8	1.63474998100453e-06	3.17351678455294e-05
ENSG00000185344.33	ENSG00000185344	chr12	dexseq_prepare_annotation2.py	exon	.	+	.	ATP6V0A2	3	1.69772766814437e-06	3.29107293615033e-05
ENSG00000215440.ENSG00000124222.ENSG00000254995.89	ENSG00000215440+ENSG00000124222+ENSG00000254995	chr20	dexseq_prepare_annotation2.py	exon	.	+	.		30	1.76929731837805e-06	3.42492610533323e-05
ENSG00000185989.27	ENSG00000185989	chr13	dexseq_prepare_annotation2.py	exon	.	-	.	RASA3	19	1.79341022800231e-06	3.46666452180988e-05
ENSG00000177628.13	ENSG00000177628	chr1	dexseq_prepare_annotation2.py	exon	.	-	.	GBA	5	1.80419742909239e-06	3.48256233862734e-05
ENSG00000141279.84	ENSG00000141279	chr17	dexseq_prepare_annotation2.py	exon	.	+	.	NPEPPS	25	1.81366772919466e-06	3.49587670525195e-05
ENSG00000132286.ENSG00000265264.ENSG00000179532.111	ENSG00000132286+ENSG00000265264+ENSG00000179532	chr11	dexseq_prepare_annotation2.py	exon	.	+	.		89	1.84018483955585e-06	3.54196484202896e-05
ENSG00000179818.ENSG00000244617.128	ENSG00000179818+ENSG00000244617	chr2	dexseq_prepare_annotation2.py	exon	.	-	.		62	1.852986596578e-06	3.56156080069284e-05
ENSG00000196367.ENSG00000242687.94	ENSG00000196367+ENSG00000242687	chr7	dexseq_prepare_annotation2.py	exon	.	+	.		54	1.86578624395573e-06	3.5800890592358e-05
ENSG00000169169.51	ENSG00000169169	chr19	dexseq_prepare_annotation2.py	exon	.	+	.	CPT1C	22	1.86789546176921e-06	3.5800890592358e-05
ENSG00000110075.78	ENSG00000110075	chr11	dexseq_prepare_annotation2.py	exon	.	+	.	PPP6R3	36	1.92413270558406e-06	3.68268159664531e-05
ENSG00000060138.53	ENSG00000060138	chr12	dexseq_prepare_annotation2.py	exon	.	-	.	YBX3	37	1.95931594275582e-06	3.74474604024034e-05
ENSG00000142166.20	ENSG00000142166	chr21	dexseq_prepare_annotation2.py	exon	.	+	.	IFNAR1	14	1.9750119722723e-06	3.76944349595622e-05
ENSG00000108883.74	ENSG00000108883	chr17	dexseq_prepare_annotation2.py	exon	.	-	.	EFTUD2	19	1.99370119971437e-06	3.79977638189602e-05
ENSG00000230267.50	ENSG00000230267	chr16	dexseq_prepare_annotation2.py	exon	.	-	.	HERC2P4	9	2.00197507156249e-06	3.81020157527489e-05
ENSG00000159842.95	ENSG00000159842	chr17	dexseq_prepare_annotation2.py	exon	.	-	.	ABR	28	2.09210343362886e-06	3.97616693141015e-05
ENSG00000077616.26	ENSG00000077616	chr11	dexseq_prepare_annotation2.py	exon	.	+	.	NAALAD2	16	2.17686455333673e-06	4.13148218090682e-05
ENSG00000166233.ENSG00000207690.34	ENSG00000166233+ENSG00000207690	chr15	dexseq_prepare_annotation2.py	exon	.	+	.		25	2.23788308966104e-06	4.24136587244127e-05
ENSG00000102316.39	ENSG00000102316	chrX	dexseq_prepare_annotation2.py	exon	.	+	.	MAGED2	5	2.27543239166903e-06	4.30652517693461e-05
ENSG00000140983.87	ENSG00000140983	chr16	dexseq_prepare_annotation2.py	exon	.	+	.	RHOT2	62	2.28067721940253e-06	4.31044822454255e-05
ENSG00000106069.80	ENSG00000106069	chr7	dexseq_prepare_annotation2.py	exon	.	+	.	CHN2	8	2.29514285608353e-06	4.33176337101654e-05
ENSG00000150093.60	ENSG00000150093	chr10	dexseq_prepare_annotation2.py	exon	.	-	.	ITGB1	15	2.32809718938622e-06	4.38786584002349e-05
ENSG00000083844.16	ENSG00000083844	chr19	dexseq_prepare_annotation2.py	exon	.	+	.	ZNF264	12	2.33769417573812e-06	4.39985126788163e-05
ENSG00000175356.40	ENSG00000175356	chr11	dexseq_prepare_annotation2.py	exon	.	-	.	SCUBE2	20	2.36694663284987e-06	4.44874658282115e-05
ENSG00000142178.15	ENSG00000142178	chr21	dexseq_prepare_annotation2.py	exon	.	-	.	SIK1	14	2.39841081702478e-06	4.50165809289361e-05
ENSG00000100225.23	ENSG00000100225	chr22	dexseq_prepare_annotation2.py	exon	.	+	.	FBXO7	18	2.47541403269003e-06	4.63977948830687e-05
ENSG00000073331.24	ENSG00000073331	chr4	dexseq_prepare_annotation2.py	exon	.	+	.	ALPK1	10	2.49540353786385e-06	4.67080422534874e-05
ENSG00000114098.67	ENSG00000114098	chr3	dexseq_prepare_annotation2.py	exon	.	+	.	ARMC8	16	2.51327829796917e-06	4.69779075530991e-05
ENSG00000127324.25	ENSG00000127324	chr12	dexseq_prepare_annotation2.py	exon	.	-	.	TSPAN8	20	2.54942171543265e-06	4.75880380371075e-05
ENSG00000095564.35	ENSG00000095564	chr10	dexseq_prepare_annotation2.py	exon	.	+	.	BTAF1	32	2.6056733153998e-06	4.85713232962522e-05
ENSG00000135828.9	ENSG00000135828	chr1	dexseq_prepare_annotation2.py	exon	.	-	.	RNASEL	7	2.61654755789053e-06	4.87072120057185e-05
ENSG00000185038.34	ENSG00000185038	chr2	dexseq_prepare_annotation2.py	exon	.	+	.	MROH2A	19	2.71879385409198e-06	5.0487078050632e-05
ENSG00000180176.22	ENSG00000180176	chr11	dexseq_prepare_annotation2.py	exon	.	-	.	TH	2	2.71959240069635e-06	5.0487078050632e-05
ENSG00000175183.20	ENSG00000175183	chr12	dexseq_prepare_annotation2.py	exon	.	-	.	CSRP2	20	2.72340111512163e-06	5.0488810031907e-05
ENSG00000147535.42	ENSG00000147535	chr8	dexseq_prepare_annotation2.py	exon	.	-	.	PPAPDC1B	19	2.73141238184945e-06	5.05683417669649e-05
ENSG00000134779.42	ENSG00000134779	chr18	dexseq_prepare_annotation2.py	exon	.	-	.	TPGS2	19	2.74243888313929e-06	5.07034040584759e-05
ENSG00000228473.1	ENSG00000228473	chr13	dexseq_prepare_annotation2.py	exon	.	-	.	LIN28AP2	2	2.80001995679448e-06	5.16976510772829e-05
ENSG00000151500.22	ENSG00000151500	chr11	dexseq_prepare_annotation2.py	exon	.	-	.	THYN1	15	3.0199611679566e-06	5.56828389570723e-05
ENSG00000120071.48	ENSG00000120071	chr17	dexseq_prepare_annotation2.py	exon	.	-	.	KANSL1	23	3.06331050347323e-06	5.64055913708641e-05
ENSG00000132254.24	ENSG00000132254	chr11	dexseq_prepare_annotation2.py	exon	.	-	.	ARFIP2	14	3.10456275446052e-06	5.70878258056347e-05
ENSG00000117676.55	ENSG00000117676	chr1	dexseq_prepare_annotation2.py	exon	.	+	.	RPS6KA1	50	3.13446786970891e-06	5.75598430830736e-05
ENSG00000100600.49	ENSG00000100600	chr14	dexseq_prepare_annotation2.py	exon	.	-	.	LGMN	20	3.18970113661811e-06	5.84950725310438e-05
ENSG00000117724.13	ENSG00000117724	chr1	dexseq_prepare_annotation2.py	exon	.	+	.	CENPF	12	3.23201071086988e-06	5.91910964285859e-05
ENSG00000162878.28	ENSG00000162878	chr2	dexseq_prepare_annotation2.py	exon	.	+	.	PKDCC	21	3.27345012747608e-06	5.98693321430316e-05
ENSG00000157483.43	ENSG00000157483	chr15	dexseq_prepare_annotation2.py	exon	.	-	.	MYO1E	23	3.34547659922403e-06	6.11044106274938e-05
ENSG00000177707.24	ENSG00000177707	chr3	dexseq_prepare_annotation2.py	exon	.	+	.	PVRL3	22	3.49450397674242e-06	6.37406906576546e-05
ENSG00000249007.ENSG00000163435.32	ENSG00000249007+ENSG00000163435	chr1	dexseq_prepare_annotation2.py	exon	.	+	.		8	3.50042144524001e-06	6.37630388999551e-05
ENSG00000019144.69	ENSG00000019144	chr11	dexseq_prepare_annotation2.py	exon	.	+	.	PHLDB1	7	3.56531121526509e-06	6.48581179440929e-05
ENSG00000123104.53	ENSG00000123104	chr12	dexseq_prepare_annotation2.py	exon	.	-	.	ITPR2	32	3.58631712442637e-06	6.51201629087364e-05
ENSG00000234680.6	ENSG00000234680	chr9	dexseq_prepare_annotation2.py	exon	.	+	.	VN2R3P	5	3.58930031780437e-06	6.51201629087364e-05
ENSG00000167244.ENSG00000129965.ENSG00000254647.ENSG00000240801.42	ENSG00000167244+ENSG00000129965+ENSG00000254647+ENSG00000240801	chr11	dexseq_prepare_annotation2.py	exon	.	-	.		25	3.71278541690507e-06	6.72466551257856e-05
ENSG00000120896.67	ENSG00000120896	chr8	dexseq_prepare_annotation2.py	exon	.	+	.	SORBS3	6	3.71640576933292e-06	6.72466551257856e-05
ENSG00000226074.ENSG00000188086.ENSG00000261603.ENSG00000206549.32	ENSG00000226074+ENSG00000188086+ENSG00000261603+ENSG00000206549	chr3	dexseq_prepare_annotation2.py	exon	.	-	.		8	3.83996494761603e-06	6.93900048845136e-05
ENSG00000137869.51	ENSG00000137869	chr15	dexseq_prepare_annotation2.py	exon	.	-	.	CYP19A1	27	3.89590577786652e-06	7.03073885995061e-05
ENSG00000078098.40	ENSG00000078098	chr2	dexseq_prepare_annotation2.py	exon	.	-	.	FAP	21	3.90554440528431e-06	7.03878553360856e-05
ENSG00000104447.31	ENSG00000104447	chr8	dexseq_prepare_annotation2.py	exon	.	-	.	TRPS1	23	3.93222464203667e-06	7.0774835312101e-05
ENSG00000174136.17	ENSG00000174136	chr5	dexseq_prepare_annotation2.py	exon	.	+	.	RGMB	10	3.97206312345473e-06	7.13973092389238e-05
ENSG00000236172.63	ENSG00000236172	chr2	dexseq_prepare_annotation2.py	exon	.	-	.	hsa-mir-7515	20	3.99639549490163e-06	7.17397864996277e-05
ENSG00000119121.46	ENSG00000119121	chr9	dexseq_prepare_annotation2.py	exon	.	-	.	TRPM6	3	4.08815224701587e-06	7.32901067080457e-05
ENSG00000229151.1	ENSG00000229151	chrX	dexseq_prepare_annotation2.py	exon	.	-	.	RP11-348F1.3	2	4.21027235010797e-06	7.53799617465312e-05
ENSG00000154263.ENSG00000154265.128	ENSG00000154263+ENSG00000154265	chr17	dexseq_prepare_annotation2.py	exon	.	-	.		15	4.26872863615205e-06	7.63259913640397e-05
ENSG00000224226.23	ENSG00000224226	chr17	dexseq_prepare_annotation2.py	exon	.	-	.	TBC1D3B	4	4.2794891961554e-06	7.64178432149221e-05
ENSG00000135838.37	ENSG00000135838	chr1	dexseq_prepare_annotation2.py	exon	.	+	.	NPL	21	4.33960678233563e-06	7.73896542849854e-05
ENSG00000221988.ENSG00000258388.ENSG00000241404.69	ENSG00000221988+ENSG00000258388+ENSG00000241404	chr6	dexseq_prepare_annotation2.py	exon	.	+	.		13	4.36647366739462e-06	7.7766724333192e-05
ENSG00000185261.28	ENSG00000185261	chr5	dexseq_prepare_annotation2.py	exon	.	-	.	KIAA0825	16	4.37498492537657e-06	7.78163221870971e-05
ENSG00000155666.42	ENSG00000155666	chr16	dexseq_prepare_annotation2.py	exon	.	+	.	KDM8	26	4.52093114166241e-06	8.03071023320921e-05
ENSG00000126581.56	ENSG00000126581	chr17	dexseq_prepare_annotation2.py	exon	.	-	.	BECN1	25	4.56142962190246e-06	8.0920714271583e-05
ENSG00000135976.77	ENSG00000135976	chr2	dexseq_prepare_annotation2.py	exon	.	+	.	ANKRD36	16	4.57471841699361e-06	8.10506500241541e-05
ENSG00000166073.ENSG00000259580.ENSG00000150667.30	ENSG00000166073+ENSG00000259580+ENSG00000150667	chr15	dexseq_prepare_annotation2.py	exon	.	-	.		25	4.65291191172108e-06	8.23286718338252e-05
ENSG00000253522.3	ENSG00000253522	chr5	dexseq_prepare_annotation2.py	exon	.	+	.	MIR146A	4	4.73187545151759e-06	8.36169772570514e-05
ENSG00000158636.50	ENSG00000158636	chr11	dexseq_prepare_annotation2.py	exon	.	+	.	C11orf30	5	4.9110867102039e-06	8.6671113383066e-05
ENSG00000141380.59	ENSG00000141380	chr18	dexseq_prepare_annotation2.py	exon	.	-	.	SS18	32	4.95705795352016e-06	8.73689501042612e-05
ENSG00000178795.25	ENSG00000178795	chr11	dexseq_prepare_annotation2.py	exon	.	-	.	GDPD4	14	4.97418145525367e-06	8.75571914448732e-05
ENSG00000183401.42	ENSG00000183401	chr19	dexseq_prepare_annotation2.py	exon	.	+	.	CCDC159	26	5.03159053544214e-06	8.84531484943379e-05
ENSG00000135749.ENSG00000251508.86	ENSG00000135749+ENSG00000251508	chr1	dexseq_prepare_annotation2.py	exon	.	-	.		36	5.06965670082232e-06	8.90071898029386e-05
ENSG00000172889.15	ENSG00000172889	chr9	dexseq_prepare_annotation2.py	exon	.	+	.	EGFL7	3	5.07790564102815e-06	8.90369803302342e-05
ENSG00000080822.ENSG00000080819.85	ENSG00000080822+ENSG00000080819	chr3	dexseq_prepare_annotation2.py	exon	.	-	.		46	5.24391325824789e-06	9.18293006009414e-05
ENSG00000137337.35	ENSG00000137337	chr6	dexseq_prepare_annotation2.py	exon	.	-	.	MDC1	14	5.30217696169203e-06	9.27300936067348e-05
ENSG00000163362.30	ENSG00000163362	chr1	dexseq_prepare_annotation2.py	exon	.	+	.	C1orf106	12	5.46002515660937e-06	9.53679715336308e-05
ENSG00000026297.ENSG00000249141.ENSG00000071242.60	ENSG00000026297+ENSG00000249141+ENSG00000071242	chr6	dexseq_prepare_annotation2.py	exon	.	-	.		11	5.55001857113239e-06	9.68154073980976e-05
ENSG00000175854.16	ENSG00000175854	chr9	dexseq_prepare_annotation2.py	exon	.	+	.	SWI5	9	5.57528054877711e-06	9.71313940735028e-05
ENSG00000131558.68	ENSG00000131558	chr7	dexseq_prepare_annotation2.py	exon	.	+	.	EXOC4	39	5.59925447954998e-06	9.74241602082006e-05
ENSG00000166946.ENSG00000137842.74	ENSG00000166946+ENSG00000137842	chr15	dexseq_prepare_annotation2.py	exon	.	+	.		24	5.62052427560863e-06	9.76691871882937e-05
ENSG00000114757.27	ENSG00000114757	chr3	dexseq_prepare_annotation2.py	exon	.	-	.	PEX5L	6	5.82842456507777e-06	0.000101019463054574
ENSG00000163810.21	ENSG00000163810	chr3	dexseq_prepare_annotation2.py	exon	.	+	.	TGM4	16	5.82876832563602e-06	0.000101019463054574
ENSG00000147044.50	ENSG00000147044	chrX	dexseq_prepare_annotation2.py	exon	.	-	.	CASK	12	5.83562281976899e-06	0.000101019463054574
ENSG00000079691.42	ENSG00000079691	chr6	dexseq_prepare_annotation2.py	exon	.	+	.	LRRC16A	32	5.84533056217456e-06	0.000101058774821107
ENSG00000152556.88	ENSG00000152556	chr12	dexseq_prepare_annotation2.py	exon	.	+	.	PFKM	18	5.93813184166852e-06	0.000102532749169547
ENSG00000175467.33	ENSG00000175467	chr11	dexseq_prepare_annotation2.py	exon	.	+	.	SART1	16	5.97233331655703e-06	0.000102992433297834
ENSG00000224389.78	ENSG00000224389	chr6	dexseq_prepare_annotation2.py	exon	.	+	.	C4B	32	6.0028811867874e-06	0.000103388025915404
ENSG00000144278.34	ENSG00000144278	chr2	dexseq_prepare_annotation2.py	exon	.	+	.	GALNT13	7	6.16891100365705e-06	0.000106113078011007
ENSG00000118242.ENSG00000115425.33	ENSG00000118242+ENSG00000115425	chr2	dexseq_prepare_annotation2.py	exon	.	-	.		11	6.4733678956319e-06	0.000111209350611557
ENSG00000132142.102	ENSG00000132142	chr17	dexseq_prepare_annotation2.py	exon	.	-	.	ACACA	74	6.74839033456665e-06	0.000115787722545993
ENSG00000147421.44	ENSG00000147421	chr8	dexseq_prepare_annotation2.py	exon	.	+	.	HMBOX1	35	6.80641587781041e-06	0.000116636047116728
ENSG00000174353.22	ENSG00000174353	chr7	dexseq_prepare_annotation2.py	exon	.	-	.	STAG3L3	11	6.82357560543075e-06	0.000116782832370527
ENSG00000100883.35	ENSG00000100883	chr14	dexseq_prepare_annotation2.py	exon	.	+	.	SRP54	11	6.87375672847697e-06	0.000117493685765124
ENSG00000256873.ENSG00000198792.48	ENSG00000256873+ENSG00000198792	chr22	dexseq_prepare_annotation2.py	exon	.	-	.		20	6.89285505451746e-06	0.00011767211976864
ENSG00000177627.ENSG00000240443.16	ENSG00000177627+ENSG00000240443	chr12	dexseq_prepare_annotation2.py	exon	.	+	.		14	6.93879369224137e-06	0.000118307738373736
ENSG00000012504.24	ENSG00000012504	chr12	dexseq_prepare_annotation2.py	exon	.	+	.	NR1H4	16	6.99881429967436e-06	0.000119181563306109
ENSG00000132600.73	ENSG00000132600	chr16	dexseq_prepare_annotation2.py	exon	.	+	.	PRMT7	28	7.05442025905803e-06	0.000119978118773892
ENSG00000167522.42	ENSG00000167522	chr16	dexseq_prepare_annotation2.py	exon	.	-	.	ANKRD11	9	7.10538309562069e-06	0.000120693813607987
ENSG00000068650.ENSG00000234603.62	ENSG00000068650+ENSG00000234603	chr13	dexseq_prepare_annotation2.py	exon	.	+	.		21	7.22194001689865e-06	0.000122450857414471
ENSG00000196547.99	ENSG00000196547	chr15	dexseq_prepare_annotation2.py	exon	.	+	.	MAN2A2	30	7.2268443333877e-06	0.000122450857414471
ENSG00000185684.39	ENSG00000185684	chr12	dexseq_prepare_annotation2.py	exon	.	+	.	EP400NL	27	7.39574563091062e-06	0.000125156646797565
ENSG00000170629.30	ENSG00000170629	chr7	dexseq_prepare_annotation2.py	exon	.	-	.	DPY19L2P2	4	7.46895730594054e-06	0.000126238384117445
ENSG00000145687.52	ENSG00000145687	chr5	dexseq_prepare_annotation2.py	exon	.	-	.	SSBP2	36	7.52009071130646e-06	0.000126944736243408
ENSG00000013725.38	ENSG00000013725	chr11	dexseq_prepare_annotation2.py	exon	.	+	.	CD6	20	7.58395097061216e-06	0.000127863907865569
ENSG00000104408.49	ENSG00000104408	chr8	dexseq_prepare_annotation2.py	exon	.	-	.	EIF3E	24	7.65712955490984e-06	0.000128937711922763
ENSG00000111077.47	ENSG00000111077	chr12	dexseq_prepare_annotation2.py	exon	.	+	.	TENC1	19	7.82121611081727e-06	0.000131537754616208
ENSG00000117748.20	ENSG00000117748	chr1	dexseq_prepare_annotation2.py	exon	.	-	.	RPA2	15	7.94369489655114e-06	0.000133432472125134
ENSG00000183632.18	ENSG00000183632	chr16	dexseq_prepare_annotation2.py	exon	.	-	.	TP53TG3	6	8.05146217979309e-06	0.000134956134113273
ENSG00000077380.52	ENSG00000077380	chr2	dexseq_prepare_annotation2.py	exon	.	+	.	DYNC1I2	27	8.05426630111596e-06	0.000134956134113273
ENSG00000163793.15	ENSG00000163793	chr2	dexseq_prepare_annotation2.py	exon	.	+	.	DNAJC5G	10	8.07734211267782e-06	0.000135176110799481
ENSG00000066629.65	ENSG00000066629	chr14	dexseq_prepare_annotation2.py	exon	.	+	.	EML1	26	9.25236537324037e-06	0.000154649929959365
ENSG00000152689.52	ENSG00000152689	chr2	dexseq_prepare_annotation2.py	exon	.	+	.	RASGRP3	7	9.33569109380297e-06	0.000155850990508217
ENSG00000177156.26	ENSG00000177156	chr11	dexseq_prepare_annotation2.py	exon	.	+	.	TALDO1	20	9.51364814851957e-06	0.000158626950540163
ENSG00000118922.11	ENSG00000118922	chr13	dexseq_prepare_annotation2.py	exon	.	-	.	KLF12	8	9.53371876252889e-06	0.000158766794441183
ENSG00000129667.63	ENSG00000129667	chr17	dexseq_prepare_annotation2.py	exon	.	-	.	RHBDF2	16	9.55535092826493e-06	0.000158932268989219
ENSG00000127952.26	ENSG00000127952	chr7	dexseq_prepare_annotation2.py	exon	.	-	.	STYXL1	3	9.67972665954667e-06	0.000160804163296552
ENSG00000205707.16	ENSG00000205707	chr12	dexseq_prepare_annotation2.py	exon	.	+	.	LYRM5	13	1.00066599534138e-05	0.000166032359104933
ENSG00000100884.50	ENSG00000100884	chr14	dexseq_prepare_annotation2.py	exon	.	+	.	CPNE6	29	1.02002347592164e-05	0.000169037792857307
ENSG00000168394.17	ENSG00000168394	chr6	dexseq_prepare_annotation2.py	exon	.	-	.	TAP1	10	1.0341777348963e-05	0.000171174680140144
ENSG00000183044.51	ENSG00000183044	chr16	dexseq_prepare_annotation2.py	exon	.	+	.	ABAT	23	1.04360949144772e-05	0.000172525661548455
ENSG00000260277.7	ENSG00000260277	chr16	dexseq_prepare_annotation2.py	exon	.	-	.	RP11-101E7.2	6	1.04981129755287e-05	0.000173340045230206
ENSG00000106554.25	ENSG00000106554	chr7	dexseq_prepare_annotation2.py	exon	.	-	.	CHCHD3	9	1.10230374370233e-05	0.00018178647540256
ENSG00000249274.ENSG00000064225.70	ENSG00000249274+ENSG00000064225	chr3	dexseq_prepare_annotation2.py	exon	.	+	.		23	1.12983397640382e-05	0.000186100774610322
ENSG00000100065.36	ENSG00000100065	chr22	dexseq_prepare_annotation2.py	exon	.	-	.	CARD10	15	1.16266642110391e-05	0.0001912199421167
ENSG00000141040.18	ENSG00000141040	chr17	dexseq_prepare_annotation2.py	exon	.	-	.	ZNF287	9	1.16458534711239e-05	0.0001912199421167
ENSG00000166435.55	ENSG00000166435	chr11	dexseq_prepare_annotation2.py	exon	.	-	.	XRRA1	11	1.16513438864249e-05	0.0001912199421167
ENSG00000168918.38	ENSG00000168918	chr2	dexseq_prepare_annotation2.py	exon	.	+	.	INPP5D	10	1.17914137997816e-05	0.000193285310163127
ENSG00000250421.6	ENSG00000250421	chr5	dexseq_prepare_annotation2.py	exon	.	-	.	RP11-83M16.6	6	1.18816892645729e-05	0.000194530452308772
ENSG00000172382.14	ENSG00000172382	chr16	dexseq_prepare_annotation2.py	exon	.	-	.	PRSS27	12	1.19612400954594e-05	0.000195597222210828
ENSG00000162825.103	ENSG00000162825	chr1	dexseq_prepare_annotation2.py	exon	.	+	.	NBPF8	48	1.22902308023592e-05	0.00020073551246786
ENSG00000142082.43	ENSG00000142082	chr11	dexseq_prepare_annotation2.py	exon	.	-	.	SIRT3	14	1.23259994284719e-05	0.000201078038695684
ENSG00000150175.8	ENSG00000150175	chr10	dexseq_prepare_annotation2.py	exon	.	-	.	FRMPD2P2	3	1.24807043247227e-05	0.000203357663151866
ENSG00000171759.44	ENSG00000171759	chr12	dexseq_prepare_annotation2.py	exon	.	-	.	PAH	12	1.26931134510685e-05	0.000206570920582718
ENSG00000254571.1	ENSG00000254571	chr9	dexseq_prepare_annotation2.py	exon	.	-	.	RP11-60I3.4	2	1.28698480925502e-05	0.00020919660972448
ENSG00000114127.71	ENSG00000114127	chr3	dexseq_prepare_annotation2.py	exon	.	-	.	XRN1	31	1.29331088419783e-05	0.000209973734831114
ENSG00000148985.ENSG00000250404.89	ENSG00000148985+ENSG00000250404	chr11	dexseq_prepare_annotation2.py	exon	.	+	.		68	1.3364609921535e-05	0.000216720386901837
ENSG00000172748.35	ENSG00000172748	chr8	dexseq_prepare_annotation2.py	exon	.	+	.	ZNF596	8	1.34695098159562e-05	0.000218161107138293
ENSG00000010327.56	ENSG00000010327	chr3	dexseq_prepare_annotation2.py	exon	.	+	.	STAB1	21	1.34863050125855e-05	0.0002181730938286
ENSG00000176387.ENSG00000203401.16	ENSG00000176387+ENSG00000203401	chr16	dexseq_prepare_annotation2.py	exon	.	+	.		6	1.36847187721479e-05	0.000221119671099546
ENSG00000215148.11	ENSG00000215148	chr16	dexseq_prepare_annotation2.py	exon	.	+	.	PRSS41	12	1.38205225172202e-05	0.000223048789176371
ENSG00000149182.ENSG00000270060.71	ENSG00000149182+ENSG00000270060	chr11	dexseq_prepare_annotation2.py	exon	.	-	.		39	1.40951244226483e-05	0.000227210730461883
ENSG00000197013.ENSG00000269237.ENSG00000196268.ENSG00000268658.50	ENSG00000197013+ENSG00000269237+ENSG00000196268+ENSG00000268658	chr19	dexseq_prepare_annotation2.py	exon	.	+	.		26	1.41452742712362e-05	0.000227748971649087
ENSG00000131626.76	ENSG00000131626	chr11	dexseq_prepare_annotation2.py	exon	.	+	.	PPFIA1	40	1.4212977745857e-05	0.00022856823028219
ENSG00000115159.37	ENSG00000115159	chr2	dexseq_prepare_annotation2.py	exon	.	+	.	GPD2	19	1.45530662019198e-05	0.000233760776144076
ENSG00000142449.74	ENSG00000142449	chr19	dexseq_prepare_annotation2.py	exon	.	-	.	FBN3	29	1.46717340379072e-05	0.000235388658608171
ENSG00000132640.25	ENSG00000132640	chr20	dexseq_prepare_annotation2.py	exon	.	+	.	BTBD3	5	1.50128264011621e-05	0.000240577002317679
ENSG00000100023.ENSG00000207751.43	ENSG00000100023+ENSG00000207751	chr22	dexseq_prepare_annotation2.py	exon	.	+	.		8	1.56234744929453e-05	0.000249890947202879
ENSG00000145934.25	ENSG00000145934	chr5	dexseq_prepare_annotation2.py	exon	.	+	.	TENM2	14	1.56308267806643e-05	0.000249890947202879
ENSG00000224376.6	ENSG00000224376	chr2	dexseq_prepare_annotation2.py	exon	.	+	.	AC017104.6	2	1.56567033756743e-05	0.000250010507840233
ENSG00000249086.ENSG00000130592.37	ENSG00000249086+ENSG00000130592	chr11	dexseq_prepare_annotation2.py	exon	.	+	.		16	1.61335848189958e-05	0.000257323103410016
ENSG00000006118.49	ENSG00000006118	chr11	dexseq_prepare_annotation2.py	exon	.	+	.	TMEM132A	31	1.6410503492775e-05	0.000261432980027338
ENSG00000213033.ENSG00000118873.27	ENSG00000213033+ENSG00000118873	chr1	dexseq_prepare_annotation2.py	exon	.	-	.		20	1.64482829271109e-05	0.000261728005499426
ENSG00000115970.84	ENSG00000115970	chr2	dexseq_prepare_annotation2.py	exon	.	-	.	THADA	43	1.68335576411253e-05	0.000267545280450586
ENSG00000163626.13	ENSG00000163626	chr4	dexseq_prepare_annotation2.py	exon	.	-	.	COX18	5	1.70661112526502e-05	0.000270924516135822
ENSG00000261218.ENSG00000197943.70	ENSG00000261218+ENSG00000197943	chr16	dexseq_prepare_annotation2.py	exon	.	+	.		43	1.71897930573724e-05	0.000272569542423143
ENSG00000257225.ENSG00000134283.50	ENSG00000257225+ENSG00000134283	chr12	dexseq_prepare_annotation2.py	exon	.	+	.		8	1.75581190305067e-05	0.000277971822843493
ENSG00000147206.37	ENSG00000147206	chrX	dexseq_prepare_annotation2.py	exon	.	-	.	NXF3	19	1.75714030335242e-05	0.000277971822843493
ENSG00000126603.8	ENSG00000126603	chr16	dexseq_prepare_annotation2.py	exon	.	+	.	GLIS2	7	1.77112183007322e-05	0.000279857843591454
ENSG00000132470.67	ENSG00000132470	chr17	dexseq_prepare_annotation2.py	exon	.	+	.	ITGB4	16	1.77718267512227e-05	0.000280489377145605
ENSG00000087303.36	ENSG00000087303	chr14	dexseq_prepare_annotation2.py	exon	.	-	.	NID2	2	1.85348756688031e-05	0.000292193068983023
ENSG00000253877.7	ENSG00000253877	chr8	dexseq_prepare_annotation2.py	exon	.	-	.	RP11-946L20.2	8	1.85744040764458e-05	0.000292476914246608
ENSG00000166847.16	ENSG00000166847	chr16	dexseq_prepare_annotation2.py	exon	.	+	.	DCTN5	14	1.92280125523193e-05	0.000302418359460031
ENSG00000175931.30	ENSG00000175931	chr17	dexseq_prepare_annotation2.py	exon	.	-	.	UBE2O	26	1.94930761659412e-05	0.000306232846264711
ENSG00000226926.11	ENSG00000226926	chr5	dexseq_prepare_annotation2.py	exon	.	-	.	AC010423.1	8	1.97321199063188e-05	0.000309630227952617
ENSG00000143995.43	ENSG00000143995	chr2	dexseq_prepare_annotation2.py	exon	.	+	.	MEIS1	12	1.99251404202712e-05	0.000312298423496038
ENSG00000233404.ENSG00000071054.63	ENSG00000233404+ENSG00000071054	chr2	dexseq_prepare_annotation2.py	exon	.	+	.		40	2.02825499550533e-05	0.000317534068363155
ENSG00000173692.22	ENSG00000173692	chr2	dexseq_prepare_annotation2.py	exon	.	+	.	PSMD1	13	2.0367601575027e-05	0.000318498662604191
ENSG00000099899.ENSG00000243762.56	ENSG00000099899+ENSG00000243762	chr22	dexseq_prepare_annotation2.py	exon	.	-	.		30	2.09257205089572e-05	0.000326850133328987
ENSG00000148200.17	ENSG00000148200	chr9	dexseq_prepare_annotation2.py	exon	.	-	.	NR6A1	17	2.17646027400881e-05	0.000339562786033361
ENSG00000253665.1	ENSG00000253665	chr8	dexseq_prepare_annotation2.py	exon	.	+	.	RP11-359E19.2	2	2.19083552224666e-05	0.000341413576970297
ENSG00000104613.51	ENSG00000104613	chr8	dexseq_prepare_annotation2.py	exon	.	+	.	INTS10	26	2.25683724674745e-05	0.000351296235349955
ENSG00000151572.49	ENSG00000151572	chr12	dexseq_prepare_annotation2.py	exon	.	+	.	ANO4	18	2.29622453567947e-05	0.000356904988944537
ENSG00000140025.ENSG00000259053.ENSG00000053254.35	ENSG00000140025+ENSG00000259053+ENSG00000053254	chr14	dexseq_prepare_annotation2.py	exon	.	-	.		17	2.29812249118014e-05	0.000356904988944537
ENSG00000162366.8	ENSG00000162366	chr1	dexseq_prepare_annotation2.py	exon	.	-	.	PDZK1IP1	9	2.31552558733952e-05	0.000359197228383067
ENSG00000168453.33	ENSG00000168453	chr8	dexseq_prepare_annotation2.py	exon	.	-	.	HR	23	2.34844666644362e-05	0.000363888731474372
ENSG00000005238.29	ENSG00000005238	chr9	dexseq_prepare_annotation2.py	exon	.	-	.	FAM214B	12	2.37297606115237e-05	0.00036727074823462
ENSG00000172995.97	ENSG00000172995	chr3	dexseq_prepare_annotation2.py	exon	.	+	.	ARPP21	43	2.4438406900601e-05	0.000377808317829656
ENSG00000108264.41	ENSG00000108264	chr17	dexseq_prepare_annotation2.py	exon	.	+	.	TADA2A	24	2.46104189943303e-05	0.000380035208765857
ENSG00000147606.ENSG00000214954.59	ENSG00000147606+ENSG00000214954	chr8	dexseq_prepare_annotation2.py	exon	.	+	.		14	2.47083545320608e-05	0.000381114449189755
ENSG00000196344.11	ENSG00000196344	chr4	dexseq_prepare_annotation2.py	exon	.	-	.	ADH7	8	2.49758853139246e-05	0.000384804201282223
ENSG00000149187.53	ENSG00000149187	chr11	dexseq_prepare_annotation2.py	exon	.	-	.	CELF1	35	2.52413002292845e-05	0.000388453033766419
ENSG00000065371.22	ENSG00000065371	chr3	dexseq_prepare_annotation2.py	exon	.	-	.	ROPN1	14	2.54425603159346e-05	0.000391107411915425
ENSG00000214765.35	ENSG00000214765	chr7	dexseq_prepare_annotation2.py	exon	.	-	.	SEPT7P2	27	2.57090721481954e-05	0.000394757719120708
ENSG00000124839.31	ENSG00000124839	chr2	dexseq_prepare_annotation2.py	exon	.	-	.	RAB17	16	2.6003201428475e-05	0.00039882336818459
ENSG00000104529.112	ENSG00000104529	chr8	dexseq_prepare_annotation2.py	exon	.	-	.	EEF1D	55	2.65098658124949e-05	0.000406135926184885
ENSG00000118257.50	ENSG00000118257	chr2	dexseq_prepare_annotation2.py	exon	.	+	.	NRP2	5	2.66075992439519e-05	0.000407174173565385
ENSG00000160867.34	ENSG00000160867	chr5	dexseq_prepare_annotation2.py	exon	.	+	.	FGFR4	17	2.70205798886523e-05	0.000413028864012256
ENSG00000137770.38	ENSG00000137770	chr15	dexseq_prepare_annotation2.py	exon	.	+	.	CTDSPL2	27	2.71138357123666e-05	0.000413988666848707
ENSG00000242111.7	ENSG00000242111	chr9	dexseq_prepare_annotation2.py	exon	.	+	.	RP11-86L19.2	6	2.79382132894697e-05	0.000426096947688669
ENSG00000070669.45	ENSG00000070669	chr7	dexseq_prepare_annotation2.py	exon	.	-	.	ASNS	25	2.80331952389045e-05	0.000427066244508379
ENSG00000005448.8	ENSG00000005448	chr2	dexseq_prepare_annotation2.py	exon	.	+	.	WDR54	6	2.89535812812583e-05	0.000440593746955229
ENSG00000104472.9	ENSG00000104472	chr8	dexseq_prepare_annotation2.py	exon	.	+	.	CHRAC1	6	2.90976393177583e-05	0.000442290627168923
ENSG00000255246.3	ENSG00000255246	chr11	dexseq_prepare_annotation2.py	exon	.	-	.	RP11-179A16.2	4	2.95770605790248e-05	0.000449075615875271
ENSG00000158486.75	ENSG00000158486	chr16	dexseq_prepare_annotation2.py	exon	.	-	.	DNAH3	19	2.99846127114977e-05	0.000454755471134533
ENSG00000156795.26	ENSG00000156795	chr8	dexseq_prepare_annotation2.py	exon	.	+	.	WDYHV1	14	3.04839776149355e-05	0.000461676861977061
ENSG00000177042.14	ENSG00000177042	chr11	dexseq_prepare_annotation2.py	exon	.	+	.	TMEM80	4	3.05089279605122e-05	0.000461676861977061
ENSG00000109046.42	ENSG00000109046	chr17	dexseq_prepare_annotation2.py	exon	.	+	.	WSB1	11	3.07635796613181e-05	0.000465012551743773
ENSG00000107959.48	ENSG00000107959	chr10	dexseq_prepare_annotation2.py	exon	.	-	.	PITRM1	8	3.08431459422673e-05	0.000465697233566078
ENSG00000255605.2	ENSG00000255605	chr11	dexseq_prepare_annotation2.py	exon	.	+	.	RP11-644L4.1	2	3.13272863161584e-05	0.000472482235016954
ENSG00000181513.41	ENSG00000181513	chr17	dexseq_prepare_annotation2.py	exon	.	+	.	ACBD4	6	3.16890914275161e-05	0.000477409161206781
ENSG00000174177.32	ENSG00000174177	chr16	dexseq_prepare_annotation2.py	exon	.	+	.	CTU2	17	3.19490475598664e-05	0.000480792477620183
ENSG00000122678.44	ENSG00000122678	chr7	dexseq_prepare_annotation2.py	exon	.	-	.	POLM	20	3.25982891662872e-05	0.000490020079071545
ENSG00000147647.25	ENSG00000147647	chr8	dexseq_prepare_annotation2.py	exon	.	-	.	DPYS	19	3.26964459266569e-05	0.000490952490273305
ENSG00000246090.33	ENSG00000246090	chr4	dexseq_prepare_annotation2.py	exon	.	+	.	RP11-696N14.1	26	3.28701390456841e-05	0.000493015805178588
ENSG00000231734.ENSG00000240007.23	ENSG00000231734+ENSG00000240007	chr1	dexseq_prepare_annotation2.py	exon	.	+	.		14	3.31175107589488e-05	0.000496178449507558
ENSG00000253495.ENSG00000136960.24	ENSG00000253495+ENSG00000136960	chr8	dexseq_prepare_annotation2.py	exon	.	-	.		20	3.33251166153462e-05	0.000498738997451476
ENSG00000116883.ENSG00000214193.35	ENSG00000116883+ENSG00000214193	chr1	dexseq_prepare_annotation2.py	exon	.	+	.		24	3.40747274124674e-05	0.000509289742393351
ENSG00000151876.16	ENSG00000151876	chr5	dexseq_prepare_annotation2.py	exon	.	+	.	FBXO4	5	3.41050603854551e-05	0.000509289742393351
ENSG00000229692.6	ENSG00000229692	chr2	dexseq_prepare_annotation2.py	exon	.	-	.	SOS1-IT1	7	3.44933915356645e-05	0.000514523268472168
ENSG00000140553.49	ENSG00000140553	chr15	dexseq_prepare_annotation2.py	exon	.	+	.	UNC45A	8	3.4538453769989e-05	0.000514630535395154
ENSG00000011260.28	ENSG00000011260	chr17	dexseq_prepare_annotation2.py	exon	.	+	.	UTP18	10	3.5097549676808e-05	0.00052238839272524
ENSG00000139372.29	ENSG00000139372	chr12	dexseq_prepare_annotation2.py	exon	.	+	.	TDG	15	3.52021485844955e-05	0.000523371988090491
ENSG00000030066.ENSG00000252941.48	ENSG00000030066+ENSG00000252941	chr11	dexseq_prepare_annotation2.py	exon	.	-	.		6	3.53923212298971e-05	0.000525624320429587
ENSG00000213908.17	ENSG00000213908	chr19	dexseq_prepare_annotation2.py	exon	.	-	.	CYP2A7P1	10	3.56101883089715e-05	0.000528282586168793
ENSG00000104129.31	ENSG00000104129	chr15	dexseq_prepare_annotation2.py	exon	.	-	.	DNAJC17	5	3.6025175117794e-05	0.000533856166494768
ENSG00000104695.28	ENSG00000104695	chr8	dexseq_prepare_annotation2.py	exon	.	-	.	PPP2CB	13	3.61760329540052e-05	0.000535507747071869
ENSG00000082126.43	ENSG00000082126	chr2	dexseq_prepare_annotation2.py	exon	.	-	.	MPP4	26	3.65914352532723e-05	0.000541067479495884
ENSG00000126522.ENSG00000249319.ENSG00000241258.60	ENSG00000126522+ENSG00000249319+ENSG00000241258	chr7	dexseq_prepare_annotation2.py	exon	.	+	.		35	3.66771567330235e-05	0.000541745524831582
ENSG00000183397.3	ENSG00000183397	chr19	dexseq_prepare_annotation2.py	exon	.	+	.	C19orf71	4	3.71806034589172e-05	0.000548585472750517
ENSG00000156256.29	ENSG00000156256	chr21	dexseq_prepare_annotation2.py	exon	.	+	.	USP16	18	3.76576432976506e-05	0.000555021382615807
ENSG00000140795.14	ENSG00000140795	chr16	dexseq_prepare_annotation2.py	exon	.	-	.	MYLK3	8	3.79443343445439e-05	0.00055864090943446
ENSG00000113649.35	ENSG00000113649	chr5	dexseq_prepare_annotation2.py	exon	.	+	.	TCERG1	32	3.86421306708115e-05	0.000568298607884911
ENSG00000167107.67	ENSG00000167107	chr17	dexseq_prepare_annotation2.py	exon	.	+	.	ACSF2	32	3.90518852085594e-05	0.000573703857404447
ENSG00000254339.12	ENSG00000254339	chr8	dexseq_prepare_annotation2.py	exon	.	+	.	RP11-267L5.1	8	3.92629701039465e-05	0.000575648403870382
ENSG00000168003.67	ENSG00000168003	chr11	dexseq_prepare_annotation2.py	exon	.	+	.	SLC3A2	10	3.92689727270472e-05	0.000575648403870382
ENSG00000052344.11	ENSG00000052344	chr16	dexseq_prepare_annotation2.py	exon	.	-	.	PRSS8	8	3.93926880180667e-05	0.00057683969555766
ENSG00000114331.50	ENSG00000114331	chr3	dexseq_prepare_annotation2.py	exon	.	-	.	ACAP2	25	3.94390884076428e-05	0.000576897494479502
ENSG00000266473.1	ENSG00000266473	chr17	dexseq_prepare_annotation2.py	exon	.	+	.	RP11-401F2.3	2	3.94920522980099e-05	0.000577051073846942
ENSG00000169507.28	ENSG00000169507	chr2	dexseq_prepare_annotation2.py	exon	.	-	.	SLC38A11	4	4.01162246811438e-05	0.000585061032757471
ENSG00000115504.61	ENSG00000115504	chr2	dexseq_prepare_annotation2.py	exon	.	+	.	EHBP1	31	4.0126343552135e-05	0.000585061032757471
ENSG00000138385.32	ENSG00000138385	chr2	dexseq_prepare_annotation2.py	exon	.	+	.	SSB	19	4.2104735099856e-05	0.000613248923121053
ENSG00000170776.34	ENSG00000170776	chr15	dexseq_prepare_annotation2.py	exon	.	+	.	AKAP13	11	4.26779885925081e-05	0.000620932748376437
ENSG00000234537.9	ENSG00000234537	chr9	dexseq_prepare_annotation2.py	exon	.	+	.	RP11-100G15.7	3	4.3290559207959e-05	0.000629171560510112
ENSG00000133026.57	ENSG00000133026	chr17	dexseq_prepare_annotation2.py	exon	.	-	.	MYH10	32	4.36496875066031e-05	0.000633713251631656
ENSG00000187097.33	ENSG00000187097	chr14	dexseq_prepare_annotation2.py	exon	.	-	.	ENTPD5	10	4.48847609858356e-05	0.000650397071532064
ENSG00000163873.22	ENSG00000163873	chr1	dexseq_prepare_annotation2.py	exon	.	-	.	GRIK3	19	4.48945804030521e-05	0.000650397071532064
ENSG00000255591.ENSG00000147140.49	ENSG00000255591+ENSG00000147140	chrX	dexseq_prepare_annotation2.py	exon	.	+	.		35	4.54688736847899e-05	0.000658015468053897
ENSG00000262333.ENSG00000167720.22	ENSG00000262333+ENSG00000167720	chr17	dexseq_prepare_annotation2.py	exon	.	+	.		12	4.55966693037258e-05	0.000659162914008862
ENSG00000149582.ENSG00000172425.73	ENSG00000149582+ENSG00000172425	chr11	dexseq_prepare_annotation2.py	exon	.	+	.		32	4.61979748793986e-05	0.000667145888029912
ENSG00000137145.33	ENSG00000137145	chr9	dexseq_prepare_annotation2.py	exon	.	+	.	DENND4C	2	4.66897769272215e-05	0.000673208374684943
ENSG00000010292.62	ENSG00000010292	chr12	dexseq_prepare_annotation2.py	exon	.	+	.	NCAPD2	17	4.6716866386629e-05	0.000673208374684943
ENSG00000152092.24	ENSG00000152092	chr1	dexseq_prepare_annotation2.py	exon	.	-	.	ASTN1	17	4.68400558072629e-05	0.000674268557589931
ENSG00000163625.89	ENSG00000163625	chr4	dexseq_prepare_annotation2.py	exon	.	-	.	WDFY3	41	4.75476507965739e-05	0.000683730186957294
ENSG00000123870.18	ENSG00000123870	chr19	dexseq_prepare_annotation2.py	exon	.	+	.	ZNF137P	12	4.77671559285252e-05	0.000686160551704788
ENSG00000258653.ENSG00000140043.ENSG00000119725.41	ENSG00000258653+ENSG00000140043+ENSG00000119725	chr14	dexseq_prepare_annotation2.py	exon	.	+	.		23	4.80456792326131e-05	0.000689432666411805
ENSG00000117713.38	ENSG00000117713	chr1	dexseq_prepare_annotation2.py	exon	.	+	.	ARID1A	14	4.94037170270139e-05	0.000708172057679421
ENSG00000159140.42	ENSG00000159140	chr21	dexseq_prepare_annotation2.py	exon	.	+	.	SON	20	4.98709938735737e-05	0.000714116897521594
ENSG00000142102.38	ENSG00000142102	chr11	dexseq_prepare_annotation2.py	exon	.	+	.	ATHL1	33	4.99916210386245e-05	0.000715090671888282
ENSG00000164694.26	ENSG00000164694	chr6	dexseq_prepare_annotation2.py	exon	.	+	.	FNDC1	6	5.06011700577836e-05	0.000723048685504965
ENSG00000166828.12	ENSG00000166828	chr16	dexseq_prepare_annotation2.py	exon	.	+	.	SCNN1G	2	5.08166112140017e-05	0.000725364422045241
ENSG00000028277.53	ENSG00000028277	chr19	dexseq_prepare_annotation2.py	exon	.	-	.	POU2F2	5	5.11965921457298e-05	0.000730021501225941
ENSG00000162367.13	ENSG00000162367	chr1	dexseq_prepare_annotation2.py	exon	.	-	.	TAL1	12	5.182477796126e-05	0.000738204305781512
ENSG00000117682.52	ENSG00000117682	chr1	dexseq_prepare_annotation2.py	exon	.	+	.	DHDDS	34	5.23675594892759e-05	0.000745154728690859
ENSG00000177225.41	ENSG00000177225	chr11	dexseq_prepare_annotation2.py	exon	.	-	.	PDDC1	2	5.26813584609343e-05	0.000748835753269494
ENSG00000136044.56	ENSG00000136044	chr12	dexseq_prepare_annotation2.py	exon	.	-	.	APPL2	34	5.30352587125123e-05	0.000753078506420406
ENSG00000237037.ENSG00000227370.44	ENSG00000237037+ENSG00000227370	chr22	dexseq_prepare_annotation2.py	exon	.	+	.		8	5.39470889160692e-05	0.000765226504468126
ENSG00000115234.38	ENSG00000115234	chr2	dexseq_prepare_annotation2.py	exon	.	+	.	SNX17	25	5.52933116479822e-05	0.00078350449633413
ENSG00000205339.37	ENSG00000205339	chr11	dexseq_prepare_annotation2.py	exon	.	+	.	IPO7	20	5.64892142138331e-05	0.000799616595783103
ENSG00000133816.91	ENSG00000133816	chr11	dexseq_prepare_annotation2.py	exon	.	+	.	MICAL2	19	5.67250651223559e-05	0.000801834272107237
ENSG00000165929.ENSG00000133962.65	ENSG00000165929+ENSG00000133962	chr14	dexseq_prepare_annotation2.py	exon	.	-	.		33	5.67638950450483e-05	0.000801834272107237
ENSG00000125257.39	ENSG00000125257	chr13	dexseq_prepare_annotation2.py	exon	.	-	.	ABCC4	22	5.74909689224087e-05	0.000811261450349544
ENSG00000156453.20	ENSG00000156453	chr5	dexseq_prepare_annotation2.py	exon	.	-	.	PCDH1	6	5.77394622182873e-05	0.000813922771871687
ENSG00000187091.33	ENSG00000187091	chr3	dexseq_prepare_annotation2.py	exon	.	-	.	PLCD1	7	5.85816255700645e-05	0.000824938559452442
ENSG00000266086.ENSG00000264112.ENSG00000136450.36	ENSG00000266086+ENSG00000264112+ENSG00000136450	chr17	dexseq_prepare_annotation2.py	exon	.	-	.		13	5.87333127968014e-05	0.000826218413660181
ENSG00000155368.22	ENSG00000155368	chr2	dexseq_prepare_annotation2.py	exon	.	+	.	DBI	13	5.88971467751687e-05	0.000827666315954258
ENSG00000173334.8	ENSG00000173334	chr8	dexseq_prepare_annotation2.py	exon	.	+	.	TRIB1	2	5.90165518691059e-05	0.000828487524121157
ENSG00000131143.46	ENSG00000131143	chr16	dexseq_prepare_annotation2.py	exon	.	+	.	COX4I1	3	5.93056693067274e-05	0.000831687038399503
ENSG00000105287.54	ENSG00000105287	chr19	dexseq_prepare_annotation2.py	exon	.	-	.	PRKD2	32	6.00298018096292e-05	0.000840974202877372
ENSG00000110169.36	ENSG00000110169	chr11	dexseq_prepare_annotation2.py	exon	.	-	.	HPX	23	6.01416349261131e-05	0.000841673199805305
ENSG00000103091.71	ENSG00000103091	chr16	dexseq_prepare_annotation2.py	exon	.	-	.	WDR59	20	6.03657909708165e-05	0.000843941083850232
ENSG00000145362.95	ENSG00000145362	chr4	dexseq_prepare_annotation2.py	exon	.	+	.	ANK2	41	6.08967720171019e-05	0.000850489450092906
ENSG00000134121.52	ENSG00000134121	chr3	dexseq_prepare_annotation2.py	exon	.	+	.	CHL1	23	6.10380614835363e-05	0.000851587492299564
ENSG00000137504.23	ENSG00000137504	chr11	dexseq_prepare_annotation2.py	exon	.	-	.	CREBZF	11	6.11582067262089e-05	0.000852388585848669
ENSG00000255769.ENSG00000221095.7	ENSG00000255769+ENSG00000221095	chr15	dexseq_prepare_annotation2.py	exon	.	-	.		7	6.18173835459504e-05	0.000860693058407705
ENSG00000240207.ENSG00000118855.66	ENSG00000240207+ENSG00000118855	chr3	dexseq_prepare_annotation2.py	exon	.	+	.		33	6.34870222379277e-05	0.000882891431112264
ENSG00000240571.4	ENSG00000240571	chr7	dexseq_prepare_annotation2.py	exon	.	+	.	RP11-775D22.3	3	6.35416748567072e-05	0.000882891431112264
ENSG00000159166.ENSG00000118194.90	ENSG00000159166+ENSG00000118194	chr1	dexseq_prepare_annotation2.py	exon	.	-	.		25	6.37034161200055e-05	0.000884234649289842
ENSG00000173020.52	ENSG00000173020	chr11	dexseq_prepare_annotation2.py	exon	.	+	.	ADRBK1	18	6.52031904759908e-05	0.000904128729977795
ENSG00000166825.37	ENSG00000166825	chr15	dexseq_prepare_annotation2.py	exon	.	-	.	ANPEP	6	6.59944345028248e-05	0.000914167553984594
ENSG00000052126.64	ENSG00000052126	chr12	dexseq_prepare_annotation2.py	exon	.	+	.	PLEKHA5	10	6.71949015288394e-05	0.000929848795188797
ENSG00000221444.ENSG00000249931.ENSG00000261279.ENSG00000233812.ENSG00000215304.41	ENSG00000221444+ENSG00000249931+ENSG00000261279+ENSG00000233812+ENSG00000215304	chr15	dexseq_prepare_annotation2.py	exon	.	-	.		22	6.79535971401199e-05	0.000939391079895309
ENSG00000141027.103	ENSG00000141027	chr17	dexseq_prepare_annotation2.py	exon	.	-	.	NCOR1	38	6.83362712363501e-05	0.000943721127876791
ENSG00000123472.ENSG00000159658.53	ENSG00000123472+ENSG00000159658	chr1	dexseq_prepare_annotation2.py	exon	.	-	.		24	6.86062365761966e-05	0.000946487460745112
ENSG00000106638.26	ENSG00000106638	chr7	dexseq_prepare_annotation2.py	exon	.	-	.	TBL2	8	6.97866273832949e-05	0.000961795618165917
ENSG00000269410.ENSG00000090924.53	ENSG00000269410+ENSG00000090924	chr19	dexseq_prepare_annotation2.py	exon	.	+	.		33	6.99147255904258e-05	0.000962584808559571
ENSG00000079999.26	ENSG00000079999	chr19	dexseq_prepare_annotation2.py	exon	.	-	.	KEAP1	19	7.02629643801836e-05	0.000966256385421551
ENSG00000166888.73	ENSG00000166888	chr12	dexseq_prepare_annotation2.py	exon	.	-	.	STAT6	32	7.03236121261251e-05	0.000966256385421551
ENSG00000082196.ENSG00000250767.ENSG00000273294.ENSG00000242110.40	ENSG00000082196+ENSG00000250767+ENSG00000273294+ENSG00000242110	chr5	dexseq_prepare_annotation2.py	exon	.	-	.		16	7.15532975261433e-05	0.000982159353618951
ENSG00000129292.53	ENSG00000129292	chr8	dexseq_prepare_annotation2.py	exon	.	+	.	PHF20L1	16	7.1912749909282e-05	0.000986097233619812
ENSG00000140950.30	ENSG00000140950	chr16	dexseq_prepare_annotation2.py	exon	.	-	.	TLDC1	20	7.2151738294275e-05	0.000988376987581555
ENSG00000090857.21	ENSG00000090857	chr16	dexseq_prepare_annotation2.py	exon	.	+	.	PDPR	9	7.33482914090102e-05	0.00100375622553579
ENSG00000145868.56	ENSG00000145868	chr5	dexseq_prepare_annotation2.py	exon	.	+	.	FBXO38	17	7.49496038752469e-05	0.00102463799503092
ENSG00000145819.55	ENSG00000145819	chr5	dexseq_prepare_annotation2.py	exon	.	+	.	ARHGAP26	20	7.54639801298488e-05	0.00103063319194424
ENSG00000257341.ENSG00000213145.ENSG00000185347.80	ENSG00000257341+ENSG00000213145+ENSG00000185347	chr14	dexseq_prepare_annotation2.py	exon	.	+	.		51	7.56622560587315e-05	0.00103230361203022
ENSG00000137868.62	ENSG00000137868	chr15	dexseq_prepare_annotation2.py	exon	.	-	.	STRA6	46	7.57894044335087e-05	0.00103300122050847
ENSG00000196961.49	ENSG00000196961	chr19	dexseq_prepare_annotation2.py	exon	.	+	.	AP2A1	6	7.73594583720393e-05	0.00105334436855475
ENSG00000173193.26	ENSG00000173193	chr3	dexseq_prepare_annotation2.py	exon	.	+	.	PARP14	17	7.76411055677388e-05	0.00105612110466467
ENSG00000115718.33	ENSG00000115718	chr2	dexseq_prepare_annotation2.py	exon	.	+	.	PROC	14	7.80745023648564e-05	0.00106095441263603
ENSG00000105245.30	ENSG00000105245	chr19	dexseq_prepare_annotation2.py	exon	.	-	.	NUMBL	19	7.83089329141222e-05	0.00106307701235765
ENSG00000138835.84	ENSG00000138835	chr9	dexseq_prepare_annotation2.py	exon	.	+	.	RGS3	17	7.97537852012387e-05	0.00108161096516929
ENSG00000100938.70	ENSG00000100938	chr14	dexseq_prepare_annotation2.py	exon	.	+	.	GMPR2	18	8.00378510734334e-05	0.00108438121459311
ENSG00000225241.40	ENSG00000225241	chr1	dexseq_prepare_annotation2.py	exon	.	+	.	RP11-640M9.2	5	8.04651523156e-05	0.00108908461635128
ENSG00000114784.10	ENSG00000114784	chr3	dexseq_prepare_annotation2.py	exon	.	+	.	EIF1B	6	8.17180770598113e-05	0.0011049422379759
ENSG00000082293.48	ENSG00000082293	chr6	dexseq_prepare_annotation2.py	exon	.	+	.	COL19A1	29	8.22046903921512e-05	0.00111037537804021
ENSG00000147604.24	ENSG00000147604	chr8	dexseq_prepare_annotation2.py	exon	.	-	.	RPL7	21	8.2327209371774e-05	0.00111037537804021
ENSG00000167759.14	ENSG00000167759	chr19	dexseq_prepare_annotation2.py	exon	.	-	.	KLK13	8	8.23650291459657e-05	0.00111037537804021
ENSG00000155980.30	ENSG00000155980	chr12	dexseq_prepare_annotation2.py	exon	.	+	.	KIF5A	13	8.24960637935157e-05	0.00111103965400405
ENSG00000153113.109	ENSG00000153113	chr5	dexseq_prepare_annotation2.py	exon	.	+	.	CAST	64	8.31085351006311e-05	0.00111818008265592
ENSG00000177030.35	ENSG00000177030	chr11	dexseq_prepare_annotation2.py	exon	.	-	.	DEAF1	4	8.39084056152959e-05	0.00112782524619808
ENSG00000173258.5	ENSG00000173258	chr9	dexseq_prepare_annotation2.py	exon	.	+	.	ZNF483	5	8.45337326058285e-05	0.0011351076011666
ENSG00000106052.39	ENSG00000106052	chr7	dexseq_prepare_annotation2.py	exon	.	+	.	TAX1BP1	14	8.52604622580213e-05	0.00114373585550272
ENSG00000183474.46	ENSG00000183474	chr5	dexseq_prepare_annotation2.py	exon	.	+	.	GTF2H2C	26	8.57323529944079e-05	0.00114893189826529
ENSG00000110046.46	ENSG00000110046	chr11	dexseq_prepare_annotation2.py	exon	.	-	.	ATG2A	24	8.62593087130116e-05	0.00115485492226711
ENSG00000265933.25	ENSG00000265933	chr18	dexseq_prepare_annotation2.py	exon	.	-	.	LINC00668	3	8.68705990707084e-05	0.00116189426257072
ENSG00000164307.37	ENSG00000164307	chr5	dexseq_prepare_annotation2.py	exon	.	-	.	ERAP1	26	8.75566855120181e-05	0.00116991917347376
ENSG00000164305.12	ENSG00000164305	chr4	dexseq_prepare_annotation2.py	exon	.	-	.	CASP3	5	8.88463460998834e-05	0.00118598526242762
ENSG00000157470.42	ENSG00000157470	chr15	dexseq_prepare_annotation2.py	exon	.	+	.	FAM81A	11	9.10753538482301e-05	0.00121454659808008
ENSG00000146263.52	ENSG00000146263	chr6	dexseq_prepare_annotation2.py	exon	.	-	.	MMS22L	27	9.13981822431942e-05	0.00121765676323801
ENSG00000059691.38	ENSG00000059691	chr4	dexseq_prepare_annotation2.py	exon	.	-	.	PET112	4	9.19181398052184e-05	0.00122338452675133
ENSG00000244607.ENSG00000010282.ENSG00000181061.51	ENSG00000244607+ENSG00000010282+ENSG00000181061	chr3	dexseq_prepare_annotation2.py	exon	.	-	.		18	9.2516189616319e-05	0.0012301394331665
ENSG00000066855.36	ENSG00000066855	chr8	dexseq_prepare_annotation2.py	exon	.	+	.	MTFR1	28	9.30395118378473e-05	0.0012358884910699
ENSG00000129055.14	ENSG00000129055	chr3	dexseq_prepare_annotation2.py	exon	.	-	.	ANAPC13	6	9.33945343629278e-05	0.00123939289790803
ENSG00000134897.ENSG00000134899.ENSG00000270181.51	ENSG00000134897+ENSG00000134899+ENSG00000270181	chr13	dexseq_prepare_annotation2.py	exon	.	+	.		23	9.80322428961032e-05	0.00129922920781674
ENSG00000128394.ENSG00000239713.35	ENSG00000128394+ENSG00000239713	chr22	dexseq_prepare_annotation2.py	exon	.	+	.		10	9.80947212613129e-05	0.00129922920781674
ENSG00000105339.45	ENSG00000105339	chr8	dexseq_prepare_annotation2.py	exon	.	+	.	DENND3	28	9.83370838238108e-05	0.00130117101468526
ENSG00000225190.46	ENSG00000225190	chr17	dexseq_prepare_annotation2.py	exon	.	-	.	PLEKHM1	8	9.9083059296046e-05	0.00130976623810697
ENSG00000221957.9	ENSG00000221957	chr19	dexseq_prepare_annotation2.py	exon	.	+	.	KIR2DS4	5	9.96896904067824e-05	0.00131572234809679
ENSG00000005955.32	ENSG00000005955	chr17	dexseq_prepare_annotation2.py	exon	.	+	.	GGNBP2	8	9.97272807814917e-05	0.00131572234809679
ENSG00000130559.34	ENSG00000130559	chr9	dexseq_prepare_annotation2.py	exon	.	-	.	CAMSAP1	20	0.000100800234686608	0.00132858815631069
ENSG00000140519.26	ENSG00000140519	chr15	dexseq_prepare_annotation2.py	exon	.	-	.	RHCG	17	0.00010265141566798	0.00135167644138777
ENSG00000005189.59	ENSG00000005189	chr16	dexseq_prepare_annotation2.py	exon	.	+	.	AC004381.6	13	0.000103909800920853	0.00136692186322698
ENSG00000213221.ENSG00000187796.37	ENSG00000213221+ENSG00000187796	chr9	dexseq_prepare_annotation2.py	exon	.	-	.		10	0.00010432936064704	0.00137111381221723
ENSG00000106278.48	ENSG00000106278	chr7	dexseq_prepare_annotation2.py	exon	.	+	.	PTPRZ1	32	0.000104892662254531	0.00137718491533993
ENSG00000175550.27	ENSG00000175550	chr11	dexseq_prepare_annotation2.py	exon	.	+	.	DRAP1	22	0.0001068487995983	0.00140151383951863
ENSG00000207406.ENSG00000114942.31	ENSG00000207406+ENSG00000114942	chr2	dexseq_prepare_annotation2.py	exon	.	+	.		11	0.000108360275707457	0.00141996893595818
ENSG00000188877.14	ENSG00000188877	chr8	dexseq_prepare_annotation2.py	exon	.	+	.	POTEA	2	0.000108778175383719	0.00142407189334235
ENSG00000124406.52	ENSG00000124406	chr4	dexseq_prepare_annotation2.py	exon	.	-	.	ATP8A1	34	0.000112048339019318	0.00146547149079259
ENSG00000163739.5	ENSG00000163739	chr4	dexseq_prepare_annotation2.py	exon	.	+	.	CXCL1	3	0.000112923751970924	0.00147494706049267
ENSG00000042493.44	ENSG00000042493	chr2	dexseq_prepare_annotation2.py	exon	.	-	.	CAPG	19	0.000112989910219506	0.00147494706049267
ENSG00000116191.33	ENSG00000116191	chr1	dexseq_prepare_annotation2.py	exon	.	+	.	RALGPS2	9	0.00011552650171759	0.00150661193074888
ENSG00000205020.18	ENSG00000205020	chr17	dexseq_prepare_annotation2.py	exon	.	+	.	CCL4L1	9	0.000116244274240882	0.00151451912047876
ENSG00000182472.37	ENSG00000182472	chr19	dexseq_prepare_annotation2.py	exon	.	-	.	CAPN12	19	0.000117077026510922	0.00152390777131889
ENSG00000182521.ENSG00000239199.12	ENSG00000182521+ENSG00000239199	chr14	dexseq_prepare_annotation2.py	exon	.	-	.		8	0.000117576372528288	0.00152894289596833
ENSG00000081803.44	ENSG00000081803	chr7	dexseq_prepare_annotation2.py	exon	.	-	.	CADPS2	12	0.000117802026002991	0.00153041274508092
ENSG00000224743.40	ENSG00000224743	chr13	dexseq_prepare_annotation2.py	exon	.	-	.	TEX26-AS1	31	0.000117981593380655	0.00153128163557758
ENSG00000184489.11	ENSG00000184489	chr8	dexseq_prepare_annotation2.py	exon	.	+	.	PTP4A3	4	0.000119188016792903	0.00154546370247973
ENSG00000148840.19	ENSG00000148840	chr10	dexseq_prepare_annotation2.py	exon	.	+	.	PPRC1	13	0.000121150633947799	0.00156941464701301
ENSG00000129351.61	ENSG00000129351	chr19	dexseq_prepare_annotation2.py	exon	.	+	.	ILF3	17	0.000121966133606961	0.00157834474714764
ENSG00000237850.11	ENSG00000237850	chr15	dexseq_prepare_annotation2.py	exon	.	-	.	RP11-483E23.2	4	0.00012207228856076	0.00157834474714764
ENSG00000143870.27	ENSG00000143870	chr2	dexseq_prepare_annotation2.py	exon	.	-	.	PDIA6	10	0.000122961046235029	0.00158832476928499
ENSG00000100354.37	ENSG00000100354	chr22	dexseq_prepare_annotation2.py	exon	.	+	.	TNRC6B	5	0.000123560662207052	0.00159455445273659
ENSG00000074935.34	ENSG00000074935	chr6	dexseq_prepare_annotation2.py	exon	.	-	.	TUBE1	17	0.000124542213139344	0.00160569652215421
ENSG00000103316.33	ENSG00000103316	chr16	dexseq_prepare_annotation2.py	exon	.	-	.	CRYM	21	0.000124956068386174	0.00160950522587651
ENSG00000145194.41	ENSG00000145194	chr3	dexseq_prepare_annotation2.py	exon	.	+	.	ECE2	4	0.000125456517484893	0.00161442103797557
ENSG00000132746.16	ENSG00000132746	chr11	dexseq_prepare_annotation2.py	exon	.	-	.	ALDH3B2	4	0.000127230320422555	0.00163569803616092
ENSG00000162819.28	ENSG00000162819	chr1	dexseq_prepare_annotation2.py	exon	.	+	.	BROX	11	0.000128940380881949	0.00165611610189489
ENSG00000123496.5	ENSG00000123496	chrX	dexseq_prepare_annotation2.py	exon	.	-	.	IL13RA2	3	0.000130933990268662	0.0016789641465643
ENSG00000225960.2	ENSG00000225960	chr9	dexseq_prepare_annotation2.py	exon	.	+	.	RP11-360A18.1	3	0.000130983298662961	0.0016789641465643
ENSG00000107537.15	ENSG00000107537	chr10	dexseq_prepare_annotation2.py	exon	.	-	.	PHYH	3	0.000131089922695174	0.0016789641465643
ENSG00000123411.38	ENSG00000123411	chr12	dexseq_prepare_annotation2.py	exon	.	+	.	IKZF4	10	0.00013265673266507	0.0016974315820957
ENSG00000179698.42	ENSG00000179698	chr8	dexseq_prepare_annotation2.py	exon	.	+	.	KIAA1875	22	0.000132850165615171	0.00169830752638247
ENSG00000147316.5	ENSG00000147316	chr8	dexseq_prepare_annotation2.py	exon	.	+	.	MCPH1	2	0.000134573892889802	0.00171872615646572
ENSG00000156299.34	ENSG00000156299	chr21	dexseq_prepare_annotation2.py	exon	.	-	.	TIAM1	8	0.000134860537767251	0.00172076981006495
ENSG00000053770.16	ENSG00000053770	chr14	dexseq_prepare_annotation2.py	exon	.	+	.	AP5M1	6	0.000138003711992802	0.00175922367942794
ENSG00000086232.35	ENSG00000086232	chr7	dexseq_prepare_annotation2.py	exon	.	-	.	EIF2AK1	8	0.000138680207178604	0.00176619056733838
ENSG00000117528.32	ENSG00000117528	chr1	dexseq_prepare_annotation2.py	exon	.	+	.	ABCD3	19	0.000139608227033022	0.00177634475388739
ENSG00000232636.ENSG00000228824.17	ENSG00000232636+ENSG00000228824	chr13	dexseq_prepare_annotation2.py	exon	.	-	.		3	0.000140383390227277	0.00178453684733252
ENSG00000120533.36	ENSG00000120533	chr8	dexseq_prepare_annotation2.py	exon	.	+	.	ENY2	9	0.000143313305323971	0.00182007897761443
ENSG00000183117.79	ENSG00000183117	chr8	dexseq_prepare_annotation2.py	exon	.	-	.	CSMD1	26	0.000147299053663131	0.00186895129806562
ENSG00000267057.12	ENSG00000267057	chr18	dexseq_prepare_annotation2.py	exon	.	+	.	RP11-456O19.2	2	0.000147655650253959	0.00187135116759097
ENSG00000259529.ENSG00000092098.ENSG00000213928.121	ENSG00000259529+ENSG00000092098+ENSG00000213928	chr14	dexseq_prepare_annotation2.py	exon	.	+	.		15	0.000147763617839805	0.00187135116759097
ENSG00000147124.10	ENSG00000147124	chrX	dexseq_prepare_annotation2.py	exon	.	-	.	ZNF41	10	0.000148277396342061	0.00187610944030938
ENSG00000166197.27	ENSG00000166197	chr10	dexseq_prepare_annotation2.py	exon	.	+	.	NOLC1	2	0.000148828175103457	0.00188132657812174
ENSG00000147481.37	ENSG00000147481	chr8	dexseq_prepare_annotation2.py	exon	.	+	.	SNTG1	17	0.000152532431316079	0.00192635985980873
ENSG00000079459.24	ENSG00000079459	chr8	dexseq_prepare_annotation2.py	exon	.	+	.	FDFT1	8	0.000153538272061874	0.00193726237608989
ENSG00000269966.ENSG00000232295.ENSG00000233237.61	ENSG00000269966+ENSG00000232295+ENSG00000233237	chr6	dexseq_prepare_annotation2.py	exon	.	-	.		22	0.000154597310040641	0.00194881525616166
ENSG00000127419.41	ENSG00000127419	chr4	dexseq_prepare_annotation2.py	exon	.	+	.	TMEM175	11	0.000158759820086256	0.00199769166871067
ENSG00000270033.ENSG00000263887.ENSG00000188755.28	ENSG00000270033+ENSG00000263887+ENSG00000188755	chr17	dexseq_prepare_annotation2.py	exon	.	-	.		2	0.000158768636559535	0.00199769166871067
ENSG00000104814.35	ENSG00000104814	chr19	dexseq_prepare_annotation2.py	exon	.	-	.	MAP4K1	27	0.000159918110274254	0.00201029343248551
ENSG00000104980.34	ENSG00000104980	chr19	dexseq_prepare_annotation2.py	exon	.	-	.	TIMM44	21	0.000160903587285397	0.00201927544705793
ENSG00000139725.ENSG00000212694.47	ENSG00000139725+ENSG00000212694	chr12	dexseq_prepare_annotation2.py	exon	.	-	.		33	0.000160929818909687	0.00201927544705793
ENSG00000021355.15	ENSG00000021355	chr6	dexseq_prepare_annotation2.py	exon	.	-	.	SERPINB1	10	0.000161366330850074	0.00202288475085024
ENSG00000125089.77	ENSG00000125089	chr4	dexseq_prepare_annotation2.py	exon	.	+	.	SH3TC1	19	0.000162162204245008	0.00203098819676075
ENSG00000173486.17	ENSG00000173486	chr11	dexseq_prepare_annotation2.py	exon	.	+	.	FKBP2	8	0.000165810200094952	0.00207476501757855
ENSG00000100764.12	ENSG00000100764	chr14	dexseq_prepare_annotation2.py	exon	.	+	.	PSMC1	8	0.000166331722305801	0.00207776350704612
ENSG00000090054.20	ENSG00000090054	chr9	dexseq_prepare_annotation2.py	exon	.	-	.	SPTLC1	16	0.000166355632913841	0.00207776350704612
ENSG00000225697.70	ENSG00000225697	chr3	dexseq_prepare_annotation2.py	exon	.	-	.	SLC26A6	39	0.000166928727615668	0.00208300686829138
ENSG00000125482.12	ENSG00000125482	chr9	dexseq_prepare_annotation2.py	exon	.	-	.	TTF1	7	0.000169292130979933	0.00211056033751037
ENSG00000270179.ENSG00000149292.64	ENSG00000270179+ENSG00000149292	chr11	dexseq_prepare_annotation2.py	exon	.	+	.		24	0.000171347579126766	0.00213279639661245
ENSG00000132122.35	ENSG00000132122	chr1	dexseq_prepare_annotation2.py	exon	.	-	.	SPATA6	22	0.000171389628751254	0.00213279639661245
ENSG00000223509.16	ENSG00000223509	chr15	dexseq_prepare_annotation2.py	exon	.	-	.	RP11-632K20.7	14	0.000172898963613815	0.00214961026216663
ENSG00000155966.14	ENSG00000155966	chrX	dexseq_prepare_annotation2.py	exon	.	+	.	AFF2	6	0.000173405466367574	0.00215393682126961
ENSG00000103343.ENSG00000103351.ENSG00000263212.ENSG00000262621.ENSG00000122390.139	ENSG00000103343+ENSG00000103351+ENSG00000263212+ENSG00000262621+ENSG00000122390	chr16	dexseq_prepare_annotation2.py	exon	.	+	.		66	0.00017562081899387	0.00217946238292941
ENSG00000204815.9	ENSG00000204815	chr17	dexseq_prepare_annotation2.py	exon	.	+	.	TTC25	7	0.000176701088900911	0.00219086778930154
ENSG00000259244.ENSG00000230373.ENSG00000189136.40	ENSG00000259244+ENSG00000230373+ENSG00000189136	chr15	dexseq_prepare_annotation2.py	exon	.	-	.		15	0.000176968549608469	0.00219218379273426
ENSG00000117543.38	ENSG00000117543	chr1	dexseq_prepare_annotation2.py	exon	.	-	.	DPH5	14	0.000178988655909337	0.00221518838356283
ENSG00000143374.41	ENSG00000143374	chr1	dexseq_prepare_annotation2.py	exon	.	+	.	TARS2	7	0.000179269165039244	0.00221664120447524
ENSG00000267120.ENSG00000161265.ENSG00000126246.51	ENSG00000267120+ENSG00000161265+ENSG00000126246	chr19	dexseq_prepare_annotation2.py	exon	.	-	.		15	0.000186088590058951	0.00229887077301008
ENSG00000147889.39	ENSG00000147889	chr9	dexseq_prepare_annotation2.py	exon	.	-	.	CDKN2A	18	0.00018995913967227	0.00234455472207673
ENSG00000242125.ENSG00000180198.46	ENSG00000242125+ENSG00000180198	chr1	dexseq_prepare_annotation2.py	exon	.	+	.		14	0.000191196630547318	0.00235697280152878
ENSG00000170485.40	ENSG00000170485	chr2	dexseq_prepare_annotation2.py	exon	.	+	.	NPAS2	20	0.000191323973136587	0.00235697280152878
ENSG00000126012.31	ENSG00000126012	chrX	dexseq_prepare_annotation2.py	exon	.	-	.	KDM5C	9	0.00019148561136859	0.00235697280152878
ENSG00000164619.26	ENSG00000164619	chr7	dexseq_prepare_annotation2.py	exon	.	+	.	BMPER	8	0.000192365637117501	0.00236566212017169
ENSG00000205078.ENSG00000103111.44	ENSG00000205078+ENSG00000103111	chr16	dexseq_prepare_annotation2.py	exon	.	+	.		9	0.000193668567794725	0.00237953179725363
ENSG00000226985.9	ENSG00000226985	chrX	dexseq_prepare_annotation2.py	exon	.	+	.	RP11-142G7.2	5	0.00019411078088716	0.00238281066077292
ENSG00000145740.27	ENSG00000145740	chr5	dexseq_prepare_annotation2.py	exon	.	+	.	SLC30A5	13	0.000196786136560855	0.00241347184993272
ENSG00000149243.14	ENSG00000149243	chr11	dexseq_prepare_annotation2.py	exon	.	-	.	KLHL35	7	0.000197062372239546	0.00241468041150874
ENSG00000269404.ENSG00000142539.ENSG00000062822.80	ENSG00000269404+ENSG00000142539+ENSG00000062822	chr19	dexseq_prepare_annotation2.py	exon	.	+	.		13	0.00019970250038308	0.00244482637631141
ENSG00000267534.ENSG00000130816.102	ENSG00000267534+ENSG00000130816	chr19	dexseq_prepare_annotation2.py	exon	.	-	.		52	0.000200959192817398	0.00245799682375844
ENSG00000136280.37	ENSG00000136280	chr7	dexseq_prepare_annotation2.py	exon	.	+	.	CCM2	23	0.000202734393652604	0.00247747992387161
ENSG00000099917.87	ENSG00000099917	chr22	dexseq_prepare_annotation2.py	exon	.	+	.	MED15	39	0.000203288631996789	0.00248202086271731
ENSG00000164620.19	ENSG00000164620	chr5	dexseq_prepare_annotation2.py	exon	.	+	.	RELL2	10	0.000203711491286897	0.00248495103689196
ENSG00000166788.45	ENSG00000166788	chr11	dexseq_prepare_annotation2.py	exon	.	-	.	SAAL1	18	0.000204139837021812	0.00248794282088736
ENSG00000173418.16	ENSG00000173418	chr20	dexseq_prepare_annotation2.py	exon	.	+	.	NAA20	8	0.000204942400325681	0.0024954859122094
ENSG00000188897.79	ENSG00000188897	chr16	dexseq_prepare_annotation2.py	exon	.	-	.	CTD-3088G3.8	21	0.00020746142234728	0.00252389728583455
ENSG00000164111.29	ENSG00000164111	chr4	dexseq_prepare_annotation2.py	exon	.	-	.	ANXA5	19	0.000209306097173961	0.00254406131887026
ENSG00000008277.52	ENSG00000008277	chr7	dexseq_prepare_annotation2.py	exon	.	+	.	ADAM22	30	0.000211110740744015	0.00256370317781092
ENSG00000233917.15	ENSG00000233917	chr15	dexseq_prepare_annotation2.py	exon	.	-	.	POTEB	10	0.000214813931750106	0.00260634510585017
ENSG00000117625.47	ENSG00000117625	chr1	dexseq_prepare_annotation2.py	exon	.	+	.	RCOR3	32	0.000216156717941044	0.00262029762720861
ENSG00000027847.20	ENSG00000027847	chr5	dexseq_prepare_annotation2.py	exon	.	+	.	B4GALT7	2	0.000216689100498063	0.00262441014854561
ENSG00000161609.49	ENSG00000161609	chr19	dexseq_prepare_annotation2.py	exon	.	+	.	CCDC155	5	0.000217244743112595	0.00262879680690744
ENSG00000164796.83	ENSG00000164796	chr8	dexseq_prepare_annotation2.py	exon	.	-	.	CSMD3	24	0.000220157960212908	0.00266167839976265
ENSG00000139910.30	ENSG00000139910	chr14	dexseq_prepare_annotation2.py	exon	.	-	.	NOVA1	22	0.0002236976978216	0.00270206934728686
ENSG00000112246.17	ENSG00000112246	chr6	dexseq_prepare_annotation2.py	exon	.	-	.	SIM1	5	0.000225887769995806	0.00272610027217851
ENSG00000050426.80	ENSG00000050426	chr12	dexseq_prepare_annotation2.py	exon	.	+	.	LETMD1	25	0.000227839880309355	0.00274721928440445
ENSG00000126247.44	ENSG00000126247	chr19	dexseq_prepare_annotation2.py	exon	.	+	.	CAPNS1	3	0.000228497546593059	0.00275270670270663
ENSG00000096433.52	ENSG00000096433	chr6	dexseq_prepare_annotation2.py	exon	.	+	.	ITPR3	37	0.000235332387264039	0.00283253481889374
ENSG00000141527.49	ENSG00000141527	chr17	dexseq_prepare_annotation2.py	exon	.	+	.	CARD14	33	0.000238136677213003	0.0028637515988031
ENSG00000139083.18	ENSG00000139083	chr12	dexseq_prepare_annotation2.py	exon	.	+	.	ETV6	12	0.000239113500772827	0.00287295611140756
ENSG00000178803.12	ENSG00000178803	chr22	dexseq_prepare_annotation2.py	exon	.	-	.	ADORA2A-AS1	7	0.000245062932952064	0.0029418376288742
ENSG00000142173.41	ENSG00000142173	chr21	dexseq_prepare_annotation2.py	exon	.	+	.	COL6A2	24	0.000246104881460663	0.00295173807075812
ENSG00000085662.27	ENSG00000085662	chr7	dexseq_prepare_annotation2.py	exon	.	-	.	AKR1B1	23	0.000251215475324687	0.00301037662626735
ENSG00000178031.34	ENSG00000178031	chr9	dexseq_prepare_annotation2.py	exon	.	+	.	ADAMTSL1	12	0.000252884047487116	0.00302770160467174
ENSG00000166157.ENSG00000187172.51	ENSG00000166157+ENSG00000187172	chr21	dexseq_prepare_annotation2.py	exon	.	-	.		16	0.000254566761947615	0.00304516525361456
ENSG00000143344.23	ENSG00000143344	chr1	dexseq_prepare_annotation2.py	exon	.	+	.	RGL1	23	0.000254791395035024	0.00304517173890144
ENSG00000158710.12	ENSG00000158710	chr1	dexseq_prepare_annotation2.py	exon	.	-	.	TAGLN2	7	0.000256705129396508	0.00306534798187095
ENSG00000135750.14	ENSG00000135750	chr1	dexseq_prepare_annotation2.py	exon	.	+	.	KCNK1	8	0.000257987174196969	0.00307795233552468
ENSG00000231064.17	ENSG00000231064	chr1	dexseq_prepare_annotation2.py	exon	.	+	.	RP11-263K19.4	5	0.00026337918541963	0.00313952609707662
ENSG00000068654.51	ENSG00000068654	chr2	dexseq_prepare_annotation2.py	exon	.	-	.	POLR1A	34	0.000264100974461789	0.00314537085185035
ENSG00000198089.ENSG00000185721.103	ENSG00000198089+ENSG00000185721	chr22	dexseq_prepare_annotation2.py	exon	.	+	.		24	0.000264796272750733	0.00314942547887727
ENSG00000177084.105	ENSG00000177084	chr12	dexseq_prepare_annotation2.py	exon	.	-	.	POLE	42	0.000264946996689222	0.00314942547887727
ENSG00000012660.22	ENSG00000012660	chr6	dexseq_prepare_annotation2.py	exon	.	-	.	ELOVL5	12	0.000265136709679564	0.00314942547887727
ENSG00000136861.75	ENSG00000136861	chr9	dexseq_prepare_annotation2.py	exon	.	-	.	CDK5RAP2	28	0.000269165729448628	0.00319449178818987
ENSG00000105221.88	ENSG00000105221	chr19	dexseq_prepare_annotation2.py	exon	.	-	.	AKT2	7	0.000270850253169471	0.00321167896188477
ENSG00000223345.3	ENSG00000223345	chr1	dexseq_prepare_annotation2.py	exon	.	+	.	HIST2H2BA	2	0.000271299959717508	0.0032142067590246
ENSG00000226742.13	ENSG00000226742	chr18	dexseq_prepare_annotation2.py	exon	.	+	.	HSBP1L1	13	0.000280768995436196	0.00332349292594291
ENSG00000143669.78	ENSG00000143669	chr1	dexseq_prepare_annotation2.py	exon	.	-	.	LYST	26	0.000281438652141266	0.00332644019362116
ENSG00000012983.32	ENSG00000012983	chr14	dexseq_prepare_annotation2.py	exon	.	-	.	MAP4K5	13	0.000281893142467412	0.00332644019362116
ENSG00000105072.25	ENSG00000105072	chr19	dexseq_prepare_annotation2.py	exon	.	+	.	C19orf44	6	0.000281932013757249	0.00332644019362116
ENSG00000091106.14	ENSG00000091106	chr2	dexseq_prepare_annotation2.py	exon	.	-	.	NLRC4	3	0.000281997137615099	0.00332644019362116
ENSG00000133704.44	ENSG00000133704	chr12	dexseq_prepare_annotation2.py	exon	.	-	.	IPO8	19	0.000282917954750198	0.00333440770780611
ENSG00000063978.ENSG00000206113.ENSG00000125386.ENSG00000249428.116	ENSG00000063978+ENSG00000206113+ENSG00000125386+ENSG00000249428	chr4	dexseq_prepare_annotation2.py	exon	.	+	.		61	0.000283706169212878	0.00334079994231698
ENSG00000147813.46	ENSG00000147813	chr8	dexseq_prepare_annotation2.py	exon	.	-	.	NAPRT1	29	0.000285738475734607	0.00336181830888102
ENSG00000165795.162	ENSG00000165795	chr14	dexseq_prepare_annotation2.py	exon	.	-	.	NDRG2	60	0.000287354690639422	0.00337790907534524
ENSG00000114416.58	ENSG00000114416	chr3	dexseq_prepare_annotation2.py	exon	.	+	.	FXR1	45	0.000288060801032507	0.00338328282215276
ENSG00000073605.29	ENSG00000073605	chr17	dexseq_prepare_annotation2.py	exon	.	-	.	GSDMB	7	0.000289631019418907	0.00339878749817231
ENSG00000186106.ENSG00000251013.28	ENSG00000186106+ENSG00000251013	chr8	dexseq_prepare_annotation2.py	exon	.	-	.		3	0.000291934242598342	0.00342285972620265
ENSG00000134490.46	ENSG00000134490	chr18	dexseq_prepare_annotation2.py	exon	.	-	.	TMEM241	29	0.000293678495213354	0.00344034230297782
ENSG00000171204.5	ENSG00000171204	chr11	dexseq_prepare_annotation2.py	exon	.	+	.	TMEM126B	3	0.000295114632844721	0.00345349808587755
ENSG00000106560.6	ENSG00000106560	chr7	dexseq_prepare_annotation2.py	exon	.	+	.	GIMAP2	3	0.00029530979290527	0.00345349808587755
ENSG00000197128.ENSG00000178201.ENSG00000268163.26	ENSG00000197128+ENSG00000178201+ENSG00000268163	chr19	dexseq_prepare_annotation2.py	exon	.	-	.		13	0.000295957832025381	0.00345810058417275
ENSG00000221267.ENSG00000204356.41	ENSG00000221267+ENSG00000204356	chr6	dexseq_prepare_annotation2.py	exon	.	-	.		19	0.000297086120814111	0.00346830180046646
ENSG00000018236.42	ENSG00000018236	chr12	dexseq_prepare_annotation2.py	exon	.	+	.	CNTN1	14	0.000300030451240059	0.00349966849948597
ENSG00000138834.62	ENSG00000138834	chr16	dexseq_prepare_annotation2.py	exon	.	+	.	MAPK8IP3	19	0.000300298828915638	0.00349979484231098
ENSG00000143390.59	ENSG00000143390	chr1	dexseq_prepare_annotation2.py	exon	.	-	.	RFX5	41	0.000301095818698537	0.00350607633272872
ENSG00000255439.ENSG00000167397.ENSG00000151006.38	ENSG00000255439+ENSG00000167397+ENSG00000151006	chr16	dexseq_prepare_annotation2.py	exon	.	-	.		16	0.000305174954996405	0.00355053293103266
ENSG00000132603.21	ENSG00000132603	chr16	dexseq_prepare_annotation2.py	exon	.	+	.	NIP7	8	0.000307241507969246	0.00357151826500777
ENSG00000042317.53	ENSG00000042317	chr14	dexseq_prepare_annotation2.py	exon	.	+	.	SPATA7	22	0.00031139279263407	0.00361668090521742
ENSG00000141376.89	ENSG00000141376	chr17	dexseq_prepare_annotation2.py	exon	.	+	.	BCAS3	58	0.00031871632895198	0.00369857915809433
ENSG00000123415.56	ENSG00000123415	chr12	dexseq_prepare_annotation2.py	exon	.	-	.	SMUG1	37	0.000319049031238083	0.00369928096031937
ENSG00000197372.21	ENSG00000197372	chr19	dexseq_prepare_annotation2.py	exon	.	-	.	ZNF675	10	0.000320621552396961	0.00371434465091415
ENSG00000175348.12	ENSG00000175348	chr11	dexseq_prepare_annotation2.py	exon	.	-	.	TMEM9B	4	0.000321543297205361	0.00372085885694481
ENSG00000173120.27	ENSG00000173120	chr11	dexseq_prepare_annotation2.py	exon	.	+	.	KDM2A	8	0.000321731485533163	0.00372085885694481
ENSG00000133835.ENSG00000164334.87	ENSG00000133835+ENSG00000164334	chr5	dexseq_prepare_annotation2.py	exon	.	+	.		23	0.000322558883137939	0.00372725566578355
ENSG00000179152.26	ENSG00000179152	chr3	dexseq_prepare_annotation2.py	exon	.	+	.	TCAIM	17	0.000325634304996022	0.00375959606677225
ENSG00000173153.19	ENSG00000173153	chr11	dexseq_prepare_annotation2.py	exon	.	+	.	ESRRA	8	0.00032814626309774	0.00378538163772087
ENSG00000100453.10	ENSG00000100453	chr14	dexseq_prepare_annotation2.py	exon	.	-	.	GZMB	10	0.00033176416440511	0.00382387042417391
ENSG00000254117.1	ENSG00000254117	chr14	dexseq_prepare_annotation2.py	exon	.	-	.	IGHV2-10	2	0.000332793191506098	0.00383248023675964
ENSG00000166387.82	ENSG00000166387	chr11	dexseq_prepare_annotation2.py	exon	.	+	.	PPFIBP2	61	0.000333948729144052	0.00384253114338571
ENSG00000204839.38	ENSG00000204839	chr8	dexseq_prepare_annotation2.py	exon	.	-	.	MROH6	9	0.000337008401440084	0.00387445614819738
ENSG00000259673.16	ENSG00000259673	chr15	dexseq_prepare_annotation2.py	exon	.	-	.	IQCH-AS1	6	0.000339329267661428	0.00389784059023765
ENSG00000006128.8	ENSG00000006128	chr7	dexseq_prepare_annotation2.py	exon	.	+	.	TAC1	6	0.000341083764694028	0.00391165260314504
ENSG00000171766.39	ENSG00000171766	chr15	dexseq_prepare_annotation2.py	exon	.	-	.	GATM	27	0.000341107390884309	0.00391165260314504
ENSG00000263738.ENSG00000120251.53	ENSG00000263738+ENSG00000120251	chr4	dexseq_prepare_annotation2.py	exon	.	+	.		20	0.000342113209260072	0.0039198789212775
ENSG00000214688.3	ENSG00000214688	chr10	dexseq_prepare_annotation2.py	exon	.	-	.	C10orf105	3	0.000342929748747037	0.00392592447828432
ENSG00000255819.ENSG00000183542.ENSG00000213809.28	ENSG00000255819+ENSG00000183542+ENSG00000213809	chr12	dexseq_prepare_annotation2.py	exon	.	-	.		3	0.000344323060850479	0.00393855730126024
ENSG00000222169.ENSG00000122692.15	ENSG00000222169+ENSG00000122692	chr9	dexseq_prepare_annotation2.py	exon	.	-	.		12	0.000349209670548327	0.00399109353497159
ENSG00000196405.62	ENSG00000196405	chr14	dexseq_prepare_annotation2.py	exon	.	+	.	EVL	43	0.000350319066874708	0.00400040823509278
ENSG00000135723.48	ENSG00000135723	chr16	dexseq_prepare_annotation2.py	exon	.	-	.	FHOD1	24	0.000352479411245088	0.00401975425122675
ENSG00000114439.75	ENSG00000114439	chr3	dexseq_prepare_annotation2.py	exon	.	+	.	BBX	49	0.00035280563349012	0.00401975425122675
ENSG00000227001.14	ENSG00000227001	chr1	dexseq_prepare_annotation2.py	exon	.	-	.	NBPF2P	10	0.000352900641821584	0.00401975425122675
ENSG00000063438.ENSG00000249915.42	ENSG00000063438+ENSG00000249915	chr5	dexseq_prepare_annotation2.py	exon	.	+	.		28	0.000353232557188474	0.00402016517557301
ENSG00000168818.30	ENSG00000168818	chr4	dexseq_prepare_annotation2.py	exon	.	-	.	STX18	12	0.000354052808948654	0.00402612855297344
ENSG00000114120.35	ENSG00000114120	chr3	dexseq_prepare_annotation2.py	exon	.	+	.	SLC25A36	27	0.000356901875915908	0.00405513343797765
ENSG00000220205.ENSG00000179094.ENSG00000263620.79	ENSG00000220205+ENSG00000179094+ENSG00000263620	chr17	dexseq_prepare_annotation2.py	exon	.	-	.		46	0.000361343353754021	0.00410216778125597
ENSG00000135476.49	ENSG00000135476	chr12	dexseq_prepare_annotation2.py	exon	.	+	.	ESPL1	25	0.000362965937512958	0.00411714868519498
ENSG00000254286.7	ENSG00000254286	chr8	dexseq_prepare_annotation2.py	exon	.	+	.	RP11-89K10.1	4	0.000372080272298693	0.00421701319455124
ENSG00000141030.31	ENSG00000141030	chr17	dexseq_prepare_annotation2.py	exon	.	-	.	COPS3	22	0.000374793495140523	0.00424422400455381
ENSG00000245937.30	ENSG00000245937	chr5	dexseq_prepare_annotation2.py	exon	.	-	.	CTC-228N24.3	18	0.00037577435890938	0.00425178831242262
ENSG00000115902.15	ENSG00000115902	chr2	dexseq_prepare_annotation2.py	exon	.	+	.	SLC1A4	11	0.000378950630208016	0.00428415982853305
ENSG00000113504.32	ENSG00000113504	chr5	dexseq_prepare_annotation2.py	exon	.	-	.	SLC12A7	11	0.000379632378691758	0.00428829957942003
ENSG00000136383.12	ENSG00000136383	chr15	dexseq_prepare_annotation2.py	exon	.	+	.	ALPK3	6	0.000380501490416908	0.0042945471372719
ENSG00000134644.58	ENSG00000134644	chr1	dexseq_prepare_annotation2.py	exon	.	-	.	PUM1	16	0.00038084146259737	0.00429481712467689
ENSG00000127191.29	ENSG00000127191	chr9	dexseq_prepare_annotation2.py	exon	.	+	.	TRAF2	16	0.000384224833844045	0.00432937916012166
ENSG00000075413.68	ENSG00000075413	chr14	dexseq_prepare_annotation2.py	exon	.	+	.	MARK3	11	0.000386186670460659	0.00434787958980107
ENSG00000181690.11	ENSG00000181690	chr8	dexseq_prepare_annotation2.py	exon	.	-	.	PLAG1	8	0.000386954669028345	0.00435291969985611
ENSG00000162687.43	ENSG00000162687	chr1	dexseq_prepare_annotation2.py	exon	.	-	.	KCNT2	16	0.000389326366808941	0.00437597683917841
ENSG00000197565.63	ENSG00000197565	chrX	dexseq_prepare_annotation2.py	exon	.	-	.	COL4A6	25	0.000390111121498442	0.00438117357854737
ENSG00000124678.50	ENSG00000124678	chr6	dexseq_prepare_annotation2.py	exon	.	-	.	TCP11	20	0.0003926277951886	0.00440521959312806
ENSG00000214826.7	ENSG00000214826	chr12	dexseq_prepare_annotation2.py	exon	.	-	.	DDX12P	5	0.00039290059216066	0.00440521959312806
ENSG00000145214.31	ENSG00000145214	chr4	dexseq_prepare_annotation2.py	exon	.	-	.	DGKQ	23	0.000395646073165873	0.00443234500268017
ENSG00000215126.44	ENSG00000215126	chr9	dexseq_prepare_annotation2.py	exon	.	+	.	CBWD7	8	0.000404577001457116	0.00452866299242237
ENSG00000185046.84	ENSG00000185046	chr12	dexseq_prepare_annotation2.py	exon	.	-	.	ANKS1B	25	0.000406958258994107	0.00455156854442051
ENSG00000164924.55	ENSG00000164924	chr8	dexseq_prepare_annotation2.py	exon	.	-	.	YWHAZ	36	0.000409358177368916	0.00457464496074523
ENSG00000174093.ENSG00000197681.55	ENSG00000174093+ENSG00000197681	chr17	dexseq_prepare_annotation2.py	exon	.	-	.		35	0.000413564532934009	0.00461785409863619
ENSG00000181744.17	ENSG00000181744	chr3	dexseq_prepare_annotation2.py	exon	.	+	.	C3orf58	5	0.000429840348745549	0.00479564901404209
ENSG00000174791.31	ENSG00000174791	chr11	dexseq_prepare_annotation2.py	exon	.	-	.	RIN1	19	0.000430218553497218	0.00479593102828031
ENSG00000133216.30	ENSG00000133216	chr1	dexseq_prepare_annotation2.py	exon	.	+	.	EPHB2	19	0.000432525275388289	0.00481769341577989
ENSG00000122490.38	ENSG00000122490	chr18	dexseq_prepare_annotation2.py	exon	.	-	.	PQLC1	5	0.000434614029473452	0.00483699430508987
ENSG00000147274.ENSG00000206979.32	ENSG00000147274+ENSG00000206979	chrX	dexseq_prepare_annotation2.py	exon	.	-	.		22	0.000435716580298504	0.00484529673459605
ENSG00000100353.46	ENSG00000100353	chr22	dexseq_prepare_annotation2.py	exon	.	-	.	EIF3D	4	0.000436839041669702	0.0048538068170479
ENSG00000181378.48	ENSG00000181378	chr2	dexseq_prepare_annotation2.py	exon	.	-	.	CCDC108	15	0.00044699887528957	0.00496263702312906
ENSG00000134042.18	ENSG00000134042	chr18	dexseq_prepare_annotation2.py	exon	.	-	.	MRO	10	0.000454206447524654	0.00503853993094899
ENSG00000261645.16	ENSG00000261645	chr11	dexseq_prepare_annotation2.py	exon	.	+	.	DISC1FP1	7	0.000456599457737149	0.00506095434844219
ENSG00000132522.ENSG00000261915.ENSG00000215041.110	ENSG00000132522+ENSG00000261915+ENSG00000215041	chr17	dexseq_prepare_annotation2.py	exon	.	-	.		39	0.000457334564111069	0.00506497097938493
ENSG00000132334.50	ENSG00000132334	chr10	dexseq_prepare_annotation2.py	exon	.	+	.	PTPRE	10	0.000457855080996016	0.00506660642968637
ENSG00000142149.16	ENSG00000142149	chr21	dexseq_prepare_annotation2.py	exon	.	+	.	HUNK	13	0.000458516592228873	0.00506699342079002
ENSG00000142089.7	ENSG00000142089	chr11	dexseq_prepare_annotation2.py	exon	.	-	.	IFITM3	6	0.000458635801572723	0.00506699342079002
ENSG00000070501.42	ENSG00000070501	chr8	dexseq_prepare_annotation2.py	exon	.	+	.	POLB	12	0.000459334114682803	0.00507058593373242
ENSG00000185298.20	ENSG00000185298	chr17	dexseq_prepare_annotation2.py	exon	.	+	.	CCDC137	8	0.000466672527761685	0.00514482274519538
ENSG00000175203.70	ENSG00000175203	chr12	dexseq_prepare_annotation2.py	exon	.	-	.	DCTN2	23	0.000466816281170498	0.00514482274519538
ENSG00000123843.22	ENSG00000123843	chr1	dexseq_prepare_annotation2.py	exon	.	+	.	C4BPB	6	0.000470370056774208	0.0051797882508142
ENSG00000223685.7	ENSG00000223685	chr13	dexseq_prepare_annotation2.py	exon	.	-	.	LINC00571	8	0.000478578336779951	0.00526591175587268
ENSG00000179603.48	ENSG00000179603	chr7	dexseq_prepare_annotation2.py	exon	.	-	.	GRM8	28	0.000488073211974567	0.00536604116304401
ENSG00000197355.11	ENSG00000197355	chr9	dexseq_prepare_annotation2.py	exon	.	+	.	UAP1L1	8	0.000489652592487404	0.00537905341900674
ENSG00000006114.59	ENSG00000006114	chr17	dexseq_prepare_annotation2.py	exon	.	-	.	SYNRG	36	0.000492070301427523	0.0054012466285126
ENSG00000165678.6	ENSG00000165678	chr10	dexseq_prepare_annotation2.py	exon	.	+	.	GHITM	6	0.000495637938050912	0.0054360160937642
ENSG00000170037.55	ENSG00000170037	chr17	dexseq_prepare_annotation2.py	exon	.	+	.	CNTROB	22	0.000496693657027043	0.00544320169785523
ENSG00000147526.71	ENSG00000147526	chr8	dexseq_prepare_annotation2.py	exon	.	+	.	TACC1	15	0.000505767397594332	0.00553817338107122
ENSG00000233442.7	ENSG00000233442	chr21	dexseq_prepare_annotation2.py	exon	.	+	.	PPP6R2P1	4	0.000509748355358985	0.00557727085424577
ENSG00000174332.9	ENSG00000174332	chr1	dexseq_prepare_annotation2.py	exon	.	-	.	GLIS1	6	0.000516013105084523	0.00564127279565051
ENSG00000151746.21	ENSG00000151746	chr12	dexseq_prepare_annotation2.py	exon	.	+	.	BICD1	17	0.000517283514553515	0.00565061549780363
ENSG00000223662.4	ENSG00000223662	chr21	dexseq_prepare_annotation2.py	exon	.	+	.	SAMSN1-AS1	5	0.000517953803505165	0.00565339296050738
ENSG00000134882.26	ENSG00000134882	chr13	dexseq_prepare_annotation2.py	exon	.	+	.	UBAC2	13	0.000520331138587437	0.00567063294942471
ENSG00000162378.15	ENSG00000162378	chr1	dexseq_prepare_annotation2.py	exon	.	+	.	ZYG11B	9	0.000520367892260845	0.00567063294942471
ENSG00000228775.19	ENSG00000228775	chr7	dexseq_prepare_annotation2.py	exon	.	-	.	WEE2-AS1	3	0.000520860443084688	0.00567145237265851
ENSG00000188038.ENSG00000038358.ENSG00000263126.ENSG00000221526.52	ENSG00000188038+ENSG00000038358+ENSG00000263126+ENSG00000221526	chr16	dexseq_prepare_annotation2.py	exon	.	+	.		42	0.000526663813255833	0.00573005168801722
ENSG00000174628.38	ENSG00000174628	chr16	dexseq_prepare_annotation2.py	exon	.	+	.	IQCK	30	0.00052827328818719	0.00574243566055404
ENSG00000129473.ENSG00000258643.ENSG00000100836.41	ENSG00000129473+ENSG00000258643+ENSG00000100836	chr14	dexseq_prepare_annotation2.py	exon	.	+	.		10	0.000528969583472644	0.00574243566055404
ENSG00000059145.59	ENSG00000059145	chr16	dexseq_prepare_annotation2.py	exon	.	-	.	UNKL	27	0.000529069795203007	0.00574243566055404
ENSG00000158161.34	ENSG00000158161	chr1	dexseq_prepare_annotation2.py	exon	.	-	.	EYA3	23	0.000533743479236065	0.00578853961639176
ENSG00000255157.4	ENSG00000255157	chr11	dexseq_prepare_annotation2.py	exon	.	+	.	CTD-2313N18.8	3	0.000535382688789533	0.00580168688832613
ENSG00000091428.53	ENSG00000091428	chr2	dexseq_prepare_annotation2.py	exon	.	+	.	RAPGEF4	23	0.000549937722517447	0.00595466431178453
ENSG00000013563.26	ENSG00000013563	chrX	dexseq_prepare_annotation2.py	exon	.	-	.	DNASE1L1	10	0.000550961463480111	0.00596099946435608
ENSG00000124103.ENSG00000022277.31	ENSG00000124103+ENSG00000022277	chr20	dexseq_prepare_annotation2.py	exon	.	+	.		17	0.000553291664749952	0.0059814482357097
ENSG00000153046.25	ENSG00000153046	chr6	dexseq_prepare_annotation2.py	exon	.	+	.	CDYL	2	0.000554393469630063	0.00598859527726783
ENSG00000234763.1	ENSG00000234763	chr6	dexseq_prepare_annotation2.py	exon	.	-	.	RP11-203H2.2	2	0.000556062533745403	0.00600185367042596
ENSG00000204469.44	ENSG00000204469	chr6	dexseq_prepare_annotation2.py	exon	.	+	.	PRRC2A	4	0.000572893922312072	0.00617673839021372
ENSG00000136048.7	ENSG00000136048	chr12	dexseq_prepare_annotation2.py	exon	.	+	.	DRAM1	2	0.000573174413868533	0.00617673839021372
ENSG00000196504.32	ENSG00000196504	chr2	dexseq_prepare_annotation2.py	exon	.	-	.	PRPF40A	19	0.000574912465915762	0.00619055903274904
ENSG00000105771.31	ENSG00000105771	chr19	dexseq_prepare_annotation2.py	exon	.	-	.	SMG9	14	0.000577979589843787	0.00621865767726621
ENSG00000149257.31	ENSG00000149257	chr11	dexseq_prepare_annotation2.py	exon	.	+	.	SERPINH1	19	0.00057869107192636	0.0062213868484235
ENSG00000114423.35	ENSG00000114423	chr3	dexseq_prepare_annotation2.py	exon	.	-	.	CBLB	26	0.00058331023354697	0.00626608914124093
ENSG00000138035.41	ENSG00000138035	chr2	dexseq_prepare_annotation2.py	exon	.	-	.	PNPT1	26	0.000591022222215869	0.00634391862376891
ENSG00000187908.56	ENSG00000187908	chr10	dexseq_prepare_annotation2.py	exon	.	+	.	DMBT1	15	0.000593758562842315	0.0063639327204531
ENSG00000104267.15	ENSG00000104267	chr8	dexseq_prepare_annotation2.py	exon	.	+	.	CA2	5	0.00059382343730477	0.0063639327204531
ENSG00000143228.37	ENSG00000143228	chr1	dexseq_prepare_annotation2.py	exon	.	+	.	NUF2	7	0.000597724599249468	0.00639710502760762
ENSG00000158411.28	ENSG00000158411	chr2	dexseq_prepare_annotation2.py	exon	.	-	.	MITD1	13	0.00059796242621725	0.00639710502760762
ENSG00000254870.ENSG00000213760.ENSG00000265236.ENSG00000198563.75	ENSG00000254870+ENSG00000213760+ENSG00000265236+ENSG00000198563	chr6	dexseq_prepare_annotation2.py	exon	.	-	.		17	0.000598331039082293	0.00639710502760762
ENSG00000100100.17	ENSG00000100100	chr22	dexseq_prepare_annotation2.py	exon	.	-	.	PIK3IP1	3	0.00060989139732023	0.00651557719983067
ENSG00000128908.56	ENSG00000128908	chr15	dexseq_prepare_annotation2.py	exon	.	-	.	INO80	20	0.000615080519847346	0.00656585167651656
ENSG00000167196.16	ENSG00000167196	chr15	dexseq_prepare_annotation2.py	exon	.	+	.	FBXO22	12	0.000620368182877344	0.00661709830229217
ENSG00000164304.ENSG00000124783.59	ENSG00000164304+ENSG00000124783	chr6	dexseq_prepare_annotation2.py	exon	.	-	.		8	0.000623739541593812	0.00664784049468103
ENSG00000123066.49	ENSG00000123066	chr12	dexseq_prepare_annotation2.py	exon	.	-	.	MED13L	10	0.000636149637917672	0.00677479422387401
ENSG00000177943.ENSG00000054148.50	ENSG00000177943+ENSG00000054148	chr9	dexseq_prepare_annotation2.py	exon	.	+	.		20	0.000636668406079528	0.00677500937369985
ENSG00000013374.22	ENSG00000013374	chr7	dexseq_prepare_annotation2.py	exon	.	+	.	NUB1	8	0.000645013247153582	0.00685843897931927
ENSG00000124784.8	ENSG00000124784	chr6	dexseq_prepare_annotation2.py	exon	.	+	.	RIOK1	3	0.000654101675961736	0.00694963852591402
ENSG00000168314.33	ENSG00000168314	chr3	dexseq_prepare_annotation2.py	exon	.	+	.	MOBP	20	0.000661966580159325	0.00702770613889458
ENSG00000175161.12	ENSG00000175161	chr3	dexseq_prepare_annotation2.py	exon	.	+	.	CADM2	10	0.000663027391335148	0.00703347324032266
ENSG00000133794.57	ENSG00000133794	chr11	dexseq_prepare_annotation2.py	exon	.	+	.	ARNTL	42	0.000664255425214203	0.0070410038792791
ENSG00000249717.4	ENSG00000249717	chr4	dexseq_prepare_annotation2.py	exon	.	-	.	RP11-44F21.3	3	0.00066613110936591	0.00705538242024423
ENSG00000117245.29	ENSG00000117245	chr1	dexseq_prepare_annotation2.py	exon	.	-	.	KIF17	17	0.000667437519938143	0.00706371375267868
ENSG00000241635.ENSG00000167165.ENSG00000244474.ENSG00000242366.ENSG00000242515.ENSG00000243135.ENSG00000240224.ENSG00000241119.ENSG00000244122.48	ENSG00000241635+ENSG00000167165+ENSG00000244474+ENSG00000242366+ENSG00000242515+ENSG00000243135+ENSG00000240224+ENSG00000241119+ENSG00000244122	chr2	dexseq_prepare_annotation2.py	exon	.	+	.		28	0.000669786796981237	0.00708306053243426
ENSG00000164024.30	ENSG00000164024	chr4	dexseq_prepare_annotation2.py	exon	.	+	.	METAP1	17	0.000678862331554661	0.00717345273988825
ENSG00000134516.82	ENSG00000134516	chr5	dexseq_prepare_annotation2.py	exon	.	+	.	DOCK2	21	0.000692141993358521	0.00730809444269537
ENSG00000068976.26	ENSG00000068976	chr11	dexseq_prepare_annotation2.py	exon	.	-	.	PYGM	16	0.000693082547515026	0.00731111633918321
ENSG00000183807.2	ENSG00000183807	chr6	dexseq_prepare_annotation2.py	exon	.	-	.	FAM162B	3	0.000693504228508879	0.00731111633918321
ENSG00000136250.42	ENSG00000136250	chr7	dexseq_prepare_annotation2.py	exon	.	-	.	AOAH	4	0.000694149311033946	0.00731224417646534
ENSG00000204822.ENSG00000135637.39	ENSG00000204822+ENSG00000135637	chr2	dexseq_prepare_annotation2.py	exon	.	-	.		17	0.000704507637085001	0.00741561137129983
ENSG00000183066.28	ENSG00000183066	chr22	dexseq_prepare_annotation2.py	exon	.	+	.	WBP2NL	12	0.000705465917238067	0.00741995073478955
ENSG00000142188.30	ENSG00000142188	chr21	dexseq_prepare_annotation2.py	exon	.	-	.	TMEM50B	20	0.000708958154759916	0.00745091443544663
ENSG00000266994.ENSG00000168096.ENSG00000103199.101	ENSG00000266994+ENSG00000168096+ENSG00000103199	chr16	dexseq_prepare_annotation2.py	exon	.	-	.		77	0.000713685837879465	0.00749480436703559
ENSG00000042832.86	ENSG00000042832	chr8	dexseq_prepare_annotation2.py	exon	.	+	.	TG	12	0.000717608780002128	0.00753018201656287
ENSG00000115266.29	ENSG00000115266	chr19	dexseq_prepare_annotation2.py	exon	.	+	.	APC2	12	0.000724760603914548	0.00759936099274289
ENSG00000124226.2	ENSG00000124226	chr20	dexseq_prepare_annotation2.py	exon	.	+	.	RNF114	3	0.000725375719072325	0.00759994652773617
ENSG00000152936.ENSG00000241846.33	ENSG00000152936+ENSG00000241846	chr12	dexseq_prepare_annotation2.py	exon	.	-	.		11	0.000732060351732486	0.00766407405215158
ENSG00000041982.45	ENSG00000041982	chr9	dexseq_prepare_annotation2.py	exon	.	-	.	TNC	6	0.000732998772399743	0.00766799100703627
ENSG00000261341.3	ENSG00000261341	chr19	dexseq_prepare_annotation2.py	exon	.	-	.	CTD-2568A17.1	2	0.000734387427304279	0.00767660826895219
ENSG00000224539.23	ENSG00000224539	chrX	dexseq_prepare_annotation2.py	exon	.	+	.	RP11-432N13.3	8	0.000735151981804343	0.00767869352862353
ENSG00000159086.34	ENSG00000159086	chr21	dexseq_prepare_annotation2.py	exon	.	-	.	PAXBP1	5	0.000737349188635015	0.0076957282061146
ENSG00000132481.20	ENSG00000132481	chr17	dexseq_prepare_annotation2.py	exon	.	-	.	TRIM47	7	0.000739064056463458	0.00770770641848191
ENSG00000232729.12	ENSG00000232729	chr7	dexseq_prepare_annotation2.py	exon	.	-	.	AC083884.8	4	0.000739670359926208	0.00770811389650095
ENSG00000105492.20	ENSG00000105492	chr19	dexseq_prepare_annotation2.py	exon	.	-	.	SIGLEC6	13	0.00074925010985773	0.00780196148877908
ENSG00000198947.90	ENSG00000198947	chrX	dexseq_prepare_annotation2.py	exon	.	-	.	DMD	28	0.000750452300763071	0.00780849641276368
ENSG00000118307.39	ENSG00000118307	chr12	dexseq_prepare_annotation2.py	exon	.	-	.	CASC1	20	0.000758466255829138	0.00788497920426863
ENSG00000204316.ENSG00000188878.ENSG00000267426.117	ENSG00000204316+ENSG00000188878+ENSG00000267426	chr17	dexseq_prepare_annotation2.py	exon	.	-	.		30	0.00075896333793387	0.00788497920426863
ENSG00000154710.ENSG00000243335.40	ENSG00000154710+ENSG00000243335	chr7	dexseq_prepare_annotation2.py	exon	.	+	.		7	0.000766702853806419	0.00795930105452669
ENSG00000188739.ENSG00000054267.42	ENSG00000188739+ENSG00000054267	chr1	dexseq_prepare_annotation2.py	exon	.	-	.		4	0.000777950956894481	0.00806990500247259
ENSG00000207395.ENSG00000137819.21	ENSG00000207395+ENSG00000137819	chr15	dexseq_prepare_annotation2.py	exon	.	+	.		12	0.000801086480922191	0.00830355773398295
ENSG00000078668.32	ENSG00000078668	chr8	dexseq_prepare_annotation2.py	exon	.	+	.	VDAC3	3	0.000819810499532577	0.00849116225468612
ENSG00000151067.69	ENSG00000151067	chr12	dexseq_prepare_annotation2.py	exon	.	+	.	CACNA1C	34	0.000821873637794831	0.00850604787813705
ENSG00000113448.72	ENSG00000113448	chr5	dexseq_prepare_annotation2.py	exon	.	-	.	PDE4D	21	0.00082539740423135	0.00853601622990854
ENSG00000123815.51	ENSG00000123815	chr19	dexseq_prepare_annotation2.py	exon	.	-	.	ADCK4	42	0.000836636090148752	0.00864566374831284
ENSG00000078246.ENSG00000171792.47	ENSG00000078246+ENSG00000171792	chr12	dexseq_prepare_annotation2.py	exon	.	+	.		23	0.000839616505520941	0.00866986982790583
ENSG00000141012.44	ENSG00000141012	chr16	dexseq_prepare_annotation2.py	exon	.	-	.	GALNS	31	0.000856666008093679	0.00883920606225133
ENSG00000112874.15	ENSG00000112874	chr5	dexseq_prepare_annotation2.py	exon	.	-	.	NUDT12	14	0.000880560466843202	0.00907812544969691
ENSG00000164944.42	ENSG00000164944	chr8	dexseq_prepare_annotation2.py	exon	.	-	.	KIAA1429	24	0.000881646562736901	0.00907812544969691
ENSG00000185722.50	ENSG00000185722	chr17	dexseq_prepare_annotation2.py	exon	.	-	.	ANKFY1	21	0.000881825417146216	0.00907812544969691
ENSG00000163785.29	ENSG00000163785	chr3	dexseq_prepare_annotation2.py	exon	.	-	.	RYK	14	0.00088384263455296	0.00909200420964434
ENSG00000255432.ENSG00000162194.ENSG00000185085.37	ENSG00000255432+ENSG00000162194+ENSG00000185085	chr11	dexseq_prepare_annotation2.py	exon	.	-	.		10	0.000885463630226906	0.00910178916123557
ENSG00000132768.40	ENSG00000132768	chr1	dexseq_prepare_annotation2.py	exon	.	+	.	DPH2	19	0.000888940300202277	0.00913061960653722
ENSG00000067365.47	ENSG00000067365	chr16	dexseq_prepare_annotation2.py	exon	.	+	.	METTL22	14	0.000895254148746313	0.00918852615356016
ENSG00000160796.74	ENSG00000160796	chr3	dexseq_prepare_annotation2.py	exon	.	+	.	NBEAL2	9	0.000904969848318412	0.00928123416513125
ENSG00000160949.32	ENSG00000160949	chr8	dexseq_prepare_annotation2.py	exon	.	-	.	TONSL	25	0.000905863506317679	0.00928339305230086
ENSG00000186088.54	ENSG00000186088	chr7	dexseq_prepare_annotation2.py	exon	.	-	.	GSAP	13	0.000908384997384815	0.00930221833418406
ENSG00000175600.30	ENSG00000175600	chr7	dexseq_prepare_annotation2.py	exon	.	+	.	SUGCT	24	0.000916005406424986	0.00937319086438941
ENSG00000141543.27	ENSG00000141543	chr17	dexseq_prepare_annotation2.py	exon	.	-	.	EIF4A3	19	0.000920762967758968	0.00941478402473786
ENSG00000066739.54	ENSG00000066739	chr14	dexseq_prepare_annotation2.py	exon	.	-	.	ATG2B	19	0.000926049017602884	0.00946171436105683
ENSG00000092531.51	ENSG00000092531	chr15	dexseq_prepare_annotation2.py	exon	.	+	.	SNAP23	38	0.000928390506689003	0.00947600779445604
ENSG00000162551.22	ENSG00000162551	chr1	dexseq_prepare_annotation2.py	exon	.	+	.	ALPL	16	0.000928842621400798	0.00947600779445604
ENSG00000183111.14	ENSG00000183111	chr5	dexseq_prepare_annotation2.py	exon	.	+	.	ARHGEF37	7	0.00093290926745943	0.00951035561553353
ENSG00000166676.22	ENSG00000166676	chr16	dexseq_prepare_annotation2.py	exon	.	-	.	TVP23A	11	0.000941533152061531	0.00959107496504059
ENSG00000082641.52	ENSG00000082641	chr17	dexseq_prepare_annotation2.py	exon	.	+	.	NFE2L1	9	0.000945531051633694	0.00962458536378298
ENSG00000129467.ENSG00000129465.ENSG00000258973.100	ENSG00000129467+ENSG00000129465+ENSG00000258973	chr14	dexseq_prepare_annotation2.py	exon	.	-	.		66	0.000960458227692516	0.0097692117186479
ENSG00000267827.ENSG00000204611.ENSG00000196267.18	ENSG00000267827+ENSG00000204611+ENSG00000196267	chr19	dexseq_prepare_annotation2.py	exon	.	-	.		13	0.000965129276403571	0.00980206956833704
ENSG00000264674.ENSG00000080854.29	ENSG00000264674+ENSG00000080854	chr11	dexseq_prepare_annotation2.py	exon	.	-	.		3	0.00096513128872139	0.00980206956833704
ENSG00000148834.16	ENSG00000148834	chr10	dexseq_prepare_annotation2.py	exon	.	+	.	GSTO1	16	0.000967950322083442	0.00982327693681827
ENSG00000112473.12	ENSG00000112473	chr6	dexseq_prepare_annotation2.py	exon	.	+	.	SLC39A7	7	0.000968665177374088	0.00982327693681827
ENSG00000154153.20	ENSG00000154153	chr5	dexseq_prepare_annotation2.py	exon	.	-	.	FAM134B	6	0.000981693385239768	0.00994797271590097
ENSG00000230031.10	ENSG00000230031	chr15	dexseq_prepare_annotation2.py	exon	.	-	.	POTEB2	10	0.000985564486691458	0.00997975842745918
ENSG00000140416.49	ENSG00000140416	chr15	dexseq_prepare_annotation2.py	exon	.	+	.	TPM1	4	0.000989177100499494	0.0100088813244137
ENSG00000249740.5	ENSG00000249740	chr5	dexseq_prepare_annotation2.py	exon	.	-	.	CTD-2127H9.1	5	0.00100509976584434	0.010162426129508
ENSG00000123908.28	ENSG00000123908	chr8	dexseq_prepare_annotation2.py	exon	.	-	.	AGO2	15	0.00100670268174917	0.0101698035955866
ENSG00000021645.54	ENSG00000021645	chr14	dexseq_prepare_annotation2.py	exon	.	+	.	NRXN3	22	0.00100732619321949	0.0101698035955866
ENSG00000114204.ENSG00000174776.61	ENSG00000114204+ENSG00000174776	chr3	dexseq_prepare_annotation2.py	exon	.	-	.		30	0.00101413897565405	0.010227009386337
ENSG00000006607.45	ENSG00000006607	chr2	dexseq_prepare_annotation2.py	exon	.	+	.	FARP2	13	0.00101459122523117	0.010227009386337
ENSG00000182872.21	ENSG00000182872	chrX	dexseq_prepare_annotation2.py	exon	.	+	.	RBM10	9	0.00101525025109784	0.010227009386337
ENSG00000154734.19	ENSG00000154734	chr21	dexseq_prepare_annotation2.py	exon	.	-	.	ADAMTS1	10	0.00102534832859456	0.0103210803239048
ENSG00000129116.35	ENSG00000129116	chr4	dexseq_prepare_annotation2.py	exon	.	+	.	PALLD	4	0.00103552440327057	0.010415796532971
ENSG00000115840.37	ENSG00000115840	chr2	dexseq_prepare_annotation2.py	exon	.	-	.	SLC25A12	19	0.00103723770124359	0.0104253129602065
ENSG00000166220.9	ENSG00000166220	chr10	dexseq_prepare_annotation2.py	exon	.	-	.	TBATA	7	0.00103952289538783	0.0104331287316909
ENSG00000166897.ENSG00000243902.6	ENSG00000166897+ENSG00000243902	chr22	dexseq_prepare_annotation2.py	exon	.	-	.		7	0.00103979381386985	0.0104331287316909
ENSG00000148450.8	ENSG00000148450	chr10	dexseq_prepare_annotation2.py	exon	.	+	.	MSRB2	6	0.00104031859823689	0.0104331287316909
ENSG00000075035.37	ENSG00000075035	chr12	dexseq_prepare_annotation2.py	exon	.	+	.	WSCD2	22	0.00104112805851101	0.0104335465981608
ENSG00000198960.17	ENSG00000198960	chrX	dexseq_prepare_annotation2.py	exon	.	-	.	ARMCX6	11	0.0010545784016657	0.0105605496685594
ENSG00000224851.2	ENSG00000224851	chr10	dexseq_prepare_annotation2.py	exon	.	+	.	LINC00502	3	0.00106168580145086	0.0106238942237966
ENSG00000204410.ENSG00000228727.ENSG00000255152.84	ENSG00000204410+ENSG00000228727+ENSG00000255152	chr6	dexseq_prepare_annotation2.py	exon	.	+	.		24	0.0010629649713112	0.0106288675460985
ENSG00000162105.74	ENSG00000162105	chr11	dexseq_prepare_annotation2.py	exon	.	-	.	SHANK2	13	0.00106999991187266	0.0106913447076746
ENSG00000181894.13	ENSG00000181894	chr19	dexseq_prepare_annotation2.py	exon	.	-	.	ZNF329	8	0.00107840886249808	0.0107602298287196
ENSG00000119185.47	ENSG00000119185	chr2	dexseq_prepare_annotation2.py	exon	.	-	.	ITGB1BP1	2	0.00107847766772508	0.0107602298287196
ENSG00000156831.13	ENSG00000156831	chr8	dexseq_prepare_annotation2.py	exon	.	+	.	NSMCE2	4	0.00108874682436658	0.0108547179723532
ENSG00000129071.29	ENSG00000129071	chr3	dexseq_prepare_annotation2.py	exon	.	-	.	MBD4	25	0.00109286073589384	0.0108877452639746
ENSG00000263218.5	ENSG00000263218	chr17	dexseq_prepare_annotation2.py	exon	.	-	.	CTD-2561B21.7	2	0.00109547128315052	0.0109057577045658
ENSG00000120669.ENSG00000242715.ENSG00000250709.37	ENSG00000120669+ENSG00000242715+ENSG00000250709	chr13	dexseq_prepare_annotation2.py	exon	.	-	.		2	0.00110712839713879	0.0110137392303946
ENSG00000154198.14	ENSG00000154198	chr1	dexseq_prepare_annotation2.py	exon	.	-	.	CYP4Z2P	8	0.00110949479175135	0.0110292060900578
ENSG00000092929.71	ENSG00000092929	chr17	dexseq_prepare_annotation2.py	exon	.	-	.	UNC13D	12	0.00111275801255812	0.0110535589419973
ENSG00000150672.ENSG00000256466.95	ENSG00000150672+ENSG00000256466	chr11	dexseq_prepare_annotation2.py	exon	.	-	.		18	0.0011170172471445	0.0110877628717653
ENSG00000092820.20	ENSG00000092820	chr6	dexseq_prepare_annotation2.py	exon	.	-	.	EZR	14	0.00113441267566474	0.0112522144887651
ENSG00000215559.35	ENSG00000215559	chr21	dexseq_prepare_annotation2.py	exon	.	-	.	ANKRD20A11P	16	0.00113967460001991	0.0112961620274767
ENSG00000005810.107	ENSG00000005810	chr13	dexseq_prepare_annotation2.py	exon	.	-	.	MYCBP2	45	0.00116119217518426	0.0115010499042121
ENSG00000059915.33	ENSG00000059915	chr10	dexseq_prepare_annotation2.py	exon	.	-	.	PSD	23	0.00116303886859192	0.0115109506083726
ENSG00000066468.58	ENSG00000066468	chr10	dexseq_prepare_annotation2.py	exon	.	-	.	FGFR2	15	0.00117620861135408	0.0116328230128753
ENSG00000091656.39	ENSG00000091656	chr8	dexseq_prepare_annotation2.py	exon	.	+	.	ZFHX4	20	0.0011860369719769	0.0117214955725048
ENSG00000103888.37	ENSG00000103888	chr15	dexseq_prepare_annotation2.py	exon	.	+	.	KIAA1199	12	0.00119252064734757	0.0117770080500044
ENSG00000260441.1	ENSG00000260441	chr16	dexseq_prepare_annotation2.py	exon	.	-	.	RP11-96D1.7	2	0.0012085398392979	0.011926541667552
ENSG00000004487.33	ENSG00000004487	chr1	dexseq_prepare_annotation2.py	exon	.	+	.	KDM1A	7	0.00121311295343291	0.0119629839798257
ENSG00000136010.23	ENSG00000136010	chr12	dexseq_prepare_annotation2.py	exon	.	-	.	ALDH1L2	18	0.00121475587156022	0.011970498577688
ENSG00000136237.43	ENSG00000136237	chr7	dexseq_prepare_annotation2.py	exon	.	-	.	RAPGEF5	9	0.00123334140678095	0.0121402290039087
ENSG00000149925.77	ENSG00000149925	chr16	dexseq_prepare_annotation2.py	exon	.	+	.	ALDOA	39	0.00123376674180572	0.0121402290039087
ENSG00000090612.ENSG00000256223.ENSG00000256825.64	ENSG00000090612+ENSG00000256223+ENSG00000256825	chr12	dexseq_prepare_annotation2.py	exon	.	+	.		14	0.00124163212004685	0.0122087835595635
ENSG00000196517.20	ENSG00000196517	chr1	dexseq_prepare_annotation2.py	exon	.	-	.	SLC6A9	14	0.00125133102431536	0.0122925182722597
ENSG00000141141.35	ENSG00000141141	chr17	dexseq_prepare_annotation2.py	exon	.	-	.	DDX52	12	0.00125195711890555	0.0122925182722597
ENSG00000094880.30	ENSG00000094880	chr5	dexseq_prepare_annotation2.py	exon	.	-	.	CDC23	13	0.00125831995962431	0.0123460721525883
ENSG00000204706.15	ENSG00000204706	chr9	dexseq_prepare_annotation2.py	exon	.	-	.	MAMDC2-AS1	5	0.00126022103828486	0.0123558035275995
ENSG00000267488.7	ENSG00000267488	chr17	dexseq_prepare_annotation2.py	exon	.	+	.	AC131056.3	4	0.00126437148922272	0.0123875588803515
ENSG00000118058.66	ENSG00000118058	chr11	dexseq_prepare_annotation2.py	exon	.	+	.	KMT2A	40	0.00126902348024629	0.0124241787269934
ENSG00000139641.ENSG00000135482.63	ENSG00000139641+ENSG00000135482	chr12	dexseq_prepare_annotation2.py	exon	.	+	.		27	0.0012960988215325	0.0126717673052105
ENSG00000172977.48	ENSG00000172977	chr11	dexseq_prepare_annotation2.py	exon	.	+	.	KAT5	39	0.00129617753729064	0.0126717673052105
ENSG00000260773.1	ENSG00000260773	chr15	dexseq_prepare_annotation2.py	exon	.	-	.	RP11-352G18.2	2	0.00130144941441696	0.0127083424135986
ENSG00000268758.28	ENSG00000268758	chr19	dexseq_prepare_annotation2.py	exon	.	-	.	EMR4P	9	0.00130178914119724	0.0127083424135986
ENSG00000239827.ENSG00000168852.24	ENSG00000239827+ENSG00000168852	chr13	dexseq_prepare_annotation2.py	exon	.	-	.		16	0.00131706030199021	0.0128481927090775
ENSG00000137497.88	ENSG00000137497	chr11	dexseq_prepare_annotation2.py	exon	.	-	.	NUMA1	9	0.00133742755103654	0.0130375200796524
ENSG00000134852.44	ENSG00000134852	chr4	dexseq_prepare_annotation2.py	exon	.	-	.	CLOCK	15	0.00134669721547349	0.0131184720151034
ENSG00000236786.4	ENSG00000236786	chrY	dexseq_prepare_annotation2.py	exon	.	+	.	TSPY15P	3	0.00137330048510369	0.0133680374585058
ENSG00000153406.21	ENSG00000153406	chr16	dexseq_prepare_annotation2.py	exon	.	-	.	NMRAL1	10	0.00139580526275243	0.0135773784649554
ENSG00000263033.2	ENSG00000263033	chr16	dexseq_prepare_annotation2.py	exon	.	+	.	RP11-396B14.2	2	0.00143428687785792	0.0139319872046023
ENSG00000267531.ENSG00000133247.30	ENSG00000267531+ENSG00000133247	chr19	dexseq_prepare_annotation2.py	exon	.	+	.		7	0.00143431084695258	0.0139319872046023
ENSG00000153094.18	ENSG00000153094	chr2	dexseq_prepare_annotation2.py	exon	.	+	.	BCL2L11	6	0.00144013045611936	0.0139785234058614
ENSG00000237389.1	ENSG00000237389	chr10	dexseq_prepare_annotation2.py	exon	.	-	.	RP11-402L1.4	2	0.00144187960414459	0.0139855117349899
ENSG00000165275.7	ENSG00000165275	chr9	dexseq_prepare_annotation2.py	exon	.	+	.	TRMT10B	4	0.00144339769947834	0.0139902505978681
ENSG00000160593.12	ENSG00000160593	chr11	dexseq_prepare_annotation2.py	exon	.	-	.	AMICA1	2	0.00144482638763357	0.0139941167366732
ENSG00000074706.24	ENSG00000074706	chr6	dexseq_prepare_annotation2.py	exon	.	-	.	IPCEF1	16	0.0014515208457073	0.014048943570026
ENSG00000073910.76	ENSG00000073910	chr13	dexseq_prepare_annotation2.py	exon	.	+	.	FRY	8	0.00145434679939687	0.0140662766242022
ENSG00000100342.30	ENSG00000100342	chr22	dexseq_prepare_annotation2.py	exon	.	+	.	APOL1	11	0.00146955688688956	0.0141985867305482
ENSG00000244482.ENSG00000204577.57	ENSG00000244482+ENSG00000204577	chr19	dexseq_prepare_annotation2.py	exon	.	-	.		23	0.00147011638309524	0.0141985867305482
ENSG00000198648.20	ENSG00000198648	chr2	dexseq_prepare_annotation2.py	exon	.	-	.	STK39	17	0.00148932233842671	0.0143738645290345
ENSG00000128973.ENSG00000260007.ENSG00000129007.30	ENSG00000128973+ENSG00000260007+ENSG00000129007	chr15	dexseq_prepare_annotation2.py	exon	.	-	.		22	0.0014949393382862	0.0144178358182904
ENSG00000184381.76	ENSG00000184381	chr22	dexseq_prepare_annotation2.py	exon	.	-	.	PLA2G6	5	0.00152004858597355	0.0146422056655011
ENSG00000123607.45	ENSG00000123607	chr2	dexseq_prepare_annotation2.py	exon	.	-	.	TTC21B	29	0.00152035853955568	0.0146422056655011
ENSG00000169692.15	ENSG00000169692	chr9	dexseq_prepare_annotation2.py	exon	.	-	.	AGPAT2	3	0.00153103115467883	0.0147345484142568
ENSG00000105738.20	ENSG00000105738	chr19	dexseq_prepare_annotation2.py	exon	.	+	.	SIPA1L3	13	0.00154905670196551	0.014897474538577
ENSG00000255655.1	ENSG00000255655	chr12	dexseq_prepare_annotation2.py	exon	.	-	.	RP11-256L11.3	2	0.00155361191126729	0.0149307158855808
ENSG00000077312.28	ENSG00000077312	chr19	dexseq_prepare_annotation2.py	exon	.	+	.	SNRPA	11	0.00156857863666446	0.0150575836400152
ENSG00000143858.9	ENSG00000143858	chr1	dexseq_prepare_annotation2.py	exon	.	-	.	SYT2	6	0.00156905079404334	0.0150575836400152
ENSG00000197852.12	ENSG00000197852	chr1	dexseq_prepare_annotation2.py	exon	.	-	.	FAM212B	12	0.00157013731826489	0.0150575836400152
ENSG00000169436.56	ENSG00000169436	chr8	dexseq_prepare_annotation2.py	exon	.	-	.	COL22A1	7	0.00157445934179767	0.0150883836358876
ENSG00000233244.3	ENSG00000233244	chr9	dexseq_prepare_annotation2.py	exon	.	-	.	CYP4F59P	4	0.00158552725722278	0.0151837420002821
ENSG00000162654.14	ENSG00000162654	chr1	dexseq_prepare_annotation2.py	exon	.	-	.	GBP4	7	0.00158966973942764	0.0152126916120297
ENSG00000076662.31	ENSG00000076662	chr19	dexseq_prepare_annotation2.py	exon	.	-	.	ICAM3	19	0.00159224531835094	0.0152250486743239
ENSG00000177685.31	ENSG00000177685	chr11	dexseq_prepare_annotation2.py	exon	.	+	.	EFCAB4A	9	0.00159320179666558	0.0152250486743239
ENSG00000133818.15	ENSG00000133818	chr11	dexseq_prepare_annotation2.py	exon	.	-	.	RRAS2	11	0.00161404672357439	0.0154134089435365
ENSG00000261556.23	ENSG00000261556	chr16	dexseq_prepare_annotation2.py	exon	.	-	.	RP11-296I10.6	16	0.00162132011179395	0.015471993679191
ENSG00000162772.20	ENSG00000162772	chr1	dexseq_prepare_annotation2.py	exon	.	+	.	ATF3	15	0.00163887177155906	0.0156285112306779
ENSG00000029534.62	ENSG00000029534	chr8	dexseq_prepare_annotation2.py	exon	.	-	.	ANK1	7	0.00164100332778137	0.0156378641102532
ENSG00000205758.33	ENSG00000205758	chr21	dexseq_prepare_annotation2.py	exon	.	-	.	CRYZL1	4	0.00164813912753516	0.0156948581668362
ENSG00000198554.33	ENSG00000198554	chr14	dexseq_prepare_annotation2.py	exon	.	-	.	WDHD1	10	0.00165256181705225	0.0157176410151725
ENSG00000232284.15	ENSG00000232284	chr1	dexseq_prepare_annotation2.py	exon	.	+	.	GNG12-AS1	10	0.00165284487531691	0.0157176410151725
ENSG00000234177.9	ENSG00000234177	chr2	dexseq_prepare_annotation2.py	exon	.	-	.	LINC01114	4	0.00165559324693448	0.015732766875939
ENSG00000173706.28	ENSG00000173706	chr3	dexseq_prepare_annotation2.py	exon	.	-	.	HEG1	18	0.00165986452256355	0.015762333331318
ENSG00000007314.29	ENSG00000007314	chr17	dexseq_prepare_annotation2.py	exon	.	-	.	SCN4A	19	0.00166867074474998	0.0158348929821281
ENSG00000172824.40	ENSG00000172824	chr16	dexseq_prepare_annotation2.py	exon	.	+	.	CES4A	19	0.00167148084507715	0.0158504907213911
ENSG00000145725.59	ENSG00000145725	chr5	dexseq_prepare_annotation2.py	exon	.	+	.	PPIP5K2	40	0.00167538886742206	0.0158764709340296
ENSG00000119929.ENSG00000198018.31	ENSG00000119929+ENSG00000198018	chr10	dexseq_prepare_annotation2.py	exon	.	+	.		15	0.00167872347840959	0.0158969849115735
ENSG00000139354.ENSG00000257803.29	ENSG00000139354+ENSG00000257803	chr12	dexseq_prepare_annotation2.py	exon	.	+	.		23	0.00168071305353921	0.0159047421201562
ENSG00000167261.30	ENSG00000167261	chr16	dexseq_prepare_annotation2.py	exon	.	-	.	DPEP2	18	0.00168253725176804	0.01591092464459
ENSG00000118473.47	ENSG00000118473	chr1	dexseq_prepare_annotation2.py	exon	.	+	.	SGIP1	6	0.00168623295705067	0.0159347841817535
ENSG00000142208.56	ENSG00000142208	chr14	dexseq_prepare_annotation2.py	exon	.	-	.	AKT1	4	0.00172100814160902	0.0162521053761813
ENSG00000142227.21	ENSG00000142227	chr19	dexseq_prepare_annotation2.py	exon	.	+	.	EMP3	8	0.00173656659873801	0.016387641326563
ENSG00000131504.55	ENSG00000131504	chr5	dexseq_prepare_annotation2.py	exon	.	-	.	DIAPH1	31	0.00173793895041325	0.0163892105462635
ENSG00000171320.26	ENSG00000171320	chr8	dexseq_prepare_annotation2.py	exon	.	+	.	ESCO2	12	0.00174795996504629	0.0164722801421734
ENSG00000148219.38	ENSG00000148219	chr9	dexseq_prepare_annotation2.py	exon	.	-	.	ASTN2	33	0.00176716303560303	0.0166417037358348
ENSG00000079337.70	ENSG00000079337	chr12	dexseq_prepare_annotation2.py	exon	.	-	.	RAPGEF3	22	0.00176846360457732	0.0166424182289482
ENSG00000100299.27	ENSG00000100299	chr22	dexseq_prepare_annotation2.py	exon	.	-	.	ARSA	18	0.00177158639723228	0.0166602682020689
ENSG00000073969.9	ENSG00000073969	chr17	dexseq_prepare_annotation2.py	exon	.	+	.	NSF	7	0.00179553913367322	0.0168738459802804
ENSG00000100523.ENSG00000266552.29	ENSG00000100523+ENSG00000266552	chr14	dexseq_prepare_annotation2.py	exon	.	-	.		18	0.00180205207945677	0.0169233487959489
ENSG00000237276.20	ENSG00000237276	chr1	dexseq_prepare_annotation2.py	exon	.	-	.	ANO7P1	12	0.00180987038129297	0.0169850335714021
ENSG00000163104.21	ENSG00000163104	chr4	dexseq_prepare_annotation2.py	exon	.	+	.	SMARCAD1	3	0.00181815952741233	0.0170510488737103
ENSG00000165637.38	ENSG00000165637	chr10	dexseq_prepare_annotation2.py	exon	.	+	.	VDAC2	24	0.00183616122336098	0.0172079964581051
ENSG00000109819.47	ENSG00000109819	chr4	dexseq_prepare_annotation2.py	exon	.	-	.	PPARGC1A	34	0.00185567741070978	0.0173677497471542
ENSG00000064313.43	ENSG00000064313	chr8	dexseq_prepare_annotation2.py	exon	.	-	.	TAF2	22	0.00185576367892177	0.0173677497471542
ENSG00000234911.ENSG00000258809.5	ENSG00000234911+ENSG00000258809	chr14	dexseq_prepare_annotation2.py	exon	.	-	.		3	0.00185807449503215	0.0173774083365395
ENSG00000063601.40	ENSG00000063601	chrX	dexseq_prepare_annotation2.py	exon	.	+	.	MTMR1	25	0.00186963103071044	0.0174734636013234
ENSG00000145348.67	ENSG00000145348	chr4	dexseq_prepare_annotation2.py	exon	.	-	.	TBCK	34	0.00188117533616094	0.0175692726069354
ENSG00000226210.10	ENSG00000226210	chr12	dexseq_prepare_annotation2.py	exon	.	+	.	ABC7-42389800N19.1	9	0.00191321717003136	0.0178562555793655
ENSG00000115363.22	ENSG00000115363	chr2	dexseq_prepare_annotation2.py	exon	.	-	.	EVA1A	8	0.00192094005253134	0.0179160290829433
ENSG00000113163.30	ENSG00000113163	chr5	dexseq_prepare_annotation2.py	exon	.	-	.	COL4A3BP	5	0.00194336807437558	0.0181052409389738
ENSG00000139835.14	ENSG00000139835	chr13	dexseq_prepare_annotation2.py	exon	.	-	.	GRTP1	12	0.00194389186326903	0.0181052409389738
ENSG00000136689.21	ENSG00000136689	chr2	dexseq_prepare_annotation2.py	exon	.	+	.	IL1RN	2	0.00194683662218262	0.0181202485334518
ENSG00000214595.62	ENSG00000214595	chr2	dexseq_prepare_annotation2.py	exon	.	+	.	EML6	33	0.00195106728906309	0.0181471960240098
ENSG00000175354.38	ENSG00000175354	chr18	dexseq_prepare_annotation2.py	exon	.	-	.	PTPN2	3	0.00195305576159576	0.0181532658989909
ENSG00000248257.ENSG00000124467.31	ENSG00000248257+ENSG00000124467	chr19	dexseq_prepare_annotation2.py	exon	.	-	.		18	0.00196777295501406	0.0182775575431894
ENSG00000183506.19	ENSG00000183506	chr22	dexseq_prepare_annotation2.py	exon	.	-	.	PI4KAP2	6	0.00199063332334378	0.0184772651850537
ENSG00000259080.ENSG00000198522.ENSG00000243943.62	ENSG00000259080+ENSG00000198522+ENSG00000243943	chr2	dexseq_prepare_annotation2.py	exon	.	+	.		5	0.00199463350265931	0.0185017574523122
ENSG00000105717.17	ENSG00000105717	chr19	dexseq_prepare_annotation2.py	exon	.	-	.	PBX4	3	0.00199663886439889	0.0185077254626989
ENSG00000144029.ENSG00000144026.36	ENSG00000144029+ENSG00000144026	chr2	dexseq_prepare_annotation2.py	exon	.	-	.		20	0.00201624701902242	0.0186641109704821
ENSG00000184154.43	ENSG00000184154	chr11	dexseq_prepare_annotation2.py	exon	.	+	.	LRTOMT	18	0.002016256891947	0.0186641109704821
ENSG00000182230.62	ENSG00000182230	chr5	dexseq_prepare_annotation2.py	exon	.	+	.	FAM153B	25	0.00201921008608656	0.0186787242068279
ENSG00000175137.17	ENSG00000175137	chr1	dexseq_prepare_annotation2.py	exon	.	-	.	SH3BP5L	13	0.00206563089688876	0.0190951416719873
ENSG00000242114.ENSG00000249590.ENSG00000100003.60	ENSG00000242114+ENSG00000249590+ENSG00000100003	chr22	dexseq_prepare_annotation2.py	exon	.	+	.		26	0.00209394986144421	0.0193437693182634
ENSG00000255247.2	ENSG00000255247	chr11	dexseq_prepare_annotation2.py	exon	.	+	.	CTD-2523D13.1	3	0.00210797977737092	0.0194563900356861
ENSG00000164898.ENSG00000269955.ENSG00000146963.37	ENSG00000164898+ENSG00000269955+ENSG00000146963	chr7	dexseq_prepare_annotation2.py	exon	.	+	.		10	0.00210900452737991	0.0194563900356861
ENSG00000259134.7	ENSG00000259134	chr15	dexseq_prepare_annotation2.py	exon	.	+	.	LINC00924	7	0.00211399358487859	0.0194891850915299
ENSG00000225957.2	ENSG00000225957	chrX	dexseq_prepare_annotation2.py	exon	.	+	.	CTD-2267G17.2	3	0.00212252361442706	0.0195545582348809
ENSG00000074696.30	ENSG00000074696	chr15	dexseq_prepare_annotation2.py	exon	.	+	.	PTPLAD1	11	0.00213997470436713	0.0197019757843123
ENSG00000224409.1	ENSG00000224409	chr1	dexseq_prepare_annotation2.py	exon	.	-	.	RP11-114B7.6	2	0.00214515899359182	0.0197363341664992
ENSG00000153707.53	ENSG00000153707	chr9	dexseq_prepare_annotation2.py	exon	.	-	.	PTPRD	4	0.00214715776360914	0.0197413578144009
ENSG00000115806.26	ENSG00000115806	chr2	dexseq_prepare_annotation2.py	exon	.	+	.	GORASP2	11	0.00216862669781515	0.0199252658530156
ENSG00000117115.24	ENSG00000117115	chr1	dexseq_prepare_annotation2.py	exon	.	-	.	PADI2	21	0.00217797501786584	0.0199976368363371
ENSG00000253614.2	ENSG00000253614	chr8	dexseq_prepare_annotation2.py	exon	.	+	.	RP11-513O17.3	3	0.00218012877250328	0.0200038959416253
ENSG00000240198.4	ENSG00000240198	chr3	dexseq_prepare_annotation2.py	exon	.	+	.	ARHGEF3-AS1	2	0.00218177879673967	0.0200055277118052
ENSG00000159082.52	ENSG00000159082	chr21	dexseq_prepare_annotation2.py	exon	.	-	.	SYNJ1	26	0.0021855016809954	0.020026151276498
ENSG00000082458.39	ENSG00000082458	chrX	dexseq_prepare_annotation2.py	exon	.	+	.	DLG3	21	0.00219362202768059	0.0200870146456547
ENSG00000147010.38	ENSG00000147010	chrX	dexseq_prepare_annotation2.py	exon	.	-	.	SH3KBP1	11	0.00221110435352423	0.0202204840272009
ENSG00000177106.58	ENSG00000177106	chr11	dexseq_prepare_annotation2.py	exon	.	+	.	EPS8L2	19	0.00221117368933848	0.0202204840272009
ENSG00000237187.34	ENSG00000237187	chr5	dexseq_prepare_annotation2.py	exon	.	-	.	NR2F1-AS1	20	0.00222584974798354	0.0203410035140204
ENSG00000254433.6	ENSG00000254433	chr11	dexseq_prepare_annotation2.py	exon	.	-	.	RP11-677I18.3	5	0.0022423375786719	0.0204779068256536
ENSG00000141295.36	ENSG00000141295	chr17	dexseq_prepare_annotation2.py	exon	.	-	.	SCRN2	14	0.00224719949519364	0.0205085251445174
ENSG00000225210.ENSG00000257227.16	ENSG00000225210+ENSG00000257227	chr14	dexseq_prepare_annotation2.py	exon	.	+	.		7	0.00225279969475741	0.0205458356054084
ENSG00000227671.ENSG00000263568.ENSG00000232347.21	ENSG00000227671+ENSG00000263568+ENSG00000232347	chr1	dexseq_prepare_annotation2.py	exon	.	-	.		5	0.00225854261284047	0.0205815858280514
ENSG00000215262.29	ENSG00000215262	chr8	dexseq_prepare_annotation2.py	exon	.	+	.	KCNU1	19	0.00225974877146609	0.0205815858280514
ENSG00000239995.ENSG00000138039.29	ENSG00000239995+ENSG00000138039	chr2	dexseq_prepare_annotation2.py	exon	.	-	.		18	0.00227205424184976	0.0206798024732059
ENSG00000257524.ENSG00000106992.ENSG00000160408.5	ENSG00000257524+ENSG00000106992+ENSG00000160408	chr9	dexseq_prepare_annotation2.py	exon	.	-	.		4	0.00228046126328052	0.0207424284516191
ENSG00000148411.4	ENSG00000148411	chr9	dexseq_prepare_annotation2.py	exon	.	-	.	NACC2	5	0.00228952340123243	0.0208109254176237
ENSG00000178999.34	ENSG00000178999	chr17	dexseq_prepare_annotation2.py	exon	.	-	.	AURKB	7	0.00230883784320054	0.0209724581893396
ENSG00000189067.35	ENSG00000189067	chr16	dexseq_prepare_annotation2.py	exon	.	-	.	LITAF	8	0.00231473461218674	0.0210119763827693
ENSG00000214822.19	ENSG00000214822	chr17	dexseq_prepare_annotation2.py	exon	.	-	.	KRT16P3	13	0.00231785030994331	0.0210262135259143
ENSG00000169016.12	ENSG00000169016	chr2	dexseq_prepare_annotation2.py	exon	.	-	.	E2F6	11	0.00232240104289075	0.0210534408084339
ENSG00000183054.45	ENSG00000183054	chr2	dexseq_prepare_annotation2.py	exon	.	-	.	RGPD6	8	0.00232546112833306	0.0210671275152787
ENSG00000129968.18	ENSG00000129968	chr19	dexseq_prepare_annotation2.py	exon	.	-	.	ABHD17A	6	0.00235307698930093	0.0212844389842473
ENSG00000182199.79	ENSG00000182199	chr12	dexseq_prepare_annotation2.py	exon	.	+	.	SHMT2	8	0.00235316464684966	0.0212844389842473
ENSG00000147650.18	ENSG00000147650	chr8	dexseq_prepare_annotation2.py	exon	.	-	.	LRP12	10	0.00235414760418895	0.0212844389842473
ENSG00000172803.35	ENSG00000172803	chr11	dexseq_prepare_annotation2.py	exon	.	+	.	SNX32	13	0.0023631212516037	0.0213513661489646
ENSG00000230782.6	ENSG00000230782	chr9	dexseq_prepare_annotation2.py	exon	.	-	.	RP11-508N12.2	2	0.00236553245391689	0.0213589505091539
ENSG00000227914.4	ENSG00000227914	chr9	dexseq_prepare_annotation2.py	exon	.	-	.	RP11-130C19.3	3	0.00241298694891614	0.0217729612541975
ENSG00000257093.ENSG00000244701.14	ENSG00000257093+ENSG00000244701	chr7	dexseq_prepare_annotation2.py	exon	.	-	.		11	0.00242006442080404	0.0218223327234945
ENSG00000154646.18	ENSG00000154646	chr21	dexseq_prepare_annotation2.py	exon	.	-	.	TMPRSS15	2	0.00242556914391301	0.0218574662444522
ENSG00000164114.28	ENSG00000164114	chr4	dexseq_prepare_annotation2.py	exon	.	-	.	MAP9	16	0.00243864193210577	0.0219607059081413
ENSG00000255219.2	ENSG00000255219	chr11	dexseq_prepare_annotation2.py	exon	.	+	.	RP11-716H6.2	3	0.0024674328942094	0.0222052619863652
ENSG00000259900.ENSG00000260371.ENSG00000213380.ENSG00000157315.ENSG00000272617.ENSG00000258429.ENSG00000132604.22	ENSG00000259900+ENSG00000260371+ENSG00000213380+ENSG00000157315+ENSG00000272617+ENSG00000258429+ENSG00000132604	chr16	dexseq_prepare_annotation2.py	exon	.	-	.		4	0.00247787333759678	0.0222844611413651
ENSG00000256121.ENSG00000092421.56	ENSG00000256121+ENSG00000092421	chr5	dexseq_prepare_annotation2.py	exon	.	-	.		10	0.00248788671673009	0.0223597173238394
ENSG00000164733.68	ENSG00000164733	chr8	dexseq_prepare_annotation2.py	exon	.	-	.	CTSB	11	0.00249537929388388	0.0224122334597409
ENSG00000135365.59	ENSG00000135365	chr11	dexseq_prepare_annotation2.py	exon	.	-	.	PHF21A	21	0.00252184479588721	0.0226349728740497
ENSG00000087191.62	ENSG00000087191	chr17	dexseq_prepare_annotation2.py	exon	.	+	.	PSMC5	24	0.002525110921054	0.0226493282549193
ENSG00000175215.17	ENSG00000175215	chr12	dexseq_prepare_annotation2.py	exon	.	-	.	CTDSP2	9	0.0025319967616385	0.0226961108139219
ENSG00000014641.35	ENSG00000014641	chr2	dexseq_prepare_annotation2.py	exon	.	+	.	MDH1	19	0.0025388503005003	0.0227425423424512
ENSG00000203722.8	ENSG00000203722	chr6	dexseq_prepare_annotation2.py	exon	.	-	.	RAET1G	8	0.00255168900325675	0.0228413696307242
ENSG00000007174.72	ENSG00000007174	chr17	dexseq_prepare_annotation2.py	exon	.	+	.	DNAH9	8	0.00255324457054014	0.0228413696307242
ENSG00000149823.ENSG00000149809.25	ENSG00000149823+ENSG00000149809	chr11	dexseq_prepare_annotation2.py	exon	.	+	.		25	0.00256299741750648	0.0229135341490103
ENSG00000119782.ENSG00000205639.31	ENSG00000119782+ENSG00000205639	chr2	dexseq_prepare_annotation2.py	exon	.	+	.		14	0.00256680012795203	0.0229324437467062
ENSG00000138073.29	ENSG00000138073	chr2	dexseq_prepare_annotation2.py	exon	.	-	.	PREB	17	0.00257092121129746	0.0229541710514593
ENSG00000177666.22	ENSG00000177666	chr11	dexseq_prepare_annotation2.py	exon	.	+	.	PNPLA2	11	0.00258330236247052	0.0230495704554247
ENSG00000140398.35	ENSG00000140398	chr15	dexseq_prepare_annotation2.py	exon	.	+	.	NEIL1	17	0.00259309563344572	0.0231217693982243
ENSG00000114166.27	ENSG00000114166	chr3	dexseq_prepare_annotation2.py	exon	.	+	.	KAT2B	23	0.00259789287781192	0.0231493549616959
ENSG00000266050.ENSG00000212719.ENSG00000272780.23	ENSG00000266050+ENSG00000212719+ENSG00000272780	chr17	dexseq_prepare_annotation2.py	exon	.	-	.		14	0.00260144394117565	0.0231658071537588
ENSG00000230880.5	ENSG00000230880	chr1	dexseq_prepare_annotation2.py	exon	.	+	.	RP11-417J8.3	5	0.00261829763755806	0.0232870608168427
ENSG00000134901.16	ENSG00000134901	chr13	dexseq_prepare_annotation2.py	exon	.	-	.	KDELC1	14	0.00261848766856543	0.0232870608168427
ENSG00000080200.26	ENSG00000080200	chr3	dexseq_prepare_annotation2.py	exon	.	+	.	CRYBG3	2	0.00262113845453791	0.023287244454735
ENSG00000163755.27	ENSG00000163755	chr3	dexseq_prepare_annotation2.py	exon	.	+	.	HPS3	14	0.0026225259728123	0.023287244454735
ENSG00000270956.ENSG00000237298.14	ENSG00000270956+ENSG00000237298	chr2	dexseq_prepare_annotation2.py	exon	.	+	.		4	0.00262364936788573	0.023287244454735
ENSG00000257083.7	ENSG00000257083	chr12	dexseq_prepare_annotation2.py	exon	.	-	.	RP11-123O10.3	7	0.00265670119864853	0.0235652170942786
ENSG00000144290.ENSG00000136535.ENSG00000251621.81	ENSG00000144290+ENSG00000136535+ENSG00000251621	chr2	dexseq_prepare_annotation2.py	exon	.	+	.		5	0.00266817476900948	0.0236515505127657
ENSG00000134982.ENSG00000272869.ENSG00000258864.ENSG00000212643.ENSG00000153037.70	ENSG00000134982+ENSG00000272869+ENSG00000258864+ENSG00000212643+ENSG00000153037	chr5	dexseq_prepare_annotation2.py	exon	.	+	.		16	0.00267142382734672	0.0236649142045728
ENSG00000213023.ENSG00000161681.62	ENSG00000213023+ENSG00000161681	chr19	dexseq_prepare_annotation2.py	exon	.	-	.		6	0.0026842004462474	0.0237626057746292
ENSG00000122497.16	ENSG00000122497	chr1	dexseq_prepare_annotation2.py	exon	.	-	.	NBPF14	6	0.00270833449141503	0.0239606493514576
ENSG00000143811.ENSG00000243709.ENSG00000255835.28	ENSG00000143811+ENSG00000243709+ENSG00000255835	chr1	dexseq_prepare_annotation2.py	exon	.	-	.		25	0.00271377648740719	0.0239886665242739
ENSG00000158023.ENSG00000256950.ENSG00000110801.51	ENSG00000158023+ENSG00000256950+ENSG00000110801	chr12	dexseq_prepare_annotation2.py	exon	.	+	.		38	0.00271503194601025	0.0239886665242739
ENSG00000132361.44	ENSG00000132361	chr17	dexseq_prepare_annotation2.py	exon	.	-	.	CLUH	16	0.00273995549866189	0.0241931483244422
ENSG00000267546.ENSG00000161544.21	ENSG00000267546+ENSG00000161544	chr17	dexseq_prepare_annotation2.py	exon	.	-	.		20	0.00274208827762808	0.0241962581848624
ENSG00000133401.35	ENSG00000133401	chr5	dexseq_prepare_annotation2.py	exon	.	+	.	PDZD2	10	0.00274673105547509	0.0242214979317658
ENSG00000105778.36	ENSG00000105778	chr7	dexseq_prepare_annotation2.py	exon	.	+	.	AVL9	10	0.00276105725550212	0.0243320408852259
ENSG00000172375.45	ENSG00000172375	chr11	dexseq_prepare_annotation2.py	exon	.	+	.	C2CD2L	15	0.0027696566492598	0.02439136006105
ENSG00000011243.48	ENSG00000011243	chr19	dexseq_prepare_annotation2.py	exon	.	-	.	AKAP8L	29	0.00277137831586291	0.02439136006105
ENSG00000183020.59	ENSG00000183020	chr11	dexseq_prepare_annotation2.py	exon	.	+	.	AP2A2	13	0.00278236738699178	0.0244722268102468
ENSG00000090273.5	ENSG00000090273	chr1	dexseq_prepare_annotation2.py	exon	.	+	.	NUDC	2	0.00281510202281792	0.0247369928435643
ENSG00000072609.ENSG00000196458.ENSG00000090615.125	ENSG00000072609+ENSG00000196458+ENSG00000090615	chr12	dexseq_prepare_annotation2.py	exon	.	-	.		23	0.0028161106725288	0.0247369928435643
ENSG00000158113.21	ENSG00000158113	chr12	dexseq_prepare_annotation2.py	exon	.	+	.	LRRC43	20	0.00283219563161744	0.0248622134612722
ENSG00000080845.44	ENSG00000080845	chr20	dexseq_prepare_annotation2.py	exon	.	+	.	DLGAP4	19	0.00285349778770296	0.0250330415991579
ENSG00000132478.37	ENSG00000132478	chr17	dexseq_prepare_annotation2.py	exon	.	+	.	UNK	15	0.00285709883340621	0.0250484619659078
ENSG00000086015.47	ENSG00000086015	chr1	dexseq_prepare_annotation2.py	exon	.	+	.	MAST2	10	0.00286863355761554	0.0251333729300049
ENSG00000233005.1	ENSG00000233005	chr2	dexseq_prepare_annotation2.py	exon	.	+	.	AC067959.1	2	0.00287764818150287	0.0251961089809552
ENSG00000159674.28	ENSG00000159674	chr4	dexseq_prepare_annotation2.py	exon	.	-	.	SPON2	18	0.00289738788100798	0.0253526103767015
ENSG00000100697.59	ENSG00000100697	chr14	dexseq_prepare_annotation2.py	exon	.	-	.	DICER1	22	0.00293193565023414	0.0256134690287219
ENSG00000151491.53	ENSG00000151491	chr12	dexseq_prepare_annotation2.py	exon	.	-	.	EPS8	33	0.00293316945173835	0.0256134690287219
ENSG00000251018.6	ENSG00000251018	chr5	dexseq_prepare_annotation2.py	exon	.	-	.	RP11-80G7.1	3	0.00293431524715701	0.0256134690287219
ENSG00000253871.11	ENSG00000253871	chr8	dexseq_prepare_annotation2.py	exon	.	+	.	RP11-756K15.2	5	0.00293473922126131	0.0256134690287219
ENSG00000180096.ENSG00000270466.34	ENSG00000180096+ENSG00000270466	chr16	dexseq_prepare_annotation2.py	exon	.	-	.		19	0.00294335976698308	0.0256722181473254
ENSG00000262660.ENSG00000262814.ENSG00000183048.37	ENSG00000262660+ENSG00000262814+ENSG00000183048	chr17	dexseq_prepare_annotation2.py	exon	.	+	.		12	0.00295424711645071	0.0257506504589151
ENSG00000105928.18	ENSG00000105928	chr7	dexseq_prepare_annotation2.py	exon	.	-	.	DFNA5	8	0.00296506805007388	0.02582840367465
ENSG00000233485.1	ENSG00000233485	chr1	dexseq_prepare_annotation2.py	exon	.	-	.	RP3-467K16.2	2	0.00298215569956063	0.0259606110194295
ENSG00000104332.4	ENSG00000104332	chr8	dexseq_prepare_annotation2.py	exon	.	-	.	SFRP1	5	0.00298758618635032	0.0259912347543627
ENSG00000132874.26	ENSG00000132874	chr18	dexseq_prepare_annotation2.py	exon	.	+	.	SLC14A2	17	0.00299719366200646	0.0260581347875916
ENSG00000197969.92	ENSG00000197969	chr9	dexseq_prepare_annotation2.py	exon	.	+	.	VPS13A	22	0.00300712821230944	0.0261277910978727
ENSG00000113013.41	ENSG00000113013	chr5	dexseq_prepare_annotation2.py	exon	.	-	.	HSPA9	25	0.00306437077198383	0.0266001493481478
ENSG00000099290.45	ENSG00000099290	chr10	dexseq_prepare_annotation2.py	exon	.	+	.	FAM21A	34	0.00306540833609533	0.0266001493481478
ENSG00000197724.27	ENSG00000197724	chr9	dexseq_prepare_annotation2.py	exon	.	+	.	PHF2	14	0.00307817896833573	0.0266939208683563
ENSG00000260439.2	ENSG00000260439	chr16	dexseq_prepare_annotation2.py	exon	.	+	.	LA16c-366D3.1	3	0.00311709244262139	0.0270130958869739
ENSG00000225564.11	ENSG00000225564	chr9	dexseq_prepare_annotation2.py	exon	.	-	.	RP11-341A22.2	9	0.00311922524764183	0.0270130958869739
ENSG00000164690.13	ENSG00000164690	chr7	dexseq_prepare_annotation2.py	exon	.	-	.	SHH	5	0.00312229426086016	0.0270130958869739
ENSG00000132199.59	ENSG00000132199	chr18	dexseq_prepare_annotation2.py	exon	.	-	.	ENOSF1	27	0.00312293573025506	0.0270130958869739
ENSG00000263718.7	ENSG00000263718	chr17	dexseq_prepare_annotation2.py	exon	.	-	.	RP11-285E9.6	4	0.00312706574466399	0.0270316134887016
ENSG00000122483.51	ENSG00000122483	chr1	dexseq_prepare_annotation2.py	exon	.	+	.	CCDC18	11	0.00314565632309306	0.0271750310073182
ENSG00000164627.23	ENSG00000164627	chr6	dexseq_prepare_annotation2.py	exon	.	-	.	KIF6	2	0.0031491641556156	0.0271880506420968
ENSG00000257097.2	ENSG00000257097	chr12	dexseq_prepare_annotation2.py	exon	.	+	.	RP11-450K4.1	3	0.00315614152107511	0.0272309886538982
ENSG00000149927.55	ENSG00000149927	chr16	dexseq_prepare_annotation2.py	exon	.	-	.	DOC2A	24	0.00318859360192083	0.0274846663610531
ENSG00000109586.15	ENSG00000109586	chr4	dexseq_prepare_annotation2.py	exon	.	+	.	GALNT7	2	0.0031895885533432	0.0274846663610531
ENSG00000118369.23	ENSG00000118369	chr11	dexseq_prepare_annotation2.py	exon	.	+	.	USP35	14	0.00319306517851726	0.0274971880297028
ENSG00000213930.ENSG00000258728.ENSG00000137070.49	ENSG00000213930+ENSG00000258728+ENSG00000137070	chr9	dexseq_prepare_annotation2.py	exon	.	+	.		15	0.00320891766842548	0.0276162015175642
ENSG00000118007.45	ENSG00000118007	chr3	dexseq_prepare_annotation2.py	exon	.	-	.	STAG1	23	0.00324052968522798	0.0278706062611158
ENSG00000176463.35	ENSG00000176463	chr15	dexseq_prepare_annotation2.py	exon	.	+	.	SLCO3A1	10	0.00324710343277964	0.0279094804225443
ENSG00000196482.50	ENSG00000196482	chr1	dexseq_prepare_annotation2.py	exon	.	-	.	ESRRG	11	0.00325260175083715	0.027939067757349
ENSG00000149932.22	ENSG00000149932	chr16	dexseq_prepare_annotation2.py	exon	.	+	.	TMEM219	14	0.00325650327359148	0.0279549102873245
ENSG00000224184.19	ENSG00000224184	chr2	dexseq_prepare_annotation2.py	exon	.	+	.	AC096559.1	11	0.00326558393594897	0.0280096065016821
ENSG00000042980.46	ENSG00000042980	chr8	dexseq_prepare_annotation2.py	exon	.	+	.	ADAM28	24	0.00326699729966636	0.0280096065016821
ENSG00000133065.16	ENSG00000133065	chr1	dexseq_prepare_annotation2.py	exon	.	-	.	SLC41A1	12	0.00332622097554393	0.0284993800987809
ENSG00000132170.25	ENSG00000132170	chr3	dexseq_prepare_annotation2.py	exon	.	+	.	PPARG	4	0.00333931134910599	0.0285935109785767
ENSG00000173846.28	ENSG00000173846	chr1	dexseq_prepare_annotation2.py	exon	.	+	.	PLK3	21	0.00334536417285808	0.0286273008469575
ENSG00000110888.47	ENSG00000110888	chr12	dexseq_prepare_annotation2.py	exon	.	-	.	CAPRIN2	9	0.00335367540211666	0.0286803618875792
ENSG00000133063.26	ENSG00000133063	chr1	dexseq_prepare_annotation2.py	exon	.	-	.	CHIT1	10	0.00338419635926924	0.0289231725321445
ENSG00000245812.5	ENSG00000245812	chr5	dexseq_prepare_annotation2.py	exon	.	+	.	RP11-175K6.1	4	0.00339852045399707	0.0290273378060127
ENSG00000113532.4	ENSG00000113532	chr5	dexseq_prepare_annotation2.py	exon	.	-	.	ST8SIA4	3	0.0034126823711701	0.029120023142691
ENSG00000011566.34	ENSG00000011566	chr2	dexseq_prepare_annotation2.py	exon	.	-	.	MAP4K3	17	0.00341365787521574	0.029120023142691
ENSG00000255831.ENSG00000213995.22	ENSG00000255831+ENSG00000213995	chr13	dexseq_prepare_annotation2.py	exon	.	+	.		6	0.00343252606923639	0.029262607750849
ENSG00000141367.59	ENSG00000141367	chr17	dexseq_prepare_annotation2.py	exon	.	+	.	CLTC	25	0.00343610765038271	0.0292747754614738
ENSG00000059588.46	ENSG00000059588	chr1	dexseq_prepare_annotation2.py	exon	.	-	.	TARBP1	16	0.00345535890262265	0.0294203459446988
ENSG00000109576.17	ENSG00000109576	chr4	dexseq_prepare_annotation2.py	exon	.	-	.	AADAT	9	0.00350438569936464	0.0298190965990395
ENSG00000156802.45	ENSG00000156802	chr8	dexseq_prepare_annotation2.py	exon	.	-	.	ATAD2	20	0.00351875593779786	0.0299226373208606
ENSG00000184672.28	ENSG00000184672	chr8	dexseq_prepare_annotation2.py	exon	.	+	.	RALYL	23	0.00354906659518744	0.0301595487200111
ENSG00000163689.38	ENSG00000163689	chr3	dexseq_prepare_annotation2.py	exon	.	-	.	C3orf67	28	0.00355105437868995	0.0301595487200111
ENSG00000187527.37	ENSG00000187527	chr3	dexseq_prepare_annotation2.py	exon	.	-	.	ATP13A5	25	0.00358438388856734	0.0304236056600509
ENSG00000137502.36	ENSG00000137502	chr11	dexseq_prepare_annotation2.py	exon	.	-	.	RAB30	12	0.0035966963914525	0.030509055720005
ENSG00000135502.39	ENSG00000135502	chr12	dexseq_prepare_annotation2.py	exon	.	+	.	SLC26A10	23	0.00361384193917522	0.0306353700009059
ENSG00000185842.81	ENSG00000185842	chr1	dexseq_prepare_annotation2.py	exon	.	+	.	DNAH14	56	0.00364173105497983	0.0308396543916554
ENSG00000266379.5	ENSG00000266379	chr17	dexseq_prepare_annotation2.py	exon	.	-	.	RP11-640N20.8	3	0.00364247886515615	0.0308396543916554
ENSG00000049759.95	ENSG00000049759	chr18	dexseq_prepare_annotation2.py	exon	.	+	.	NEDD4L	31	0.0036482801549345	0.0308695386210492
ENSG00000175556.19	ENSG00000175556	chrX	dexseq_prepare_annotation2.py	exon	.	+	.	LONRF3	14	0.00367470467573484	0.0310737783687372
ENSG00000204684.3	ENSG00000204684	chr20	dexseq_prepare_annotation2.py	exon	.	-	.	RP5-1004I9.1	4	0.00369911948205788	0.0312486574305857
ENSG00000258941.ENSG00000150527.ENSG00000150526.45	ENSG00000258941+ENSG00000150527+ENSG00000150526	chr14	dexseq_prepare_annotation2.py	exon	.	+	.		3	0.00369998453203417	0.0312486574305857
ENSG00000255339.ENSG00000075826.ENSG00000166136.84	ENSG00000255339+ENSG00000075826+ENSG00000166136	chr10	dexseq_prepare_annotation2.py	exon	.	-	.		41	0.00371999104618337	0.0313902707566186
ENSG00000143156.29	ENSG00000143156	chr1	dexseq_prepare_annotation2.py	exon	.	-	.	NME7	22	0.00372137215313214	0.0313902707566186
ENSG00000263565.ENSG00000132475.24	ENSG00000263565+ENSG00000132475	chr17	dexseq_prepare_annotation2.py	exon	.	-	.		16	0.00372427475548025	0.0313952665336359
ENSG00000135747.ENSG00000197472.15	ENSG00000135747+ENSG00000197472	chr1	dexseq_prepare_annotation2.py	exon	.	-	.		5	0.00372954505958934	0.031420203232957
ENSG00000170848.20	ENSG00000170848	chr19	dexseq_prepare_annotation2.py	exon	.	-	.	PSG6	18	0.00374833820506362	0.0315589639830295
ENSG00000237854.2	ENSG00000237854	chr17	dexseq_prepare_annotation2.py	exon	.	+	.	LINC00674	3	0.00375222420615879	0.0315703115294575
ENSG00000100767.47	ENSG00000100767	chr14	dexseq_prepare_annotation2.py	exon	.	+	.	PAPLN	16	0.00375433243296808	0.0315703115294575
ENSG00000169057.23	ENSG00000169057	chrX	dexseq_prepare_annotation2.py	exon	.	-	.	MECP2	5	0.0037642098258892	0.0316337955003144
ENSG00000173702.23	ENSG00000173702	chr3	dexseq_prepare_annotation2.py	exon	.	-	.	MUC13	21	0.00377864013022373	0.0317354392642832
ENSG00000159023.32	ENSG00000159023	chr1	dexseq_prepare_annotation2.py	exon	.	+	.	EPB41	18	0.00382125569123262	0.032073529084719
ENSG00000234993.5	ENSG00000234993	chr10	dexseq_prepare_annotation2.py	exon	.	-	.	CUBNP2	4	0.00382484581716349	0.0320838455613794
ENSG00000165966.16	ENSG00000165966	chr12	dexseq_prepare_annotation2.py	exon	.	+	.	PDZRN4	9	0.00386489804360293	0.0323998146295622
ENSG00000163157.ENSG00000163159.19	ENSG00000163157+ENSG00000163159	chr1	dexseq_prepare_annotation2.py	exon	.	-	.		17	0.00387688477829595	0.0324802634107668
ENSG00000102001.58	ENSG00000102001	chrX	dexseq_prepare_annotation2.py	exon	.	-	.	CACNA1F	31	0.00392780264031906	0.0328865742940824
ENSG00000133657.ENSG00000244675.54	ENSG00000133657+ENSG00000244675	chr3	dexseq_prepare_annotation2.py	exon	.	-	.		33	0.00394627718800357	0.0330209117658747
ENSG00000102921.16	ENSG00000102921	chr16	dexseq_prepare_annotation2.py	exon	.	-	.	N4BP1	6	0.00396970658743425	0.0331965186563963
ENSG00000100567.35	ENSG00000100567	chr14	dexseq_prepare_annotation2.py	exon	.	+	.	PSMA3	21	0.00397421807076395	0.0332011045068386
ENSG00000110074.53	ENSG00000110074	chr11	dexseq_prepare_annotation2.py	exon	.	+	.	FOXRED1	27	0.00397514144032868	0.0332011045068386
ENSG00000151729.6	ENSG00000151729	chr4	dexseq_prepare_annotation2.py	exon	.	+	.	SLC25A4	7	0.00397790185891329	0.0332037520643567
ENSG00000197045.26	ENSG00000197045	chr14	dexseq_prepare_annotation2.py	exon	.	-	.	GMFB	3	0.00399416244284292	0.0333190137727394
ENSG00000128346.15	ENSG00000128346	chr22	dexseq_prepare_annotation2.py	exon	.	-	.	C22orf23	6	0.00401854097472957	0.0335018118439264
ENSG00000163682.31	ENSG00000163682	chr4	dexseq_prepare_annotation2.py	exon	.	-	.	RPL9	21	0.00403172568822847	0.0335911222423892
ENSG00000168944.40	ENSG00000168944	chr5	dexseq_prepare_annotation2.py	exon	.	-	.	CEP120	19	0.00405662167702357	0.0337778382163439
ENSG00000125538.16	ENSG00000125538	chr2	dexseq_prepare_annotation2.py	exon	.	-	.	IL1B	3	0.0040617982668872	0.0338002306483345
ENSG00000034693.ENSG00000241847.ENSG00000229036.38	ENSG00000034693+ENSG00000241847+ENSG00000229036	chr6	dexseq_prepare_annotation2.py	exon	.	+	.		25	0.00406958336199907	0.0338442890490853
ENSG00000149480.34	ENSG00000149480	chr11	dexseq_prepare_annotation2.py	exon	.	-	.	MTA2	26	0.00407790137271975	0.033892722785253
ENSG00000159208.16	ENSG00000159208	chr1	dexseq_prepare_annotation2.py	exon	.	+	.	C1orf51	11	0.00408320654092568	0.033916071934376
ENSG00000137942.24	ENSG00000137942	chr1	dexseq_prepare_annotation2.py	exon	.	+	.	FNBP1L	2	0.00409235083015704	0.033971261717168
ENSG00000125637.33	ENSG00000125637	chr2	dexseq_prepare_annotation2.py	exon	.	+	.	PSD4	12	0.00410429719862539	0.0340496304225399
ENSG00000125107.93	ENSG00000125107	chr16	dexseq_prepare_annotation2.py	exon	.	-	.	CNOT1	42	0.00411584205511445	0.0341245745496951
ENSG00000265817.ENSG00000197275.33	ENSG00000265817+ENSG00000197275	chr8	dexseq_prepare_annotation2.py	exon	.	-	.		4	0.00411866116195604	0.0341271259328175
ENSG00000177058.64	ENSG00000177058	chr5	dexseq_prepare_annotation2.py	exon	.	-	.	SLC38A9	28	0.00418512341599443	0.0346566984155688
ENSG00000162434.34	ENSG00000162434	chr1	dexseq_prepare_annotation2.py	exon	.	-	.	JAK1	26	0.00419281586972824	0.034699253869511
ENSG00000182389.32	ENSG00000182389	chr2	dexseq_prepare_annotation2.py	exon	.	-	.	CACNB4	16	0.00420540466172412	0.0347822543811132
ENSG00000178209.55	ENSG00000178209	chr8	dexseq_prepare_annotation2.py	exon	.	-	.	PLEC	5	0.00425425073139763	0.0351648498716316
ENSG00000236943.53	ENSG00000236943	chr1	dexseq_prepare_annotation2.py	exon	.	-	.	RP11-640M9.1	13	0.00426683370059027	0.035247418332718
ENSG00000129946.25	ENSG00000129946	chr19	dexseq_prepare_annotation2.py	exon	.	-	.	SHC2	17	0.00431142596048031	0.0355941478596397
ENSG00000173464.ENSG00000258436.ENSG00000259060.34	ENSG00000173464+ENSG00000258436+ENSG00000259060	chr14	dexseq_prepare_annotation2.py	exon	.	-	.		21	0.00432844916739267	0.0357129907320576
ENSG00000229657.ENSG00000163531.82	ENSG00000229657+ENSG00000163531	chr1	dexseq_prepare_annotation2.py	exon	.	+	.		36	0.00434645039960762	0.0358397539322014
ENSG00000162620.15	ENSG00000162620	chr1	dexseq_prepare_annotation2.py	exon	.	-	.	LRRIQ3	9	0.00435593562451579	0.0358961850828047
ENSG00000272298.ENSG00000185442.ENSG00000258741.35	ENSG00000272298+ENSG00000185442+ENSG00000258741	chr15	dexseq_prepare_annotation2.py	exon	.	-	.		13	0.00436236671288633	0.0359183256882592
ENSG00000177181.7	ENSG00000177181	chr1	dexseq_prepare_annotation2.py	exon	.	+	.	RIMKLA	7	0.00436390872848009	0.0359183256882592
ENSG00000181751.6	ENSG00000181751	chr5	dexseq_prepare_annotation2.py	exon	.	+	.	C5orf30	4	0.0043872206730807	0.0360883424494514
ENSG00000172819.47	ENSG00000172819	chr12	dexseq_prepare_annotation2.py	exon	.	-	.	RARG	30	0.00439461230715382	0.0361272756454405
ENSG00000005302.28	ENSG00000005302	chrX	dexseq_prepare_annotation2.py	exon	.	+	.	MSL3	5	0.00441191403210786	0.0362475814887023
ENSG00000198488.22	ENSG00000198488	chr11	dexseq_prepare_annotation2.py	exon	.	+	.	B3GNT6	2	0.00442261728206547	0.0363099544033933
ENSG00000080345.65	ENSG00000080345	chr2	dexseq_prepare_annotation2.py	exon	.	+	.	RIF1	35	0.00442484984119651	0.0363099544033933
ENSG00000099341.15	ENSG00000099341	chr19	dexseq_prepare_annotation2.py	exon	.	+	.	PSMD8	12	0.00444928191371205	0.0364873206756613
ENSG00000204655.30	ENSG00000204655	chr6	dexseq_prepare_annotation2.py	exon	.	+	.	MOG	20	0.00445183440137217	0.0364873206756613
ENSG00000115361.16	ENSG00000115361	chr2	dexseq_prepare_annotation2.py	exon	.	-	.	ACADL	12	0.00448925813373452	0.0367718678597458
ENSG00000115233.19	ENSG00000115233	chr2	dexseq_prepare_annotation2.py	exon	.	+	.	PSMD14	18	0.00449478281645482	0.0367949419836172
ENSG00000123561.8	ENSG00000123561	chrX	dexseq_prepare_annotation2.py	exon	.	-	.	SERPINA7	8	0.00450492842386106	0.0368557931076749
ENSG00000113161.32	ENSG00000113161	chr5	dexseq_prepare_annotation2.py	exon	.	+	.	HMGCR	2	0.00453253064937128	0.0370593014406175
ENSG00000166225.32	ENSG00000166225	chr12	dexseq_prepare_annotation2.py	exon	.	+	.	FRS2	25	0.00454279142449759	0.0371208614957894
ENSG00000206597.ENSG00000214756.11	ENSG00000206597+ENSG00000214756	chr11	dexseq_prepare_annotation2.py	exon	.	+	.		7	0.00455556627667874	0.0372028786861703
ENSG00000181666.64	ENSG00000181666	chr19	dexseq_prepare_annotation2.py	exon	.	+	.	HKR1	44	0.00456606893973302	0.0372477237315228
ENSG00000169375.52	ENSG00000169375	chr15	dexseq_prepare_annotation2.py	exon	.	-	.	SIN3A	19	0.00456653968185422	0.0372477237315228
ENSG00000131620.49	ENSG00000131620	chr11	dexseq_prepare_annotation2.py	exon	.	+	.	ANO1	21	0.00457304843580031	0.0372784374289684
ENSG00000228315.ENSG00000189269.ENSG00000244723.ENSG00000272578.ENSG00000234353.ENSG00000211683.ENSG00000273000.73	ENSG00000228315+ENSG00000189269+ENSG00000244723+ENSG00000272578+ENSG00000234353+ENSG00000211683+ENSG00000273000	chr22	dexseq_prepare_annotation2.py	exon	.	-	.		26	0.0046109004165091	0.0375644638848574
ENSG00000183426.ENSG00000183458.63	ENSG00000183426+ENSG00000183458	chr16	dexseq_prepare_annotation2.py	exon	.	+	.		45	0.00461921089575245	0.0376096206485201
ENSG00000255330.ENSG00000189367.ENSG00000214338.43	ENSG00000255330+ENSG00000189367+ENSG00000214338	chr6	dexseq_prepare_annotation2.py	exon	.	-	.		32	0.00463929027328807	0.0377504883375519
ENSG00000118260.52	ENSG00000118260	chr2	dexseq_prepare_annotation2.py	exon	.	+	.	CREB1	29	0.0046764229674885	0.0380298693627775
ENSG00000204662.2	ENSG00000204662	chr20	dexseq_prepare_annotation2.py	exon	.	-	.	CST9LP1	3	0.00469759039094174	0.0381791601809254
ENSG00000215012.ENSG00000185838.27	ENSG00000215012+ENSG00000185838	chr22	dexseq_prepare_annotation2.py	exon	.	-	.		22	0.00470794639567008	0.0382404564081056
ENSG00000197620.30	ENSG00000197620	chrX	dexseq_prepare_annotation2.py	exon	.	+	.	CXorf40A	2	0.00474547541965398	0.0385222613367252
ENSG00000239306.ENSG00000173933.ENSG00000248643.ENSG00000258297.60	ENSG00000239306+ENSG00000173933+ENSG00000248643+ENSG00000258297	chr11	dexseq_prepare_annotation2.py	exon	.	+	.		36	0.00477772299124124	0.038760882225658
ENSG00000050438.30	ENSG00000050438	chr12	dexseq_prepare_annotation2.py	exon	.	+	.	SLC4A8	10	0.00480648860271168	0.0389709866481199
ENSG00000159788.62	ENSG00000159788	chr4	dexseq_prepare_annotation2.py	exon	.	+	.	RGS12	9	0.0048108318868764	0.0389829424631863
ENSG00000171148.20	ENSG00000171148	chr3	dexseq_prepare_annotation2.py	exon	.	-	.	TADA3	10	0.00483244395454237	0.039134732358925
ENSG00000092148.79	ENSG00000092148	chr14	dexseq_prepare_annotation2.py	exon	.	-	.	HECTD1	34	0.00485919553103317	0.0393141741151214
ENSG00000164300.23	ENSG00000164300	chr5	dexseq_prepare_annotation2.py	exon	.	-	.	SERINC5	8	0.00486038799863153	0.0393141741151214
ENSG00000129680.32	ENSG00000129680	chrX	dexseq_prepare_annotation2.py	exon	.	-	.	MAP7D3	14	0.00486524162481636	0.0393300228671205
ENSG00000141644.46	ENSG00000141644	chr18	dexseq_prepare_annotation2.py	exon	.	-	.	MBD1	32	0.00487161218307614	0.0393581081782531
ENSG00000141497.10	ENSG00000141497	chr17	dexseq_prepare_annotation2.py	exon	.	+	.	ZMYND15	10	0.00487697732493242	0.0393780421084413
ENSG00000156009.10	ENSG00000156009	chrX	dexseq_prepare_annotation2.py	exon	.	+	.	MAGEA8	7	0.00489896948346038	0.0395321236999662
ENSG00000134215.56	ENSG00000134215	chr1	dexseq_prepare_annotation2.py	exon	.	-	.	VAV3	12	0.00490431702496376	0.0395517887550341
ENSG00000105519.ENSG00000267314.ENSG00000187650.23	ENSG00000105519+ENSG00000267314+ENSG00000187650	chr19	dexseq_prepare_annotation2.py	exon	.	+	.		13	0.00491446453248113	0.0396101177531946
ENSG00000006283.51	ENSG00000006283	chr17	dexseq_prepare_annotation2.py	exon	.	+	.	CACNA1G	14	0.00491787380454658	0.0396141002548806
ENSG00000119638.40	ENSG00000119638	chr14	dexseq_prepare_annotation2.py	exon	.	-	.	NEK9	34	0.00500770944681684	0.0403138410383851
ENSG00000162402.80	ENSG00000162402	chr1	dexseq_prepare_annotation2.py	exon	.	-	.	USP24	8	0.00505385972414963	0.0406612787397687
ENSG00000132704.21	ENSG00000132704	chr1	dexseq_prepare_annotation2.py	exon	.	-	.	FCRL2	11	0.00507231828656818	0.0407856409444822
ENSG00000112941.22	ENSG00000112941	chr5	dexseq_prepare_annotation2.py	exon	.	+	.	PAPD7	15	0.00513483774391037	0.0412639326445878
ENSG00000067141.45	ENSG00000067141	chr15	dexseq_prepare_annotation2.py	exon	.	+	.	NEO1	17	0.00518736565925108	0.0416614136782287
ENSG00000155926.49	ENSG00000155926	chr8	dexseq_prepare_annotation2.py	exon	.	-	.	SLA	25	0.00520109382112316	0.0417469958270777
ENSG00000102910.38	ENSG00000102910	chr16	dexseq_prepare_annotation2.py	exon	.	+	.	LONP2	9	0.00525355406161148	0.0421431795414631
ENSG00000105607.45	ENSG00000105607	chr19	dexseq_prepare_annotation2.py	exon	.	+	.	GCDH	27	0.00527637866910294	0.0423013036781356
ENSG00000125520.ENSG00000273047.ENSG00000273154.ENSG00000197114.ENSG00000203896.89	ENSG00000125520+ENSG00000273047+ENSG00000273154+ENSG00000197114+ENSG00000203896	chr20	dexseq_prepare_annotation2.py	exon	.	+	.		26	0.00530941381289893	0.0425410520657333
ENSG00000225720.3	ENSG00000225720	chr22	dexseq_prepare_annotation2.py	exon	.	+	.	RP4-742C19.12	4	0.00531843824793609	0.0425882482918112
ENSG00000120820.24	ENSG00000120820	chr12	dexseq_prepare_annotation2.py	exon	.	-	.	GLT8D2	14	0.00532393830974922	0.0426071835637115
ENSG00000237352.3	ENSG00000237352	chr1	dexseq_prepare_annotation2.py	exon	.	+	.	RP11-145M4.3	4	0.00533940627859156	0.0427058222011658
ENSG00000126561.43	ENSG00000126561	chr17	dexseq_prepare_annotation2.py	exon	.	+	.	STAT5A	11	0.00537303465164594	0.0429495105183627
ENSG00000223659.2	ENSG00000223659	chr1	dexseq_prepare_annotation2.py	exon	.	-	.	RP5-857K21.5	3	0.00538885171260087	0.0430506207657456
ENSG00000166949.26	ENSG00000166949	chr15	dexseq_prepare_annotation2.py	exon	.	+	.	SMAD3	12	0.00541579607092911	0.0432404540586696
ENSG00000130702.ENSG00000265329.94	ENSG00000130702+ENSG00000265329	chr20	dexseq_prepare_annotation2.py	exon	.	-	.		22	0.00542184949188065	0.0432633662625756
ENSG00000155508.56	ENSG00000155508	chr5	dexseq_prepare_annotation2.py	exon	.	+	.	CNOT8	18	0.00543725142062076	0.0433608037293518
ENSG00000198832.26	ENSG00000198832	chr22	dexseq_prepare_annotation2.py	exon	.	-	.	SELM	4	0.00544505066741033	0.043397532855976
ENSG00000164199.104	ENSG00000164199	chr5	dexseq_prepare_annotation2.py	exon	.	+	.	GPR98	49	0.00546161229556782	0.0435040149381425
ENSG00000158828.10	ENSG00000158828	chr1	dexseq_prepare_annotation2.py	exon	.	+	.	PINK1	7	0.00551444573580448	0.0438991230836831
ENSG00000006062.23	ENSG00000006062	chr17	dexseq_prepare_annotation2.py	exon	.	-	.	MAP3K14	16	0.00552368802716139	0.0439269124451819
ENSG00000184990.20	ENSG00000184990	chr14	dexseq_prepare_annotation2.py	exon	.	+	.	SIVA1	14	0.00552535855382795	0.0439269124451819
ENSG00000168490.9	ENSG00000168490	chr8	dexseq_prepare_annotation2.py	exon	.	-	.	PHYHIP	8	0.00552958202520784	0.0439269124451819
ENSG00000188886.9	ENSG00000188886	chr2	dexseq_prepare_annotation2.py	exon	.	-	.	ASTL	8	0.00553086667110944	0.0439269124451819
ENSG00000106603.44	ENSG00000106603	chr7	dexseq_prepare_annotation2.py	exon	.	-	.	COA1	4	0.00555219183681457	0.0440705227047157
ENSG00000129988.14	ENSG00000129988	chr20	dexseq_prepare_annotation2.py	exon	.	+	.	LBP	14	0.00556151087750448	0.0441187223084696
ENSG00000127022.58	ENSG00000127022	chr5	dexseq_prepare_annotation2.py	exon	.	+	.	CANX	23	0.0055924100782722	0.0443379583160099
ENSG00000180357.15	ENSG00000180357	chr15	dexseq_prepare_annotation2.py	exon	.	+	.	ZNF609	5	0.00560646017694025	0.0444234328539015
ENSG00000109339.43	ENSG00000109339	chr4	dexseq_prepare_annotation2.py	exon	.	-	.	MAPK10	14	0.00562758793636083	0.0445648557501208
ENSG00000127241.6	ENSG00000127241	chr3	dexseq_prepare_annotation2.py	exon	.	-	.	MASP1	5	0.00563400602265888	0.0445896958892904
ENSG00000172955.12	ENSG00000172955	chr4	dexseq_prepare_annotation2.py	exon	.	-	.	ADH6	9	0.00571872505381873	0.0452338502656244
ENSG00000118520.15	ENSG00000118520	chr6	dexseq_prepare_annotation2.py	exon	.	+	.	ARG1	6	0.00574930712190362	0.0454492928909531
ENSG00000177192.17	ENSG00000177192	chr12	dexseq_prepare_annotation2.py	exon	.	+	.	PUS1	10	0.00580348182340986	0.0458469611267221
ENSG00000113648.55	ENSG00000113648	chr5	dexseq_prepare_annotation2.py	exon	.	-	.	H2AFY	18	0.00580635956281468	0.0458469611267221
ENSG00000160460.61	ENSG00000160460	chr19	dexseq_prepare_annotation2.py	exon	.	+	.	SPTBN4	22	0.00581331162604421	0.0458751984241085
ENSG00000064309.34	ENSG00000064309	chr11	dexseq_prepare_annotation2.py	exon	.	-	.	CDON	25	0.00585651179646793	0.0461892854336638
ENSG00000013306.51	ENSG00000013306	chr17	dexseq_prepare_annotation2.py	exon	.	-	.	SLC25A39	16	0.00588798780393004	0.0464105952828337
ENSG00000166147.82	ENSG00000166147	chr15	dexseq_prepare_annotation2.py	exon	.	-	.	FBN1	32	0.00589909879397993	0.0464483161842629
ENSG00000266010.13	ENSG00000266010	chr18	dexseq_prepare_annotation2.py	exon	.	-	.	GATA6-AS1	13	0.00589960951755374	0.0464483161842629
ENSG00000213983.ENSG00000092051.68	ENSG00000213983+ENSG00000092051	chr14	dexseq_prepare_annotation2.py	exon	.	-	.		43	0.00591833960802223	0.0465687996140209
ENSG00000132275.16	ENSG00000132275	chr11	dexseq_prepare_annotation2.py	exon	.	-	.	RRP8	7	0.00594887802307142	0.0467574208328137
ENSG00000149179.51	ENSG00000149179	chr11	dexseq_prepare_annotation2.py	exon	.	+	.	C11orf49	39	0.00594919277503384	0.0467574208328137
ENSG00000140400.118	ENSG00000140400	chr15	dexseq_prepare_annotation2.py	exon	.	-	.	MAN2C1	31	0.00595333745347035	0.0467629495116813
ENSG00000196290.25	ENSG00000196290	chr2	dexseq_prepare_annotation2.py	exon	.	+	.	NIF3L1	18	0.00595703577396354	0.0467649677252401
ENSG00000180098.30	ENSG00000180098	chr1	dexseq_prepare_annotation2.py	exon	.	+	.	TRNAU1AP	17	0.00597215948792084	0.0468566254511295
ENSG00000255730.ENSG00000142046.ENSG00000248098.30	ENSG00000255730+ENSG00000142046+ENSG00000248098	chr19	dexseq_prepare_annotation2.py	exon	.	+	.		19	0.00601167260009312	0.0471394223673776
ENSG00000106341.7	ENSG00000106341	chr7	dexseq_prepare_annotation2.py	exon	.	+	.	PPP1R17	3	0.00607239028938177	0.0475697795884823
ENSG00000240731.ENSG00000127054.120	ENSG00000240731+ENSG00000127054	chr1	dexseq_prepare_annotation2.py	exon	.	-	.		24	0.00607355711134129	0.0475697795884823
ENSG00000179832.61	ENSG00000179832	chr8	dexseq_prepare_annotation2.py	exon	.	+	.	MROH1	21	0.0060840586110141	0.0476245809130591
ENSG00000140986.15	ENSG00000140986	chr16	dexseq_prepare_annotation2.py	exon	.	-	.	RPL3L	5	0.00611263679046156	0.0478207376773645
ENSG00000107862.40	ENSG00000107862	chr10	dexseq_prepare_annotation2.py	exon	.	+	.	GBF1	11	0.00611895707658011	0.0478426396511203
ENSG00000135931.49	ENSG00000135931	chr2	dexseq_prepare_annotation2.py	exon	.	+	.	ARMC9	28	0.00613025495347038	0.0479034126295049
ENSG00000115705.39	ENSG00000115705	chr2	dexseq_prepare_annotation2.py	exon	.	+	.	TPO	9	0.00613878949080387	0.0479425347072033
ENSG00000105669.ENSG00000051128.ENSG00000268193.64	ENSG00000105669+ENSG00000051128+ENSG00000268193	chr19	dexseq_prepare_annotation2.py	exon	.	-	.		28	0.00620508490006888	0.0484324518707846
ENSG00000134438.9	ENSG00000134438	chr18	dexseq_prepare_annotation2.py	exon	.	-	.	RAX	6	0.00621890274727223	0.0485124393987843
ENSG00000213886.ENSG00000204681.38	ENSG00000213886+ENSG00000204681	chr6	dexseq_prepare_annotation2.py	exon	.	-	.		2	0.00624858687237056	0.0487160338546435
ENSG00000163590.12	ENSG00000163590	chr3	dexseq_prepare_annotation2.py	exon	.	+	.	PPM1L	4	0.00626505948943276	0.0488164526387051
ENSG00000261190.18	ENSG00000261190	chr16	dexseq_prepare_annotation2.py	exon	.	-	.	C16orf97	10	0.00628287543605895	0.0489264233137437
ENSG00000065413.51	ENSG00000065413	chr2	dexseq_prepare_annotation2.py	exon	.	-	.	ANKRD44	11	0.00628979771866464	0.0489264233137437
ENSG00000189144.6	ENSG00000189144	chr19	dexseq_prepare_annotation2.py	exon	.	-	.	ZNF573	7	0.00628997435639932	0.0489264233137437
ENSG00000140992.57	ENSG00000140992	chr16	dexseq_prepare_annotation2.py	exon	.	+	.	PDPK1	14	0.00629995948604693	0.048976058041128
ENSG00000258561.10	ENSG00000258561	chr14	dexseq_prepare_annotation2.py	exon	.	-	.	RP11-72M17.1	3	0.00630590328534702	0.0489942365606522
ENSG00000129003.99	ENSG00000129003	chr15	dexseq_prepare_annotation2.py	exon	.	-	.	VPS13C	13	0.00631960774962527	0.0490726569769473
ENSG00000149806.ENSG00000162298.74	ENSG00000149806+ENSG00000162298	chr11	dexseq_prepare_annotation2.py	exon	.	-	.		55	0.00635200821092686	0.0492960819978784
ENSG00000172927.29	ENSG00000172927	chr11	dexseq_prepare_annotation2.py	exon	.	+	.	MYEOV	22	0.00636718728390444	0.0493856780827497
ENSG00000258913.6	ENSG00000258913	chr14	dexseq_prepare_annotation2.py	exon	.	+	.	RP11-260M19.2	7	0.00637309125599713	0.0493922961414054
ENSG00000236052.6	ENSG00000236052	chr22	dexseq_prepare_annotation2.py	exon	.	+	.	LL22NC03-86D4.1	6	0.00637530998837479	0.0493922961414054
ENSG00000170381.11	ENSG00000170381	chr7	dexseq_prepare_annotation2.py	exon	.	-	.	SEMA3E	3	0.0063936224288881	0.0495059459750202
ENSG00000124608.22	ENSG00000124608	chr6	dexseq_prepare_annotation2.py	exon	.	-	.	AARS2	13	0.00640422298673903	0.049559787110932
ENSG00000172113.48	ENSG00000172113	chr3	dexseq_prepare_annotation2.py	exon	.	-	.	NME6	12	0.00643780603387332	0.0497818541641488
ENSG00000011295.ENSG00000243686.33	ENSG00000011295+ENSG00000243686	chr17	dexseq_prepare_annotation2.py	exon	.	+	.		18	0.00644024575911205	0.0497818541641488
ENSG00000243509.ENSG00000026036.ENSG00000258366.53	ENSG00000243509+ENSG00000026036+ENSG00000258366	chr20	dexseq_prepare_annotation2.py	exon	.	+	.		5	0.00645000181881097	0.0498289225217864
ENSG00000204661.20	ENSG00000204661	chr5	dexseq_prepare_annotation2.py	exon	.	-	.	C5orf60	15	0.0064847935227254	0.0500468720807373
ENSG00000172809.20	ENSG00000172809	chr17	dexseq_prepare_annotation2.py	exon	.	+	.	RPL38	5	0.0064855796404576	0.0500468720807373
ENSG00000106018.16	ENSG00000106018	chr7	dexseq_prepare_annotation2.py	exon	.	-	.	VIPR2	8	0.00651392700020717	0.0502370908092027
ENSG00000168214.11	ENSG00000168214	chr4	dexseq_prepare_annotation2.py	exon	.	+	.	RBPJ	8	0.00657345932210415	0.0506674638276082
ENSG00000122359.29	ENSG00000122359	chr10	dexseq_prepare_annotation2.py	exon	.	-	.	ANXA11	14	0.00662537498930281	0.0510386738830135
ENSG00000026652.21	ENSG00000026652	chr6	dexseq_prepare_annotation2.py	exon	.	-	.	AGPAT4	13	0.00664863966655406	0.0511888750304834
ENSG00000105419.41	ENSG00000105419	chr19	dexseq_prepare_annotation2.py	exon	.	-	.	MEIS3	12	0.00676150358224572	0.05202835344232
ENSG00000250479.11	ENSG00000250479	chr22	dexseq_prepare_annotation2.py	exon	.	-	.	CHCHD10	5	0.00680285129388747	0.0523168909069818
ENSG00000215428.ENSG00000148357.68	ENSG00000215428+ENSG00000148357	chr9	dexseq_prepare_annotation2.py	exon	.	+	.		35	0.00681719109588549	0.052397516856328
ENSG00000204979.9	ENSG00000204979	chr11	dexseq_prepare_annotation2.py	exon	.	+	.	MS4A13	10	0.00682423033871471	0.0524219706460114
ENSG00000137831.38	ENSG00000137831	chr15	dexseq_prepare_annotation2.py	exon	.	-	.	UACA	28	0.00682928620262337	0.0524249987117085
ENSG00000111275.ENSG00000111271.ENSG00000257767.53	ENSG00000111275+ENSG00000111271+ENSG00000257767	chr12	dexseq_prepare_annotation2.py	exon	.	+	.		5	0.00683234032809153	0.0524249987117085
ENSG00000113657.31	ENSG00000113657	chr5	dexseq_prepare_annotation2.py	exon	.	-	.	DPYSL3	20	0.00685212828271053	0.0525471620957976
ENSG00000265352.10	ENSG00000265352	chr18	dexseq_prepare_annotation2.py	exon	.	-	.	RP11-723G8.2	6	0.00686592329852848	0.052623255332038
ENSG00000104412.23	ENSG00000104412	chr8	dexseq_prepare_annotation2.py	exon	.	+	.	EMC2	8	0.0068811607316061	0.0527103118273931
ENSG00000039560.75	ENSG00000039560	chr5	dexseq_prepare_annotation2.py	exon	.	+	.	RAI14	25	0.00695117956439079	0.0532166642819754
ENSG00000185010.33	ENSG00000185010	chrX	dexseq_prepare_annotation2.py	exon	.	-	.	F8	23	0.0069863644103409	0.0534559155248438
ENSG00000114796.33	ENSG00000114796	chr3	dexseq_prepare_annotation2.py	exon	.	+	.	KLHL24	13	0.00703883995918635	0.0538271222315044
ENSG00000152582.57	ENSG00000152582	chr5	dexseq_prepare_annotation2.py	exon	.	+	.	SPEF2	12	0.00704973218086116	0.0538800959537246
ENSG00000154229.17	ENSG00000154229	chr17	dexseq_prepare_annotation2.py	exon	.	+	.	PRKCA	7	0.00708878552806472	0.0541481205963303
ENSG00000105486.62	ENSG00000105486	chr19	dexseq_prepare_annotation2.py	exon	.	-	.	LIG1	27	0.0071653268528116	0.0547020374173353
ENSG00000087206.44	ENSG00000087206	chr5	dexseq_prepare_annotation2.py	exon	.	-	.	UIMC1	19	0.00717765426414619	0.0547421932371004
ENSG00000011422.38	ENSG00000011422	chr19	dexseq_prepare_annotation2.py	exon	.	-	.	PLAUR	15	0.00718175488754389	0.0547421932371004
ENSG00000155545.7	ENSG00000155545	chr5	dexseq_prepare_annotation2.py	exon	.	-	.	MIER3	8	0.00718436361062162	0.0547421932371004
ENSG00000156873.ENSG00000260899.ENSG00000080603.83	ENSG00000156873+ENSG00000260899+ENSG00000080603	chr16	dexseq_prepare_annotation2.py	exon	.	+	.		23	0.00718670047354384	0.0547421932371004
ENSG00000246203.ENSG00000163374.9	ENSG00000246203+ENSG00000163374	chr1	dexseq_prepare_annotation2.py	exon	.	-	.		6	0.00724903616180986	0.0551860797774981
ENSG00000007866.15	ENSG00000007866	chr6	dexseq_prepare_annotation2.py	exon	.	-	.	TEAD3	10	0.00726238289177299	0.05525673074821
ENSG00000183086.8	ENSG00000183086	chr7	dexseq_prepare_annotation2.py	exon	.	+	.	GATSL1	2	0.00727922545226084	0.055353886217556
ENSG00000066777.57	ENSG00000066777	chr8	dexseq_prepare_annotation2.py	exon	.	-	.	ARFGEF1	41	0.00731816961340784	0.0556189076491046
ENSG00000067066.ENSG00000250011.68	ENSG00000067066+ENSG00000250011	chr2	dexseq_prepare_annotation2.py	exon	.	+	.		46	0.00733358282531151	0.0556868747309955
ENSG00000211456.48	ENSG00000211456	chr3	dexseq_prepare_annotation2.py	exon	.	+	.	SACM1L	18	0.00733530839417779	0.0556868747309955
ENSG00000067064.13	ENSG00000067064	chr10	dexseq_prepare_annotation2.py	exon	.	-	.	IDI1	13	0.00735278947521062	0.055788417743516
ENSG00000147121.17	ENSG00000147121	chrX	dexseq_prepare_annotation2.py	exon	.	+	.	KRBOX4	14	0.00735871750957693	0.0558022389718978
ENSG00000182307.10	ENSG00000182307	chr8	dexseq_prepare_annotation2.py	exon	.	+	.	C8orf33	4	0.00736681740690896	0.0558051163642824
ENSG00000203618.ENSG00000184702.48	ENSG00000203618+ENSG00000184702	chr22	dexseq_prepare_annotation2.py	exon	.	+	.		9	0.00736731023309461	0.0558051163642824
ENSG00000260788.10	ENSG00000260788	chr16	dexseq_prepare_annotation2.py	exon	.	-	.	RP11-298D21.1	4	0.00737464685863481	0.0558295688924726
ENSG00000175899.64	ENSG00000175899	chr12	dexseq_prepare_annotation2.py	exon	.	-	.	A2M	41	0.00738179618725892	0.0558525770538204
ENSG00000007545.ENSG00000261732.ENSG00000206053.44	ENSG00000007545+ENSG00000261732+ENSG00000206053	chr16	dexseq_prepare_annotation2.py	exon	.	+	.		22	0.00741466433718265	0.0560700465653728
ENSG00000138032.23	ENSG00000138032	chr2	dexseq_prepare_annotation2.py	exon	.	+	.	PPM1B	14	0.00743066045689513	0.0561597580360111
ENSG00000127527.53	ENSG00000127527	chr19	dexseq_prepare_annotation2.py	exon	.	-	.	EPS15L1	8	0.00748807510397967	0.0565622304546858
ENSG00000087008.26	ENSG00000087008	chr4	dexseq_prepare_annotation2.py	exon	.	-	.	ACOX3	9	0.00750337950910986	0.0566463467496078
ENSG00000126464.13	ENSG00000126464	chr19	dexseq_prepare_annotation2.py	exon	.	+	.	PRR12	9	0.00753048288194826	0.056807222780026
ENSG00000118600.18	ENSG00000118600	chr12	dexseq_prepare_annotation2.py	exon	.	+	.	TMEM5	14	0.00753749621094941	0.056807222780026
ENSG00000105520.27	ENSG00000105520	chr19	dexseq_prepare_annotation2.py	exon	.	+	.	DKFZP761J1410	16	0.00754074997716586	0.056807222780026
ENSG00000109466.33	ENSG00000109466	chr4	dexseq_prepare_annotation2.py	exon	.	+	.	KLHL2	17	0.00754141069211619	0.056807222780026
ENSG00000106261.15	ENSG00000106261	chr7	dexseq_prepare_annotation2.py	exon	.	+	.	ZKSCAN1	3	0.00754919562119369	0.0568343597209978
ENSG00000241015.ENSG00000160336.26	ENSG00000241015+ENSG00000160336	chr19	dexseq_prepare_annotation2.py	exon	.	+	.		20	0.00759717223523811	0.0571638834466504
ENSG00000109790.21	ENSG00000109790	chr4	dexseq_prepare_annotation2.py	exon	.	+	.	KLHL5	10	0.00771501671124719	0.0580184626945977
ENSG00000038382.79	ENSG00000038382	chr5	dexseq_prepare_annotation2.py	exon	.	+	.	TRIO	40	0.00774391377273196	0.0582035643018001
ENSG00000224420.ENSG00000126457.41	ENSG00000224420+ENSG00000126457	chr19	dexseq_prepare_annotation2.py	exon	.	+	.		16	0.00778340243160216	0.0584680241255067
ENSG00000128340.ENSG00000255594.24	ENSG00000128340+ENSG00000255594	chr22	dexseq_prepare_annotation2.py	exon	.	-	.		12	0.00781007879935728	0.0585945609620729
ENSG00000007264.42	ENSG00000007264	chr19	dexseq_prepare_annotation2.py	exon	.	-	.	MATK	9	0.00781306439832443	0.0585945609620729
ENSG00000023191.61	ENSG00000023191	chr11	dexseq_prepare_annotation2.py	exon	.	-	.	RNH1	6	0.00781318304976644	0.0585945609620729
ENSG00000255160.4	ENSG00000255160	chr11	dexseq_prepare_annotation2.py	exon	.	+	.	RP11-428C19.5	5	0.00784786389764781	0.0588221856068042
ENSG00000259472.ENSG00000221517.11	ENSG00000259472+ENSG00000221517	chr15	dexseq_prepare_annotation2.py	exon	.	-	.		9	0.00786645436165581	0.0589290233299563
ENSG00000167549.37	ENSG00000167549	chr17	dexseq_prepare_annotation2.py	exon	.	-	.	CORO6	25	0.00787510797445316	0.058961345600465
ENSG00000154133.34	ENSG00000154133	chr11	dexseq_prepare_annotation2.py	exon	.	-	.	ROBO4	14	0.00791052851289874	0.0591707787857499
ENSG00000012232.39	ENSG00000012232	chr8	dexseq_prepare_annotation2.py	exon	.	+	.	EXTL3	24	0.00791178931883932	0.0591707787857499
ENSG00000148795.13	ENSG00000148795	chr10	dexseq_prepare_annotation2.py	exon	.	-	.	CYP17A1	12	0.00793419210146797	0.059305685625329
ENSG00000132744.10	ENSG00000132744	chr11	dexseq_prepare_annotation2.py	exon	.	-	.	ACY3	8	0.00797054190724909	0.0595446366012138
ENSG00000175463.31	ENSG00000175463	chr11	dexseq_prepare_annotation2.py	exon	.	+	.	TBC1D10C	27	0.00808756200879669	0.0603856484272188
ENSG00000214097.5	ENSG00000214097	chr3	dexseq_prepare_annotation2.py	exon	.	-	.	SMCO1	6	0.0081793873942161	0.0610377239428899
ENSG00000100599.30	ENSG00000100599	chr14	dexseq_prepare_annotation2.py	exon	.	+	.	RIN3	23	0.00818654094695117	0.0610575767991874
ENSG00000133740.30	ENSG00000133740	chr8	dexseq_prepare_annotation2.py	exon	.	+	.	E2F5	16	0.00822709175361803	0.0613263575644078
ENSG00000026025.10	ENSG00000026025	chr10	dexseq_prepare_annotation2.py	exon	.	+	.	VIM	7	0.00823365595434728	0.0613416396730401
ENSG00000151692.19	ENSG00000151692	chr2	dexseq_prepare_annotation2.py	exon	.	+	.	RNF144A	13	0.00827411446976486	0.0616092830299368
ENSG00000130758.21	ENSG00000130758	chr19	dexseq_prepare_annotation2.py	exon	.	+	.	MAP3K10	10	0.00833180033604843	0.0619721510922898
ENSG00000100983.12	ENSG00000100983	chr20	dexseq_prepare_annotation2.py	exon	.	-	.	GSS	4	0.00833196850729365	0.0619721510922898
ENSG00000141556.92	ENSG00000141556	chr17	dexseq_prepare_annotation2.py	exon	.	+	.	TBCD	43	0.00838234928026508	0.0623127704428459
ENSG00000165449.9	ENSG00000165449	chr10	dexseq_prepare_annotation2.py	exon	.	-	.	SLC16A9	7	0.00843084729801726	0.0626151137732182
ENSG00000255275.ENSG00000159423.ENSG00000179002.ENSG00000169991.32	ENSG00000255275+ENSG00000159423+ENSG00000179002+ENSG00000169991	chr1	dexseq_prepare_annotation2.py	exon	.	-	.		10	0.00843223623555738	0.0626151137732182
ENSG00000253447.6	ENSG00000253447	chr5	dexseq_prepare_annotation2.py	exon	.	-	.	RP11-619L12.4	7	0.00845482792737533	0.0627485836729128
ENSG00000259264.ENSG00000140481.27	ENSG00000259264+ENSG00000140481	chr15	dexseq_prepare_annotation2.py	exon	.	+	.		12	0.00848152490472654	0.0628870370459073
ENSG00000185088.16	ENSG00000185088	chr15	dexseq_prepare_annotation2.py	exon	.	-	.	RPS27L	8	0.00848392864015084	0.0628870370459073
ENSG00000157103.26	ENSG00000157103	chr3	dexseq_prepare_annotation2.py	exon	.	+	.	SLC6A1	16	0.0084905383082963	0.0628870370459073
ENSG00000104974.17	ENSG00000104974	chr19	dexseq_prepare_annotation2.py	exon	.	+	.	LILRA1	15	0.00849199447930237	0.0628870370459073
ENSG00000174611.19	ENSG00000174611	chr3	dexseq_prepare_annotation2.py	exon	.	-	.	KY	3	0.0085202673816259	0.0630620443621538
ENSG00000119403.40	ENSG00000119403	chr9	dexseq_prepare_annotation2.py	exon	.	-	.	PHF19	30	0.00857877582778111	0.0634605251626116
ENSG00000185619.38	ENSG00000185619	chr4	dexseq_prepare_annotation2.py	exon	.	+	.	PCGF3	21	0.00860246826787808	0.0636011650120757
ENSG00000236467.17	ENSG00000236467	chr10	dexseq_prepare_annotation2.py	exon	.	+	.	RP11-443A13.5	7	0.00864030483488617	0.0638461677005264
ENSG00000050165.40	ENSG00000050165	chr11	dexseq_prepare_annotation2.py	exon	.	-	.	DKK3	23	0.00867456014046623	0.0640301961377666
ENSG00000135766.5	ENSG00000135766	chr1	dexseq_prepare_annotation2.py	exon	.	-	.	EGLN1	5	0.00867463323935745	0.0640301961377666
ENSG00000168159.9	ENSG00000168159	chr1	dexseq_prepare_annotation2.py	exon	.	+	.	RNF187	3	0.00877762081851741	0.0647552059190191
ENSG00000137802.64	ENSG00000137802	chr15	dexseq_prepare_annotation2.py	exon	.	+	.	MAPKBP1	14	0.00886822567832743	0.0653881273699356
ENSG00000256626.ENSG00000197992.16	ENSG00000256626+ENSG00000197992	chr12	dexseq_prepare_annotation2.py	exon	.	+	.		6	0.00893965397181726	0.0658342494705273
ENSG00000115540.ENSG00000115541.ENSG00000270757.33	ENSG00000115540+ENSG00000115541+ENSG00000270757	chr2	dexseq_prepare_annotation2.py	exon	.	+	.		8	0.00894398841314937	0.0658342494705273
ENSG00000213047.33	ENSG00000213047	chr1	dexseq_prepare_annotation2.py	exon	.	-	.	DENND1B	15	0.0089519166521001	0.0658342494705273
ENSG00000101751.32	ENSG00000101751	chr18	dexseq_prepare_annotation2.py	exon	.	+	.	POLI	9	0.00895197012587709	0.0658342494705273
ENSG00000168010.62	ENSG00000168010	chr11	dexseq_prepare_annotation2.py	exon	.	+	.	ATG16L2	21	0.00895492385892139	0.0658342494705273
ENSG00000146281.4	ENSG00000146281	chr6	dexseq_prepare_annotation2.py	exon	.	+	.	PM20D2	4	0.00895779875421333	0.0658342494705273
ENSG00000141744.7	ENSG00000141744	chr17	dexseq_prepare_annotation2.py	exon	.	+	.	PNMT	2	0.00896565265601181	0.0658563534824565
ENSG00000165338.16	ENSG00000165338	chr10	dexseq_prepare_annotation2.py	exon	.	+	.	HECTD2	17	0.0089850874453092	0.0659634539677508
ENSG00000269793.ENSG00000268067.11	ENSG00000269793+ENSG00000268067	chr19	dexseq_prepare_annotation2.py	exon	.	+	.		4	0.00902707255666912	0.0662359011730976
ENSG00000175061.68	ENSG00000175061	chr17	dexseq_prepare_annotation2.py	exon	.	+	.	FAM211A-AS1	36	0.00904428933334591	0.0663264154078994
ENSG00000136811.31	ENSG00000136811	chr9	dexseq_prepare_annotation2.py	exon	.	+	.	ODF2	20	0.00907050786001654	0.0664828108466908
ENSG00000028310.ENSG00000188818.ENSG00000206077.123	ENSG00000028310+ENSG00000188818+ENSG00000206077	chr5	dexseq_prepare_annotation2.py	exon	.	-	.		21	0.00913783506539537	0.06694018366774
ENSG00000181856.19	ENSG00000181856	chr17	dexseq_prepare_annotation2.py	exon	.	+	.	SLC2A4	5	0.00914461437048579	0.066953752521838
ENSG00000113494.36	ENSG00000113494	chr5	dexseq_prepare_annotation2.py	exon	.	-	.	PRLR	26	0.00916710765541954	0.0670822972156684
ENSG00000205449.10	ENSG00000205449	chr5	dexseq_prepare_annotation2.py	exon	.	+	.	NBPF22P	9	0.00917542694611105	0.0671070380897218
ENSG00000127824.19	ENSG00000127824	chr2	dexseq_prepare_annotation2.py	exon	.	-	.	TUBA4A	7	0.00920716780489738	0.0673029603554333
ENSG00000135837.57	ENSG00000135837	chr1	dexseq_prepare_annotation2.py	exon	.	+	.	CEP350	24	0.00922285310652739	0.067381371432581
ENSG00000076650.22	ENSG00000076650	chr19	dexseq_prepare_annotation2.py	exon	.	+	.	GPATCH1	16	0.00925275146964733	0.0675634818490261
ENSG00000229689.8	ENSG00000229689	chr2	dexseq_prepare_annotation2.py	exon	.	+	.	AC009237.8	7	0.00926464522545851	0.0676139978349923
ENSG00000213799.6	ENSG00000213799	chr19	dexseq_prepare_annotation2.py	exon	.	+	.	ZNF845	3	0.00927347648138003	0.0676421212589765
ENSG00000214940.ENSG00000205746.ENSG00000233024.ENSG00000254681.130	ENSG00000214940+ENSG00000205746+ENSG00000233024+ENSG00000254681	chr16	dexseq_prepare_annotation2.py	exon	.	-	.		17	0.0092928906109929	0.0677377676892497
ENSG00000067829.36	ENSG00000067829	chrX	dexseq_prepare_annotation2.py	exon	.	-	.	IDH3G	9	0.00929655874166242	0.0677377676892497
ENSG00000102401.8	ENSG00000102401	chrX	dexseq_prepare_annotation2.py	exon	.	+	.	ARMCX3	5	0.00932279251718708	0.0678925120664819
ENSG00000104413.34	ENSG00000104413	chr8	dexseq_prepare_annotation2.py	exon	.	+	.	ESRP1	20	0.00934284030657903	0.0680020658415118
ENSG00000092607.11	ENSG00000092607	chr1	dexseq_prepare_annotation2.py	exon	.	-	.	TBX15	10	0.00937758418337009	0.0682184108500087
ENSG00000078403.35	ENSG00000078403	chr10	dexseq_prepare_annotation2.py	exon	.	+	.	MLLT10	23	0.00943492733631993	0.06859883765289
ENSG00000140367.12	ENSG00000140367	chr15	dexseq_prepare_annotation2.py	exon	.	+	.	UBE2Q2	3	0.00949715438923151	0.0690143481258112
ENSG00000175727.43	ENSG00000175727	chr12	dexseq_prepare_annotation2.py	exon	.	+	.	MLXIP	3	0.00950528873754888	0.0690365412370667
ENSG00000117450.16	ENSG00000117450	chr1	dexseq_prepare_annotation2.py	exon	.	-	.	PRDX1	9	0.00955288509772408	0.0693451685859896
ENSG00000120800.51	ENSG00000120800	chr12	dexseq_prepare_annotation2.py	exon	.	+	.	UTP20	27	0.00956446203002459	0.0693921380277651
ENSG00000174343.9	ENSG00000174343	chr4	dexseq_prepare_annotation2.py	exon	.	+	.	CHRNA9	5	0.00957078533122324	0.0694009615080003
ENSG00000198363.82	ENSG00000198363	chr8	dexseq_prepare_annotation2.py	exon	.	-	.	ASPH	12	0.00958125623005632	0.0694398351521255
ENSG00000233673.ENSG00000187627.42	ENSG00000233673+ENSG00000187627	chr2	dexseq_prepare_annotation2.py	exon	.	+	.		29	0.00959660304705871	0.0695139865706188
ENSG00000117054.ENSG00000207241.ENSG00000201487.ENSG00000137955.ENSG00000206620.99	ENSG00000117054+ENSG00000207241+ENSG00000201487+ENSG00000137955+ENSG00000206620	chr1	dexseq_prepare_annotation2.py	exon	.	+	.		33	0.0096714960523841	0.0700191581544207
ENSG00000167754.8	ENSG00000167754	chr19	dexseq_prepare_annotation2.py	exon	.	-	.	KLK5	3	0.00970818259826988	0.0701966541155638
ENSG00000181804.22	ENSG00000181804	chr3	dexseq_prepare_annotation2.py	exon	.	-	.	SLC9A9	13	0.00970832394774675	0.0701966541155638
ENSG00000204745.27	ENSG00000204745	chr2	dexseq_prepare_annotation2.py	exon	.	+	.	AC083899.3	21	0.00971151002555449	0.0701966541155638
ENSG00000108961.15	ENSG00000108961	chr17	dexseq_prepare_annotation2.py	exon	.	+	.	RANGRF	13	0.00971844520106119	0.0702094374466882
ENSG00000112658.7	ENSG00000112658	chr6	dexseq_prepare_annotation2.py	exon	.	+	.	SRF	3	0.00973296003932905	0.0702769362244646
ENSG00000100314.2	ENSG00000100314	chr22	dexseq_prepare_annotation2.py	exon	.	+	.	CABP7	3	0.00977101348094318	0.0705142337719261
ENSG00000136531.8	ENSG00000136531	chr2	dexseq_prepare_annotation2.py	exon	.	+	.	SCN2A	7	0.00999520598832719	0.0720938716429821
ENSG00000104824.ENSG00000104823.ENSG00000268083.79	ENSG00000104824+ENSG00000104823+ENSG00000268083	chr19	dexseq_prepare_annotation2.py	exon	.	-	.		28	0.0101021731952836	0.072826754138307
ENSG00000095981.5	ENSG00000095981	chr6	dexseq_prepare_annotation2.py	exon	.	-	.	KCNK16	2	0.0101172469731899	0.0728967492675917
ENSG00000168890.12	ENSG00000168890	chr2	dexseq_prepare_annotation2.py	exon	.	-	.	TMEM150A	12	0.0101311174974427	0.0729580051259933
ENSG00000196705.21	ENSG00000196705	chr19	dexseq_prepare_annotation2.py	exon	.	+	.	ZNF431	9	0.0101394090713544	0.0729790412450395
ENSG00000144452.52	ENSG00000144452	chr2	dexseq_prepare_annotation2.py	exon	.	-	.	ABCA12	32	0.0101658449692563	0.073086253266092
ENSG00000257501.17	ENSG00000257501	chr12	dexseq_prepare_annotation2.py	exon	.	-	.	RP11-1016B18.1	13	0.0101703779564171	0.073086253266092
ENSG00000100320.22	ENSG00000100320	chr22	dexseq_prepare_annotation2.py	exon	.	-	.	RBFOX2	22	0.0101704396884377	0.073086253266092
ENSG00000181019.9	ENSG00000181019	chr16	dexseq_prepare_annotation2.py	exon	.	-	.	NQO1	2	0.010202194671999	0.0732756994702932
ENSG00000256589.ENSG00000226091.26	ENSG00000256589+ENSG00000226091	chr12	dexseq_prepare_annotation2.py	exon	.	-	.		8	0.0102610764301935	0.0736596764975695
ENSG00000158467.43	ENSG00000158467	chr7	dexseq_prepare_annotation2.py	exon	.	+	.	AHCYL2	29	0.0103089362528858	0.07396416828958
ENSG00000263316.3	ENSG00000263316	chr17	dexseq_prepare_annotation2.py	exon	.	-	.	RP11-530N7.3	3	0.0103207147401289	0.0740096003185289
ENSG00000013288.26	ENSG00000013288	chr4	dexseq_prepare_annotation2.py	exon	.	+	.	MAN2B2	3	0.0103398354136392	0.0741076072974386
ENSG00000255725.2	ENSG00000255725	chr12	dexseq_prepare_annotation2.py	exon	.	+	.	RP11-443N24.1	3	0.0104056772684268	0.0745401942017141
ENSG00000162613.43	ENSG00000162613	chr1	dexseq_prepare_annotation2.py	exon	.	-	.	FUBP1	24	0.0104178275920553	0.0745879131445939
ENSG00000130612.ENSG00000261857.ENSG00000171570.ENSG00000167578.ENSG00000269858.ENSG00000268975.ENSG00000268797.67	ENSG00000130612+ENSG00000261857+ENSG00000171570+ENSG00000167578+ENSG00000269858+ENSG00000268975+ENSG00000268797	chr19	dexseq_prepare_annotation2.py	exon	.	+	.		5	0.0104428932002807	0.0747234710861065
ENSG00000108294.14	ENSG00000108294	chr17	dexseq_prepare_annotation2.py	exon	.	+	.	PSMB3	5	0.0104477588537495	0.0747234710861065
ENSG00000132676.56	ENSG00000132676	chr1	dexseq_prepare_annotation2.py	exon	.	+	.	DAP3	24	0.0104887874928954	0.0749774504160732
ENSG00000237269.4	ENSG00000237269	chrY	dexseq_prepare_annotation2.py	exon	.	-	.	RBMY2TP	5	0.0104954539928212	0.0749856594681638
ENSG00000062485.ENSG00000257727.ENSG00000135473.ENSG00000144785.168	ENSG00000062485+ENSG00000257727+ENSG00000135473+ENSG00000144785	chr12	dexseq_prepare_annotation2.py	exon	.	-	.		29	0.0105137861785607	0.0750439015711624
ENSG00000078295.38	ENSG00000078295	chr5	dexseq_prepare_annotation2.py	exon	.	+	.	ADCY2	2	0.0105146507168661	0.0750439015711624
ENSG00000223959.46	ENSG00000223959	chr16	dexseq_prepare_annotation2.py	exon	.	+	.	AFG3L1P	7	0.0105761546486042	0.0754432364933764
ENSG00000016082.10	ENSG00000016082	chr5	dexseq_prepare_annotation2.py	exon	.	+	.	ISL1	5	0.0105889645874447	0.0754949841441691
ENSG00000196605.11	ENSG00000196605	chr19	dexseq_prepare_annotation2.py	exon	.	-	.	ZNF846	11	0.0106058127431358	0.075575453259818
ENSG00000259912.1	ENSG00000259912	chr16	dexseq_prepare_annotation2.py	exon	.	+	.	CTC-527H23.2	2	0.0106656293379285	0.0759618642940832
ENSG00000258891.ENSG00000156050.18	ENSG00000258891+ENSG00000156050	chr14	dexseq_prepare_annotation2.py	exon	.	-	.		17	0.0106839482993736	0.0760524743007793
ENSG00000174576.4	ENSG00000174576	chr11	dexseq_prepare_annotation2.py	exon	.	+	.	NPAS4	5	0.0106927111367454	0.0760750008571898
ENSG00000165458.54	ENSG00000165458	chr11	dexseq_prepare_annotation2.py	exon	.	+	.	INPPL1	21	0.010726068382997	0.0762342513100123
ENSG00000115657.ENSG00000198925.85	ENSG00000115657+ENSG00000198925	chr2	dexseq_prepare_annotation2.py	exon	.	-	.		27	0.0107263145562399	0.0762342513100123
ENSG00000257506.1	ENSG00000257506	chr16	dexseq_prepare_annotation2.py	exon	.	+	.	RP11-231C14.5	2	0.0107698728931331	0.076486080097851
ENSG00000244509.ENSG00000243811.15	ENSG00000244509+ENSG00000243811	chr22	dexseq_prepare_annotation2.py	exon	.	+	.		6	0.0107730044379488	0.076486080097851
ENSG00000133858.18	ENSG00000133858	chr12	dexseq_prepare_annotation2.py	exon	.	-	.	ZFC3H1	15	0.010783149616918	0.0765181306236544
ENSG00000100012.17	ENSG00000100012	chr22	dexseq_prepare_annotation2.py	exon	.	-	.	SEC14L3	16	0.0108062092682031	0.0766417420384193
ENSG00000223678.2	ENSG00000223678	chr9	dexseq_prepare_annotation2.py	exon	.	+	.	RP11-311H10.4	3	0.0108505063715457	0.0769157699963144
ENSG00000228787.3	ENSG00000228787	chrY	dexseq_prepare_annotation2.py	exon	.	-	.	NLGN4Y-AS1	4	0.0108783623059066	0.077073026785696
ENSG00000248222.23	ENSG00000248222	chr5	dexseq_prepare_annotation2.py	exon	.	+	.	CTB-174D11.1	8	0.0108906269294569	0.0771197130507503
ENSG00000187838.ENSG00000205544.ENSG00000262481.28	ENSG00000187838+ENSG00000205544+ENSG00000262481	chr17	dexseq_prepare_annotation2.py	exon	.	-	.		5	0.0109403912764264	0.0774317588829993
ENSG00000060718.47	ENSG00000060718	chr1	dexseq_prepare_annotation2.py	exon	.	-	.	COL11A1	14	0.0109567547885878	0.0775072050089116
ENSG00000105321.20	ENSG00000105321	chr19	dexseq_prepare_annotation2.py	exon	.	+	.	CCDC9	17	0.0109771773595161	0.0776112711438422
ENSG00000092445.37	ENSG00000092445	chr15	dexseq_prepare_annotation2.py	exon	.	+	.	TYRO3	30	0.0110915315741456	0.078345044145613
ENSG00000007520.6	ENSG00000007520	chr16	dexseq_prepare_annotation2.py	exon	.	-	.	TSR3	2	0.0110924913486025	0.078345044145613
ENSG00000223960.20	ENSG00000223960	chr2	dexseq_prepare_annotation2.py	exon	.	+	.	AC009948.5	15	0.01112479619065	0.0785171224358548
ENSG00000179761.27	ENSG00000179761	chr17	dexseq_prepare_annotation2.py	exon	.	+	.	PIPOX	10	0.0111297526795939	0.0785171224358548
ENSG00000118507.28	ENSG00000118507	chr6	dexseq_prepare_annotation2.py	exon	.	+	.	AKAP7	18	0.0111341890451021	0.0785171224358548
ENSG00000143839.11	ENSG00000143839	chr1	dexseq_prepare_annotation2.py	exon	.	-	.	REN	10	0.0112555361372185	0.0793316807928746
ENSG00000016602.17	ENSG00000016602	chr1	dexseq_prepare_annotation2.py	exon	.	+	.	CLCA4	4	0.0113827355191886	0.0801784100836967
ENSG00000065809.61	ENSG00000065809	chr10	dexseq_prepare_annotation2.py	exon	.	-	.	FAM107B	32	0.0113918536285395	0.0801784100836967
ENSG00000225585.1	ENSG00000225585	chr13	dexseq_prepare_annotation2.py	exon	.	-	.	IPPKP1	2	0.0113933703636484	0.0801784100836967
ENSG00000173812.20	ENSG00000173812	chr17	dexseq_prepare_annotation2.py	exon	.	+	.	EIF1	15	0.0114221043533825	0.0803390145228335
ENSG00000233529.2	ENSG00000233529	chr6	dexseq_prepare_annotation2.py	exon	.	-	.	HCG21	3	0.0114292871872853	0.0803479480538127
ENSG00000150625.47	ENSG00000150625	chr4	dexseq_prepare_annotation2.py	exon	.	-	.	GPM6A	18	0.0114371199154492	0.0803595273229775
ENSG00000198121.14	ENSG00000198121	chr9	dexseq_prepare_annotation2.py	exon	.	-	.	LPAR1	7	0.0114427614519068	0.0803595273229775
ENSG00000197038.8	ENSG00000197038	chrY	dexseq_prepare_annotation2.py	exon	.	-	.	RBMY1A3P	3	0.0116208395375872	0.0815679692542726
ENSG00000161654.12	ENSG00000161654	chr17	dexseq_prepare_annotation2.py	exon	.	-	.	LSM12	12	0.0116737753124382	0.0818972290762635
ENSG00000253627.1	ENSG00000253627	chr8	dexseq_prepare_annotation2.py	exon	.	-	.	RP11-513H8.1	2	0.0116914371824958	0.0819788131439299
ENSG00000263327.10	ENSG00000263327	chr4	dexseq_prepare_annotation2.py	exon	.	+	.	TAPT1-AS1	11	0.0117530383593456	0.0823659972274962
ENSG00000047410.ENSG00000202025.63	ENSG00000047410+ENSG00000202025	chr1	dexseq_prepare_annotation2.py	exon	.	-	.		11	0.0117588234536602	0.0823659972274962
ENSG00000157570.34	ENSG00000157570	chr11	dexseq_prepare_annotation2.py	exon	.	+	.	TSPAN18	23	0.011764839253703	0.0823659972274962
ENSG00000149636.26	ENSG00000149636	chr20	dexseq_prepare_annotation2.py	exon	.	-	.	DSN1	11	0.0117912062475774	0.0825080853235477
ENSG00000127914.68	ENSG00000127914	chr7	dexseq_prepare_annotation2.py	exon	.	+	.	AKAP9	2	0.011807614625032	0.082580378352836
ENSG00000261002.6	ENSG00000261002	chr15	dexseq_prepare_annotation2.py	exon	.	+	.	RP11-546B15.1	5	0.0119068190369343	0.083231360027212
ENSG00000167280.31	ENSG00000167280	chr17	dexseq_prepare_annotation2.py	exon	.	+	.	ENGASE	11	0.0119685448686917	0.0836198232496925
ENSG00000133030.53	ENSG00000133030	chr17	dexseq_prepare_annotation2.py	exon	.	+	.	MPRIP	21	0.0119756148137343	0.0836262228693915
ENSG00000233327.ENSG00000154874.ENSG00000213077.ENSG00000273018.95	ENSG00000233327+ENSG00000154874+ENSG00000213077+ENSG00000273018	chr17	dexseq_prepare_annotation2.py	exon	.	-	.		46	0.0119879180204592	0.0836691412326759
ENSG00000129535.15	ENSG00000129535	chr14	dexseq_prepare_annotation2.py	exon	.	-	.	NRL	8	0.0120665619990723	0.0841748003107767
ENSG00000182272.21	ENSG00000182272	chr11	dexseq_prepare_annotation2.py	exon	.	+	.	B4GALNT4	17	0.0120891087953765	0.0842888144794109
ENSG00000105323.52	ENSG00000105323	chr19	dexseq_prepare_annotation2.py	exon	.	+	.	HNRNPUL1	38	0.0121405101639781	0.0846037910863067
ENSG00000116459.12	ENSG00000116459	chr1	dexseq_prepare_annotation2.py	exon	.	+	.	ATP5F1	3	0.0121631703840535	0.0847182585078952
ENSG00000156170.57	ENSG00000156170	chr8	dexseq_prepare_annotation2.py	exon	.	+	.	NDUFAF6	16	0.0121950396112346	0.0848967178673498
ENSG00000172262.38	ENSG00000172262	chr5	dexseq_prepare_annotation2.py	exon	.	+	.	ZNF131	11	0.0122271323769529	0.0850765498568422
ENSG00000138738.37	ENSG00000138738	chr4	dexseq_prepare_annotation2.py	exon	.	-	.	PRDM5	3	0.0123993711462388	0.0862308364924461
ENSG00000160505.12	ENSG00000160505	chr19	dexseq_prepare_annotation2.py	exon	.	+	.	NLRP4	3	0.0124326121607073	0.0864177834536323
ENSG00000185825.15	ENSG00000185825	chrX	dexseq_prepare_annotation2.py	exon	.	-	.	BCAP31	8	0.0125184824514181	0.08697017281816
ENSG00000269332.ENSG00000269025.ENSG00000240713.ENSG00000221790.ENSG00000268823.21	ENSG00000269332+ENSG00000269025+ENSG00000240713+ENSG00000221790+ENSG00000268823	chr19	dexseq_prepare_annotation2.py	exon	.	+	.		16	0.0125368961972716	0.0870535934720103
ENSG00000223972.18	ENSG00000223972	chr1	dexseq_prepare_annotation2.py	exon	.	+	.	DDX11L1	19	0.0126581107921595	0.0878503920095277
ENSG00000007933.20	ENSG00000007933	chr1	dexseq_prepare_annotation2.py	exon	.	+	.	FMO3	8	0.0127406270561193	0.0883779382672815
ENSG00000162517.11	ENSG00000162517	chr1	dexseq_prepare_annotation2.py	exon	.	-	.	PEF1	10	0.0127967299318776	0.0887218178797374
ENSG00000221250.ENSG00000179938.25	ENSG00000221250+ENSG00000179938	chr15	dexseq_prepare_annotation2.py	exon	.	+	.		11	0.012847310320551	0.0890270779938643
ENSG00000149743.39	ENSG00000149743	chr11	dexseq_prepare_annotation2.py	exon	.	-	.	TRPT1	19	0.0128723046827292	0.0891548156644277
ENSG00000138434.27	ENSG00000138434	chr2	dexseq_prepare_annotation2.py	exon	.	+	.	SSFA2	15	0.0129007587074251	0.0893063729369331
ENSG00000224652.2	ENSG00000224652	chr3	dexseq_prepare_annotation2.py	exon	.	+	.	LINC00885	3	0.0129736192651992	0.0897650265757597
ENSG00000059122.49	ENSG00000059122	chr16	dexseq_prepare_annotation2.py	exon	.	+	.	FLYWCH1	19	0.0130213213094526	0.090049229147151
ENSG00000250474.ENSG00000075790.45	ENSG00000250474+ENSG00000075790	chr7	dexseq_prepare_annotation2.py	exon	.	+	.		2	0.0130357250286877	0.0901029844429487
ENSG00000225647.3	ENSG00000225647	chr7	dexseq_prepare_annotation2.py	exon	.	+	.	AC005487.2	2	0.0130622055491195	0.0902401175429511
ENSG00000038295.29	ENSG00000038295	chr4	dexseq_prepare_annotation2.py	exon	.	+	.	TLL1	3	0.0131903320692475	0.0910789748419737
ENSG00000113645.54	ENSG00000113645	chr5	dexseq_prepare_annotation2.py	exon	.	+	.	WWC1	12	0.0132864356558405	0.0916959746710086
ENSG00000102471.14	ENSG00000102471	chr13	dexseq_prepare_annotation2.py	exon	.	+	.	NDFIP2	9	0.0133119679808021	0.0918255496909237
ENSG00000077063.46	ENSG00000077063	chr7	dexseq_prepare_annotation2.py	exon	.	-	.	CTTNBP2	31	0.0133304678691864	0.0919065083076481
ENSG00000151422.33	ENSG00000151422	chr5	dexseq_prepare_annotation2.py	exon	.	+	.	FER	15	0.0133576058288223	0.0920469095374572
ENSG00000125740.22	ENSG00000125740	chr19	dexseq_prepare_annotation2.py	exon	.	+	.	FOSB	12	0.0134360205497543	0.092540336163513
ENSG00000158985.34	ENSG00000158985	chr5	dexseq_prepare_annotation2.py	exon	.	+	.	CDC42SE2	20	0.0134899255794155	0.0928645383478605
ENSG00000065325.19	ENSG00000065325	chr17	dexseq_prepare_annotation2.py	exon	.	+	.	GLP2R	3	0.01353312744293	0.0931147690237851
ENSG00000146216.9	ENSG00000146216	chr6	dexseq_prepare_annotation2.py	exon	.	+	.	TTBK1	7	0.0136206626797699	0.0936696281150776
ENSG00000131969.25	ENSG00000131969	chr14	dexseq_prepare_annotation2.py	exon	.	+	.	ABHD12B	11	0.0136487744871417	0.0937783146423388
ENSG00000173093.13	ENSG00000173093	chr12	dexseq_prepare_annotation2.py	exon	.	+	.	CCDC63	9	0.0136502690678156	0.0937783146423388
ENSG00000090060.61	ENSG00000090060	chr14	dexseq_prepare_annotation2.py	exon	.	+	.	PAPOLA	4	0.0136715572773124	0.0938430268545217
ENSG00000186907.1	ENSG00000186907	chr11	dexseq_prepare_annotation2.py	exon	.	+	.	RTN4RL2	2	0.0136735001230372	0.0938430268545217
ENSG00000205592.79	ENSG00000205592	chr12	dexseq_prepare_annotation2.py	exon	.	+	.	MUC19	54	0.0136983580473728	0.0939661723905854
ENSG00000168269.4	ENSG00000168269	chr5	dexseq_prepare_annotation2.py	exon	.	+	.	FOXI1	4	0.013788037630926	0.0945336243020451
ENSG00000198683.ENSG00000227500.ENSG00000213638.38	ENSG00000198683+ENSG00000227500+ENSG00000213638	chr19	dexseq_prepare_annotation2.py	exon	.	+	.		5	0.0138637445757079	0.0950047529194626
ENSG00000121152.11	ENSG00000121152	chr2	dexseq_prepare_annotation2.py	exon	.	+	.	NCAPH	9	0.0138889093783489	0.0951292285999913
ENSG00000125485.30	ENSG00000125485	chr9	dexseq_prepare_annotation2.py	exon	.	-	.	DDX31	20	0.0139238273368569	0.09532034744612
ENSG00000151655.30	ENSG00000151655	chr10	dexseq_prepare_annotation2.py	exon	.	+	.	ITIH2	21	0.0139661974073508	0.0955622641331775
ENSG00000259143.ENSG00000165959.37	ENSG00000259143+ENSG00000165959	chr14	dexseq_prepare_annotation2.py	exon	.	-	.		27	0.0140346097017715	0.0959820388713506
ENSG00000177697.50	ENSG00000177697	chr11	dexseq_prepare_annotation2.py	exon	.	+	.	CD151	16	0.0141747586361432	0.0968917480415238
ENSG00000231492.3	ENSG00000231492	chr11	dexseq_prepare_annotation2.py	exon	.	+	.	AP003774.5	4	0.0141979666087662	0.0970015928841245
ENSG00000163701.28	ENSG00000163701	chr3	dexseq_prepare_annotation2.py	exon	.	+	.	IL17RE	17	0.0142249001360052	0.0971367678131533
ENSG00000103932.49	ENSG00000103932	chr15	dexseq_prepare_annotation2.py	exon	.	-	.	RPAP1	29	0.01424774280406	0.0972438859690464
ENSG00000159363.54	ENSG00000159363	chr1	dexseq_prepare_annotation2.py	exon	.	-	.	ATP13A2	26	0.0142908102695382	0.0974888658397362
ENSG00000226611.9	ENSG00000226611	chrY	dexseq_prepare_annotation2.py	exon	.	-	.	OFD1P2Y	6	0.0143329562283632	0.0976945013873759
ENSG00000225361.8	ENSG00000225361	chr9	dexseq_prepare_annotation2.py	exon	.	-	.	PPP1R26-AS1	5	0.0143353326783742	0.0976945013873759
ENSG00000147224.18	ENSG00000147224	chrX	dexseq_prepare_annotation2.py	exon	.	+	.	PRPS1	13	0.0143906083882189	0.0980220438032612
ENSG00000180228.33	ENSG00000180228	chr2	dexseq_prepare_annotation2.py	exon	.	-	.	PRKRA	9	0.0144187519802821	0.0981645394088447
ENSG00000119537.19	ENSG00000119537	chr18	dexseq_prepare_annotation2.py	exon	.	-	.	KDSR	3	0.014465107629965	0.0984148559931014
ENSG00000263764.ENSG00000209480.ENSG00000100316.49	ENSG00000263764+ENSG00000209480+ENSG00000100316	chr22	dexseq_prepare_annotation2.py	exon	.	-	.		14	0.0144700038468038	0.0984148559931014
ENSG00000153064.33	ENSG00000153064	chr4	dexseq_prepare_annotation2.py	exon	.	+	.	BANK1	16	0.014576237692924	0.0990674737065888
[truncated: 3 more rows]
