# Supplementary material for: The transcriptomic response of cells to a drug combination is more than the sum of the responses to the monotherapies
Source: eLife. 2020 Sep 18;9:e52707. doi: 10.7554/eLife.52707 (PMC7546737; doi:10.7554/eLife.52707)
Supplement: Source data 8. [file elife-52707-data8.zip › Supplementary Item 13 Differential Splicing/MFL_WFA_DMSO_singlet_24_dynsyn_exon_O_fcounts_O_flatten_exon_name.mtrx_genes_simes_test_rare_splicing_FDR_10]

V1	V3	V4	V5	V8	V9	V10	V12	NExons	P.Value	FDR
ENSG00000112159.111	ENSG00000112159	chr6	dexseq_prepare_annotation2.py	exon	.	-	.	MDN1	74	1.62409575259416e-111	2.25895478228322e-107
ENSG00000066855.36	ENSG00000066855	chr8	dexseq_prepare_annotation2.py	exon	.	+	.	MTFR1	32	2.05618529004823e-95	1.42997405996404e-91
ENSG00000215029.ENSG00000185945.51	ENSG00000215029+ENSG00000185945	chrX	dexseq_prepare_annotation2.py	exon	.	-	.		37	3.18100295907589e-92	1.47481900525955e-88
ENSG00000180448.47	ENSG00000180448	chr19	dexseq_prepare_annotation2.py	exon	.	+	.	HMHA1	34	4.12676938730961e-90	1.43498088520223e-86
ENSG00000227195.65	ENSG00000227195	chr20	dexseq_prepare_annotation2.py	exon	.	-	.	MIR663A	47	8.6276675144032e-87	2.40004454915668e-83
ENSG00000138744.ENSG00000198301.72	ENSG00000138744+ENSG00000198301	chr4	dexseq_prepare_annotation2.py	exon	.	-	.		34	4.141562555168e-82	9.60083226330529e-79
ENSG00000145362.95	ENSG00000145362	chr4	dexseq_prepare_annotation2.py	exon	.	+	.	ANK2	48	7.11868623794978e-82	1.41448295548062e-78
ENSG00000100106.ENSG00000100101.58	ENSG00000100106+ENSG00000100101	chr22	dexseq_prepare_annotation2.py	exon	.	+	.		40	2.75369795608865e-81	4.78764810890463e-78
ENSG00000166689.60	ENSG00000166689	chr11	dexseq_prepare_annotation2.py	exon	.	-	.	PLEKHA7	44	1.01826979422156e-78	1.5736793964253e-75
ENSG00000129467.ENSG00000129465.ENSG00000258973.100	ENSG00000129467+ENSG00000129465+ENSG00000258973	chr14	dexseq_prepare_annotation2.py	exon	.	-	.		69	7.30392346518956e-78	1.01590271477322e-74
ENSG00000102893.69	ENSG00000102893	chr16	dexseq_prepare_annotation2.py	exon	.	+	.	PHKB	57	3.71009023587573e-77	4.69124046279959e-74
ENSG00000213398.ENSG00000124067.ENSG00000267660.79	ENSG00000213398+ENSG00000124067+ENSG00000267660	chr16	dexseq_prepare_annotation2.py	exon	.	-	.		37	6.486001570269e-77	7.51781632007263e-74
ENSG00000163625.89	ENSG00000163625	chr4	dexseq_prepare_annotation2.py	exon	.	-	.	WDFY3	60	1.06221033022338e-76	1.13648334485208e-73
ENSG00000113575.ENSG00000272772.ENSG00000113558.ENSG00000273345.ENSG00000006837.89	ENSG00000113575+ENSG00000272772+ENSG00000113558+ENSG00000273345+ENSG00000006837	chr5	dexseq_prepare_annotation2.py	exon	.	-	.		85	1.4412799384441e-74	1.43191161884421e-71
ENSG00000170004.75	ENSG00000170004	chr17	dexseq_prepare_annotation2.py	exon	.	+	.	CHD3	52	3.22998084507777e-74	2.99505357161245e-71
ENSG00000005810.111	ENSG00000005810	chr13	dexseq_prepare_annotation2.py	exon	.	-	.	MYCBP2	52	5.23942188969169e-74	4.55469494148261e-71
ENSG00000145687.52	ENSG00000145687	chr5	dexseq_prepare_annotation2.py	exon	.	-	.	SSBP2	37	1.09137311426359e-71	8.92935802723073e-69
ENSG00000087460.93	ENSG00000087460	chr20	dexseq_prepare_annotation2.py	exon	.	+	.	GNAS	39	1.29245132567604e-71	9.98705860490446e-69
ENSG00000172890.75	ENSG00000172890	chr11	dexseq_prepare_annotation2.py	exon	.	+	.	NADSYN1	46	4.79226920991005e-70	3.50819328634941e-67
ENSG00000141002.ENSG00000267048.ENSG00000198211.ENSG00000258839.ENSG00000256390.ENSG00000258947.118	ENSG00000141002+ENSG00000267048+ENSG00000198211+ENSG00000258839+ENSG00000256390+ENSG00000258947	chr16	dexseq_prepare_annotation2.py	exon	.	+	.		65	2.38006831192798e-68	1.65521850753032e-65
ENSG00000114735.29	ENSG00000114735	chr3	dexseq_prepare_annotation2.py	exon	.	+	.	HEMK1	26	3.64984420187547e-68	2.41741347637552e-65
ENSG00000265408.ENSG00000172828.ENSG00000172831.64	ENSG00000265408+ENSG00000172828+ENSG00000172831	chr16	dexseq_prepare_annotation2.py	exon	.	+	.		24	1.52144694235356e-66	9.61900250963442e-64
ENSG00000148218.32	ENSG00000148218	chr9	dexseq_prepare_annotation2.py	exon	.	-	.	ALAD	27	1.07502766983359e-64	6.50111298248497e-62
ENSG00000187736.ENSG00000213901.77	ENSG00000187736+ENSG00000213901	chr2	dexseq_prepare_annotation2.py	exon	.	-	.		47	2.34020547099967e-64	1.3562465790056e-61
ENSG00000151150.92	ENSG00000151150	chr10	dexseq_prepare_annotation2.py	exon	.	-	.	ANK3	35	3.03949465282602e-63	1.69105324504629e-60
ENSG00000127419.41	ENSG00000127419	chr4	dexseq_prepare_annotation2.py	exon	.	+	.	TMEM175	19	3.45717572939332e-63	1.84945604692814e-60
ENSG00000013441.39	ENSG00000013441	chr2	dexseq_prepare_annotation2.py	exon	.	-	.	CLK1	23	5.37594487442756e-63	2.76940804660789e-60
ENSG00000148337.72	ENSG00000148337	chr9	dexseq_prepare_annotation2.py	exon	.	-	.	CIZ1	66	1.10659672473295e-62	5.49701923011095e-60
ENSG00000215440.ENSG00000124222.ENSG00000254995.89	ENSG00000215440+ENSG00000124222+ENSG00000254995	chr20	dexseq_prepare_annotation2.py	exon	.	+	.		28	9.30215723207625e-62	4.46150706692926e-59
ENSG00000088756.51	ENSG00000088756	chr18	dexseq_prepare_annotation2.py	exon	.	+	.	ARHGAP28	34	5.3941932277567e-61	2.50092778682893e-58
ENSG00000254485.ENSG00000196220.ENSG00000206573.110	ENSG00000254485+ENSG00000196220+ENSG00000206573	chr3	dexseq_prepare_annotation2.py	exon	.	-	.		65	1.1549863338064e-60	5.18216287642363e-58
ENSG00000100201.37	ENSG00000100201	chr22	dexseq_prepare_annotation2.py	exon	.	-	.	DDX17	25	1.59147603149596e-60	6.91745003814914e-58
ENSG00000140443.55	ENSG00000140443	chr15	dexseq_prepare_annotation2.py	exon	.	+	.	IGF1R	41	2.20495228394326e-60	9.29353979314146e-58
ENSG00000196549.49	ENSG00000196549	chr3	dexseq_prepare_annotation2.py	exon	.	+	.	MME	31	1.07179114913693e-59	4.3845714980428e-57
ENSG00000159216.45	ENSG00000159216	chr21	dexseq_prepare_annotation2.py	exon	.	-	.	RUNX1	24	1.28043413952989e-59	5.0884452704918e-57
ENSG00000150093.60	ENSG00000150093	chr10	dexseq_prepare_annotation2.py	exon	.	-	.	ITGB1	22	2.74441299226674e-59	1.06033445303995e-56
ENSG00000205133.40	ENSG00000205133	chr8	dexseq_prepare_annotation2.py	exon	.	-	.	TRIQK	25	3.83542531010037e-59	1.44180893616719e-56
ENSG00000092148.79	ENSG00000092148	chr14	dexseq_prepare_annotation2.py	exon	.	-	.	HECTD1	37	1.37611448589592e-58	5.0369411537701e-56
ENSG00000150995.88	ENSG00000150995	chr3	dexseq_prepare_annotation2.py	exon	.	+	.	ITPR1	23	2.43270175627589e-58	8.67601249436957e-56
ENSG00000214753.ENSG00000168000.ENSG00000234857.92	ENSG00000214753+ENSG00000168000+ENSG00000234857	chr11	dexseq_prepare_annotation2.py	exon	.	-	.		64	2.06834400595909e-57	7.19214919472125e-55
ENSG00000116883.ENSG00000214193.35	ENSG00000116883+ENSG00000214193	chr1	dexseq_prepare_annotation2.py	exon	.	+	.		28	4.66601993179303e-56	1.58291881051974e-53
ENSG00000140694.51	ENSG00000140694	chr16	dexseq_prepare_annotation2.py	exon	.	-	.	PARN	31	5.30602722608367e-56	1.75717934970471e-53
ENSG00000091536.101	ENSG00000091536	chr17	dexseq_prepare_annotation2.py	exon	.	+	.	MYO15A	61	9.60080170316818e-56	3.10552443928759e-53
ENSG00000177694.38	ENSG00000177694	chr3	dexseq_prepare_annotation2.py	exon	.	+	.	NAALADL2	20	1.26560399302405e-55	3.94122797370184e-53
ENSG00000167380.40	ENSG00000167380	chr19	dexseq_prepare_annotation2.py	exon	.	+	.	ZNF226	33	1.27511150202446e-55	3.94122797370184e-53
ENSG00000151612.33	ENSG00000151612	chr4	dexseq_prepare_annotation2.py	exon	.	-	.	ZNF827	26	2.78538157458036e-55	8.42214615670396e-53
ENSG00000272084.ENSG00000127481.153	ENSG00000272084+ENSG00000127481	chr1	dexseq_prepare_annotation2.py	exon	.	-	.		126	4.94734832233655e-55	1.46409931522083e-52
ENSG00000077782.100	ENSG00000077782	chr8	dexseq_prepare_annotation2.py	exon	.	-	.	FGFR1	54	2.57368533501183e-54	7.45778944264156e-52
ENSG00000158286.41	ENSG00000158286	chr1	dexseq_prepare_annotation2.py	exon	.	+	.	RNF207	29	2.63000590381588e-54	7.46545961554593e-52
ENSG00000023228.ENSG00000237580.35	ENSG00000023228+ENSG00000237580	chr2	dexseq_prepare_annotation2.py	exon	.	-	.		20	5.27848142710521e-54	1.46836796339213e-51
ENSG00000156113.68	ENSG00000156113	chr10	dexseq_prepare_annotation2.py	exon	.	-	.	KCNMA1	41	1.22282703720636e-53	3.33496103147123e-51
ENSG00000233673.ENSG00000187627.44	ENSG00000233673+ENSG00000187627	chr2	dexseq_prepare_annotation2.py	exon	.	+	.		38	1.90341220552419e-53	5.09126160896846e-51
ENSG00000007516.39	ENSG00000007516	chr16	dexseq_prepare_annotation2.py	exon	.	+	.	BAIAP3	25	2.11375028028287e-53	5.54719861291593e-51
ENSG00000134109.23	ENSG00000134109	chr3	dexseq_prepare_annotation2.py	exon	.	+	.	EDEM1	14	2.19627188764044e-53	5.65702697873904e-51
ENSG00000079102.89	ENSG00000079102	chr8	dexseq_prepare_annotation2.py	exon	.	-	.	RUNX1T1	24	2.36175852051959e-53	5.972672593074e-51
ENSG00000182774.ENSG00000214575.ENSG00000260836.80	ENSG00000182774+ENSG00000214575+ENSG00000260836	chr15	dexseq_prepare_annotation2.py	exon	.	-	.		31	2.97728120847223e-53	7.3948222015429e-51
ENSG00000126883.95	ENSG00000126883	chr9	dexseq_prepare_annotation2.py	exon	.	+	.	NUP214	30	3.65656377087864e-53	8.92265710335981e-51
ENSG00000123104.53	ENSG00000123104	chr12	dexseq_prepare_annotation2.py	exon	.	-	.	ITPR2	38	7.26683026955575e-53	1.74266107274571e-50
ENSG00000147813.46	ENSG00000147813	chr8	dexseq_prepare_annotation2.py	exon	.	-	.	NAPRT1	34	8.59593200317021e-53	2.02645454630668e-50
ENSG00000074054.71	ENSG00000074054	chr2	dexseq_prepare_annotation2.py	exon	.	-	.	CLASP1	46	1.11469471108972e-52	2.58404812275783e-50
ENSG00000150672.ENSG00000256466.95	ENSG00000150672+ENSG00000256466	chr11	dexseq_prepare_annotation2.py	exon	.	-	.		24	1.71169950288308e-52	3.9029554730493e-50
ENSG00000010322.45	ENSG00000010322	chr3	dexseq_prepare_annotation2.py	exon	.	+	.	NISCH	31	2.07461250685685e-52	4.65415892868902e-50
ENSG00000204655.30	ENSG00000204655	chr6	dexseq_prepare_annotation2.py	exon	.	+	.	MOG	20	3.59211039987445e-52	7.93058151616726e-50
ENSG00000257062.ENSG00000111700.ENSG00000134538.ENSG00000205754.ENSG00000257046.53	ENSG00000257062+ENSG00000111700+ENSG00000134538+ENSG00000205754+ENSG00000257046	chr12	dexseq_prepare_annotation2.py	exon	.	+	.		38	1.30476444852954e-51	2.83562011165584e-49
ENSG00000161010.ENSG00000197226.119	ENSG00000161010+ENSG00000197226	chr5	dexseq_prepare_annotation2.py	exon	.	-	.		49	1.56543209835232e-51	3.34978385476654e-49
ENSG00000164941.70	ENSG00000164941	chr8	dexseq_prepare_annotation2.py	exon	.	+	.	INTS8	25	1.70317203035016e-51	3.58930602577884e-49
ENSG00000147099.36	ENSG00000147099	chrX	dexseq_prepare_annotation2.py	exon	.	-	.	HDAC8	26	1.74412105225176e-51	3.62074324115967e-49
ENSG00000022840.73	ENSG00000022840	chr12	dexseq_prepare_annotation2.py	exon	.	+	.	RNF10	40	1.96558737250244e-51	3.9982064591227e-49
ENSG00000198947.115	ENSG00000198947	chrX	dexseq_prepare_annotation2.py	exon	.	-	.	DMD	39	1.98343695218539e-51	3.9982064591227e-49
ENSG00000067248.35	ENSG00000067248	chr5	dexseq_prepare_annotation2.py	exon	.	-	.	DHX29	30	2.7451835711575e-51	5.45467975588994e-49
ENSG00000207112.ENSG00000210825.ENSG00000239195.ENSG00000207145.ENSG00000166012.ENSG00000207304.ENSG00000206834.ENSG00000221170.ENSG00000206799.74	ENSG00000207112+ENSG00000210825+ENSG00000239195+ENSG00000207145+ENSG00000166012+ENSG00000207304+ENSG00000206834+ENSG00000221170+ENSG00000206799	chr11	dexseq_prepare_annotation2.py	exon	.	-	.		49	6.62594944339157e-51	1.29803282828357e-48
ENSG00000212091.ENSG00000144061.44	ENSG00000212091+ENSG00000144061	chr2	dexseq_prepare_annotation2.py	exon	.	-	.		25	1.39432044861648e-50	2.69355598886202e-48
ENSG00000005884.31	ENSG00000005884	chr17	dexseq_prepare_annotation2.py	exon	.	+	.	ITGA3	19	3.76694557163984e-50	7.17732136382719e-48
ENSG00000163803.69	ENSG00000163803	chr2	dexseq_prepare_annotation2.py	exon	.	+	.	PLB1	34	4.18636246237465e-50	7.86866425529311e-48
ENSG00000166313.50	ENSG00000166313	chr11	dexseq_prepare_annotation2.py	exon	.	-	.	APBB1	45	1.13067644450176e-49	2.09687715554333e-47
ENSG00000118515.80	ENSG00000118515	chr6	dexseq_prepare_annotation2.py	exon	.	-	.	SGK1	52	2.14053071216338e-49	3.91745285203691e-47
ENSG00000255103.ENSG00000127603.104	ENSG00000255103+ENSG00000127603	chr1	dexseq_prepare_annotation2.py	exon	.	+	.		26	2.32203338368449e-49	4.19443666671007e-47
ENSG00000142512.33	ENSG00000142512	chr19	dexseq_prepare_annotation2.py	exon	.	-	.	SIGLEC10	26	3.80572047342757e-49	6.78638026473129e-47
ENSG00000125170.47	ENSG00000125170	chr16	dexseq_prepare_annotation2.py	exon	.	-	.	DOK4	20	5.38639715853911e-49	9.48346811115449e-47
ENSG00000146648.41	ENSG00000146648	chr7	dexseq_prepare_annotation2.py	exon	.	+	.	EGFR	26	1.06120615464925e-48	1.84503955062706e-46
ENSG00000077549.29	ENSG00000077549	chr1	dexseq_prepare_annotation2.py	exon	.	-	.	CAPZB	24	1.55237195463638e-48	2.66567179222685e-46
ENSG00000104419.71	ENSG00000104419	chr8	dexseq_prepare_annotation2.py	exon	.	-	.	NDRG1	65	6.37001146197781e-48	1.08049377347133e-45
ENSG00000197102.99	ENSG00000197102	chr14	dexseq_prepare_annotation2.py	exon	.	+	.	DYNC1H1	50	6.58127582561987e-48	1.1028791019102e-45
ENSG00000012061.30	ENSG00000012061	chr19	dexseq_prepare_annotation2.py	exon	.	-	.	ERCC1	24	8.13617280338155e-48	1.34721461335993e-45
ENSG00000163491.62	ENSG00000163491	chr3	dexseq_prepare_annotation2.py	exon	.	-	.	NEK10	43	1.51153547806821e-47	2.4734055252295e-45
ENSG00000175203.70	ENSG00000175203	chr12	dexseq_prepare_annotation2.py	exon	.	-	.	DCTN2	24	1.53825359243072e-47	2.4878568857115e-45
ENSG00000068878.66	ENSG00000068878	chr2	dexseq_prepare_annotation2.py	exon	.	-	.	PSME4	19	1.90428448910941e-47	3.04444746655435e-45
ENSG00000221983.24	ENSG00000221983	chr19	dexseq_prepare_annotation2.py	exon	.	+	.	UBA52	12	2.57820619577978e-47	4.07503067921601e-45
ENSG00000223745.70	ENSG00000223745	chr1	dexseq_prepare_annotation2.py	exon	.	-	.	RP4-717I23.3	52	3.5965008292256e-47	5.6206438240111e-45
ENSG00000095564.45	ENSG00000095564	chr10	dexseq_prepare_annotation2.py	exon	.	+	.	BTAF1	32	4.99920329052602e-47	7.7004364132037e-45
ENSG00000181666.64	ENSG00000181666	chr19	dexseq_prepare_annotation2.py	exon	.	+	.	HKR1	42	5.03803086923242e-47	7.7004364132037e-45
ENSG00000266967.ENSG00000267060.ENSG00000108825.91	ENSG00000266967+ENSG00000267060+ENSG00000108825	chr17	dexseq_prepare_annotation2.py	exon	.	-	.		41	6.91753154381081e-47	1.04582550263983e-44
ENSG00000123213.32	ENSG00000123213	chr5	dexseq_prepare_annotation2.py	exon	.	+	.	NLN	24	1.17956478480677e-46	1.76414694536316e-44
ENSG00000196504.36	ENSG00000196504	chr2	dexseq_prepare_annotation2.py	exon	.	-	.	PRPF40A	29	1.28858148867452e-46	1.90668935382701e-44
ENSG00000144426.ENSG00000204196.60	ENSG00000144426+ENSG00000204196	chr2	dexseq_prepare_annotation2.py	exon	.	+	.		37	5.08700608223386e-46	7.44791237871481e-44
ENSG00000010327.67	ENSG00000010327	chr3	dexseq_prepare_annotation2.py	exon	.	+	.	STAB1	26	5.23689218657343e-46	7.58749306490102e-44
ENSG00000005801.ENSG00000263365.69	ENSG00000005801+ENSG00000263365	chr11	dexseq_prepare_annotation2.py	exon	.	-	.		16	7.40786416296251e-46	1.06222662518191e-43
ENSG00000221978.56	ENSG00000221978	chr1	dexseq_prepare_annotation2.py	exon	.	-	.	CCNL2	18	7.6237742018721e-46	1.0820313813657e-43
ENSG00000156873.ENSG00000260899.ENSG00000080603.83	ENSG00000156873+ENSG00000260899+ENSG00000080603	chr16	dexseq_prepare_annotation2.py	exon	.	+	.		25	1.20335981493163e-45	1.69065976423071e-43
ENSG00000159674.51	ENSG00000159674	chr4	dexseq_prepare_annotation2.py	exon	.	-	.	SPON2	28	1.22028765822752e-45	1.69729810382866e-43
ENSG00000166535.41	ENSG00000166535	chr12	dexseq_prepare_annotation2.py	exon	.	+	.	A2ML1	28	1.31697768630506e-45	1.8136477860215e-43
ENSG00000114374.53	ENSG00000114374	chrY	dexseq_prepare_annotation2.py	exon	.	+	.	USP9Y	36	1.50413966744238e-45	2.05108614063295e-43
ENSG00000232732.49	ENSG00000232732	chr2	dexseq_prepare_annotation2.py	exon	.	-	.	AC073043.1	41	1.56364793906916e-45	2.11153195966146e-43
ENSG00000103671.28	ENSG00000103671	chr15	dexseq_prepare_annotation2.py	exon	.	+	.	TRIP4	14	1.81357819443467e-45	2.42548645253767e-43
ENSG00000181090.64	ENSG00000181090	chr9	dexseq_prepare_annotation2.py	exon	.	+	.	EHMT1	14	1.91704545740501e-45	2.53944621590917e-43
ENSG00000153048.35	ENSG00000153048	chr16	dexseq_prepare_annotation2.py	exon	.	-	.	CARHSP1	22	2.77780277256141e-45	3.61732727525746e-43
ENSG00000188897.78	ENSG00000188897	chr16	dexseq_prepare_annotation2.py	exon	.	-	.	CTD-3088G3.8	26	2.78275949710654e-45	3.61732727525746e-43
ENSG00000175287.ENSG00000095319.ENSG00000251184.106	ENSG00000175287+ENSG00000095319+ENSG00000251184	chr9	dexseq_prepare_annotation2.py	exon	.	+	.		32	7.32668654933863e-45	9.43582251988435e-43
ENSG00000177239.47	ENSG00000177239	chr9	dexseq_prepare_annotation2.py	exon	.	+	.	MAN1B1	23	1.37306611730303e-44	1.75210794729981e-42
ENSG00000177830.74	ENSG00000177830	chr11	dexseq_prepare_annotation2.py	exon	.	-	.	CHID1	48	1.72426097966165e-44	2.18024963328308e-42
ENSG00000048740.27	ENSG00000048740	chr10	dexseq_prepare_annotation2.py	exon	.	+	.	CELF2	14	3.73348280803063e-44	4.67828940332414e-42
ENSG00000260391.ENSG00000160145.110	ENSG00000260391+ENSG00000160145	chr3	dexseq_prepare_annotation2.py	exon	.	+	.		65	7.48302872126525e-44	9.29298629322128e-42
ENSG00000240207.ENSG00000118855.66	ENSG00000240207+ENSG00000118855	chr3	dexseq_prepare_annotation2.py	exon	.	+	.		51	9.13071031294828e-44	1.12388539595396e-41
ENSG00000215298.ENSG00000147454.29	ENSG00000215298+ENSG00000147454	chr8	dexseq_prepare_annotation2.py	exon	.	+	.		19	1.04078444263234e-43	1.26984831689239e-41
ENSG00000175224.87	ENSG00000175224	chr11	dexseq_prepare_annotation2.py	exon	.	+	.	ATG13	32	1.05023076706878e-43	1.27023128166606e-41
ENSG00000059573.24	ENSG00000059573	chr10	dexseq_prepare_annotation2.py	exon	.	-	.	ALDH18A1	21	1.17350264134879e-43	1.40709036538968e-41
ENSG00000131558.68	ENSG00000131558	chr7	dexseq_prepare_annotation2.py	exon	.	+	.	EXOC4	48	2.68188734916116e-43	3.18823684952843e-41
ENSG00000168314.33	ENSG00000168314	chr3	dexseq_prepare_annotation2.py	exon	.	+	.	MOBP	21	3.36369741731482e-43	3.96488706588405e-41
ENSG00000245937.30	ENSG00000245937	chr5	dexseq_prepare_annotation2.py	exon	.	-	.	CTC-228N24.3	29	4.38912265921807e-43	5.13010983756842e-41
ENSG00000012504.24	ENSG00000012504	chr12	dexseq_prepare_annotation2.py	exon	.	+	.	NR1H4	17	6.02725036527444e-43	6.98608544421685e-41
ENSG00000148343.46	ENSG00000148343	chr9	dexseq_prepare_annotation2.py	exon	.	+	.	FAM73B	36	8.35039429696812e-43	9.59881275012642e-41
ENSG00000126005.ENSG00000088298.ENSG00000261582.ENSG00000242372.60	ENSG00000126005+ENSG00000088298+ENSG00000261582+ENSG00000242372	chr20	dexseq_prepare_annotation2.py	exon	.	-	.		39	9.11045220114987e-43	1.0386662267688e-40
ENSG00000085276.54	ENSG00000085276	chr3	dexseq_prepare_annotation2.py	exon	.	-	.	MECOM	15	9.3073538500064e-43	1.05248768048568e-40
ENSG00000241015.ENSG00000160336.26	ENSG00000241015+ENSG00000160336	chr19	dexseq_prepare_annotation2.py	exon	.	+	.		19	1.06560562764512e-42	1.19528295765452e-40
ENSG00000179818.ENSG00000244617.128	ENSG00000179818+ENSG00000244617	chr2	dexseq_prepare_annotation2.py	exon	.	-	.		66	1.1412361275403e-42	1.26987626383665e-40
ENSG00000168137.81	ENSG00000168137	chr3	dexseq_prepare_annotation2.py	exon	.	+	.	SETD5	26	1.60437005974886e-42	1.77104628262277e-40
ENSG00000198632.ENSG00000174368.32	ENSG00000198632+ENSG00000174368	chr7	dexseq_prepare_annotation2.py	exon	.	-	.		24	2.13613152460346e-42	2.3394845177724e-40
ENSG00000100949.67	ENSG00000100949	chr14	dexseq_prepare_annotation2.py	exon	.	-	.	RABGGTA	35	2.27248767422767e-42	2.46937742662755e-40
ENSG00000025434.75	ENSG00000025434	chr11	dexseq_prepare_annotation2.py	exon	.	+	.	NR1H3	22	2.76421992588019e-42	2.98042906581919e-40
ENSG00000123384.69	ENSG00000123384	chr12	dexseq_prepare_annotation2.py	exon	.	+	.	LRP1	33	5.28365877610509e-42	5.65310845514198e-40
ENSG00000001631.ENSG00000243107.67	ENSG00000001631+ENSG00000243107	chr7	dexseq_prepare_annotation2.py	exon	.	-	.		51	5.68913311669678e-42	6.04046965802561e-40
ENSG00000159217.ENSG00000264552.21	ENSG00000159217+ENSG00000264552	chr17	dexseq_prepare_annotation2.py	exon	.	+	.		10	1.06637134843084e-41	1.12364841555489e-39
ENSG00000129084.ENSG00000256206.ENSG00000129083.99	ENSG00000129084+ENSG00000256206+ENSG00000129083	chr11	dexseq_prepare_annotation2.py	exon	.	-	.		44	1.69340616331321e-41	1.77094634026492e-39
ENSG00000177542.58	ENSG00000177542	chr11	dexseq_prepare_annotation2.py	exon	.	-	.	SLC25A22	30	2.76794919683488e-41	2.87308995364002e-39
ENSG00000151655.30	ENSG00000151655	chr10	dexseq_prepare_annotation2.py	exon	.	+	.	ITIH2	22	3.428937183852e-41	3.53282128075536e-39
ENSG00000131018.244	ENSG00000131018	chr6	dexseq_prepare_annotation2.py	exon	.	-	.	SYNE1	103	3.66245007521325e-41	3.74566309530449e-39
ENSG00000254634.ENSG00000183336.ENSG00000261740.32	ENSG00000254634+ENSG00000183336+ENSG00000261740	chr16	dexseq_prepare_annotation2.py	exon	.	-	.		15	4.23992633166361e-41	4.30460841949702e-39
ENSG00000104490.71	ENSG00000104490	chr8	dexseq_prepare_annotation2.py	exon	.	-	.	NCALD	51	4.50580775502485e-41	4.54139710613338e-39
ENSG00000119650.ENSG00000119685.ENSG00000119686.142	ENSG00000119650+ENSG00000119685+ENSG00000119686	chr14	dexseq_prepare_annotation2.py	exon	.	+	.		47	4.80203603186755e-41	4.80514526383063e-39
ENSG00000018189.43	ENSG00000018189	chr4	dexseq_prepare_annotation2.py	exon	.	+	.	RUFY3	30	1.05211840553589e-40	1.04527963589991e-38
ENSG00000105135.32	ENSG00000105135	chr19	dexseq_prepare_annotation2.py	exon	.	-	.	ILVBL	30	1.34501480969755e-40	1.32679510553782e-38
ENSG00000065357.135	ENSG00000065357	chr12	dexseq_prepare_annotation2.py	exon	.	+	.	DGKA	29	2.14630474215685e-40	2.10232060976477e-38
ENSG00000168026.69	ENSG00000168026	chr3	dexseq_prepare_annotation2.py	exon	.	+	.	TTC21A	32	2.31394725919682e-40	2.25067779217962e-38
ENSG00000148700.55	ENSG00000148700	chr10	dexseq_prepare_annotation2.py	exon	.	+	.	ADD3	37	2.37714466131026e-40	2.2960906315392e-38
ENSG00000085999.34	ENSG00000085999	chr1	dexseq_prepare_annotation2.py	exon	.	+	.	RAD54L	27	3.84905744652155e-40	3.69217517404609e-38
ENSG00000207945.ENSG00000100124.34	ENSG00000207945+ENSG00000100124	chr22	dexseq_prepare_annotation2.py	exon	.	-	.		12	6.4040514836443e-40	6.10095562232936e-38
ENSG00000137877.58	ENSG00000137877	chr15	dexseq_prepare_annotation2.py	exon	.	-	.	SPTBN5	50	8.54457716639278e-40	8.08479753791545e-38
ENSG00000170266.ENSG00000188167.54	ENSG00000170266+ENSG00000188167	chr3	dexseq_prepare_annotation2.py	exon	.	-	.		36	9.8562951965974e-40	9.26291958712657e-38
ENSG00000173406.ENSG00000162600.75	ENSG00000173406+ENSG00000162600	chr1	dexseq_prepare_annotation2.py	exon	.	-	.		54	1.37504672003316e-39	1.28359227039874e-37
ENSG00000156261.28	ENSG00000156261	chr21	dexseq_prepare_annotation2.py	exon	.	-	.	CCT8	16	2.60733891217155e-39	2.41769846195961e-37
ENSG00000079215.33	ENSG00000079215	chr5	dexseq_prepare_annotation2.py	exon	.	+	.	SLC1A3	18	4.24474292012927e-39	3.90994233616411e-37
ENSG00000023191.67	ENSG00000023191	chr11	dexseq_prepare_annotation2.py	exon	.	-	.	RNH1	9	4.38640692106129e-39	4.01385091217378e-37
ENSG00000177483.ENSG00000124831.50	ENSG00000177483+ENSG00000124831	chr2	dexseq_prepare_annotation2.py	exon	.	+	.		20	5.08590782747424e-39	4.62352235113328e-37
ENSG00000140853.106	ENSG00000140853	chr16	dexseq_prepare_annotation2.py	exon	.	+	.	NLRC5	29	5.44298754877229e-39	4.91600739064115e-37
ENSG00000120549.40	ENSG00000120549	chr10	dexseq_prepare_annotation2.py	exon	.	+	.	KIAA1217	26	6.87337927408805e-39	6.16786014988973e-37
ENSG00000239306.ENSG00000173933.ENSG00000248643.ENSG00000258297.60	ENSG00000239306+ENSG00000173933+ENSG00000248643+ENSG00000258297	chr11	dexseq_prepare_annotation2.py	exon	.	+	.		40	1.12915073911288e-38	1.00675369425134e-36
ENSG00000012983.43	ENSG00000012983	chr14	dexseq_prepare_annotation2.py	exon	.	-	.	MAP4K5	20	1.49611904913536e-38	1.32544712448559e-36
ENSG00000050438.37	ENSG00000050438	chr12	dexseq_prepare_annotation2.py	exon	.	+	.	SLC4A8	18	1.58141363033523e-38	1.39214444204637e-36
ENSG00000108309.26	ENSG00000108309	chr17	dexseq_prepare_annotation2.py	exon	.	+	.	RUNDC3A	22	1.65393182109082e-38	1.44682627041209e-36
ENSG00000102897.25	ENSG00000102897	chr16	dexseq_prepare_annotation2.py	exon	.	+	.	LYRM1	16	1.67474521823986e-38	1.45587695253114e-36
ENSG00000104324.24	ENSG00000104324	chr8	dexseq_prepare_annotation2.py	exon	.	+	.	CPQ	20	3.00119108571074e-38	2.59276812491619e-36
ENSG00000140955.28	ENSG00000140955	chr16	dexseq_prepare_annotation2.py	exon	.	+	.	ADAD2	27	3.09383741811815e-38	2.65630769435836e-36
ENSG00000162572.31	ENSG00000162572	chr1	dexseq_prepare_annotation2.py	exon	.	+	.	SCNN1D	20	3.92110031972127e-38	3.34592542006154e-36
ENSG00000062485.ENSG00000257727.ENSG00000135473.ENSG00000144785.168	ENSG00000062485+ENSG00000257727+ENSG00000135473+ENSG00000144785	chr12	dexseq_prepare_annotation2.py	exon	.	-	.		32	6.15051512468914e-38	5.21631188227447e-36
ENSG00000168259.35	ENSG00000168259	chr17	dexseq_prepare_annotation2.py	exon	.	-	.	DNAJC7	16	8.259445941856e-38	6.96246264274395e-36
ENSG00000221968.44	ENSG00000221968	chr11	dexseq_prepare_annotation2.py	exon	.	-	.	FADS3	21	1.12030094223485e-37	9.38690711177384e-36
ENSG00000257225.ENSG00000134283.54	ENSG00000257225+ENSG00000134283	chr12	dexseq_prepare_annotation2.py	exon	.	+	.		17	2.12157455021533e-37	1.76700481550569e-35
ENSG00000175216.68	ENSG00000175216	chr11	dexseq_prepare_annotation2.py	exon	.	-	.	CKAP5	28	2.48710042777496e-37	2.05911189582869e-35
ENSG00000175221.32	ENSG00000175221	chr19	dexseq_prepare_annotation2.py	exon	.	-	.	MED16	13	3.10542858549933e-37	2.55582285181717e-35
ENSG00000215021.ENSG00000238795.45	ENSG00000215021+ENSG00000238795	chr12	dexseq_prepare_annotation2.py	exon	.	-	.		25	3.76249120004992e-37	3.07838177067614e-35
ENSG00000155363.60	ENSG00000155363	chr1	dexseq_prepare_annotation2.py	exon	.	+	.	MOV10	16	5.10418160851442e-37	4.15169953174427e-35
ENSG00000111731.51	ENSG00000111731	chr12	dexseq_prepare_annotation2.py	exon	.	-	.	C2CD5	15	5.15077819875667e-37	4.16524267247131e-35
ENSG00000148120.64	ENSG00000148120	chr9	dexseq_prepare_annotation2.py	exon	.	+	.	C9orf3	36	5.35729102414588e-37	4.30720004941301e-35
ENSG00000150712.26	ENSG00000150712	chr5	dexseq_prepare_annotation2.py	exon	.	-	.	MTMR12	21	7.47583642798293e-37	5.97594303889739e-35
ENSG00000100427.27	ENSG00000100427	chr22	dexseq_prepare_annotation2.py	exon	.	-	.	MLC1	21	8.35307021691034e-37	6.63902020840034e-35
ENSG00000127329.56	ENSG00000127329	chr12	dexseq_prepare_annotation2.py	exon	.	-	.	PTPRB	24	8.87020532331598e-37	7.00998215011375e-35
ENSG00000254615.ENSG00000164830.49	ENSG00000254615+ENSG00000164830	chr8	dexseq_prepare_annotation2.py	exon	.	+	.		36	1.0549898397932e-36	8.29031281451049e-35
ENSG00000021762.60	ENSG00000021762	chr11	dexseq_prepare_annotation2.py	exon	.	-	.	OSBPL5	35	1.08488957756956e-36	8.47737591821066e-35
ENSG00000103343.ENSG00000103351.ENSG00000263212.ENSG00000262621.ENSG00000122390.139	ENSG00000103343+ENSG00000103351+ENSG00000263212+ENSG00000262621+ENSG00000122390	chr16	dexseq_prepare_annotation2.py	exon	.	+	.		71	1.28715965316522e-36	1.00017338636174e-34
ENSG00000196498.78	ENSG00000196498	chr12	dexseq_prepare_annotation2.py	exon	.	-	.	NCOR2	30	1.29732373189378e-36	1.00247087705059e-34
ENSG00000162825.103	ENSG00000162825	chr1	dexseq_prepare_annotation2.py	exon	.	+	.	NBPF8	48	1.51765040606314e-36	1.1662430661841e-34
ENSG00000221988.ENSG00000258388.ENSG00000241404.69	ENSG00000221988+ENSG00000258388+ENSG00000241404	chr6	dexseq_prepare_annotation2.py	exon	.	+	.		11	1.53168254498229e-36	1.17055892956916e-34
ENSG00000170448.33	ENSG00000170448	chr4	dexseq_prepare_annotation2.py	exon	.	-	.	NFXL1	27	1.68241942970529e-36	1.27873070206398e-34
ENSG00000105737.28	ENSG00000105737	chr19	dexseq_prepare_annotation2.py	exon	.	-	.	GRIK5	18	1.87317838214924e-36	1.4159803324627e-34
ENSG00000113649.35	ENSG00000113649	chr5	dexseq_prepare_annotation2.py	exon	.	+	.	TCERG1	33	1.90000715517616e-36	1.42849727142406e-34
ENSG00000254553.ENSG00000273274.ENSG00000160062.16	ENSG00000254553+ENSG00000273274+ENSG00000160062	chr1	dexseq_prepare_annotation2.py	exon	.	+	.		14	2.26905700024488e-36	1.69679106539818e-34
ENSG00000059769.ENSG00000244115.ENSG00000242616.15	ENSG00000059769+ENSG00000244115+ENSG00000242616	chr9	dexseq_prepare_annotation2.py	exon	.	+	.		10	2.38659513403323e-36	1.77514180316943e-34
ENSG00000170421.48	ENSG00000170421	chr12	dexseq_prepare_annotation2.py	exon	.	-	.	KRT8	33	2.80476863743254e-36	2.07508122223666e-34
ENSG00000162878.28	ENSG00000162878	chr2	dexseq_prepare_annotation2.py	exon	.	+	.	PKDCC	22	3.30981138198186e-36	2.43577600592517e-34
ENSG00000135636.46	ENSG00000135636	chr2	dexseq_prepare_annotation2.py	exon	.	+	.	DYSF	40	3.6361115496619e-36	2.64918407108821e-34
ENSG00000196235.ENSG00000213922.19	ENSG00000196235+ENSG00000213922	chr19	dexseq_prepare_annotation2.py	exon	.	+	.		10	3.64982165013845e-36	2.64918407108821e-34
ENSG00000105063.ENSG00000180089.47	ENSG00000105063+ENSG00000180089	chr19	dexseq_prepare_annotation2.py	exon	.	-	.		23	3.6569368153637e-36	2.64918407108821e-34
ENSG00000137500.48	ENSG00000137500	chr11	dexseq_prepare_annotation2.py	exon	.	-	.	CCDC90B	33	4.00495308906775e-36	2.88626386092453e-34
ENSG00000175061.68	ENSG00000175061	chr17	dexseq_prepare_annotation2.py	exon	.	+	.	FAM211A-AS1	36	6.64326034610521e-36	4.76294371927718e-34
ENSG00000006025.45	ENSG00000006025	chr17	dexseq_prepare_annotation2.py	exon	.	-	.	OSBPL7	20	7.13155416053893e-36	5.08680958045825e-34
ENSG00000178149.44	ENSG00000178149	chr3	dexseq_prepare_annotation2.py	exon	.	-	.	DALRD3	29	9.85400154526817e-36	6.99282181087423e-34
ENSG00000064201.43	ENSG00000064201	chr11	dexseq_prepare_annotation2.py	exon	.	+	.	TSPAN32	17	1.05446807283712e-35	7.44497280461498e-34
ENSG00000167543.35	ENSG00000167543	chr17	dexseq_prepare_annotation2.py	exon	.	+	.	TP53I13	20	1.39671572490242e-35	9.81157526144839e-34
ENSG00000092201.40	ENSG00000092201	chr14	dexseq_prepare_annotation2.py	exon	.	-	.	SUPT16H	20	1.6533532652865e-35	1.15560254104874e-33
ENSG00000082126.46	ENSG00000082126	chr2	dexseq_prepare_annotation2.py	exon	.	-	.	MPP4	29	1.74605708002582e-35	1.21429539630396e-33
ENSG00000213908.17	ENSG00000213908	chr19	dexseq_prepare_annotation2.py	exon	.	-	.	CYP2A7P1	11	1.94133705639702e-35	1.34338592624011e-33
ENSG00000177697.50	ENSG00000177697	chr11	dexseq_prepare_annotation2.py	exon	.	+	.	CD151	23	1.96720400092935e-35	1.35454655687754e-33
ENSG00000141140.90	ENSG00000141140	chr17	dexseq_prepare_annotation2.py	exon	.	-	.	MYO19	40	2.01851653524622e-35	1.38171080235387e-33
ENSG00000215428.ENSG00000148357.71	ENSG00000215428+ENSG00000148357	chr9	dexseq_prepare_annotation2.py	exon	.	+	.		39	2.02652242203027e-35	1.38171080235387e-33
ENSG00000175701.12	ENSG00000175701	chr2	dexseq_prepare_annotation2.py	exon	.	-	.	LINC00116	10	2.04204280206972e-35	1.3855011382433e-33
ENSG00000100453.10	ENSG00000100453	chr14	dexseq_prepare_annotation2.py	exon	.	-	.	GZMB	10	2.08887111002023e-35	1.41039360530443e-33
ENSG00000177463.36	ENSG00000177463	chr3	dexseq_prepare_annotation2.py	exon	.	+	.	NR2C2	17	3.08804712208716e-35	2.07495881261403e-33
ENSG00000147996.78	ENSG00000147996	chr9	dexseq_prepare_annotation2.py	exon	.	-	.	CBWD5	33	3.24618861513703e-35	2.17073256961254e-33
ENSG00000138594.26	ENSG00000138594	chr15	dexseq_prepare_annotation2.py	exon	.	+	.	TMOD3	20	3.70771880290377e-35	2.46749573347313e-33
ENSG00000145348.67	ENSG00000145348	chr4	dexseq_prepare_annotation2.py	exon	.	-	.	TBCK	41	4.10696869890029e-35	2.72018226823829e-33
ENSG00000148341.40	ENSG00000148341	chr9	dexseq_prepare_annotation2.py	exon	.	-	.	SH3GLB2	27	4.65316863134001e-35	3.06734229826105e-33
ENSG00000085760.40	ENSG00000085760	chr2	dexseq_prepare_annotation2.py	exon	.	-	.	MTIF2	25	6.28114801375616e-35	4.12096640204408e-33
ENSG00000173846.28	ENSG00000173846	chr1	dexseq_prepare_annotation2.py	exon	.	+	.	PLK3	21	6.53710463774707e-35	4.26876001908094e-33
ENSG00000143702.73	ENSG00000143702	chr1	dexseq_prepare_annotation2.py	exon	.	-	.	CEP170	40	8.0977334681828e-35	5.26314835555862e-33
ENSG00000118898.34	ENSG00000118898	chr16	dexseq_prepare_annotation2.py	exon	.	-	.	PPL	16	8.67779494025856e-35	5.61392789879332e-33
ENSG00000115464.45	ENSG00000115464	chr2	dexseq_prepare_annotation2.py	exon	.	-	.	USP34	17	8.90196075264136e-35	5.73228574576337e-33
ENSG00000175213.13	ENSG00000175213	chr11	dexseq_prepare_annotation2.py	exon	.	+	.	ZNF408	9	1.09394850386916e-34	7.01185702318716e-33
ENSG00000010438.20	ENSG00000010438	chr9	dexseq_prepare_annotation2.py	exon	.	+	.	PRSS3	15	1.51056808783022e-34	9.63784015304155e-33
ENSG00000118454.17	ENSG00000118454	chr1	dexseq_prepare_annotation2.py	exon	.	-	.	ANKRD13C	17	1.52604642025079e-34	9.69213683071608e-33
ENSG00000196547.99	ENSG00000196547	chr15	dexseq_prepare_annotation2.py	exon	.	+	.	MAN2A2	31	1.7427000065281e-34	1.10178247230906e-32
ENSG00000177156.26	ENSG00000177156	chr11	dexseq_prepare_annotation2.py	exon	.	+	.	TALDO1	20	1.91127028189264e-34	1.20288951813777e-32
ENSG00000083838.22	ENSG00000083838	chr19	dexseq_prepare_annotation2.py	exon	.	+	.	ZNF446	6	1.9725005590502e-34	1.23583379620852e-32
ENSG00000075151.24	ENSG00000075151	chr1	dexseq_prepare_annotation2.py	exon	.	-	.	EIF4G3	6	1.99802473836753e-34	1.24621193210556e-32
ENSG00000067225.62	ENSG00000067225	chr15	dexseq_prepare_annotation2.py	exon	.	-	.	PKM	40	2.09909851517884e-34	1.30340898426886e-32
ENSG00000185989.27	ENSG00000185989	chr13	dexseq_prepare_annotation2.py	exon	.	-	.	RASA3	21	2.69677973606473e-34	1.66708930439664e-32
ENSG00000172638.43	ENSG00000172638	chr11	dexseq_prepare_annotation2.py	exon	.	-	.	EFEMP2	17	3.12438655854345e-34	1.92288020543278e-32
ENSG00000088538.52	ENSG00000088538	chr3	dexseq_prepare_annotation2.py	exon	.	+	.	DOCK3	38	3.56145995238532e-34	2.18221790650782e-32
ENSG00000167178.31	ENSG00000167178	chr15	dexseq_prepare_annotation2.py	exon	.	+	.	ISLR2	26	4.05925690226503e-34	2.4763247479651e-32
ENSG00000132694.37	ENSG00000132694	chr1	dexseq_prepare_annotation2.py	exon	.	-	.	ARHGEF11	26	4.08446472384025e-34	2.48082182724428e-32
ENSG00000055609.26	ENSG00000055609	chr7	dexseq_prepare_annotation2.py	exon	.	-	.	KMT2C	20	4.52339289311179e-34	2.7354726847953e-32
ENSG00000181381.73	ENSG00000181381	chr4	dexseq_prepare_annotation2.py	exon	.	-	.	DDX60L	21	4.85857955656889e-34	2.9254538117886e-32
ENSG00000023839.35	ENSG00000023839	chr10	dexseq_prepare_annotation2.py	exon	.	+	.	ABCC2	27	4.90801196863495e-34	2.94248010654067e-32
ENSG00000189091.52	ENSG00000189091	chr16	dexseq_prepare_annotation2.py	exon	.	+	.	SF3B3	20	5.02115553707081e-34	2.99739280536987e-32
ENSG00000173890.ENSG00000242583.20	ENSG00000173890+ENSG00000242583	chr3	dexseq_prepare_annotation2.py	exon	.	+	.		16	5.36279885731798e-34	3.18765680796734e-32
ENSG00000023287.48	ENSG00000023287	chr8	dexseq_prepare_annotation2.py	exon	.	-	.	RB1CC1	20	6.04641075262085e-34	3.5787032833278e-32
ENSG00000141086.ENSG00000205220.ENSG00000261884.54	ENSG00000141086+ENSG00000205220+ENSG00000261884	chr16	dexseq_prepare_annotation2.py	exon	.	-	.		39	6.26461213758186e-34	3.6921394161706e-32
ENSG00000255339.ENSG00000075826.ENSG00000166136.84	ENSG00000255339+ENSG00000075826+ENSG00000166136	chr10	dexseq_prepare_annotation2.py	exon	.	-	.		42	6.42525464806488e-34	3.77083826582002e-32
ENSG00000114480.26	ENSG00000114480	chr3	dexseq_prepare_annotation2.py	exon	.	-	.	GBE1	14	1.04881132484215e-33	6.12937677194516e-32
ENSG00000104980.35	ENSG00000104980	chr19	dexseq_prepare_annotation2.py	exon	.	-	.	TIMM44	22	1.14701089788099e-33	6.67521948896515e-32
ENSG00000149187.53	ENSG00000149187	chr11	dexseq_prepare_annotation2.py	exon	.	-	.	CELF1	37	1.19050354159964e-33	6.89946406671226e-32
ENSG00000118308.67	ENSG00000118308	chr12	dexseq_prepare_annotation2.py	exon	.	+	.	LRMP	45	1.2337197046284e-33	7.12025202144247e-32
ENSG00000066739.54	ENSG00000066739	chr14	dexseq_prepare_annotation2.py	exon	.	-	.	ATG2B	31	2.35657145086194e-33	1.35444431033218e-31
ENSG00000125520.ENSG00000273047.ENSG00000273154.ENSG00000197114.ENSG00000203896.89	ENSG00000125520+ENSG00000273047+ENSG00000273154+ENSG00000197114+ENSG00000203896	chr20	dexseq_prepare_annotation2.py	exon	.	+	.		30	2.83979413953016e-33	1.62546076900103e-31
ENSG00000268400.ENSG00000229833.ENSG00000076944.68	ENSG00000268400+ENSG00000229833+ENSG00000076944	chr19	dexseq_prepare_annotation2.py	exon	.	+	.		22	3.63815589209228e-33	2.07389796324228e-31
ENSG00000225697.70	ENSG00000225697	chr3	dexseq_prepare_annotation2.py	exon	.	-	.	SLC26A6	40	4.20346611353194e-33	2.38636776216799e-31
ENSG00000080823.99	ENSG00000080823	chr14	dexseq_prepare_annotation2.py	exon	.	-	.	MOK	31	4.79777779710207e-33	2.71269477154036e-31
ENSG00000197905.28	ENSG00000197905	chr12	dexseq_prepare_annotation2.py	exon	.	+	.	TEAD4	22	5.22092407883907e-33	2.93999323937541e-31
ENSG00000214021.ENSG00000241553.ENSG00000250151.104	ENSG00000214021+ENSG00000241553+ENSG00000250151	chr3	dexseq_prepare_annotation2.py	exon	.	+	.		37	6.0436929318901e-33	3.38958568506691e-31
ENSG00000123607.45	ENSG00000123607	chr2	dexseq_prepare_annotation2.py	exon	.	-	.	TTC21B	30	6.6652385709977e-33	3.72316479052237e-31
ENSG00000196337.ENSG00000225950.26	ENSG00000196337+ENSG00000225950	chr19	dexseq_prepare_annotation2.py	exon	.	-	.		15	7.05263986562084e-33	3.92380671563681e-31
ENSG00000257108.ENSG00000007541.52	ENSG00000257108+ENSG00000007541	chr16	dexseq_prepare_annotation2.py	exon	.	+	.		28	7.11600940026382e-33	3.94328983060834e-31
ENSG00000160218.46	ENSG00000160218	chr21	dexseq_prepare_annotation2.py	exon	.	+	.	TRAPPC10	31	8.52025558968307e-33	4.70270773797229e-31
ENSG00000141971.ENSG00000269640.57	ENSG00000141971+ENSG00000269640	chr19	dexseq_prepare_annotation2.py	exon	.	+	.		25	9.81267780562552e-33	5.39464567582788e-31
ENSG00000066813.59	ENSG00000066813	chr16	dexseq_prepare_annotation2.py	exon	.	-	.	ACSM2B	23	1.00195426139864e-32	5.48668575661168e-31
ENSG00000114416.58	ENSG00000114416	chr3	dexseq_prepare_annotation2.py	exon	.	+	.	FXR1	49	1.15853358158094e-32	6.31923277890561e-31
ENSG00000004399.59	ENSG00000004399	chr3	dexseq_prepare_annotation2.py	exon	.	-	.	PLXND1	15	1.17679455484793e-32	6.39376385288276e-31
ENSG00000268614.ENSG00000090674.ENSG00000032444.122	ENSG00000268614+ENSG00000090674+ENSG00000032444	chr19	dexseq_prepare_annotation2.py	exon	.	+	.		23	1.24596851167983e-32	6.74325915523533e-31
ENSG00000151651.45	ENSG00000151651	chr10	dexseq_prepare_annotation2.py	exon	.	-	.	ADAM8	20	1.63986251884032e-32	8.84063867230623e-31
ENSG00000113163.31	ENSG00000113163	chr5	dexseq_prepare_annotation2.py	exon	.	-	.	COL4A3BP	19	1.71002893632809e-32	9.18331755806466e-31
ENSG00000075275.43	ENSG00000075275	chr22	dexseq_prepare_annotation2.py	exon	.	-	.	CELSR1	11	2.03348132182968e-32	1.08783429635881e-30
ENSG00000013573.86	ENSG00000013573	chr12	dexseq_prepare_annotation2.py	exon	.	+	.	DDX11	30	2.27269706475939e-32	1.2111472595302e-30
ENSG00000142621.76	ENSG00000142621	chr1	dexseq_prepare_annotation2.py	exon	.	+	.	FHAD1	29	3.23505874615587e-32	1.71742107252985e-30
ENSG00000139644.49	ENSG00000139644	chr12	dexseq_prepare_annotation2.py	exon	.	+	.	TMBIM6	28	3.36391262441973e-32	1.779036528253e-30
ENSG00000137968.30	ENSG00000137968	chr1	dexseq_prepare_annotation2.py	exon	.	-	.	SLC44A5	23	4.07977340589026e-32	2.14945334479271e-30
ENSG00000149084.ENSG00000235661.46	ENSG00000149084+ENSG00000235661	chr11	dexseq_prepare_annotation2.py	exon	.	+	.		33	4.29887441628557e-32	2.25634129268362e-30
ENSG00000083844.16	ENSG00000083844	chr19	dexseq_prepare_annotation2.py	exon	.	+	.	ZNF264	17	4.73625468758991e-32	2.47656264848451e-30
ENSG00000184779.29	ENSG00000184779	chr15	dexseq_prepare_annotation2.py	exon	.	-	.	RPS17	13	5.28095767014103e-32	2.75104270539294e-30
ENSG00000142347.75	ENSG00000142347	chr19	dexseq_prepare_annotation2.py	exon	.	-	.	MYO1F	35	5.35880916458875e-32	2.77136024803062e-30
ENSG00000135622.17	ENSG00000135622	chr2	dexseq_prepare_annotation2.py	exon	.	+	.	SEMA4F	15	5.35980952419467e-32	2.77136024803062e-30
ENSG00000091181.31	ENSG00000091181	chr3	dexseq_prepare_annotation2.py	exon	.	-	.	IL5RA	23	6.81122842638118e-32	3.50879171046429e-30
ENSG00000005471.46	ENSG00000005471	chr7	dexseq_prepare_annotation2.py	exon	.	-	.	ABCB4	19	8.33733925484765e-32	4.27911629873343e-30
ENSG00000240731.ENSG00000127054.120	ENSG00000240731+ENSG00000127054	chr1	dexseq_prepare_annotation2.py	exon	.	-	.		33	9.05211043811224e-32	4.6288898560185e-30
ENSG00000265759.ENSG00000132026.ENSG00000095066.117	ENSG00000265759+ENSG00000132026+ENSG00000095066	chr19	dexseq_prepare_annotation2.py	exon	.	-	.		80	9.10663788570034e-32	4.63971525099656e-30
ENSG00000187741.92	ENSG00000187741	chr16	dexseq_prepare_annotation2.py	exon	.	-	.	FANCA	44	1.00952694258671e-31	5.12463877534254e-30
ENSG00000216937.ENSG00000150076.66	ENSG00000216937+ENSG00000150076	chr10	dexseq_prepare_annotation2.py	exon	.	+	.		16	1.16703945610422e-31	5.90267337998313e-30
ENSG00000041357.32	ENSG00000041357	chr15	dexseq_prepare_annotation2.py	exon	.	+	.	PSMA4	29	1.18378036290599e-31	5.96565256074617e-30
ENSG00000116731.35	ENSG00000116731	chr1	dexseq_prepare_annotation2.py	exon	.	+	.	PRDM2	22	1.46460500815142e-31	7.35422059869247e-30
ENSG00000160410.69	ENSG00000160410	chr19	dexseq_prepare_annotation2.py	exon	.	+	.	SHKBP1	43	1.48932998690874e-31	7.45147150644374e-30
ENSG00000165795.162	ENSG00000165795	chr14	dexseq_prepare_annotation2.py	exon	.	-	.	NDRG2	57	1.68106042665682e-31	8.3805983779103e-30
ENSG00000118900.37	ENSG00000118900	chr16	dexseq_prepare_annotation2.py	exon	.	+	.	UBN1	27	1.69688511824115e-31	8.42927682486292e-30
ENSG00000108100.30	ENSG00000108100	chr10	dexseq_prepare_annotation2.py	exon	.	+	.	CCNY	14	1.77386321408174e-31	8.78030727568077e-30
ENSG00000112146.ENSG00000242865.43	ENSG00000112146+ENSG00000242865	chr6	dexseq_prepare_annotation2.py	exon	.	+	.		22	2.07838337723386e-31	1.02511469482077e-29
ENSG00000233327.ENSG00000154874.ENSG00000213077.ENSG00000273018.97	ENSG00000233327+ENSG00000154874+ENSG00000213077+ENSG00000273018	chr17	dexseq_prepare_annotation2.py	exon	.	-	.		53	2.24221925363254e-31	1.10201510949735e-29
ENSG00000042317.54	ENSG00000042317	chr14	dexseq_prepare_annotation2.py	exon	.	+	.	SPATA7	23	2.6999409550686e-31	1.32230558957919e-29
ENSG00000168397.53	ENSG00000168397	chr2	dexseq_prepare_annotation2.py	exon	.	+	.	ATG4B	41	2.91399218494467e-31	1.42213043159282e-29
ENSG00000103657.110	ENSG00000103657	chr15	dexseq_prepare_annotation2.py	exon	.	-	.	HERC1	44	3.05263134547084e-31	1.48458214629909e-29
ENSG00000185813.22	ENSG00000185813	chr17	dexseq_prepare_annotation2.py	exon	.	-	.	PCYT2	8	3.1597883924479e-31	1.53134135019365e-29
ENSG00000260565.14	ENSG00000260565	chr16	dexseq_prepare_annotation2.py	exon	.	-	.	ERVK13-1	12	3.17897659418949e-31	1.53529116140908e-29
ENSG00000090686.58	ENSG00000090686	chr1	dexseq_prepare_annotation2.py	exon	.	-	.	USP48	34	3.45529787688506e-31	1.66296671867108e-29
ENSG00000175899.64	ENSG00000175899	chr12	dexseq_prepare_annotation2.py	exon	.	-	.	A2M	48	3.48581939799354e-31	1.67187110367904e-29
ENSG00000072609.ENSG00000196458.ENSG00000090615.125	ENSG00000072609+ENSG00000196458+ENSG00000090615	chr12	dexseq_prepare_annotation2.py	exon	.	-	.		19	3.57858259535361e-31	1.71046410030149e-29
ENSG00000038382.79	ENSG00000038382	chr5	dexseq_prepare_annotation2.py	exon	.	+	.	TRIO	41	3.73334483341776e-31	1.778325112603e-29
ENSG00000134668.45	ENSG00000134668	chr1	dexseq_prepare_annotation2.py	exon	.	-	.	SPOCD1	30	5.28738485237541e-31	2.50997392190067e-29
ENSG00000147889.39	ENSG00000147889	chr9	dexseq_prepare_annotation2.py	exon	.	-	.	CDKN2A	20	5.94541565873561e-31	2.81274783664468e-29
ENSG00000016864.46	ENSG00000016864	chr3	dexseq_prepare_annotation2.py	exon	.	-	.	GLT8D1	32	6.86439451042199e-31	3.23650383882913e-29
ENSG00000228113.16	ENSG00000228113	chr7	dexseq_prepare_annotation2.py	exon	.	+	.	AC003991.3	12	7.79337461192832e-31	3.6620961985578e-29
ENSG00000138074.58	ENSG00000138074	chr2	dexseq_prepare_annotation2.py	exon	.	-	.	SLC5A6	28	8.11913508690051e-31	3.80232491325587e-29
ENSG00000105669.ENSG00000051128.ENSG00000268193.65	ENSG00000105669+ENSG00000051128+ENSG00000268193	chr19	dexseq_prepare_annotation2.py	exon	.	-	.		34	8.71838867533268e-31	4.06926402970477e-29
ENSG00000197077.22	ENSG00000197077	chr22	dexseq_prepare_annotation2.py	exon	.	+	.	KIAA1671	13	9.11868718960921e-31	4.24186689365467e-29
ENSG00000145012.45	ENSG00000145012	chr3	dexseq_prepare_annotation2.py	exon	.	+	.	LPP	23	9.82455718482971e-31	4.55499219612655e-29
ENSG00000105738.20	ENSG00000105738	chr19	dexseq_prepare_annotation2.py	exon	.	+	.	SIPA1L3	13	9.96342756412936e-31	4.60403036509884e-29
ENSG00000166444.150	ENSG00000166444	chr11	dexseq_prepare_annotation2.py	exon	.	-	.	ST5	122	1.26426608467075e-30	5.82143825063406e-29
ENSG00000136828.45	ENSG00000136828	chr9	dexseq_prepare_annotation2.py	exon	.	+	.	RALGPS1	31	1.26816866053787e-30	5.82143825063406e-29
ENSG00000070366.46	ENSG00000070366	chr17	dexseq_prepare_annotation2.py	exon	.	-	.	SMG6	26	1.31265708885249e-30	6.00583797659517e-29
ENSG00000143226.ENSG00000244682.ENSG00000273112.ENSG00000072694.90	ENSG00000143226+ENSG00000244682+ENSG00000273112+ENSG00000072694	chr1	dexseq_prepare_annotation2.py	exon	.	+	.		45	1.33165047022731e-30	6.0727627509481e-29
ENSG00000133606.46	ENSG00000133606	chr7	dexseq_prepare_annotation2.py	exon	.	-	.	MKRN1	29	1.79672964714026e-30	8.16689956276925e-29
ENSG00000165949.32	ENSG00000165949	chr14	dexseq_prepare_annotation2.py	exon	.	+	.	IFI27	20	2.07005264826468e-30	9.37861963671447e-29
ENSG00000136051.55	ENSG00000136051	chr12	dexseq_prepare_annotation2.py	exon	.	+	.	KIAA1033	54	2.46638604633121e-30	1.11379751683184e-28
ENSG00000105072.25	ENSG00000105072	chr19	dexseq_prepare_annotation2.py	exon	.	+	.	C19orf44	15	2.57456397255409e-30	1.15888706453899e-28
ENSG00000166669.43	ENSG00000166669	chr16	dexseq_prepare_annotation2.py	exon	.	+	.	ATF7IP2	21	2.68805903008071e-30	1.20607138869008e-28
ENSG00000177479.68	ENSG00000177479	chr3	dexseq_prepare_annotation2.py	exon	.	+	.	ARIH2	44	2.74470113446406e-30	1.22752566171256e-28
ENSG00000174514.19	ENSG00000174514	chr1	dexseq_prepare_annotation2.py	exon	.	+	.	MFSD4	16	2.7944024780533e-30	1.24574820728344e-28
ENSG00000162434.34	ENSG00000162434	chr1	dexseq_prepare_annotation2.py	exon	.	-	.	JAK1	26	3.29296073647386e-30	1.4633160026714e-28
ENSG00000129933.56	ENSG00000129933	chr19	dexseq_prepare_annotation2.py	exon	.	+	.	MAU2	25	3.55657619185305e-30	1.57542733288166e-28
ENSG00000134853.ENSG00000145216.53	ENSG00000134853+ENSG00000145216	chr4	dexseq_prepare_annotation2.py	exon	.	+	.		37	3.6141160771032e-30	1.59583303226757e-28
ENSG00000257341.ENSG00000213145.ENSG00000185347.80	ENSG00000257341+ENSG00000213145+ENSG00000185347	chr14	dexseq_prepare_annotation2.py	exon	.	+	.		52	4.15464090680826e-30	1.82869937888595e-28
ENSG00000173821.108	ENSG00000173821	chr17	dexseq_prepare_annotation2.py	exon	.	+	.	RNF213	24	4.23669432457183e-30	1.85893316594541e-28
ENSG00000165516.27	ENSG00000165516	chr14	dexseq_prepare_annotation2.py	exon	.	+	.	KLHDC2	20	4.53783085796652e-30	1.98480155356781e-28
ENSG00000081760.42	ENSG00000081760	chr12	dexseq_prepare_annotation2.py	exon	.	+	.	AACS	24	4.62733434972252e-30	2.01760481098089e-28
ENSG00000011243.50	ENSG00000011243	chr19	dexseq_prepare_annotation2.py	exon	.	-	.	AKAP8L	35	4.73203601521076e-30	2.05680902923645e-28
ENSG00000104365.82	ENSG00000104365	chr8	dexseq_prepare_annotation2.py	exon	.	+	.	IKBKB	45	5.26719890577312e-30	2.28228877197503e-28
ENSG00000139625.43	ENSG00000139625	chr12	dexseq_prepare_annotation2.py	exon	.	-	.	MAP3K12	29	5.52408008335734e-30	2.38616241861544e-28
ENSG00000082805.63	ENSG00000082805	chr12	dexseq_prepare_annotation2.py	exon	.	+	.	ERC1	57	6.37547539926496e-30	2.74540208446986e-28
ENSG00000175137.17	ENSG00000175137	chr1	dexseq_prepare_annotation2.py	exon	.	-	.	SH3BP5L	14	7.27868952058771e-30	3.12466952289674e-28
ENSG00000188130.ENSG00000100429.107	ENSG00000188130+ENSG00000100429	chr22	dexseq_prepare_annotation2.py	exon	.	-	.		25	7.33362124890804e-30	3.13856424464806e-28
ENSG00000100938.70	ENSG00000100938	chr14	dexseq_prepare_annotation2.py	exon	.	+	.	GMPR2	14	8.3621848024127e-30	3.567780012784e-28
ENSG00000170160.ENSG00000188933.ENSG00000264892.ENSG00000266302.ENSG00000264729.ENSG00000272815.74	ENSG00000170160+ENSG00000188933+ENSG00000264892+ENSG00000266302+ENSG00000264729+ENSG00000272815	chr17	dexseq_prepare_annotation2.py	exon	.	+	.		21	8.64482967812841e-30	3.67709284382532e-28
ENSG00000147642.66	ENSG00000147642	chr8	dexseq_prepare_annotation2.py	exon	.	-	.	SYBU	43	8.81501502742657e-30	3.73187855573322e-28
ENSG00000188676.17	ENSG00000188676	chr8	dexseq_prepare_annotation2.py	exon	.	+	.	IDO2	13	8.82729200399906e-30	3.73187855573322e-28
ENSG00000236943.54	ENSG00000236943	chr1	dexseq_prepare_annotation2.py	exon	.	-	.	RP11-640M9.1	26	8.99971140807513e-30	3.79324199923991e-28
ENSG00000103316.33	ENSG00000103316	chr16	dexseq_prepare_annotation2.py	exon	.	-	.	CRYM	22	9.42277118188926e-30	3.95955662745915e-28
ENSG00000008838.82	ENSG00000008838	chr17	dexseq_prepare_annotation2.py	exon	.	-	.	MED24	23	1.00402754549876e-29	4.2063310633561e-28
ENSG00000168003.67	ENSG00000168003	chr11	dexseq_prepare_annotation2.py	exon	.	+	.	SLC3A2	10	1.15896300920275e-29	4.8408457942946e-28
ENSG00000268093.ENSG00000063177.49	ENSG00000268093+ENSG00000063177	chr19	dexseq_prepare_annotation2.py	exon	.	-	.		13	1.29766317228941e-29	5.40395121657886e-28
ENSG00000231817.22	ENSG00000231817	chr13	dexseq_prepare_annotation2.py	exon	.	-	.	RP11-189B4.6	10	1.44952481953734e-29	6.01834051192385e-28
ENSG00000105576.69	ENSG00000105576	chr19	dexseq_prepare_annotation2.py	exon	.	-	.	TNPO2	43	1.63941878878729e-29	6.78651069441738e-28
ENSG00000141524.ENSG00000204282.74	ENSG00000141524+ENSG00000204282	chr17	dexseq_prepare_annotation2.py	exon	.	-	.		27	1.76150900897197e-29	7.27027561002705e-28
ENSG00000080815.63	ENSG00000080815	chr14	dexseq_prepare_annotation2.py	exon	.	+	.	PSEN1	18	1.88723242415353e-29	7.76612893122824e-28
ENSG00000223646.7	ENSG00000223646	chr7	dexseq_prepare_annotation2.py	exon	.	+	.	AC002463.3	8	2.02660641404842e-29	8.31506448761045e-28
ENSG00000125257.39	ENSG00000125257	chr13	dexseq_prepare_annotation2.py	exon	.	-	.	ABCC4	25	2.54909485361814e-29	1.04280471526396e-27
ENSG00000116337.74	ENSG00000116337	chr1	dexseq_prepare_annotation2.py	exon	.	+	.	AMPD2	41	2.89371816201514e-29	1.18031454297562e-27
ENSG00000215305.ENSG00000132670.72	ENSG00000215305+ENSG00000132670	chr20	dexseq_prepare_annotation2.py	exon	.	+	.		61	3.37925412666599e-29	1.37432882011103e-27
ENSG00000127314.71	ENSG00000127314	chr12	dexseq_prepare_annotation2.py	exon	.	+	.	RAP1B	42	3.84489785062107e-29	1.5590176865768e-27
ENSG00000142330.ENSG00000178623.54	ENSG00000142330+ENSG00000178623	chr2	dexseq_prepare_annotation2.py	exon	.	+	.		40	3.8557918195587e-29	1.5590176865768e-27
ENSG00000263072.27	ENSG00000263072	chr16	dexseq_prepare_annotation2.py	exon	.	-	.	RP11-473M20.14	27	4.21845854017756e-29	1.70071129957477e-27
ENSG00000133318.31	ENSG00000133318	chr11	dexseq_prepare_annotation2.py	exon	.	+	.	RTN3	25	5.06396321438623e-29	2.0356839407196e-27
ENSG00000150556.33	ENSG00000150556	chr2	dexseq_prepare_annotation2.py	exon	.	+	.	LYPD6B	13	5.2906507886544e-29	2.12068189681251e-27
ENSG00000125462.62	ENSG00000125462	chr1	dexseq_prepare_annotation2.py	exon	.	-	.	C1orf61	38	5.39045357717038e-29	2.15447755186387e-27
ENSG00000169727.66	ENSG00000169727	chr17	dexseq_prepare_annotation2.py	exon	.	+	.	GPS1	43	5.85933823923713e-29	2.33517293895556e-27
ENSG00000133597.ENSG00000090266.48	ENSG00000133597+ENSG00000090266	chr7	dexseq_prepare_annotation2.py	exon	.	+	.		14	6.12534223929068e-29	2.43421100589412e-27
ENSG00000152556.88	ENSG00000152556	chr12	dexseq_prepare_annotation2.py	exon	.	+	.	PFKM	31	6.28408219035145e-29	2.49017946397716e-27
ENSG00000159086.36	ENSG00000159086	chr21	dexseq_prepare_annotation2.py	exon	.	-	.	PAXBP1	11	7.72367159268478e-29	3.05194739155263e-27
ENSG00000168615.34	ENSG00000168615	chr8	dexseq_prepare_annotation2.py	exon	.	+	.	ADAM9	24	9.48227567664924e-29	3.73623151236584e-27
ENSG00000077063.46	ENSG00000077063	chr7	dexseq_prepare_annotation2.py	exon	.	-	.	CTTNBP2	30	9.82545989311772e-29	3.85187843918273e-27
ENSG00000139908.16	ENSG00000139908	chr14	dexseq_prepare_annotation2.py	exon	.	+	.	TSSK4	12	9.83116576252693e-29	3.85187843918273e-27
ENSG00000137801.35	ENSG00000137801	chr15	dexseq_prepare_annotation2.py	exon	.	+	.	THBS1	19	9.86144351948845e-29	3.85288814361137e-27
ENSG00000130940.38	ENSG00000130940	chr1	dexseq_prepare_annotation2.py	exon	.	-	.	CASZ1	27	1.0787746415426e-28	4.20299061322577e-27
ENSG00000182541.30	ENSG00000182541	chr22	dexseq_prepare_annotation2.py	exon	.	+	.	LIMK2	10	1.52251949645427e-28	5.91528594306773e-27
ENSG00000147224.18	ENSG00000147224	chrX	dexseq_prepare_annotation2.py	exon	.	+	.	PRPS1	13	1.65469037491562e-28	6.41088814058535e-27
ENSG00000163629.59	ENSG00000163629	chr4	dexseq_prepare_annotation2.py	exon	.	+	.	PTPN13	44	1.79037167752544e-28	6.91729990630592e-27
ENSG00000182903.ENSG00000251595.16	ENSG00000182903+ENSG00000251595	chr4	dexseq_prepare_annotation2.py	exon	.	-	.		16	1.8645916553961e-28	7.18410120080451e-27
ENSG00000214717.ENSG00000169084.29	ENSG00000214717+ENSG00000169084	chrX	dexseq_prepare_annotation2.py	exon	.	-	.		11	1.93083781078295e-28	7.41879091441437e-27
ENSG00000232749.ENSG00000228430.30	ENSG00000232749+ENSG00000228430	chr9	dexseq_prepare_annotation2.py	exon	.	+	.		10	1.99242194891246e-28	7.63432421141141e-27
ENSG00000167851.15	ENSG00000167851	chr17	dexseq_prepare_annotation2.py	exon	.	+	.	CD300A	8	2.61185302873713e-28	9.98029224634747e-27
ENSG00000148824.ENSG00000148832.ENSG00000254536.53	ENSG00000148824+ENSG00000148832+ENSG00000254536	chr10	dexseq_prepare_annotation2.py	exon	.	+	.		49	2.65734315362546e-28	1.01262975133634e-26
ENSG00000117682.52	ENSG00000117682	chr1	dexseq_prepare_annotation2.py	exon	.	+	.	DHDDS	36	2.75914702696124e-28	1.04855125677606e-26
ENSG00000092978.8	ENSG00000092978	chr1	dexseq_prepare_annotation2.py	exon	.	-	.	GPATCH2	8	3.1656606095652e-28	1.19975949369053e-26
ENSG00000150593.ENSG00000265827.35	ENSG00000150593+ENSG00000265827	chr10	dexseq_prepare_annotation2.py	exon	.	+	.		27	3.17671339442326e-28	1.20067680986503e-26
ENSG00000091164.39	ENSG00000091164	chr18	dexseq_prepare_annotation2.py	exon	.	-	.	TXNL1	21	3.33738968013888e-28	1.25798788783338e-26
ENSG00000136279.ENSG00000239775.64	ENSG00000136279+ENSG00000239775	chr7	dexseq_prepare_annotation2.py	exon	.	+	.		31	3.47765321909948e-28	1.30731563849878e-26
ENSG00000223685.9	ENSG00000223685	chr13	dexseq_prepare_annotation2.py	exon	.	-	.	LINC00571	10	3.95761436450888e-28	1.48373202684512e-26
ENSG00000128815.67	ENSG00000128815	chr10	dexseq_prepare_annotation2.py	exon	.	+	.	WDFY4	43	4.1606186046312e-28	1.55564634870471e-26
ENSG00000187122.ENSG00000213390.ENSG00000269891.72	ENSG00000187122+ENSG00000213390+ENSG00000269891	chr10	dexseq_prepare_annotation2.py	exon	.	-	.		17	4.63627284887903e-28	1.72884501488092e-26
ENSG00000100884.50	ENSG00000100884	chr14	dexseq_prepare_annotation2.py	exon	.	+	.	CPNE6	30	4.91386472323332e-28	1.82745840736503e-26
ENSG00000215126.44	ENSG00000215126	chr9	dexseq_prepare_annotation2.py	exon	.	+	.	CBWD7	18	5.10698044887543e-28	1.89421309502422e-26
ENSG00000127616.74	ENSG00000127616	chr19	dexseq_prepare_annotation2.py	exon	.	+	.	SMARCA4	36	5.23244211799238e-28	1.9355861015733e-26
ENSG00000138448.32	ENSG00000138448	chr2	dexseq_prepare_annotation2.py	exon	.	+	.	ITGAV	22	5.77370979010782e-28	2.13014667030795e-26
ENSG00000240038.ENSG00000236085.ENSG00000185946.64	ENSG00000240038+ENSG00000236085+ENSG00000185946	chr1	dexseq_prepare_annotation2.py	exon	.	+	.		50	5.85549722288188e-28	2.15460610775302e-26
ENSG00000215039.30	ENSG00000215039	chr12	dexseq_prepare_annotation2.py	exon	.	-	.	CD27-AS1	19	6.76315143585144e-28	2.48202304277725e-26
ENSG00000145016.ENSG00000216042.41	ENSG00000145016+ENSG00000216042	chr3	dexseq_prepare_annotation2.py	exon	.	-	.		21	7.12317335832218e-28	2.6072689010764e-26
ENSG00000253877.7	ENSG00000253877	chr8	dexseq_prepare_annotation2.py	exon	.	-	.	RP11-946L20.2	8	7.624177331482e-28	2.78332500009405e-26
ENSG00000151490.43	ENSG00000151490	chr12	dexseq_prepare_annotation2.py	exon	.	+	.	PTPRO	20	7.86677618681972e-28	2.86437146550983e-26
ENSG00000104447.31	ENSG00000104447	chr8	dexseq_prepare_annotation2.py	exon	.	-	.	TRPS1	25	8.29334694197652e-28	3.01180581242693e-26
ENSG00000075420.50	ENSG00000075420	chr3	dexseq_prepare_annotation2.py	exon	.	+	.	FNDC3B	22	8.6341764218172e-28	3.12741562112123e-26
ENSG00000188038.ENSG00000038358.ENSG00000263126.ENSG00000221526.52	ENSG00000188038+ENSG00000038358+ENSG00000263126+ENSG00000221526	chr16	dexseq_prepare_annotation2.py	exon	.	+	.		43	1.10398358122691e-27	3.98839159254158e-26
ENSG00000261971.26	ENSG00000261971	chr16	dexseq_prepare_annotation2.py	exon	.	-	.	RP11-473M20.7	22	1.11819398856363e-27	4.02926429713253e-26
ENSG00000126581.56	ENSG00000126581	chr17	dexseq_prepare_annotation2.py	exon	.	-	.	BECN1	31	1.14785796019865e-27	4.12546676186126e-26
ENSG00000159363.54	ENSG00000159363	chr1	dexseq_prepare_annotation2.py	exon	.	-	.	ATP13A2	28	1.22477916161212e-27	4.39058076259356e-26
ENSG00000079785.36	ENSG00000079785	chr2	dexseq_prepare_annotation2.py	exon	.	+	.	DDX1	21	1.33163659207437e-27	4.76137104348647e-26
ENSG00000129353.52	ENSG00000129353	chr19	dexseq_prepare_annotation2.py	exon	.	+	.	SLC44A2	31	1.54141294629411e-27	5.49731094102686e-26
ENSG00000226803.35	ENSG00000226803	chr6	dexseq_prepare_annotation2.py	exon	.	-	.	RP11-203B9.4	18	1.67505009236116e-27	5.95863727228936e-26
ENSG00000109814.36	ENSG00000109814	chr4	dexseq_prepare_annotation2.py	exon	.	-	.	UGDH	12	1.69857629676801e-27	6.02691268156793e-26
ENSG00000134982.ENSG00000272869.ENSG00000258864.ENSG00000212643.ENSG00000153037.70	ENSG00000134982+ENSG00000272869+ENSG00000258864+ENSG00000212643+ENSG00000153037	chr5	dexseq_prepare_annotation2.py	exon	.	+	.		20	1.98909096898624e-27	7.03976241415511e-26
ENSG00000065328.29	ENSG00000065328	chr10	dexseq_prepare_annotation2.py	exon	.	+	.	MCM10	17	2.0730985088673e-27	7.31845867000896e-26
ENSG00000104529.112	ENSG00000104529	chr8	dexseq_prepare_annotation2.py	exon	.	-	.	EEF1D	58	2.10772196837787e-27	7.4073444024542e-26
ENSG00000130948.21	ENSG00000130948	chr9	dexseq_prepare_annotation2.py	exon	.	-	.	HSD17B3	12	2.10892830783799e-27	7.4073444024542e-26
ENSG00000116406.35	ENSG00000116406	chr1	dexseq_prepare_annotation2.py	exon	.	-	.	EDEM3	22	2.62356089361714e-27	9.19171497967779e-26
ENSG00000173818.62	ENSG00000173818	chr17	dexseq_prepare_annotation2.py	exon	.	+	.	ENDOV	20	3.28567440972778e-27	1.14825239610311e-25
ENSG00000080561.15	ENSG00000080561	chrX	dexseq_prepare_annotation2.py	exon	.	+	.	MID2	10	3.45595135016626e-27	1.20473251452287e-25
ENSG00000149927.55	ENSG00000149927	chr16	dexseq_prepare_annotation2.py	exon	.	-	.	DOC2A	22	3.80722527935782e-27	1.3238674102647e-25
ENSG00000196693.ENSG00000272373.15	ENSG00000196693+ENSG00000272373	chr10	dexseq_prepare_annotation2.py	exon	.	-	.		10	4.07019010791093e-27	1.41177741174397e-25
ENSG00000164116.27	ENSG00000164116	chr4	dexseq_prepare_annotation2.py	exon	.	+	.	GUCY1A3	17	4.32696122224604e-27	1.49710705572687e-25
ENSG00000008710.140	ENSG00000008710	chr16	dexseq_prepare_annotation2.py	exon	.	-	.	PKD1	68	4.3929263506001e-27	1.51615912184856e-25
ENSG00000133958.58	ENSG00000133958	chr14	dexseq_prepare_annotation2.py	exon	.	+	.	UNC79	23	4.57637995283963e-27	1.575566058516e-25
ENSG00000163499.14	ENSG00000163499	chr2	dexseq_prepare_annotation2.py	exon	.	-	.	CRYBA2	9	4.71014201665466e-27	1.61761395826296e-25
ENSG00000259080.ENSG00000198522.ENSG00000243943.54	ENSG00000259080+ENSG00000198522+ENSG00000243943	chr2	dexseq_prepare_annotation2.py	exon	.	+	.		9	4.83863776516149e-27	1.65765055851308e-25
ENSG00000145703.72	ENSG00000145703	chr5	dexseq_prepare_annotation2.py	exon	.	+	.	IQGAP2	44	5.15935422640509e-27	1.76318078464541e-25
ENSG00000157483.43	ENSG00000157483	chr15	dexseq_prepare_annotation2.py	exon	.	-	.	MYO1E	30	5.99122984120625e-27	2.04245136915044e-25
ENSG00000092607.11	ENSG00000092607	chr1	dexseq_prepare_annotation2.py	exon	.	-	.	TBX15	10	7.51566617173572e-27	2.55587776974749e-25
ENSG00000115204.46	ENSG00000115204	chr2	dexseq_prepare_annotation2.py	exon	.	-	.	MPV17	25	7.71926991096852e-27	2.6187152485771e-25
ENSG00000052749.30	ENSG00000052749	chr10	dexseq_prepare_annotation2.py	exon	.	-	.	RRP12	9	7.87527725075448e-27	2.66513944722005e-25
ENSG00000123200.31	ENSG00000123200	chr13	dexseq_prepare_annotation2.py	exon	.	-	.	ZC3H13	6	9.2857485572072e-27	3.13484166704357e-25
ENSG00000070501.42	ENSG00000070501	chr8	dexseq_prepare_annotation2.py	exon	.	+	.	POLB	10	1.0660243637835e-26	3.59015323870814e-25
ENSG00000227001.14	ENSG00000227001	chr1	dexseq_prepare_annotation2.py	exon	.	-	.	NBPF2P	11	1.08571168657536e-26	3.64715498259988e-25
ENSG00000224743.40	ENSG00000224743	chr13	dexseq_prepare_annotation2.py	exon	.	-	.	TEX26-AS1	31	1.08819420359404e-26	3.64715498259988e-25
ENSG00000142675.50	ENSG00000142675	chr1	dexseq_prepare_annotation2.py	exon	.	+	.	CNKSR1	25	1.09903949224742e-26	3.67379685257199e-25
ENSG00000108306.22	ENSG00000108306	chr17	dexseq_prepare_annotation2.py	exon	.	-	.	FBXL20	13	1.10142590230967e-26	3.67379685257199e-25
ENSG00000173402.44	ENSG00000173402	chr3	dexseq_prepare_annotation2.py	exon	.	+	.	DAG1	23	1.30571592112189e-26	4.34478534614458e-25
ENSG00000147955.16	ENSG00000147955	chr9	dexseq_prepare_annotation2.py	exon	.	-	.	SIGMAR1	17	1.3667654186693e-26	4.53707403538695e-25
ENSG00000012232.43	ENSG00000012232	chr8	dexseq_prepare_annotation2.py	exon	.	+	.	EXTL3	29	1.4158125777532e-26	4.68869931999269e-25
ENSG00000086102.29	ENSG00000086102	chr9	dexseq_prepare_annotation2.py	exon	.	+	.	NFX1	9	1.61367930947566e-26	5.33127446923918e-25
ENSG00000105248.8	ENSG00000105248	chr19	dexseq_prepare_annotation2.py	exon	.	+	.	CCDC94	7	1.66816988138362e-26	5.49824049293003e-25
ENSG00000239344.ENSG00000176406.56	ENSG00000239344+ENSG00000176406	chr8	dexseq_prepare_annotation2.py	exon	.	+	.		26	2.1123728343895e-26	6.94586140745238e-25
ENSG00000162598.23	ENSG00000162598	chr1	dexseq_prepare_annotation2.py	exon	.	-	.	C1orf87	17	2.18833421591726e-26	7.17866523801726e-25
ENSG00000148814.45	ENSG00000148814	chr10	dexseq_prepare_annotation2.py	exon	.	+	.	LRRC27	36	2.50117094300389e-26	8.18559685793909e-25
ENSG00000105609.35	ENSG00000105609	chr19	dexseq_prepare_annotation2.py	exon	.	-	.	LILRB5	17	2.9392398481456e-26	9.59668710043596e-25
ENSG00000228192.11	ENSG00000228192	chr1	dexseq_prepare_annotation2.py	exon	.	-	.	RP11-342M1.3	10	3.05428924799626e-26	9.94897169798127e-25
ENSG00000242590.ENSG00000188157.58	ENSG00000242590+ENSG00000188157	chr1	dexseq_prepare_annotation2.py	exon	.	+	.		28	3.21667477467826e-26	1.04534414581776e-24
ENSG00000119737.ENSG00000270898.ENSG00000115239.51	ENSG00000119737+ENSG00000270898+ENSG00000115239	chr2	dexseq_prepare_annotation2.py	exon	.	-	.		30	3.27310997190962e-26	1.06120481583429e-24
ENSG00000106123.43	ENSG00000106123	chr7	dexseq_prepare_annotation2.py	exon	.	+	.	EPHB6	25	3.31126294999693e-26	1.07107805515133e-24
ENSG00000164076.33	ENSG00000164076	chr3	dexseq_prepare_annotation2.py	exon	.	-	.	CAMKV	15	4.2458865842718e-26	1.37020966358785e-24
ENSG00000196482.50	ENSG00000196482	chr1	dexseq_prepare_annotation2.py	exon	.	-	.	ESRRG	13	4.54765517475899e-26	1.4641975885584e-24
ENSG00000090659.24	ENSG00000090659	chr19	dexseq_prepare_annotation2.py	exon	.	-	.	CD209	9	4.68582851812916e-26	1.50520066648172e-24
ENSG00000069248.35	ENSG00000069248	chr1	dexseq_prepare_annotation2.py	exon	.	-	.	NUP133	15	4.74897274551007e-26	1.52196916860137e-24
ENSG00000177106.58	ENSG00000177106	chr11	dexseq_prepare_annotation2.py	exon	.	+	.	EPS8L2	30	5.02868792543488e-26	1.60790851390514e-24
ENSG00000186281.31	ENSG00000186281	chr2	dexseq_prepare_annotation2.py	exon	.	-	.	GPAT2	20	5.1301856233706e-26	1.63659981273995e-24
ENSG00000159640.ENSG00000224353.ENSG00000264813.68	ENSG00000159640+ENSG00000224353+ENSG00000264813	chr17	dexseq_prepare_annotation2.py	exon	.	+	.		48	5.8430959992479e-26	1.85976252296428e-24
ENSG00000104671.ENSG00000104660.34	ENSG00000104671+ENSG00000104660	chr8	dexseq_prepare_annotation2.py	exon	.	+	.		17	6.52987620440949e-26	2.07360840472903e-24
ENSG00000249006.ENSG00000130997.ENSG00000214367.68	ENSG00000249006+ENSG00000130997+ENSG00000214367	chr4	dexseq_prepare_annotation2.py	exon	.	-	.		29	6.66728805436684e-26	2.11242162979928e-24
ENSG00000175318.36	ENSG00000175318	chr15	dexseq_prepare_annotation2.py	exon	.	-	.	GRAMD2	20	6.79336226311949e-26	2.1474744481302e-24
ENSG00000138101.70	ENSG00000138101	chr2	dexseq_prepare_annotation2.py	exon	.	-	.	DTNB	25	6.8987592817229e-26	2.17584677663229e-24
ENSG00000257207.ENSG00000184115.ENSG00000256671.ENSG00000230596.ENSG00000273471.42	ENSG00000257207+ENSG00000184115+ENSG00000256671+ENSG00000230596+ENSG00000273471	chr2	dexseq_prepare_annotation2.py	exon	.	-	.		18	7.23068861647115e-26	2.27537665082573e-24
ENSG00000104738.48	ENSG00000104738	chr8	dexseq_prepare_annotation2.py	exon	.	+	.	MCM4	35	7.36008299641494e-26	2.31086669068026e-24
ENSG00000070269.40	ENSG00000070269	chr14	dexseq_prepare_annotation2.py	exon	.	+	.	TMEM260	19	7.62716484319307e-26	2.3893296352246e-24
ENSG00000183091.94	ENSG00000183091	chr2	dexseq_prepare_annotation2.py	exon	.	-	.	NEB	33	7.82558213215177e-26	2.44597801968762e-24
ENSG00000065534.66	ENSG00000065534	chr3	dexseq_prepare_annotation2.py	exon	.	-	.	MYLK	31	8.29416559899202e-26	2.58662666628655e-24
ENSG00000183185.11	ENSG00000183185	chr3	dexseq_prepare_annotation2.py	exon	.	-	.	GABRR3	11	9.75853166161971e-26	3.03649702195679e-24
ENSG00000157851.22	ENSG00000157851	chr2	dexseq_prepare_annotation2.py	exon	.	+	.	DPYSL5	12	9.89209023541272e-26	3.07118489027579e-24
ENSG00000104450.29	ENSG00000104450	chr8	dexseq_prepare_annotation2.py	exon	.	+	.	SPAG1	26	1.04441806786875e-25	3.23536991224643e-24
ENSG00000236963.15	ENSG00000236963	chr1	dexseq_prepare_annotation2.py	exon	.	-	.	LINC01141	13	1.06036752247823e-25	3.27747819336659e-24
ENSG00000158636.50	ENSG00000158636	chr11	dexseq_prepare_annotation2.py	exon	.	+	.	C11orf30	10	1.08947803734461e-25	3.35998891827633e-24
ENSG00000212290.ENSG00000129636.42	ENSG00000212290+ENSG00000129636	chr16	dexseq_prepare_annotation2.py	exon	.	-	.		12	1.09519488927424e-25	3.37014728206092e-24
ENSG00000177565.40	ENSG00000177565	chr3	dexseq_prepare_annotation2.py	exon	.	-	.	TBL1XR1	34	1.12123259444399e-25	3.44265433909966e-24
ENSG00000181191.19	ENSG00000181191	chrX	dexseq_prepare_annotation2.py	exon	.	-	.	PJA1	10	1.15519112959225e-25	3.53910868314948e-24
ENSG00000068097.44	ENSG00000068097	chr17	dexseq_prepare_annotation2.py	exon	.	-	.	HEATR6	26	1.2550328625326e-25	3.83653891977272e-24
ENSG00000164975.23	ENSG00000164975	chr9	dexseq_prepare_annotation2.py	exon	.	+	.	SNAPC3	21	1.26800321052606e-25	3.86768786298398e-24
ENSG00000135249.29	ENSG00000135249	chr7	dexseq_prepare_annotation2.py	exon	.	+	.	RINT1	15	1.45201254283516e-25	4.41926530816066e-24
ENSG00000136546.32	ENSG00000136546	chr2	dexseq_prepare_annotation2.py	exon	.	-	.	SCN7A	13	1.56495965822611e-25	4.75262530267837e-24
ENSG00000129534.39	ENSG00000129534	chr14	dexseq_prepare_annotation2.py	exon	.	-	.	MIS18BP1	13	1.57517492335608e-25	4.77322614574285e-24
ENSG00000132953.26	ENSG00000132953	chr13	dexseq_prepare_annotation2.py	exon	.	-	.	XPO4	17	1.62921590389959e-25	4.92625304507377e-24
ENSG00000150401.28	ENSG00000150401	chr13	dexseq_prepare_annotation2.py	exon	.	-	.	DCUN1D2	17	1.68499289912151e-25	5.08385384682886e-24
ENSG00000258818.ENSG00000259171.ENSG00000214274.11	ENSG00000258818+ENSG00000259171+ENSG00000214274	chr14	dexseq_prepare_annotation2.py	exon	.	+	.		12	1.69975552470375e-25	5.11729428422173e-24
ENSG00000260498.4	ENSG00000260498	chr16	dexseq_prepare_annotation2.py	exon	.	-	.	RP4-536B24.4	5	1.73699113123848e-25	5.21810143507473e-24
ENSG00000063978.ENSG00000206113.ENSG00000125386.ENSG00000249428.116	ENSG00000063978+ENSG00000206113+ENSG00000125386+ENSG00000249428	chr4	dexseq_prepare_annotation2.py	exon	.	+	.		75	1.91193174934531e-25	5.73126265121637e-24
ENSG00000147604.24	ENSG00000147604	chr8	dexseq_prepare_annotation2.py	exon	.	-	.	RPL7	22	1.98018584418677e-25	5.92309782941801e-24
ENSG00000136758.31	ENSG00000136758	chr10	dexseq_prepare_annotation2.py	exon	.	-	.	YME1L1	13	2.01822380674195e-25	6.02392165836347e-24
ENSG00000259529.ENSG00000092098.ENSG00000213928.121	ENSG00000259529+ENSG00000092098+ENSG00000213928	chr14	dexseq_prepare_annotation2.py	exon	.	+	.		19	2.39643788626647e-25	7.13748491650543e-24
ENSG00000186815.74	ENSG00000186815	chr12	dexseq_prepare_annotation2.py	exon	.	+	.	TPCN1	18	2.7880722392336e-25	8.28617452467952e-24
ENSG00000155324.49	ENSG00000155324	chr5	dexseq_prepare_annotation2.py	exon	.	+	.	GRAMD3	26	3.15999714055618e-25	9.37151390788825e-24
ENSG00000114353.30	ENSG00000114353	chr3	dexseq_prepare_annotation2.py	exon	.	+	.	GNAI2	14	3.25287453658163e-25	9.62643232538592e-24
ENSG00000238542.ENSG00000163492.ENSG00000155657.407	ENSG00000238542+ENSG00000163492+ENSG00000155657	chr2	dexseq_prepare_annotation2.py	exon	.	-	.		105	3.28487023081144e-25	9.70047983871684e-24
ENSG00000232274.21	ENSG00000232274	chr1	dexseq_prepare_annotation2.py	exon	.	-	.	RP11-782C8.2	14	4.01092824887371e-25	1.18194917401662e-23
ENSG00000055163.92	ENSG00000055163	chr5	dexseq_prepare_annotation2.py	exon	.	+	.	CYFIP2	31	4.01965994319877e-25	1.18201797357192e-23
ENSG00000182230.62	ENSG00000182230	chr5	dexseq_prepare_annotation2.py	exon	.	+	.	FAM153B	25	4.15210635733318e-25	1.21838918405374e-23
ENSG00000145740.28	ENSG00000145740	chr5	dexseq_prepare_annotation2.py	exon	.	+	.	SLC30A5	15	4.17480901594381e-25	1.22247197058447e-23
ENSG00000068400.37	ENSG00000068400	chrX	dexseq_prepare_annotation2.py	exon	.	-	.	GRIPAP1	23	4.32753204278369e-25	1.26453031897223e-23
ENSG00000141627.67	ENSG00000141627	chr18	dexseq_prepare_annotation2.py	exon	.	-	.	DYM	27	4.44569852227612e-25	1.29633586470311e-23
ENSG00000241369.29	ENSG00000241369	chr3	dexseq_prepare_annotation2.py	exon	.	-	.	CT64	21	4.65640708003675e-25	1.35493652879145e-23
ENSG00000167842.13	ENSG00000167842	chr17	dexseq_prepare_annotation2.py	exon	.	+	.	MIS12	7	4.83465688094203e-25	1.40386727676457e-23
ENSG00000158089.50	ENSG00000158089	chr2	dexseq_prepare_annotation2.py	exon	.	-	.	GALNT14	29	5.08651902866159e-25	1.47392485770113e-23
ENSG00000258984.ENSG00000184182.ENSG00000132330.80	ENSG00000258984+ENSG00000184182+ENSG00000132330	chr2	dexseq_prepare_annotation2.py	exon	.	+	.		40	5.26127553564626e-25	1.52139462422669e-23
ENSG00000133067.30	ENSG00000133067	chr1	dexseq_prepare_annotation2.py	exon	.	+	.	LGR6	23	5.32964664967909e-25	1.53796795125283e-23
ENSG00000140992.57	ENSG00000140992	chr16	dexseq_prepare_annotation2.py	exon	.	+	.	PDPK1	19	5.46387562602766e-25	1.57068578535561e-23
ENSG00000120705.28	ENSG00000120705	chr5	dexseq_prepare_annotation2.py	exon	.	-	.	ETF1	28	5.46561161918266e-25	1.57068578535561e-23
ENSG00000066777.57	ENSG00000066777	chr8	dexseq_prepare_annotation2.py	exon	.	-	.	ARFGEF1	41	6.12098733422489e-25	1.75539820271617e-23
ENSG00000117748.20	ENSG00000117748	chr1	dexseq_prepare_annotation2.py	exon	.	-	.	RPA2	15	6.79580386217418e-25	1.94491431932059e-23
ENSG00000142173.41	ENSG00000142173	chr21	dexseq_prepare_annotation2.py	exon	.	+	.	COL6A2	27	6.9382046678446e-25	1.98159114425155e-23
ENSG00000227671.ENSG00000263568.ENSG00000232347.21	ENSG00000227671+ENSG00000263568+ENSG00000232347	chr1	dexseq_prepare_annotation2.py	exon	.	-	.		5	7.00869982219853e-25	1.99762307022458e-23
ENSG00000167261.30	ENSG00000167261	chr16	dexseq_prepare_annotation2.py	exon	.	-	.	DPEP2	21	7.03153718862785e-25	2.00003375780419e-23
ENSG00000071967.15	ENSG00000071967	chr2	dexseq_prepare_annotation2.py	exon	.	+	.	CYBRD1	11	7.11806379634651e-25	2.02051325190579e-23
ENSG00000175467.33	ENSG00000175467	chr11	dexseq_prepare_annotation2.py	exon	.	+	.	SART1	18	7.22579151471341e-25	2.04691515637778e-23
ENSG00000009307.51	ENSG00000009307	chr1	dexseq_prepare_annotation2.py	exon	.	-	.	CSDE1	24	7.73267930129832e-25	2.18605358540159e-23
ENSG00000149182.ENSG00000270060.71	ENSG00000149182+ENSG00000270060	chr11	dexseq_prepare_annotation2.py	exon	.	-	.		44	7.79754573441317e-25	2.19992015456294e-23
ENSG00000174233.39	ENSG00000174233	chr12	dexseq_prepare_annotation2.py	exon	.	-	.	ADCY6	26	7.82308586524109e-25	2.20265792104531e-23
ENSG00000120616.ENSG00000222309.9	ENSG00000120616+ENSG00000222309	chr10	dexseq_prepare_annotation2.py	exon	.	-	.		6	1.0253179983402e-24	2.88104000786137e-23
ENSG00000069329.36	ENSG00000069329	chr16	dexseq_prepare_annotation2.py	exon	.	-	.	VPS35	21	1.16773913771489e-24	3.27461364243476e-23
ENSG00000088247.ENSG00000266722.47	ENSG00000088247+ENSG00000266722	chr19	dexseq_prepare_annotation2.py	exon	.	-	.		32	1.2079459222845e-24	3.38054725011169e-23
ENSG00000266542.ENSG00000172379.36	ENSG00000266542+ENSG00000172379	chr15	dexseq_prepare_annotation2.py	exon	.	+	.		23	1.23664872116344e-24	3.45292107292395e-23
ENSG00000007545.ENSG00000261732.ENSG00000206053.81	ENSG00000007545+ENSG00000261732+ENSG00000206053	chr16	dexseq_prepare_annotation2.py	exon	.	+	.		28	1.23877174159828e-24	3.45292107292395e-23
ENSG00000163810.23	ENSG00000163810	chr3	dexseq_prepare_annotation2.py	exon	.	+	.	TGM4	19	1.28612580081922e-24	3.57774475271889e-23
ENSG00000070669.45	ENSG00000070669	chr7	dexseq_prepare_annotation2.py	exon	.	-	.	ASNS	28	1.37995002318283e-24	3.83108280887226e-23
ENSG00000177103.36	ENSG00000177103	chr11	dexseq_prepare_annotation2.py	exon	.	-	.	DSCAML1	12	1.45834366659291e-24	4.04065778060574e-23
ENSG00000070756.68	ENSG00000070756	chr8	dexseq_prepare_annotation2.py	exon	.	-	.	PABPC1	23	1.49246634227518e-24	4.1269809850309e-23
ENSG00000133026.57	ENSG00000133026	chr17	dexseq_prepare_annotation2.py	exon	.	-	.	MYH10	31	1.53850368959126e-24	4.24584282113588e-23
ENSG00000136143.32	ENSG00000136143	chr13	dexseq_prepare_annotation2.py	exon	.	-	.	SUCLA2	17	1.63563880364813e-24	4.50497032078057e-23
ENSG00000147050.47	ENSG00000147050	chrX	dexseq_prepare_annotation2.py	exon	.	+	.	KDM6A	21	1.6783223036327e-24	4.60930225886308e-23
ENSG00000175302.13	ENSG00000175302	chr21	dexseq_prepare_annotation2.py	exon	.	-	.	ANKRD30BP1	13	1.68014684394535e-24	4.60930225886308e-23
ENSG00000155066.38	ENSG00000155066	chr2	dexseq_prepare_annotation2.py	exon	.	+	.	PROM2	10	1.87637686589009e-24	5.13750508418608e-23
ENSG00000186001.36	ENSG00000186001	chr3	dexseq_prepare_annotation2.py	exon	.	+	.	LRCH3	27	1.96275409175321e-24	5.36344728137434e-23
ENSG00000050165.40	ENSG00000050165	chr11	dexseq_prepare_annotation2.py	exon	.	-	.	DKK3	22	1.96803933631776e-24	5.36734492722427e-23
ENSG00000137337.35	ENSG00000137337	chr6	dexseq_prepare_annotation2.py	exon	.	-	.	MDC1	19	1.99092528458822e-24	5.41913498695452e-23
ENSG00000105127.22	ENSG00000105127	chr19	dexseq_prepare_annotation2.py	exon	.	-	.	AKAP8	19	2.14362469253712e-24	5.82337418915992e-23
ENSG00000188917.26	ENSG00000188917	chrX	dexseq_prepare_annotation2.py	exon	.	-	.	TRMT2B	18	2.19708444252795e-24	5.95696832575464e-23
ENSG00000133313.76	ENSG00000133313	chr18	dexseq_prepare_annotation2.py	exon	.	+	.	CNDP2	36	2.30437866258284e-24	6.2357203925807e-23
ENSG00000119912.32	ENSG00000119912	chr10	dexseq_prepare_annotation2.py	exon	.	-	.	IDE	20	2.40412736305699e-24	6.49301116364265e-23
ENSG00000234912.ENSG00000129657.35	ENSG00000234912+ENSG00000129657	chr17	dexseq_prepare_annotation2.py	exon	.	+	.		33	2.43010860515532e-24	6.55046135447778e-23
ENSG00000157353.52	ENSG00000157353	chr16	dexseq_prepare_annotation2.py	exon	.	+	.	FUK	11	2.63571824070441e-24	7.09094874467265e-23
ENSG00000185722.50	ENSG00000185722	chr17	dexseq_prepare_annotation2.py	exon	.	-	.	ANKFY1	22	2.68735068546636e-24	7.2158997459752e-23
ENSG00000229688.14	ENSG00000229688	chr7	dexseq_prepare_annotation2.py	exon	.	+	.	ISPD-AS1	10	2.78448540945371e-24	7.46231359539338e-23
ENSG00000105186.45	ENSG00000105186	chr19	dexseq_prepare_annotation2.py	exon	.	-	.	ANKRD27	16	2.973151056078e-24	7.95260731519017e-23
ENSG00000233436.5	ENSG00000233436	chr11	dexseq_prepare_annotation2.py	exon	.	-	.	BTBD18	5	3.05147131085021e-24	8.14643271835233e-23
ENSG00000133216.30	ENSG00000133216	chr1	dexseq_prepare_annotation2.py	exon	.	+	.	EPHB2	19	3.29215030470553e-24	8.77212999772973e-23
ENSG00000174353.22	ENSG00000174353	chr7	dexseq_prepare_annotation2.py	exon	.	-	.	STAG3L3	14	3.29922616088342e-24	8.77417527184082e-23
ENSG00000099622.103	ENSG00000099622	chr19	dexseq_prepare_annotation2.py	exon	.	+	.	CIRBP	33	3.33392240004238e-24	8.84952798896745e-23
ENSG00000115361.16	ENSG00000115361	chr2	dexseq_prepare_annotation2.py	exon	.	-	.	ACADL	10	3.69957680514275e-24	9.80141214909151e-23
ENSG00000196365.52	ENSG00000196365	chr19	dexseq_prepare_annotation2.py	exon	.	-	.	LONP1	31	3.71427799705102e-24	9.82165259714499e-23
ENSG00000133858.19	ENSG00000133858	chr12	dexseq_prepare_annotation2.py	exon	.	-	.	ZFC3H1	16	3.87282631564631e-24	1.02204749259849e-22
ENSG00000164113.26	ENSG00000164113	chr4	dexseq_prepare_annotation2.py	exon	.	+	.	ADAD1	19	3.87979780064707e-24	1.02204749259849e-22
ENSG00000174485.45	ENSG00000174485	chr15	dexseq_prepare_annotation2.py	exon	.	-	.	DENND4A	16	3.98628143212982e-24	1.048113203015e-22
ENSG00000103091.71	ENSG00000103091	chr16	dexseq_prepare_annotation2.py	exon	.	-	.	WDR59	22	3.99913204122353e-24	1.04950806719581e-22
ENSG00000113569.48	ENSG00000113569	chr5	dexseq_prepare_annotation2.py	exon	.	-	.	NUP155	28	4.29105680149483e-24	1.12399828723148e-22
ENSG00000006114.59	ENSG00000006114	chr17	dexseq_prepare_annotation2.py	exon	.	-	.	SYNRG	40	4.30249235754999e-24	1.12487530453314e-22
ENSG00000085872.ENSG00000105085.ENSG00000269578.ENSG00000214046.ENSG00000127526.ENSG00000269058.ENSG00000141979.ENSG00000268790.128	ENSG00000085872+ENSG00000105085+ENSG00000269578+ENSG00000214046+ENSG00000127526+ENSG00000269058+ENSG00000141979+ENSG00000268790	chr19	dexseq_prepare_annotation2.py	exon	.	-	.		64	4.66502010326761e-24	1.21736894214539e-22
ENSG00000078018.38	ENSG00000078018	chr2	dexseq_prepare_annotation2.py	exon	.	+	.	MAP2	11	4.80756128104222e-24	1.25221666400779e-22
ENSG00000022567.17	ENSG00000022567	chr8	dexseq_prepare_annotation2.py	exon	.	-	.	SLC45A4	16	5.16868442041651e-24	1.34376133838455e-22
ENSG00000141447.ENSG00000265750.61	ENSG00000141447+ENSG00000265750	chr18	dexseq_prepare_annotation2.py	exon	.	-	.		36	5.45685247110888e-24	1.41603285486294e-22
ENSG00000186081.34	ENSG00000186081	chr12	dexseq_prepare_annotation2.py	exon	.	-	.	KRT5	15	5.66279603157166e-24	1.46673798888511e-22
ENSG00000262879.23	ENSG00000262879	chr17	dexseq_prepare_annotation2.py	exon	.	-	.	RP11-156P1.3	17	6.3877718026735e-24	1.65144085508152e-22
ENSG00000204316.ENSG00000188878.ENSG00000267426.117	ENSG00000204316+ENSG00000188878+ENSG00000267426	chr17	dexseq_prepare_annotation2.py	exon	.	-	.		32	6.41591526186208e-24	1.65563943185973e-22
ENSG00000104381.19	ENSG00000104381	chr8	dexseq_prepare_annotation2.py	exon	.	+	.	GDAP1	14	6.64002447211789e-24	1.71029815523496e-22
ENSG00000074319.ENSG00000256464.37	ENSG00000074319+ENSG00000256464	chr11	dexseq_prepare_annotation2.py	exon	.	-	.		11	7.02250039697032e-24	1.80547057340962e-22
ENSG00000165929.ENSG00000133962.65	ENSG00000165929+ENSG00000133962	chr14	dexseq_prepare_annotation2.py	exon	.	-	.		32	7.38531899523344e-24	1.89524726761443e-22
ENSG00000166435.55	ENSG00000166435	chr11	dexseq_prepare_annotation2.py	exon	.	-	.	XRRA1	14	7.60235366166706e-24	1.94735059079424e-22
ENSG00000152939.9	ENSG00000152939	chr5	dexseq_prepare_annotation2.py	exon	.	+	.	MARVELD2	9	7.71032839118475e-24	1.97137789692994e-22
ENSG00000163633.23	ENSG00000163633	chr4	dexseq_prepare_annotation2.py	exon	.	-	.	C4orf36	20	7.75338887587664e-24	1.97875019953336e-22
ENSG00000061273.55	ENSG00000061273	chr12	dexseq_prepare_annotation2.py	exon	.	-	.	HDAC7	27	7.85274786804635e-24	2.00043718125745e-22
ENSG00000135723.48	ENSG00000135723	chr16	dexseq_prepare_annotation2.py	exon	.	-	.	FHOD1	27	9.77350382609088e-24	2.48518582663799e-22
ENSG00000213699.ENSG00000115163.23	ENSG00000213699+ENSG00000115163	chr2	dexseq_prepare_annotation2.py	exon	.	+	.		18	1.03412025060217e-23	2.62474061416526e-22
ENSG00000170485.27	ENSG00000170485	chr2	dexseq_prepare_annotation2.py	exon	.	+	.	NPAS2	15	1.05485675776862e-23	2.67249592783309e-22
ENSG00000151789.34	ENSG00000151789	chr3	dexseq_prepare_annotation2.py	exon	.	-	.	ZNF385D	27	1.12243777070659e-23	2.83854308231964e-22
ENSG00000142449.74	ENSG00000142449	chr19	dexseq_prepare_annotation2.py	exon	.	-	.	FBN3	30	1.15427551887868e-23	2.91376010745617e-22
ENSG00000234771.6	ENSG00000234771	chr9	dexseq_prepare_annotation2.py	exon	.	-	.	RP11-395P17.3	6	1.23130866588746e-23	3.10258554960665e-22
ENSG00000104812.30	ENSG00000104812	chr19	dexseq_prepare_annotation2.py	exon	.	-	.	GYS1	20	1.24758555142053e-23	3.13791454515519e-22
ENSG00000166233.ENSG00000207690.34	ENSG00000166233+ENSG00000207690	chr15	dexseq_prepare_annotation2.py	exon	.	+	.		25	1.27555182213603e-23	3.20246395200181e-22
ENSG00000223802.ENSG00000130283.15	ENSG00000223802+ENSG00000130283	chr19	dexseq_prepare_annotation2.py	exon	.	-	.		10	1.38537973819623e-23	3.47193635649935e-22
ENSG00000105483.78	ENSG00000105483	chr19	dexseq_prepare_annotation2.py	exon	.	-	.	CARD8	56	1.71260904083836e-23	4.28429481097495e-22
ENSG00000255243.ENSG00000134343.38	ENSG00000255243+ENSG00000134343	chr11	dexseq_prepare_annotation2.py	exon	.	+	.		37	1.93274359974165e-23	4.82630713264033e-22
ENSG00000170921.43	ENSG00000170921	chr17	dexseq_prepare_annotation2.py	exon	.	+	.	TANC2	17	2.02424574792186e-23	5.04574087954215e-22
ENSG00000197157.48	ENSG00000197157	chr7	dexseq_prepare_annotation2.py	exon	.	+	.	SND1	18	2.06277562402887e-23	5.13258428526254e-22
ENSG00000141556.92	ENSG00000141556	chr17	dexseq_prepare_annotation2.py	exon	.	+	.	TBCD	43	2.08851143485118e-23	5.18734027631162e-22
ENSG00000125485.30	ENSG00000125485	chr9	dexseq_prepare_annotation2.py	exon	.	-	.	DDX31	21	2.23760989004455e-23	5.54775685572722e-22
ENSG00000147082.21	ENSG00000147082	chrX	dexseq_prepare_annotation2.py	exon	.	+	.	CCNB3	22	2.28650323806001e-23	5.65889208864354e-22
ENSG00000114554.25	ENSG00000114554	chr3	dexseq_prepare_annotation2.py	exon	.	+	.	PLXNA1	22	2.37402510153569e-23	5.86506485564118e-22
ENSG00000196684.ENSG00000167461.51	ENSG00000196684+ENSG00000167461	chr19	dexseq_prepare_annotation2.py	exon	.	+	.		18	2.70705542670379e-23	6.67596346277003e-22
ENSG00000164934.20	ENSG00000164934	chr8	dexseq_prepare_annotation2.py	exon	.	+	.	DCAF13	13	2.73457492805429e-23	6.73189427863842e-22
ENSG00000060718.47	ENSG00000060718	chr1	dexseq_prepare_annotation2.py	exon	.	-	.	COL11A1	14	2.810547113186e-23	6.90669607726221e-22
ENSG00000101898.ENSG00000101294.63	ENSG00000101898+ENSG00000101294	chr20	dexseq_prepare_annotation2.py	exon	.	+	.		15	2.82414711004936e-23	6.927876923047e-22
ENSG00000156171.34	ENSG00000156171	chr1	dexseq_prepare_annotation2.py	exon	.	-	.	DRAM2	20	2.83936537881477e-23	6.95294596019976e-22
ENSG00000125633.36	ENSG00000125633	chr2	dexseq_prepare_annotation2.py	exon	.	-	.	CCDC93	27	2.87510215018876e-23	7.02808362161256e-22
ENSG00000021300.50	ENSG00000021300	chr11	dexseq_prepare_annotation2.py	exon	.	+	.	PLEKHB1	17	2.90313956100618e-23	7.08416985158508e-22
ENSG00000089053.70	ENSG00000089053	chr12	dexseq_prepare_annotation2.py	exon	.	-	.	ANAPC5	30	2.91359115766519e-23	7.09722231382927e-22
ENSG00000233429.13	ENSG00000233429	chr7	dexseq_prepare_annotation2.py	exon	.	+	.	HOTAIRM1	7	3.11837275604428e-23	7.58277039577272e-22
ENSG00000141458.51	ENSG00000141458	chr18	dexseq_prepare_annotation2.py	exon	.	-	.	NPC1	33	3.15427475249189e-23	7.65668543323031e-22
ENSG00000187764.61	ENSG00000187764	chr9	dexseq_prepare_annotation2.py	exon	.	-	.	SEMA4D	20	3.25187877232026e-23	7.87985746414677e-22
ENSG00000215012.ENSG00000185838.27	ENSG00000215012+ENSG00000185838	chr22	dexseq_prepare_annotation2.py	exon	.	-	.		22	3.51481934900078e-23	8.50219518700032e-22
ENSG00000143341.116	ENSG00000143341	chr1	dexseq_prepare_annotation2.py	exon	.	+	.	HMCN1	39	3.58903769438399e-23	8.66665369638662e-22
ENSG00000170522.19	ENSG00000170522	chr4	dexseq_prepare_annotation2.py	exon	.	-	.	ELOVL6	14	3.60353784144696e-23	8.6865871467393e-22
ENSG00000182326.ENSG00000257084.ENSG00000126749.86	ENSG00000182326+ENSG00000257084+ENSG00000126749	chr12	dexseq_prepare_annotation2.py	exon	.	+	.		39	3.68213037616057e-23	8.86068363356702e-22
ENSG00000126733.24	ENSG00000126733	chrX	dexseq_prepare_annotation2.py	exon	.	+	.	DACH2	12	3.78216385162981e-23	9.08568514893248e-22
ENSG00000124103.ENSG00000022277.31	ENSG00000124103+ENSG00000022277	chr20	dexseq_prepare_annotation2.py	exon	.	+	.		19	3.81428688043668e-23	9.14705452068858e-22
ENSG00000230782.6	ENSG00000230782	chr9	dexseq_prepare_annotation2.py	exon	.	-	.	RP11-508N12.2	4	4.0173312952714e-23	9.617394317716e-22
ENSG00000115042.20	ENSG00000115042	chr2	dexseq_prepare_annotation2.py	exon	.	+	.	FAHD2A	11	4.18270968655978e-23	9.99610120796563e-22
ENSG00000136059.38	ENSG00000136059	chr3	dexseq_prepare_annotation2.py	exon	.	+	.	VILL	18	4.28284382163231e-23	1.02178515806319e-21
ENSG00000138031.50	ENSG00000138031	chr2	dexseq_prepare_annotation2.py	exon	.	-	.	ADCY3	19	4.40186127193687e-23	1.04838165122209e-21
ENSG00000035681.43	ENSG00000035681	chr8	dexseq_prepare_annotation2.py	exon	.	-	.	NSMAF	17	4.52807907550142e-23	1.07659917711366e-21
ENSG00000225663.ENSG00000215621.28	ENSG00000225663+ENSG00000215621	chr17	dexseq_prepare_annotation2.py	exon	.	-	.		18	4.79484096735713e-23	1.13807923233738e-21
ENSG00000170017.17	ENSG00000170017	chr3	dexseq_prepare_annotation2.py	exon	.	+	.	ALCAM	12	4.82926271935521e-23	1.1442966808094e-21
ENSG00000259522.ENSG00000260669.ENSG00000213920.ENSG00000254505.ENSG00000129559.ENSG00000254692.ENSG00000100926.ENSG00000255526.ENSG00000196497.205	ENSG00000259522+ENSG00000260669+ENSG00000213920+ENSG00000254505+ENSG00000129559+ENSG00000254692+ENSG00000100926+ENSG00000255526+ENSG00000196497	chr14	dexseq_prepare_annotation2.py	exon	.	-	.		44	4.96305621960798e-23	1.17399913194775e-21
ENSG00000100364.41	ENSG00000100364	chr22	dexseq_prepare_annotation2.py	exon	.	-	.	KIAA0930	27	5.13737168365518e-23	1.21316982594159e-21
ENSG00000104957.35	ENSG00000104957	chr19	dexseq_prepare_annotation2.py	exon	.	+	.	CCDC130	27	5.43077693536098e-23	1.28028265074467e-21
ENSG00000171320.26	ENSG00000171320	chr8	dexseq_prepare_annotation2.py	exon	.	+	.	ESCO2	12	5.60672642063779e-23	1.31952551243064e-21
ENSG00000073910.76	ENSG00000073910	chr13	dexseq_prepare_annotation2.py	exon	.	+	.	FRY	9	6.08077189915276e-23	1.42867324907628e-21
ENSG00000179603.48	ENSG00000179603	chr7	dexseq_prepare_annotation2.py	exon	.	-	.	GRM8	28	6.33265075049914e-23	1.48534298969127e-21
ENSG00000126012.31	ENSG00000126012	chrX	dexseq_prepare_annotation2.py	exon	.	-	.	KDM5C	14	6.7906144902228e-23	1.59007839973921e-21
ENSG00000129038.15	ENSG00000129038	chr15	dexseq_prepare_annotation2.py	exon	.	+	.	LOXL1	15	6.89380392416628e-23	1.61152804674334e-21
ENSG00000178038.54	ENSG00000178038	chr3	dexseq_prepare_annotation2.py	exon	.	-	.	ALS2CL	8	6.98513688916726e-23	1.6301387414669e-21
ENSG00000003436.32	ENSG00000003436	chr2	dexseq_prepare_annotation2.py	exon	.	-	.	TFPI	24	7.16538071503534e-23	1.66940168116292e-21
ENSG00000119383.39	ENSG00000119383	chr9	dexseq_prepare_annotation2.py	exon	.	+	.	PPP2R4	28	7.31927401517245e-23	1.70240438590357e-21
ENSG00000163630.21	ENSG00000163630	chr3	dexseq_prepare_annotation2.py	exon	.	+	.	SYNPR	18	7.88772614518328e-23	1.83155898085733e-21
ENSG00000188997.14	ENSG00000188997	chr11	dexseq_prepare_annotation2.py	exon	.	-	.	KCTD21	7	8.58245884901168e-23	1.98955700218172e-21
ENSG00000214822.19	ENSG00000214822	chr17	dexseq_prepare_annotation2.py	exon	.	-	.	KRT16P3	12	8.62077938275799e-23	1.99511514866524e-21
ENSG00000081791.18	ENSG00000081791	chr5	dexseq_prepare_annotation2.py	exon	.	+	.	KIAA0141	11	8.63599434186163e-23	1.99531636712547e-21
ENSG00000221177.ENSG00000259328.19	ENSG00000221177+ENSG00000259328	chr15	dexseq_prepare_annotation2.py	exon	.	+	.		13	9.19286705484545e-23	2.12045751021302e-21
ENSG00000119689.17	ENSG00000119689	chr14	dexseq_prepare_annotation2.py	exon	.	+	.	DLST	10	9.46208206924811e-23	2.17894204472139e-21
ENSG00000108349.36	ENSG00000108349	chr17	dexseq_prepare_annotation2.py	exon	.	+	.	CASC3	32	9.91867710776108e-23	2.28031206432808e-21
ENSG00000224596.13	ENSG00000224596	chr10	dexseq_prepare_annotation2.py	exon	.	-	.	ZMIZ1-AS1	9	1.03162186295456e-22	2.36779348050082e-21
ENSG00000148308.31	ENSG00000148308	chr9	dexseq_prepare_annotation2.py	exon	.	+	.	GTF3C5	21	1.04872199647946e-22	2.40307648254248e-21
ENSG00000228509.7	ENSG00000228509	chr2	dexseq_prepare_annotation2.py	exon	.	-	.	AC006460.2	5	1.05673471602403e-22	2.41745446795695e-21
ENSG00000006283.51	ENSG00000006283	chr17	dexseq_prepare_annotation2.py	exon	.	+	.	CACNA1G	21	1.09806163661149e-22	2.50787180683567e-21
ENSG00000142002.82	ENSG00000142002	chr19	dexseq_prepare_annotation2.py	exon	.	-	.	DPP9	8	1.1141166504954e-22	2.54036860520336e-21
ENSG00000065427.23	ENSG00000065427	chr16	dexseq_prepare_annotation2.py	exon	.	-	.	KARS	12	1.15306586933563e-22	2.624876133648e-21
ENSG00000187240.105	ENSG00000187240	chr11	dexseq_prepare_annotation2.py	exon	.	+	.	DYNC2H1	36	1.1662876860923e-22	2.65063650749311e-21
ENSG00000265381.ENSG00000162734.13	ENSG00000265381+ENSG00000162734	chr1	dexseq_prepare_annotation2.py	exon	.	+	.		9	1.17819097418767e-22	2.67332108645617e-21
ENSG00000154727.11	ENSG00000154727	chr21	dexseq_prepare_annotation2.py	exon	.	+	.	GABPA	4	1.18329859965187e-22	2.68053749553059e-21
ENSG00000114423.35	ENSG00000114423	chr3	dexseq_prepare_annotation2.py	exon	.	-	.	CBLB	30	1.30400421605962e-22	2.94916986035338e-21
ENSG00000081189.56	ENSG00000081189	chr5	dexseq_prepare_annotation2.py	exon	.	-	.	MEF2C	33	1.35932390441029e-22	3.06929158870823e-21
ENSG00000163214.45	ENSG00000163214	chr2	dexseq_prepare_annotation2.py	exon	.	-	.	DHX57	21	1.4094661457026e-22	3.17735245066085e-21
ENSG00000075035.37	ENSG00000075035	chr12	dexseq_prepare_annotation2.py	exon	.	+	.	WSCD2	22	1.42116992768547e-22	3.1985521883782e-21
ENSG00000223705.ENSG00000205583.ENSG00000178809.74	ENSG00000223705+ENSG00000205583+ENSG00000178809	chr7	dexseq_prepare_annotation2.py	exon	.	+	.		37	1.55603119966089e-22	3.49641970211362e-21
ENSG00000221926.ENSG00000251537.ENSG00000241322.ENSG00000181464.92	ENSG00000221926+ENSG00000251537+ENSG00000241322+ENSG00000181464	chr17	dexseq_prepare_annotation2.py	exon	.	-	.		56	1.58870320734419e-22	3.56407627595974e-21
ENSG00000162688.40	ENSG00000162688	chr1	dexseq_prepare_annotation2.py	exon	.	+	.	AGL	18	1.66732301064651e-22	3.73040037154519e-21
ENSG00000240758.ENSG00000272601.ENSG00000135245.ENSG00000273184.ENSG00000165055.39	ENSG00000240758+ENSG00000272601+ENSG00000135245+ENSG00000273184+ENSG00000165055	chr7	dexseq_prepare_annotation2.py	exon	.	+	.		33	1.6682069387455e-22	3.73040037154519e-21
ENSG00000187908.56	ENSG00000187908	chr10	dexseq_prepare_annotation2.py	exon	.	+	.	DMBT1	22	1.68736944399124e-22	3.76719447776472e-21
ENSG00000255794.23	ENSG00000255794	chr12	dexseq_prepare_annotation2.py	exon	.	+	.	RMST	16	1.70833494561456e-22	3.80788954463989e-21
ENSG00000100129.34	ENSG00000100129	chr22	dexseq_prepare_annotation2.py	exon	.	+	.	EIF3L	16	1.80972622973461e-22	4.02743714070059e-21
ENSG00000226742.13	ENSG00000226742	chr18	dexseq_prepare_annotation2.py	exon	.	+	.	HSBP1L1	14	1.9048288169087e-22	4.23231054542862e-21
ENSG00000267360.ENSG00000245680.ENSG00000196967.54	ENSG00000267360+ENSG00000245680+ENSG00000196967	chr19	dexseq_prepare_annotation2.py	exon	.	-	.		34	1.93527961964311e-22	4.29311072242679e-21
ENSG00000259271.ENSG00000273244.ENSG00000189295.ENSG00000249263.ENSG00000241717.24	ENSG00000259271+ENSG00000273244+ENSG00000189295+ENSG00000249263+ENSG00000241717	chr22	dexseq_prepare_annotation2.py	exon	.	-	.		13	1.97616487248978e-22	4.37682758144273e-21
ENSG00000077157.ENSG00000232626.59	ENSG00000077157+ENSG00000232626	chr1	dexseq_prepare_annotation2.py	exon	.	+	.		33	2.00397269573032e-22	4.43136029012927e-21
ENSG00000168393.19	ENSG00000168393	chr2	dexseq_prepare_annotation2.py	exon	.	-	.	DTYMK	15	2.13066887983392e-22	4.7040434047e-21
ENSG00000139998.19	ENSG00000139998	chr14	dexseq_prepare_annotation2.py	exon	.	-	.	RAB15	9	2.30541436864928e-22	5.08177630008603e-21
ENSG00000118520.15	ENSG00000118520	chr6	dexseq_prepare_annotation2.py	exon	.	+	.	ARG1	8	2.35940184704514e-22	5.19255067888462e-21
ENSG00000115718.33	ENSG00000115718	chr2	dexseq_prepare_annotation2.py	exon	.	+	.	PROC	17	2.38952245543219e-22	5.25053204306577e-21
ENSG00000072071.21	ENSG00000072071	chr19	dexseq_prepare_annotation2.py	exon	.	-	.	LPHN1	12	2.42630875693557e-22	5.32295402211622e-21
ENSG00000198887.27	ENSG00000198887	chr9	dexseq_prepare_annotation2.py	exon	.	+	.	SMC5	15	2.44140169191191e-22	5.34763088705555e-21
ENSG00000132912.42	ENSG00000132912	chr5	dexseq_prepare_annotation2.py	exon	.	-	.	DCTN4	25	2.47316853442577e-22	5.40869514863648e-21
ENSG00000141424.15	ENSG00000141424	chr18	dexseq_prepare_annotation2.py	exon	.	-	.	SLC39A6	12	2.50266869737246e-22	5.4646183534935e-21
ENSG00000155506.49	ENSG00000155506	chr5	dexseq_prepare_annotation2.py	exon	.	+	.	LARP1	18	2.5677644084959e-22	5.59796789306732e-21
ENSG00000221995.ENSG00000196535.93	ENSG00000221995+ENSG00000196535	chr17	dexseq_prepare_annotation2.py	exon	.	-	.		11	2.6281552949639e-22	5.72065915456226e-21
ENSG00000174442.42	ENSG00000174442	chr15	dexseq_prepare_annotation2.py	exon	.	+	.	ZWILCH	27	2.71223044915156e-22	5.89443958082016e-21
ENSG00000188672.11	ENSG00000188672	chr1	dexseq_prepare_annotation2.py	exon	.	-	.	RHCE	8	2.91484434780392e-22	6.32489392099917e-21
ENSG00000164924.55	ENSG00000164924	chr8	dexseq_prepare_annotation2.py	exon	.	-	.	YWHAZ	34	3.11862617345587e-22	6.75653760850431e-21
ENSG00000134376.34	ENSG00000134376	chr1	dexseq_prepare_annotation2.py	exon	.	+	.	CRB1	30	3.23942250046098e-22	7.00732932486963e-21
ENSG00000014641.35	ENSG00000014641	chr2	dexseq_prepare_annotation2.py	exon	.	+	.	MDH1	20	3.27988779444703e-22	7.08384461691984e-21
ENSG00000165862.23	ENSG00000165862	chr10	dexseq_prepare_annotation2.py	exon	.	+	.	PNLIPRP2	14	3.4173281193245e-22	7.36924291654023e-21
ENSG00000198626.121	ENSG00000198626	chr1	dexseq_prepare_annotation2.py	exon	.	+	.	RYR2	32	3.44156788248658e-22	7.41002595627025e-21
ENSG00000125347.35	ENSG00000125347	chr5	dexseq_prepare_annotation2.py	exon	.	-	.	IRF1	21	3.4826787830737e-22	7.48695196194314e-21
ENSG00000131966.46	ENSG00000131966	chr14	dexseq_prepare_annotation2.py	exon	.	+	.	ACTR10	14	3.91374959610864e-22	8.4006702364622e-21
ENSG00000113712.ENSG00000230551.39	ENSG00000113712+ENSG00000230551	chr5	dexseq_prepare_annotation2.py	exon	.	-	.		11	4.33464503087197e-22	9.28976544443732e-21
ENSG00000198691.61	ENSG00000198691	chr1	dexseq_prepare_annotation2.py	exon	.	-	.	ABCA4	27	4.42367441086624e-22	9.46598267395977e-21
ENSG00000037042.16	ENSG00000037042	chr17	dexseq_prepare_annotation2.py	exon	.	+	.	TUBG2	13	4.5302078437296e-22	9.67905697364592e-21
ENSG00000118058.66	ENSG00000118058	chr11	dexseq_prepare_annotation2.py	exon	.	+	.	KMT2A	36	4.54381949636796e-22	9.6932492906414e-21
ENSG00000011295.ENSG00000243686.33	ENSG00000011295+ENSG00000243686	chr17	dexseq_prepare_annotation2.py	exon	.	+	.		15	4.80844114785001e-22	1.0242053281079e-20
ENSG00000141376.90	ENSG00000141376	chr17	dexseq_prepare_annotation2.py	exon	.	+	.	BCAS3	61	4.97727766819218e-22	1.05854671386674e-20
ENSG00000185298.20	ENSG00000185298	chr17	dexseq_prepare_annotation2.py	exon	.	+	.	CCDC137	8	5.09032078271863e-22	1.08093544682188e-20
ENSG00000204843.ENSG00000188687.ENSG00000264324.144	ENSG00000204843+ENSG00000188687+ENSG00000264324	chr2	dexseq_prepare_annotation2.py	exon	.	-	.		43	5.45531691685384e-22	1.15667687494695e-20
ENSG00000174669.21	ENSG00000174669	chr11	dexseq_prepare_annotation2.py	exon	.	-	.	SLC29A2	10	5.52475667979339e-22	1.16961705721836e-20
ENSG00000144452.52	ENSG00000144452	chr2	dexseq_prepare_annotation2.py	exon	.	-	.	ABCA12	30	5.5399177200746e-22	1.17104430955194e-20
ENSG00000069020.57	ENSG00000069020	chr5	dexseq_prepare_annotation2.py	exon	.	+	.	MAST4	25	6.07559417652496e-22	1.28232836724257e-20
ENSG00000125835.ENSG00000088876.ENSG00000256566.30	ENSG00000125835+ENSG00000088876+ENSG00000256566	chr20	dexseq_prepare_annotation2.py	exon	.	-	.		13	6.47041629615168e-22	1.36359121610869e-20
ENSG00000135749.ENSG00000251508.86	ENSG00000135749+ENSG00000251508	chr1	dexseq_prepare_annotation2.py	exon	.	-	.		51	6.65257124795131e-22	1.39985799527617e-20
ENSG00000106327.43	ENSG00000106327	chr7	dexseq_prepare_annotation2.py	exon	.	-	.	TFR2	21	6.67476826484009e-22	1.40240712682267e-20
ENSG00000155816.25	ENSG00000155816	chr1	dexseq_prepare_annotation2.py	exon	.	+	.	FMN2	18	6.79011886552023e-22	1.42449115083742e-20
ENSG00000157837.20	ENSG00000157837	chr12	dexseq_prepare_annotation2.py	exon	.	-	.	SPPL3	8	6.81473960861657e-22	1.42750321108807e-20
ENSG00000082438.67	ENSG00000082438	chr2	dexseq_prepare_annotation2.py	exon	.	-	.	COBLL1	40	7.12824684349266e-22	1.49092910294946e-20
ENSG00000168872.ENSG00000260537.ENSG00000157349.89	ENSG00000168872+ENSG00000260537+ENSG00000157349	chr16	dexseq_prepare_annotation2.py	exon	.	+	.		17	7.22990762034946e-22	1.50992169806968e-20
ENSG00000141401.33	ENSG00000141401	chr18	dexseq_prepare_annotation2.py	exon	.	+	.	IMPA2	24	7.33796997336667e-22	1.53019226925873e-20
ENSG00000197565.63	ENSG00000197565	chrX	dexseq_prepare_annotation2.py	exon	.	-	.	COL4A6	27	7.41646364868879e-22	1.54424540253911e-20
ENSG00000173085.16	ENSG00000173085	chr4	dexseq_prepare_annotation2.py	exon	.	-	.	COQ2	11	8.33158708861308e-22	1.73219797930522e-20
ENSG00000119681.50	ENSG00000119681	chr14	dexseq_prepare_annotation2.py	exon	.	-	.	LTBP2	16	9.5628503092461e-22	1.98521917837767e-20
ENSG00000077616.26	ENSG00000077616	chr11	dexseq_prepare_annotation2.py	exon	.	+	.	NAALAD2	16	9.70590202729886e-22	2.01191343215648e-20
ENSG00000254870.ENSG00000213760.ENSG00000265236.ENSG00000198563.80	ENSG00000254870+ENSG00000213760+ENSG00000265236+ENSG00000198563	chr6	dexseq_prepare_annotation2.py	exon	.	-	.		34	9.77797900261144e-22	2.02383794564468e-20
ENSG00000215296.21	ENSG00000215296	chr15	dexseq_prepare_annotation2.py	exon	.	-	.	TMCO5B	7	9.8626479276142e-22	2.03832942087943e-20
ENSG00000174292.30	ENSG00000174292	chr17	dexseq_prepare_annotation2.py	exon	.	+	.	TNK1	25	1.10102367393405e-21	2.27212734135738e-20
ENSG00000156170.57	ENSG00000156170	chr8	dexseq_prepare_annotation2.py	exon	.	+	.	NDUFAF6	41	1.21635320207979e-21	2.5064083981819e-20
ENSG00000074181.41	ENSG00000074181	chr19	dexseq_prepare_annotation2.py	exon	.	-	.	NOTCH3	40	1.24145005432863e-21	2.55433858071847e-20
ENSG00000175463.31	ENSG00000175463	chr11	dexseq_prepare_annotation2.py	exon	.	+	.	TBC1D10C	28	1.29340996673228e-21	2.65731746340905e-20
ENSG00000104043.61	ENSG00000104043	chr15	dexseq_prepare_annotation2.py	exon	.	-	.	ATP8B4	9	1.29963771391084e-21	2.66617418330175e-20
ENSG00000143198.32	ENSG00000143198	chr1	dexseq_prepare_annotation2.py	exon	.	+	.	MGST3	21	1.31148224785899e-21	2.68651054277918e-20
ENSG00000120899.66	ENSG00000120899	chr8	dexseq_prepare_annotation2.py	exon	.	+	.	PTK2B	35	1.42604645383432e-21	2.91689413623258e-20
ENSG00000104814.43	ENSG00000104814	chr19	dexseq_prepare_annotation2.py	exon	.	-	.	MAP4K1	29	1.43261407384318e-21	2.92602483892581e-20
ENSG00000153113.109	ENSG00000153113	chr5	dexseq_prepare_annotation2.py	exon	.	+	.	CAST	69	1.46351457647212e-21	2.98475428799864e-20
ENSG00000017797.18	ENSG00000017797	chr18	dexseq_prepare_annotation2.py	exon	.	+	.	RALBP1	9	1.49889100258078e-21	3.05242678695404e-20
ENSG00000082641.52	ENSG00000082641	chr17	dexseq_prepare_annotation2.py	exon	.	+	.	NFE2L1	8	1.50497574469661e-21	3.06033737324345e-20
ENSG00000249700.39	ENSG00000249700	chr4	dexseq_prepare_annotation2.py	exon	.	-	.	SRD5A3-AS1	24	1.51118249810753e-21	3.06847260820111e-20
ENSG00000230572.ENSG00000184303.26	ENSG00000230572+ENSG00000184303	chr2	dexseq_prepare_annotation2.py	exon	.	-	.		7	1.60954921348879e-21	3.26344315020635e-20
ENSG00000181625.ENSG00000260280.ENSG00000213648.41	ENSG00000181625+ENSG00000260280+ENSG00000213648	chr16	dexseq_prepare_annotation2.py	exon	.	+	.		25	1.61626446810769e-21	3.2722885716026e-20
ENSG00000223972.18	ENSG00000223972	chr1	dexseq_prepare_annotation2.py	exon	.	+	.	DDX11L1	19	1.70147849982716e-21	3.43980587995582e-20
ENSG00000140859.94	ENSG00000140859	chr16	dexseq_prepare_annotation2.py	exon	.	-	.	KIFC3	39	1.75493698766597e-21	3.5427312861315e-20
ENSG00000114354.25	ENSG00000114354	chr3	dexseq_prepare_annotation2.py	exon	.	+	.	TFG	19	1.87523144261318e-21	3.78008610656619e-20
ENSG00000163359.64	ENSG00000163359	chr2	dexseq_prepare_annotation2.py	exon	.	-	.	COL6A3	25	1.93053725721105e-21	3.8859396107885e-20
ENSG00000044115.104	ENSG00000044115	chr5	dexseq_prepare_annotation2.py	exon	.	+	.	CTNNA1	27	1.96394001108597e-21	3.9474626610108e-20
ENSG00000152767.79	ENSG00000152767	chr13	dexseq_prepare_annotation2.py	exon	.	+	.	FARP1	40	2.14237428277042e-21	4.29872074057501e-20
ENSG00000197013.ENSG00000269237.ENSG00000196268.ENSG00000268658.55	ENSG00000197013+ENSG00000269237+ENSG00000196268+ENSG00000268658	chr19	dexseq_prepare_annotation2.py	exon	.	+	.		28	2.14487899486596e-21	4.29872074057501e-20
ENSG00000166833.61	ENSG00000166833	chr11	dexseq_prepare_annotation2.py	exon	.	+	.	NAV2	20	2.22443362809853e-21	4.45174781772985e-20
ENSG00000253309.16	ENSG00000253309	chr13	dexseq_prepare_annotation2.py	exon	.	+	.	SERPINE3	8	2.28001779024238e-21	4.55643210409214e-20
ENSG00000135953.23	ENSG00000135953	chr2	dexseq_prepare_annotation2.py	exon	.	-	.	MFSD9	17	2.41224776377294e-21	4.8137667354832e-20
ENSG00000223678.2	ENSG00000223678	chr9	dexseq_prepare_annotation2.py	exon	.	+	.	RP11-311H10.4	3	2.49595160323001e-21	4.97366631079173e-20
ENSG00000152042.ENSG00000232637.26	ENSG00000152042+ENSG00000232637	chr1	dexseq_prepare_annotation2.py	exon	.	-	.		11	2.53395879739891e-21	5.04217924363682e-20
ENSG00000229807.29	ENSG00000229807	chrX	dexseq_prepare_annotation2.py	exon	.	-	.	XIST	18	2.76531117781016e-21	5.49467331030878e-20
ENSG00000118257.50	ENSG00000118257	chr2	dexseq_prepare_annotation2.py	exon	.	+	.	NRP2	9	2.89030620800375e-21	5.73484579844852e-20
ENSG00000099330.37	ENSG00000099330	chr19	dexseq_prepare_annotation2.py	exon	.	+	.	OCEL1	14	2.95060948397518e-21	5.84615773683914e-20
ENSG00000135424.74	ENSG00000135424	chr12	dexseq_prepare_annotation2.py	exon	.	-	.	ITGA7	28	2.993509637084e-21	5.92272056076833e-20
ENSG00000146151.28	ENSG00000146151	chr6	dexseq_prepare_annotation2.py	exon	.	-	.	HMGCLL1	16	3.02685191661832e-21	5.98018228810287e-20
ENSG00000123243.33	ENSG00000123243	chr10	dexseq_prepare_annotation2.py	exon	.	-	.	ITIH5	31	3.04357247645605e-21	6.00468788298259e-20
ENSG00000135837.57	ENSG00000135837	chr1	dexseq_prepare_annotation2.py	exon	.	+	.	CEP350	26	3.43186811238876e-21	6.76116906164523e-20
ENSG00000088854.41	ENSG00000088854	chr20	dexseq_prepare_annotation2.py	exon	.	-	.	C20orf194	17	3.55482767537384e-21	6.99350751580972e-20
ENSG00000155465.56	ENSG00000155465	chr14	dexseq_prepare_annotation2.py	exon	.	-	.	SLC7A7	30	3.59315944409296e-21	7.05893428077528e-20
ENSG00000263719.ENSG00000160551.32	ENSG00000263719+ENSG00000160551	chr17	dexseq_prepare_annotation2.py	exon	.	+	.		24	3.8317331811844e-21	7.51700660325724e-20
ENSG00000221297.ENSG00000167110.55	ENSG00000221297+ENSG00000167110	chr9	dexseq_prepare_annotation2.py	exon	.	-	.		19	4.0660396352738e-21	7.96542891366526e-20
ENSG00000114841.92	ENSG00000114841	chr3	dexseq_prepare_annotation2.py	exon	.	+	.	DNAH1	50	4.2402193486441e-21	8.29496637416185e-20
ENSG00000148396.41	ENSG00000148396	chr9	dexseq_prepare_annotation2.py	exon	.	-	.	SEC16A	31	4.43400215614952e-21	8.66187303228703e-20
ENSG00000165125.35	ENSG00000165125	chr7	dexseq_prepare_annotation2.py	exon	.	-	.	TRPV6	20	4.63622859960263e-21	9.04422210264698e-20
ENSG00000172915.70	ENSG00000172915	chr13	dexseq_prepare_annotation2.py	exon	.	+	.	NBEA	22	4.73856760688842e-21	9.2309155243993e-20
ENSG00000138385.32	ENSG00000138385	chr2	dexseq_prepare_annotation2.py	exon	.	+	.	SSB	18	4.74527507469215e-21	9.23105328865638e-20
ENSG00000141551.47	ENSG00000141551	chr17	dexseq_prepare_annotation2.py	exon	.	-	.	CSNK1D	26	4.96760785533526e-21	9.65006391897461e-20
ENSG00000125630.53	ENSG00000125630	chr2	dexseq_prepare_annotation2.py	exon	.	+	.	POLR1B	35	5.01447757413575e-21	9.7275269984176e-20
ENSG00000074706.24	ENSG00000074706	chr6	dexseq_prepare_annotation2.py	exon	.	-	.	IPCEF1	16	5.04579960628946e-21	9.77465553257382e-20
ENSG00000215148.11	ENSG00000215148	chr16	dexseq_prepare_annotation2.py	exon	.	+	.	PRSS41	12	5.10881851446006e-21	9.88297033624826e-20
ENSG00000140682.44	ENSG00000140682	chr16	dexseq_prepare_annotation2.py	exon	.	+	.	TGFB1I1	12	5.27643364070586e-21	1.01930438206358e-19
ENSG00000025293.33	ENSG00000025293	chr20	dexseq_prepare_annotation2.py	exon	.	+	.	PHF20	15	5.54596121445946e-21	1.06988591583796e-19
ENSG00000173093.13	ENSG00000173093	chr12	dexseq_prepare_annotation2.py	exon	.	+	.	CCDC63	12	5.68457730299617e-21	1.09510783528218e-19
ENSG00000229847.10	ENSG00000229847	chr10	dexseq_prepare_annotation2.py	exon	.	-	.	EMX2OS	9	5.73839327788376e-21	1.10272193663501e-19
ENSG00000175600.30	ENSG00000175600	chr7	dexseq_prepare_annotation2.py	exon	.	+	.	SUGCT	24	5.73995745289919e-21	1.10272193663501e-19
ENSG00000149201.30	ENSG00000149201	chr11	dexseq_prepare_annotation2.py	exon	.	+	.	CCDC81	28	5.78684619026836e-21	1.11019646428197e-19
ENSG00000068137.34	ENSG00000068137	chr17	dexseq_prepare_annotation2.py	exon	.	-	.	PLEKHH3	25	6.01939965419249e-21	1.15322079600776e-19
ENSG00000125753.37	ENSG00000125753	chr19	dexseq_prepare_annotation2.py	exon	.	+	.	VASP	22	6.03459934713601e-21	1.15454253534133e-19
ENSG00000158828.10	ENSG00000158828	chr1	dexseq_prepare_annotation2.py	exon	.	+	.	PINK1	8	6.12020987822088e-21	1.16931317577162e-19
ENSG00000041982.45	ENSG00000041982	chr9	dexseq_prepare_annotation2.py	exon	.	-	.	TNC	6	6.32053242949991e-21	1.20592984309896e-19
ENSG00000081803.44	ENSG00000081803	chr7	dexseq_prepare_annotation2.py	exon	.	-	.	CADPS2	19	6.482027072286e-21	1.23504814449899e-19
ENSG00000236107.28	ENSG00000236107	chr2	dexseq_prepare_annotation2.py	exon	.	+	.	AC010127.3	21	6.71711648887092e-21	1.27808992125452e-19
ENSG00000178031.34	ENSG00000178031	chr9	dexseq_prepare_annotation2.py	exon	.	+	.	ADAMTSL1	11	6.76292521376492e-21	1.28504818030405e-19
ENSG00000167107.67	ENSG00000167107	chr17	dexseq_prepare_annotation2.py	exon	.	+	.	ACSF2	27	7.01778712293464e-21	1.33165622227692e-19
ENSG00000197085.20	ENSG00000197085	chr7	dexseq_prepare_annotation2.py	exon	.	-	.	NPSR1-AS1	15	7.07875627979236e-21	1.34139538277428e-19
ENSG00000129270.21	ENSG00000129270	chr17	dexseq_prepare_annotation2.py	exon	.	-	.	MMP28	15	7.5624747187015e-21	1.43110831105332e-19
ENSG00000108370.34	ENSG00000108370	chr17	dexseq_prepare_annotation2.py	exon	.	+	.	RGS9	27	8.4238658611043e-21	1.59195041116983e-19
ENSG00000226926.11	ENSG00000226926	chr5	dexseq_prepare_annotation2.py	exon	.	-	.	AC010423.1	8	8.50651739355992e-21	1.60538874392164e-19
ENSG00000080822.ENSG00000080819.85	ENSG00000080822+ENSG00000080819	chr3	dexseq_prepare_annotation2.py	exon	.	-	.		47	8.81922455770668e-21	1.66158873304643e-19
ENSG00000005844.74	ENSG00000005844	chr16	dexseq_prepare_annotation2.py	exon	.	+	.	ITGAL	20	8.8281980999447e-21	1.66158873304643e-19
ENSG00000136830.30	ENSG00000136830	chr9	dexseq_prepare_annotation2.py	exon	.	-	.	FAM129B	24	9.57508847398369e-21	1.79972845384648e-19
ENSG00000007952.20	ENSG00000007952	chrX	dexseq_prepare_annotation2.py	exon	.	-	.	NOX1	10	1.01709366231092e-20	1.90914382578713e-19
ENSG00000135093.30	ENSG00000135093	chr12	dexseq_prepare_annotation2.py	exon	.	+	.	USP30	7	1.09542656985274e-20	2.05340810782774e-19
ENSG00000099958.26	ENSG00000099958	chr22	dexseq_prepare_annotation2.py	exon	.	-	.	DERL3	27	1.11860390153227e-20	2.09403252576208e-19
ENSG00000009413.54	ENSG00000009413	chr6	dexseq_prepare_annotation2.py	exon	.	-	.	REV3L	16	1.17868140551952e-20	2.20353221362513e-19
ENSG00000147044.50	ENSG00000147044	chrX	dexseq_prepare_annotation2.py	exon	.	-	.	CASK	12	1.247003782543e-20	2.32813095454907e-19
ENSG00000013563.26	ENSG00000013563	chrX	dexseq_prepare_annotation2.py	exon	.	-	.	DNASE1L1	14	1.25078995374953e-20	2.33206936550969e-19
ENSG00000166387.82	ENSG00000166387	chr11	dexseq_prepare_annotation2.py	exon	.	+	.	PPFIBP2	63	1.30374225520898e-20	2.42754364493998e-19
ENSG00000067601.19	ENSG00000067601	chr7	dexseq_prepare_annotation2.py	exon	.	-	.	PMS2P4	10	1.31012291812003e-20	2.43616305723682e-19
ENSG00000150540.21	ENSG00000150540	chr2	dexseq_prepare_annotation2.py	exon	.	+	.	HNMT	5	1.41427606909038e-20	2.6263238778342e-19
ENSG00000067596.36	ENSG00000067596	chr17	dexseq_prepare_annotation2.py	exon	.	+	.	DHX8	23	1.45898750493623e-20	2.70574096082107e-19
ENSG00000100304.17	ENSG00000100304	chr22	dexseq_prepare_annotation2.py	exon	.	-	.	TTLL12	8	1.48250117275618e-20	2.74568692568118e-19
ENSG00000125755.65	ENSG00000125755	chr19	dexseq_prepare_annotation2.py	exon	.	-	.	SYMPK	31	1.50111752712212e-20	2.77646857509862e-19
ENSG00000185811.28	ENSG00000185811	chr7	dexseq_prepare_annotation2.py	exon	.	+	.	IKZF1	10	1.5278336077341e-20	2.82212983399384e-19
ENSG00000187527.37	ENSG00000187527	chr3	dexseq_prepare_annotation2.py	exon	.	-	.	ATP13A5	24	1.5539632379637e-20	2.86658815342667e-19
ENSG00000124678.50	ENSG00000124678	chr6	dexseq_prepare_annotation2.py	exon	.	-	.	TCP11	17	1.57491753608656e-20	2.90139443833483e-19
ENSG00000154734.19	ENSG00000154734	chr21	dexseq_prepare_annotation2.py	exon	.	-	.	ADAMTS1	11	1.58688942921485e-20	2.91958268134251e-19
ENSG00000142515.37	ENSG00000142515	chr19	dexseq_prepare_annotation2.py	exon	.	+	.	KLK3	20	1.59171082648249e-20	2.92458466123448e-19
ENSG00000143126.36	ENSG00000143126	chr1	dexseq_prepare_annotation2.py	exon	.	+	.	CELSR2	7	1.61090716167513e-20	2.95595088545375e-19
ENSG00000148690.32	ENSG00000148690	chr10	dexseq_prepare_annotation2.py	exon	.	-	.	FRA10AC1	18	1.69330375855108e-20	3.10305164396403e-19
ENSG00000164306.31	ENSG00000164306	chr4	dexseq_prepare_annotation2.py	exon	.	+	.	PRIMPOL	15	1.71407985007792e-20	3.13699166246497e-19
ENSG00000018408.37	ENSG00000018408	chr3	dexseq_prepare_annotation2.py	exon	.	-	.	WWTR1	20	1.73648752227622e-20	3.1738245660105e-19
ENSG00000082196.ENSG00000250767.ENSG00000273294.ENSG00000242110.41	ENSG00000082196+ENSG00000250767+ENSG00000273294+ENSG00000242110	chr5	dexseq_prepare_annotation2.py	exon	.	-	.		17	1.76435501039897e-20	3.22052675060882e-19
ENSG00000104915.30	ENSG00000104915	chr19	dexseq_prepare_annotation2.py	exon	.	-	.	STX10	22	1.91768131381829e-20	3.49580988124491e-19
ENSG00000154040.34	ENSG00000154040	chr18	dexseq_prepare_annotation2.py	exon	.	+	.	CABYR	17	1.98562099783769e-20	3.61492178781733e-19
ENSG00000166183.34	ENSG00000166183	chr14	dexseq_prepare_annotation2.py	exon	.	+	.	ASPG	19	2.07958469796942e-20	3.78103837438649e-19
ENSG00000136631.20	ENSG00000136631	chr1	dexseq_prepare_annotation2.py	exon	.	+	.	VPS45	4	2.39417203806914e-20	4.34732883518324e-19
ENSG00000028310.ENSG00000188818.ENSG00000206077.123	ENSG00000028310+ENSG00000188818+ENSG00000206077	chr5	dexseq_prepare_annotation2.py	exon	.	-	.		26	2.4298340126209e-20	4.40633132745034e-19
ENSG00000196411.28	ENSG00000196411	chr7	dexseq_prepare_annotation2.py	exon	.	-	.	EPHB4	22	2.50680484112241e-20	4.53999329885047e-19
ENSG00000198730.29	ENSG00000198730	chr11	dexseq_prepare_annotation2.py	exon	.	+	.	CTR9	21	2.52586226683552e-20	4.5685589427068e-19
ENSG00000188641.21	ENSG00000188641	chr1	dexseq_prepare_annotation2.py	exon	.	-	.	DPYD	9	2.79766772464287e-20	5.05360524442308e-19
ENSG00000234680.6	ENSG00000234680	chr9	dexseq_prepare_annotation2.py	exon	.	+	.	VN2R3P	6	2.87726460881738e-20	5.19064506407795e-19
ENSG00000205937.ENSG00000207715.66	ENSG00000205937+ENSG00000207715	chr16	dexseq_prepare_annotation2.py	exon	.	-	.		16	3.0182989145378e-20	5.43802067387387e-19
ENSG00000183484.13	ENSG00000183484	chr14	dexseq_prepare_annotation2.py	exon	.	-	.	GPR132	8	3.08237205003542e-20	5.54627591771573e-19
ENSG00000166526.15	ENSG00000166526	chr7	dexseq_prepare_annotation2.py	exon	.	-	.	ZNF3	6	3.13142606826705e-20	5.62726165161839e-19
ENSG00000106266.27	ENSG00000106266	chr7	dexseq_prepare_annotation2.py	exon	.	-	.	SNX8	21	3.15386936715968e-20	5.66027987455793e-19
ENSG00000142396.ENSG00000269545.ENSG00000198131.ENSG00000267216.ENSG00000273439.ENSG00000083842.67	ENSG00000142396+ENSG00000269545+ENSG00000198131+ENSG00000267216+ENSG00000273439+ENSG00000083842	chr19	dexseq_prepare_annotation2.py	exon	.	+	.		49	3.20895604791301e-20	5.75172289567295e-19
ENSG00000126226.43	ENSG00000126226	chr13	dexseq_prepare_annotation2.py	exon	.	-	.	PCID2	29	3.27766813054118e-20	5.86732123908588e-19
ENSG00000115266.29	ENSG00000115266	chr19	dexseq_prepare_annotation2.py	exon	.	+	.	APC2	12	3.28805261684135e-20	5.87834496756379e-19
ENSG00000128833.52	ENSG00000128833	chr15	dexseq_prepare_annotation2.py	exon	.	-	.	MYO5C	12	3.5288914921468e-20	6.30081537410397e-19
ENSG00000151632.33	ENSG00000151632	chr10	dexseq_prepare_annotation2.py	exon	.	-	.	AKR1C2	28	3.62995761288033e-20	6.47295903045546e-19
ENSG00000178802.53	ENSG00000178802	chr15	dexseq_prepare_annotation2.py	exon	.	+	.	MPI	21	3.72246995086282e-20	6.629428238995e-19
ENSG00000086205.42	ENSG00000086205	chr11	dexseq_prepare_annotation2.py	exon	.	-	.	FOLH1	26	3.74111836177319e-20	6.65411960280094e-19
ENSG00000262117.3	ENSG00000262117	chr16	dexseq_prepare_annotation2.py	exon	.	-	.	BCAR4	4	3.75743846738706e-20	6.67461195950021e-19
ENSG00000159210.43	ENSG00000159210	chr17	dexseq_prepare_annotation2.py	exon	.	-	.	SNF8	26	3.78302978595362e-20	6.71150016490165e-19
ENSG00000117245.29	ENSG00000117245	chr1	dexseq_prepare_annotation2.py	exon	.	-	.	KIF17	17	3.97032943605417e-20	7.03481683134744e-19
ENSG00000159208.16	ENSG00000159208	chr1	dexseq_prepare_annotation2.py	exon	.	+	.	C1orf51	14	4.01272193680684e-20	7.09263182160076e-19
ENSG00000134882.26	ENSG00000134882	chr13	dexseq_prepare_annotation2.py	exon	.	+	.	UBAC2	14	4.01315784283543e-20	7.09263182160076e-19
ENSG00000141380.59	ENSG00000141380	chr18	dexseq_prepare_annotation2.py	exon	.	-	.	SS18	32	4.39874255415791e-20	7.76422718093685e-19
ENSG00000124839.31	ENSG00000124839	chr2	dexseq_prepare_annotation2.py	exon	.	-	.	RAB17	17	5.04264294995036e-20	8.88949566424075e-19
ENSG00000005189.59	ENSG00000005189	chr16	dexseq_prepare_annotation2.py	exon	.	+	.	AC004381.6	13	5.32658484738822e-20	9.37816058763579e-19
ENSG00000261360.9	ENSG00000261360	chr5	dexseq_prepare_annotation2.py	exon	.	-	.	CTD-2165H16.4	5	5.33946192879911e-20	9.38894765710073e-19
ENSG00000225190.46	ENSG00000225190	chr17	dexseq_prepare_annotation2.py	exon	.	-	.	PLEKHM1	8	5.3542037470952e-20	9.40298231292263e-19
ENSG00000215424.19	ENSG00000215424	chr21	dexseq_prepare_annotation2.py	exon	.	+	.	MCM3AP-AS1	16	5.38750084197643e-20	9.44952701274278e-19
ENSG00000013375.43	ENSG00000013375	chr6	dexseq_prepare_annotation2.py	exon	.	-	.	PGM3	13	5.45328462416095e-20	9.55286345559882e-19
ENSG00000237276.20	ENSG00000237276	chr1	dexseq_prepare_annotation2.py	exon	.	-	.	ANO7P1	13	5.6001476700554e-20	9.79779294877995e-19
ENSG00000115363.23	ENSG00000115363	chr2	dexseq_prepare_annotation2.py	exon	.	-	.	EVA1A	10	5.69183759125108e-20	9.94569963024011e-19
ENSG00000141279.84	ENSG00000141279	chr17	dexseq_prepare_annotation2.py	exon	.	+	.	NPEPPS	39	5.71909266196403e-20	9.98078542475002e-19
ENSG00000119682.ENSG00000214670.33	ENSG00000119682+ENSG00000214670	chr14	dexseq_prepare_annotation2.py	exon	.	-	.		22	5.80908592950129e-20	1.01251348613325e-18
ENSG00000170579.48	ENSG00000170579	chr18	dexseq_prepare_annotation2.py	exon	.	-	.	DLGAP1	13	6.15869992379853e-20	1.07210709937564e-18
ENSG00000188315.ENSG00000114316.52	ENSG00000188315+ENSG00000114316	chr3	dexseq_prepare_annotation2.py	exon	.	-	.		19	6.18632306241668e-20	1.07556959343942e-18
ENSG00000132142.102	ENSG00000132142	chr17	dexseq_prepare_annotation2.py	exon	.	-	.	ACACA	73	6.20135416014749e-20	1.0768368915542e-18
ENSG00000165633.10	ENSG00000165633	chr10	dexseq_prepare_annotation2.py	exon	.	-	.	VSTM4	11	6.32971422618503e-20	1.09775555077316e-18
ENSG00000177181.7	ENSG00000177181	chr1	dexseq_prepare_annotation2.py	exon	.	+	.	RIMKLA	7	6.56090220896183e-20	1.13643323567186e-18
ENSG00000145632.28	ENSG00000145632	chr5	dexseq_prepare_annotation2.py	exon	.	-	.	PLK2	19	7.16399110600273e-20	1.23935264046507e-18
ENSG00000259673.16	ENSG00000259673	chr15	dexseq_prepare_annotation2.py	exon	.	-	.	IQCH-AS1	6	7.49019822699502e-20	1.29417598930775e-18
ENSG00000086288.ENSG00000187037.ENSG00000086289.47	ENSG00000086288+ENSG00000187037+ENSG00000086289	chr7	dexseq_prepare_annotation2.py	exon	.	+	.		13	8.24299105726287e-20	1.42247844436066e-18
ENSG00000140678.46	ENSG00000140678	chr16	dexseq_prepare_annotation2.py	exon	.	+	.	ITGAX	20	8.46441329430272e-20	1.45887886630058e-18
ENSG00000188811.13	ENSG00000188811	chr13	dexseq_prepare_annotation2.py	exon	.	+	.	NHLRC3	7	8.76517276303452e-20	1.50884638565652e-18
ENSG00000172965.47	ENSG00000172965	chr2	dexseq_prepare_annotation2.py	exon	.	-	.	MIR4435-1HG	9	8.78463237967326e-20	1.51032696871292e-18
ENSG00000133612.70	ENSG00000133612	chr7	dexseq_prepare_annotation2.py	exon	.	+	.	AGAP3	48	8.95851582877313e-20	1.53832094644945e-18
ENSG00000151376.37	ENSG00000151376	chr11	dexseq_prepare_annotation2.py	exon	.	-	.	ME3	22	9.22267837039361e-20	1.58172914246368e-18
ENSG00000092094.42	ENSG00000092094	chr14	dexseq_prepare_annotation2.py	exon	.	-	.	OSGEP	22	9.55615347889534e-20	1.63690318642802e-18
ENSG00000185386.22	ENSG00000185386	chr22	dexseq_prepare_annotation2.py	exon	.	-	.	MAPK11	18	9.79296134140168e-20	1.67540343539429e-18
ENSG00000176658.48	ENSG00000176658	chr17	dexseq_prepare_annotation2.py	exon	.	-	.	MYO1D	16	1.00970948653964e-19	1.72531317546435e-18
ENSG00000013374.39	ENSG00000013374	chr7	dexseq_prepare_annotation2.py	exon	.	+	.	NUB1	20	1.02072609039011e-19	1.74199744677743e-18
ENSG00000159377.24	ENSG00000159377	chr1	dexseq_prepare_annotation2.py	exon	.	+	.	PSMB4	11	1.02890931893239e-19	1.75381123983218e-18
ENSG00000213886.ENSG00000204681.52	ENSG00000213886+ENSG00000204681	chr6	dexseq_prepare_annotation2.py	exon	.	-	.		9	1.11648266178521e-19	1.90075365272588e-18
ENSG00000183090.9	ENSG00000183090	chr4	dexseq_prepare_annotation2.py	exon	.	-	.	FREM3	9	1.12480823705847e-19	1.91258652435773e-18
ENSG00000215033.ENSG00000186807.ENSG00000239492.27	ENSG00000215033+ENSG00000186807+ENSG00000239492	chr10	dexseq_prepare_annotation2.py	exon	.	+	.		24	1.17447604631452e-19	1.99460162737346e-18
ENSG00000264875.ENSG00000164754.35	ENSG00000264875+ENSG00000164754	chr8	dexseq_prepare_annotation2.py	exon	.	-	.		25	1.19053008736538e-19	2.01940036404452e-18
ENSG00000265148.25	ENSG00000265148	chr17	dexseq_prepare_annotation2.py	exon	.	+	.	BZRAP1-AS1	11	1.2458652150193e-19	2.11068687889201e-18
ENSG00000167325.15	ENSG00000167325	chr11	dexseq_prepare_annotation2.py	exon	.	+	.	RRM1	6	1.29669618327083e-19	2.19412983127907e-18
ENSG00000258913.6	ENSG00000258913	chr14	dexseq_prepare_annotation2.py	exon	.	+	.	RP11-260M19.2	7	1.31226858444105e-19	2.21778174252619e-18
ENSG00000171067.21	ENSG00000171067	chr11	dexseq_prepare_annotation2.py	exon	.	-	.	C11orf24	15	1.3409485820942e-19	2.26350167819761e-18
ENSG00000136052.28	ENSG00000136052	chr12	dexseq_prepare_annotation2.py	exon	.	-	.	SLC41A2	23	1.37252589247022e-19	2.31399547131736e-18
ENSG00000204954.27	ENSG00000204954	chr12	dexseq_prepare_annotation2.py	exon	.	-	.	C12orf73	11	1.380920607921e-19	2.32532987113477e-18
ENSG00000119661.25	ENSG00000119661	chr14	dexseq_prepare_annotation2.py	exon	.	+	.	DNAL1	13	1.39601192917696e-19	2.34789962792289e-18
ENSG00000177058.64	ENSG00000177058	chr5	dexseq_prepare_annotation2.py	exon	.	-	.	SLC38A9	39	1.46971444207174e-19	2.46887176023863e-18
ENSG00000064393.20	ENSG00000064393	chr7	dexseq_prepare_annotation2.py	exon	.	-	.	HIPK2	7	1.54504324797932e-19	2.59228064368448e-18
ENSG00000137822.47	ENSG00000137822	chr15	dexseq_prepare_annotation2.py	exon	.	+	.	TUBGCP4	16	1.5619123153816e-19	2.61742631260755e-18
ENSG00000140279.51	ENSG00000140279	chr15	dexseq_prepare_annotation2.py	exon	.	-	.	DUOX2	31	1.78840121548234e-19	2.99336612588976e-18
ENSG00000167759.14	ENSG00000167759	chr19	dexseq_prepare_annotation2.py	exon	.	-	.	KLK13	9	1.79927853454575e-19	3.00795254050443e-18
ENSG00000163710.29	ENSG00000163710	chr3	dexseq_prepare_annotation2.py	exon	.	-	.	PCOLCE2	20	1.80964912191656e-19	3.02165781953631e-18
ENSG00000224397.10	ENSG00000224397	chr20	dexseq_prepare_annotation2.py	exon	.	+	.	RP11-290F20.3	10	1.83677748760409e-19	3.06327794665291e-18
ENSG00000230493.ENSG00000072134.71	ENSG00000230493+ENSG00000072134	chr17	dexseq_prepare_annotation2.py	exon	.	+	.		20	1.98142763624111e-19	3.3005601188596e-18
ENSG00000064687.47	ENSG00000064687	chr19	dexseq_prepare_annotation2.py	exon	.	+	.	ABCA7	23	2.02444861685313e-19	3.36818849423567e-18
ENSG00000149488.22	ENSG00000149488	chr20	dexseq_prepare_annotation2.py	exon	.	+	.	TMC2	9	2.13085201177575e-19	3.54098215433559e-18
ENSG00000113971.ENSG00000240303.48	ENSG00000113971+ENSG00000240303	chr3	dexseq_prepare_annotation2.py	exon	.	-	.		10	2.32611090450856e-19	3.86084445952381e-18
ENSG00000114126.ENSG00000269905.64	ENSG00000114126+ENSG00000269905	chr3	dexseq_prepare_annotation2.py	exon	.	-	.		47	2.33571119422471e-19	3.87215816453772e-18
ENSG00000141449.53	ENSG00000141449	chr18	dexseq_prepare_annotation2.py	exon	.	+	.	GREB1L	12	2.37439154563765e-19	3.93159666765167e-18
ENSG00000181827.21	ENSG00000181827	chr15	dexseq_prepare_annotation2.py	exon	.	-	.	RFX7	7	2.45653775261781e-19	4.06278045198111e-18
ENSG00000175575.43	ENSG00000175575	chr11	dexseq_prepare_annotation2.py	exon	.	+	.	PAAF1	38	2.46264357886554e-19	4.06804151287896e-18
ENSG00000231870.6	ENSG00000231870	chr17	dexseq_prepare_annotation2.py	exon	.	-	.	KRT17P3	5	2.52452940178489e-19	4.16532377810511e-18
ENSG00000079459.24	ENSG00000079459	chr8	dexseq_prepare_annotation2.py	exon	.	+	.	FDFT1	9	2.54129505123937e-19	4.18801811228535e-18
ENSG00000110090.32	ENSG00000110090	chr11	dexseq_prepare_annotation2.py	exon	.	-	.	CPT1A	18	2.563043405494e-19	4.21886044106699e-18
ENSG00000175711.20	ENSG00000175711	chr17	dexseq_prepare_annotation2.py	exon	.	-	.	B3GNTL1	16	2.56870653392877e-19	4.22318430028549e-18
ENSG00000174365.30	ENSG00000174365	chr20	dexseq_prepare_annotation2.py	exon	.	+	.	SNHG11	8	2.64524541091733e-19	4.34388647230804e-18
ENSG00000175643.16	ENSG00000175643	chr16	dexseq_prepare_annotation2.py	exon	.	+	.	RMI2	15	2.71492266769184e-19	4.45304945576955e-18
ENSG00000143224.43	ENSG00000143224	chr1	dexseq_prepare_annotation2.py	exon	.	+	.	PPOX	30	2.78091367278873e-19	4.55591616900099e-18
ENSG00000134852.44	ENSG00000134852	chr4	dexseq_prepare_annotation2.py	exon	.	-	.	CLOCK	12	2.85878089150746e-19	4.67797451999733e-18
ENSG00000229657.ENSG00000163531.82	ENSG00000229657+ENSG00000163531	chr1	dexseq_prepare_annotation2.py	exon	.	+	.		35	2.96066338346692e-19	4.83899729737267e-18
ENSG00000104093.66	ENSG00000104093	chr15	dexseq_prepare_annotation2.py	exon	.	-	.	DMXL2	41	3.07854145443406e-19	5.02575505747927e-18
ENSG00000115109.39	ENSG00000115109	chr2	dexseq_prepare_annotation2.py	exon	.	+	.	EPB41L5	19	3.13300231866386e-19	5.108666969554e-18
ENSG00000160953.40	ENSG00000160953	chr19	dexseq_prepare_annotation2.py	exon	.	+	.	MUM1	20	3.2146124738888e-19	5.23296543546515e-18
ENSG00000154222.55	ENSG00000154222	chr1	dexseq_prepare_annotation2.py	exon	.	-	.	CC2D1B	26	3.21675565987685e-19	5.23296543546515e-18
ENSG00000107186.84	ENSG00000107186	chr9	dexseq_prepare_annotation2.py	exon	.	-	.	MPDZ	39	3.37205483121563e-19	5.47919516908623e-18
ENSG00000172893.35	ENSG00000172893	chr11	dexseq_prepare_annotation2.py	exon	.	-	.	DHCR7	23	3.39410099445061e-19	5.5085823491031e-18
ENSG00000141994.ENSG00000267157.ENSG00000212123.37	ENSG00000141994+ENSG00000267157+ENSG00000212123	chr19	dexseq_prepare_annotation2.py	exon	.	-	.		18	3.47376964141309e-19	5.63131258070101e-18
ENSG00000155827.31	ENSG00000155827	chr9	dexseq_prepare_annotation2.py	exon	.	+	.	RNF20	24	3.56369682839033e-19	5.77036777486393e-18
ENSG00000171208.18	ENSG00000171208	chr16	dexseq_prepare_annotation2.py	exon	.	-	.	NETO2	6	3.60142939983745e-19	5.8246838979464e-18
ENSG00000153064.33	ENSG00000153064	chr4	dexseq_prepare_annotation2.py	exon	.	+	.	BANK1	20	3.67379214029707e-19	5.93481705916282e-18
ENSG00000262664.ENSG00000108963.44	ENSG00000262664+ENSG00000108963	chr17	dexseq_prepare_annotation2.py	exon	.	+	.		11	3.73554410334495e-19	6.02757342615138e-18
ENSG00000119403.40	ENSG00000119403	chr9	dexseq_prepare_annotation2.py	exon	.	-	.	PHF19	28	3.86513636828648e-19	6.22945327305872e-18
ENSG00000223662.4	ENSG00000223662	chr21	dexseq_prepare_annotation2.py	exon	.	+	.	SAMSN1-AS1	5	3.98664535437362e-19	6.41785303634059e-18
ENSG00000104611.18	ENSG00000104611	chr8	dexseq_prepare_annotation2.py	exon	.	+	.	SH2D4A	7	4.14975627045635e-19	6.67271213477195e-18
ENSG00000104979.ENSG00000037757.32	ENSG00000104979+ENSG00000037757	chr19	dexseq_prepare_annotation2.py	exon	.	+	.		12	4.19284827813303e-19	6.73421786380512e-18
ENSG00000078070.38	ENSG00000078070	chr3	dexseq_prepare_annotation2.py	exon	.	-	.	MCCC1	10	4.20511001395474e-19	6.74612170520144e-18
ENSG00000127947.47	ENSG00000127947	chr7	dexseq_prepare_annotation2.py	exon	.	+	.	PTPN12	12	4.47882599610635e-19	7.17695746311558e-18
ENSG00000173273.50	ENSG00000173273	chr8	dexseq_prepare_annotation2.py	exon	.	+	.	TNKS	28	4.62987878117747e-19	7.41046996172582e-18
ENSG00000160201.27	ENSG00000160201	chr21	dexseq_prepare_annotation2.py	exon	.	-	.	U2AF1	17	4.69610049534044e-19	7.50782319421726e-18
ENSG00000078246.ENSG00000171792.47	ENSG00000078246+ENSG00000171792	chr12	dexseq_prepare_annotation2.py	exon	.	+	.		25	4.71602512820339e-19	7.53102106867749e-18
ENSG00000164619.26	ENSG00000164619	chr7	dexseq_prepare_annotation2.py	exon	.	+	.	BMPER	9	4.79759701568905e-19	7.65249734991044e-18
ENSG00000205356.24	ENSG00000205356	chr7	dexseq_prepare_annotation2.py	exon	.	-	.	TECPR1	21	5.08147945827344e-19	8.09602494674975e-18
ENSG00000198758.21	ENSG00000198758	chr1	dexseq_prepare_annotation2.py	exon	.	-	.	EPS8L3	13	5.2789738503462e-19	8.40105804170083e-18
ENSG00000163322.20	ENSG00000163322	chr4	dexseq_prepare_annotation2.py	exon	.	-	.	FAM175A	13	5.52652516329964e-19	8.7783979308185e-18
ENSG00000136010.23	ENSG00000136010	chr12	dexseq_prepare_annotation2.py	exon	.	-	.	ALDH1L2	19	5.52870557724999e-19	8.7783979308185e-18
ENSG00000136021.39	ENSG00000136021	chr12	dexseq_prepare_annotation2.py	exon	.	+	.	SCYL2	11	5.74844040128692e-19	9.11688227383121e-18
ENSG00000135655.60	ENSG00000135655	chr12	dexseq_prepare_annotation2.py	exon	.	+	.	USP15	22	5.85839935197536e-19	9.28069209414867e-18
ENSG00000163995.47	ENSG00000163995	chr4	dexseq_prepare_annotation2.py	exon	.	-	.	ABLIM2	4	5.94507809568208e-19	9.40729138030057e-18
ENSG00000148773.23	ENSG00000148773	chr10	dexseq_prepare_annotation2.py	exon	.	-	.	MKI67	20	5.9918820914638e-19	9.47057818297386e-18
ENSG00000103489.16	ENSG00000103489	chr16	dexseq_prepare_annotation2.py	exon	.	-	.	XYLT1	9	6.06535196647738e-19	9.57582071529329e-18
ENSG00000100056.17	ENSG00000100056	chr22	dexseq_prepare_annotation2.py	exon	.	-	.	DGCR14	10	6.19500371175509e-19	9.76942252004552e-18
ENSG00000163739.5	ENSG00000163739	chr4	dexseq_prepare_annotation2.py	exon	.	+	.	CXCL1	4	6.3855607601745e-19	1.00585237387618e-17
ENSG00000196924.66	ENSG00000196924	chrX	dexseq_prepare_annotation2.py	exon	.	-	.	FLNA	17	6.73995627893868e-19	1.06047570004251e-17
ENSG00000253729.106	ENSG00000253729	chr8	dexseq_prepare_annotation2.py	exon	.	-	.	PRKDC	76	6.83269608980572e-19	1.07385276737975e-17
ENSG00000068903.47	ENSG00000068903	chr19	dexseq_prepare_annotation2.py	exon	.	-	.	SIRT2	30	7.21378840233899e-19	1.13181377538371e-17
ENSG00000242384.ENSG00000267043.ENSG00000161583.ENSG00000234972.105	ENSG00000242384+ENSG00000267043+ENSG00000161583+ENSG00000234972	chr17	dexseq_prepare_annotation2.py	exon	.	-	.		37	7.2177641725886e-19	1.13181377538371e-17
ENSG00000185621.37	ENSG00000185621	chr3	dexseq_prepare_annotation2.py	exon	.	+	.	LMLN	19	7.26031228331979e-19	1.13720364356638e-17
ENSG00000159618.23	ENSG00000159618	chr16	dexseq_prepare_annotation2.py	exon	.	+	.	GPR114	8	7.65747087947676e-19	1.19806256988349e-17
ENSG00000106128.27	ENSG00000106128	chr7	dexseq_prepare_annotation2.py	exon	.	+	.	GHRHR	16	7.88015931717584e-19	1.23151838137751e-17
ENSG00000175766.25	ENSG00000175766	chr5	dexseq_prepare_annotation2.py	exon	.	+	.	EIF4E1B	14	8.14031928646228e-19	1.27074860780476e-17
ENSG00000174628.38	ENSG00000174628	chr16	dexseq_prepare_annotation2.py	exon	.	+	.	IQCK	30	8.59587295686622e-19	1.34035871028085e-17
ENSG00000067141.45	ENSG00000067141	chr15	dexseq_prepare_annotation2.py	exon	.	+	.	NEO1	16	8.69837243800356e-19	1.35482264546687e-17
ENSG00000050426.80	ENSG00000050426	chr12	dexseq_prepare_annotation2.py	exon	.	+	.	LETMD1	26	9.07754797272726e-19	1.41215544629572e-17
ENSG00000121940.ENSG00000162641.28	ENSG00000121940+ENSG00000162641	chr1	dexseq_prepare_annotation2.py	exon	.	-	.		13	9.08677205000121e-19	1.41215544629572e-17
ENSG00000174498.21	ENSG00000174498	chr15	dexseq_prepare_annotation2.py	exon	.	-	.	IGDCC3	15	9.16749233760234e-19	1.42310994334499e-17
ENSG00000145014.39	ENSG00000145014	chr3	dexseq_prepare_annotation2.py	exon	.	-	.	TMEM44	15	1.03944092376065e-18	1.61177077018806e-17
ENSG00000175305.26	ENSG00000175305	chr8	dexseq_prepare_annotation2.py	exon	.	-	.	CCNE2	12	1.06507525568222e-18	1.64968059368419e-17
ENSG00000158023.ENSG00000256950.ENSG00000110801.51	ENSG00000158023+ENSG00000256950+ENSG00000110801	chr12	dexseq_prepare_annotation2.py	exon	.	+	.		38	1.0916655412878e-18	1.68898509608142e-17
ENSG00000213842.ENSG00000182973.13	ENSG00000213842+ENSG00000182973	chr3	dexseq_prepare_annotation2.py	exon	.	+	.		10	1.23704140925012e-18	1.91152761561963e-17
ENSG00000138073.29	ENSG00000138073	chr2	dexseq_prepare_annotation2.py	exon	.	-	.	PREB	17	1.23825320416513e-18	1.91152761561963e-17
ENSG00000168619.33	ENSG00000168619	chr8	dexseq_prepare_annotation2.py	exon	.	+	.	ADAM18	11	1.24526366692821e-18	1.92021866333752e-17
ENSG00000235098.14	ENSG00000235098	chr1	dexseq_prepare_annotation2.py	exon	.	-	.	ANKRD65	12	1.25359669260739e-18	1.93092761876812e-17
ENSG00000182896.11	ENSG00000182896	chr17	dexseq_prepare_annotation2.py	exon	.	+	.	TMEM95	6	1.28862161847074e-18	1.98268120479088e-17
ENSG00000186148.ENSG00000240069.23	ENSG00000186148+ENSG00000240069	chr2	dexseq_prepare_annotation2.py	exon	.	+	.		5	1.30955759695278e-18	2.01189198372303e-17
ENSG00000231890.41	ENSG00000231890	chr2	dexseq_prepare_annotation2.py	exon	.	+	.	AC093391.2	27	1.31049977514779e-18	2.01189198372303e-17
ENSG00000063438.ENSG00000249915.42	ENSG00000063438+ENSG00000249915	chr5	dexseq_prepare_annotation2.py	exon	.	+	.		36	1.31859427372043e-18	2.02097522903504e-17
ENSG00000164970.15	ENSG00000164970	chr9	dexseq_prepare_annotation2.py	exon	.	-	.	FAM219A	15	1.31932238691769e-18	2.02097522903504e-17
ENSG00000224187.3	ENSG00000224187	chr3	dexseq_prepare_annotation2.py	exon	.	-	.	RP11-132N15.3	3	1.33003214040556e-18	2.03513938843795e-17
ENSG00000244045.ENSG00000258924.ENSG00000264302.ENSG00000004139.57	ENSG00000244045+ENSG00000258924+ENSG00000264302+ENSG00000004139	chr17	dexseq_prepare_annotation2.py	exon	.	+	.		35	1.33523449433716e-18	2.04085456942149e-17
ENSG00000137841.30	ENSG00000137841	chr15	dexseq_prepare_annotation2.py	exon	.	-	.	PLCB2	18	1.36277723325825e-18	2.08066614021833e-17
ENSG00000230267.50	ENSG00000230267	chr16	dexseq_prepare_annotation2.py	exon	.	-	.	HERC2P4	11	1.38045712933463e-18	2.10534848814862e-17
ENSG00000164946.52	ENSG00000164946	chr9	dexseq_prepare_annotation2.py	exon	.	-	.	FREM1	23	1.38383946605473e-18	2.10819530485819e-17
ENSG00000105792.52	ENSG00000105792	chr7	dexseq_prepare_annotation2.py	exon	.	+	.	C7orf63	14	1.39268787511824e-18	2.11935401039602e-17
ENSG00000149269.49	ENSG00000149269	chr11	dexseq_prepare_annotation2.py	exon	.	-	.	PAK1	25	1.48585877067892e-18	2.25866772036864e-17
ENSG00000188352.79	ENSG00000188352	chr9	dexseq_prepare_annotation2.py	exon	.	+	.	FOCAD	27	1.50805159824044e-18	2.28990062007929e-17
ENSG00000117242.ENSG00000257033.ENSG00000244038.24	ENSG00000117242+ENSG00000257033+ENSG00000244038	chr1	dexseq_prepare_annotation2.py	exon	.	-	.		17	1.63958841789072e-18	2.48691769950295e-17
ENSG00000175155.12	ENSG00000175155	chr17	dexseq_prepare_annotation2.py	exon	.	+	.	YPEL2	13	1.64554256150515e-18	2.49323000958335e-17
ENSG00000120992.28	ENSG00000120992	chr8	dexseq_prepare_annotation2.py	exon	.	-	.	LYPLA1	10	1.67796020929621e-18	2.5395809087161e-17
ENSG00000226147.ENSG00000116171.14	ENSG00000226147+ENSG00000116171	chr1	dexseq_prepare_annotation2.py	exon	.	+	.		12	1.79075784885887e-18	2.70735336084543e-17
ENSG00000104375.54	ENSG00000104375	chr8	dexseq_prepare_annotation2.py	exon	.	-	.	STK3	28	1.86893360902816e-18	2.8224753059688e-17
ENSG00000223518.8	ENSG00000223518	chr15	dexseq_prepare_annotation2.py	exon	.	-	.	CSNK1A1P1	6	1.90715806603466e-18	2.87707825818613e-17
ENSG00000125618.30	ENSG00000125618	chr2	dexseq_prepare_annotation2.py	exon	.	-	.	PAX8	8	2.00000638027303e-18	3.01387743696832e-17
ENSG00000170525.36	ENSG00000170525	chr10	dexseq_prepare_annotation2.py	exon	.	+	.	PFKFB3	13	2.03323676001441e-18	3.06063745617321e-17
ENSG00000244462.ENSG00000272897.ENSG00000214078.ENSG00000244005.123	ENSG00000244462+ENSG00000272897+ENSG00000214078+ENSG00000244005	chr20	dexseq_prepare_annotation2.py	exon	.	-	.		39	2.07266117872087e-18	3.11661019835984e-17
ENSG00000169519.11	ENSG00000169519	chr11	dexseq_prepare_annotation2.py	exon	.	+	.	METTL15	5	2.078143618918e-18	3.12147943796225e-17
ENSG00000215417.19	ENSG00000215417	chr13	dexseq_prepare_annotation2.py	exon	.	+	.	MIR17HG	15	2.11545951834579e-18	3.17410209715982e-17
ENSG00000151914.172	ENSG00000151914	chr6	dexseq_prepare_annotation2.py	exon	.	-	.	DST	67	2.13221229810516e-18	3.19579104033887e-17
ENSG00000003756.ENSG00000004534.144	ENSG00000003756+ENSG00000004534	chr3	dexseq_prepare_annotation2.py	exon	.	+	.		50	2.4206642659754e-18	3.62422166581829e-17
ENSG00000134717.22	ENSG00000134717	chr1	dexseq_prepare_annotation2.py	exon	.	+	.	BTF3L4	18	2.42348945716882e-18	3.62454998492055e-17
ENSG00000132005.33	ENSG00000132005	chr19	dexseq_prepare_annotation2.py	exon	.	-	.	RFX1	11	2.45117562845751e-18	3.66201952913164e-17
ENSG00000082269.61	ENSG00000082269	chr6	dexseq_prepare_annotation2.py	exon	.	+	.	FAM135A	12	2.53576516736751e-18	3.78433022670759e-17
ENSG00000163516.57	ENSG00000163516	chr2	dexseq_prepare_annotation2.py	exon	.	+	.	ANKZF1	48	2.64011271723089e-18	3.9358336317218e-17
ENSG00000146350.45	ENSG00000146350	chr6	dexseq_prepare_annotation2.py	exon	.	-	.	TBC1D32	13	2.69435080010789e-18	4.01239028679878e-17
ENSG00000166532.31	ENSG00000166532	chr12	dexseq_prepare_annotation2.py	exon	.	+	.	RIMKLB	17	2.73035474376126e-18	4.06165819582624e-17
ENSG00000134108.20	ENSG00000134108	chr3	dexseq_prepare_annotation2.py	exon	.	+	.	ARL8B	13	2.79371340266083e-18	4.15147005530016e-17
ENSG00000136715.29	ENSG00000136715	chr2	dexseq_prepare_annotation2.py	exon	.	-	.	SAP130	19	2.88971593194561e-18	4.28954737432567e-17
ENSG00000136710.16	ENSG00000136710	chr2	dexseq_prepare_annotation2.py	exon	.	-	.	CCDC115	12	2.9014018932226e-18	4.30230265808456e-17
ENSG00000139835.14	ENSG00000139835	chr13	dexseq_prepare_annotation2.py	exon	.	-	.	GRTP1	11	2.92516930046128e-18	4.33292649628498e-17
ENSG00000140577.35	ENSG00000140577	chr15	dexseq_prepare_annotation2.py	exon	.	+	.	CRTC3	5	2.93073258861036e-18	4.33654889095547e-17
ENSG00000148834.16	ENSG00000148834	chr10	dexseq_prepare_annotation2.py	exon	.	+	.	GSTO1	16	3.02819816380678e-18	4.4760051286279e-17
ENSG00000141013.44	ENSG00000141013	chr16	dexseq_prepare_annotation2.py	exon	.	+	.	GAS8	13	3.17323710775705e-18	4.68540922842811e-17
ENSG00000118260.52	ENSG00000118260	chr2	dexseq_prepare_annotation2.py	exon	.	+	.	CREB1	30	3.2398363940053e-18	4.77867278941884e-17
ENSG00000223647.4	ENSG00000223647	chr2	dexseq_prepare_annotation2.py	exon	.	-	.	AL133249.1	5	3.2813705102687e-18	4.83480746052197e-17
ENSG00000245910.ENSG00000254341.10	ENSG00000245910+ENSG00000254341	chr8	dexseq_prepare_annotation2.py	exon	.	-	.		10	3.31496744851695e-18	4.87914097792829e-17
ENSG00000261218.ENSG00000197943.70	ENSG00000261218+ENSG00000197943	chr16	dexseq_prepare_annotation2.py	exon	.	+	.		43	3.4534724099528e-18	5.07762661205427e-17
ENSG00000116698.56	ENSG00000116698	chr1	dexseq_prepare_annotation2.py	exon	.	+	.	SMG7	21	3.46403965197354e-18	5.08778537690601e-17
ENSG00000007314.29	ENSG00000007314	chr17	dexseq_prepare_annotation2.py	exon	.	-	.	SCN4A	19	3.59336912411539e-18	5.27216995224905e-17
ENSG00000159202.20	ENSG00000159202	chr17	dexseq_prepare_annotation2.py	exon	.	+	.	UBE2Z	17	3.78906746534194e-18	5.55343934409284e-17
ENSG00000143847.61	ENSG00000143847	chr1	dexseq_prepare_annotation2.py	exon	.	+	.	PPFIA4	47	3.80151809810573e-18	5.56582265542659e-17
ENSG00000114204.ENSG00000174776.61	ENSG00000114204+ENSG00000174776	chr3	dexseq_prepare_annotation2.py	exon	.	-	.		31	3.84905072891529e-18	5.62948965178578e-17
ENSG00000204344.ENSG00000244731.104	ENSG00000204344+ENSG00000244731	chr6	dexseq_prepare_annotation2.py	exon	.	+	.		27	4.0620387888189e-18	5.93475814219349e-17
ENSG00000091262.45	ENSG00000091262	chr16	dexseq_prepare_annotation2.py	exon	.	-	.	ABCC6	18	4.33716326846397e-18	6.33007386160182e-17
ENSG00000133657.ENSG00000244675.54	ENSG00000133657+ENSG00000244675	chr3	dexseq_prepare_annotation2.py	exon	.	-	.		32	4.47150249949147e-18	6.51930065675334e-17
ENSG00000088205.25	ENSG00000088205	chr2	dexseq_prepare_annotation2.py	exon	.	+	.	DDX18	9	4.50950040415015e-18	6.56512903527049e-17
ENSG00000158321.48	ENSG00000158321	chr7	dexseq_prepare_annotation2.py	exon	.	+	.	AUTS2	25	4.51237569754733e-18	6.56512903527049e-17
ENSG00000172766.42	ENSG00000172766	chr13	dexseq_prepare_annotation2.py	exon	.	+	.	NAA16	14	4.58030040222126e-18	6.65699041739766e-17
ENSG00000263738.ENSG00000120251.53	ENSG00000263738+ENSG00000120251	chr4	dexseq_prepare_annotation2.py	exon	.	+	.		20	4.63823850488693e-18	6.73416068522675e-17
ENSG00000240891.ENSG00000144824.38	ENSG00000240891+ENSG00000144824	chr3	dexseq_prepare_annotation2.py	exon	.	+	.		22	4.66512602839956e-18	6.76613534191965e-17
ENSG00000074071.6	ENSG00000074071	chr16	dexseq_prepare_annotation2.py	exon	.	-	.	MRPS34	7	4.85761458473887e-18	7.03797513115969e-17
ENSG00000186635.ENSG00000214530.106	ENSG00000186635+ENSG00000214530	chr11	dexseq_prepare_annotation2.py	exon	.	-	.		31	4.90211009827269e-18	7.09505196221382e-17
ENSG00000141293.14	ENSG00000141293	chr17	dexseq_prepare_annotation2.py	exon	.	-	.	SKAP1	10	4.92518099983039e-18	7.12103352667785e-17
ENSG00000026559.15	ENSG00000026559	chr20	dexseq_prepare_annotation2.py	exon	.	-	.	KCNG1	10	4.95640987858635e-18	7.15874402920639e-17
ENSG00000177674.35	ENSG00000177674	chr1	dexseq_prepare_annotation2.py	exon	.	+	.	AGTRAP	18	5.00944988477449e-18	7.22784631196353e-17
ENSG00000180229.63	ENSG00000180229	chr15	dexseq_prepare_annotation2.py	exon	.	-	.	HERC2P3	25	5.19620484243138e-18	7.48953504180084e-17
ENSG00000163157.ENSG00000163159.35	ENSG00000163157+ENSG00000163159	chr1	dexseq_prepare_annotation2.py	exon	.	-	.		20	5.20786605849243e-18	7.49857236103222e-17
ENSG00000242600.19	ENSG00000242600	chr10	dexseq_prepare_annotation2.py	exon	.	+	.	MBL1P	9	5.22778879753397e-18	7.51947408323681e-17
ENSG00000244607.ENSG00000010282.ENSG00000181061.51	ENSG00000244607+ENSG00000010282+ENSG00000181061	chr3	dexseq_prepare_annotation2.py	exon	.	-	.		16	5.40294389012785e-18	7.76338290989549e-17
ENSG00000164985.33	ENSG00000164985	chr9	dexseq_prepare_annotation2.py	exon	.	-	.	PSIP1	5	5.54829911392406e-18	7.96401366104951e-17
ENSG00000143324.24	ENSG00000143324	chr1	dexseq_prepare_annotation2.py	exon	.	+	.	XPR1	18	5.8524976544107e-18	8.39199895620602e-17
ENSG00000167613.20	ENSG00000167613	chr19	dexseq_prepare_annotation2.py	exon	.	-	.	LAIR1	17	5.97226594350949e-18	8.55491730260283e-17
ENSG00000196405.62	ENSG00000196405	chr14	dexseq_prepare_annotation2.py	exon	.	+	.	EVL	45	6.07061137772732e-18	8.68684502600919e-17
ENSG00000138035.41	ENSG00000138035	chr2	dexseq_prepare_annotation2.py	exon	.	-	.	PNPT1	26	6.57481160505693e-18	9.39866953902742e-17
ENSG00000085231.28	ENSG00000085231	chr5	dexseq_prepare_annotation2.py	exon	.	-	.	TAF9	24	6.74051245741115e-18	9.62564556161516e-17
ENSG00000146373.27	ENSG00000146373	chr6	dexseq_prepare_annotation2.py	exon	.	+	.	RNF217	9	6.7905832889394e-18	9.68720235547263e-17
ENSG00000215421.21	ENSG00000215421	chr18	dexseq_prepare_annotation2.py	exon	.	+	.	ZNF407	19	6.85065281023836e-18	9.75422231849253e-17
ENSG00000122674.29	ENSG00000122674	chr7	dexseq_prepare_annotation2.py	exon	.	+	.	CCZ1	26	6.85158904678065e-18	9.75422231849253e-17
ENSG00000267009.ENSG00000108946.ENSG00000141337.95	ENSG00000267009+ENSG00000108946+ENSG00000141337	chr17	dexseq_prepare_annotation2.py	exon	.	+	.		15	6.93331687057919e-18	9.8604810176775e-17
ENSG00000234757.5	ENSG00000234757	chr22	dexseq_prepare_annotation2.py	exon	.	-	.	CA15P2	6	7.19864134450126e-18	1.02273649091591e-16
ENSG00000164308.39	ENSG00000164308	chr5	dexseq_prepare_annotation2.py	exon	.	+	.	ERAP2	5	7.24270795370479e-18	1.02794719314367e-16
ENSG00000072736.ENSG00000263276.ENSG00000261864.ENSG00000167264.45	ENSG00000072736+ENSG00000263276+ENSG00000261864+ENSG00000167264	chr16	dexseq_prepare_annotation2.py	exon	.	+	.		17	7.54061563225261e-18	1.06913784739043e-16
ENSG00000120071.48	ENSG00000120071	chr17	dexseq_prepare_annotation2.py	exon	.	-	.	KANSL1	32	7.90713969433604e-18	1.11996340130876e-16
ENSG00000140521.31	ENSG00000140521	chr15	dexseq_prepare_annotation2.py	exon	.	-	.	POLG	13	8.19359620826333e-18	1.15935635463616e-16
ENSG00000175274.52	ENSG00000175274	chr11	dexseq_prepare_annotation2.py	exon	.	-	.	TP53I11	6	8.36450976445512e-18	1.18233705603462e-16
ENSG00000213413.ENSG00000066923.83	ENSG00000213413+ENSG00000066923	chr7	dexseq_prepare_annotation2.py	exon	.	+	.		60	8.49545306635141e-18	1.1996269715724e-16
ENSG00000172053.65	ENSG00000172053	chr3	dexseq_prepare_annotation2.py	exon	.	-	.	QARS	12	8.9820710564836e-18	1.26585215870144e-16
ENSG00000214595.62	ENSG00000214595	chr2	dexseq_prepare_annotation2.py	exon	.	+	.	EML6	38	8.9826449107651e-18	1.26585215870144e-16
ENSG00000231074.ENSG00000270604.38	ENSG00000231074+ENSG00000270604	chr6	dexseq_prepare_annotation2.py	exon	.	-	.		21	9.13060986844122e-18	1.28540134271406e-16
ENSG00000177189.35	ENSG00000177189	chrX	dexseq_prepare_annotation2.py	exon	.	-	.	RPS6KA3	35	9.54339480834211e-18	1.34215448320759e-16
ENSG00000150625.47	ENSG00000150625	chr4	dexseq_prepare_annotation2.py	exon	.	-	.	GPM6A	18	9.66222337817198e-18	1.35749358552519e-16
ENSG00000156467.28	ENSG00000156467	chr8	dexseq_prepare_annotation2.py	exon	.	-	.	UQCRB	24	9.8831429293621e-18	1.38713052476789e-16
ENSG00000267796.ENSG00000188223.ENSG00000205155.40	ENSG00000267796+ENSG00000188223+ENSG00000205155	chr19	dexseq_prepare_annotation2.py	exon	.	+	.		5	9.96909523070971e-18	1.39778372544296e-16
ENSG00000063854.36	ENSG00000063854	chr16	dexseq_prepare_annotation2.py	exon	.	-	.	HAGH	28	1.04364903910134e-17	1.46184435899905e-16
ENSG00000204661.20	ENSG00000204661	chr5	dexseq_prepare_annotation2.py	exon	.	-	.	C5orf60	16	1.11308328083949e-17	1.55753273170991e-16
ENSG00000140025.ENSG00000259053.ENSG00000053254.35	ENSG00000140025+ENSG00000259053+ENSG00000053254	chr14	dexseq_prepare_annotation2.py	exon	.	-	.		17	1.14630412819751e-17	1.60240644413056e-16
ENSG00000143862.11	ENSG00000143862	chr1	dexseq_prepare_annotation2.py	exon	.	-	.	ARL8A	5	1.15259546588344e-17	1.60958336696514e-16
ENSG00000086696.14	ENSG00000086696	chr16	dexseq_prepare_annotation2.py	exon	.	+	.	HSD17B2	10	1.15464184454333e-17	1.61082381301437e-16
ENSG00000175827.ENSG00000254470.13	ENSG00000175827+ENSG00000254470	chr11	dexseq_prepare_annotation2.py	exon	.	-	.		11	1.19562891446938e-17	1.66633292298143e-16
ENSG00000175262.21	ENSG00000175262	chr1	dexseq_prepare_annotation2.py	exon	.	-	.	C1orf127	21	1.22344739217876e-17	1.7033963741556e-16
ENSG00000265817.ENSG00000197275.34	ENSG00000265817+ENSG00000197275	chr8	dexseq_prepare_annotation2.py	exon	.	-	.		14	1.255623970765e-17	1.74644738093704e-16
ENSG00000223659.2	ENSG00000223659	chr1	dexseq_prepare_annotation2.py	exon	.	-	.	RP5-857K21.5	3	1.28969378569813e-17	1.79204304348404e-16
ENSG00000272298.ENSG00000185442.ENSG00000258741.35	ENSG00000272298+ENSG00000185442+ENSG00000258741	chr15	dexseq_prepare_annotation2.py	exon	.	-	.		14	1.32499922280611e-17	1.8392628932146e-16
ENSG00000100802.45	ENSG00000100802	chr14	dexseq_prepare_annotation2.py	exon	.	-	.	C14orf93	18	1.35897736580462e-17	1.88454797417512e-16
ENSG00000158805.36	ENSG00000158805	chr16	dexseq_prepare_annotation2.py	exon	.	+	.	ZNF276	15	1.38125907267378e-17	1.91353908783064e-16
ENSG00000083312.17	ENSG00000083312	chr5	dexseq_prepare_annotation2.py	exon	.	+	.	TNPO1	5	1.39582180532485e-17	1.93178960102123e-16
ENSG00000196914.47	ENSG00000196914	chr11	dexseq_prepare_annotation2.py	exon	.	+	.	ARHGEF12	20	1.4134975685863e-17	1.95430792062294e-16
ENSG00000135365.60	ENSG00000135365	chr11	dexseq_prepare_annotation2.py	exon	.	-	.	PHF21A	22	1.45387669337074e-17	2.0077116795307e-16
ENSG00000122966.ENSG00000221323.79	ENSG00000122966+ENSG00000221323	chr12	dexseq_prepare_annotation2.py	exon	.	-	.		32	1.45500997409371e-17	2.0077116795307e-16
ENSG00000261408.ENSG00000250506.ENSG00000257949.34	ENSG00000261408+ENSG00000250506+ENSG00000257949	chr17	dexseq_prepare_annotation2.py	exon	.	+	.		21	1.48407521191297e-17	2.04578811917715e-16
ENSG00000204706.15	ENSG00000204706	chr9	dexseq_prepare_annotation2.py	exon	.	-	.	MAMDC2-AS1	7	1.53542783177063e-17	2.11448175367304e-16
ENSG00000034053.36	ENSG00000034053	chr15	dexseq_prepare_annotation2.py	exon	.	+	.	APBA2	20	1.76261922247561e-17	2.42495259796373e-16
ENSG00000113494.36	ENSG00000113494	chr5	dexseq_prepare_annotation2.py	exon	.	-	.	PRLR	24	1.79093103063002e-17	2.46146835029969e-16
ENSG00000181450.12	ENSG00000181450	chr1	dexseq_prepare_annotation2.py	exon	.	+	.	ZNF678	6	1.79319397418196e-17	2.46214560581411e-16
ENSG00000226074.ENSG00000188086.ENSG00000261603.ENSG00000206549.32	ENSG00000226074+ENSG00000188086+ENSG00000261603+ENSG00000206549	chr3	dexseq_prepare_annotation2.py	exon	.	-	.		10	1.81583829721137e-17	2.49077858736814e-16
ENSG00000164944.42	ENSG00000164944	chr8	dexseq_prepare_annotation2.py	exon	.	-	.	KIAA1429	24	1.82439249288845e-17	2.5000468161168e-16
ENSG00000258912.5	ENSG00000258912	chr14	dexseq_prepare_annotation2.py	exon	.	-	.	RP11-1079H9.1	6	1.91523616471784e-17	2.62195076919885e-16
ENSG00000167996.25	ENSG00000167996	chr11	dexseq_prepare_annotation2.py	exon	.	-	.	FTH1	11	1.92284378052134e-17	2.62977720189492e-16
ENSG00000264147.ENSG00000241990.ENSG00000197182.ENSG00000198986.ENSG00000207875.5	ENSG00000264147+ENSG00000241990+ENSG00000197182+ENSG00000198986+ENSG00000207875	chr22	dexseq_prepare_annotation2.py	exon	.	+	.		4	1.9566707842052e-17	2.67341197814441e-16
ENSG00000154227.26	ENSG00000154227	chr15	dexseq_prepare_annotation2.py	exon	.	-	.	CERS3	21	2.01797167403767e-17	2.75446202298233e-16
ENSG00000158169.35	ENSG00000158169	chr9	dexseq_prepare_annotation2.py	exon	.	-	.	FANCC	22	2.03555874812573e-17	2.77574378702753e-16
ENSG00000157540.ENSG00000267937.40	ENSG00000157540+ENSG00000267937	chr21	dexseq_prepare_annotation2.py	exon	.	+	.		16	2.08178883233845e-17	2.83600400283991e-16
ENSG00000172572.16	ENSG00000172572	chr12	dexseq_prepare_annotation2.py	exon	.	+	.	PDE3A	11	2.14986736562385e-17	2.9258811339004e-16
ENSG00000175497.46	ENSG00000175497	chr2	dexseq_prepare_annotation2.py	exon	.	+	.	DPP10	9	2.17406712603297e-17	2.95592372003838e-16
ENSG00000150471.44	ENSG00000150471	chr4	dexseq_prepare_annotation2.py	exon	.	+	.	LPHN3	6	2.233150171543e-17	3.03328962265543e-16
ENSG00000104432.24	ENSG00000104432	chr8	dexseq_prepare_annotation2.py	exon	.	-	.	IL7	12	2.24503202867378e-17	3.04645370603157e-16
ENSG00000007174.72	ENSG00000007174	chr17	dexseq_prepare_annotation2.py	exon	.	+	.	DNAH9	18	2.478278223938e-17	3.35968536225669e-16
ENSG00000158417.21	ENSG00000158417	chr2	dexseq_prepare_annotation2.py	exon	.	+	.	EIF5B	12	2.59010324892192e-17	3.50786232612025e-16
ENSG00000115419.22	ENSG00000115419	chr2	dexseq_prepare_annotation2.py	exon	.	+	.	GLS	18	2.59667145863547e-17	3.51333689865377e-16
ENSG00000144290.ENSG00000136535.ENSG00000251621.81	ENSG00000144290+ENSG00000136535+ENSG00000251621	chr2	dexseq_prepare_annotation2.py	exon	.	+	.		12	2.60245018094462e-17	3.51773367995711e-16
ENSG00000233355.15	ENSG00000233355	chr1	dexseq_prepare_annotation2.py	exon	.	-	.	CHRM3-AS2	10	2.61565634725709e-17	3.5321518576698e-16
ENSG00000167702.35	ENSG00000167702	chr8	dexseq_prepare_annotation2.py	exon	.	+	.	KIFC2	15	2.92706432120291e-17	3.948839732649e-16
ENSG00000175267.52	ENSG00000175267	chr16	dexseq_prepare_annotation2.py	exon	.	+	.	VWA3A	12	2.942188413078e-17	3.9653971547967e-16
ENSG00000040633.24	ENSG00000040633	chr17	dexseq_prepare_annotation2.py	exon	.	-	.	PHF23	12	2.96353155446658e-17	3.99029626244682e-16
ENSG00000270956.ENSG00000237298.14	ENSG00000270956+ENSG00000237298	chr2	dexseq_prepare_annotation2.py	exon	.	+	.		6	3.0093745300886e-17	4.04810351441028e-16
ENSG00000166676.22	ENSG00000166676	chr16	dexseq_prepare_annotation2.py	exon	.	-	.	TVP23A	11	3.1844262685451e-17	4.27943816127477e-16
ENSG00000171606.36	ENSG00000171606	chr19	dexseq_prepare_annotation2.py	exon	.	+	.	ZNF274	15	3.20862778074684e-17	4.30779959482701e-16
ENSG00000230768.18	ENSG00000230768	chr1	dexseq_prepare_annotation2.py	exon	.	-	.	RP11-251P6.1	5	3.23179163239854e-17	4.3323941470745e-16
ENSG00000186529.31	ENSG00000186529	chr19	dexseq_prepare_annotation2.py	exon	.	+	.	CYP4F3	19	3.23317645025762e-17	4.3323941470745e-16
ENSG00000130255.ENSG00000167733.67	ENSG00000130255+ENSG00000167733	chr19	dexseq_prepare_annotation2.py	exon	.	+	.		39	3.29554104969984e-17	4.41171130512754e-16
ENSG00000211644.ENSG00000236850.ENSG00000272779.ENSG00000211643.11	ENSG00000211644+ENSG00000236850+ENSG00000272779+ENSG00000211643	chr22	dexseq_prepare_annotation2.py	exon	.	+	.		10	3.32426130663745e-17	4.44587985711734e-16
ENSG00000165309.42	ENSG00000165309	chr10	dexseq_prepare_annotation2.py	exon	.	+	.	ARMC3	16	3.46537681963955e-17	4.63015621367594e-16
ENSG00000145604.20	ENSG00000145604	chr5	dexseq_prepare_annotation2.py	exon	.	+	.	SKP2	16	3.66437384158901e-17	4.89134124401743e-16
ENSG00000165525.70	ENSG00000165525	chr14	dexseq_prepare_annotation2.py	exon	.	-	.	NEMF	35	3.99548710766277e-17	5.32377086870012e-16
ENSG00000155849.54	ENSG00000155849	chr7	dexseq_prepare_annotation2.py	exon	.	-	.	ELMO1	43	3.99598589900275e-17	5.32377086870012e-16
ENSG00000259738.ENSG00000157450.35	ENSG00000259738+ENSG00000157450	chr15	dexseq_prepare_annotation2.py	exon	.	+	.		6	4.22428683527623e-17	5.6225459896514e-16
ENSG00000231887.ENSG00000256682.ENSG00000212127.ENSG00000111215.61	ENSG00000231887+ENSG00000256682+ENSG00000212127+ENSG00000111215	chr12	dexseq_prepare_annotation2.py	exon	.	-	.		8	4.24054854797326e-17	5.63879443152582e-16
ENSG00000158683.61	ENSG00000158683	chr7	dexseq_prepare_annotation2.py	exon	.	-	.	PKD1L1	39	4.27318735927139e-17	5.67676819294229e-16
ENSG00000164307.37	ENSG00000164307	chr5	dexseq_prepare_annotation2.py	exon	.	-	.	ERAP1	27	4.31314668686434e-17	5.72438523545765e-16
ENSG00000187775.94	ENSG00000187775	chr17	dexseq_prepare_annotation2.py	exon	.	-	.	DNAH17	68	5.05841796131992e-17	6.70710537883687e-16
ENSG00000140009.ENSG00000214770.43	ENSG00000140009+ENSG00000214770	chr14	dexseq_prepare_annotation2.py	exon	.	-	.		25	5.12641718748213e-17	6.79079396768466e-16
ENSG00000117523.44	ENSG00000117523	chr1	dexseq_prepare_annotation2.py	exon	.	+	.	PRRC2C	25	5.1530691193679e-17	6.81960403247271e-16
ENSG00000181004.5	ENSG00000181004	chr4	dexseq_prepare_annotation2.py	exon	.	+	.	BBS12	3	5.33645795236454e-17	7.05558875089718e-16
ENSG00000100031.ENSG00000100028.91	ENSG00000100031+ENSG00000100028	chr22	dexseq_prepare_annotation2.py	exon	.	+	.		61	5.36639005759356e-17	7.08842538566655e-16
ENSG00000139737.40	ENSG00000139737	chr13	dexseq_prepare_annotation2.py	exon	.	+	.	SLAIN1	23	5.40471289202028e-17	7.13227244925143e-16
ENSG00000183795.10	ENSG00000183795	chrY	dexseq_prepare_annotation2.py	exon	.	+	.	BPY2B	6	5.67844542997394e-17	7.48639786592488e-16
ENSG00000074964.47	ENSG00000074964	chr1	dexseq_prepare_annotation2.py	exon	.	+	.	ARHGEF10L	26	5.69756273928252e-17	7.50448864968566e-16
ENSG00000214732.ENSG00000048545.9	ENSG00000214732+ENSG00000048545	chr6	dexseq_prepare_annotation2.py	exon	.	+	.		5	5.9450827982973e-17	7.82309902001108e-16
ENSG00000182986.27	ENSG00000182986	chr19	dexseq_prepare_annotation2.py	exon	.	-	.	ZNF320	16	6.01132753663876e-17	7.90279345057736e-16
ENSG00000068976.26	ENSG00000068976	chr11	dexseq_prepare_annotation2.py	exon	.	-	.	PYGM	14	6.02065307869813e-17	7.90757919467538e-16
ENSG00000091436.31	ENSG00000091436	chr2	dexseq_prepare_annotation2.py	exon	.	+	.	MLTK	6	6.38065854872981e-17	8.37250752398895e-16
ENSG00000101574.23	ENSG00000101574	chr18	dexseq_prepare_annotation2.py	exon	.	-	.	METTL4	12	6.49987661417512e-17	8.52090328242807e-16
ENSG00000163354.24	ENSG00000163354	chr1	dexseq_prepare_annotation2.py	exon	.	-	.	DCST2	6	6.65258902261774e-17	8.71288707303109e-16
ENSG00000250571.ENSG00000181638.ENSG00000264668.37	ENSG00000250571+ENSG00000181638+ENSG00000264668	chr8	dexseq_prepare_annotation2.py	exon	.	+	.		23	6.7517429560593e-17	8.83443017646555e-16
ENSG00000067182.28	ENSG00000067182	chr12	dexseq_prepare_annotation2.py	exon	.	-	.	TNFRSF1A	13	6.76399978645363e-17	8.84214972084432e-16
ENSG00000204469.44	ENSG00000204469	chr6	dexseq_prepare_annotation2.py	exon	.	+	.	PRRC2A	9	6.79360380997369e-17	8.87251036553278e-16
ENSG00000159023.32	ENSG00000159023	chr1	dexseq_prepare_annotation2.py	exon	.	+	.	EPB41	19	6.91110898129901e-17	9.01750608075872e-16
ENSG00000119638.40	ENSG00000119638	chr14	dexseq_prepare_annotation2.py	exon	.	-	.	NEK9	36	7.09850662597629e-17	9.25333914345869e-16
ENSG00000115355.56	ENSG00000115355	chr2	dexseq_prepare_annotation2.py	exon	.	-	.	CCDC88A	32	7.54284822681897e-17	9.82335917479636e-16
ENSG00000126934.36	ENSG00000126934	chr19	dexseq_prepare_annotation2.py	exon	.	-	.	MAP2K2	19	7.91688872292959e-17	1.03008423991794e-15
ENSG00000169251.34	ENSG00000169251	chr3	dexseq_prepare_annotation2.py	exon	.	+	.	NMD3	27	8.40698166463947e-17	1.09282904648103e-15
ENSG00000177182.26	ENSG00000177182	chr8	dexseq_prepare_annotation2.py	exon	.	+	.	CLVS1	9	8.42387251764087e-17	1.09400226748709e-15
ENSG00000123329.77	ENSG00000123329	chr12	dexseq_prepare_annotation2.py	exon	.	-	.	ARHGAP9	33	8.50380996851499e-17	1.10335347809771e-15
ENSG00000062716.ENSG00000199004.52	ENSG00000062716+ENSG00000199004	chr17	dexseq_prepare_annotation2.py	exon	.	+	.		31	8.5737927102681e-17	1.11139685747548e-15
ENSG00000138399.28	ENSG00000138399	chr2	dexseq_prepare_annotation2.py	exon	.	-	.	FASTKD1	14	8.70823044124748e-17	1.12777259969564e-15
ENSG00000168014.47	ENSG00000168014	chr11	dexseq_prepare_annotation2.py	exon	.	-	.	C2CD3	20	8.7539162086161e-17	1.1326346097269e-15
ENSG00000185038.34	ENSG00000185038	chr2	dexseq_prepare_annotation2.py	exon	.	+	.	MROH2A	16	9.03464357055709e-17	1.16787042214571e-15
ENSG00000196862.24	ENSG00000196862	chr2	dexseq_prepare_annotation2.py	exon	.	+	.	RGPD4	18	9.13004552482045e-17	1.17808227656342e-15
ENSG00000141480.55	ENSG00000141480	chr17	dexseq_prepare_annotation2.py	exon	.	+	.	ARRB2	32	9.13058231458311e-17	1.17808227656342e-15
ENSG00000141867.43	ENSG00000141867	chr19	dexseq_prepare_annotation2.py	exon	.	-	.	BRD4	9	9.17052072787579e-17	1.18213876556093e-15
ENSG00000032219.44	ENSG00000032219	chr14	dexseq_prepare_annotation2.py	exon	.	+	.	ARID4A	35	9.60094433741654e-17	1.23647717397339e-15
ENSG00000175556.19	ENSG00000175556	chrX	dexseq_prepare_annotation2.py	exon	.	+	.	LONRF3	16	1.04742958296079e-16	1.34770564934335e-15
ENSG00000151474.46	ENSG00000151474	chr10	dexseq_prepare_annotation2.py	exon	.	-	.	FRMD4A	41	1.08925000814547e-16	1.40021981176481e-15
ENSG00000160191.37	ENSG00000160191	chr21	dexseq_prepare_annotation2.py	exon	.	+	.	PDE9A	9	1.10366111553507e-16	1.41743512982246e-15
ENSG00000140983.87	ENSG00000140983	chr16	dexseq_prepare_annotation2.py	exon	.	+	.	RHOT2	65	1.12819439693214e-16	1.4476066297905e-15
ENSG00000136531.8	ENSG00000136531	chr2	dexseq_prepare_annotation2.py	exon	.	+	.	SCN2A	7	1.12927096759891e-16	1.44765252427034e-15
ENSG00000117472.24	ENSG00000117472	chr1	dexseq_prepare_annotation2.py	exon	.	+	.	TSPAN1	4	1.13276071805903e-16	1.45078902647173e-15
ENSG00000132481.20	ENSG00000132481	chr17	dexseq_prepare_annotation2.py	exon	.	-	.	TRIM47	8	1.14393255731918e-16	1.46374958047401e-15
ENSG00000233862.7	ENSG00000233862	chr2	dexseq_prepare_annotation2.py	exon	.	-	.	AC016907.3	7	1.14538418675544e-16	1.46425998654241e-15
ENSG00000162889.18	ENSG00000162889	chr1	dexseq_prepare_annotation2.py	exon	.	+	.	MAPKAPK2	14	1.16984053880257e-16	1.49343574987423e-15
ENSG00000048544.3	ENSG00000048544	chr6	dexseq_prepare_annotation2.py	exon	.	-	.	MRPS10	2	1.17035370433742e-16	1.49343574987423e-15
ENSG00000196712.73	ENSG00000196712	chr17	dexseq_prepare_annotation2.py	exon	.	+	.	NF1	12	1.19079928784266e-16	1.5181326576172e-15
ENSG00000022267.34	ENSG00000022267	chrX	dexseq_prepare_annotation2.py	exon	.	+	.	FHL1	20	1.24186974520672e-16	1.58179178443959e-15
ENSG00000103540.32	ENSG00000103540	chr16	dexseq_prepare_annotation2.py	exon	.	+	.	CCP110	21	1.24939809237117e-16	1.58992480025532e-15
ENSG00000105245.30	ENSG00000105245	chr19	dexseq_prepare_annotation2.py	exon	.	-	.	NUMBL	25	1.2771684735234e-16	1.62377845504908e-15
ENSG00000173120.27	ENSG00000173120	chr11	dexseq_prepare_annotation2.py	exon	.	+	.	KDM2A	11	1.38921282192363e-16	1.76461745572016e-15
ENSG00000172785.58	ENSG00000172785	chr9	dexseq_prepare_annotation2.py	exon	.	-	.	CBWD1	16	1.40661663768594e-16	1.78509405233337e-15
ENSG00000100297.37	ENSG00000100297	chr22	dexseq_prepare_annotation2.py	exon	.	+	.	MCM5	10	1.41146932973617e-16	1.78961959045582e-15
ENSG00000184305.19	ENSG00000184305	chr4	dexseq_prepare_annotation2.py	exon	.	+	.	CCSER1	7	1.46667916206538e-16	1.85792718261998e-15
ENSG00000261538.ENSG00000121270.47	ENSG00000261538+ENSG00000121270	chr16	dexseq_prepare_annotation2.py	exon	.	-	.		27	1.50137972759971e-16	1.90015383359276e-15
ENSG00000067221.32	ENSG00000067221	chr15	dexseq_prepare_annotation2.py	exon	.	-	.	STOML1	19	1.51161098961472e-16	1.91136338677738e-15
ENSG00000013523.22	ENSG00000013523	chr14	dexseq_prepare_annotation2.py	exon	.	-	.	ANGEL1	17	1.52949421966007e-16	1.93221935524541e-15
ENSG00000061656.4	ENSG00000061656	chr20	dexseq_prepare_annotation2.py	exon	.	+	.	SPAG4	2	1.56047170291805e-16	1.96956451142352e-15
ENSG00000155530.21	ENSG00000155530	chr7	dexseq_prepare_annotation2.py	exon	.	+	.	LRGUK	16	1.56222173779623e-16	1.96998568912128e-15
ENSG00000081479.75	ENSG00000081479	chr2	dexseq_prepare_annotation2.py	exon	.	-	.	LRP2	22	1.58047677379357e-16	1.99120031220062e-15
ENSG00000175550.27	ENSG00000175550	chr11	dexseq_prepare_annotation2.py	exon	.	+	.	DRAP1	23	1.60940787991151e-16	2.02581485988137e-15
ENSG00000112514.37	ENSG00000112514	chr6	dexseq_prepare_annotation2.py	exon	.	-	.	CUTA	8	1.64473102276393e-16	2.0684054064759e-15
ENSG00000151779.65	ENSG00000151779	chr2	dexseq_prepare_annotation2.py	exon	.	-	.	NBAS	6	1.6617751331341e-16	2.08795215237237e-15
ENSG00000232517.8	ENSG00000232517	chr5	dexseq_prepare_annotation2.py	exon	.	-	.	AC112198.1	5	1.74099158105346e-16	2.18551009935673e-15
ENSG00000122678.50	ENSG00000122678	chr7	dexseq_prepare_annotation2.py	exon	.	-	.	POLM	27	1.8262333710267e-16	2.29044904937875e-15
ENSG00000146215.ENSG00000171467.40	ENSG00000146215+ENSG00000171467	chr6	dexseq_prepare_annotation2.py	exon	.	-	.		23	1.84138977327538e-16	2.30737750959344e-15
ENSG00000137720.11	ENSG00000137720	chr11	dexseq_prepare_annotation2.py	exon	.	+	.	C11orf1	3	1.8476265270182e-16	2.31310867365402e-15
ENSG00000109536.23	ENSG00000109536	chr4	dexseq_prepare_annotation2.py	exon	.	+	.	FRG1	12	1.90206782614208e-16	2.37912422606207e-15
ENSG00000204790.57	ENSG00000204790	chr9	dexseq_prepare_annotation2.py	exon	.	-	.	CBWD6	28	1.95036425987454e-16	2.43734200274888e-15
ENSG00000104833.29	ENSG00000104833	chr19	dexseq_prepare_annotation2.py	exon	.	-	.	TUBB4A	24	2.0947803705278e-16	2.61546680194535e-15
ENSG00000104884.47	ENSG00000104884	chr19	dexseq_prepare_annotation2.py	exon	.	-	.	ERCC2	32	2.10285533683458e-16	2.62319415964415e-15
ENSG00000173020.52	ENSG00000173020	chr11	dexseq_prepare_annotation2.py	exon	.	+	.	ADRBK1	18	2.21247028437829e-16	2.7574596044281e-15
ENSG00000178252.ENSG00000178467.86	ENSG00000178252+ENSG00000178467	chr3	dexseq_prepare_annotation2.py	exon	.	+	.		18	2.21659397672464e-16	2.76012583905668e-15
ENSG00000162438.9	ENSG00000162438	chr1	dexseq_prepare_annotation2.py	exon	.	+	.	CTRC	7	2.22805514489845e-16	2.77191583277214e-15
ENSG00000105963.ENSG00000240230.45	ENSG00000105963+ENSG00000240230	chr7	dexseq_prepare_annotation2.py	exon	.	-	.		16	2.25827762893911e-16	2.80700478471082e-15
ENSG00000168256.30	ENSG00000168256	chr17	dexseq_prepare_annotation2.py	exon	.	+	.	NKIRAS2	17	2.29333877834337e-16	2.84804009535518e-15
ENSG00000070886.21	ENSG00000070886	chr1	dexseq_prepare_annotation2.py	exon	.	+	.	EPHA8	4	2.35249895646982e-16	2.91890347774654e-15
ENSG00000140093.8	ENSG00000140093	chr14	dexseq_prepare_annotation2.py	exon	.	-	.	SERPINA10	7	2.38679764267407e-16	2.95882071407787e-15
ENSG00000213047.33	ENSG00000213047	chr1	dexseq_prepare_annotation2.py	exon	.	-	.	DENND1B	17	2.44669067483657e-16	3.03036692754247e-15
ENSG00000156475.52	ENSG00000156475	chr5	dexseq_prepare_annotation2.py	exon	.	-	.	PPP2R2B	21	2.56327418629373e-16	3.17193778088608e-15
ENSG00000162687.43	ENSG00000162687	chr1	dexseq_prepare_annotation2.py	exon	.	-	.	KCNT2	18	2.56791265222546e-16	3.17485307376035e-15
ENSG00000141448.2	ENSG00000141448	chr18	dexseq_prepare_annotation2.py	exon	.	+	.	GATA6	3	2.67678930315093e-16	3.306524193386e-15
ENSG00000251521.11	ENSG00000251521	chr8	dexseq_prepare_annotation2.py	exon	.	-	.	IMPA1P	12	2.75514312080032e-16	3.40029154101257e-15
ENSG00000269404.ENSG00000142539.ENSG00000062822.80	ENSG00000269404+ENSG00000142539+ENSG00000062822	chr19	dexseq_prepare_annotation2.py	exon	.	+	.		15	2.75952016879133e-16	3.40267429323746e-15
ENSG00000074201.26	ENSG00000074201	chr11	dexseq_prepare_annotation2.py	exon	.	-	.	CLNS1A	5	2.76836009900437e-16	3.41055098468129e-15
ENSG00000183914.100	ENSG00000183914	chr17	dexseq_prepare_annotation2.py	exon	.	+	.	DNAH2	52	2.78743518329267e-16	3.43101203224936e-15
ENSG00000166260.21	ENSG00000166260	chr17	dexseq_prepare_annotation2.py	exon	.	-	.	COX11	10	2.80865932584426e-16	3.45407980222527e-15
ENSG00000055208.ENSG00000228408.17	ENSG00000055208+ENSG00000228408	chr6	dexseq_prepare_annotation2.py	exon	.	+	.		12	2.81908170225399e-16	3.46383457567587e-15
ENSG00000128918.50	ENSG00000128918	chr15	dexseq_prepare_annotation2.py	exon	.	-	.	ALDH1A2	26	2.92537289873838e-16	3.59126316403813e-15
ENSG00000129680.32	ENSG00000129680	chrX	dexseq_prepare_annotation2.py	exon	.	-	.	MAP7D3	14	3.07253748726353e-16	3.76859999209422e-15
ENSG00000175183.20	ENSG00000175183	chr12	dexseq_prepare_annotation2.py	exon	.	-	.	CSRP2	20	3.1715071015665e-16	3.8865631960959e-15
ENSG00000100376.36	ENSG00000100376	chr22	dexseq_prepare_annotation2.py	exon	.	+	.	FAM118A	28	3.18752913330716e-16	3.90275904182828e-15
ENSG00000239779.ENSG00000115274.61	ENSG00000239779+ENSG00000115274	chr2	dexseq_prepare_annotation2.py	exon	.	+	.		51	3.23648088287531e-16	3.95920955144351e-15
ENSG00000141934.13	ENSG00000141934	chr19	dexseq_prepare_annotation2.py	exon	.	-	.	PPAP2C	7	3.24618373712335e-16	3.9675895957512e-15
ENSG00000054356.63	ENSG00000054356	chr2	dexseq_prepare_annotation2.py	exon	.	-	.	PTPRN	13	3.29992597042863e-16	4.02973400550411e-15
ENSG00000002079.31	ENSG00000002079	chr7	dexseq_prepare_annotation2.py	exon	.	+	.	MYH16	16	3.31456813828705e-16	4.04406388030128e-15
ENSG00000138041.27	ENSG00000138041	chr2	dexseq_prepare_annotation2.py	exon	.	-	.	SMEK2	18	3.41125757260185e-16	4.15838576488336e-15
ENSG00000020577.32	ENSG00000020577	chr14	dexseq_prepare_annotation2.py	exon	.	+	.	SAMD4A	7	3.47253769887288e-16	4.22938063516838e-15
ENSG00000095110.19	ENSG00000095110	chr11	dexseq_prepare_annotation2.py	exon	.	-	.	NXPE1	11	3.59339188621392e-16	4.37274608445752e-15
ENSG00000259248.22	ENSG00000259248	chr15	dexseq_prepare_annotation2.py	exon	.	-	.	USP3-AS1	9	3.60375617378728e-16	4.38152487947616e-15
ENSG00000064652.32	ENSG00000064652	chr5	dexseq_prepare_annotation2.py	exon	.	+	.	SNX24	15	3.62165207890186e-16	4.39943744676384e-15
ENSG00000170515.ENSG00000257411.ENSG00000065361.112	ENSG00000170515+ENSG00000257411+ENSG00000065361	chr12	dexseq_prepare_annotation2.py	exon	.	+	.		26	3.62806526500399e-16	4.40338217896513e-15
ENSG00000255624.15	ENSG00000255624	chr10	dexseq_prepare_annotation2.py	exon	.	+	.	RP11-564D11.3	8	3.69374988059798e-16	4.47919503829444e-15
ENSG00000176635.16	ENSG00000176635	chr22	dexseq_prepare_annotation2.py	exon	.	+	.	HORMAD2	12	3.81130281462357e-16	4.61771871503477e-15
ENSG00000166105.16	ENSG00000166105	chr11	dexseq_prepare_annotation2.py	exon	.	+	.	GLB1L3	5	3.91618246390279e-16	4.74065986861827e-15
ENSG00000151338.44	ENSG00000151338	chr14	dexseq_prepare_annotation2.py	exon	.	+	.	MIPOL1	7	3.92435139336158e-16	4.74641769828401e-15
ENSG00000267320.10	ENSG00000267320	chr19	dexseq_prepare_annotation2.py	exon	.	-	.	AC005780.1	10	4.04374221734499e-16	4.88656911390543e-15
ENSG00000261487.ENSG00000175938.ENSG00000099364.16	ENSG00000261487+ENSG00000175938+ENSG00000099364	chr16	dexseq_prepare_annotation2.py	exon	.	+	.		10	4.07755381639544e-16	4.92315069724341e-15
ENSG00000175866.72	ENSG00000175866	chr17	dexseq_prepare_annotation2.py	exon	.	+	.	BAIAP2	47	4.10490270391012e-16	4.95187265469955e-15
ENSG00000213599.ENSG00000261052.ENSG00000132207.32	ENSG00000213599+ENSG00000261052+ENSG00000132207	chr16	dexseq_prepare_annotation2.py	exon	.	+	.		10	4.14144154238653e-16	4.99162135295097e-15
ENSG00000173848.18	ENSG00000173848	chr10	dexseq_prepare_annotation2.py	exon	.	+	.	NET1	11	4.28923582816811e-16	5.16527975186063e-15
ENSG00000117593.16	ENSG00000117593	chr1	dexseq_prepare_annotation2.py	exon	.	+	.	DARS2	6	4.37115487187152e-16	5.25937656685649e-15
ENSG00000231731.16	ENSG00000231731	chr2	dexseq_prepare_annotation2.py	exon	.	+	.	AC010976.2	11	4.3778446166488e-16	5.26287301408541e-15
ENSG00000177138.21	ENSG00000177138	chrX	dexseq_prepare_annotation2.py	exon	.	-	.	FAM9B	11	4.39830487383752e-16	5.28290349656357e-15
ENSG00000196865.ENSG00000234631.14	ENSG00000196865+ENSG00000234631	chr10	dexseq_prepare_annotation2.py	exon	.	+	.		13	4.41529658059962e-16	5.29873685414669e-15
ENSG00000147606.ENSG00000214954.59	ENSG00000147606+ENSG00000214954	chr8	dexseq_prepare_annotation2.py	exon	.	+	.		15	4.42039503691517e-16	5.30028229038389e-15
ENSG00000128973.ENSG00000260007.ENSG00000129007.30	ENSG00000128973+ENSG00000260007+ENSG00000129007	chr15	dexseq_prepare_annotation2.py	exon	.	-	.		23	4.48745129026074e-16	5.37605167926241e-15
ENSG00000140105.66	ENSG00000140105	chr14	dexseq_prepare_annotation2.py	exon	.	-	.	WARS	39	4.53921801712442e-16	5.43338927712423e-15
ENSG00000088340.37	ENSG00000088340	chr20	dexseq_prepare_annotation2.py	exon	.	-	.	FER1L4	14	4.65442770221464e-16	5.5665034316512e-15
ENSG00000092068.35	ENSG00000092068	chr14	dexseq_prepare_annotation2.py	exon	.	-	.	SLC7A8	28	4.74805748748681e-16	5.67360237057165e-15
ENSG00000172955.12	ENSG00000172955	chr4	dexseq_prepare_annotation2.py	exon	.	-	.	ADH6	10	4.82816254720951e-16	5.7643702033594e-15
ENSG00000170442.15	ENSG00000170442	chr12	dexseq_prepare_annotation2.py	exon	.	+	.	KRT86	15	4.85158383441344e-16	5.78736531328101e-15
ENSG00000111961.22	ENSG00000111961	chr6	dexseq_prepare_annotation2.py	exon	.	+	.	SASH1	17	5.4211468238983e-16	6.46124517340201e-15
ENSG00000116977.51	ENSG00000116977	chr1	dexseq_prepare_annotation2.py	exon	.	+	.	LGALS8	15	5.94049323315075e-16	7.07417126540187e-15
ENSG00000256873.ENSG00000198792.48	ENSG00000256873+ENSG00000198792	chr22	dexseq_prepare_annotation2.py	exon	.	-	.		21	6.17287783567639e-16	7.3446157242449e-15
ENSG00000154710.ENSG00000243335.41	ENSG00000154710+ENSG00000243335	chr7	dexseq_prepare_annotation2.py	exon	.	+	.		8	6.19643151687397e-16	7.36633897164103e-15
ENSG00000103197.85	ENSG00000103197	chr16	dexseq_prepare_annotation2.py	exon	.	+	.	TSC2	49	6.20588143706137e-16	7.37127283587417e-15
ENSG00000047188.38	ENSG00000047188	chr5	dexseq_prepare_annotation2.py	exon	.	+	.	YTHDC2	5	6.21610996468984e-16	7.37712231219035e-15
ENSG00000255036.ENSG00000254633.ENSG00000254483.ENSG00000197816.ENSG00000254876.120	ENSG00000255036+ENSG00000254633+ENSG00000254483+ENSG00000197816+ENSG00000254876	chr9	dexseq_prepare_annotation2.py	exon	.	+	.		71	6.50633369952194e-16	7.71496977209298e-15
ENSG00000136381.40	ENSG00000136381	chr15	dexseq_prepare_annotation2.py	exon	.	+	.	IREB2	28	6.70022435842428e-16	7.93811078375838e-15
ENSG00000171241.26	ENSG00000171241	chr16	dexseq_prepare_annotation2.py	exon	.	-	.	SHCBP1	11	6.74531956654137e-16	7.98473615753395e-15
ENSG00000213799.6	ENSG00000213799	chr19	dexseq_prepare_annotation2.py	exon	.	+	.	ZNF845	3	6.83590572688281e-16	8.08508611864056e-15
ENSG00000147687.41	ENSG00000147687	chr8	dexseq_prepare_annotation2.py	exon	.	-	.	TATDN1	27	6.88537904638926e-16	8.13668115176111e-15
ENSG00000068650.ENSG00000234603.62	ENSG00000068650+ENSG00000234603	chr13	dexseq_prepare_annotation2.py	exon	.	+	.		22	7.10368799944163e-16	8.38753789339845e-15
ENSG00000142102.38	ENSG00000142102	chr11	dexseq_prepare_annotation2.py	exon	.	+	.	ATHL1	33	7.19891297190563e-16	8.49276340341268e-15
ENSG00000236029.16	ENSG00000236029	chr9	dexseq_prepare_annotation2.py	exon	.	-	.	AL953854.2	5	7.38227520853581e-16	8.70170049792581e-15
ENSG00000137441.ENSG00000007062.73	ENSG00000137441+ENSG00000007062	chr4	dexseq_prepare_annotation2.py	exon	.	-	.		16	7.45381778865489e-16	8.77859031519059e-15
ENSG00000185864.ENSG00000185710.82	ENSG00000185864+ENSG00000185710	chr16	dexseq_prepare_annotation2.py	exon	.	-	.		15	8.04629465556271e-16	9.46835129984956e-15
ENSG00000156931.97	ENSG00000156931	chr3	dexseq_prepare_annotation2.py	exon	.	+	.	VPS8	51	8.11705678636037e-16	9.54354546420004e-15
ENSG00000224699.42	ENSG00000224699	chr1	dexseq_prepare_annotation2.py	exon	.	+	.	LAMTOR5-AS1	19	8.57055165379314e-16	1.00682266007271e-14
ENSG00000134138.45	ENSG00000134138	chr15	dexseq_prepare_annotation2.py	exon	.	-	.	MEIS2	39	8.83037692018161e-16	1.03647014837811e-14
ENSG00000120709.31	ENSG00000120709	chr5	dexseq_prepare_annotation2.py	exon	.	+	.	FAM53C	9	8.97715047356749e-16	1.05280932493128e-14
ENSG00000072682.41	ENSG00000072682	chr5	dexseq_prepare_annotation2.py	exon	.	-	.	P4HA2	19	9.08476095076319e-16	1.06453192977393e-14
ENSG00000139842.38	ENSG00000139842	chr13	dexseq_prepare_annotation2.py	exon	.	+	.	CUL4A	20	9.13787484349381e-16	1.06985438718986e-14
ENSG00000143977.21	ENSG00000143977	chr2	dexseq_prepare_annotation2.py	exon	.	-	.	SNRPG	17	9.26793231487083e-16	1.0841688020819e-14
ENSG00000160209.45	ENSG00000160209	chr21	dexseq_prepare_annotation2.py	exon	.	+	.	PDXK	9	9.37554893886839e-16	1.09583622009009e-14
ENSG00000100266.ENSG00000242247.52	ENSG00000100266+ENSG00000242247	chr22	dexseq_prepare_annotation2.py	exon	.	-	.		9	9.47356319730494e-16	1.10636264073312e-14
ENSG00000130822.95	ENSG00000130822	chrX	dexseq_prepare_annotation2.py	exon	.	-	.	PNCK	24	9.81463667462558e-16	1.14523306633697e-14
ENSG00000226251.5	ENSG00000226251	chr1	dexseq_prepare_annotation2.py	exon	.	-	.	RP11-15I11.3	5	9.8504157769302e-16	1.1482148270148e-14
ENSG00000183066.28	ENSG00000183066	chr22	dexseq_prepare_annotation2.py	exon	.	+	.	WBP2NL	11	9.85670072223501e-16	1.1482148270148e-14
ENSG00000154845.71	ENSG00000154845	chr18	dexseq_prepare_annotation2.py	exon	.	-	.	PPP4R1	4	1.04840668076902e-15	1.22027519019383e-14
ENSG00000099821.44	ENSG00000099821	chr19	dexseq_prepare_annotation2.py	exon	.	-	.	POLRMT	22	1.06084163573365e-15	1.23371624677419e-14
ENSG00000267827.ENSG00000204611.ENSG00000196267.18	ENSG00000267827+ENSG00000204611+ENSG00000196267	chr19	dexseq_prepare_annotation2.py	exon	.	-	.		15	1.09707096370111e-15	1.27478362858134e-14
ENSG00000213918.45	ENSG00000213918	chr16	dexseq_prepare_annotation2.py	exon	.	+	.	DNASE1	15	1.09811383201153e-15	1.27493032466181e-14
ENSG00000141664.27	ENSG00000141664	chr18	dexseq_prepare_annotation2.py	exon	.	+	.	ZCCHC2	7	1.10637942529273e-15	1.28345549844842e-14
ENSG00000172977.48	ENSG00000172977	chr11	dexseq_prepare_annotation2.py	exon	.	+	.	KAT5	39	1.15031046272608e-15	1.33330568550475e-14
ENSG00000115306.44	ENSG00000115306	chr2	dexseq_prepare_annotation2.py	exon	.	+	.	SPTBN1	20	1.17767349486682e-15	1.36388514905101e-14
ENSG00000141349.23	ENSG00000141349	chr17	dexseq_prepare_annotation2.py	exon	.	+	.	G6PC3	14	1.19344893682344e-15	1.38100509669527e-14
ENSG00000164898.ENSG00000269955.ENSG00000146963.43	ENSG00000164898+ENSG00000269955+ENSG00000146963	chr7	dexseq_prepare_annotation2.py	exon	.	+	.		24	1.22759390571746e-15	1.41933529797374e-14
ENSG00000169604.20	ENSG00000169604	chr2	dexseq_prepare_annotation2.py	exon	.	+	.	ANTXR1	9	1.24144806953344e-15	1.43416122916451e-14
ENSG00000235034.8	ENSG00000235034	chr19	dexseq_prepare_annotation2.py	exon	.	+	.	C19orf81	3	1.26117245522637e-15	1.45573839665922e-14
ENSG00000245534.13	ENSG00000245534	chr15	dexseq_prepare_annotation2.py	exon	.	+	.	RP11-219B17.1	5	1.27085278395346e-15	1.46569580199077e-14
ENSG00000166589.35	ENSG00000166589	chr16	dexseq_prepare_annotation2.py	exon	.	-	.	CDH16	19	1.29452271010573e-15	1.49175777753609e-14
ENSG00000070159.36	ENSG00000070159	chr9	dexseq_prepare_annotation2.py	exon	.	-	.	PTPN3	15	1.33364125660133e-15	1.5355642581182e-14
ENSG00000215127.6	ENSG00000215127	chr4	dexseq_prepare_annotation2.py	exon	.	-	.	SYT14L	6	1.36934857479463e-15	1.57537380701559e-14
ENSG00000166986.77	ENSG00000166986	chr12	dexseq_prepare_annotation2.py	exon	.	+	.	MARS	15	1.43766463694422e-15	1.65260144093034e-14
ENSG00000172748.35	ENSG00000172748	chr8	dexseq_prepare_annotation2.py	exon	.	+	.	ZNF596	9	1.44334709904602e-15	1.6577634021991e-14
ENSG00000203832.84	ENSG00000203832	chr1	dexseq_prepare_annotation2.py	exon	.	-	.	NBPF20	42	1.4788046319588e-15	1.69708693283127e-14
ENSG00000137509.50	ENSG00000137509	chr11	dexseq_prepare_annotation2.py	exon	.	-	.	PRCP	23	1.51198084665836e-15	1.73372972763159e-14
ENSG00000140326.11	ENSG00000140326	chr15	dexseq_prepare_annotation2.py	exon	.	-	.	CDAN1	7	1.58613123159e-15	1.81725694400209e-14
ENSG00000170236.11	ENSG00000170236	chr15	dexseq_prepare_annotation2.py	exon	.	-	.	USP50	7	1.60177160717371e-15	1.83366594931515e-14
ENSG00000244510.ENSG00000230189.ENSG00000251451.ENSG00000244657.19	ENSG00000244510+ENSG00000230189+ENSG00000251451+ENSG00000244657	chr7	dexseq_prepare_annotation2.py	exon	.	-	.		16	1.60417145203657e-15	1.83490302026124e-14
ENSG00000114745.67	ENSG00000114745	chr3	dexseq_prepare_annotation2.py	exon	.	-	.	GORASP1	25	1.61720270437178e-15	1.84802983443518e-14
ENSG00000143889.38	ENSG00000143889	chr2	dexseq_prepare_annotation2.py	exon	.	-	.	HNRNPLL	22	1.61830493805597e-15	1.84802983443518e-14
ENSG00000123338.31	ENSG00000123338	chr12	dexseq_prepare_annotation2.py	exon	.	+	.	NCKAP1L	13	1.63609885149758e-15	1.86681697501885e-14
ENSG00000100711.23	ENSG00000100711	chr14	dexseq_prepare_annotation2.py	exon	.	+	.	ZFYVE21	13	1.70194120957539e-15	1.94035248229377e-14
ENSG00000095383.12	ENSG00000095383	chr9	dexseq_prepare_annotation2.py	exon	.	-	.	TBC1D2	7	1.75185500782927e-15	1.99562254741174e-14
ENSG00000105246.6	ENSG00000105246	chr19	dexseq_prepare_annotation2.py	exon	.	+	.	EBI3	7	1.76412486984919e-15	2.00795522215486e-14
ENSG00000162704.13	ENSG00000162704	chr1	dexseq_prepare_annotation2.py	exon	.	-	.	ARPC5	7	1.81628783380433e-15	2.06563756994149e-14
ENSG00000149179.51	ENSG00000149179	chr11	dexseq_prepare_annotation2.py	exon	.	+	.	C11orf49	39	1.87179504909768e-15	2.12702592629899e-14
ENSG00000123560.55	ENSG00000123560	chrX	dexseq_prepare_annotation2.py	exon	.	+	.	PLP1	39	1.91828673286052e-15	2.17807756468221e-14
ENSG00000130702.ENSG00000265329.94	ENSG00000130702+ENSG00000265329	chr20	dexseq_prepare_annotation2.py	exon	.	-	.		21	1.93454958490421e-15	2.19475123788194e-14
ENSG00000148481.22	ENSG00000148481	chr10	dexseq_prepare_annotation2.py	exon	.	-	.	FAM188A	11	1.95159561124105e-15	2.21228552214766e-14
ENSG00000128951.32	ENSG00000128951	chr15	dexseq_prepare_annotation2.py	exon	.	+	.	DUT	18	2.01807714260958e-15	2.28578460721145e-14
ENSG00000005238.29	ENSG00000005238	chr9	dexseq_prepare_annotation2.py	exon	.	-	.	FAM214B	12	2.04106000282786e-15	2.30993519766743e-14
ENSG00000120519.30	ENSG00000120519	chr4	dexseq_prepare_annotation2.py	exon	.	-	.	SLC10A7	5	2.05266086821176e-15	2.32117561105344e-14
ENSG00000115486.34	ENSG00000115486	chr2	dexseq_prepare_annotation2.py	exon	.	-	.	GGCX	6	2.11654516590595e-15	2.39147251930023e-14
ENSG00000079337.70	ENSG00000079337	chr12	dexseq_prepare_annotation2.py	exon	.	-	.	RAPGEF3	17	2.18242268179932e-15	2.46390560723594e-14
ENSG00000175115.55	ENSG00000175115	chr11	dexseq_prepare_annotation2.py	exon	.	+	.	PACS1	27	2.25561996329067e-15	2.54447835112813e-14
ENSG00000160867.34	ENSG00000160867	chr5	dexseq_prepare_annotation2.py	exon	.	+	.	FGFR4	18	2.27224339481047e-15	2.56115343423167e-14
ENSG00000100883.35	ENSG00000100883	chr14	dexseq_prepare_annotation2.py	exon	.	+	.	SRP54	12	2.27742783031533e-15	2.56491851755918e-14
ENSG00000197971.105	ENSG00000197971	chr18	dexseq_prepare_annotation2.py	exon	.	-	.	MBP	14	2.38882125123237e-15	2.68819698894749e-14
ENSG00000108953.33	ENSG00000108953	chr17	dexseq_prepare_annotation2.py	exon	.	-	.	YWHAE	27	2.39211775680586e-15	2.68973046721203e-14
ENSG00000026297.ENSG00000249141.ENSG00000071242.61	ENSG00000026297+ENSG00000249141+ENSG00000071242	chr6	dexseq_prepare_annotation2.py	exon	.	-	.		11	2.47235712500728e-15	2.77770720934784e-14
ENSG00000138095.54	ENSG00000138095	chr2	dexseq_prepare_annotation2.py	exon	.	-	.	LRPPRC	34	2.60472183993167e-15	2.92405779431877e-14
ENSG00000030582.56	ENSG00000030582	chr17	dexseq_prepare_annotation2.py	exon	.	+	.	GRN	38	2.68269117894035e-15	3.00915738773237e-14
ENSG00000112655.56	ENSG00000112655	chr6	dexseq_prepare_annotation2.py	exon	.	+	.	PTK7	23	2.75262358454265e-15	3.08511212227267e-14
ENSG00000223501.45	ENSG00000223501	chr6	dexseq_prepare_annotation2.py	exon	.	-	.	VPS52	34	2.78056443450319e-15	3.11391873748026e-14
ENSG00000128512.84	ENSG00000128512	chr7	dexseq_prepare_annotation2.py	exon	.	-	.	DOCK4	14	2.83192609531564e-15	3.1688865695692e-14
ENSG00000065154.27	ENSG00000065154	chr10	dexseq_prepare_annotation2.py	exon	.	-	.	OAT	9	2.83577835940527e-15	3.17064639879163e-14
ENSG00000075539.64	ENSG00000075539	chr4	dexseq_prepare_annotation2.py	exon	.	-	.	FRYL	25	2.88975560464313e-15	3.22840246626355e-14
ENSG00000159884.17	ENSG00000159884	chr9	dexseq_prepare_annotation2.py	exon	.	+	.	CCDC107	9	2.96346195590107e-15	3.30808927324463e-14
ENSG00000140090.34	ENSG00000140090	chr14	dexseq_prepare_annotation2.py	exon	.	+	.	SLC24A4	19	3.02799093449905e-15	3.37741186110243e-14
ENSG00000198677.45	ENSG00000198677	chr5	dexseq_prepare_annotation2.py	exon	.	-	.	TTC37	18	3.07175272427725e-15	3.42347825656829e-14
ENSG00000133226.69	ENSG00000133226	chr1	dexseq_prepare_annotation2.py	exon	.	+	.	SRRM1	34	3.13341325816782e-15	3.489403123127e-14
ENSG00000183828.ENSG00000257622.ENSG00000184916.47	ENSG00000183828+ENSG00000257622+ENSG00000184916	chr14	dexseq_prepare_annotation2.py	exon	.	-	.		33	3.1508520811509e-15	3.50601612773823e-14
ENSG00000166960.46	ENSG00000166960	chr18	dexseq_prepare_annotation2.py	exon	.	-	.	CCDC178	28	3.28913823215669e-15	3.65696432222761e-14
ENSG00000228486.72	ENSG00000228486	chr2	dexseq_prepare_annotation2.py	exon	.	+	.	LINC01125	4	3.44435154058474e-15	3.82647648386527e-14
ENSG00000251018.6	ENSG00000251018	chr5	dexseq_prepare_annotation2.py	exon	.	-	.	RP11-80G7.1	3	3.6865476914743e-15	4.09227388992147e-14
ENSG00000246090.33	ENSG00000246090	chr4	dexseq_prepare_annotation2.py	exon	.	+	.	RP11-696N14.1	25	3.71471011001086e-15	4.12024744179753e-14
ENSG00000259052.ENSG00000197119.33	ENSG00000259052+ENSG00000197119	chr14	dexseq_prepare_annotation2.py	exon	.	-	.		13	3.79387926632593e-15	4.20470651118146e-14
ENSG00000183087.14	ENSG00000183087	chr13	dexseq_prepare_annotation2.py	exon	.	-	.	GAS6	11	3.82147121429311e-15	4.23191426111488e-14
ENSG00000170310.27	ENSG00000170310	chr17	dexseq_prepare_annotation2.py	exon	.	-	.	STX8	4	3.87864026380126e-15	4.29180647805981e-14
ENSG00000171552.8	ENSG00000171552	chr20	dexseq_prepare_annotation2.py	exon	.	-	.	BCL2L1	8	3.94274312718161e-15	4.35926980572091e-14
ENSG00000158104.26	ENSG00000158104	chr12	dexseq_prepare_annotation2.py	exon	.	-	.	HPD	12	4.08003668013088e-15	4.50748452612712e-14
ENSG00000139620.45	ENSG00000139620	chr12	dexseq_prepare_annotation2.py	exon	.	-	.	KANSL2	23	4.09265831067809e-15	4.51784003517631e-14
ENSG00000240210.4	ENSG00000240210	chr14	dexseq_prepare_annotation2.py	exon	.	-	.	RP11-204K16.1	4	4.10485489726439e-15	4.52771029072565e-14
ENSG00000164951.23	ENSG00000164951	chr8	dexseq_prepare_annotation2.py	exon	.	+	.	PDP1	8	4.15111804139489e-15	4.57511100140741e-14
ENSG00000174851.25	ENSG00000174851	chr11	dexseq_prepare_annotation2.py	exon	.	-	.	YIF1A	20	4.35008476775649e-15	4.79060404075416e-14
ENSG00000173715.ENSG00000173653.69	ENSG00000173715+ENSG00000173653	chr11	dexseq_prepare_annotation2.py	exon	.	+	.		18	4.35393129355553e-15	4.79104670585949e-14
ENSG00000163071.19	ENSG00000163071	chr4	dexseq_prepare_annotation2.py	exon	.	+	.	SPATA18	5	4.40751440350772e-15	4.84617532319279e-14
ENSG00000196814.18	ENSG00000196814	chr9	dexseq_prepare_annotation2.py	exon	.	+	.	MVB12B	7	4.42470587516007e-15	4.86123491450248e-14
ENSG00000104472.11	ENSG00000104472	chr8	dexseq_prepare_annotation2.py	exon	.	+	.	CHRAC1	9	4.44887793146183e-15	4.88393395017385e-14
ENSG00000142327.32	ENSG00000142327	chr2	dexseq_prepare_annotation2.py	exon	.	+	.	RNPEPL1	26	4.5140991585904e-15	4.95162501552318e-14
ENSG00000166889.21	ENSG00000166889	chr11	dexseq_prepare_annotation2.py	exon	.	-	.	PATL1	9	4.84438373181781e-15	5.30973469864885e-14
ENSG00000099331.55	ENSG00000099331	chr19	dexseq_prepare_annotation2.py	exon	.	+	.	MYO9B	27	4.92302538153855e-15	5.39168189226927e-14
ENSG00000164733.84	ENSG00000164733	chr8	dexseq_prepare_annotation2.py	exon	.	-	.	CTSB	12	4.93042371649624e-15	5.39553607181324e-14
ENSG00000260926.4	ENSG00000260926	chr15	dexseq_prepare_annotation2.py	exon	.	-	.	RP11-380D11.2	4	5.00266039103114e-15	5.47028328450096e-14
ENSG00000176834.36	ENSG00000176834	chr12	dexseq_prepare_annotation2.py	exon	.	-	.	VSIG10	21	5.31036851233121e-15	5.80219290165081e-14
ENSG00000154359.26	ENSG00000154359	chr8	dexseq_prepare_annotation2.py	exon	.	-	.	LONRF1	10	5.32679793180744e-15	5.81557554423152e-14
ENSG00000119125.30	ENSG00000119125	chr9	dexseq_prepare_annotation2.py	exon	.	+	.	GDA	26	5.3562137222567e-15	5.84310405198968e-14
ENSG00000138002.36	ENSG00000138002	chr2	dexseq_prepare_annotation2.py	exon	.	-	.	IFT172	17	5.42020916265521e-15	5.90828285606359e-14
ENSG00000123561.8	ENSG00000123561	chrX	dexseq_prepare_annotation2.py	exon	.	-	.	SERPINA7	9	5.42671061382636e-15	5.91073750412771e-14
ENSG00000183773.ENSG00000099949.127	ENSG00000183773+ENSG00000099949	chr22	dexseq_prepare_annotation2.py	exon	.	+	.		47	5.45459354593973e-15	5.93645865653174e-14
ENSG00000090661.45	ENSG00000090661	chr19	dexseq_prepare_annotation2.py	exon	.	+	.	CERS4	3	5.48664403417229e-15	5.96667176476172e-14
ENSG00000185187.53	ENSG00000185187	chr11	dexseq_prepare_annotation2.py	exon	.	-	.	SIGIRR	28	5.50788221738552e-15	5.98508857512618e-14
ENSG00000166147.82	ENSG00000166147	chr15	dexseq_prepare_annotation2.py	exon	.	-	.	FBN1	34	5.65617346290127e-15	6.1414298747458e-14
ENSG00000117448.34	ENSG00000117448	chr1	dexseq_prepare_annotation2.py	exon	.	+	.	AKR1A1	4	5.70062612812641e-15	6.18486808237989e-14
ENSG00000162437.17	ENSG00000162437	chr1	dexseq_prepare_annotation2.py	exon	.	+	.	RAVER2	12	5.74762480896109e-15	6.23099871144504e-14
ENSG00000164620.13	ENSG00000164620	chr5	dexseq_prepare_annotation2.py	exon	.	+	.	RELL2	9	5.85071575556052e-15	6.33781973863639e-14
ENSG00000196352.36	ENSG00000196352	chr1	dexseq_prepare_annotation2.py	exon	.	+	.	CD55	29	6.00688158379953e-15	6.5019234201609e-14
ENSG00000167995.33	ENSG00000167995	chr11	dexseq_prepare_annotation2.py	exon	.	+	.	BEST1	7	6.07259070159481e-15	6.56793655275911e-14
ENSG00000187243.ENSG00000221705.45	ENSG00000187243+ENSG00000221705	chrX	dexseq_prepare_annotation2.py	exon	.	-	.		11	6.17883678700405e-15	6.67765663328977e-14
ENSG00000183305.29	ENSG00000183305	chrX	dexseq_prepare_annotation2.py	exon	.	+	.	MAGEA2B	14	6.3355060782281e-15	6.84165792252133e-14
ENSG00000141030.31	ENSG00000141030	chr17	dexseq_prepare_annotation2.py	exon	.	-	.	COPS3	21	6.48841290922118e-15	7.00134485293695e-14
ENSG00000149633.18	ENSG00000149633	chr20	dexseq_prepare_annotation2.py	exon	.	-	.	KIAA1755	11	6.55541664524242e-15	7.06816202470363e-14
ENSG00000018236.42	ENSG00000018236	chr12	dexseq_prepare_annotation2.py	exon	.	+	.	CNTN1	12	6.58437289154436e-15	7.0938840084036e-14
ENSG00000163463.ENSG00000185499.ENSG00000273088.42	ENSG00000163463+ENSG00000185499+ENSG00000273088	chr1	dexseq_prepare_annotation2.py	exon	.	-	.		28	6.5918701423792e-15	7.09646453640498e-14
ENSG00000215375.25	ENSG00000215375	chr4	dexseq_prepare_annotation2.py	exon	.	+	.	MYL5	9	6.74940674464289e-15	7.26044071239272e-14
ENSG00000213830.ENSG00000183323.27	ENSG00000213830+ENSG00000183323	chr5	dexseq_prepare_annotation2.py	exon	.	-	.		15	6.81980975757315e-15	7.3305049395738e-14
ENSG00000189430.22	ENSG00000189430	chr19	dexseq_prepare_annotation2.py	exon	.	+	.	NCR1	14	6.88397516741984e-15	7.39376143657472e-14
ENSG00000133030.53	ENSG00000133030	chr17	dexseq_prepare_annotation2.py	exon	.	+	.	MPRIP	21	7.35148241716392e-15	7.88979698613681e-14
ENSG00000185324.24	ENSG00000185324	chr16	dexseq_prepare_annotation2.py	exon	.	+	.	CDK10	7	7.67714199663351e-15	8.23295050356017e-14
ENSG00000128340.ENSG00000255594.24	ENSG00000128340+ENSG00000255594	chr22	dexseq_prepare_annotation2.py	exon	.	-	.		13	7.6996959210567e-15	8.25077585254065e-14
ENSG00000138081.40	ENSG00000138081	chr2	dexseq_prepare_annotation2.py	exon	.	-	.	FBXO11	12	8.47273475364012e-15	9.07215301681143e-14
ENSG00000129354.7	ENSG00000129354	chr19	dexseq_prepare_annotation2.py	exon	.	-	.	AP1M2	6	8.51490865669183e-15	9.11029726968667e-14
ENSG00000197724.27	ENSG00000197724	chr9	dexseq_prepare_annotation2.py	exon	.	+	.	PHF2	15	8.98719620843759e-15	9.60821768356329e-14
ENSG00000075891.28	ENSG00000075891	chr10	dexseq_prepare_annotation2.py	exon	.	+	.	PAX2	6	9.1154768151478e-15	9.73787765145091e-14
ENSG00000140525.75	ENSG00000140525	chr15	dexseq_prepare_annotation2.py	exon	.	+	.	FANCI	14	9.36277755294061e-15	9.99438779615126e-14
ENSG00000167378.ENSG00000268361.ENSG00000073050.48	ENSG00000167378+ENSG00000268361+ENSG00000073050	chr19	dexseq_prepare_annotation2.py	exon	.	-	.		4	9.52356658983956e-15	1.01582275842085e-13
ENSG00000159131.52	ENSG00000159131	chr21	dexseq_prepare_annotation2.py	exon	.	-	.	GART	29	9.63361964257803e-15	1.02677406596642e-13
ENSG00000160285.ENSG00000235878.47	ENSG00000160285+ENSG00000235878	chr21	dexseq_prepare_annotation2.py	exon	.	-	.		29	9.70508527805247e-15	1.03359901326518e-13
ENSG00000133316.ENSG00000222328.41	ENSG00000133316+ENSG00000222328	chr11	dexseq_prepare_annotation2.py	exon	.	-	.		27	9.73034623424406e-15	1.03549644814155e-13
ENSG00000144744.32	ENSG00000144744	chr3	dexseq_prepare_annotation2.py	exon	.	-	.	UBA3	20	9.82832408499158e-15	1.04512354509287e-13
ENSG00000153707.53	ENSG00000153707	chr9	dexseq_prepare_annotation2.py	exon	.	-	.	PTPRD	3	1.00199737844007e-14	1.06468919302696e-13
ENSG00000008516.12	ENSG00000008516	chr16	dexseq_prepare_annotation2.py	exon	.	+	.	MMP25	11	1.02766532112519e-14	1.09112953828476e-13
ENSG00000182378.29	ENSG00000182378	chrX	dexseq_prepare_annotation2.py	exon	.	+	.	PLCXD1	11	1.04319037692095e-14	1.10676849371423e-13
ENSG00000231728.6	ENSG00000231728	chrX	dexseq_prepare_annotation2.py	exon	.	-	.	LL0XNC01-116E7.2	4	1.05505365304606e-14	1.11850162044342e-13
ENSG00000161016.38	ENSG00000161016	chr8	dexseq_prepare_annotation2.py	exon	.	-	.	RPL8	21	1.05655334087814e-14	1.11923841723336e-13
ENSG00000104413.34	ENSG00000104413	chr8	dexseq_prepare_annotation2.py	exon	.	+	.	ESRP1	22	1.05907108140691e-14	1.12105172536444e-13
ENSG00000178999.36	ENSG00000178999	chr17	dexseq_prepare_annotation2.py	exon	.	-	.	AURKB	11	1.06046401864304e-14	1.12167255021338e-13
ENSG00000162458.43	ENSG00000162458	chr1	dexseq_prepare_annotation2.py	exon	.	+	.	FBLIM1	12	1.07955185783639e-14	1.14099443697921e-13
ENSG00000118804.ENSG00000189157.ENSG00000272414.39	ENSG00000118804+ENSG00000189157+ENSG00000272414	chr4	dexseq_prepare_annotation2.py	exon	.	+	.		26	1.08496987523841e-14	1.14585011349211e-13
ENSG00000115806.26	ENSG00000115806	chr2	dexseq_prepare_annotation2.py	exon	.	+	.	GORASP2	12	1.10078004424585e-14	1.16166537446249e-13
ENSG00000119535.47	ENSG00000119535	chr1	dexseq_prepare_annotation2.py	exon	.	-	.	CSF3R	15	1.12297190526605e-14	1.18418621913157e-13
ENSG00000095485.32	ENSG00000095485	chr10	dexseq_prepare_annotation2.py	exon	.	-	.	CWF19L1	8	1.12902435960127e-14	1.18966665285561e-13
ENSG00000070182.48	ENSG00000070182	chr14	dexseq_prepare_annotation2.py	exon	.	-	.	SPTB	29	1.1576538070918e-14	1.21891043170628e-13
ENSG00000168918.38	ENSG00000168918	chr2	dexseq_prepare_annotation2.py	exon	.	+	.	INPP5D	10	1.17896613103893e-14	1.24041149142364e-13
ENSG00000197360.10	ENSG00000197360	chr19	dexseq_prepare_annotation2.py	exon	.	-	.	ZNF98	4	1.18562963449737e-14	1.24647940938956e-13
ENSG00000109466.34	ENSG00000109466	chr4	dexseq_prepare_annotation2.py	exon	.	+	.	KLHL2	22	1.18956963217657e-14	1.24967704032809e-13
ENSG00000132122.35	ENSG00000132122	chr1	dexseq_prepare_annotation2.py	exon	.	-	.	SPATA6	18	1.19663130440968e-14	1.25614677834221e-13
ENSG00000090889.34	ENSG00000090889	chrX	dexseq_prepare_annotation2.py	exon	.	+	.	KIF4A	17	1.20387944383865e-14	1.26280235176107e-13
ENSG00000158486.75	ENSG00000158486	chr16	dexseq_prepare_annotation2.py	exon	.	-	.	DNAH3	20	1.21471392874942e-14	1.27320693556712e-13
ENSG00000166311.32	ENSG00000166311	chr11	dexseq_prepare_annotation2.py	exon	.	+	.	SMPD1	10	1.24552897120589e-14	1.30452277564027e-13
ENSG00000261771.ENSG00000260916.ENSG00000207964.ENSG00000256061.66	ENSG00000261771+ENSG00000260916+ENSG00000207964+ENSG00000256061	chr15	dexseq_prepare_annotation2.py	exon	.	-	.		39	1.24989296641775e-14	1.30810844769785e-13
ENSG00000169689.26	ENSG00000169689	chr17	dexseq_prepare_annotation2.py	exon	.	-	.	STRA13	13	1.32211120459253e-14	1.38264998080282e-13
ENSG00000130958.19	ENSG00000130958	chr9	dexseq_prepare_annotation2.py	exon	.	-	.	SLC35D2	4	1.32664469318574e-14	1.38634868801806e-13
ENSG00000074855.22	ENSG00000074855	chr19	dexseq_prepare_annotation2.py	exon	.	-	.	ANO8	6	1.33690234427398e-14	1.39601912211012e-13
ENSG00000141646.ENSG00000267699.ENSG00000141642.58	ENSG00000141646+ENSG00000267699+ENSG00000141642	chr18	dexseq_prepare_annotation2.py	exon	.	+	.		22	1.34122412513458e-14	1.39948134707403e-13
ENSG00000135250.49	ENSG00000135250	chr7	dexseq_prepare_annotation2.py	exon	.	-	.	SRPK2	23	1.36582687226449e-14	1.42408440527187e-13
ENSG00000170954.22	ENSG00000170954	chr19	dexseq_prepare_annotation2.py	exon	.	-	.	ZNF415	17	1.39408252997058e-14	1.45245647261129e-13
ENSG00000105339.45	ENSG00000105339	chr8	dexseq_prepare_annotation2.py	exon	.	+	.	DENND3	33	1.43306875935777e-14	1.49195758786731e-13
ENSG00000104231.58	ENSG00000104231	chr8	dexseq_prepare_annotation2.py	exon	.	-	.	ZFAND1	23	1.43528561678515e-14	1.49314791651942e-13
ENSG00000168065.9	ENSG00000168065	chr11	dexseq_prepare_annotation2.py	exon	.	+	.	SLC22A11	4	1.43726667673174e-14	1.49409134578937e-13
ENSG00000266365.8	ENSG00000266365	chr17	dexseq_prepare_annotation2.py	exon	.	-	.	RP11-51L5.3	7	1.46746482264393e-14	1.52434415370832e-13
ENSG00000145388.17	ENSG00000145388	chr4	dexseq_prepare_annotation2.py	exon	.	+	.	METTL14	14	1.46953296157578e-14	1.52535328078788e-13
ENSG00000198515.23	ENSG00000198515	chr4	dexseq_prepare_annotation2.py	exon	.	-	.	CNGA1	15	1.51859033790876e-14	1.57509865846182e-13
ENSG00000174672.47	ENSG00000174672	chr11	dexseq_prepare_annotation2.py	exon	.	+	.	BRSK2	10	1.54104178634616e-14	1.59719450121376e-13
ENSG00000108312.44	ENSG00000108312	chr17	dexseq_prepare_annotation2.py	exon	.	-	.	UBTF	26	1.54702471567678e-14	1.60220154656354e-13
ENSG00000088986.21	ENSG00000088986	chr12	dexseq_prepare_annotation2.py	exon	.	+	.	DYNLL1	5	1.5704686952914e-14	1.62527150913751e-13
ENSG00000134686.ENSG00000266239.40	ENSG00000134686+ENSG00000266239	chr1	dexseq_prepare_annotation2.py	exon	.	-	.		12	1.59265601888869e-14	1.64700762577865e-13
ENSG00000005882.39	ENSG00000005882	chr17	dexseq_prepare_annotation2.py	exon	.	+	.	PDK2	12	1.60649999222307e-14	1.66008977651045e-13
ENSG00000266086.ENSG00000264112.ENSG00000136450.36	ENSG00000266086+ENSG00000264112+ENSG00000136450	chr17	dexseq_prepare_annotation2.py	exon	.	-	.		11	1.722056362335e-14	1.77817980280012e-13
ENSG00000259905.43	ENSG00000259905	chr15	dexseq_prepare_annotation2.py	exon	.	+	.	PWRN1	27	1.72733586500212e-14	1.78230820076516e-13
ENSG00000147316.22	ENSG00000147316	chr8	dexseq_prepare_annotation2.py	exon	.	+	.	MCPH1	4	1.8558029120616e-14	1.9134442330515e-13
ENSG00000137868.62	ENSG00000137868	chr15	dexseq_prepare_annotation2.py	exon	.	-	.	STRA6	45	1.92919378433406e-14	1.98764121083722e-13
ENSG00000261997.ENSG00000087253.16	ENSG00000261997+ENSG00000087253	chr16	dexseq_prepare_annotation2.py	exon	.	+	.		15	2.01064174982726e-14	2.07002339736102e-13
ENSG00000136193.25	ENSG00000136193	chr7	dexseq_prepare_annotation2.py	exon	.	-	.	SCRN1	4	2.07357091794252e-14	2.13323209302238e-13
ENSG00000166748.30	ENSG00000166748	chr15	dexseq_prepare_annotation2.py	exon	.	+	.	AGBL1	13	2.10246119168758e-14	2.16135496786272e-13
ENSG00000021776.44	ENSG00000021776	chr15	dexseq_prepare_annotation2.py	exon	.	-	.	AQR	6	2.10423696042869e-14	2.16158285691304e-13
ENSG00000100296.ENSG00000184117.77	ENSG00000100296+ENSG00000184117	chr22	dexseq_prepare_annotation2.py	exon	.	-	.		38	2.18131525671053e-14	2.23910803731268e-13
ENSG00000007350.30	ENSG00000007350	chrX	dexseq_prepare_annotation2.py	exon	.	+	.	TKTL1	20	2.32274759390942e-14	2.38252922446063e-13
ENSG00000270179.ENSG00000149292.64	ENSG00000270179+ENSG00000149292	chr11	dexseq_prepare_annotation2.py	exon	.	+	.		24	2.36075060549264e-14	2.41972587854069e-13
ENSG00000151725.24	ENSG00000151725	chr4	dexseq_prepare_annotation2.py	exon	.	-	.	CENPU	16	2.3643339684538e-14	2.42161422439057e-13
ENSG00000167323.ENSG00000229368.ENSG00000263421.53	ENSG00000167323+ENSG00000229368+ENSG00000263421	chr11	dexseq_prepare_annotation2.py	exon	.	+	.		4	2.39932318252311e-14	2.45564283632921e-13
ENSG00000263798.ENSG00000108439.ENSG00000108465.115	ENSG00000263798+ENSG00000108439+ENSG00000108465	chr17	dexseq_prepare_annotation2.py	exon	.	+	.		53	2.40437618635989e-14	2.45900502765292e-13
ENSG00000237233.2	ENSG00000237233	chr10	dexseq_prepare_annotation2.py	exon	.	+	.	RP11-809M12.1	2	2.40909947585211e-14	2.46202532032527e-13
ENSG00000115297.8	ENSG00000115297	chr2	dexseq_prepare_annotation2.py	exon	.	+	.	TLX2	7	2.46327342767016e-14	2.51554112374921e-13
ENSG00000259784.ENSG00000162066.ENSG00000162065.ENSG00000185883.ENSG00000260272.86	ENSG00000259784+ENSG00000162066+ENSG00000162065+ENSG00000185883+ENSG00000260272	chr16	dexseq_prepare_annotation2.py	exon	.	+	.		34	2.46947166259161e-14	2.52002064233211e-13
ENSG00000221267.ENSG00000204356.41	ENSG00000221267+ENSG00000204356	chr6	dexseq_prepare_annotation2.py	exon	.	-	.		19	2.56037549705309e-14	2.6108697059026e-13
ENSG00000211448.20	ENSG00000211448	chr14	dexseq_prepare_annotation2.py	exon	.	-	.	DIO2	19	2.57468988923152e-14	2.62354297943745e-13
ENSG00000143398.48	ENSG00000143398	chr1	dexseq_prepare_annotation2.py	exon	.	+	.	PIP5K1A	15	2.6240671773981e-14	2.67189973429211e-13
ENSG00000157954.41	ENSG00000157954	chr7	dexseq_prepare_annotation2.py	exon	.	+	.	WIPI2	23	2.65851001910762e-14	2.70499018696181e-13
ENSG00000233396.8	ENSG00000233396	chr1	dexseq_prepare_annotation2.py	exon	.	-	.	RP11-458D21.1	8	2.69591063804428e-14	2.74103955150277e-13
ENSG00000072135.52	ENSG00000072135	chr2	dexseq_prepare_annotation2.py	exon	.	+	.	PTPN18	23	2.69850337596405e-14	2.74167154538232e-13
ENSG00000116580.51	ENSG00000116580	chr1	dexseq_prepare_annotation2.py	exon	.	-	.	GON4L	5	2.86350768684505e-14	2.90719185520641e-13
ENSG00000078403.35	ENSG00000078403	chr10	dexseq_prepare_annotation2.py	exon	.	+	.	MLLT10	25	3.05099992532773e-14	3.09528504459397e-13
ENSG00000139531.25	ENSG00000139531	chr12	dexseq_prepare_annotation2.py	exon	.	+	.	SUOX	16	3.08144895401865e-14	3.12389748552809e-13
ENSG00000115020.54	ENSG00000115020	chr2	dexseq_prepare_annotation2.py	exon	.	+	.	PIKFYVE	21	3.08809360846497e-14	3.12835353242092e-13
ENSG00000198130.41	ENSG00000198130	chr2	dexseq_prepare_annotation2.py	exon	.	-	.	HIBCH	25	3.15674166390012e-14	3.19556912686949e-13
ENSG00000176728.16	ENSG00000176728	chrY	dexseq_prepare_annotation2.py	exon	.	-	.	TTTY14	5	3.1619364055258e-14	3.19849988832424e-13
ENSG00000132740.36	ENSG00000132740	chr11	dexseq_prepare_annotation2.py	exon	.	+	.	IGHMBP2	5	3.18184523459309e-14	3.21629980871768e-13
ENSG00000164675.24	ENSG00000164675	chr7	dexseq_prepare_annotation2.py	exon	.	-	.	IQUB	20	3.19689724822051e-14	3.22916803380531e-13
ENSG00000111641.57	ENSG00000111641	chr12	dexseq_prepare_annotation2.py	exon	.	-	.	NOP2	43	3.30961293694167e-14	3.34059552539345e-13
ENSG00000236144.15	ENSG00000236144	chr19	dexseq_prepare_annotation2.py	exon	.	-	.	AD000090.2	8	3.33458971641877e-14	3.36336536371781e-13
ENSG00000159685.24	ENSG00000159685	chr3	dexseq_prepare_annotation2.py	exon	.	+	.	CHCHD6	16	3.45001063263707e-14	3.4772607166195e-13
ENSG00000164972.16	ENSG00000164972	chr9	dexseq_prepare_annotation2.py	exon	.	-	.	C9orf24	6	3.55092725608258e-14	3.57638285335646e-13
ENSG00000167604.32	ENSG00000167604	chr19	dexseq_prepare_annotation2.py	exon	.	-	.	NFKBID	22	3.59562271356766e-14	3.6187783157028e-13
ENSG00000128585.42	ENSG00000128585	chr7	dexseq_prepare_annotation2.py	exon	.	+	.	MKLN1	23	3.77589762823435e-14	3.79746638547444e-13
ENSG00000169738.36	ENSG00000169738	chr17	dexseq_prepare_annotation2.py	exon	.	-	.	DCXR	3	3.79969274065116e-14	3.81863629549978e-13
ENSG00000181143.67	ENSG00000181143	chr19	dexseq_prepare_annotation2.py	exon	.	-	.	MUC16	27	3.81975914196123e-14	3.8360310401111e-13
ENSG00000143924.38	ENSG00000143924	chr2	dexseq_prepare_annotation2.py	exon	.	+	.	EML4	25	3.85761607782851e-14	3.8712541144673e-13
ENSG00000162148.ENSG00000167985.ENSG00000256591.57	ENSG00000162148+ENSG00000167985+ENSG00000256591	chr11	dexseq_prepare_annotation2.py	exon	.	+	.		11	3.9258935035207e-14	3.93693242541236e-13
ENSG00000011114.24	ENSG00000011114	chr14	dexseq_prepare_annotation2.py	exon	.	-	.	BTBD7	6	3.97885261439588e-14	3.98716577908013e-13
ENSG00000255275.ENSG00000159423.ENSG00000179002.ENSG00000169991.32	ENSG00000255275+ENSG00000159423+ENSG00000179002+ENSG00000169991	chr1	dexseq_prepare_annotation2.py	exon	.	-	.		10	4.00645170423753e-14	4.01193209173793e-13
ENSG00000156787.47	ENSG00000156787	chr8	dexseq_prepare_annotation2.py	exon	.	+	.	TBC1D31	29	4.11332914497349e-14	4.11599245161412e-13
ENSG00000173706.28	ENSG00000173706	chr3	dexseq_prepare_annotation2.py	exon	.	-	.	HEG1	18	4.12440667458803e-14	4.12411016799748e-13
ENSG00000114439.75	ENSG00000114439	chr3	dexseq_prepare_annotation2.py	exon	.	+	.	BBX	50	4.13798270311389e-14	4.13471274551804e-13
ENSG00000114988.20	ENSG00000114988	chr2	dexseq_prepare_annotation2.py	exon	.	-	.	LMAN2L	13	4.15907370507807e-14	4.15280374471866e-13
ENSG00000259234.18	ENSG00000259234	chr15	dexseq_prepare_annotation2.py	exon	.	-	.	RP11-17L5.4	12	4.18467092251319e-14	4.17536498287202e-13
ENSG00000233917.16	ENSG00000233917	chr15	dexseq_prepare_annotation2.py	exon	.	-	.	POTEB	11	4.19171148209754e-14	4.1793917565946e-13
ENSG00000066933.82	ENSG00000066933	chr15	dexseq_prepare_annotation2.py	exon	.	-	.	MYO9A	26	4.2237700813934e-14	4.20604210985814e-13
ENSG00000121578.37	ENSG00000121578	chr3	dexseq_prepare_annotation2.py	exon	.	-	.	B4GALT4	13	4.22448833666822e-14	4.20604210985814e-13
ENSG00000162367.13	ENSG00000162367	chr1	dexseq_prepare_annotation2.py	exon	.	-	.	TAL1	13	4.23694946685609e-14	4.21543134009309e-13
ENSG00000116641.64	ENSG00000116641	chr1	dexseq_prepare_annotation2.py	exon	.	-	.	DOCK7	26	4.33038862701077e-14	4.30531632688297e-13
ENSG00000147394.33	ENSG00000147394	chrX	dexseq_prepare_annotation2.py	exon	.	+	.	ZNF185	20	4.33559943660263e-14	4.30741804026471e-13
ENSG00000160219.16	ENSG00000160219	chrX	dexseq_prepare_annotation2.py	exon	.	-	.	GAB3	13	4.3921816535563e-14	4.36051781722445e-13
ENSG00000188037.26	ENSG00000188037	chr7	dexseq_prepare_annotation2.py	exon	.	+	.	CLCN1	14	4.52666272330174e-14	4.49082395281055e-13
ENSG00000137766.32	ENSG00000137766	chr15	dexseq_prepare_annotation2.py	exon	.	+	.	UNC13C	3	4.66945724734916e-14	4.62918609076119e-13
ENSG00000126214.ENSG00000256500.ENSG00000256053.98	ENSG00000126214+ENSG00000256500+ENSG00000256053	chr14	dexseq_prepare_annotation2.py	exon	.	+	.		30	4.68943922296236e-14	4.64568448377375e-13
ENSG00000140451.22	ENSG00000140451	chr15	dexseq_prepare_annotation2.py	exon	.	-	.	PIF1	14	4.76980441074961e-14	4.7219366227129e-13
ENSG00000059588.46	ENSG00000059588	chr1	dexseq_prepare_annotation2.py	exon	.	-	.	TARBP1	25	4.83696420363763e-14	4.78501672179202e-13
ENSG00000123908.28	ENSG00000123908	chr8	dexseq_prepare_annotation2.py	exon	.	-	.	AGO2	17	4.87422241989229e-14	4.81844773548557e-13
ENSG00000180776.25	ENSG00000180776	chr13	dexseq_prepare_annotation2.py	exon	.	-	.	ZDHHC20	5	4.9211608657183e-14	4.86139392622697e-13
ENSG00000232756.7	ENSG00000232756	chr7	dexseq_prepare_annotation2.py	exon	.	+	.	RP5-1185I7.1	3	4.99453352945575e-14	4.93037380136267e-13
ENSG00000155542.24	ENSG00000155542	chr5	dexseq_prepare_annotation2.py	exon	.	+	.	SETD9	16	5.01650291354938e-14	4.94854886698995e-13
ENSG00000175161.20	ENSG00000175161	chr3	dexseq_prepare_annotation2.py	exon	.	+	.	CADM2	13	5.1147659159008e-14	5.04190496982737e-13
ENSG00000033170.31	ENSG00000033170	chr14	dexseq_prepare_annotation2.py	exon	.	+	.	FUT8	20	5.23197386148597e-14	5.15379068267764e-13
ENSG00000140718.ENSG00000214696.13	ENSG00000140718+ENSG00000214696	chr16	dexseq_prepare_annotation2.py	exon	.	+	.		12	5.30717731595399e-14	5.22417050867686e-13
ENSG00000263136.ENSG00000185928.ENSG00000013364.67	ENSG00000263136+ENSG00000185928+ENSG00000013364	chr16	dexseq_prepare_annotation2.py	exon	.	+	.		33	5.34762994115402e-14	5.26026766983814e-13
ENSG00000070081.60	ENSG00000070081	chr11	dexseq_prepare_annotation2.py	exon	.	+	.	NUCB2	24	5.49784282460288e-14	5.4042046535266e-13
ENSG00000173068.31	ENSG00000173068	chr9	dexseq_prepare_annotation2.py	exon	.	-	.	BNC2	15	5.59924800153542e-14	5.49999579472854e-13
ENSG00000094631.113	ENSG00000094631	chrX	dexseq_prepare_annotation2.py	exon	.	+	.	HDAC6	31	5.60941067732402e-14	5.50608984551163e-13
ENSG00000227775.7	ENSG00000227775	chr1	dexseq_prepare_annotation2.py	exon	.	+	.	RP1-283E3.4	2	5.86548271953542e-14	5.75338498914092e-13
ENSG00000118894.27	ENSG00000118894	chr16	dexseq_prepare_annotation2.py	exon	.	-	.	FAM86A	24	6.06660274560374e-14	5.9464677652292e-13
ENSG00000128536.34	ENSG00000128536	chr7	dexseq_prepare_annotation2.py	exon	.	+	.	CDHR3	17	6.11071082932485e-14	5.98548429049854e-13
ENSG00000006704.40	ENSG00000006704	chr7	dexseq_prepare_annotation2.py	exon	.	+	.	GTF2IRD1	26	6.24509018082303e-14	6.11280501935732e-13
ENSG00000174899.17	ENSG00000174899	chr3	dexseq_prepare_annotation2.py	exon	.	+	.	C3orf55	4	6.3201219946468e-14	6.18189710432787e-13
ENSG00000122008.44	ENSG00000122008	chr5	dexseq_prepare_annotation2.py	exon	.	+	.	POLK	10	6.40747366178962e-14	6.26293402402192e-13
ENSG00000100342.30	ENSG00000100342	chr22	dexseq_prepare_annotation2.py	exon	.	+	.	APOL1	6	6.5660740906138e-14	6.41344975606372e-13
ENSG00000260411.ENSG00000078328.51	ENSG00000260411+ENSG00000078328	chr16	dexseq_prepare_annotation2.py	exon	.	+	.		11	6.90348037716736e-14	6.73828130287865e-13
ENSG00000167186.32	ENSG00000167186	chr16	dexseq_prepare_annotation2.py	exon	.	+	.	COQ7	13	6.99815537743535e-14	6.8259006412867e-13
ENSG00000091732.29	ENSG00000091732	chr7	dexseq_prepare_annotation2.py	exon	.	-	.	ZC3HC1	2	7.07902643354204e-14	6.89994244317704e-13
ENSG00000128513.31	ENSG00000128513	chr7	dexseq_prepare_annotation2.py	exon	.	-	.	POT1	31	7.11778651586404e-14	6.93286363089306e-13
ENSG00000165219.64	ENSG00000165219	chr9	dexseq_prepare_annotation2.py	exon	.	+	.	GAPVD1	10	7.12480326476391e-14	6.93484175014704e-13
ENSG00000114982.67	ENSG00000114982	chr2	dexseq_prepare_annotation2.py	exon	.	-	.	KANSL3	42	7.26508683229917e-14	7.06644005247896e-13
ENSG00000185122.38	ENSG00000185122	chr8	dexseq_prepare_annotation2.py	exon	.	+	.	HSF1	23	7.31136521547073e-14	7.10648349280101e-13
ENSG00000250021.ENSG00000157823.ENSG00000242498.46	ENSG00000250021+ENSG00000157823+ENSG00000242498	chr15	dexseq_prepare_annotation2.py	exon	.	-	.		8	7.33387590012211e-14	7.12338546751386e-13
ENSG00000141027.103	ENSG00000141027	chr17	dexseq_prepare_annotation2.py	exon	.	-	.	NCOR1	40	7.36674408417671e-14	7.15031705979161e-13
ENSG00000133884.19	ENSG00000133884	chr11	dexseq_prepare_annotation2.py	exon	.	+	.	DPF2	8	7.38821707139148e-14	7.16615838535454e-13
ENSG00000034693.ENSG00000241847.ENSG00000229036.37	ENSG00000034693+ENSG00000241847+ENSG00000229036	chr6	dexseq_prepare_annotation2.py	exon	.	+	.		25	7.96452572941531e-14	7.71976225577962e-13
ENSG00000171766.39	ENSG00000171766	chr15	dexseq_prepare_annotation2.py	exon	.	-	.	GATM	28	7.98918358007144e-14	7.73826980607337e-13
ENSG00000123415.56	ENSG00000123415	chr12	dexseq_prepare_annotation2.py	exon	.	-	.	SMUG1	38	8.11385764080162e-14	7.85355921544257e-13
ENSG00000112038.34	ENSG00000112038	chr6	dexseq_prepare_annotation2.py	exon	.	+	.	OPRM1	20	8.21402134530572e-14	7.94498072961455e-13
ENSG00000133243.29	ENSG00000133243	chr19	dexseq_prepare_annotation2.py	exon	.	-	.	BTBD2	27	8.2903922991548e-14	8.0132777268203e-13
ENSG00000155893.39	ENSG00000155893	chr3	dexseq_prepare_annotation2.py	exon	.	+	.	ACPL2	13	8.44911305801229e-14	8.16102177249257e-13
ENSG00000204764.67	ENSG00000204764	chr5	dexseq_prepare_annotation2.py	exon	.	+	.	RANBP17	32	8.76297559441581e-14	8.45830864279872e-13
ENSG00000082397.92	ENSG00000082397	chr18	dexseq_prepare_annotation2.py	exon	.	-	.	EPB41L3	27	8.83148472012267e-14	8.51852433926395e-13
ENSG00000138050.33	ENSG00000138050	chr2	dexseq_prepare_annotation2.py	exon	.	-	.	THUMPD2	15	9.30565928157197e-14	8.96967532552908e-13
ENSG00000108469.41	ENSG00000108469	chr17	dexseq_prepare_annotation2.py	exon	.	-	.	RECQL5	4	9.41414912524791e-14	9.06428947434081e-13
ENSG00000228203.9	ENSG00000228203	chr2	dexseq_prepare_annotation2.py	exon	.	-	.	RNF144A-AS1	7	9.41685116861203e-14	9.06428947434081e-13
ENSG00000151617.15	ENSG00000151617	chr4	dexseq_prepare_annotation2.py	exon	.	+	.	EDNRA	11	9.44575895554232e-14	9.08582720004413e-13
ENSG00000175054.46	ENSG00000175054	chr3	dexseq_prepare_annotation2.py	exon	.	-	.	ATR	10	9.54894940317318e-14	9.17873788864795e-13
ENSG00000137486.35	ENSG00000137486	chr11	dexseq_prepare_annotation2.py	exon	.	-	.	ARRB1	21	9.99509841183163e-14	9.60095468302252e-13
ENSG00000129071.29	ENSG00000129071	chr3	dexseq_prepare_annotation2.py	exon	.	-	.	MBD4	25	1.01421001035165e-13	9.73543618632239e-13
ENSG00000130827.29	ENSG00000130827	chrX	dexseq_prepare_annotation2.py	exon	.	+	.	PLXNA3	12	1.02609708143077e-13	9.84274779697968e-13
ENSG00000148950.29	ENSG00000148950	chr11	dexseq_prepare_annotation2.py	exon	.	-	.	IMMP1L	21	1.05456755210656e-13	1.01088766934874e-12
ENSG00000237675.6	ENSG00000237675	chr10	dexseq_prepare_annotation2.py	exon	.	+	.	TEX36-AS1	5	1.05550541954992e-13	1.0110898678044e-12
ENSG00000156575.5	ENSG00000156575	chr11	dexseq_prepare_annotation2.py	exon	.	-	.	PRG3	6	1.08656223170334e-13	1.04012347424376e-12
ENSG00000115694.86	ENSG00000115694	chr2	dexseq_prepare_annotation2.py	exon	.	-	.	STK25	21	1.10843276274595e-13	1.06032952524302e-12
ENSG00000158473.6	ENSG00000158473	chr1	dexseq_prepare_annotation2.py	exon	.	+	.	CD1D	3	1.11255643533801e-13	1.06354278069528e-12
ENSG00000126261.33	ENSG00000126261	chr19	dexseq_prepare_annotation2.py	exon	.	+	.	UBA2	8	1.11881263579741e-13	1.0687888016007e-12
ENSG00000114120.35	ENSG00000114120	chr3	dexseq_prepare_annotation2.py	exon	.	+	.	SLC25A36	27	1.1282315873871e-13	1.07704688736906e-12
ENSG00000164808.73	ENSG00000164808	chr8	dexseq_prepare_annotation2.py	exon	.	+	.	SPIDR	42	1.16916704041257e-13	1.11535969582293e-12
ENSG00000174371.24	ENSG00000174371	chr1	dexseq_prepare_annotation2.py	exon	.	+	.	EXO1	9	1.17076994754812e-13	1.11612331737127e-12
ENSG00000147804.23	ENSG00000147804	chr8	dexseq_prepare_annotation2.py	exon	.	-	.	SLC39A4	10	1.18036473395807e-13	1.12449952634403e-12
ENSG00000168060.56	ENSG00000168060	chr11	dexseq_prepare_annotation2.py	exon	.	-	.	NAALADL1	7	1.18440288387382e-13	1.12757424447645e-12
ENSG00000129990.30	ENSG00000129990	chr19	dexseq_prepare_annotation2.py	exon	.	-	.	SYT5	24	1.1866260824893e-13	1.12891806985935e-12
ENSG00000101751.32	ENSG00000101751	chr18	dexseq_prepare_annotation2.py	exon	.	+	.	POLI	6	1.19822979441652e-13	1.13917827823236e-12
ENSG00000204822.ENSG00000135637.39	ENSG00000204822+ENSG00000135637	chr2	dexseq_prepare_annotation2.py	exon	.	-	.		16	1.21732345834403e-13	1.15654043593628e-12
ENSG00000257083.7	ENSG00000257083	chr12	dexseq_prepare_annotation2.py	exon	.	-	.	RP11-123O10.3	7	1.25346425960517e-13	1.19006378067224e-12
ENSG00000166436.36	ENSG00000166436	chr11	dexseq_prepare_annotation2.py	exon	.	-	.	TRIM66	5	1.3217871408894e-13	1.25391339031622e-12
ENSG00000124126.43	ENSG00000124126	chr20	dexseq_prepare_annotation2.py	exon	.	-	.	PREX1	22	1.32251847263923e-13	1.25391339031622e-12
ENSG00000100116.19	ENSG00000100116	chr22	dexseq_prepare_annotation2.py	exon	.	+	.	GCAT	13	1.32993485423377e-13	1.2600860958813e-12
ENSG00000155761.77	ENSG00000155761	chr1	dexseq_prepare_annotation2.py	exon	.	-	.	SPAG17	51	1.33411028689099e-13	1.2631817549603e-12
ENSG00000114487.12	ENSG00000114487	chr3	dexseq_prepare_annotation2.py	exon	.	-	.	MORC1	11	1.34930499914031e-13	1.27669953966276e-12
ENSG00000176387.ENSG00000203401.16	ENSG00000176387+ENSG00000203401	chr16	dexseq_prepare_annotation2.py	exon	.	+	.		11	1.35855310363476e-13	1.28457614673391e-12
ENSG00000137941.51	ENSG00000137941	chr1	dexseq_prepare_annotation2.py	exon	.	-	.	TTLL7	21	1.37871338023852e-13	1.30275301669413e-12
ENSG00000132153.38	ENSG00000132153	chr3	dexseq_prepare_annotation2.py	exon	.	+	.	DHX30	25	1.38959867908523e-13	1.31214718448041e-12
ENSG00000141748.19	ENSG00000141748	chr17	dexseq_prepare_annotation2.py	exon	.	-	.	ARL5C	18	1.40348163365966e-13	1.32435726204696e-12
ENSG00000090512.20	ENSG00000090512	chr3	dexseq_prepare_annotation2.py	exon	.	+	.	FETUB	14	1.42730379879743e-13	1.34592329067616e-12
ENSG00000240086.5	ENSG00000240086	chr3	dexseq_prepare_annotation2.py	exon	.	-	.	RP11-657O9.1	5	1.43515497225199e-13	1.3524099260876e-12
ENSG00000163728.20	ENSG00000163728	chr3	dexseq_prepare_annotation2.py	exon	.	+	.	TTC14	16	1.51682978095845e-13	1.42840795012533e-12
ENSG00000204248.73	ENSG00000204248	chr6	dexseq_prepare_annotation2.py	exon	.	-	.	COL11A2	12	1.52372646543746e-13	1.43393175965965e-12
ENSG00000132522.ENSG00000261915.ENSG00000215041.110	ENSG00000132522+ENSG00000261915+ENSG00000215041	chr17	dexseq_prepare_annotation2.py	exon	.	-	.		42	1.52605082838068e-13	1.4351481387388e-12
ENSG00000116478.14	ENSG00000116478	chr1	dexseq_prepare_annotation2.py	exon	.	+	.	HDAC1	6	1.57023498890581e-13	1.47570259869533e-12
ENSG00000149782.38	ENSG00000149782	chr11	dexseq_prepare_annotation2.py	exon	.	+	.	PLCB3	31	1.59285747066215e-13	1.49595236728156e-12
ENSG00000137497.88	ENSG00000137497	chr11	dexseq_prepare_annotation2.py	exon	.	-	.	NUMA1	9	1.602931193258e-13	1.50439743367244e-12
ENSG00000172943.58	ENSG00000172943	chrX	dexseq_prepare_annotation2.py	exon	.	-	.	PHF8	6	1.61828065051138e-13	1.51777920215528e-12
ENSG00000129055.14	ENSG00000129055	chr3	dexseq_prepare_annotation2.py	exon	.	-	.	ANAPC13	8	1.62151500359247e-13	1.51978788308407e-12
ENSG00000162909.28	ENSG00000162909	chr1	dexseq_prepare_annotation2.py	exon	.	+	.	CAPN2	4	1.63130064274295e-13	1.52793000942166e-12
ENSG00000170074.75	ENSG00000170074	chr5	dexseq_prepare_annotation2.py	exon	.	-	.	FAM153A	14	1.63640764699891e-13	1.53168196245679e-12
ENSG00000140332.80	ENSG00000140332	chr15	dexseq_prepare_annotation2.py	exon	.	-	.	TLE3	45	1.65486738918811e-13	1.54791866282565e-12
ENSG00000263053.ENSG00000171282.43	ENSG00000263053+ENSG00000171282	chr17	dexseq_prepare_annotation2.py	exon	.	+	.		25	1.66776878236786e-13	1.55893790281953e-12
ENSG00000107521.39	ENSG00000107521	chr10	dexseq_prepare_annotation2.py	exon	.	-	.	HPS1	18	1.7064522190638e-13	1.59402578340889e-12
ENSG00000198874.8	ENSG00000198874	chr7	dexseq_prepare_annotation2.py	exon	.	+	.	TYW1	5	1.72107979633472e-13	1.60661066357179e-12
ENSG00000162614.29	ENSG00000162614	chr1	dexseq_prepare_annotation2.py	exon	.	+	.	NEXN	20	1.72812217078364e-13	1.61210270110192e-12
ENSG00000197969.92	ENSG00000197969	chr9	dexseq_prepare_annotation2.py	exon	.	+	.	VPS13A	8	1.74525301830328e-13	1.62699224072255e-12
ENSG00000181355.55	ENSG00000181355	chr6	dexseq_prepare_annotation2.py	exon	.	-	.	OFCC1	11	1.75012910299632e-13	1.6304451234813e-12
ENSG00000123562.4	ENSG00000123562	chrX	dexseq_prepare_annotation2.py	exon	.	-	.	MORF4L2	4	1.75572986659161e-13	1.63456805317421e-12
ENSG00000138835.84	ENSG00000138835	chr9	dexseq_prepare_annotation2.py	exon	.	+	.	RGS3	16	1.7755237064898e-13	1.6518902497369e-12
ENSG00000135605.26	ENSG00000135605	chr4	dexseq_prepare_annotation2.py	exon	.	-	.	TEC	13	1.81441821611142e-13	1.68694805935119e-12
ENSG00000166153.25	ENSG00000166153	chr12	dexseq_prepare_annotation2.py	exon	.	-	.	DEPDC4	10	1.8675552657747e-13	1.73519213037143e-12
ENSG00000163032.12	ENSG00000163032	chr2	dexseq_prepare_annotation2.py	exon	.	+	.	VSNL1	4	1.87952775495135e-13	1.7451503033123e-12
ENSG00000099940.6	ENSG00000099940	chr22	dexseq_prepare_annotation2.py	exon	.	+	.	SNAP29	3	1.88949819002007e-13	1.75323751334151e-12
ENSG00000162374.28	ENSG00000162374	chr1	dexseq_prepare_annotation2.py	exon	.	+	.	ELAVL4	13	1.90886656125564e-13	1.77002833336698e-12
ENSG00000177455.16	ENSG00000177455	chr16	dexseq_prepare_annotation2.py	exon	.	+	.	CD19	14	1.92199488649733e-13	1.7810144487869e-12
ENSG00000261987.4	ENSG00000261987	chr17	dexseq_prepare_annotation2.py	exon	.	-	.	KYNUP1	5	1.92382626136998e-13	1.78152459849501e-12
ENSG00000134215.56	ENSG00000134215	chr1	dexseq_prepare_annotation2.py	exon	.	-	.	VAV3	13	1.93291043133479e-13	1.78835204539293e-12
ENSG00000175356.40	ENSG00000175356	chr11	dexseq_prepare_annotation2.py	exon	.	-	.	SCUBE2	27	1.93377056313967e-13	1.78835204539293e-12
ENSG00000146221.8	ENSG00000146221	chr6	dexseq_prepare_annotation2.py	exon	.	-	.	TCTE1	9	1.96064412589606e-13	1.81199994332813e-12
ENSG00000129292.52	ENSG00000129292	chr8	dexseq_prepare_annotation2.py	exon	.	+	.	PHF20L1	14	1.98071274320586e-13	1.82933157670984e-12
ENSG00000242294.ENSG00000121716.ENSG00000085514.ENSG00000235333.ENSG00000272752.83	ENSG00000242294+ENSG00000121716+ENSG00000085514+ENSG00000235333+ENSG00000272752	chr7	dexseq_prepare_annotation2.py	exon	.	+	.		32	1.9856356657848e-13	1.83266134541478e-12
ENSG00000165684.21	ENSG00000165684	chr9	dexseq_prepare_annotation2.py	exon	.	-	.	SNAPC4	7	2.00712272463882e-13	1.85126458733431e-12
ENSG00000146223.28	ENSG00000146223	chr6	dexseq_prepare_annotation2.py	exon	.	+	.	RPL7L1	23	2.0111840493737e-13	1.85378124206354e-12
ENSG00000091128.48	ENSG00000091128	chr7	dexseq_prepare_annotation2.py	exon	.	-	.	LAMB4	29	2.02243119819046e-13	1.8629136116312e-12
ENSG00000156299.35	ENSG00000156299	chr21	dexseq_prepare_annotation2.py	exon	.	-	.	TIAM1	10	2.03371736130138e-13	1.8720698066407e-12
ENSG00000128886.ENSG00000262560.ENSG00000184716.55	ENSG00000128886+ENSG00000262560+ENSG00000184716	chr15	dexseq_prepare_annotation2.py	exon	.	-	.		8	2.04418963259474e-13	1.88046518516933e-12
ENSG00000084234.59	ENSG00000084234	chr11	dexseq_prepare_annotation2.py	exon	.	+	.	APLP2	17	2.1099929109614e-13	1.93971522792875e-12
ENSG00000255330.ENSG00000189367.ENSG00000214338.43	ENSG00000255330+ENSG00000189367+ENSG00000214338	chr6	dexseq_prepare_annotation2.py	exon	.	-	.		32	2.12324649998864e-13	1.95061001111902e-12
ENSG00000119487.42	ENSG00000119487	chr9	dexseq_prepare_annotation2.py	exon	.	-	.	MAPKAP1	17	2.13154806779282e-13	1.95694403134854e-12
ENSG00000182871.50	ENSG00000182871	chr21	dexseq_prepare_annotation2.py	exon	.	+	.	COL18A1	11	2.14904987884564e-13	1.9717107364686e-12
ENSG00000266997.ENSG00000167306.ENSG00000167315.78	ENSG00000266997+ENSG00000167306+ENSG00000167315	chr18	dexseq_prepare_annotation2.py	exon	.	-	.		55	2.15456925126029e-13	1.97547156992613e-12
ENSG00000230773.15	ENSG00000230773	chr2	dexseq_prepare_annotation2.py	exon	.	-	.	AC079807.4	3	2.18778303322906e-13	2.0046030440832e-12
ENSG00000049759.95	ENSG00000049759	chr18	dexseq_prepare_annotation2.py	exon	.	+	.	NEDD4L	31	2.23051775390751e-13	2.04241418295586e-12
ENSG00000013503.33	ENSG00000013503	chr12	dexseq_prepare_annotation2.py	exon	.	+	.	POLR3B	12	2.24286061939457e-13	2.05236502336573e-12
ENSG00000213221.ENSG00000187796.35	ENSG00000213221+ENSG00000187796	chr9	dexseq_prepare_annotation2.py	exon	.	-	.		11	2.2643453140534e-13	2.07066265438322e-12
ENSG00000213672.32	ENSG00000213672	chr3	dexseq_prepare_annotation2.py	exon	.	-	.	NCKIPSD	11	2.30394797303755e-13	2.10549358455843e-12
ENSG00000118046.28	ENSG00000118046	chr19	dexseq_prepare_annotation2.py	exon	.	+	.	STK11	15	2.44335445969947e-13	2.23142594746946e-12
ENSG00000163510.14	ENSG00000163510	chr2	dexseq_prepare_annotation2.py	exon	.	-	.	CWC22	2	2.49662792525953e-13	2.27858253362433e-12
ENSG00000204653.18	ENSG00000204653	chr19	dexseq_prepare_annotation2.py	exon	.	-	.	ASPDH	8	2.5376586484907e-13	2.31451109126932e-12
ENSG00000113924.31	ENSG00000113924	chr3	dexseq_prepare_annotation2.py	exon	.	-	.	HGD	24	2.63371758314024e-13	2.40054900811911e-12
ENSG00000214711.25	ENSG00000214711	chr2	dexseq_prepare_annotation2.py	exon	.	-	.	CAPN14	11	2.66746026047335e-13	2.42971216522095e-12
ENSG00000196074.50	ENSG00000196074	chr20	dexseq_prepare_annotation2.py	exon	.	-	.	SYCP2	8	2.69887971347827e-13	2.45672237792992e-12
ENSG00000150459.13	ENSG00000150459	chr13	dexseq_prepare_annotation2.py	exon	.	+	.	SAP18	12	2.70678207027961e-13	2.46230423907908e-12
ENSG00000244791.2	ENSG00000244791	chr8	dexseq_prepare_annotation2.py	exon	.	+	.	RP11-65D17.1	3	2.70862124630888e-13	2.46236685718368e-12
ENSG00000104218.45	ENSG00000104218	chr8	dexseq_prepare_annotation2.py	exon	.	+	.	CSPP1	18	2.73947144033191e-13	2.48870243645347e-12
ENSG00000127663.18	ENSG00000127663	chr19	dexseq_prepare_annotation2.py	exon	.	+	.	KDM4B	15	2.74116912261608e-13	2.48870243645347e-12
ENSG00000171316.61	ENSG00000171316	chr8	dexseq_prepare_annotation2.py	exon	.	+	.	CHD7	33	2.85813665747365e-13	2.59320435543386e-12
ENSG00000162366.9	ENSG00000162366	chr1	dexseq_prepare_annotation2.py	exon	.	-	.	PDZK1IP1	9	2.88337937918835e-13	2.61440181128623e-12
ENSG00000172348.8	ENSG00000172348	chr6	dexseq_prepare_annotation2.py	exon	.	-	.	RCAN2	6	2.96388085340383e-13	2.6839316594567e-12
ENSG00000158201.24	ENSG00000158201	chr18	dexseq_prepare_annotation2.py	exon	.	-	.	ABHD3	12	2.96392194185455e-13	2.6839316594567e-12
ENSG00000105426.16	ENSG00000105426	chr19	dexseq_prepare_annotation2.py	exon	.	-	.	PTPRS	8	2.98592665209386e-13	2.70209849082456e-12
ENSG00000121104.33	ENSG00000121104	chr17	dexseq_prepare_annotation2.py	exon	.	-	.	FAM117A	9	3.03515781868337e-13	2.74486411573908e-12
ENSG00000159625.39	ENSG00000159625	chr16	dexseq_prepare_annotation2.py	exon	.	+	.	CCDC135	17	3.04340327049473e-13	2.75053255940943e-12
ENSG00000174483.ENSG00000254986.ENSG00000256349.123	ENSG00000174483+ENSG00000254986+ENSG00000256349	chr11	dexseq_prepare_annotation2.py	exon	.	+	.		34	3.06214434456561e-13	2.76567309665994e-12
ENSG00000269755.ENSG00000268870.ENSG00000268744.ENSG00000180855.ENSG00000196826.ENSG00000269693.ENSG00000248406.ENSG00000242852.ENSG00000249709.ENSG00000188033.ENSG00000196466.66	ENSG00000269755+ENSG00000268870+ENSG00000268744+ENSG00000180855+ENSG00000196826+ENSG00000269693+ENSG00000248406+ENSG00000242852+ENSG00000249709+ENSG00000188033+ENSG00000196466	chr19	dexseq_prepare_annotation2.py	exon	.	-	.		34	3.07138736689327e-13	2.77222108281106e-12
ENSG00000151575.28	ENSG00000151575	chr15	dexseq_prepare_annotation2.py	exon	.	+	.	TEX9	27	3.14330581257932e-13	2.83529445831166e-12
ENSG00000119688.ENSG00000258559.80	ENSG00000119688+ENSG00000258559	chr14	dexseq_prepare_annotation2.py	exon	.	-	.		23	3.15120025994595e-13	2.84057319608479e-12
ENSG00000242185.8	ENSG00000242185	chrX	dexseq_prepare_annotation2.py	exon	.	+	.	CT45A2	6	3.23003908110787e-13	2.90975476548766e-12
ENSG00000135333.18	ENSG00000135333	chr6	dexseq_prepare_annotation2.py	exon	.	-	.	EPHA7	3	3.28252007703197e-13	2.95511791271441e-12
ENSG00000233382.7	ENSG00000233382	chrX	dexseq_prepare_annotation2.py	exon	.	-	.	NKAPP1	5	3.32439352875564e-13	2.99087901626534e-12
ENSG00000255033.ENSG00000253434.13	ENSG00000255033+ENSG00000253434	chr8	dexseq_prepare_annotation2.py	exon	.	+	.		10	3.36520976614267e-13	3.02564335082601e-12
ENSG00000163719.41	ENSG00000163719	chr3	dexseq_prepare_annotation2.py	exon	.	+	.	MTMR14	30	3.40966483501656e-13	3.06363231203135e-12
ENSG00000156970.ENSG00000259288.ENSG00000137843.104	ENSG00000156970+ENSG00000259288+ENSG00000137843	chr15	dexseq_prepare_annotation2.py	exon	.	+	.		52	3.53191774780375e-13	3.17142956450629e-12
ENSG00000153107.29	ENSG00000153107	chr2	dexseq_prepare_annotation2.py	exon	.	-	.	ANAPC1	8	3.75140000437128e-13	3.36633694585807e-12
ENSG00000127324.25	ENSG00000127324	chr12	dexseq_prepare_annotation2.py	exon	.	-	.	TSPAN8	21	3.7620867697056e-13	3.37375015343876e-12
ENSG00000099338.71	ENSG00000099338	chr19	dexseq_prepare_annotation2.py	exon	.	+	.	CATSPERG	18	3.87447663103776e-13	3.47229996527733e-12
ENSG00000092199.77	ENSG00000092199	chr14	dexseq_prepare_annotation2.py	exon	.	-	.	HNRNPC	35	3.90784575046899e-13	3.49995019596093e-12
ENSG00000241287.ENSG00000179344.11	ENSG00000241287+ENSG00000179344	chr6	dexseq_prepare_annotation2.py	exon	.	-	.		6	3.9290599389964e-13	3.51668563008371e-12
ENSG00000205707.16	ENSG00000205707	chr12	dexseq_prepare_annotation2.py	exon	.	+	.	LYRM5	13	3.97330971754476e-13	3.55400417114663e-12
ENSG00000137869.51	ENSG00000137869	chr15	dexseq_prepare_annotation2.py	exon	.	-	.	CYP19A1	26	3.98698761546059e-13	3.56394670587669e-12
ENSG00000137776.58	ENSG00000137776	chr15	dexseq_prepare_annotation2.py	exon	.	-	.	SLTM	46	4.04546617217518e-13	3.6138978155931e-12
ENSG00000068831.61	ENSG00000068831	chr11	dexseq_prepare_annotation2.py	exon	.	-	.	RASGRP2	4	4.09961152316498e-13	3.65991634632232e-12
ENSG00000216819.2	ENSG00000216819	chr6	dexseq_prepare_annotation2.py	exon	.	-	.	TUBB2BP1	3	4.22109217359176e-13	3.76595067623398e-12
ENSG00000134107.6	ENSG00000134107	chr3	dexseq_prepare_annotation2.py	exon	.	+	.	BHLHE40	6	4.35616711431223e-13	3.88396976878005e-12
ENSG00000131051.104	ENSG00000131051	chr20	dexseq_prepare_annotation2.py	exon	.	-	.	RBM39	4	4.37366828822047e-13	3.89499225138951e-12
ENSG00000234770.5	ENSG00000234770	chr8	dexseq_prepare_annotation2.py	exon	.	+	.	GULOP	6	4.37413034486333e-13	3.89499225138951e-12
ENSG00000259641.9	ENSG00000259641	chr15	dexseq_prepare_annotation2.py	exon	.	+	.	RP11-279F6.3	6	4.43093330175266e-13	3.94304870723466e-12
ENSG00000125676.80	ENSG00000125676	chrX	dexseq_prepare_annotation2.py	exon	.	-	.	THOC2	3	4.44476086772882e-13	3.95282473844246e-12
ENSG00000095627.28	ENSG00000095627	chr10	dexseq_prepare_annotation2.py	exon	.	+	.	TDRD1	16	4.45906055547818e-13	3.96300787643106e-12
ENSG00000178803.12	ENSG00000178803	chr22	dexseq_prepare_annotation2.py	exon	.	-	.	ADORA2A-AS1	8	4.50850012760611e-13	4.00438877872755e-12
ENSG00000204463.82	ENSG00000204463	chr6	dexseq_prepare_annotation2.py	exon	.	-	.	BAG6	19	4.5435298515031e-13	4.03292640105658e-12
ENSG00000106565.18	ENSG00000106565	chr7	dexseq_prepare_annotation2.py	exon	.	-	.	TMEM176B	7	4.6463876323112e-13	4.12159474348319e-12
ENSG00000065518.7	ENSG00000065518	chr3	dexseq_prepare_annotation2.py	exon	.	+	.	NDUFB4	5	4.7097758975976e-13	4.17516080048981e-12
ENSG00000176463.35	ENSG00000176463	chr15	dexseq_prepare_annotation2.py	exon	.	+	.	SLCO3A1	11	4.79645855141302e-13	4.24801466478567e-12
ENSG00000177374.14	ENSG00000177374	chr17	dexseq_prepare_annotation2.py	exon	.	+	.	HIC1	7	4.79806674698274e-13	4.24801466478567e-12
ENSG00000135124.16	ENSG00000135124	chr12	dexseq_prepare_annotation2.py	exon	.	+	.	P2RX4	8	4.88320404678406e-13	4.32064154495671e-12
ENSG00000184254.ENSG00000232386.ENSG00000259604.ENSG00000272808.ENSG00000272639.38	ENSG00000184254+ENSG00000232386+ENSG00000259604+ENSG00000272808+ENSG00000272639	chr15	dexseq_prepare_annotation2.py	exon	.	+	.		10	4.91133799956e-13	4.34277178867641e-12
ENSG00000227855.19	ENSG00000227855	chr7	dexseq_prepare_annotation2.py	exon	.	+	.	DPY19L2P3	14	5.03788313993862e-13	4.45183714062301e-12
ENSG00000259472.ENSG00000221517.19	ENSG00000259472+ENSG00000221517	chr15	dexseq_prepare_annotation2.py	exon	.	-	.		11	5.15905477178267e-13	4.55601859179207e-12
ENSG00000105486.62	ENSG00000105486	chr19	dexseq_prepare_annotation2.py	exon	.	-	.	LIG1	27	5.26625252680562e-13	4.64773517736925e-12
ENSG00000143228.37	ENSG00000143228	chr1	dexseq_prepare_annotation2.py	exon	.	+	.	NUF2	9	5.33115309641781e-13	4.70202970311194e-12
ENSG00000233178.9	ENSG00000233178	chr9	dexseq_prepare_annotation2.py	exon	.	-	.	RP11-88I18.2	9	5.36263516661547e-13	4.7267992732861e-12
ENSG00000042429.ENSG00000265292.37	ENSG00000042429+ENSG00000265292	chr11	dexseq_prepare_annotation2.py	exon	.	+	.		29	5.39996009900222e-13	4.75668429493489e-12
ENSG00000120903.33	ENSG00000120903	chr8	dexseq_prepare_annotation2.py	exon	.	-	.	CHRNA2	9	5.43098477219779e-13	4.78098526560121e-12
ENSG00000132681.24	ENSG00000132681	chr1	dexseq_prepare_annotation2.py	exon	.	+	.	ATP1A4	10	5.49299799488173e-13	4.83251797032321e-12
ENSG00000156265.33	ENSG00000156265	chr21	dexseq_prepare_annotation2.py	exon	.	+	.	MAP3K7CL	10	5.50089686585187e-13	4.83640799665826e-12
ENSG00000169427.12	ENSG00000169427	chr8	dexseq_prepare_annotation2.py	exon	.	-	.	KCNK9	11	5.57391675991364e-13	4.89751157382431e-12
ENSG00000149806.ENSG00000162298.74	ENSG00000149806+ENSG00000162298	chr11	dexseq_prepare_annotation2.py	exon	.	-	.		54	5.58242412030513e-13	4.90188996776036e-12
ENSG00000239539.ENSG00000204740.37	ENSG00000239539+ENSG00000204740	chr10	dexseq_prepare_annotation2.py	exon	.	+	.		28	5.72209900743818e-13	5.02136751384591e-12
ENSG00000075336.13	ENSG00000075336	chr18	dexseq_prepare_annotation2.py	exon	.	+	.	TIMM21	3	5.79128817175868e-13	5.07887939350514e-12
ENSG00000174695.14	ENSG00000174695	chr5	dexseq_prepare_annotation2.py	exon	.	-	.	TMEM167A	10	5.84797886995049e-13	5.1246613060231e-12
ENSG00000233766.29	ENSG00000233766	chr2	dexseq_prepare_annotation2.py	exon	.	+	.	AC098617.1	13	5.85086070455438e-13	5.1246613060231e-12
ENSG00000113504.32	ENSG00000113504	chr5	dexseq_prepare_annotation2.py	exon	.	-	.	SLC12A7	12	5.88392905662656e-13	5.15038195397224e-12
ENSG00000250791.6	ENSG00000250791	chr4	dexseq_prepare_annotation2.py	exon	.	-	.	RP11-55L3.1	7	5.93896572182637e-13	5.19528768709956e-12
ENSG00000099899.ENSG00000243762.56	ENSG00000099899+ENSG00000243762	chr22	dexseq_prepare_annotation2.py	exon	.	-	.		24	6.20150971352509e-13	5.42154610970588e-12
ENSG00000065548.28	ENSG00000065548	chr2	dexseq_prepare_annotation2.py	exon	.	+	.	ZC3H15	10	6.24794423504965e-13	5.45870957068502e-12
ENSG00000228473.1	ENSG00000228473	chr13	dexseq_prepare_annotation2.py	exon	.	-	.	LIN28AP2	2	6.2922162290054e-13	5.49393820020314e-12
ENSG00000171759.44	ENSG00000171759	chr12	dexseq_prepare_annotation2.py	exon	.	-	.	PAH	8	6.32048792680135e-13	5.51516101467252e-12
ENSG00000126218.20	ENSG00000126218	chr13	dexseq_prepare_annotation2.py	exon	.	+	.	F10	16	6.38445960295611e-13	5.56748894153709e-12
ENSG00000263142.ENSG00000262633.ENSG00000108433.23	ENSG00000263142+ENSG00000262633+ENSG00000108433	chr17	dexseq_prepare_annotation2.py	exon	.	+	.		13	6.46542258720136e-13	5.63455907051276e-12
ENSG00000175582.25	ENSG00000175582	chr11	dexseq_prepare_annotation2.py	exon	.	-	.	RAB6A	24	6.71807934326384e-13	5.85108112620268e-12
ENSG00000139926.48	ENSG00000139926	chr14	dexseq_prepare_annotation2.py	exon	.	+	.	FRMD6	9	6.8234103346029e-13	5.9390997712135e-12
ENSG00000198015.25	ENSG00000198015	chr12	dexseq_prepare_annotation2.py	exon	.	+	.	MRPL42	4	6.84787954071371e-13	5.95667020211301e-12
ENSG00000150637.16	ENSG00000150637	chr18	dexseq_prepare_annotation2.py	exon	.	-	.	CD226	10	6.95409872693609e-13	6.04528494955963e-12
ENSG00000164038.ENSG00000164039.66	ENSG00000164038+ENSG00000164039	chr4	dexseq_prepare_annotation2.py	exon	.	-	.		4	7.16190066266507e-13	6.22204099419166e-12
ENSG00000135269.22	ENSG00000135269	chr7	dexseq_prepare_annotation2.py	exon	.	+	.	TES	4	7.24147539294882e-13	6.28724602000781e-12
ENSG00000110906.27	ENSG00000110906	chr12	dexseq_prepare_annotation2.py	exon	.	-	.	KCTD10	18	7.47723019061222e-13	6.4878848859155e-12
ENSG00000100401.28	ENSG00000100401	chr22	dexseq_prepare_annotation2.py	exon	.	-	.	RANGAP1	4	7.48684268092966e-13	6.49217548934231e-12
ENSG00000118307.39	ENSG00000118307	chr12	dexseq_prepare_annotation2.py	exon	.	-	.	CASC1	26	7.50174014467012e-13	6.50104072724091e-12
ENSG00000259075.ENSG00000139323.ENSG00000257594.13	ENSG00000259075+ENSG00000139323+ENSG00000257594	chr12	dexseq_prepare_annotation2.py	exon	.	-	.		3	7.55147146569938e-13	6.54006330114649e-12
ENSG00000163811.26	ENSG00000163811	chr2	dexseq_prepare_annotation2.py	exon	.	+	.	WDR43	8	7.69483143675244e-13	6.66007532382014e-12
ENSG00000074317.16	ENSG00000074317	chr5	dexseq_prepare_annotation2.py	exon	.	-	.	SNCB	11	7.75457041133571e-13	6.70760695592465e-12
ENSG00000102901.94	ENSG00000102901	chr16	dexseq_prepare_annotation2.py	exon	.	-	.	CENPT	37	7.84266376218181e-13	6.77959044550571e-12
ENSG00000078668.7	ENSG00000078668	chr8	dexseq_prepare_annotation2.py	exon	.	+	.	VDAC3	3	7.89042611754386e-13	6.81664204154768e-12
ENSG00000113916.29	ENSG00000113916	chr3	dexseq_prepare_annotation2.py	exon	.	-	.	BCL6	14	7.93092571896458e-13	6.84737714618736e-12
ENSG00000113448.72	ENSG00000113448	chr5	dexseq_prepare_annotation2.py	exon	.	-	.	PDE4D	21	7.95274099699997e-13	6.8619525140988e-12
ENSG00000095585.27	ENSG00000095585	chr10	dexseq_prepare_annotation2.py	exon	.	-	.	BLNK	22	8.08424882701316e-13	6.97109838406237e-12
ENSG00000152092.24	ENSG00000152092	chr1	dexseq_prepare_annotation2.py	exon	.	-	.	ASTN1	14	8.09565395068273e-13	6.9766078562606e-12
ENSG00000105982.24	ENSG00000105982	chr7	dexseq_prepare_annotation2.py	exon	.	+	.	RNF32	6	8.31820536001679e-13	7.16395779272282e-12
ENSG00000266374.ENSG00000138604.5	ENSG00000266374+ENSG00000138604	chr15	dexseq_prepare_annotation2.py	exon	.	+	.		6	8.34194508739653e-13	7.17995756315583e-12
ENSG00000099194.ENSG00000256545.10	ENSG00000099194+ENSG00000256545	chr10	dexseq_prepare_annotation2.py	exon	.	+	.		5	8.42700008107111e-13	7.24867929051441e-12
ENSG00000120699.33	ENSG00000120699	chr13	dexseq_prepare_annotation2.py	exon	.	+	.	EXOSC8	20	8.60109624215059e-13	7.39385955698841e-12
ENSG00000105193.19	ENSG00000105193	chr19	dexseq_prepare_annotation2.py	exon	.	-	.	RPS16	11	8.68227407193568e-13	7.45903335803295e-12
ENSG00000266994.ENSG00000168096.ENSG00000103199.101	ENSG00000266994+ENSG00000168096+ENSG00000103199	chr16	dexseq_prepare_annotation2.py	exon	.	-	.		77	8.71273575512666e-13	7.48058281592943e-12
ENSG00000147130.41	ENSG00000147130	chrX	dexseq_prepare_annotation2.py	exon	.	-	.	ZMYM3	18	8.78019857640412e-13	7.53385453418907e-12
ENSG00000105383.23	ENSG00000105383	chr19	dexseq_prepare_annotation2.py	exon	.	+	.	CD33	12	8.90513416379619e-13	7.63634470309748e-12
ENSG00000101224.27	ENSG00000101224	chr20	dexseq_prepare_annotation2.py	exon	.	+	.	CDC25B	18	9.09048013389234e-13	7.79047986335851e-12
ENSG00000176956.5	ENSG00000176956	chr8	dexseq_prepare_annotation2.py	exon	.	-	.	LY6H	5	9.22580837467397e-13	7.90158674158499e-12
ENSG00000134490.46	ENSG00000134490	chr18	dexseq_prepare_annotation2.py	exon	.	-	.	TMEM241	24	9.29413690139526e-13	7.9552092407081e-12
ENSG00000110917.10	ENSG00000110917	chr12	dexseq_prepare_annotation2.py	exon	.	+	.	MLEC	9	9.37211861449285e-13	8.01271916363067e-12
ENSG00000179915.40	ENSG00000179915	chr2	dexseq_prepare_annotation2.py	exon	.	-	.	NRXN1	9	9.37284785335186e-13	8.01271916363067e-12
ENSG00000214514.24	ENSG00000214514	chr17	dexseq_prepare_annotation2.py	exon	.	-	.	KRT42P	5	9.5779116482271e-13	8.18299589159648e-12
ENSG00000188677.33	ENSG00000188677	chr22	dexseq_prepare_annotation2.py	exon	.	+	.	PARVB	10	9.80926638040033e-13	8.37551173020186e-12
ENSG00000233452.20	ENSG00000233452	chr6	dexseq_prepare_annotation2.py	exon	.	-	.	STXBP5-AS1	6	9.82614454779767e-13	8.38477573713606e-12
ENSG00000222326.ENSG00000149485.60	ENSG00000222326+ENSG00000149485	chr11	dexseq_prepare_annotation2.py	exon	.	-	.		9	1.00052634876448e-12	8.53238564375544e-12
ENSG00000134508.28	ENSG00000134508	chr18	dexseq_prepare_annotation2.py	exon	.	+	.	CABLES1	19	1.01654257155578e-12	8.66365847289790e-12
ENSG00000075142.26	ENSG00000075142	chr7	dexseq_prepare_annotation2.py	exon	.	-	.	SRI	16	1.03064089292928e-12	8.7784348926842e-12
ENSG00000142453.30	ENSG00000142453	chr19	dexseq_prepare_annotation2.py	exon	.	+	.	CARM1	13	1.03408819493499e-12	8.80240679519635e-12
ENSG00000164896.47	ENSG00000164896	chr7	dexseq_prepare_annotation2.py	exon	.	-	.	FASTK	14	1.04548023941674e-12	8.89116283361259e-12
ENSG00000261556.23	ENSG00000261556	chr16	dexseq_prepare_annotation2.py	exon	.	-	.	RP11-296I10.6	16	1.04579354344598e-12	8.89116283361259e-12
ENSG00000233932.ENSG00000074803.52	ENSG00000233932+ENSG00000074803	chr15	dexseq_prepare_annotation2.py	exon	.	+	.		28	1.0597190294426e-12	9.00405130147655e-12
ENSG00000160796.74	ENSG00000160796	chr3	dexseq_prepare_annotation2.py	exon	.	+	.	NBEAL2	9	1.07271359518097e-12	9.1088970667717e-12
ENSG00000073464.15	ENSG00000073464	chrX	dexseq_prepare_annotation2.py	exon	.	+	.	CLCN4	7	1.07379693904231e-12	9.11253302326994e-12
ENSG00000069345.16	ENSG00000069345	chr16	dexseq_prepare_annotation2.py	exon	.	-	.	DNAJA2	8	1.14352213896383e-12	9.69832282368778e-12
ENSG00000141367.59	ENSG00000141367	chr17	dexseq_prepare_annotation2.py	exon	.	+	.	CLTC	29	1.15539376616453e-12	9.79303588883758e-12
ENSG00000105321.20	ENSG00000105321	chr19	dexseq_prepare_annotation2.py	exon	.	+	.	CCDC9	17	1.15971513758285e-12	9.82367713071858e-12
ENSG00000171804.7	ENSG00000171804	chr19	dexseq_prepare_annotation2.py	exon	.	-	.	WDR87	6	1.16882515571524e-12	9.89481989704401e-12
ENSG00000130956.7	ENSG00000130956	chr9	dexseq_prepare_annotation2.py	exon	.	+	.	HABP4	4	1.17656446669941e-12	9.95427929885771e-12
ENSG00000196290.25	ENSG00000196290	chr2	dexseq_prepare_annotation2.py	exon	.	+	.	NIF3L1	17	1.18210855809206e-12	9.99510512735714e-12
ENSG00000140470.40	ENSG00000140470	chr15	dexseq_prepare_annotation2.py	exon	.	-	.	ADAMTS17	10	1.21585201195538e-12	1.02741711022402e-11
ENSG00000133794.57	ENSG00000133794	chr11	dexseq_prepare_annotation2.py	exon	.	+	.	ARNTL	42	1.24657354023328e-12	1.05273778816665e-11
ENSG00000149256.54	ENSG00000149256	chr11	dexseq_prepare_annotation2.py	exon	.	-	.	TENM4	12	1.25021034720849e-12	1.05516842957056e-11
ENSG00000081377.40	ENSG00000081377	chr9	dexseq_prepare_annotation2.py	exon	.	-	.	CDC14B	4	1.25461647257601e-12	1.05824502832382e-11
ENSG00000075426.9	ENSG00000075426	chr2	dexseq_prepare_annotation2.py	exon	.	+	.	FOSL2	5	1.27982357125391e-12	1.07885248803458e-11
ENSG00000104626.28	ENSG00000104626	chr8	dexseq_prepare_annotation2.py	exon	.	+	.	ERI1	17	1.28231971179498e-12	1.0803019304274e-11
ENSG00000149636.26	ENSG00000149636	chr20	dexseq_prepare_annotation2.py	exon	.	-	.	DSN1	13	1.30029054432514e-12	1.09477852185341e-11
ENSG00000142945.25	ENSG00000142945	chr1	dexseq_prepare_annotation2.py	exon	.	+	.	KIF2C	12	1.31357844621446e-12	1.10529719349044e-11
ENSG00000119321.32	ENSG00000119321	chr9	dexseq_prepare_annotation2.py	exon	.	-	.	FKBP15	12	1.31853511281072e-12	1.10879715139566e-11
ENSG00000188916.7	ENSG00000188916	chr10	dexseq_prepare_annotation2.py	exon	.	-	.	FAM196A	7	1.33451579985775e-12	1.12155771965084e-11
ENSG00000156218.45	ENSG00000156218	chr15	dexseq_prepare_annotation2.py	exon	.	+	.	ADAMTSL3	27	1.33969331292524e-12	1.1252291237607e-11
ENSG00000115267.17	ENSG00000115267	chr2	dexseq_prepare_annotation2.py	exon	.	-	.	IFIH1	5	1.36155986756043e-12	1.14290502099565e-11
ENSG00000174358.14	ENSG00000174358	chr5	dexseq_prepare_annotation2.py	exon	.	+	.	SLC6A19	12	1.39348199906659e-12	1.1689952427634e-11
ENSG00000075407.3	ENSG00000075407	chr10	dexseq_prepare_annotation2.py	exon	.	+	.	ZNF37A	4	1.40438984077183e-12	1.17696261183932e-11
ENSG00000136504.49	ENSG00000136504	chr17	dexseq_prepare_annotation2.py	exon	.	+	.	KAT7	23	1.40467174897783e-12	1.17696261183932e-11
ENSG00000196923.45	ENSG00000196923	chr5	dexseq_prepare_annotation2.py	exon	.	-	.	PDLIM7	25	1.42149216648119e-12	1.19033922598356e-11
ENSG00000172794.35	ENSG00000172794	chr17	dexseq_prepare_annotation2.py	exon	.	+	.	RAB37	27	1.43705193593188e-12	1.20264472785058e-11
ENSG00000155561.70	ENSG00000155561	chr7	dexseq_prepare_annotation2.py	exon	.	+	.	NUP205	27	1.48654856755869e-12	1.24331954456848e-11
ENSG00000172819.47	ENSG00000172819	chr12	dexseq_prepare_annotation2.py	exon	.	-	.	RARG	29	1.5087919591075e-12	1.26116510572273e-11
ENSG00000175198.32	ENSG00000175198	chr13	dexseq_prepare_annotation2.py	exon	.	+	.	PCCA	23	1.51410769446471e-12	1.26484828362221e-11
ENSG00000127124.24	ENSG00000127124	chr1	dexseq_prepare_annotation2.py	exon	.	-	.	HIVEP3	7	1.51994496931828e-12	1.26896245967875e-11
ENSG00000142233.11	ENSG00000142233	chr19	dexseq_prepare_annotation2.py	exon	.	-	.	NTN5	8	1.52299958002291e-12	1.27074991952841e-11
ENSG00000182718.68	ENSG00000182718	chr15	dexseq_prepare_annotation2.py	exon	.	-	.	ANXA2	12	1.5301394369671e-12	1.2759418122767e-11
ENSG00000127586.72	ENSG00000127586	chr16	dexseq_prepare_annotation2.py	exon	.	+	.	CHTF18	28	1.54626622440768e-12	1.28861695118553e-11
ENSG00000118518.20	ENSG00000118518	chr6	dexseq_prepare_annotation2.py	exon	.	+	.	RNF146	14	1.59020381082573e-12	1.32443980866917e-11
ENSG00000162368.12	ENSG00000162368	chr1	dexseq_prepare_annotation2.py	exon	.	+	.	CMPK1	6	1.59803871474032e-12	1.33016879014501e-11
ENSG00000167280.31	ENSG00000167280	chr17	dexseq_prepare_annotation2.py	exon	.	+	.	ENGASE	11	1.62314649152498e-12	1.35025984154431e-11
ENSG00000129515.33	ENSG00000129515	chr14	dexseq_prepare_annotation2.py	exon	.	-	.	SNX6	13	1.6362811424138e-12	1.36037264852562e-11
ENSG00000198682.8	ENSG00000198682	chr10	dexseq_prepare_annotation2.py	exon	.	+	.	PAPSS2	6	1.64058719767454e-12	1.36313783348e-11
ENSG00000101940.41	ENSG00000101940	chrX	dexseq_prepare_annotation2.py	exon	.	+	.	WDR13	20	1.64641050770706e-12	1.36715962696702e-11
ENSG00000083845.26	ENSG00000083845	chr19	dexseq_prepare_annotation2.py	exon	.	+	.	RPS5	22	1.66100138403639e-12	1.37845275958008e-11
ENSG00000118473.47	ENSG00000118473	chr1	dexseq_prepare_annotation2.py	exon	.	+	.	SGIP1	24	1.66973774084616e-12	1.38487669871373e-11
ENSG00000104327.34	ENSG00000104327	chr8	dexseq_prepare_annotation2.py	exon	.	-	.	CALB1	21	1.67524735166298e-12	1.38861832027893e-11
ENSG00000159788.62	ENSG00000159788	chr4	dexseq_prepare_annotation2.py	exon	.	+	.	RGS12	18	1.68309641578666e-12	1.39429351085031e-11
ENSG00000116668.23	ENSG00000116668	chr1	dexseq_prepare_annotation2.py	exon	.	+	.	SWT1	20	1.76008593377543e-12	1.45720447933824e-11
ENSG00000260037.8	ENSG00000260037	chr15	dexseq_prepare_annotation2.py	exon	.	+	.	CTD-2524L6.3	6	1.76130938681138e-12	1.45734992630336e-11
ENSG00000174106.18	ENSG00000174106	chr12	dexseq_prepare_annotation2.py	exon	.	+	.	LEMD3	16	1.79545062798291e-12	1.4847159800603e-11
ENSG00000106263.44	ENSG00000106263	chr7	dexseq_prepare_annotation2.py	exon	.	+	.	EIF3B	28	1.80421310501366e-12	1.49107546510012e-11
ENSG00000164458.16	ENSG00000164458	chr6	dexseq_prepare_annotation2.py	exon	.	-	.	T	3	1.83891230546756e-12	1.51884983709907e-11
ENSG00000214439.5	ENSG00000214439	chr7	dexseq_prepare_annotation2.py	exon	.	-	.	FAM185BP	4	1.84299298188882e-12	1.52131687745351e-11
ENSG00000196850.7	ENSG00000196850	chr12	dexseq_prepare_annotation2.py	exon	.	-	.	PPTC7	6	1.87039692129933e-12	1.5430219915986e-11
ENSG00000134644.58	ENSG00000134644	chr1	dexseq_prepare_annotation2.py	exon	.	-	.	PUM1	16	1.88456119350712e-12	1.55378551514467e-11
ENSG00000125851.16	ENSG00000125851	chr20	dexseq_prepare_annotation2.py	exon	.	+	.	PCSK2	7	1.89902006972385e-12	1.56477903730977e-11
ENSG00000100346.49	ENSG00000100346	chr22	dexseq_prepare_annotation2.py	exon	.	+	.	CACNA1I	16	1.90813093082924e-12	1.57135542432824e-11
ENSG00000132300.46	ENSG00000132300	chr2	dexseq_prepare_annotation2.py	exon	.	+	.	PTCD3	34	1.92736512780268e-12	1.58625571376375e-11
ENSG00000224250.2	ENSG00000224250	chr10	dexseq_prepare_annotation2.py	exon	.	+	.	RP11-78A18.2	3	1.93902544145767e-12	1.59438594635114e-11
ENSG00000141510.31	ENSG00000141510	chr17	dexseq_prepare_annotation2.py	exon	.	-	.	TP53	10	1.93953628673961e-12	1.59438594635114e-11
ENSG00000216829.4	ENSG00000216829	chr9	dexseq_prepare_annotation2.py	exon	.	+	.	BX005214.1	5	1.96988741017202e-12	1.61837944406868e-11
ENSG00000184465.51	ENSG00000184465	chr6	dexseq_prepare_annotation2.py	exon	.	-	.	WDR27	15	2.02857205341156e-12	1.66560854137553e-11
ENSG00000077380.52	ENSG00000077380	chr2	dexseq_prepare_annotation2.py	exon	.	+	.	DYNC1I2	28	2.05380418410062e-12	1.68533111484694e-11
ENSG00000125637.38	ENSG00000125637	chr2	dexseq_prepare_annotation2.py	exon	.	+	.	PSD4	13	2.06302671548256e-12	1.69190086000277e-11
ENSG00000129235.29	ENSG00000129235	chr17	dexseq_prepare_annotation2.py	exon	.	+	.	TXNDC17	6	2.07482234039948e-12	1.70057182867509e-11
ENSG00000204745.27	ENSG00000204745	chr2	dexseq_prepare_annotation2.py	exon	.	+	.	AC083899.3	21	2.17596588281827e-12	1.78242105206828e-11
ENSG00000110799.56	ENSG00000110799	chr12	dexseq_prepare_annotation2.py	exon	.	-	.	VWF	8	2.24456683507536e-12	1.83753267269354e-11
ENSG00000142252.ENSG00000007047.ENSG00000104866.84	ENSG00000142252+ENSG00000007047+ENSG00000104866	chr19	dexseq_prepare_annotation2.py	exon	.	+	.		11	2.34606908170635e-12	1.91949852102668e-11
ENSG00000052344.11	ENSG00000052344	chr16	dexseq_prepare_annotation2.py	exon	.	-	.	PRSS8	8	2.36832301718444e-12	1.93656701034794e-11
ENSG00000053770.16	ENSG00000053770	chr14	dexseq_prepare_annotation2.py	exon	.	+	.	AP5M1	6	2.38772279987916e-12	1.95128298610571e-11
ENSG00000126970.25	ENSG00000126970	chrX	dexseq_prepare_annotation2.py	exon	.	-	.	ZC4H2	8	2.38963167270846e-12	1.95169623815044e-11
ENSG00000151876.16	ENSG00000151876	chr5	dexseq_prepare_annotation2.py	exon	.	+	.	FBXO4	6	2.41393331244687e-12	1.97038723256006e-11
ENSG00000102471.10	ENSG00000102471	chr13	dexseq_prepare_annotation2.py	exon	.	+	.	NDFIP2	6	2.51415412075814e-12	2.05098942320381e-11
ENSG00000250318.ENSG00000167065.7	ENSG00000250318+ENSG00000167065	chr22	dexseq_prepare_annotation2.py	exon	.	-	.		2	2.53024886661539e-12	2.06290923128684e-11
ENSG00000175265.ENSG00000215252.31	ENSG00000175265+ENSG00000215252	chr15	dexseq_prepare_annotation2.py	exon	.	-	.		7	2.5677001377834e-12	2.09221682580137e-11
ENSG00000132746.16	ENSG00000132746	chr11	dexseq_prepare_annotation2.py	exon	.	-	.	ALDH3B2	5	2.60157193505376e-12	2.11857517825894e-11
ENSG00000173812.20	ENSG00000173812	chr17	dexseq_prepare_annotation2.py	exon	.	+	.	EIF1	15	2.65256345246813e-12	2.15883587246222e-11
ENSG00000007923.11	ENSG00000007923	chr1	dexseq_prepare_annotation2.py	exon	.	-	.	DNAJC11	10	2.71067243911246e-12	2.20483876933423e-11
ENSG00000149196.21	ENSG00000149196	chr11	dexseq_prepare_annotation2.py	exon	.	+	.	C11orf73	16	2.71949934423231e-12	2.21072567965677e-11
ENSG00000084774.66	ENSG00000084774	chr2	dexseq_prepare_annotation2.py	exon	.	+	.	CAD	45	2.72428530906942e-12	2.21332268480413e-11
ENSG00000233896.3	ENSG00000233896	chr20	dexseq_prepare_annotation2.py	exon	.	+	.	RP4-684O24.5	3	2.73199275401983e-12	2.21801742000177e-11
ENSG00000117751.17	ENSG00000117751	chr1	dexseq_prepare_annotation2.py	exon	.	+	.	PPP1R8	9	2.73325318706092e-12	2.21801742000177e-11
ENSG00000253738.1	ENSG00000253738	chr8	dexseq_prepare_annotation2.py	exon	.	-	.	GS1-251I9.4	2	2.74285497233453e-12	2.22451135919539e-11
ENSG00000035928.50	ENSG00000035928	chr4	dexseq_prepare_annotation2.py	exon	.	-	.	RFC1	8	2.8417614384069e-12	2.3033834409558e-11
ENSG00000174799.18	ENSG00000174799	chr4	dexseq_prepare_annotation2.py	exon	.	+	.	CEP135	8	2.90278226244012e-12	2.35147341224692e-11
ENSG00000133835.ENSG00000164334.87	ENSG00000133835+ENSG00000164334	chr5	dexseq_prepare_annotation2.py	exon	.	+	.		24	2.92653563579490e-12	2.36933551561533e-11
ENSG00000108821.77	ENSG00000108821	chr17	dexseq_prepare_annotation2.py	exon	.	-	.	COL1A1	13	3.09923478188017e-12	2.50769380925953e-11
ENSG00000106013.19	ENSG00000106013	chr7	dexseq_prepare_annotation2.py	exon	.	+	.	ANKRD7	8	3.10155626346404e-12	2.50811314351868e-11
ENSG00000165948.29	ENSG00000165948	chr14	dexseq_prepare_annotation2.py	exon	.	+	.	IFI27L1	7	3.10624776994543e-12	2.51044742778448e-11
ENSG00000159842.96	ENSG00000159842	chr17	dexseq_prepare_annotation2.py	exon	.	-	.	ABR	29	3.25579213745972e-12	2.62978007200507e-11
ENSG00000148985.ENSG00000250404.89	ENSG00000148985+ENSG00000250404	chr11	dexseq_prepare_annotation2.py	exon	.	+	.		74	3.27871369762442e-12	2.6467573314137e-11
ENSG00000143466.25	ENSG00000143466	chr1	dexseq_prepare_annotation2.py	exon	.	+	.	IKBKE	12	3.30589267351192e-12	2.66714972133859e-11
ENSG00000183117.79	ENSG00000183117	chr8	dexseq_prepare_annotation2.py	exon	.	-	.	CSMD1	26	3.31272268721046e-12	2.67111071631364e-11
ENSG00000174243.55	ENSG00000174243	chr12	dexseq_prepare_annotation2.py	exon	.	-	.	DDX23	16	3.34192053702644e-12	2.69309227980885e-11
ENSG00000100445.47	ENSG00000100445	chr14	dexseq_prepare_annotation2.py	exon	.	-	.	SDR39U1	15	3.35349858638716e-12	2.70085766288703e-11
ENSG00000122497.18	ENSG00000122497	chr1	dexseq_prepare_annotation2.py	exon	.	-	.	NBPF14	12	3.37038593418958e-12	2.71288761334739e-11
ENSG00000126561.43	ENSG00000126561	chr17	dexseq_prepare_annotation2.py	exon	.	+	.	STAT5A	11	3.37907215751901e-12	2.71830622550214e-11
ENSG00000204217.15	ENSG00000204217	chr2	dexseq_prepare_annotation2.py	exon	.	+	.	BMPR2	14	3.38224373097776e-12	2.71928485862253e-11
ENSG00000166181.27	ENSG00000166181	chr11	dexseq_prepare_annotation2.py	exon	.	+	.	API5	4	3.48865623166583e-12	2.80321892121548e-11
ENSG00000158062.43	ENSG00000158062	chr1	dexseq_prepare_annotation2.py	exon	.	-	.	UBXN11	24	3.49575796764221e-12	2.80730355496164e-11
ENSG00000159348.23	ENSG00000159348	chr1	dexseq_prepare_annotation2.py	exon	.	-	.	CYB5R1	6	3.59678273121876e-12	2.88676328736807e-11
ENSG00000004487.33	ENSG00000004487	chr1	dexseq_prepare_annotation2.py	exon	.	+	.	KDM1A	9	3.59885508684753e-12	2.88676328736807e-11
ENSG00000095637.36	ENSG00000095637	chr10	dexseq_prepare_annotation2.py	exon	.	-	.	SORBS1	16	3.67589726673543e-12	2.94686196443937e-11
ENSG00000134398.36	ENSG00000134398	chr16	dexseq_prepare_annotation2.py	exon	.	-	.	ERN2	14	3.71591319731586e-12	2.97722561413976e-11
ENSG00000066629.65	ENSG00000066629	chr14	dexseq_prepare_annotation2.py	exon	.	+	.	EML1	24	3.76354846259558e-12	3.01365547301336e-11
ENSG00000100298.11	ENSG00000100298	chr22	dexseq_prepare_annotation2.py	exon	.	+	.	APOBEC3H	8	3.99500275822621e-12	3.19715151692568e-11
ENSG00000233404.ENSG00000071054.63	ENSG00000233404+ENSG00000071054	chr2	dexseq_prepare_annotation2.py	exon	.	+	.		50	4.16888542353062e-12	3.33438915214993e-11
ENSG00000129946.25	ENSG00000129946	chr19	dexseq_prepare_annotation2.py	exon	.	-	.	SHC2	17	4.21299010836179e-12	3.36772870213817e-11
ENSG00000213123.ENSG00000145107.ENSG00000273331.ENSG00000161217.ENSG00000272741.20	ENSG00000213123+ENSG00000145107+ENSG00000273331+ENSG00000161217+ENSG00000272741	chr3	dexseq_prepare_annotation2.py	exon	.	-	.		4	4.23795857445906e-12	3.38574186169736e-11
ENSG00000137076.71	ENSG00000137076	chr9	dexseq_prepare_annotation2.py	exon	.	-	.	TLN1	13	4.26690456264987e-12	3.40691019299064e-11
ENSG00000215339.3	ENSG00000215339	chr8	dexseq_prepare_annotation2.py	exon	.	+	.	ZNF705C	4	4.27084357099176e-12	3.408098865687e-11
ENSG00000164744.25	ENSG00000164744	chr7	dexseq_prepare_annotation2.py	exon	.	-	.	SUN3	5	4.27339138461008e-12	3.40817664957234e-11
ENSG00000196391.14	ENSG00000196391	chr15	dexseq_prepare_annotation2.py	exon	.	+	.	ZNF774	7	4.28823690604689e-12	3.41648381518497e-11
ENSG00000187147.34	ENSG00000187147	chr1	dexseq_prepare_annotation2.py	exon	.	+	.	RNF220	15	4.28872006708819e-12	3.41648381518497e-11
ENSG00000117625.47	ENSG00000117625	chr1	dexseq_prepare_annotation2.py	exon	.	+	.	RCOR3	34	4.30182931919175e-12	3.42496531199989e-11
ENSG00000226942.ENSG00000260803.ENSG00000234769.54	ENSG00000226942+ENSG00000260803+ENSG00000234769	chr16	dexseq_prepare_annotation2.py	exon	.	-	.		37	4.34185939749846e-12	3.45485825857014e-11
ENSG00000129351.60	ENSG00000129351	chr19	dexseq_prepare_annotation2.py	exon	.	+	.	ILF3	18	4.38643518169723e-12	3.48833201499295e-11
ENSG00000119121.46	ENSG00000119121	chr9	dexseq_prepare_annotation2.py	exon	.	-	.	TRPM6	7	4.40405699255102e-12	3.50034449767955e-11
ENSG00000172361.6	ENSG00000172361	chr18	dexseq_prepare_annotation2.py	exon	.	-	.	CCDC11	4	4.45227805798617e-12	3.53664965782579e-11
ENSG00000175166.68	ENSG00000175166	chr3	dexseq_prepare_annotation2.py	exon	.	+	.	PSMD2	48	4.46323993433506e-12	3.54333357572296e-11
ENSG00000165669.4	ENSG00000165669	chr10	dexseq_prepare_annotation2.py	exon	.	-	.	FAM204A	4	4.48028621630518e-12	3.55303438602961e-11
ENSG00000174844.75	ENSG00000174844	chr3	dexseq_prepare_annotation2.py	exon	.	-	.	DNAH12	36	4.48056820267161e-12	3.55303438602961e-11
ENSG00000142185.ENSG00000266692.ENSG00000264452.41	ENSG00000142185+ENSG00000266692+ENSG00000264452	chr21	dexseq_prepare_annotation2.py	exon	.	+	.		17	4.48978231163866e-12	3.55831237450611e-11
ENSG00000139915.ENSG00000272781.45	ENSG00000139915+ENSG00000272781	chr14	dexseq_prepare_annotation2.py	exon	.	-	.		18	4.51531987696476e-12	3.57651390482363e-11
ENSG00000104695.28	ENSG00000104695	chr8	dexseq_prepare_annotation2.py	exon	.	-	.	PPP2CB	18	4.74805805211375e-12	3.75872165320718e-11
ENSG00000239520.ENSG00000006125.52	ENSG00000239520+ENSG00000006125	chr17	dexseq_prepare_annotation2.py	exon	.	+	.		29	4.75153555671142e-12	3.75933492936855e-11
ENSG00000082153.36	ENSG00000082153	chr2	dexseq_prepare_annotation2.py	exon	.	+	.	BZW1	2	4.7570239911963e-12	3.76153761759803e-11
ENSG00000141569.14	ENSG00000141569	chr17	dexseq_prepare_annotation2.py	exon	.	-	.	TRIM65	7	4.86584211759488e-12	3.84539761441064e-11
ENSG00000166888.73	ENSG00000166888	chr12	dexseq_prepare_annotation2.py	exon	.	-	.	STAT6	29	5.10939672206438e-12	4.03558199927277e-11
ENSG00000225241.40	ENSG00000225241	chr1	dexseq_prepare_annotation2.py	exon	.	+	.	RP11-640M9.2	6	5.11934045065575e-12	4.04114110829573e-11
ENSG00000189079.37	ENSG00000189079	chr12	dexseq_prepare_annotation2.py	exon	.	+	.	ARID2	29	5.14870447029037e-12	4.06201534187571e-11
ENSG00000244482.ENSG00000204577.57	ENSG00000244482+ENSG00000204577	chr19	dexseq_prepare_annotation2.py	exon	.	-	.		25	5.24025408692085e-12	4.13189875821894e-11
ENSG00000112182.9	ENSG00000112182	chr6	dexseq_prepare_annotation2.py	exon	.	-	.	BACH2	8	5.3149362145271e-12	4.18841064067181e-11
ENSG00000145808.27	ENSG00000145808	chr5	dexseq_prepare_annotation2.py	exon	.	+	.	ADAMTS19	20	5.44827773757569e-12	4.29105860996264e-11
ENSG00000150676.16	ENSG00000150676	chr11	dexseq_prepare_annotation2.py	exon	.	+	.	CCDC83	14	5.47083932339718e-12	4.30638959531021e-11
ENSG00000159176.42	ENSG00000159176	chr1	dexseq_prepare_annotation2.py	exon	.	-	.	CSRP1	29	5.54047964297565e-12	4.35874046120748e-11
ENSG00000223519.26	ENSG00000223519	chr1	dexseq_prepare_annotation2.py	exon	.	-	.	KIF28P	17	5.54382057352888e-12	4.35890335541058e-11
ENSG00000166508.13	ENSG00000166508	chr7	dexseq_prepare_annotation2.py	exon	.	-	.	MCM7	3	5.64000798802214e-12	4.43202661612429e-11
ENSG00000105289.38	ENSG00000105289	chr19	dexseq_prepare_annotation2.py	exon	.	+	.	TJP3	30	5.65498366946791e-12	4.44128559337262e-11
ENSG00000117713.38	ENSG00000117713	chr1	dexseq_prepare_annotation2.py	exon	.	+	.	ARID1A	16	5.76190725028652e-12	4.52270699459567e-11
ENSG00000158106.21	ENSG00000158106	chr8	dexseq_prepare_annotation2.py	exon	.	+	.	RHPN1	21	5.78245136096303e-12	4.53627275688859e-11
ENSG00000086504.27	ENSG00000086504	chr16	dexseq_prepare_annotation2.py	exon	.	-	.	MRPL28	4	5.81530978690283e-12	4.55947823145611e-11
ENSG00000105176.36	ENSG00000105176	chr19	dexseq_prepare_annotation2.py	exon	.	+	.	URI1	16	5.82499937041489e-12	4.56450232355497e-11
ENSG00000145934.25	ENSG00000145934	chr5	dexseq_prepare_annotation2.py	exon	.	+	.	TENM2	14	5.84812412163763e-12	4.58004270314514e-11
ENSG00000138078.35	ENSG00000138078	chr2	dexseq_prepare_annotation2.py	exon	.	-	.	PREPL	25	5.86008236946111e-12	4.58682530539306e-11
ENSG00000120334.23	ENSG00000120334	chr1	dexseq_prepare_annotation2.py	exon	.	-	.	CENPL	18	5.90371991750978e-12	4.61838247090234e-11
ENSG00000085265.8	ENSG00000085265	chr9	dexseq_prepare_annotation2.py	exon	.	-	.	FCN1	7	5.9292895509706e-12	4.63577787321248e-11
ENSG00000135976.77	ENSG00000135976	chr2	dexseq_prepare_annotation2.py	exon	.	+	.	ANKRD36	22	5.94180201110753e-12	4.64295079620756e-11
ENSG00000095321.31	ENSG00000095321	chr9	dexseq_prepare_annotation2.py	exon	.	-	.	CRAT	25	5.95821373915106e-12	4.65316085894733e-11
ENSG00000233005.3	ENSG00000233005	chr2	dexseq_prepare_annotation2.py	exon	.	+	.	AC067959.1	3	6.40105784403651e-12	4.99620165840089e-11
ENSG00000134602.11	ENSG00000134602	chrX	dexseq_prepare_annotation2.py	exon	.	+	.	MST4	5	6.49148537282254e-12	5.06390834732004e-11
ENSG00000228107.ENSG00000159259.ENSG00000159256.51	ENSG00000228107+ENSG00000159259+ENSG00000159256	chr21	dexseq_prepare_annotation2.py	exon	.	+	.		34	6.49508411217122e-12	5.06390834732004e-11
ENSG00000257337.19	ENSG00000257337	chr12	dexseq_prepare_annotation2.py	exon	.	-	.	RP11-983P16.4	12	6.69884718289122e-12	5.21984680486465e-11
ENSG00000139514.16	ENSG00000139514	chr13	dexseq_prepare_annotation2.py	exon	.	-	.	SLC7A1	6	6.77212534952496e-12	5.27399168457686e-11
ENSG00000184831.15	ENSG00000184831	chrX	dexseq_prepare_annotation2.py	exon	.	-	.	APOO	10	6.78391413498929e-12	5.28021609980784e-11
ENSG00000250910.57	ENSG00000250910	chr4	dexseq_prepare_annotation2.py	exon	.	+	.	AC097467.2	22	6.78850559160265e-12	5.2808346909173e-11
ENSG00000215462.ENSG00000102547.39	ENSG00000215462+ENSG00000102547	chr13	dexseq_prepare_annotation2.py	exon	.	-	.		25	6.79895069067018e-12	5.28600364206437e-11
ENSG00000162576.27	ENSG00000162576	chr1	dexseq_prepare_annotation2.py	exon	.	-	.	MXRA8	3	6.82733299391013e-12	5.30510472694391e-11
ENSG00000118492.54	ENSG00000118492	chr6	dexseq_prepare_annotation2.py	exon	.	+	.	ADGB	29	6.8894509545975e-12	5.35038377037948e-11
ENSG00000151572.49	ENSG00000151572	chr12	dexseq_prepare_annotation2.py	exon	.	+	.	ANO4	17	6.89552989020309e-12	5.35211636399748e-11
ENSG00000160299.61	ENSG00000160299	chr21	dexseq_prepare_annotation2.py	exon	.	+	.	PCNT	31	7.00963737954357e-12	5.4376489856147e-11
ENSG00000188895.3	ENSG00000188895	chr17	dexseq_prepare_annotation2.py	exon	.	+	.	MSL1	4	7.0796602196261e-12	5.48890713460309e-11
ENSG00000132254.24	ENSG00000132254	chr11	dexseq_prepare_annotation2.py	exon	.	-	.	ARFIP2	15	7.08753979952096e-12	5.49195493434747e-11
ENSG00000143387.10	ENSG00000143387	chr1	dexseq_prepare_annotation2.py	exon	.	-	.	CTSK	6	7.10628832071e-12	5.50341671785943e-11
ENSG00000013297.27	ENSG00000013297	chr3	dexseq_prepare_annotation2.py	exon	.	+	.	CLDN11	13	7.28220513697842e-12	5.63651592933961e-11
ENSG00000024048.52	ENSG00000024048	chr6	dexseq_prepare_annotation2.py	exon	.	+	.	UBR2	25	7.52996412716202e-12	5.82504288346477e-11
ENSG00000144021.12	ENSG00000144021	chr2	dexseq_prepare_annotation2.py	exon	.	+	.	CIAO1	10	7.70399548882793e-12	5.95635760167358e-11
ENSG00000185619.40	ENSG00000185619	chr4	dexseq_prepare_annotation2.py	exon	.	+	.	PCGF3	22	7.90349371435807e-12	6.10720522627813e-11
ENSG00000163389.25	ENSG00000163389	chr3	dexseq_prepare_annotation2.py	exon	.	+	.	POGLUT1	22	7.96007829106532e-12	6.14751410052346e-11
ENSG00000163781.47	ENSG00000163781	chr3	dexseq_prepare_annotation2.py	exon	.	-	.	TOPBP1	23	8.35105166651501e-12	6.44588111151817e-11
ENSG00000269897.ENSG00000168283.ENSG00000148444.52	ENSG00000269897+ENSG00000168283+ENSG00000148444	chr10	dexseq_prepare_annotation2.py	exon	.	+	.		25	8.67528384459747e-12	6.69243055987278e-11
ENSG00000185787.24	ENSG00000185787	chr15	dexseq_prepare_annotation2.py	exon	.	+	.	MORF4L1	18	8.72594651380863e-12	6.72667021519736e-11
ENSG00000163507.29	ENSG00000163507	chr3	dexseq_prepare_annotation2.py	exon	.	-	.	KIAA1524	18	8.72934052658799e-12	6.72667021519736e-11
ENSG00000184489.11	ENSG00000184489	chr8	dexseq_prepare_annotation2.py	exon	.	+	.	PTP4A3	4	9.1393827731846e-12	7.03874169392163e-11
ENSG00000240137.1	ENSG00000240137	chr3	dexseq_prepare_annotation2.py	exon	.	+	.	RP11-103G8.2	2	9.21942365539139e-12	7.09645620491637e-11
ENSG00000145826.12	ENSG00000145826	chr5	dexseq_prepare_annotation2.py	exon	.	-	.	LECT2	8	9.25796707315101e-12	7.12218274449432e-11
ENSG00000188883.6	ENSG00000188883	chr7	dexseq_prepare_annotation2.py	exon	.	-	.	KLRG2	7	9.6035181059839e-12	7.38393219105197e-11
ENSG00000010539.25	ENSG00000010539	chr16	dexseq_prepare_annotation2.py	exon	.	-	.	ZNF200	11	9.64487404851031e-12	7.41163277020608e-11
ENSG00000223643.5	ENSG00000223643	chr1	dexseq_prepare_annotation2.py	exon	.	-	.	RP11-108M9.1	6	9.94585203945945e-12	7.63869994571185e-11
ENSG00000187391.44	ENSG00000187391	chr7	dexseq_prepare_annotation2.py	exon	.	-	.	MAGI2	29	1.00549563458609e-11	7.71823332310042e-11
ENSG00000163596.56	ENSG00000163596	chr2	dexseq_prepare_annotation2.py	exon	.	-	.	ICA1L	22	1.00621255745221e-11	7.71947626122603e-11
ENSG00000270249.ENSG00000267645.ENSG00000267368.ENSG00000105808.ENSG00000168255.ENSG00000170667.ENSG00000205236.ENSG00000228049.ENSG00000272949.153	ENSG00000270249+ENSG00000267645+ENSG00000267368+ENSG00000105808+ENSG00000168255+ENSG00000170667+ENSG00000205236+ENSG00000228049+ENSG00000272949	chr7	dexseq_prepare_annotation2.py	exon	.	-	.		33	1.01487036123582e-11	7.78160521192339e-11
ENSG00000086015.47	ENSG00000086015	chr1	dexseq_prepare_annotation2.py	exon	.	+	.	MAST2	16	1.02896757330732e-11	7.88173521342177e-11
ENSG00000233155.ENSG00000159239.14	ENSG00000233155+ENSG00000159239	chr2	dexseq_prepare_annotation2.py	exon	.	-	.		6	1.02906256003839e-11	7.88173521342177e-11
ENSG00000144451.29	ENSG00000144451	chr2	dexseq_prepare_annotation2.py	exon	.	+	.	SPAG16	21	1.03959427333945e-11	7.95801692233264e-11
ENSG00000181378.48	ENSG00000181378	chr2	dexseq_prepare_annotation2.py	exon	.	-	.	CCDC108	16	1.04436953260287e-11	7.99017372330767e-11
ENSG00000135750.14	ENSG00000135750	chr1	dexseq_prepare_annotation2.py	exon	.	+	.	KCNK1	12	1.05476272742162e-11	8.06525276289575e-11
ENSG00000167693.20	ENSG00000167693	chr17	dexseq_prepare_annotation2.py	exon	.	-	.	NXN	4	1.05935511779964e-11	8.09591776564567e-11
ENSG00000033122.57	ENSG00000033122	chr1	dexseq_prepare_annotation2.py	exon	.	+	.	LRRC7	36	1.07203310720269e-11	8.18830779136858e-11
ENSG00000006459.25	ENSG00000006459	chr7	dexseq_prepare_annotation2.py	exon	.	-	.	KDM7A	13	1.07864197758407e-11	8.23397090828927e-11
ENSG00000156642.35	ENSG00000156642	chr15	dexseq_prepare_annotation2.py	exon	.	-	.	NPTN	7	1.07919541058389e-11	8.23397090828927e-11
ENSG00000198208.41	ENSG00000198208	chr14	dexseq_prepare_annotation2.py	exon	.	-	.	RPS6KL1	19	1.09134928953806e-11	8.3221366601891e-11
ENSG00000129003.99	ENSG00000129003	chr15	dexseq_prepare_annotation2.py	exon	.	-	.	VPS13C	14	1.09751178489601e-11	8.36440548028135e-11
ENSG00000244125.ENSG00000168702.73	ENSG00000244125+ENSG00000168702	chr2	dexseq_prepare_annotation2.py	exon	.	-	.		12	1.09809507563403e-11	8.36440548028135e-11
ENSG00000135747.ENSG00000197472.25	ENSG00000135747+ENSG00000197472	chr1	dexseq_prepare_annotation2.py	exon	.	-	.		15	1.10387438718684e-11	8.40382531547988e-11
ENSG00000104635.32	ENSG00000104635	chr8	dexseq_prepare_annotation2.py	exon	.	+	.	SLC39A14	26	1.1060733619417e-11	8.41595973262968e-11
ENSG00000111799.84	ENSG00000111799	chr6	dexseq_prepare_annotation2.py	exon	.	-	.	COL12A1	23	1.11423531915209e-11	8.47342758561313e-11
ENSG00000090857.21	ENSG00000090857	chr16	dexseq_prepare_annotation2.py	exon	.	+	.	PDPR	11	1.12975790374127e-11	8.5867774224794e-11
ENSG00000060982.26	ENSG00000060982	chr12	dexseq_prepare_annotation2.py	exon	.	-	.	BCAT1	18	1.14886558365914e-11	8.72723724910702e-11
ENSG00000129993.33	ENSG00000129993	chr16	dexseq_prepare_annotation2.py	exon	.	-	.	CBFA2T3	15	1.1730350521482e-11	8.9059740940662e-11
ENSG00000255157.4	ENSG00000255157	chr11	dexseq_prepare_annotation2.py	exon	.	+	.	CTD-2313N18.8	3	1.20283033902783e-11	9.12720522942615e-11
ENSG00000261934.ENSG00000253910.ENSG00000204956.ENSG00000253159.ENSG00000242419.ENSG00000253846.ENSG00000262209.ENSG00000253485.ENSG00000253767.ENSG00000240184.ENSG00000240764.ENSG00000253731.ENSG00000254221.ENSG00000081853.ENSG00000253305.ENSG00000254122.ENSG00000253953.ENSG00000254245.ENSG00000262576.ENSG00000253873.ENSG00000253537.22	ENSG00000261934+ENSG00000253910+ENSG00000204956+ENSG00000253159+ENSG00000242419+ENSG00000253846+ENSG00000262209+ENSG00000253485+ENSG00000253767+ENSG00000240184+ENSG00000240764+ENSG00000253731+ENSG00000254221+ENSG00000081853+ENSG00000253305+ENSG00000254122+ENSG00000253953+ENSG00000254245+ENSG00000262576+ENSG00000253873+ENSG00000253537	chr5	dexseq_prepare_annotation2.py	exon	.	+	.		15	1.20890230845804e-11	9.16827819429820e-11
ENSG00000077943.34	ENSG00000077943	chr10	dexseq_prepare_annotation2.py	exon	.	-	.	ITGA8	12	1.22157633107885e-11	9.25934887682598e-11
ENSG00000147650.18	ENSG00000147650	chr8	dexseq_prepare_annotation2.py	exon	.	-	.	LRP12	12	1.23178255461958e-11	9.33162502843345e-11
ENSG00000124688.7	ENSG00000124688	chr6	dexseq_prepare_annotation2.py	exon	.	+	.	MAD2L1BP	2	1.23609346595113e-11	9.35918563849446e-11
ENSG00000123552.45	ENSG00000123552	chr6	dexseq_prepare_annotation2.py	exon	.	-	.	USP45	27	1.23728950670684e-11	9.3609786797963e-11
ENSG00000165526.26	ENSG00000165526	chr11	dexseq_prepare_annotation2.py	exon	.	-	.	RPUSD4	19	1.23767630973797e-11	9.3609786797963e-11
ENSG00000157399.21	ENSG00000157399	chrX	dexseq_prepare_annotation2.py	exon	.	-	.	ARSE	14	1.30608122517221e-11	9.87298030484798e-11
ENSG00000104177.44	ENSG00000104177	chr15	dexseq_prepare_annotation2.py	exon	.	-	.	MYEF2	3	1.31745905227265e-11	9.95357846717014e-11
ENSG00000235770.15	ENSG00000235770	chr2	dexseq_prepare_annotation2.py	exon	.	-	.	LINC00607	8	1.33742365441667e-11	1.00989281266457e-10
ENSG00000172375.45	ENSG00000172375	chr11	dexseq_prepare_annotation2.py	exon	.	+	.	C2CD2L	15	1.35052137111471e-11	1.01891234946916e-10
ENSG00000183911.1	ENSG00000183911	chrX	dexseq_prepare_annotation2.py	exon	.	+	.	RPL21P132	2	1.35083354117559e-11	1.01891234946916e-10
ENSG00000146966.34	ENSG00000146966	chr7	dexseq_prepare_annotation2.py	exon	.	-	.	DENND2A	14	1.35757332202628e-11	1.02344104802513e-10
ENSG00000163682.31	ENSG00000163682	chr4	dexseq_prepare_annotation2.py	exon	.	-	.	RPL9	21	1.37084339945009e-11	1.03288520276009e-10
ENSG00000129221.25	ENSG00000129221	chr17	dexseq_prepare_annotation2.py	exon	.	-	.	AIPL1	9	1.40382799398629e-11	1.0571653258449e-10
ENSG00000236951.9	ENSG00000236951	chrY	dexseq_prepare_annotation2.py	exon	.	-	.	AC007359.6	2	1.45702935256533e-11	1.09663534982852e-10
ENSG00000143409.25	ENSG00000143409	chr1	dexseq_prepare_annotation2.py	exon	.	-	.	FAM63A	10	1.49030149246360e-11	1.12107103616421e-10
ENSG00000267534.ENSG00000130816.89	ENSG00000267534+ENSG00000130816	chr19	dexseq_prepare_annotation2.py	exon	.	-	.		49	1.49576084618507e-11	1.12456960051828e-10
ENSG00000221994.ENSG00000147118.22	ENSG00000221994+ENSG00000147118	chrX	dexseq_prepare_annotation2.py	exon	.	-	.		16	1.50826604422558e-11	1.13335885516659e-10
ENSG00000099804.18	ENSG00000099804	chr19	dexseq_prepare_annotation2.py	exon	.	+	.	CDC34	16	1.50986670452451e-11	1.13394902771228e-10
ENSG00000113810.30	ENSG00000113810	chr3	dexseq_prepare_annotation2.py	exon	.	+	.	SMC4	3	1.53856746184119e-11	1.1548804547625e-10
ENSG00000136718.36	ENSG00000136718	chr2	dexseq_prepare_annotation2.py	exon	.	+	.	IMP4	4	1.56842653105097e-11	1.17665828588932e-10
ENSG00000226321.43	ENSG00000226321	chr2	dexseq_prepare_annotation2.py	exon	.	+	.	AC104809.3	18	1.57179161870287e-11	1.1785471495708e-10
ENSG00000255507.15	ENSG00000255507	chr11	dexseq_prepare_annotation2.py	exon	.	-	.	RP11-535A19.2	7	1.58597402944049e-11	1.18854055902413e-10
ENSG00000138777.47	ENSG00000138777	chr4	dexseq_prepare_annotation2.py	exon	.	-	.	PPA2	24	1.60462861749224e-11	1.20187288318253e-10
ENSG00000139624.75	ENSG00000139624	chr12	dexseq_prepare_annotation2.py	exon	.	-	.	CERS5	23	1.64372696104296e-11	1.23049506464728e-10
ENSG00000166863.ENSG00000166866.64	ENSG00000166863+ENSG00000166866	chr12	dexseq_prepare_annotation2.py	exon	.	-	.		22	1.67196026062875e-11	1.2503737478126e-10
ENSG00000085982.51	ENSG00000085982	chr2	dexseq_prepare_annotation2.py	exon	.	-	.	USP40	7	1.67207935216869e-11	1.2503737478126e-10
ENSG00000183426.ENSG00000183458.63	ENSG00000183426+ENSG00000183458	chr16	dexseq_prepare_annotation2.py	exon	.	+	.		48	1.67376219911467e-11	1.25095961458818e-10
ENSG00000174405.5	ENSG00000174405	chr13	dexseq_prepare_annotation2.py	exon	.	-	.	LIG4	5	1.68671923001292e-11	1.25996658272018e-10
ENSG00000126804.19	ENSG00000126804	chr14	dexseq_prepare_annotation2.py	exon	.	+	.	ZBTB1	7	1.70918886056543e-11	1.27606590776192e-10
ENSG00000144840.21	ENSG00000144840	chr3	dexseq_prepare_annotation2.py	exon	.	-	.	RABL3	8	1.76479627367318e-11	1.31687507352576e-10
ENSG00000237854.2	ENSG00000237854	chr17	dexseq_prepare_annotation2.py	exon	.	+	.	LINC00674	3	1.7721470300182e-11	1.32165110136853e-10
ENSG00000134986.54	ENSG00000134986	chr5	dexseq_prepare_annotation2.py	exon	.	-	.	NREP	34	1.80773449482263e-11	1.34746940452776e-10
ENSG00000237654.3	ENSG00000237654	chr11	dexseq_prepare_annotation2.py	exon	.	-	.	AP003025.2	3	1.82263245145927e-11	1.35784653279845e-10
ENSG00000151611.12	ENSG00000151611	chr4	dexseq_prepare_annotation2.py	exon	.	+	.	MMAA	9	1.859828683889e-11	1.38481569401564e-10
ENSG00000105287.54	ENSG00000105287	chr19	dexseq_prepare_annotation2.py	exon	.	-	.	PRKD2	34	1.86877243242706e-11	1.39073064540546e-10
ENSG00000119929.ENSG00000198018.30	ENSG00000119929+ENSG00000198018	chr10	dexseq_prepare_annotation2.py	exon	.	+	.		15	1.89835894263238e-11	1.4119932905387e-10
ENSG00000239828.22	ENSG00000239828	chr3	dexseq_prepare_annotation2.py	exon	.	-	.	RP11-446H18.5	8	1.91827382165127e-11	1.42604332364231e-10
ENSG00000144848.28	ENSG00000144848	chr3	dexseq_prepare_annotation2.py	exon	.	-	.	ATG3	12	1.96114698415833e-11	1.45713639971465e-10
ENSG00000127418.20	ENSG00000127418	chr4	dexseq_prepare_annotation2.py	exon	.	+	.	FGFRL1	6	2.00445115487096e-11	1.48851634346504e-10
ENSG00000177595.23	ENSG00000177595	chr11	dexseq_prepare_annotation2.py	exon	.	-	.	PIDD	6	2.01270623169805e-11	1.49384903824376e-10
ENSG00000260781.18	ENSG00000260781	chr16	dexseq_prepare_annotation2.py	exon	.	-	.	ARHGAP23P1	15	2.01498438639720e-11	1.49474228428793e-10
ENSG00000145214.31	ENSG00000145214	chr4	dexseq_prepare_annotation2.py	exon	.	-	.	DGKQ	22	2.02230265245292e-11	1.49879090970133e-10
ENSG00000038295.29	ENSG00000038295	chr4	dexseq_prepare_annotation2.py	exon	.	+	.	TLL1	5	2.02259726616536e-11	1.49879090970133e-10
ENSG00000177822.23	ENSG00000177822	chr4	dexseq_prepare_annotation2.py	exon	.	-	.	AC108142.1	23	2.05092072573943e-11	1.51896998798241e-10
ENSG00000011566.24	ENSG00000011566	chr2	dexseq_prepare_annotation2.py	exon	.	-	.	MAP4K3	17	2.07283135440334e-11	1.53438059118659e-10
ENSG00000239389.ENSG00000204961.ENSG00000243232.ENSG00000204967.ENSG00000204965.ENSG00000204963.ENSG00000204962.ENSG00000251664.ENSG00000204969.ENSG00000081842.ENSG00000255408.ENSG00000248383.ENSG00000250120.ENSG00000204970.ENSG00000249158.8	ENSG00000239389+ENSG00000204961+ENSG00000243232+ENSG00000204967+ENSG00000204965+ENSG00000204963+ENSG00000204962+ENSG00000251664+ENSG00000204969+ENSG00000081842+ENSG00000255408+ENSG00000248383+ENSG00000250120+ENSG00000204970+ENSG00000249158	chr5	dexseq_prepare_annotation2.py	exon	.	+	.		4	2.22289448155132e-11	1.64458719914348e-10
ENSG00000224655.12	ENSG00000224655	chr2	dexseq_prepare_annotation2.py	exon	.	+	.	AC018737.3	12	2.25605737817104e-11	1.6682350915992e-10
ENSG00000233901.11	ENSG00000233901	chr9	dexseq_prepare_annotation2.py	exon	.	+	.	RP11-65J3.1	9	2.30473673235193e-11	1.70332535655064e-10
ENSG00000151834.36	ENSG00000151834	chr4	dexseq_prepare_annotation2.py	exon	.	-	.	GABRA2	12	2.30734455934102e-11	1.70434707784781e-10
ENSG00000160298.29	ENSG00000160298	chr21	dexseq_prepare_annotation2.py	exon	.	-	.	C21orf58	21	2.33045152656268e-11	1.72050160737581e-10
ENSG00000110888.47	ENSG00000110888	chr12	dexseq_prepare_annotation2.py	exon	.	-	.	CAPRIN2	7	2.47348196471644e-11	1.82512788579527e-10
ENSG00000133687.36	ENSG00000133687	chr12	dexseq_prepare_annotation2.py	exon	.	-	.	TMTC1	25	2.48740589202923e-11	1.83442887339526e-10
ENSG00000158125.36	ENSG00000158125	chr2	dexseq_prepare_annotation2.py	exon	.	-	.	XDH	24	2.50433671674897e-11	1.84593637484162e-10
ENSG00000175029.37	ENSG00000175029	chr10	dexseq_prepare_annotation2.py	exon	.	-	.	CTBP2	26	2.50920111207374e-11	1.84854228113525e-10
ENSG00000136003.31	ENSG00000136003	chr12	dexseq_prepare_annotation2.py	exon	.	+	.	ISCU	31	2.52446879997705e-11	1.8588055340858e-10
ENSG00000136237.43	ENSG00000136237	chr7	dexseq_prepare_annotation2.py	exon	.	-	.	RAPGEF5	12	2.63536657230097e-11	1.93943458487482e-10
ENSG00000134262.34	ENSG00000134262	chr1	dexseq_prepare_annotation2.py	exon	.	-	.	AP4B1	3	2.68372489741324e-11	1.97397829709787e-10
ENSG00000162191.30	ENSG00000162191	chr11	dexseq_prepare_annotation2.py	exon	.	-	.	UBXN1	11	2.7034981076359e-11	1.98747120396975e-10
ENSG00000140553.49	ENSG00000140553	chr15	dexseq_prepare_annotation2.py	exon	.	+	.	UNC45A	9	2.7167129144829e-11	1.99613100515281e-10
ENSG00000176927.42	ENSG00000176927	chr17	dexseq_prepare_annotation2.py	exon	.	+	.	EFCAB5	7	2.73074395407824e-11	2.00538108010951e-10
ENSG00000185842.81	ENSG00000185842	chr1	dexseq_prepare_annotation2.py	exon	.	+	.	DNAH14	56	2.78057710265551e-11	2.04089957365886e-10
ENSG00000165637.38	ENSG00000165637	chr10	dexseq_prepare_annotation2.py	exon	.	+	.	VDAC2	23	2.7927332652098e-11	2.04874087477864e-10
ENSG00000133816.91	ENSG00000133816	chr11	dexseq_prepare_annotation2.py	exon	.	+	.	MICAL2	19	2.79476537411697e-11	2.04915084810716e-10
ENSG00000133574.13	ENSG00000133574	chr7	dexseq_prepare_annotation2.py	exon	.	+	.	GIMAP4	12	2.81351205061379e-11	2.06180922613209e-10
ENSG00000036448.64	ENSG00000036448	chr8	dexseq_prepare_annotation2.py	exon	.	+	.	MYOM2	42	2.8316535149156e-11	2.0740109920464e-10
ENSG00000267316.6	ENSG00000267316	chr18	dexseq_prepare_annotation2.py	exon	.	-	.	RP11-879F14.3	5	2.86931393445339e-11	2.10048881654275e-10
ENSG00000143322.29	ENSG00000143322	chr1	dexseq_prepare_annotation2.py	exon	.	-	.	ABL2	18	2.93708406509797e-11	2.14896908266426e-10
ENSG00000156453.20	ENSG00000156453	chr5	dexseq_prepare_annotation2.py	exon	.	-	.	PCDH1	7	2.94693699366535e-11	2.15504451340123e-10
ENSG00000205060.13	ENSG00000205060	chr7	dexseq_prepare_annotation2.py	exon	.	-	.	SLC35B4	11	3.01996073773507e-11	2.20728501845281e-10
ENSG00000242078.2	ENSG00000242078	chr7	dexseq_prepare_annotation2.py	exon	.	-	.	RP11-738B7.1	2	3.04789993811994e-11	2.22653572685453e-10
ENSG00000236581.67	ENSG00000236581	chr13	dexseq_prepare_annotation2.py	exon	.	+	.	STARD13-AS	37	3.08324264110179e-11	2.25055576010348e-10
ENSG00000266554.6	ENSG00000266554	chr18	dexseq_prepare_annotation2.py	exon	.	+	.	RP11-527H14.2	2	3.08401702405437e-11	2.25055576010348e-10
ENSG00000159166.ENSG00000118194.90	ENSG00000159166+ENSG00000118194	chr1	dexseq_prepare_annotation2.py	exon	.	-	.		26	3.10523910641276e-11	2.26485425962743e-10
ENSG00000064199.8	ENSG00000064199	chr11	dexseq_prepare_annotation2.py	exon	.	+	.	SPA17	6	3.1241965487553e-11	2.27748688661622e-10
ENSG00000132170.25	ENSG00000132170	chr3	dexseq_prepare_annotation2.py	exon	.	+	.	PPARG	4	3.16192351818882e-11	2.30378178179614e-10
ENSG00000198668.32	ENSG00000198668	chr14	dexseq_prepare_annotation2.py	exon	.	+	.	CALM1	9	3.2337181940183e-11	2.35485792463877e-10
ENSG00000072952.46	ENSG00000072952	chr11	dexseq_prepare_annotation2.py	exon	.	-	.	MRVI1	16	3.25464078319725e-11	2.36885393267873e-10
ENSG00000122705.23	ENSG00000122705	chr9	dexseq_prepare_annotation2.py	exon	.	+	.	CLTA	8	3.26280104617532e-11	2.37355124222032e-10
ENSG00000151623.17	ENSG00000151623	chr4	dexseq_prepare_annotation2.py	exon	.	-	.	NR3C2	8	3.29034265644312e-11	2.39233538988329e-10
ENSG00000169554.ENSG00000176824.66	ENSG00000169554+ENSG00000176824	chr2	dexseq_prepare_annotation2.py	exon	.	-	.		3	3.29675844458293e-11	2.39574781638996e-10
ENSG00000187778.53	ENSG00000187778	chr12	dexseq_prepare_annotation2.py	exon	.	-	.	MCRS1	8	3.31822005451751e-11	2.4100847382916e-10
ENSG00000143845.32	ENSG00000143845	chr1	dexseq_prepare_annotation2.py	exon	.	-	.	ETNK2	5	3.33525623415607e-11	2.42119410025453e-10
ENSG00000110074.53	ENSG00000110074	chr11	dexseq_prepare_annotation2.py	exon	.	+	.	FOXRED1	24	3.35616755727556e-11	2.43510352395126e-10
ENSG00000143321.32	ENSG00000143321	chr1	dexseq_prepare_annotation2.py	exon	.	-	.	HDGF	27	3.42606049312481e-11	2.48451905103613e-10
ENSG00000067798.66	ENSG00000067798	chr12	dexseq_prepare_annotation2.py	exon	.	+	.	NAV3	9	3.54247385408363e-11	2.56760129423914e-10
ENSG00000181240.11	ENSG00000181240	chr19	dexseq_prepare_annotation2.py	exon	.	-	.	SLC25A41	4	3.59958956239023e-11	2.60764016787947e-10
ENSG00000177337.10	ENSG00000177337	chr18	dexseq_prepare_annotation2.py	exon	.	+	.	DLGAP1-AS1	6	3.62452810688698e-11	2.6243394814519e-10
ENSG00000171617.15	ENSG00000171617	chr5	dexseq_prepare_annotation2.py	exon	.	-	.	ENC1	10	3.6360376956205e-11	2.63130324185148e-10
ENSG00000104388.29	ENSG00000104388	chr8	dexseq_prepare_annotation2.py	exon	.	+	.	RAB2A	15	3.66140396483322e-11	2.64828225412716e-10
ENSG00000111077.47	ENSG00000111077	chr12	dexseq_prepare_annotation2.py	exon	.	+	.	TENC1	19	3.69687637579136e-11	2.67254955877766e-10
ENSG00000267618.ENSG00000185379.ENSG00000092871.41	ENSG00000267618+ENSG00000185379+ENSG00000092871	chr17	dexseq_prepare_annotation2.py	exon	.	-	.		19	3.71330931338764e-11	2.68303476570954e-10
ENSG00000005812.4	ENSG00000005812	chr13	dexseq_prepare_annotation2.py	exon	.	-	.	FBXL3	5	3.76870526354057e-11	2.72164701508753e-10
ENSG00000143811.ENSG00000243709.ENSG00000255835.28	ENSG00000143811+ENSG00000243709+ENSG00000255835	chr1	dexseq_prepare_annotation2.py	exon	.	-	.		26	3.81874220806667e-11	2.75635108313437e-10
ENSG00000067082.19	ENSG00000067082	chr10	dexseq_prepare_annotation2.py	exon	.	-	.	KLF6	4	3.92721373673754e-11	2.83317509669515e-10
ENSG00000140854.46	ENSG00000140854	chr16	dexseq_prepare_annotation2.py	exon	.	+	.	KATNB1	11	3.9520812717583e-11	2.84963703519369e-10
ENSG00000158796.34	ENSG00000158796	chr1	dexseq_prepare_annotation2.py	exon	.	-	.	DEDD	20	3.95950000809477e-11	2.85350702655907e-10
ENSG00000006118.49	ENSG00000006118	chr11	dexseq_prepare_annotation2.py	exon	.	+	.	TMEM132A	34	3.96665601319097e-11	2.85718376423994e-10
ENSG00000253117.ENSG00000132297.ENSG00000258417.36	ENSG00000253117+ENSG00000132297+ENSG00000258417	chr8	dexseq_prepare_annotation2.py	exon	.	-	.		9	3.97055912668494e-11	2.85851484953731e-10
ENSG00000101558.23	ENSG00000101558	chr18	dexseq_prepare_annotation2.py	exon	.	+	.	VAPA	15	4.00133329812807e-11	2.87917976428677e-10
ENSG00000108799.17	ENSG00000108799	chr17	dexseq_prepare_annotation2.py	exon	.	-	.	EZH1	4	4.09786001865485e-11	2.94711142706672e-10
ENSG00000108506.34	ENSG00000108506	chr17	dexseq_prepare_annotation2.py	exon	.	-	.	INTS2	5	4.10379660073713e-11	2.94985565476242e-10
ENSG00000159387.8	ENSG00000159387	chr16	dexseq_prepare_annotation2.py	exon	.	+	.	IRX6	5	4.16573307035928e-11	2.99282961134438e-10
ENSG00000138668.38	ENSG00000138668	chr4	dexseq_prepare_annotation2.py	exon	.	-	.	HNRNPD	19	4.17455532823038e-11	2.99761951782944e-10
ENSG00000005187.44	ENSG00000005187	chr16	dexseq_prepare_annotation2.py	exon	.	+	.	ACSM3	7	4.23878130849961e-11	3.04216765840666e-10
ENSG00000240240.ENSG00000223839.ENSG00000183148.53	ENSG00000240240+ENSG00000223839+ENSG00000183148	chr9	dexseq_prepare_annotation2.py	exon	.	+	.		40	4.2936525236731e-11	3.07995940958067e-10
ENSG00000135336.32	ENSG00000135336	chr6	dexseq_prepare_annotation2.py	exon	.	+	.	ORC3	18	4.33157519317359e-11	3.10556079184802e-10
ENSG00000130810.ENSG00000243207.ENSG00000244165.27	ENSG00000130810+ENSG00000243207+ENSG00000244165	chr19	dexseq_prepare_annotation2.py	exon	.	+	.		15	4.37289372715868e-11	3.13300303044189e-10
ENSG00000114784.10	ENSG00000114784	chr3	dexseq_prepare_annotation2.py	exon	.	+	.	EIF1B	8	4.37435608966723e-11	3.13300303044189e-10
ENSG00000104938.29	ENSG00000104938	chr19	dexseq_prepare_annotation2.py	exon	.	+	.	CLEC4M	22	4.40133090208435e-11	3.15070054128107e-10
ENSG00000156042.41	ENSG00000156042	chr10	dexseq_prepare_annotation2.py	exon	.	-	.	TTC18	12	4.44352201119705e-11	3.17926685461624e-10
ENSG00000140575.74	ENSG00000140575	chr15	dexseq_prepare_annotation2.py	exon	.	+	.	IQGAP1	56	4.48710292813679e-11	3.20879766722131e-10
ENSG00000166226.36	ENSG00000166226	chr12	dexseq_prepare_annotation2.py	exon	.	+	.	CCT2	9	4.52238055996746e-11	3.23236337145876e-10
ENSG00000183049.14	ENSG00000183049	chr10	dexseq_prepare_annotation2.py	exon	.	+	.	CAMK1D	10	4.52697063880878e-11	3.23315350343681e-10
ENSG00000249715.75	ENSG00000249715	chr2	dexseq_prepare_annotation2.py	exon	.	+	.	FER1L5	20	4.52813503824495e-11	3.23315350343681e-10
ENSG00000166157.ENSG00000187172.51	ENSG00000166157+ENSG00000187172	chr21	dexseq_prepare_annotation2.py	exon	.	-	.		16	4.645000473555e-11	3.31489541234872e-10
ENSG00000163293.18	ENSG00000163293	chr4	dexseq_prepare_annotation2.py	exon	.	+	.	NIPAL1	14	4.7430560139037e-11	3.3831367229429e-10
ENSG00000160972.31	ENSG00000160972	chr8	dexseq_prepare_annotation2.py	exon	.	+	.	PPP1R16A	12	4.81186628669294e-11	3.43045864590529e-10
ENSG00000174839.23	ENSG00000174839	chr3	dexseq_prepare_annotation2.py	exon	.	-	.	DENND6A	20	4.89885438111214e-11	3.49068471244307e-10
ENSG00000102316.39	ENSG00000102316	chrX	dexseq_prepare_annotation2.py	exon	.	+	.	MAGED2	5	5.01119884074585e-11	3.56890756149175e-10
ENSG00000123815.51	ENSG00000123815	chr19	dexseq_prepare_annotation2.py	exon	.	-	.	ADCK4	38	5.04926977839459e-11	3.59418082639152e-10
ENSG00000159708.33	ENSG00000159708	chr16	dexseq_prepare_annotation2.py	exon	.	+	.	LRRC36	9	5.10314510813627e-11	3.6306723943257e-10
ENSG00000164151.11	ENSG00000164151	chr5	dexseq_prepare_annotation2.py	exon	.	+	.	KIAA0947	11	5.14827348412188e-11	3.66090674287583e-10
ENSG00000151065.17	ENSG00000151065	chr12	dexseq_prepare_annotation2.py	exon	.	-	.	DCP1B	12	5.30834102213897e-11	3.77280098502457e-10
ENSG00000251165.ENSG00000168412.ENSG00000272297.11	ENSG00000251165+ENSG00000168412+ENSG00000272297	chr4	dexseq_prepare_annotation2.py	exon	.	-	.		9	5.47841328050201e-11	3.8916879631513e-10
ENSG00000085719.47	ENSG00000085719	chr8	dexseq_prepare_annotation2.py	exon	.	+	.	CPNE3	27	5.51505671506524e-11	3.91571842010426e-10
ENSG00000211535.ENSG00000114270.89	ENSG00000211535+ENSG00000114270	chr3	dexseq_prepare_annotation2.py	exon	.	-	.		65	5.55020209837322e-11	3.93866127480985e-10
ENSG00000150991.36	ENSG00000150991	chr12	dexseq_prepare_annotation2.py	exon	.	-	.	UBC	16	5.67953022923014e-11	4.02773083975197e-10
ENSG00000114698.26	ENSG00000114698	chr3	dexseq_prepare_annotation2.py	exon	.	-	.	PLSCR4	22	5.68150687151727e-11	4.02773083975197e-10
ENSG00000175832.31	ENSG00000175832	chr17	dexseq_prepare_annotation2.py	exon	.	-	.	ETV4	26	5.71183710261474e-11	4.04716975345229e-10
ENSG00000015592.19	ENSG00000015592	chr8	dexseq_prepare_annotation2.py	exon	.	-	.	STMN4	12	5.78406147100297e-11	4.09625819756519e-10
ENSG00000137502.36	ENSG00000137502	chr11	dexseq_prepare_annotation2.py	exon	.	-	.	RAB30	18	5.89415291055885e-11	4.17210039862407e-10
ENSG00000243509.ENSG00000026036.ENSG00000258366.53	ENSG00000243509+ENSG00000026036+ENSG00000258366	chr20	dexseq_prepare_annotation2.py	exon	.	+	.		12	5.91055791531038e-11	4.18158443764253e-10
ENSG00000259900.ENSG00000260371.ENSG00000213380.ENSG00000157315.ENSG00000272617.ENSG00000258429.ENSG00000132604.22	ENSG00000259900+ENSG00000260371+ENSG00000213380+ENSG00000157315+ENSG00000272617+ENSG00000258429+ENSG00000132604	chr16	dexseq_prepare_annotation2.py	exon	.	-	.		8	5.93724158149657e-11	4.19720176239072e-10
ENSG00000131504.54	ENSG00000131504	chr5	dexseq_prepare_annotation2.py	exon	.	-	.	DIAPH1	29	5.93866781823635e-11	4.19720176239072e-10
ENSG00000100359.50	ENSG00000100359	chr22	dexseq_prepare_annotation2.py	exon	.	+	.	SGSM3	25	6.27603428001812e-11	4.43338551552931e-10
ENSG00000224914.ENSG00000214562.14	ENSG00000224914+ENSG00000214562	chr10	dexseq_prepare_annotation2.py	exon	.	+	.		15	6.28627856092903e-11	4.43836794436355e-10
ENSG00000119408.27	ENSG00000119408	chr9	dexseq_prepare_annotation2.py	exon	.	+	.	NEK6	21	6.30744393067453e-11	4.45105213758255e-10
ENSG00000272162.ENSG00000153157.ENSG00000137210.82	ENSG00000272162+ENSG00000153157+ENSG00000137210	chr6	dexseq_prepare_annotation2.py	exon	.	+	.		55	6.40835569947018e-11	4.51997055902286e-10
ENSG00000183431.32	ENSG00000183431	chr1	dexseq_prepare_annotation2.py	exon	.	-	.	SF3A3	14	6.48557689501713e-11	4.57211804525055e-10
ENSG00000102103.35	ENSG00000102103	chrX	dexseq_prepare_annotation2.py	exon	.	+	.	PQBP1	13	6.53596695203982e-11	4.60530721053302e-10
ENSG00000174744.17	ENSG00000174744	chr11	dexseq_prepare_annotation2.py	exon	.	-	.	BRMS1	8	6.58052333882378e-11	4.63435438580759e-10
ENSG00000132326.16	ENSG00000132326	chr2	dexseq_prepare_annotation2.py	exon	.	-	.	PER2	7	6.64844257755191e-11	4.67981719692153e-10
ENSG00000026103.33	ENSG00000026103	chr10	dexseq_prepare_annotation2.py	exon	.	+	.	FAS	13	6.69399645990323e-11	4.70949907743014e-10
ENSG00000138834.62	ENSG00000138834	chr16	dexseq_prepare_annotation2.py	exon	.	+	.	MAPK8IP3	21	6.77327445418267e-11	4.76286523676576e-10
ENSG00000249159.ENSG00000245729.11	ENSG00000249159+ENSG00000245729	chr5	dexseq_prepare_annotation2.py	exon	.	-	.		3	6.79273789962e-11	4.77413802151665e-10
ENSG00000137770.38	ENSG00000137770	chr15	dexseq_prepare_annotation2.py	exon	.	+	.	CTDSPL2	27	6.8416730243575e-11	4.80610253009033e-10
ENSG00000121152.11	ENSG00000121152	chr2	dexseq_prepare_annotation2.py	exon	.	+	.	NCAPH	10	6.88311216435171e-11	4.83277168571267e-10
ENSG00000166145.29	ENSG00000166145	chr15	dexseq_prepare_annotation2.py	exon	.	+	.	SPINT1	2	6.95438800632005e-11	4.88035230978333e-10
ENSG00000178127.ENSG00000101745.ENSG00000265257.64	ENSG00000178127+ENSG00000101745+ENSG00000265257	chr18	dexseq_prepare_annotation2.py	exon	.	+	.		33	7.0426490296851e-11	4.93979855541553e-10
ENSG00000151422.36	ENSG00000151422	chr5	dexseq_prepare_annotation2.py	exon	.	+	.	FER	14	7.06653224816384e-11	4.95405227014672e-10
ENSG00000196367.ENSG00000242687.94	ENSG00000196367+ENSG00000242687	chr7	dexseq_prepare_annotation2.py	exon	.	+	.		55	7.08252443359694e-11	4.96276233485641e-10
ENSG00000059122.49	ENSG00000059122	chr16	dexseq_prepare_annotation2.py	exon	.	+	.	FLYWCH1	19	7.28513712353188e-11	5.10216375887236e-10
ENSG00000133056.32	ENSG00000133056	chr1	dexseq_prepare_annotation2.py	exon	.	-	.	PIK3C2B	5	7.30219597045755e-11	5.11153717932028e-10
ENSG00000256121.ENSG00000092421.56	ENSG00000256121+ENSG00000092421	chr5	dexseq_prepare_annotation2.py	exon	.	-	.		12	7.36726149660915e-11	5.15448894146563e-10
ENSG00000167173.15	ENSG00000167173	chr15	dexseq_prepare_annotation2.py	exon	.	+	.	C15orf39	12	7.39991095164035e-11	5.17472908126524e-10
ENSG00000172037.58	ENSG00000172037	chr3	dexseq_prepare_annotation2.py	exon	.	-	.	LAMB2	27	7.43904962228224e-11	5.19948448222732e-10
ENSG00000066427.ENSG00000259634.45	ENSG00000066427+ENSG00000259634	chr14	dexseq_prepare_annotation2.py	exon	.	-	.		9	7.45924949651812e-11	5.21098449257009e-10
ENSG00000185485.42	ENSG00000185485	chr3	dexseq_prepare_annotation2.py	exon	.	-	.	SDHAP1	17	7.50085694331643e-11	5.23742064380463e-10
ENSG00000185420.41	ENSG00000185420	chr1	dexseq_prepare_annotation2.py	exon	.	-	.	SMYD3	13	7.51112894490029e-11	5.24196148994572e-10
ENSG00000258656.ENSG00000126814.12	ENSG00000258656+ENSG00000126814	chr14	dexseq_prepare_annotation2.py	exon	.	-	.		8	7.68135866838394e-11	5.3580751112614e-10
ENSG00000160404.20	ENSG00000160404	chr9	dexseq_prepare_annotation2.py	exon	.	-	.	TOR2A	11	7.79618707991476e-11	5.4354469220318e-10
ENSG00000183292.12	ENSG00000183292	chr2	dexseq_prepare_annotation2.py	exon	.	+	.	AC140481.2	8	7.8942493197545e-11	5.50105780503333e-10
ENSG00000119640.13	ENSG00000119640	chr14	dexseq_prepare_annotation2.py	exon	.	-	.	ACYP1	8	8.02729137819015e-11	5.59096623831982e-10
ENSG00000160460.61	ENSG00000160460	chr19	dexseq_prepare_annotation2.py	exon	.	+	.	SPTBN4	23	8.12780306942431e-11	5.65813878341455e-10
ENSG00000272333.ENSG00000105663.6	ENSG00000272333+ENSG00000105663	chr19	dexseq_prepare_annotation2.py	exon	.	+	.		5	8.41084320045674e-11	5.85224702727127e-10
[truncated: 3,424 more rows]
