# Supplementary material for: The transcriptomic response of cells to a drug combination is more than the sum of the responses to the monotherapies
Source: eLife. 2020 Sep 18;9:e52707. doi: 10.7554/eLife.52707 (PMC7546737; doi:10.7554/eLife.52707)
Supplement: Source data 9. [file elife-52707-data9.zip]

Archive with 38 entries (35 files):
- Supplementary Item 14 Transcription Factor Activity/
- Supplementary Item 14 Transcription Factor Activity/MCF7_aracne_TM_regulators_fishers_mins_3_2nonsensical.csv
- Supplementary Item 14 Transcription Factor Activity/MCF7_aracne_M_regulators_fishers_mins_3_2concordant.csv
- Supplementary Item 14 Transcription Factor Activity/MCF7_aracne_T_Fishers_shadowed_TFs.csv
- __MACOSX/
- __MACOSX/Supplementary Item 14 Transcription Factor Activity/
- __MACOSX/Supplementary Item 14 Transcription Factor Activity/._MCF7_aracne_T_Fishers_shadowed_TFs.csv
- Supplementary Item 14 Transcription Factor Activity/MCF7_aracne_MW_regulators_fishers_mins_3_2nonsensical.csv
- Supplementary Item 14 Transcription Factor Activity/MCF7_aracne_T_regulators_fishers_mins_3_2discordant.csv
- Supplementary Item 14 Transcription Factor Activity/MCF7_aracne_TW_Fishers_shadowed_TFs.csv
- Supplementary Item 14 Transcription Factor Activity/MCF7_aracne_W_regulators_fishers_mins_3_2concordant.csv
- Supplementary Item 14 Transcription Factor Activity/Icon
- __MACOSX/Supplementary Item 14 Transcription Factor Activity/._Icon
- Supplementary Item 14 Transcription Factor Activity/MCF7_aracne_MW_regulators_fishers_mins_3_2concordant.csv
- Supplementary Item 14 Transcription Factor Activity/MCF7_aracne_M_regulators_fishers_mins_3_2nonsensical.csv
- Supplementary Item 14 Transcription Factor Activity/MCF7_aracne_W_regulators_fishers_mins_3_2unique.csv
- Supplementary Item 14 Transcription Factor Activity/MCF7_aracne_T_regulators_fishers_mins_3_2unique.csv
- Supplementary Item 14 Transcription Factor Activity/MCF7_aracne_TM_regulators_fishers_mins_3_2unique.csv
- Supplementary Item 14 Transcription Factor Activity/MCF7_aracne_MW_Fishers_shadowed_TFs.csv
- Supplementary Item 14 Transcription Factor Activity/MCF7_aracne_TW_regulators_fishers_mins_3_2unique.csv
- Supplementary Item 14 Transcription Factor Activity/MCF7_aracne_M_Fishers_shadowed_TFs.csv
- Supplementary Item 14 Transcription Factor Activity/MCF7_aracne_M_regulators_fishers_mins_3_2unique.csv
- Supplementary Item 14 Transcription Factor Activity/MCF7_aracne_TM_regulators_fishers_mins_3_2discordant.csv
- Supplementary Item 14 Transcription Factor Activity/MCF7_aracne_TW_regulators_fishers_mins_3_2discordant.csv
- Supplementary Item 14 Transcription Factor Activity/MCF7_aracne_W_regulators_fishers_mins_3_2discordant.csv
- Supplementary Item 14 Transcription Factor Activity/MCF7_aracne_TW_regulators_fishers_mins_3_2nonsensical.csv
- Supplementary Item 14 Transcription Factor Activity/MCF7_aracne_MW_regulators_fishers_mins_3_2discordant.csv
- Supplementary Item 14 Transcription Factor Activity/MCF7_aracne_W_regulators_fishers_mins_3_2nonsensical.csv
- Supplementary Item 14 Transcription Factor Activity/MCF7_aracne_M_regulators_fishers_mins_3_2discordant.csv
- Supplementary Item 14 Transcription Factor Activity/MCF7_aracne_T_regulators_fishers_mins_3_2concordant.csv
- Supplementary Item 14 Transcription Factor Activity/MCF7_aracne_W_Fishers_shadowed_TFs.csv
- Supplementary Item 14 Transcription Factor Activity/MCF7_aracne_MW_regulators_fishers_mins_3_2unique.csv
- Supplementary Item 14 Transcription Factor Activity/MCF7_aracne_T_regulators_fishers_mins_3_2nonsensical.csv
- Supplementary Item 14 Transcription Factor Activity/MCF7_aracne_TW_regulators_fishers_mins_3_2concordant.csv
- Supplementary Item 14 Transcription Factor Activity/MCF7_aracne_TM_Fishers_shadowed_TFs.csv
- __MACOSX/Supplementary Item 14 Transcription Factor Activity/._MCF7_aracne_TM_Fishers_shadowed_TFs.csv
- Supplementary Item 14 Transcription Factor Activity/MCF7_aracne_TM_regulators_fishers_mins_3_2concordant.csv
- __MACOSX/._Supplementary Item 14 Transcription Factor Activity
