# Supplementary material for: The transcriptomic response of cells to a drug combination is more than the sum of the responses to the monotherapies
Source: eLife. 2020 Sep 18;9:e52707. doi: 10.7554/eLife.52707 (PMC7546737; doi:10.7554/eLife.52707)
Supplement: Source data 9. [file elife-52707-data9.zip › Supplementary Item 14 Transcription Factor Activity/MCF7_aracne_TM_regulators_fishers_mins_3_2nonsensical.csv]

Fisher_FDR	Fisher_p_value	direction	regulation_type	regulator	regulome_size	time	TF_state
0.0184691746322879	0.002493992737388345	up	Transcriptional Activator	TRIM28	155.0	6.0	ON
0.03850998667056232	0.006524910801205697	down	Transcriptional Activator	TRIM28	155.0	6.0	OFF
0.008581571386771228	0.0009143882144700157	up	Transcriptional Activator	BCL3	24.0	6.0	ON
0.04992450982289982	0.009203191634363913	down	Transcriptional Activator	BCL3	24.0	6.0	OFF
0.03034180568426632	0.0047957606091867215	up	Transcriptional Activator	SOX3	79.0	9.0	ON
1.3959089761082102e-06	3.0283149275074815e-08	down	Transcriptional Activator	SOX3	79.0	9.0	OFF
0.01184677476580637	0.0014109131103904574	up	Transcriptional Activator	CERS6	108.0	9.0	ON
0.02402758819459806	0.0035956278673734397	down	Transcriptional Activator	CERS6	108.0	9.0	OFF
0.010532674097709471	0.0011813506957289253	up	Transcriptional Activator	FUBP3	134.0	9.0	ON
0.026049083433951053	0.003948112261904919	down	Transcriptional Activator	FUBP3	134.0	9.0	OFF
0.01964236137338117	0.002727783655896057	up	Transcriptional Activator	HMGB1	98.0	9.0	ON
0.01653208996409104	0.002156783873709634	down	Transcriptional Activator	HMGB1	98.0	9.0	OFF
0.002786347454755931	0.0002249309412266078	up	Transcriptional Activator	MYBL2	155.0	9.0	ON
4.186557513335464e-07	7.290640297721145e-09	down	Transcriptional Activator	MYBL2	155.0	9.0	OFF
0.046702629118118656	0.008339755199664045	up	Transcriptional Activator	SMAD5	102.0	9.0	ON
0.043547599590064684	0.007655764741224845	down	Transcriptional Activator	SMAD5	102.0	9.0	OFF
0.040231986247376325	0.00689318858171991	up	Transcriptional Repressor	ZFAND5	75.0	9.0	OFF
0.0004747034986111882	2.6831676500602882e-05	down	Transcriptional Repressor	ZFAND5	75.0	9.0	ON
0.0180986708720358	0.0024172516439185947	up	Transcriptional Activator	TRIM28	155.0	9.0	ON
0.016895966990250273	0.002226696948390421	down	Transcriptional Activator	TRIM28	155.0	9.0	OFF
0.040231986247376325	0.006893496311135863	up	Transcriptional Activator	TCFL5	75.0	9.0	ON
0.0001774407379560557	8.274981286026214e-06	down	Transcriptional Activator	TCFL5	75.0	9.0	OFF
0.023592742608363963	0.003509664189673978	up	Transcriptional Activator	ZNF580	201.0	12.0	ON
0.02386966678666664	0.0035649502343722897	down	Transcriptional Activator	ZNF580	201.0	12.0	OFF
0.0009289460075062096	5.99098886186856e-05	up	Transcriptional Activator	HMG20B	215.0	12.0	ON
0.008822062178875021	0.0009452209477366092	down	Transcriptional Activator	HMG20B	215.0	12.0	OFF
0.0006538484574772455	3.946635464996951e-05	up	Transcriptional Activator	TAF6	111.0	12.0	ON
0.002886311944396478	0.00023427856691529854	down	Transcriptional Activator	TAF6	111.0	12.0	OFF
0.02029077694460533	0.0028447813012655067	up	Transcriptional Activator	HMGA1	66.0	12.0	ON
3.692652708422705e-05	1.297006116594752e-06	down	Transcriptional Activator	HMGA1	66.0	12.0	OFF
0.017625364637021385	0.00233322787476508	up	Transcriptional Activator	SOX3	79.0	12.0	ON
1.5116943487007056e-07	2.297882495811285e-09	down	Transcriptional Activator	SOX3	79.0	12.0	OFF
0.03007487145367687	0.0047225004761971955	up	Transcriptional Activator	FUBP3	134.0	12.0	ON
0.022272138583181632	0.003240898560067457	down	Transcriptional Activator	FUBP3	134.0	12.0	OFF
0.00853051662825515	0.0009064303383033807	up	Transcriptional Activator	HMGB1	98.0	12.0	ON
0.01220930699167672	0.0014687631636297984	down	Transcriptional Activator	HMGB1	98.0	12.0	OFF
0.00023388349979574325	1.1424946639963255e-05	up	Transcriptional Activator	MYBL2	155.0	12.0	ON
5.525633458990047e-13	1.1416598055764555e-15	down	Transcriptional Activator	MYBL2	155.0	12.0	OFF
0.0011265741094697538	7.481675756514008e-05	up	Transcriptional Activator	ZDHHC24	119.0	12.0	ON
0.007011489105505227	0.0007088060857838078	down	Transcriptional Activator	ZDHHC24	119.0	12.0	OFF
0.0023004510165960906	0.00017993492308086302	up	Transcriptional Activator	ZFAND1	60.0	12.0	ON
0.04992450982289982	0.009220138439454456	down	Transcriptional Activator	ZFAND1	60.0	12.0	OFF
0.015143302819999168	0.00193063213064288	up	Transcriptional Repressor	ZNF292	68.0	12.0	OFF
0.008388482002333743	0.0008888621720300511	down	Transcriptional Repressor	ZNF292	68.0	12.0	ON
0.015143302819999168	0.00193063213064288	up	Transcriptional Activator	ZFYVE21	68.0	12.0	ON
0.00018365716250424053	8.591989450095078e-06	down	Transcriptional Activator	ZFYVE21	68.0	12.0	OFF
1.3690500306146752e-06	2.9498421556927772e-08	up	Transcriptional Activator	TAF10	273.0	12.0	ON
0.011779115509139484	0.0013969504876437265	down	Transcriptional Activator	TAF10	273.0	12.0	OFF
0.04864236465599204	0.008872780802067024	up	Transcriptional Repressor	ZBTB6	58.0	12.0	OFF
0.03046541121775733	0.004819793510247323	down	Transcriptional Repressor	ZBTB6	58.0	12.0	ON
0.011779115509139484	0.0014011167503492359	up	Transcriptional Activator	USF2	73.0	12.0	ON
0.0186290204851845	0.0025238253845040397	down	Transcriptional Activator	USF2	73.0	12.0	OFF
0.023172619501360577	0.003413742884903001	up	Transcriptional Activator	CIZ1	77.0	12.0	ON
0.0019193061702621375	0.00014162530772300307	down	Transcriptional Activator	CIZ1	77.0	12.0	OFF
0.042443152117805256	0.0074413318648100125	up	Transcriptional Activator	SMAD5	102.0	12.0	ON
0.02093776932065089	0.0029721321903668435	down	Transcriptional Activator	SMAD5	102.0	12.0	OFF
0.023172619501360577	0.003414482586876013	up	Transcriptional Activator	CARHSP1	77.0	12.0	ON
0.0006013371203154039	3.576429449337482e-05	down	Transcriptional Activator	CARHSP1	77.0	12.0	OFF
0.030309283368671155	0.00478167413239514	up	Transcriptional Repressor	MLLT10	73.0	12.0	OFF
0.008159212834776025	0.0008453021561411997	down	Transcriptional Repressor	MLLT10	73.0	12.0	ON
0.015257601953572675	0.0019527111226113035	up	Transcriptional Activator	MSRB2	69.0	12.0	ON
0.02232751373453503	0.0032522514840593376	down	Transcriptional Activator	MSRB2	69.0	12.0	OFF
9.306060923301188e-11	4.298655789555828e-13	up	Transcriptional Activator	CREBBP	103.0	12.0	ON
0.0065463629598189275	0.0006482599684236275	down	Transcriptional Activator	CREBBP	103.0	12.0	OFF
0.008618548648840948	0.0009196001583695405	up	Transcriptional Repressor	ZFAND5	75.0	12.0	OFF
5.0888411694676274e-06	1.35932740801895e-07	down	Transcriptional Repressor	ZFAND5	75.0	12.0	ON
1.7339929688802e-12	4.094434401133884e-15	up	Transcriptional Activator	ZC3H11A	60.0	12.0	ON
0.04992450982289982	0.00921568159858453	down	Transcriptional Activator	ZC3H11A	60.0	12.0	OFF
0.00023388349979574325	1.1422570674554147e-05	up	Transcriptional Activator	TRIM28	155.0	12.0	ON
0.00024147884809704316	1.1902883008325325e-05	down	Transcriptional Activator	TRIM28	155.0	12.0	OFF
0.015143302819999168	0.001930905200188796	up	Transcriptional Repressor	RRN3	68.0	12.0	OFF
1.8135913801330777e-06	4.2288582948793733e-08	down	Transcriptional Repressor	RRN3	68.0	12.0	ON
0.0021728345756313137	0.00016674645503664156	up	Transcriptional Activator	AFF1	118.0	12.0	ON
0.004077569956500839	0.00035624578132356806	down	Transcriptional Activator	AFF1	118.0	12.0	OFF
3.6766070521177494e-05	1.285944320176958e-06	up	Transcriptional Activator	HSF2	61.0	12.0	ON
0.03666825804217587	0.0061095725102739895	down	Transcriptional Activator	HSF2	61.0	12.0	OFF
0.006937081059001671	0.0006971889316971867	up	Transcriptional Activator	HMG20B	215.0	24.0	ON
0.009522174202952288	0.0010427174230505604	down	Transcriptional Activator	HMG20B	215.0	24.0	OFF
0.015460956033837632	0.001991944306012433	up	Transcriptional Activator	TAF6	111.0	24.0	ON
0.012592324780350958	0.0015257229404764072	down	Transcriptional Activator	TAF6	111.0	24.0	OFF
0.02340153564285505	0.0034674058124891487	up	Transcriptional Activator	FUBP3	134.0	24.0	ON
0.005472333366420304	0.0005145987728853216	down	Transcriptional Activator	FUBP3	134.0	24.0	OFF
0.0006141553259775768	3.670792606566095e-05	up	Transcriptional Activator	MYBL2	155.0	24.0	ON
1.7597040491753972e-08	1.9736940339039284e-10	down	Transcriptional Activator	MYBL2	155.0	24.0	OFF
1.11795547535275e-06	2.3098253622990705e-08	up	Transcriptional Activator	RFXANK	190.0	24.0	ON
0.011779115509139484	0.0013952286617875574	down	Transcriptional Activator	RFXANK	190.0	24.0	OFF
0.00018715688469681785	8.783336678510638e-06	up	Transcriptional Activator	TAF10	273.0	24.0	ON
0.0008135156419411923	5.115549251248077e-05	down	Transcriptional Activator	TAF10	273.0	24.0	OFF
0.015143302819999168	0.0019210688513835593	up	Transcriptional Activator	SLC2A4RG	67.0	24.0	ON
0.0002454055598908851	1.2168870738390995e-05	down	Transcriptional Activator	SLC2A4RG	67.0	24.0	OFF
0.03279212937202127	0.005236287482368213	up	Transcriptional Activator	SMAD5	102.0	24.0	ON
0.035145137024652884	0.005741686346855186	down	Transcriptional Activator	SMAD5	102.0	24.0	OFF
0.023457842511934453	0.0034826726043397376	up	Transcriptional Activator	CARHSP1	77.0	24.0	ON
0.02434033010381817	0.0036639812139749907	down	Transcriptional Activator	CARHSP1	77.0	24.0	OFF
5.126210702514961e-07	9.229600143253032e-09	up	Transcriptional Activator	CREBBP	103.0	24.0	ON
0.046029989131050365	0.008185675457927345	down	Transcriptional Activator	CREBBP	103.0	24.0	OFF
2.646897465291705e-09	2.265644229440952e-11	up	Transcriptional Activator	ZFAND5	64.0	24.0	ON
0.02776081956196002	0.0042935860243409245	down	Transcriptional Activator	ZFAND5	64.0	24.0	OFF
0.00879416184528747	0.0009409337865751797	up	Transcriptional Repressor	ZFAND5	75.0	24.0	OFF
1.1488131855658678e-05	3.4756006942296766e-07	down	Transcriptional Repressor	ZFAND5	75.0	24.0	ON
1.2436260643540974e-11	4.2212809150153845e-14	up	Transcriptional Activator	ZC3H11A	60.0	24.0	ON
0.0137624167874335	0.0017020226192250992	down	Transcriptional Activator	ZC3H11A	60.0	24.0	OFF
0.03847465300151947	0.006507076791579296	up	Transcriptional Activator	TRIM28	155.0	24.0	ON
0.0014958773315958064	0.00010684838082827192	down	Transcriptional Activator	TRIM28	155.0	24.0	OFF
0.005162691043295278	0.00047839333494898437	up	Transcriptional Activator	AFF1	118.0	24.0	ON
0.02158585012525486	0.0031187348395254584	down	Transcriptional Activator	AFF1	118.0	24.0	OFF
4.170084435031381e-05	1.517454245955949e-06	up	Transcriptional Activator	HSF2	61.0	24.0	ON
0.014145229486017916	0.0017598034912504582	down	Transcriptional Activator	HSF2	61.0	24.0	OFF
