# Supplementary material for: The transcriptomic response of cells to a drug combination is more than the sum of the responses to the monotherapies
Source: eLife. 2020 Sep 18;9:e52707. doi: 10.7554/eLife.52707 (PMC7546737; doi:10.7554/eLife.52707)
Supplement: Source data 9. [file elife-52707-data9.zip › Supplementary Item 14 Transcription Factor Activity/MCF7_aracne_M_regulators_fishers_mins_3_2concordant.csv]

Fisher_FDR	Fisher_p_value	direction	regulation_type	regulator	regulome_size	time	TF_state
7.36380086652537e-11	3.739886677708202e-13	up	Transcriptional Activator	CEBPG	33	12	ON
0.02618146741848916	0.006498413003441356	down	Transcriptional Repressor	CEBPG	13	12	ON
0.012211848451610215	0.002119176196832006	up	Transcriptional Activator	TSC22D1	27	24	ON
0.03400740548263017	0.009464021984010662	down	Transcriptional Repressor	TSC22D1	13	24	ON
0.004504275445318685	0.0005297754511324761	up	Transcriptional Repressor	E2F8	4	24	OFF
5.3196490141550144e-08	9.158649665690124e-10	down	Transcriptional Activator	E2F8	18	24	OFF
