# Supplementary material for: The transcriptomic response of cells to a drug combination is more than the sum of the responses to the monotherapies
Source: eLife. 2020 Sep 18;9:e52707. doi: 10.7554/eLife.52707 (PMC7546737; doi:10.7554/eLife.52707)
Supplement: Source data 9. [file elife-52707-data9.zip › Supplementary Item 14 Transcription Factor Activity/MCF7_aracne_T_Fishers_shadowed_TFs.csv]

Fisher_FDR	Fisher_p_value	direction	regulation_type	regulator	regulome_size	time	TF_state
6.860733132277365e-05	3.8008005129108523e-07	up	Transcriptional Activator	HBP1	17.0	12.0	ON
0.01745507017972075	0.0020179271884070227	down	Transcriptional Repressor	HBP1	8.0	12.0	ON
0.025444218790200576	0.003647494947959389	up	Transcriptional Activator	FOXN3	34.0	12.0	ON
0.00782843023812582	0.0006006847307568192	down	Transcriptional Repressor	FOXN3	19.0	12.0	ON
0.004104094140235471	0.00021350778764230773	up	Transcriptional Activator	TSC22D1	27.0	24.0	ON
0.0010617507169177628	3.436880933375417e-05	up	Transcriptional Activator	TSC22D3	19.0	24.0	ON
0.005747443832467196	0.0003681852994076628	down	Transcriptional Repressor	TSC22D3	23.0	24.0	ON
0.03013321387234617	0.005190576724831883	up	Transcriptional Activator	FOXN3	34.0	24.0	ON
0.04098446915995221	0.008244274721192699	down	Transcriptional Repressor	FOXN3	19.0	24.0	ON
0.04483982918261409	0.009298580230387637	up	Transcriptional Activator	CNOT8	85.0	3.0	ON
0.0005535121779860868	1.0878274018223673e-05	up	Transcriptional Activator	KLF10	26.0	3.0	ON
0.0005592082971867068	1.5515605933504004e-05	up	Transcriptional Activator	MYC	27.0	3.0	ON
0.0005592082971867068	1.5492078698869585e-05	down	Transcriptional Repressor	MYBL1	8.0	3.0	ON
0.04177230601799796	0.008451044570115194	down	Transcriptional Activator	PATZ1	161.0	6.0	OFF
0.00015399096139110595	2.457990592410144e-06	up	Transcriptional Activator	TSC22D3	19.0	6.0	ON
0.00011934499175665568	1.520833101019491e-06	up	Transcriptional Activator	DDIT3	17.0	6.0	ON
0.005747443832467196	0.0003783156030314632	up	Transcriptional Activator	CREB3L2	28.0	6.0	ON
0.00011934499175665568	1.520833101019491e-06	up	Transcriptional Activator	HBP1	17.0	6.0	ON
0.0004470472331677909	8.269081769577635e-06	up	Transcriptional Activator	KLF10	26.0	6.0	ON
0.02984536100035328	0.005071986204684314	down	Transcriptional Repressor	ZNF91	42.0	6.0	ON
0.004880038013730887	0.00028772478462459565	down	Transcriptional Repressor	ZNF277	49.0	6.0	ON
0.02955199716562858	0.004851310517363304	up	Transcriptional Repressor	ZNF32	21.0	6.0	OFF
0.010515845635208243	0.0009968778521237877	down	Transcriptional Activator	MECP2	16.0	9.0	OFF
0.01841206380383856	0.002239635722873121	down	Transcriptional Activator	ESR1	86.0	9.0	OFF
0.04648746752143548	0.009834920874477102	up	Transcriptional Activator	CARHSP1	77.0	9.0	ON
0.022017838980277784	0.002850864700336545	down	Transcriptional Activator	TFDP1	27.0	9.0	OFF
0.013408420764448785	0.001404262602840736	down	Transcriptional Activator	PRDM10	73.0	9.0	OFF
0.029158864236160424	0.0045845150706564355	up	Transcriptional Activator	SP100	18.0	9.0	ON
0.00015399096139110595	2.492339259509229e-06	up	Transcriptional Activator	HBP1	17.0	9.0	ON
0.002710825105997777	0.00011908827055250349	up	Transcriptional Activator	MAFF	17.0	9.0	ON
0.005881973360612608	0.0004079981521812213	up	Transcriptional Activator	KLF10	26.0	9.0	ON
0.0006059226983200249	1.7512216714451588e-05	up	Transcriptional Activator	MYC	27.0	9.0	ON
0.02347482002912969	0.0031821838096699785	up	Transcriptional Activator	MXD3	15.0	9.0	ON
0.0062503849858635855	0.00044077859437881945	down	Transcriptional Repressor	ZNF277	49.0	9.0	ON
0.009228699578667407	0.0007738199225099582	up	Transcriptional Repressor	CGGBP1	33.0	9.0	OFF
0.03983753204743844	0.007967506409487688	down	Transcriptional Activator	IRF3	88.0	12.0	OFF
0.04776919620274077	0.010550527545662559	down	Transcriptional Activator	ZBTB24	204.0	12.0	OFF
0.025444218790200576	0.003640985246670719	down	Transcriptional Activator	PURA	35.0	12.0	OFF
0.045530221543456435	0.009579769157120312	down	Transcriptional Activator	CNBP	17.0	12.0	OFF
0.009228699578667407	0.0007552387757108544	down	Transcriptional Activator	TCF3	46.0	12.0	OFF
0.024167181078098014	0.0033526725195049266	down	Transcriptional Activator	CNOT7	34.0	12.0	OFF
0.009442991584653584	0.0008296732490562686	down	Transcriptional Activator	CBFA2T3	81.0	12.0	OFF
0.012351766629010249	0.0012137574144114114	down	Transcriptional Activator	TRPS1	24.0	12.0	OFF
0.01745507017972075	0.0020051641816456246	up	Transcriptional Activator	LITAF	58.0	12.0	ON
0.0005592082971867068	1.282156752458719e-05	up	Transcriptional Activator	CEBPG	33.0	12.0	ON
0.013304389955228096	0.0013688909896130642	down	Transcriptional Activator	PA2G4	25.0	12.0	OFF
6.860733132277365e-05	4.758890033949617e-07	up	Transcriptional Activator	ATF4	32.0	12.0	ON
0.0008179259998361001	2.458505895461111e-05	up	Transcriptional Activator	NFIL3	19.0	12.0	ON
6.882611924800802e-06	1.5913553583354462e-08	up	Transcriptional Activator	TSC22D3	19.0	12.0	ON
0.0005592082971867068	1.531920267256286e-05	up	Transcriptional Activator	DDIT3	17.0	12.0	ON
0.0491252681926828	0.011355503750373258	up	Transcriptional Activator	SP100	18.0	12.0	ON
0.0005592082971867068	1.531920267256286e-05	up	Transcriptional Activator	MAFF	17.0	12.0	ON
0.002098545832015433	8.491225909889035e-05	up	Transcriptional Activator	KLF10	26.0	12.0	ON
0.00026405249545281736	4.578945007852323e-06	up	Transcriptional Activator	MYC	27.0	12.0	ON
0.005881973360612608	0.0004057180179643272	up	Transcriptional Activator	LZTFL1	38.0	12.0	ON
0.00429659510739896	0.0002334566127719665	down	Transcriptional Activator	NR2F2	14.0	12.0	OFF
0.029636218224704806	0.00495278663748456	down	Transcriptional Repressor	MRPL28	39.0	12.0	ON
0.033784192680074834	0.006092871743458583	down	Transcriptional Repressor	ZNF91	42.0	12.0	ON
0.023360276986192	0.0030786954640761714	up	Transcriptional Repressor	CGGBP1	33.0	12.0	OFF
0.0011161065773887722	3.741860201650218e-05	down	Transcriptional Repressor	MYBL1	8.0	12.0	ON
0.030126795915197176	0.00515464253809154	down	Transcriptional Activator	IRF3	88.0	24.0	OFF
0.0397331867793285	0.007790136662152112	down	Transcriptional Activator	MSX1	29.0	24.0	OFF
0.04186505101247673	0.008566605814113736	down	Transcriptional Activator	TAF12	67.0	24.0	OFF
0.029636218224704806	0.004967920974083465	down	Transcriptional Activator	ILF2	74.0	24.0	OFF
0.00945011158265472	0.0008521487901122176	down	Transcriptional Activator	ZBTB24	204.0	24.0	OFF
0.0008957017407934784	2.7958320232860017e-05	up	Transcriptional Activator	MLXIP	58.0	24.0	ON
0.0025626060263777514	0.0001096143618219385	down	Transcriptional Activator	PURA	35.0	24.0	OFF
0.019442933636801787	0.0024500344120362946	down	Transcriptional Activator	NKRF	43.0	24.0	OFF
0.03622825746337604	0.006743062949830685	down	Transcriptional Activator	HNRNPAB	18.0	24.0	OFF
0.002512188210558959	0.00010455349778048846	down	Transcriptional Activator	YBX1	44.0	24.0	OFF
0.006301262816913562	0.00045165120768629006	down	Transcriptional Activator	ATAD2	64.0	24.0	OFF
0.02900423046840875	0.004526671807208302	down	Transcriptional Activator	TFAM	73.0	24.0	OFF
0.004880038013730887	0.0002826754916411781	down	Transcriptional Activator	ZNF473	22.0	24.0	OFF
0.028980813384208794	0.004489513287264715	up	Transcriptional Activator	SUPT6H	75.0	24.0	ON
0.013073252352473877	0.0013002732481871945	up	Transcriptional Activator	LITAF	58.0	24.0	ON
0.001953040742896872	6.999336766451218e-05	down	Transcriptional Activator	ZDHHC6	33.0	24.0	OFF
0.00011934499175665568	1.3719552537126185e-06	down	Transcriptional Activator	TFDP1	27.0	24.0	OFF
0.048071442861668284	0.010948062709536013	up	Transcriptional Activator	ELF3	8.0	24.0	ON
6.860733132277365e-05	4.5991583174546737e-07	down	Transcriptional Activator	THAP11	54.0	24.0	OFF
0.009228699578667407	0.0007895072471923563	down	Transcriptional Activator	ZC3H4	57.0	24.0	OFF
0.009228699578667407	0.0007891662028895085	down	Transcriptional Activator	AATF	46.0	24.0	OFF
7.375553837678116e-07	8.526651835466029e-10	down	Transcriptional Activator	E2F8	18.0	24.0	OFF
0.02133055100070919	0.002712555618587296	down	Transcriptional Activator	ZNF652	23.0	24.0	OFF
0.0027819084661585983	0.00012542708691350903	down	Transcriptional Activator	RNF4	45.0	24.0	OFF
8.005399878333379e-05	6.478358283044353e-07	down	Transcriptional Activator	NFATC1	25.0	24.0	OFF
8.205043445702046e-06	2.845679807757935e-08	up	Transcriptional Activator	HBP1	17.0	24.0	ON
0.011445744893702977	0.0010982622267946206	down	Transcriptional Activator	BRPF1	19.0	24.0	OFF
0.001683986351426908	5.840415091654016e-05	down	Transcriptional Activator	LHX2	41.0	24.0	OFF
0.003385098446202711	0.00015653634433307337	up	Transcriptional Activator	ATF3	14.0	24.0	ON
0.02955199716562858	0.004828290271787564	up	Transcriptional Activator	KLF6	17.0	24.0	ON
0.001994774595815461	7.379512955617893e-05	up	Transcriptional Activator	ZNF76	22.0	24.0	ON
0.00859941313070247	0.0006760232287719863	up	Transcriptional Activator	MXD4	9.0	24.0	ON
0.004104094140235471	0.00020988905482045245	up	Transcriptional Activator	MXD3	15.0	24.0	ON
0.0397331867793285	0.007854768715913497	down	Transcriptional Repressor	EMX1	10.0	24.0	ON
0.01797205249884843	0.0021298150138722802	down	Transcriptional Repressor	ZNF91	42.0	24.0	ON
0.0005592082971867068	1.3397067639234705e-05	down	Transcriptional Repressor	BUD31	43.0	24.0	ON
0.0005592082971867068	1.4939628933535626e-05	down	Transcriptional Repressor	ZNF12	35.0	24.0	ON
0.010052286659985478	0.0009296912517905645	down	Transcriptional Repressor	NFE2L1	11.0	24.0	ON
0.04776919620274077	0.010447609030676808	down	Transcriptional Repressor	TP53	11.0	24.0	ON
0.03736246111037196	0.007040556255480497	up	Transcriptional Repressor	ZNF174	37.0	24.0	OFF
0.013304389955228096	0.0013605812131811054	down	Transcriptional Repressor	ATF4	29.0	24.0	ON
0.00011934499175665568	1.6556530648322174e-06	down	Transcriptional Repressor	ZNF165	21.0	24.0	ON
0.028980813384208794	0.004449020425566581	up	Transcriptional Repressor	CGGBP1	33.0	24.0	OFF
0.02251962499492689	0.002941870086042473	up	Transcriptional Repressor	ZMYND11	68.0	24.0	OFF
0.031113019067362163	0.005431290033724489	down	Transcriptional Repressor	ZNF394	17.0	24.0	ON
0.033650421485934126	0.006029844312508428	up	Transcriptional Repressor	ZDHHC18	6.0	24.0	OFF
0.048071442861668284	0.010945208176018387	up	Transcriptional Repressor	TEAD4	8.0	24.0	OFF
0.027083395208948525	0.003913785434819152	down	Transcriptional Repressor	MYBL1	8.0	24.0	ON
0.003387534311250064	0.00016056521012861578	down	Transcriptional Repressor	CITED2	28.0	24.0	ON
0.048071442861668284	0.010945208176018387	up	Transcriptional Repressor	ELK3	8.0	24.0	OFF
0.0020858980312797528	8.19070764316826e-05	down	Transcriptional Repressor	ZKSCAN1	18.0	24.0	ON
0.005747443832467196	0.00038104901006790983	down	Transcriptional Repressor	SP2	9.0	24.0	ON
0.00782843023812582	0.0006063639606409594	down	Transcriptional Repressor	NR3C1	10.0	24.0	ON
