# Supplementary material for: The transcriptomic response of cells to a drug combination is more than the sum of the responses to the monotherapies
Source: eLife. 2020 Sep 18;9:e52707. doi: 10.7554/eLife.52707 (PMC7546737; doi:10.7554/eLife.52707)
Supplement: Source data 9. [file elife-52707-data9.zip › Supplementary Item 14 Transcription Factor Activity/MCF7_aracne_MW_regulators_fishers_mins_3_2nonsensical.csv]

Fisher_FDR	Fisher_p_value	direction	regulation_type	regulator	regulome_size	time	TF_state
0.00939802345399181	0.0005423971869561715	up	Transcriptional Activator	NKRF	43.0	3.0	ON
0.012567455702197786	0.0008509214798363084	down	Transcriptional Activator	NKRF	43.0	3.0	OFF
6.820037335407423e-10	2.8800833342092153e-13	up	Transcriptional Activator	ZCCHC8	49.0	3.0	ON
0.01781296521894666	0.0013239366041109006	down	Transcriptional Activator	ZCCHC8	49.0	3.0	OFF
0.005106088525803136	0.00023216027503299733	up	Transcriptional Activator	MAFG	27.0	3.0	ON
0.02555305912683188	0.0022948834069423897	down	Transcriptional Activator	MAFG	27.0	3.0	OFF
0.004760661095725725	0.0002117636410823943	up	Transcriptional Activator	HMG20B	215.0	6.0	ON
0.04529320105156708	0.005177094489565381	down	Transcriptional Activator	HMG20B	215.0	6.0	OFF
0.01781296521894666	0.0013232453833664855	up	Transcriptional Activator	ZBTB24	204.0	6.0	ON
1.1583046106032028e-07	3.75014161653627e-10	down	Transcriptional Activator	ZBTB24	204.0	6.0	OFF
1.224721703619724e-05	1.0516332196059004e-07	up	Transcriptional Activator	RFXANK	190.0	6.0	ON
0.022861088235018957	0.0019597976823094803	down	Transcriptional Activator	RFXANK	190.0	6.0	OFF
0.0003496370847190975	6.1425253579611965e-06	up	Transcriptional Activator	TAF10	273.0	6.0	ON
0.00016917871789019618	2.357642605733309e-06	down	Transcriptional Activator	TAF10	273.0	6.0	OFF
0.008597389045546884	0.00048166678492787997	up	Transcriptional Activator	ZNF580	201.0	9.0	ON
0.04164757966333026	0.004571078310383437	down	Transcriptional Activator	ZNF580	201.0	9.0	OFF
0.012340144581734562	0.0008315850997424876	up	Transcriptional Activator	ZBTB24	204.0	9.0	ON
3.628187247170204e-09	3.0643473371369966e-12	down	Transcriptional Activator	ZBTB24	204.0	9.0	OFF
0.00014636757228173662	1.977940165969414e-06	up	Transcriptional Activator	RFXANK	190.0	9.0	ON
0.0027217565851445267	9.233436613454826e-05	down	Transcriptional Activator	RFXANK	190.0	9.0	OFF
5.151631816272653e-05	5.221248462438501e-07	up	Transcriptional Activator	TAF10	273.0	9.0	ON
0.0007992856200632327	1.9060445078048612e-05	down	Transcriptional Activator	TAF10	273.0	9.0	OFF
0.02248137029296856	0.0018921528573556863	up	Transcriptional Activator	HEY1	116.0	9.0	ON
0.019267497816328208	0.0015106976750696528	down	Transcriptional Activator	HEY1	116.0	9.0	OFF
0.022870419277418383	0.001963816970611657	up	Transcriptional Activator	ZNF580	201.0	12.0	ON
0.0044594619121684324	0.0001958547461425325	down	Transcriptional Activator	ZNF580	201.0	12.0	OFF
0.019108807784323317	0.0014928756081502587	up	Transcriptional Activator	ZBTB24	204.0	12.0	ON
2.3785135454639193e-10	6.696265612229501e-14	down	Transcriptional Activator	ZBTB24	204.0	12.0	OFF
0.00017191182508805415	2.444129269973743e-06	up	Transcriptional Activator	RFXANK	190.0	12.0	ON
4.077095122032921e-05	3.90262483527926e-07	down	Transcriptional Activator	RFXANK	190.0	12.0	OFF
0.000397047061407108	7.321673007366432e-06	up	Transcriptional Activator	TAF10	273.0	12.0	ON
4.1958399254077756e-05	4.0753512789011343e-07	down	Transcriptional Activator	TAF10	273.0	12.0	OFF
9.354731057029322e-06	7.374224932342933e-08	up	Transcriptional Activator	ARNTL	64.0	12.0	ON
0.016802431473910844	0.0012251772949726661	down	Transcriptional Activator	ARNTL	64.0	12.0	OFF
0.017756886009332642	0.0013097703081208195	up	Transcriptional Activator	ZNF580	201.0	24.0	ON
0.007267269717497259	0.0003744116999724095	down	Transcriptional Activator	ZNF580	201.0	24.0	OFF
0.04558687482945541	0.005238556652225372	up	Transcriptional Activator	ZBTB24	204.0	24.0	ON
2.0144372079369712e-10	2.835637961622989e-14	down	Transcriptional Activator	ZBTB24	204.0	24.0	OFF
0.0005723852867344927	1.1441259954433834e-05	up	Transcriptional Activator	RFXANK	190.0	24.0	ON
0.000620099370078805	1.3153984941212495e-05	down	Transcriptional Activator	RFXANK	190.0	24.0	OFF
0.011140183215409268	0.000707340361863999	up	Transcriptional Activator	TAF10	273.0	24.0	ON
2.136337386292719e-05	1.8945559591278336e-07	down	Transcriptional Activator	TAF10	273.0	24.0	OFF
2.5016487204735956e-06	1.3733713414762139e-08	up	Transcriptional Activator	ARNTL	64.0	24.0	ON
0.02997545107969907	0.002881930333253725	down	Transcriptional Activator	ARNTL	64.0	24.0	OFF
0.020755448822749187	0.001661795059996	up	Transcriptional Activator	HEY1	116.0	24.0	ON
0.044791655960888715	0.005061312067577366	down	Transcriptional Activator	HEY1	116.0	24.0	OFF
0.004783783352557013	0.00021413895074790684	up	Transcriptional Activator	IRF7	61.0	24.0	ON
0.03831610992090771	0.0041045269777323715	down	Transcriptional Activator	IRF7	61.0	24.0	OFF
1.6747477054051163e-06	8.01540286933755e-09	up	Transcriptional Repressor	ESR1	143.0	24.0	OFF
0.018143473669597548	0.0013689332611070224	down	Transcriptional Repressor	ESR1	143.0	24.0	ON
