# Supplementary material for: The transcriptomic response of cells to a drug combination is more than the sum of the responses to the monotherapies
Source: eLife. 2020 Sep 18;9:e52707. doi: 10.7554/eLife.52707 (PMC7546737; doi:10.7554/eLife.52707)
Supplement: Source data 9. [file elife-52707-data9.zip › Supplementary Item 14 Transcription Factor Activity/MCF7_aracne_TW_Fishers_shadowed_TFs.csv]

Fisher_FDR	Fisher_p_value	direction	regulation_type	regulator	regulome_size	time	TF_state
0.013156247646922026	0.0008208312298160126	up	Transcriptional Repressor	ZNF248	13.0	3.0	OFF
0.03263255149884374	0.0030516798880381004	up	Transcriptional Repressor	ZMYND8	18.0	3.0	OFF
0.00014363815860087248	1.827144652947216e-06	down	Transcriptional Activator	ZMYND8	31.0	3.0	OFF
0.01739384756126969	0.0012229137423997475	up	Transcriptional Activator	ZNF654	16.0	6.0	ON
0.01579265748499058	0.0010637211938099118	down	Transcriptional Repressor	ZNF654	36.0	6.0	ON
0.0061815215824249075	0.00029432518911884435	up	Transcriptional Activator	BUD31	17.0	6.0	ON
0.006692765385287374	0.00033405457175994936	down	Transcriptional Repressor	BUD31	43.0	6.0	ON
0.0016218709476544574	4.3522633775780427e-05	up	Transcriptional Activator	PPARD	98.0	6.0	ON
0.005905589130090753	0.00026861595533352544	up	Transcriptional Activator	BCL6	25.0	6.0	ON
0.03098510621581946	0.0027979305626253184	down	Transcriptional Repressor	BCL6	12.0	6.0	ON
0.01128304755692858	0.0006580998669762756	up	Transcriptional Activator	MSX2	11.0	6.0	ON
0.03641313030956704	0.003503047689783921	down	Transcriptional Repressor	MSX2	8.0	6.0	ON
0.005924256875574966	0.0002726569258742243	up	Transcriptional Activator	FOXN3	34.0	6.0	ON
0.001023558635847614	2.417098080090971e-05	up	Transcriptional Activator	ZMYM5	13.0	6.0	ON
0.0018587805661550094	5.33181145234641e-05	down	Transcriptional Repressor	ZMYM5	13.0	6.0	ON
0.005306676096674609	0.00022290025716442915	down	Transcriptional Activator	ZNF248	25.0	6.0	OFF
0.0012473152253228614	3.096113198507036e-05	down	Transcriptional Activator	CBFA2T3	81.0	6.0	OFF
0.0015611334062621215	4.084543327802411e-05	up	Transcriptional Repressor	XBP1	33.0	6.0	OFF
0.0058526048333202895	0.0002622796208679695	down	Transcriptional Activator	XBP1	42.0	6.0	OFF
0.03252147340653005	0.0030108435060386064	up	Transcriptional Activator	ZNF654	16.0	9.0	ON
0.015009339005689097	0.0009827663269524056	down	Transcriptional Repressor	ZNF654	36.0	9.0	ON
0.0017617307619602345	4.940315701726673e-05	up	Transcriptional Activator	RBL2	200.0	9.0	ON
0.029301629897462125	0.002559340276765905	down	Transcriptional Repressor	RBL2	85.0	9.0	ON
0.04286661313330012	0.004503496321397289	up	Transcriptional Activator	BUD31	17.0	9.0	ON
0.0002574233701811793	3.712395156487092e-06	down	Transcriptional Repressor	BUD31	43.0	9.0	ON
0.0011633044959221393	2.840754303741169e-05	up	Transcriptional Activator	ATF4	32.0	9.0	ON
0.04093784182415077	0.004185869807051071	down	Transcriptional Repressor	ATF4	29.0	9.0	ON
0.014431826940286453	0.0009236524152041644	up	Transcriptional Activator	BCL6	25.0	9.0	ON
0.003557653360705944	0.0001312699146912833	down	Transcriptional Repressor	BCL6	12.0	9.0	ON
0.02999246460081909	0.002655981032676855	up	Transcriptional Activator	AFF4	12.0	9.0	ON
0.02402853215618261	0.0019215088105574718	down	Transcriptional Repressor	AFF4	23.0	9.0	ON
3.984234864064931e-05	3.902443916231585e-07	up	Transcriptional Activator	FOXN3	34.0	9.0	ON
0.0061815215824249075	0.00029185614595994645	down	Transcriptional Repressor	FOXN3	19.0	9.0	ON
0.002367179439121585	7.4321748122159e-05	up	Transcriptional Activator	ZMYM5	13.0	9.0	ON
0.025131222049578152	0.00205015202014538	up	Transcriptional Repressor	CERS2	75.0	9.0	OFF
0.01731575375369994	0.001212200765387575	down	Transcriptional Activator	CERS2	60.0	9.0	OFF
0.005306676096674609	0.00022428592116630912	down	Transcriptional Activator	ZNF248	25.0	9.0	OFF
0.00021900726999820808	3.114040950058528e-06	up	Transcriptional Repressor	ESR1	143.0	9.0	OFF
0.010375983118365146	0.0005861114843461326	down	Transcriptional Activator	ESR1	86.0	9.0	OFF
0.003415556031214045	0.00012328837976713076	up	Transcriptional Repressor	CBFA2T3	62.0	9.0	OFF
0.004900734031341	0.00020121086993027588	down	Transcriptional Activator	CBFA2T3	81.0	9.0	OFF
0.004852296726795479	0.00019842406492109023	up	Transcriptional Repressor	XBP1	33.0	9.0	OFF
0.0016234588787548644	4.400089809586511e-05	down	Transcriptional Activator	XBP1	42.0	9.0	OFF
0.006241251544740754	0.00029895703763215475	down	Transcriptional Activator	ZIC1	40.0	9.0	OFF
0.01625561956046256	0.0011123528747934931	up	Transcriptional Activator	ZNF654	16.0	12.0	ON
0.004482492451718218	0.00017651607634466666	down	Transcriptional Repressor	ZNF654	36.0	12.0	ON
0.0016273208321339367	4.519729132587212e-05	up	Transcriptional Activator	RBL2	200.0	12.0	ON
0.012699531864818508	0.0007667770480569338	down	Transcriptional Repressor	RBL2	85.0	12.0	ON
0.02310628983331719	0.0018136561857628546	up	Transcriptional Activator	BUD31	17.0	12.0	ON
0.00027089765155626487	4.031628589745372e-06	down	Transcriptional Repressor	BUD31	43.0	12.0	ON
0.0364721226291849	0.0035478718510880258	down	Transcriptional Repressor	ZNF281	21.0	12.0	ON
0.009489777388817698	0.0005271391169959114	up	Transcriptional Activator	BCL6	25.0	12.0	ON
0.0018587805661550094	5.337166794004722e-05	down	Transcriptional Repressor	BCL6	12.0	12.0	ON
0.0374903321594825	0.0036921915745418156	up	Transcriptional Activator	HSF2	61.0	12.0	ON
0.01053176451707144	0.0006062158832448206	down	Transcriptional Repressor	HSF2	42.0	12.0	ON
0.004055559639077969	0.000153635854143569	up	Transcriptional Activator	AHR	19.0	12.0	ON
0.037884176770413135	0.0037614773661754624	down	Transcriptional Repressor	AHR	15.0	12.0	ON
0.0016687486057886676	4.657181135167622e-05	up	Transcriptional Activator	IRF7	61.0	12.0	ON
0.0379004984567252	0.003768183195549896	down	Transcriptional Repressor	IRF7	15.0	12.0	ON
0.0005733082736045652	1.0667321065496041e-05	up	Transcriptional Activator	ZNF430	18.0	12.0	ON
0.0005733082736045652	1.0770749099498762e-05	up	Transcriptional Activator	FOXN3	34.0	12.0	ON
0.00033762025334245976	5.345389761761741e-06	down	Transcriptional Repressor	FOXN3	19.0	12.0	ON
8.031163201264389e-05	9.051626310293956e-07	up	Transcriptional Repressor	ESR1	143.0	12.0	OFF
0.02795175251239961	0.002385256218688602	down	Transcriptional Activator	ESR1	86.0	12.0	OFF
0.0008741926026162955	1.9705401481220666e-05	up	Transcriptional Repressor	CBFA2T3	62.0	12.0	OFF
0.011210502915871529	0.0006513011891281863	down	Transcriptional Activator	CBFA2T3	81.0	12.0	OFF
0.004055559639077969	0.00015325236711748053	up	Transcriptional Repressor	XBP1	33.0	12.0	OFF
0.01053176451707144	0.0006054745729757353	down	Transcriptional Activator	XBP1	42.0	12.0	OFF
0.007868446896222361	0.000412715006539641	up	Transcriptional Activator	ZNF654	16.0	24.0	ON
0.00013430351502955696	1.6398255558419001e-06	down	Transcriptional Repressor	ZNF654	36.0	24.0	ON
0.0011559559631236244	2.8072994676690736e-05	up	Transcriptional Activator	RBL2	200.0	24.0	ON
0.0056922447712719326	0.00024898320078285934	down	Transcriptional Repressor	RBL2	85.0	24.0	ON
0.037933605680932514	0.0038008868206161695	up	Transcriptional Activator	BUD31	17.0	24.0	ON
3.662765403197969e-05	3.4799615940821073e-07	down	Transcriptional Repressor	BUD31	43.0	24.0	ON
0.0058899799877251465	0.00026632540666354153	up	Transcriptional Activator	ZNF217	75.0	24.0	ON
0.04753825924740245	0.0052685632816791145	down	Transcriptional Repressor	ZNF217	62.0	24.0	ON
0.0005733082736045652	1.0826426095710525e-05	up	Transcriptional Activator	BCL6	25.0	24.0	ON
0.00899239583325007	0.00048623849735673935	down	Transcriptional Repressor	BCL6	12.0	24.0	ON
0.008506398202449594	0.00045539418794812665	down	Transcriptional Repressor	HBP1	8.0	24.0	ON
0.004777915030373621	0.0001940736386597733	up	Transcriptional Activator	FOXN3	34.0	24.0	ON
0.00014363815860087248	1.830890254539499e-06	down	Transcriptional Repressor	FOXN3	19.0	24.0	ON
0.021115740349043503	0.001620582782725464	up	Transcriptional Repressor	CERS2	75.0	24.0	OFF
0.031433468364217294	0.002860611050846884	down	Transcriptional Activator	CERS2	60.0	24.0	OFF
0.04495530719459545	0.004900334918133554	up	Transcriptional Repressor	NKRF	8.0	24.0	OFF
0.03200546142606918	0.0029458938062905497	up	Transcriptional Repressor	SPDEF	37.0	24.0	OFF
0.02028385418011704	0.0015431296551893685	down	Transcriptional Activator	SPDEF	60.0	24.0	OFF
0.04495530719459545	0.004915150418407075	up	Transcriptional Repressor	ELK3	8.0	24.0	OFF
0.014029031267475369	0.00089368843845794	down	Transcriptional Activator	ELK3	45.0	24.0	OFF
0.00032541530359376673	5.108491952297157e-06	up	Transcriptional Activator	MSX1	29.0	3.0	ON
0.017477625486456826	0.0012380116619922865	up	Transcriptional Activator	ZC3H7A	35.0	3.0	ON
5.2558594807853634e-05	5.64160416560887e-07	up	Transcriptional Activator	ZNF654	16.0	3.0	ON
0.044934199755343456	0.00488341913011853	up	Transcriptional Activator	ZFAND1	60.0	3.0	ON
0.04093784182415077	0.004212977952384764	up	Transcriptional Activator	REL	10.0	3.0	ON
0.0008140099852694527	1.7871266846249408e-05	up	Transcriptional Activator	ZNF263	25.0	3.0	ON
3.2625023989137355e-08	5.252922150404514e-11	up	Transcriptional Activator	ZNF473	22.0	3.0	ON
0.0003627008037547817	5.839808996454289e-06	up	Transcriptional Activator	ZNF12	9.0	3.0	ON
0.0005397001325740487	9.703450659455593e-06	up	Transcriptional Activator	ZNF329	23.0	3.0	ON
0.011630362563774187	0.0006803754297337376	up	Transcriptional Activator	ZCCHC6	69.0	3.0	ON
3.662765403197969e-05	3.26930478558812e-07	up	Transcriptional Activator	ZFAND5	64.0	3.0	ON
0.02402853215618261	0.0019199435066129195	up	Transcriptional Activator	ZNF227	16.0	3.0	ON
1.891923047546462e-05	1.4723136556781807e-07	up	Transcriptional Activator	ZC3H11A	60.0	3.0	ON
0.0033173193385342627	0.00011928640584022305	up	Transcriptional Activator	GABPB1	55.0	3.0	ON
0.006277594929598086	0.00030406705616327774	up	Transcriptional Activator	ZNF274	18.0	3.0	ON
0.0005882290551347709	1.1365219903315042e-05	up	Transcriptional Activator	ATF4	32.0	3.0	ON
0.00906440941590476	0.0004925648481740813	up	Transcriptional Activator	TSC22D2	53.0	3.0	ON
0.006277594929598086	0.00030406705616327774	up	Transcriptional Activator	RLF	18.0	3.0	ON
0.017477625486456826	0.0012380116619922865	up	Transcriptional Activator	ZNF165	35.0	3.0	ON
0.0364721226291849	0.0035411446944692924	up	Transcriptional Activator	ZNF235	3.0	3.0	ON
0.0061205999892393155	0.0002874292226262928	up	Transcriptional Activator	TFAP2C	27.0	3.0	ON
0.00016867246730676162	2.263148628830828e-06	up	Transcriptional Activator	NFIL3	19.0	3.0	ON
0.0040348419315314864	0.00015104265381689052	up	Transcriptional Activator	NFE2L2	34.0	3.0	ON
0.02028385418011704	0.001535611476017775	up	Transcriptional Activator	BCL6	25.0	3.0	ON
0.002770316034832293	9.25995313007117e-05	up	Transcriptional Activator	ZBTB43	8.0	3.0	ON
0.003415556031214045	0.0001237354257920022	up	Transcriptional Activator	FOXJ3	33.0	3.0	ON
3.1254987325887857e-08	4.612972770491969e-11	up	Transcriptional Activator	DDIT3	17.0	3.0	ON
0.004285557461697704	0.00016445316436945436	up	Transcriptional Activator	JUNB	16.0	3.0	ON
0.0008140099852694527	1.7886899569976453e-05	up	Transcriptional Activator	MORC3	25.0	3.0	ON
0.01322871523366227	0.0008306774090103237	up	Transcriptional Activator	KLF4	22.0	3.0	ON
0.017705390483821488	0.0012733247416246234	up	Transcriptional Activator	HSF2	61.0	3.0	ON
1.0405962517521989e-05	7.399919675683153e-08	up	Transcriptional Activator	ZNF140	18.0	3.0	ON
0.0007789222661143622	1.6291209620005775e-05	up	Transcriptional Activator	HBP1	17.0	3.0	ON
0.016287108180744816	0.0011171742037962948	up	Transcriptional Activator	ZFP36	14.0	3.0	ON
2.1845959593359868e-12	2.9311632353897585e-16	up	Transcriptional Activator	MAFF	17.0	3.0	ON
0.017477625486456826	0.0012362908807176886	up	Transcriptional Activator	ZNF335	35.0	3.0	ON
0.000889727129371319	2.017494765379752e-05	up	Transcriptional Activator	FOSL1	11.0	3.0	ON
0.010375983118365146	0.0005845630252217843	up	Transcriptional Activator	ETS2	12.0	3.0	ON
1.285543002642025e-07	3.9671929505925903e-10	up	Transcriptional Activator	JUN	20.0	3.0	ON
0.0015985129351682936	4.225238806227745e-05	up	Transcriptional Activator	FOS	3.0	3.0	ON
1.1939304250874954e-06	5.77552959166577e-09	up	Transcriptional Activator	ATF3	14.0	3.0	ON
0.0007789222661143622	1.630375332266745e-05	up	Transcriptional Activator	KLF6	17.0	3.0	ON
0.006277594929598086	0.00030406705616327774	up	Transcriptional Activator	ZNF430	18.0	3.0	ON
0.018324206477018615	0.0013301215220806485	up	Transcriptional Activator	HIC2	7.0	3.0	ON
4.988731442364042e-08	1.0040382615787014e-10	up	Transcriptional Activator	CEBPB	18.0	3.0	ON
0.005807332167866163	0.00025869237618832234	up	Transcriptional Activator	ZNF79	10.0	3.0	ON
0.0018587805661550094	5.295956487870168e-05	up	Transcriptional Activator	ZMYM5	13.0	3.0	ON
0.007734740891662801	0.0004005961229009186	up	Transcriptional Activator	NR4A3	5.0	3.0	ON
0.0364721226291849	0.0035411446944692924	up	Transcriptional Activator	EGR4	3.0	3.0	ON
0.005705300675706414	0.0002514903500257361	up	Transcriptional Repressor	PRDM10	117.0	3.0	OFF
0.025313287209602364	0.0020717972893945307	up	Transcriptional Repressor	ELK3	8.0	3.0	OFF
0.013156247646922026	0.0008208312298160126	up	Transcriptional Repressor	TCEAL1	13.0	3.0	OFF
0.00016867246730676162	2.23843295482949e-06	down	Transcriptional Activator	ZBTB24	204.0	3.0	OFF
1.1939304250874954e-06	5.927200553902768e-09	down	Transcriptional Activator	GATA3	22.0	3.0	OFF
0.031433468364217294	0.0028679402237579174	down	Transcriptional Activator	TRPS1	24.0	3.0	OFF
0.006107372309517712	0.000285169135074757	down	Transcriptional Activator	ZNF512B	48.0	3.0	OFF
0.031433468364217294	0.0028657491742479484	down	Transcriptional Activator	BCL3	24.0	3.0	OFF
0.026712718765340496	0.002222177060849471	down	Transcriptional Activator	HOXA5	22.0	3.0	OFF
0.026712718765340496	0.0022204684893427284	down	Transcriptional Activator	ZMIZ1	22.0	3.0	OFF
4.531478243478682e-06	2.9184349347507943e-08	down	Transcriptional Activator	ZNF239	27.0	3.0	OFF
0.01538864267490951	0.0010261848127505737	down	Transcriptional Repressor	NPAT	17.0	3.0	ON
0.04495530719459545	0.004915950001824137	up	Transcriptional Activator	ZNHIT1	82.0	6.0	ON
1.891923047546462e-05	1.4644053369591209e-07	up	Transcriptional Activator	MSX1	29.0	6.0	ON
0.004511892514132537	0.00017919229628112586	up	Transcriptional Activator	TAF2	89.0	6.0	ON
0.0008140099852694527	1.791193312547837e-05	up	Transcriptional Activator	MAX	143.0	6.0	ON
0.03364061987249966	0.003173132399083225	up	Transcriptional Activator	ZDHHC24	119.0	6.0	ON
0.00665868430480588	0.00032967321997495904	up	Transcriptional Activator	REL	10.0	6.0	ON
0.015328474959865297	0.001013945814465798	up	Transcriptional Activator	ZMYM2	49.0	6.0	ON
0.019279110364454254	0.0014253038790841663	up	Transcriptional Activator	TSC22D4	40.0	6.0	ON
0.0245954317153793	0.001986642948162933	up	Transcriptional Activator	HIVEP1	13.0	6.0	ON
0.03549554290971503	0.003372095444955507	up	Transcriptional Activator	MAZ	133.0	6.0	ON
0.014629832976549588	0.0009402509051076416	up	Transcriptional Activator	ZNF468	54.0	6.0	ON
0.00040750442636224346	7.097861294268965e-06	up	Transcriptional Activator	ZNF263	25.0	6.0	ON
0.0016273208321339367	4.516314199118657e-05	up	Transcriptional Activator	JUND	29.0	6.0	ON
0.00010609703010258176	1.2384867327149623e-06	up	Transcriptional Activator	ZNF473	22.0	6.0	ON
0.003945637984283012	0.0001471739379619854	up	Transcriptional Activator	ZNF12	9.0	6.0	ON
0.003302776019281738	0.00011818385283602613	up	Transcriptional Activator	ZNF329	23.0	6.0	ON
5.730554639390112e-08	1.307116984699207e-10	up	Transcriptional Activator	ZCCHC8	49.0	6.0	ON
8.453173218153281e-07	3.516011938316808e-09	up	Transcriptional Activator	ZFAND5	64.0	6.0	ON
0.01739384756126969	0.0012229137423997475	up	Transcriptional Activator	ZNF227	16.0	6.0	ON
0.02110768409513245	0.0016161050411518756	up	Transcriptional Activator	ZC3H11A	60.0	6.0	ON
0.00555657501461698	0.0002385756077656559	up	Transcriptional Activator	ZCCHC14	69.0	6.0	ON
7.286072386323744e-07	2.7372873583397927e-09	up	Transcriptional Activator	CEBPG	33.0	6.0	ON
0.008506398202449594	0.0004549405025697461	up	Transcriptional Activator	TRIM28	155.0	6.0	ON
0.0011476502489232972	2.7717301060806848e-05	up	Transcriptional Activator	ATF4	32.0	6.0	ON
0.007655935812123823	0.00039445583682484216	up	Transcriptional Activator	SOX4	26.0	6.0	ON
0.005401491908277711	0.00023046752003653726	up	Transcriptional Activator	TSC22D2	53.0	6.0	ON
0.002550558671422521	8.418588932912118e-05	up	Transcriptional Activator	ZNF165	35.0	6.0	ON
0.005905589130090753	0.00026861595533352544	up	Transcriptional Activator	IRF6	25.0	6.0	ON
0.0016273208321339367	4.516314199118657e-05	up	Transcriptional Activator	GON4L	29.0	6.0	ON
0.0008504314918473809	1.8941584281049934e-05	up	Transcriptional Activator	TSC22D1	27.0	6.0	ON
0.0012792571131645227	3.199613737851422e-05	up	Transcriptional Activator	AFF1	118.0	6.0	ON
3.939389101116431e-05	3.8056623544932644e-07	up	Transcriptional Activator	ARNTL	64.0	6.0	ON
0.005924256875574966	0.0002726569258742243	up	Transcriptional Activator	NFE2L2	34.0	6.0	ON
0.001887538925009188	5.445067340359258e-05	up	Transcriptional Activator	ZBTB43	8.0	6.0	ON
0.0008015212845774471	1.6991864076645193e-05	up	Transcriptional Activator	DLX2	35.0	6.0	ON
0.013401140093248056	0.0008451007438382646	up	Transcriptional Activator	FOXJ3	33.0	6.0	ON
0.0032746684037470697	0.00011599523126113332	up	Transcriptional Activator	TSC22D3	19.0	6.0	ON
2.9209359001654565e-08	3.919141151436276e-11	up	Transcriptional Activator	DDIT3	17.0	6.0	ON
0.004461401327772395	0.0001747925919374131	up	Transcriptional Activator	JUNB	16.0	6.0	ON
0.00040750442636224346	7.1079532305235014e-06	up	Transcriptional Activator	MORC3	25.0	6.0	ON
0.027189125697897755	0.002283696858564873	up	Transcriptional Activator	KLF4	22.0	6.0	ON
0.00019831709598109305	2.6875119675419825e-06	up	Transcriptional Activator	HSF2	61.0	6.0	ON
0.0437638071816136	0.004669762534644166	up	Transcriptional Activator	SNAI2	7.0	6.0	ON
0.003572429224373072	0.000132294440618136	up	Transcriptional Activator	ZNF45	93.0	6.0	ON
8.35953659626587e-07	3.3649013536559256e-09	up	Transcriptional Activator	ZNF140	18.0	6.0	ON
2.5554943530567955e-09	1.0286439097236529e-12	up	Transcriptional Activator	MAFF	17.0	6.0	ON
0.006661236836398279	0.0003315871281770779	up	Transcriptional Activator	LMO4	10.0	6.0	ON
5.920380860541235e-08	1.429851811213501e-10	up	Transcriptional Activator	KLF10	26.0	6.0	ON
0.002029245133222859	5.9899896593187827e-05	up	Transcriptional Activator	FOSL1	11.0	6.0	ON
0.006661236836398279	0.0003315871281770779	up	Transcriptional Activator	SOX9	10.0	6.0	ON
0.0225777282311298	0.00175096295687549	up	Transcriptional Activator	IRF7	61.0	6.0	ON
0.00021900726999820808	3.114822302403066e-06	up	Transcriptional Activator	JUN	20.0	6.0	ON
0.02028385418011704	0.0015412051764286385	up	Transcriptional Activator	FOS	3.0	6.0	ON
3.662765403197969e-05	3.202970380862645e-07	up	Transcriptional Activator	LZTFL1	38.0	6.0	ON
1.0807007870071591e-08	8.700127092503631e-12	up	Transcriptional Activator	ATF3	14.0	6.0	ON
3.130149225949277e-07	1.0499628424625241e-09	up	Transcriptional Activator	KLF6	17.0	6.0	ON
0.00890791246349014	0.00047927987358909786	up	Transcriptional Activator	ZNF430	18.0	6.0	ON
0.0437638071816136	0.0046721116992392685	up	Transcriptional Activator	HIC2	7.0	6.0	ON
0.0437638071816136	0.004669762534644166	up	Transcriptional Activator	BAZ2A	7.0	6.0	ON
8.018245780057815e-06	5.594375158500018e-08	up	Transcriptional Activator	CEBPB	18.0	6.0	ON
0.013155213378845548	0.0008092951536332995	up	Transcriptional Activator	ZNF551	5.0	6.0	ON
0.01703088969665044	0.0011859696434404368	up	Transcriptional Activator	AFF4	12.0	6.0	ON
0.03322691498992548	0.0031296517272142352	up	Transcriptional Activator	ZNF79	10.0	6.0	ON
0.00890791246349014	0.00047927987358909786	up	Transcriptional Activator	ZNF350	18.0	6.0	ON
0.0009062369158990554	2.0670907782482143e-05	up	Transcriptional Activator	NR4A3	5.0	6.0	ON
8.174127643101544e-07	3.1805944136581877e-09	up	Transcriptional Activator	ETV5	13.0	6.0	ON
0.003187074038342539	0.00011203721964923458	up	Transcriptional Activator	KLF11	6.0	6.0	ON
0.01322871523366227	0.0008303048905720324	up	Transcriptional Repressor	CERS2	75.0	6.0	OFF
0.003087467516906187	0.00010687865548930582	up	Transcriptional Repressor	ESR1	143.0	6.0	OFF
0.02244847310965068	0.00173792687297309	up	Transcriptional Repressor	ZNF395	9.0	6.0	OFF
6.431983233428982e-08	1.639711276467874e-10	up	Transcriptional Repressor	PRDM10	117.0	6.0	OFF
0.013155213378845548	0.0008092951536332995	up	Transcriptional Repressor	MYB	5.0	6.0	OFF
5.729639049843886e-05	6.303909862970596e-07	up	Transcriptional Repressor	ZNF32	21.0	6.0	OFF
0.005705300675706414	0.0002518507879119026	up	Transcriptional Repressor	TCEAL1	13.0	6.0	OFF
0.02526183460468012	0.0020641966019388424	down	Transcriptional Activator	ZNF500	39.0	6.0	OFF
0.0319409426615582	0.002931383976989911	down	Transcriptional Activator	TCF7L2	61.0	6.0	OFF
0.004617359420598939	0.000185239563499139	down	Transcriptional Activator	PURA	35.0	6.0	OFF
0.002431938740901521	7.896540658770541e-05	down	Transcriptional Activator	PATZ1	161.0	6.0	OFF
5.250015060931397e-05	5.494447534585389e-07	down	Transcriptional Activator	NKRF	43.0	6.0	OFF
0.00027319703050875685	4.105469933849559e-06	down	Transcriptional Activator	NOTCH2	60.0	6.0	OFF
0.007868446896222361	0.0004127952148695751	down	Transcriptional Activator	ZNF133	38.0	6.0	OFF
0.034832909590375764	0.003304289156097633	down	Transcriptional Activator	ZNF764	48.0	6.0	OFF
0.049895976487984335	0.005603506282093505	down	Transcriptional Activator	ZNF629	25.0	6.0	OFF
0.0291562708660146	0.0025349877259060053	down	Transcriptional Activator	GATA3	22.0	6.0	OFF
0.009316064526270628	0.0005137397719438116	down	Transcriptional Activator	ZC3H14	88.0	6.0	OFF
0.03080852419106111	0.002769927115744383	down	Transcriptional Activator	ZNF207	47.0	6.0	OFF
0.0013569323828498533	3.4956529921799525e-05	down	Transcriptional Activator	VPS72	25.0	6.0	OFF
3.102453666058295e-06	1.8315840776407484e-08	down	Transcriptional Activator	ZMYND8	31.0	6.0	OFF
0.012465808721716579	0.0007509926359923179	down	Transcriptional Activator	ELF4	53.0	6.0	OFF
0.0016273208321339367	4.473409510067294e-05	down	Transcriptional Activator	NOLC1	41.0	6.0	OFF
0.029056779289169988	0.002506844100756246	down	Transcriptional Activator	CEBPD	40.0	6.0	OFF
0.032788899554446686	0.003075196670945691	down	Transcriptional Activator	ATF1	41.0	6.0	OFF
0.031433468364217294	0.002857716799606405	down	Transcriptional Activator	ZNF273	17.0	6.0	OFF
0.009173204096238329	0.0004997076161374966	down	Transcriptional Activator	ZDHHC6	33.0	6.0	OFF
0.008158533149281003	0.00043239240493304665	down	Transcriptional Activator	TFDP1	27.0	6.0	OFF
0.034832909590375764	0.003300821149305523	down	Transcriptional Activator	MEIS1	48.0	6.0	OFF
0.0291562708660146	0.0025349877259060053	down	Transcriptional Activator	SMAD1	22.0	6.0	OFF
0.013915174280963543	0.0008812508064691793	down	Transcriptional Activator	TRIM27	14.0	6.0	OFF
0.005746184254030192	0.00025519750276184	down	Transcriptional Activator	THAP11	54.0	6.0	OFF
0.00014363815860087248	1.8089498537754555e-06	down	Transcriptional Activator	ZC3H4	57.0	6.0	OFF
0.0026537968436677853	8.794952641700562e-05	down	Transcriptional Activator	E2F8	18.0	6.0	OFF
0.009489777388817698	0.0005262459384806159	down	Transcriptional Activator	RNF4	45.0	6.0	OFF
0.03638230561582652	0.003485437570065764	down	Transcriptional Activator	ZFP30	8.0	6.0	OFF
0.0056366894765054855	0.00024504057297568456	down	Transcriptional Activator	HOXB7	36.0	6.0	OFF
0.023802851543100717	0.001887492991006645	down	Transcriptional Activator	HHEX	7.0	6.0	OFF
0.017816808069154	0.0012861187094062596	down	Transcriptional Activator	ZNF83	43.0	6.0	OFF
0.03913145427876236	0.003958824168279461	down	Transcriptional Activator	REXO4	18.0	6.0	OFF
0.011203675057585571	0.0006494012645749317	down	Transcriptional Activator	ZNF85	23.0	6.0	OFF
0.026083918517919896	0.002152369500673653	down	Transcriptional Activator	ZNF318	33.0	6.0	OFF
0.0023800536062499947	7.600332192238005e-05	down	Transcriptional Activator	ZNF239	27.0	6.0	OFF
0.003149973140469676	0.00011031034344057232	down	Transcriptional Repressor	ZNF23	7.0	6.0	ON
0.0008131396126186793	1.745637166496561e-05	down	Transcriptional Repressor	CITED2	28.0	6.0	ON
9.432076093706904e-05	1.0757097383135471e-06	up	Transcriptional Activator	MSX1	29.0	9.0	ON
0.01499659036090071	0.0009798231451977491	up	Transcriptional Activator	HMG20B	215.0	9.0	ON
7.717043900379624e-05	8.594051304595581e-07	up	Transcriptional Activator	MAX	143.0	9.0	ON
0.0016011304588132867	4.253640558768694e-05	up	Transcriptional Activator	SREBF1	67.0	9.0	ON
0.03260598404018535	0.0030230423952459515	up	Transcriptional Activator	FUBP3	134.0	9.0	ON
0.002172347113571219	6.616433580848876e-05	up	Transcriptional Activator	REL	10.0	9.0	ON
0.04612099084897861	0.005074360995057354	up	Transcriptional Activator	ZMYM2	49.0	9.0	ON
0.008942403391874323	0.00048233545733710956	up	Transcriptional Activator	TSC22D4	40.0	9.0	ON
0.04395580055029745	0.004712288291921061	up	Transcriptional Activator	USF2	73.0	9.0	ON
0.0013313314235357911	3.403313780064882e-05	up	Transcriptional Activator	ZNF263	25.0	9.0	ON
0.0058526048333202895	0.0002616707817107555	up	Transcriptional Activator	PPARD	98.0	9.0	ON
0.03578236383219833	0.003413559732281365	up	Transcriptional Activator	JUND	29.0	9.0	ON
0.00037832041918573015	6.294342141289487e-06	up	Transcriptional Activator	ZNF473	22.0	9.0	ON
0.006910808494974111	0.00034771946674027796	up	Transcriptional Activator	ZNF12	9.0	9.0	ON
0.0023800536062499947	7.550738537525854e-05	up	Transcriptional Activator	ZNF329	23.0	9.0	ON
0.01770971160371107	0.0012760116907544405	up	Transcriptional Activator	TBP	39.0	9.0	ON
0.00016867246730676162	2.2443988448762934e-06	up	Transcriptional Activator	ZCCHC8	49.0	9.0	ON
3.662765403197969e-05	3.489284095358324e-07	up	Transcriptional Activator	ZFAND5	64.0	9.0	ON
0.0074991609487658544	0.000385372151264903	up	Transcriptional Activator	ZC3H11A	60.0	9.0	ON
0.0009459745962800242	2.19580846848845e-05	up	Transcriptional Activator	ZCCHC14	69.0	9.0	ON
8.799978885704788e-07	3.778335225312669e-09	up	Transcriptional Activator	CEBPG	33.0	9.0	ON
0.037933605680932514	0.0038103349180269603	up	Transcriptional Activator	MNT	34.0	9.0	ON
0.02188174745310109	0.0016852439337287034	up	Transcriptional Activator	TSC22D2	53.0	9.0	ON
0.002770316034832293	9.292620538146696e-05	up	Transcriptional Activator	ZNF165	35.0	9.0	ON
0.014431826940286453	0.0009236524152041644	up	Transcriptional Activator	IRF6	25.0	9.0	ON
0.013930149977948541	0.0008840682865382609	up	Transcriptional Activator	GON4L	29.0	9.0	ON
0.008158533149281003	0.0004320031892297362	up	Transcriptional Activator	TSC22D1	27.0	9.0	ON
0.0013313314235357911	3.411838211395897e-05	up	Transcriptional Activator	AFF1	118.0	9.0	ON
0.003557653360705944	0.0001309933927743922	up	Transcriptional Activator	ZBTB43	8.0	9.0	ON
0.0027858812371780433	9.382211063084514e-05	up	Transcriptional Activator	DLX2	35.0	9.0	ON
0.013155213378845548	0.0008116981096559901	up	Transcriptional Activator	FOXJ3	33.0	9.0	ON
0.0019565774613007018	5.7229825112512146e-05	up	Transcriptional Activator	TSC22D3	19.0	9.0	ON
0.00012593609622341928	1.5207632711804288e-06	up	Transcriptional Activator	DDIT3	17.0	9.0	ON
0.009262423909909277	0.0005082961732393523	up	Transcriptional Activator	JUNB	16.0	9.0	ON
0.004767496129021588	0.00019190243374566973	up	Transcriptional Activator	MORC3	25.0	9.0	ON
0.018849555301774776	0.001382145313517476	up	Transcriptional Activator	KLF4	22.0	9.0	ON
0.023906900447457458	0.0018989514376619914	up	Transcriptional Activator	ZNF45	93.0	9.0	ON
3.5805797756897854e-05	3.074696171261857e-07	up	Transcriptional Activator	ZNF140	18.0	9.0	ON
0.007399618179511591	0.0003762854273493752	up	Transcriptional Activator	AHR	19.0	9.0	ON
1.0457667031765275e-07	3.086927072304254e-10	up	Transcriptional Activator	MAFF	17.0	9.0	ON
2.9672690145375724e-06	1.7119625335450908e-08	up	Transcriptional Activator	KLF10	26.0	9.0	ON
0.019965410928147898	0.0014990594453396133	up	Transcriptional Activator	FOSL1	11.0	9.0	ON
0.0068363363422910325	0.00034213785800007453	up	Transcriptional Activator	ETS2	12.0	9.0	ON
0.0006907901767685612	1.390237772459699e-05	up	Transcriptional Activator	JUN	20.0	9.0	ON
0.028471850978690826	0.0024362756332268545	up	Transcriptional Activator	FOS	3.0	9.0	ON
0.0006907901767685612	1.3902928554311578e-05	up	Transcriptional Activator	LZTFL1	38.0	9.0	ON
3.5181043140581204e-08	6.136502895848057e-11	up	Transcriptional Activator	ATF3	14.0	9.0	ON
1.5712863248208205e-05	1.1595431083475804e-07	up	Transcriptional Activator	KLF6	17.0	9.0	ON
0.005308832601886449	0.00022508937370134413	up	Transcriptional Activator	ZNF430	18.0	9.0	ON
0.012286599677182392	0.0007336021543467282	up	Transcriptional Activator	HIC2	7.0	9.0	ON
3.6297594445919373e-06	2.1915896284266357e-08	up	Transcriptional Activator	CEBPB	18.0	9.0	ON
0.04289850212951979	0.004525963472938696	up	Transcriptional Activator	ARID4A	17.0	9.0	ON
0.01956415314892696	0.0014647521074870851	up	Transcriptional Activator	NR4A3	5.0	9.0	ON
1.3038209081022586e-07	4.1985377424465606e-10	up	Transcriptional Activator	ETV5	13.0	9.0	ON
0.00551175734143942	0.00023591179282425533	up	Transcriptional Activator	KLF11	6.0	9.0	ON
0.037144632232792935	0.0036531618712783054	up	Transcriptional Repressor	HELZ	86.0	9.0	OFF
1.0457667031765275e-07	3.058076277842121e-10	up	Transcriptional Repressor	PRDM10	117.0	9.0	OFF
0.0010719501911306694	2.5601386558601793e-05	up	Transcriptional Repressor	ZNF32	21.0	9.0	OFF
0.002367179439121585	7.4321748122159e-05	up	Transcriptional Repressor	TCEAL1	13.0	9.0	OFF
0.0301711533371029	0.00268394937105853	down	Transcriptional Activator	ENO1	113.0	9.0	OFF
0.002432279063164028	7.930280589680114e-05	down	Transcriptional Activator	ZFP64	78.0	9.0	OFF
0.017477625486456826	0.0012404734827038961	down	Transcriptional Activator	HMGA1	66.0	9.0	OFF
0.04747711376777308	0.005252115271388335	down	Transcriptional Activator	ZNF124	22.0	9.0	OFF
0.011936603139050813	0.0007062984012238573	down	Transcriptional Activator	PURA	35.0	9.0	OFF
0.015151918316915538	0.000996167982730258	down	Transcriptional Activator	CUX1	119.0	9.0	OFF
0.0009450752977759656	2.181040536930981e-05	down	Transcriptional Activator	PATZ1	161.0	9.0	OFF
0.010375983118365146	0.0005840295183365746	down	Transcriptional Activator	DRAP1	73.0	9.0	OFF
0.006274889785648854	0.0003014102432929412	down	Transcriptional Activator	CEBPZ	40.0	9.0	OFF
0.0007789222661143622	1.613363049479769e-05	down	Transcriptional Activator	NKRF	43.0	9.0	OFF
0.0019361950844787	5.63738539288713e-05	down	Transcriptional Activator	NOTCH2	60.0	9.0	OFF
0.0016234588787548644	4.400089809586511e-05	down	Transcriptional Activator	ZSCAN16	42.0	9.0	OFF
0.020903540738871	0.0015958828230803162	down	Transcriptional Activator	HCFC1	77.0	9.0	OFF
0.0004096294511574569	7.254942647629721e-06	down	Transcriptional Activator	TFAM	73.0	9.0	OFF
0.01700081815896021	0.0011815944997103699	down	Transcriptional Activator	GTF2I	29.0	9.0	OFF
0.017705390483821488	0.0012712655514771744	down	Transcriptional Activator	GATA3	22.0	9.0	OFF
0.007498050942888812	0.0003835885870810322	down	Transcriptional Activator	ZC3H14	88.0	9.0	OFF
0.027468786474297808	0.002325614419063722	down	Transcriptional Activator	RFX5	31.0	9.0	OFF
0.0004067451794226498	6.9524974411483395e-06	down	Transcriptional Activator	VPS72	25.0	9.0	OFF
2.017027165327327e-05	1.5967342379486422e-07	down	Transcriptional Activator	ZMYND8	31.0	9.0	OFF
0.00522766165408312	0.00021773402854076085	down	Transcriptional Activator	ELF4	53.0	9.0	OFF
0.03691625226740927	0.0036059347444886564	down	Transcriptional Activator	ZNF451	21.0	9.0	OFF
0.0012028661817675707	2.9696414523713e-05	down	Transcriptional Activator	NOLC1	41.0	9.0	OFF
0.0012028661817675707	2.9696414523713e-05	down	Transcriptional Activator	ATF1	41.0	9.0	OFF
0.032354036024498316	0.0029910010493599017	down	Transcriptional Activator	ZNF273	17.0	9.0	OFF
0.006875315518864504	0.0003450111369992385	down	Transcriptional Activator	ZDHHC6	33.0	9.0	OFF
0.0008140099852694527	1.7588702062159566e-05	down	Transcriptional Activator	TOP2A	33.0	9.0	OFF
0.04465794498611167	0.0048414892726121326	down	Transcriptional Activator	MEIS1	48.0	9.0	OFF
0.036815537750715686	0.0035911573788770038	down	Transcriptional Activator	TRIM27	14.0	9.0	OFF
0.0002574233701811793	3.730272907495957e-06	down	Transcriptional Activator	ZC3H4	57.0	9.0	OFF
0.005921495027685986	0.00027013394732500136	down	Transcriptional Activator	ZMYM4	36.0	9.0	OFF
0.00021900726999820808	3.0761021771136725e-06	down	Transcriptional Activator	AATF	46.0	9.0	OFF
0.013155213378845548	0.0008058336556784259	down	Transcriptional Activator	THOC1	28.0	9.0	OFF
0.014728499423465085	0.0009563545228794248	down	Transcriptional Activator	E2F8	18.0	9.0	OFF
0.03190236018526617	0.0029192821208039077	down	Transcriptional Activator	ZNF706	38.0	9.0	OFF
0.04093784182415077	0.0042116164351202745	down	Transcriptional Activator	RNF4	45.0	9.0	OFF
0.020055267746921245	0.0015095941508148155	down	Transcriptional Activator	ZNF544	26.0	9.0	OFF
0.015371736214634753	0.0010209324334152963	down	Transcriptional Activator	GRHL2	25.0	9.0	OFF
0.00027950585447917073	4.237778284737191e-06	down	Transcriptional Activator	ZCCHC2	16.0	9.0	OFF
0.005924256875574966	0.00027226554065796707	down	Transcriptional Activator	HOXB7	36.0	9.0	OFF
0.0229999401851066	0.0017960506088463754	down	Transcriptional Activator	HHEX	7.0	9.0	OFF
0.0004067451794226498	6.9524974411483395e-06	down	Transcriptional Activator	FUBP1	25.0	9.0	OFF
0.030115695799465318	0.002674975260867575	down	Transcriptional Activator	IRF7	61.0	9.0	OFF
0.016304508215853084	0.0011222611988102283	down	Transcriptional Activator	ZGPAT	12.0	9.0	OFF
0.010279986655735523	0.0005751716671731804	down	Transcriptional Activator	ZXDC	42.0	9.0	OFF
0.017705390483821488	0.0012712655514771744	down	Transcriptional Activator	ZMIZ1	22.0	9.0	OFF
2.495046719895588e-05	2.0421018370271148e-07	down	Transcriptional Activator	ZNF85	23.0	9.0	OFF
0.015929882473513925	0.0010772387986919387	down	Transcriptional Activator	ZNF189	15.0	9.0	OFF
5.198927936790864e-05	5.371225696134395e-07	down	Transcriptional Activator	ZNF239	27.0	9.0	OFF
0.017705390483821488	0.0012712655514771744	down	Transcriptional Activator	ZNF200	22.0	9.0	OFF
0.0023254203692888806	7.238662628136597e-05	down	Transcriptional Activator	ZNF302	26.0	9.0	OFF
0.0018242372512767406	5.1400754430177864e-05	down	Transcriptional Activator	ZNF33B	11.0	9.0	OFF
0.010407686200507749	0.0005934880766423981	down	Transcriptional Repressor	CC2D1A	6.0	9.0	ON
0.013155213378845548	0.0008119412524176777	down	Transcriptional Repressor	ZC3H3	21.0	9.0	ON
0.015328646407332272	0.0010160138635746867	down	Transcriptional Repressor	UBN1	25.0	9.0	ON
0.014728499423465085	0.0009563545228794248	down	Transcriptional Repressor	SUPT6H	18.0	9.0	ON
0.0229999401851066	0.0017960506088463754	down	Transcriptional Repressor	ZNF23	7.0	9.0	ON
1.891923047546462e-05	1.4415095784597025e-07	down	Transcriptional Repressor	CITED2	28.0	9.0	ON
0.04093784182415077	0.0042091053741786285	down	Transcriptional Repressor	LMO4	29.0	9.0	ON
0.010407686200507749	0.0005934880766423981	down	Transcriptional Repressor	ZNF592	6.0	9.0	ON
0.0254396658366586	0.0020889675958721404	down	Transcriptional Repressor	BAZ2A	13.0	9.0	ON
0.015169987720121481	0.0009999428376409472	down	Transcriptional Repressor	PRDM4	9.0	9.0	ON
0.002305761714239737	7.146531007505425e-05	down	Transcriptional Repressor	HEY1	31.0	12.0	ON
0.04352091243172087	0.004618950990673717	up	Transcriptional Activator	ZNF580	201.0	12.0	ON
0.0003038493481279766	4.647635272586788e-06	up	Transcriptional Activator	MSX1	29.0	12.0	ON
0.002536799247995388	8.305098839539443e-05	up	Transcriptional Activator	HMG20B	215.0	12.0	ON
0.00037832041918573015	6.21927482951878e-06	up	Transcriptional Activator	MAX	143.0	12.0	ON
0.0056922447712719326	0.0002487914707406039	up	Transcriptional Activator	SREBF1	67.0	12.0	ON
0.038735932712841176	0.003903218229886451	up	Transcriptional Activator	ZDHHC24	119.0	12.0	ON
0.0037769284908120695	0.0001403742374822143	up	Transcriptional Activator	REL	10.0	12.0	ON
0.02020059717222256	0.0015232437422231413	up	Transcriptional Activator	TSC22D4	40.0	12.0	ON
0.044578083606627635	0.00482685005642674	up	Transcriptional Activator	USF2	73.0	12.0	ON
0.0008416664421801492	1.8633431230340085e-05	up	Transcriptional Activator	ZNF263	25.0	12.0	ON
0.010407686200507749	0.0005900744794765031	up	Transcriptional Activator	JUND	29.0	12.0	ON
0.000907823352949015	2.082890022196184e-05	up	Transcriptional Activator	ZNF473	22.0	12.0	ON
0.01128304755692858	0.0006585436317273492	up	Transcriptional Activator	ZNF12	9.0	12.0	ON
0.005222661371880699	0.00021610800270194244	up	Transcriptional Activator	ZNF329	23.0	12.0	ON
0.0166001033245112	0.0011492893218097114	up	Transcriptional Activator	TBP	39.0	12.0	ON
4.49158961278832e-06	2.832479696780505e-08	up	Transcriptional Activator	ZCCHC8	49.0	12.0	ON
0.004285557461697704	0.00016392607820852156	up	Transcriptional Activator	ZC3H11A	60.0	12.0	ON
0.0006909801736666661	1.3999464138422995e-05	up	Transcriptional Activator	ZCCHC14	69.0	12.0	ON
4.134610849831613e-06	2.5518864764826803e-08	up	Transcriptional Activator	CEBPG	33.0	12.0	ON
0.002991443546972951	0.00010256422114414564	up	Transcriptional Activator	ATF4	32.0	12.0	ON
0.004385144187386617	0.00016886305940962828	up	Transcriptional Activator	TSC22D2	53.0	12.0	ON
0.006522993673787066	0.00031942328479342587	up	Transcriptional Activator	ZNF165	35.0	12.0	ON
0.009489777388817698	0.0005271391169959114	up	Transcriptional Activator	IRF6	25.0	12.0	ON
0.02725192238572502	0.0022926278459478853	up	Transcriptional Activator	GON4L	29.0	12.0	ON
0.0058899799877251465	0.0002658530006653709	up	Transcriptional Activator	TSC22D1	27.0	12.0	ON
0.004055559639077969	0.00015381522140333985	up	Transcriptional Activator	NFIL3	19.0	12.0	ON
0.0006446707311548362	1.2715228428788527e-05	up	Transcriptional Activator	AFF1	118.0	12.0	ON
0.005737004560474572	0.0002540200597016784	up	Transcriptional Activator	ZNF217	75.0	12.0	ON
0.005306676096674609	0.00022417594606265664	up	Transcriptional Activator	NFE2L2	34.0	12.0	ON
0.0006418191937574589	1.2486754742363015e-05	up	Transcriptional Activator	ZBTB43	8.0	12.0	ON
0.002427700661210711	7.823354302557859e-05	up	Transcriptional Activator	DLX2	35.0	12.0	ON
0.010751346592268259	0.000620297737109265	up	Transcriptional Activator	FOXJ3	33.0	12.0	ON
0.004055559639077969	0.0001539948179067577	up	Transcriptional Activator	TSC22D3	19.0	12.0	ON
0.00031199142015493484	4.81403640383973e-06	up	Transcriptional Activator	DDIT3	17.0	12.0	ON
0.004387514588510386	0.00017026901799057143	up	Transcriptional Activator	JUNB	16.0	12.0	ON
0.0002025353681847921	2.799026287808076e-06	up	Transcriptional Activator	MORC3	25.0	12.0	ON
0.033160284392833146	0.003118926520780361	up	Transcriptional Activator	KLF4	22.0	12.0	ON
9.439474886039683e-05	1.089218891989015e-06	up	Transcriptional Activator	ZNF140	18.0	12.0	ON
0.02730201345709188	0.002300505092050677	up	Transcriptional Activator	ZFP36	14.0	12.0	ON
4.1370114191427933e-07	1.443208062494467e-09	up	Transcriptional Activator	MAFF	17.0	12.0	ON
1.7186674996148137e-06	9.224030589640754e-09	up	Transcriptional Activator	KLF10	26.0	12.0	ON
0.030764111023931312	0.0027521364012072736	up	Transcriptional Activator	FOSL1	11.0	12.0	ON
0.0023800536062499947	7.579421475789128e-05	up	Transcriptional Activator	ETS2	12.0	12.0	ON
0.00034284510734406066	5.474113481006738e-06	up	Transcriptional Activator	JUN	20.0	12.0	ON
0.035956996160353166	0.0034350437764888585	up	Transcriptional Activator	FOS	3.0	12.0	ON
0.00066674193303733	1.3240011550989513e-05	up	Transcriptional Activator	LZTFL1	38.0	12.0	ON
9.888390514313756e-08	2.653532943596874e-10	up	Transcriptional Activator	ATF3	14.0	12.0	ON
4.214177963960081e-05	4.18420997360856e-07	up	Transcriptional Activator	KLF6	17.0	12.0	ON
0.017658976959018392	0.0012605092905135901	up	Transcriptional Activator	HIC2	7.0	12.0	ON
1.186773630007493e-06	5.5732023413742454e-09	up	Transcriptional Activator	CEBPB	18.0	12.0	ON
0.002427700661210711	7.850206082809357e-05	up	Transcriptional Activator	ZNF551	5.0	12.0	ON
0.004387514588510386	0.00017072041200429517	up	Transcriptional Activator	ZMYM5	13.0	12.0	ON
0.027189125697897755	0.002281430845139964	up	Transcriptional Activator	NR4A3	5.0	12.0	ON
4.475098970516035e-07	1.6211951187968996e-09	up	Transcriptional Activator	ETV5	13.0	12.0	ON
0.007868446896222361	0.0004116074195684379	up	Transcriptional Activator	KLF11	6.0	12.0	ON
0.0277801577428134	0.002359431081604841	up	Transcriptional Repressor	TCF7L2	80.0	12.0	OFF
0.0166001033245112	0.0011451487253322813	up	Transcriptional Repressor	HELZ	86.0	12.0	OFF
2.2518904051366957e-06	1.2690110964140771e-08	up	Transcriptional Repressor	PRDM10	117.0	12.0	OFF
0.03197904721923936	0.002939171789236409	up	Transcriptional Repressor	ELK3	8.0	12.0	OFF
0.0023800536062499947	7.575953159139103e-05	up	Transcriptional Repressor	ZNF32	21.0	12.0	OFF
0.004387514588510386	0.00017072041200429517	up	Transcriptional Repressor	TCEAL1	13.0	12.0	OFF
0.01911925190934538	0.0014057896211352836	up	Transcriptional Repressor	YEATS4	20.0	12.0	OFF
0.017658976959018392	0.0012597013621513428	up	Transcriptional Repressor	ZFP36L2	7.0	12.0	OFF
0.02451980744877921	0.0019771034074815945	down	Transcriptional Activator	ZNF500	39.0	12.0	OFF
0.008158533149281003	0.00043035197215359464	down	Transcriptional Activator	CTBP1	35.0	12.0	OFF
0.01918167045227625	0.0014132573041277727	down	Transcriptional Activator	MNX1	72.0	12.0	OFF
0.04137025152096573	0.004296333647823357	down	Transcriptional Activator	TBL1XR1	45.0	12.0	OFF
0.013296869954342065	0.0008367411792011845	down	Transcriptional Activator	ZFP64	78.0	12.0	OFF
0.030822085458285273	0.00277907438990577	down	Transcriptional Activator	CERS2	60.0	12.0	OFF
0.01579265748499058	0.0010635499051933918	down	Transcriptional Activator	UBP1	68.0	12.0	OFF
0.02402853215618261	0.0019120727115064238	down	Transcriptional Activator	PURA	35.0	12.0	OFF
2.8765132902419928e-05	2.431508617808206e-07	down	Transcriptional Activator	PATZ1	161.0	12.0	OFF
0.04007488544648265	0.004074051636311183	down	Transcriptional Activator	CEBPZ	40.0	12.0	OFF
0.0021205676506910816	6.40182103053124e-05	down	Transcriptional Activator	NKRF	43.0	12.0	OFF
0.0030948446915541787	0.00010796452700980632	down	Transcriptional Activator	NOTCH2	60.0	12.0	OFF
0.00634707701567977	0.00030869971637551713	down	Transcriptional Activator	ZNF248	25.0	12.0	OFF
0.00585510827330219	0.00026317741467278056	down	Transcriptional Activator	SPDEF	60.0	12.0	OFF
0.006068761450588689	0.000282552022454619	down	Transcriptional Activator	TFAM	73.0	12.0	OFF
0.00906440941590476	0.0004923855556377739	down	Transcriptional Activator	GTF2I	29.0	12.0	OFF
0.005571308139935156	0.00023995571084384608	down	Transcriptional Activator	ZC3H14	88.0	12.0	OFF
0.002305761714239737	7.146531007505425e-05	down	Transcriptional Activator	RFX5	31.0	12.0	OFF
0.0020977080220149344	6.276518031790292e-05	down	Transcriptional Activator	VPS72	25.0	12.0	OFF
0.0002025353681847921	2.784604272807004e-06	down	Transcriptional Activator	ZMYND8	31.0	12.0	OFF
0.002991443546972951	0.00010275185133839737	down	Transcriptional Activator	NOLC1	41.0	12.0	OFF
0.00038601516633883216	6.474157492600836e-06	down	Transcriptional Activator	ATF1	41.0	12.0	OFF
0.004599071965205689	0.00018388882941517443	down	Transcriptional Activator	TOP2A	33.0	12.0	OFF
0.014728499423465085	0.0009557005376622821	down	Transcriptional Activator	ZIC1	40.0	12.0	OFF
0.014728499423465085	0.0009564730606409637	down	Transcriptional Activator	THAP11	54.0	12.0	OFF
5.636988161404167e-05	6.126338938330035e-07	down	Transcriptional Activator	ZC3H4	57.0	12.0	OFF
0.015124236709486668	0.0009923187643819911	down	Transcriptional Activator	ZMYM4	36.0	12.0	OFF
0.00027089765155626487	4.034568539211782e-06	down	Transcriptional Activator	AATF	46.0	12.0	OFF
0.01731575375369994	0.0012127765274964936	down	Transcriptional Activator	THOC1	28.0	12.0	OFF
0.037850207456817615	0.0037377905123061545	down	Transcriptional Activator	E2F8	18.0	12.0	OFF
0.010809378400350443	0.0006250962150209367	down	Transcriptional Activator	ZNF706	38.0	12.0	OFF
0.009191413119314193	0.0005019327974722762	down	Transcriptional Activator	RNF4	45.0	12.0	OFF
0.024672453481279943	0.002000355234841328	down	Transcriptional Activator	ZNF544	26.0	12.0	OFF
0.0011437111624144894	2.746871032767927e-05	down	Transcriptional Activator	ZCCHC2	16.0	12.0	OFF
0.004482492451718218	0.00017682178730781643	down	Transcriptional Activator	HOXB7	36.0	12.0	OFF
0.0061815215824249075	0.00029443716111107515	down	Transcriptional Activator	CLOCK	22.0	12.0	OFF
0.04132277283468145	0.004284156693905034	down	Transcriptional Activator	HHEX	7.0	12.0	OFF
0.0005733082736045652	1.0981990769570045e-05	down	Transcriptional Activator	FUBP1	25.0	12.0	OFF
0.02999246460081909	0.002649049208766564	down	Transcriptional Activator	ZXDC	42.0	12.0	OFF
0.01866363811190233	0.0013647769718216519	down	Transcriptional Activator	ZMIZ1	22.0	12.0	OFF
0.000806604183073787	1.7207844506739855e-05	down	Transcriptional Activator	ZNF85	23.0	12.0	OFF
0.037884176770413135	0.0037614773661754624	down	Transcriptional Activator	ZNF189	15.0	12.0	OFF
0.0004067451794226498	6.985560575083748e-06	down	Transcriptional Activator	ZNF239	27.0	12.0	OFF
0.0007789222661143622	1.627882833460255e-05	down	Transcriptional Activator	ZNF33B	11.0	12.0	OFF
0.01956415314892696	0.0014622803935292787	down	Transcriptional Repressor	CC2D1A	6.0	12.0	ON
0.01322871523366227	0.0008296070664731782	down	Transcriptional Repressor	ZC3H3	21.0	12.0	ON
0.03638230561582652	0.003484321629980676	down	Transcriptional Repressor	ZNF148	12.0	12.0	ON
0.04445687108701585	0.004796872816086113	down	Transcriptional Repressor	UBN1	25.0	12.0	ON
0.037850207456817615	0.0037377905123061545	down	Transcriptional Repressor	SUPT6H	18.0	12.0	ON
0.016254879951088298	0.0011066656066092294	down	Transcriptional Repressor	HBP1	8.0	12.0	ON
1.036717210226606e-06	4.590321741242184e-09	down	Transcriptional Repressor	CITED2	28.0	12.0	ON
0.03080852419106111	0.002773717929988193	down	Transcriptional Repressor	SP2	9.0	12.0	ON
0.016254879951088298	0.0011101212793645438	down	Transcriptional Repressor	NFYA	8.0	12.0	ON
0.03080852419106111	0.002773717929988193	down	Transcriptional Repressor	PRDM4	9.0	12.0	ON
0.029155094398833674	0.0025270617176501482	down	Transcriptional Repressor	ARNTL	34.0	24.0	ON
0.04628831536988351	0.0051051919004487115	down	Transcriptional Repressor	IRF7	15.0	24.0	ON
0.030063252062768882	0.002666283323962194	down	Transcriptional Activator	ESR1	86.0	24.0	OFF
0.0018587805661550094	5.3323563299036685e-05	down	Transcriptional Activator	CBFA2T3	81.0	24.0	OFF
0.004242035508448966	0.0001616447181536973	up	Transcriptional Activator	ZNF580	201.0	24.0	ON
0.0008534417046481498	1.912314030272924e-05	up	Transcriptional Activator	MSX1	29.0	24.0	ON
0.009697543569735269	0.0005399812936321127	up	Transcriptional Activator	HMG20B	215.0	24.0	ON
0.037933605680932514	0.003814886489518926	up	Transcriptional Activator	TOP2B	57.0	24.0	ON
0.0005733082736045652	1.0545937995759994e-05	up	Transcriptional Activator	RFXANK	190.0	24.0	ON
0.0061815215824249075	0.00029342117608002034	up	Transcriptional Activator	REL	10.0	24.0	ON
0.01956415314892696	0.0014646881016863536	up	Transcriptional Activator	USF2	73.0	24.0	ON
0.0005733082736045652	1.091299101155494e-05	up	Transcriptional Activator	ZNF263	25.0	24.0	ON
0.008064676160419292	0.00042417188446053437	up	Transcriptional Activator	JUND	29.0	24.0	ON
0.0005620209435839161	1.0180172733641307e-05	up	Transcriptional Activator	ZNF473	22.0	24.0	ON
0.003007732984387541	0.00010371493049612208	up	Transcriptional Activator	ZNF12	9.0	24.0	ON
0.029381197127596258	0.002571564897942623	up	Transcriptional Activator	ZNF329	23.0	24.0	ON
0.02506632063406985	0.002038130994800259	up	Transcriptional Activator	ZCCHC6	69.0	24.0	ON
0.002679088585641548	8.914718492407135e-05	up	Transcriptional Activator	TBP	39.0	24.0	ON
1.7413475387557633e-06	9.579397435795826e-09	up	Transcriptional Activator	ZCCHC8	49.0	24.0	ON
0.02310628983331719	0.001812296614938709	up	Transcriptional Activator	SCML1	84.0	24.0	ON
1.266323782404185e-06	6.626409165941662e-09	up	Transcriptional Activator	ZFAND5	64.0	24.0	ON
0.02787762928829832	0.0023714500159373584	up	Transcriptional Activator	ZNF227	16.0	24.0	ON
0.005164471710575465	0.0002127321635779777	up	Transcriptional Activator	ZC3H11A	60.0	24.0	ON
0.0006446707311548362	1.2655374246045915e-05	up	Transcriptional Activator	ZCCHC14	69.0	24.0	ON
2.028499208390927e-05	1.6330330404327873e-07	up	Transcriptional Activator	CEBPG	33.0	24.0	ON
0.006941878393210676	0.00035021417896782684	up	Transcriptional Activator	ATF4	32.0	24.0	ON
0.003445723877217644	0.00012529064413336664	up	Transcriptional Activator	TSC22D2	53.0	24.0	ON
0.00598367475610782	0.00027702495113153053	up	Transcriptional Activator	ZNF10	28.0	24.0	ON
0.0021402132144924912	6.489845518251748e-05	up	Transcriptional Activator	NFIL3	19.0	24.0	ON
0.04495530719459545	0.004915150418407075	up	Transcriptional Activator	ZBTB43	8.0	24.0	ON
0.018400776824413743	0.001338960229512713	up	Transcriptional Activator	VDR	121.0	24.0	ON
0.0023020527436866905	7.042372542071185e-05	up	Transcriptional Activator	DLX2	35.0	24.0	ON
0.007734740891662801	0.0004016295082615732	up	Transcriptional Activator	TSC22D3	19.0	24.0	ON
0.00012415642782589187	1.4826139912121799e-06	up	Transcriptional Activator	DDIT3	17.0	24.0	ON
0.00037832041918573015	6.197974290716293e-06	up	Transcriptional Activator	JUNB	16.0	24.0	ON
0.0021205676506910816	6.401335310338542e-05	up	Transcriptional Activator	MORC3	25.0	24.0	ON
0.040330616766214696	0.004112608176884901	up	Transcriptional Activator	CREB3L2	28.0	24.0	ON
0.022177862490332517	0.001712169684898978	up	Transcriptional Activator	KLF4	22.0	24.0	ON
0.02407015425829768	0.0019330112100403	up	Transcriptional Activator	ZNF45	93.0	24.0	ON
0.0012792571131645227	3.226893026632635e-05	up	Transcriptional Activator	ZNF140	18.0	24.0	ON
0.007734740891662801	0.00040071467497993147	up	Transcriptional Activator	AHR	19.0	24.0	ON
0.0029413243301637322	0.0001002410277554794	up	Transcriptional Activator	ZFP36	14.0	24.0	ON
1.0565716475202727e-08	6.75821424415922e-12	up	Transcriptional Activator	MAFF	17.0	24.0	ON
1.1576615292647864e-06	5.281160874145008e-09	up	Transcriptional Activator	KLF10	26.0	24.0	ON
0.011744304248778814	0.0006911748241777064	up	Transcriptional Activator	FOSL1	11.0	24.0	ON
0.012417546453866965	0.0007448888051377081	up	Transcriptional Activator	ERF	17.0	24.0	ON
0.00016867246730676162	2.231414870316351e-06	up	Transcriptional Activator	JUN	20.0	24.0	ON
0.044578083606627635	0.0048250575398741296	up	Transcriptional Activator	FOS	3.0	24.0	ON
0.011744304248778814	0.0006917683570661344	up	Transcriptional Activator	MSX2	11.0	24.0	ON
1.7345994853465623e-08	1.6291689785892844e-11	up	Transcriptional Activator	ATF3	14.0	24.0	ON
1.266323782404185e-06	6.603391442114991e-09	up	Transcriptional Activator	KLF6	17.0	24.0	ON
0.0297962227768149	0.0026186134333575427	up	Transcriptional Activator	ZFP36L1	13.0	24.0	ON
0.016215379052833063	0.0011005399500045331	up	Transcriptional Activator	MBD1	21.0	24.0	ON
0.0012792571131645227	3.226893026632635e-05	up	Transcriptional Activator	ZNF430	18.0	24.0	ON
0.00027025500262038905	3.95247488066851e-06	up	Transcriptional Activator	HIC2	7.0	24.0	ON
3.662765403197969e-05	3.471975665112105e-07	up	Transcriptional Activator	CEBPB	18.0	24.0	ON
0.012758788392303816	0.0007720667603554303	up	Transcriptional Activator	MAFG	27.0	24.0	ON
0.0364721226291849	0.0035291899069968304	up	Transcriptional Activator	NR4A3	5.0	24.0	ON
0.007498050942888812	0.0003843090648307429	up	Transcriptional Activator	ETV5	13.0	24.0	ON
0.011983850553634807	0.0007123099148343246	up	Transcriptional Activator	KLF11	6.0	24.0	ON
0.011983850553634807	0.0007123099148343246	up	Transcriptional Activator	ZNF266	6.0	24.0	ON
0.037933605680932514	0.0038008868206161695	up	Transcriptional Repressor	HNRNPAB	17.0	24.0	OFF
0.02310628983331719	0.001810587440522482	up	Transcriptional Repressor	NFYC	39.0	24.0	OFF
0.009316064526270628	0.0005134711881564068	up	Transcriptional Repressor	XBP1	33.0	24.0	OFF
0.01499659036090071	0.0009799194291907481	up	Transcriptional Repressor	NFKB1	90.0	24.0	OFF
3.662765403197969e-05	3.3442311642281717e-07	up	Transcriptional Repressor	PRDM10	117.0	24.0	OFF
0.03268944414559265	0.003061482894622793	up	Transcriptional Repressor	RRN3	68.0	24.0	OFF
0.022177862490332517	0.0017140009116371304	up	Transcriptional Repressor	GTF2IRD1	22.0	24.0	OFF
0.005222661371880699	0.00021653057344842827	up	Transcriptional Repressor	ZNF32	21.0	24.0	OFF
0.0015985129351682936	4.220062561022365e-05	up	Transcriptional Repressor	TCEAL1	13.0	24.0	OFF
0.006585301677926026	0.00032427287210503843	down	Transcriptional Activator	CTBP1	35.0	24.0	OFF
0.042474663968726886	0.004456619780429951	down	Transcriptional Activator	PRKDC	88.0	24.0	OFF
1.0565716475202727e-08	7.088230561654857e-12	down	Transcriptional Activator	ZBTB24	204.0	24.0	OFF
0.0229999401851066	0.00179445978481321	down	Transcriptional Activator	SOX3	79.0	24.0	OFF
0.00522766165408312	0.00021884213552581961	down	Transcriptional Activator	UBP1	68.0	24.0	OFF
0.004777915030373621	0.00019391702857428207	down	Transcriptional Activator	APP	106.0	24.0	OFF
0.006215611949471856	0.00029689492204642166	down	Transcriptional Activator	FUBP3	134.0	24.0	OFF
0.015869862994446617	0.00107105072939845	down	Transcriptional Activator	ZNF107	51.0	24.0	OFF
2.8765132902419928e-05	2.4006340596200466e-07	down	Transcriptional Activator	PATZ1	161.0	24.0	OFF
0.0364721226291849	0.003544865843154978	down	Transcriptional Activator	TCF3	46.0	24.0	OFF
0.02028385418011704	0.0015412250258726595	down	Transcriptional Activator	NOTCH2	60.0	24.0	OFF
0.01572264256791508	0.0010547861644918206	down	Transcriptional Activator	ZSCAN16	42.0	24.0	OFF
0.004777915030373621	0.00019424503612011364	down	Transcriptional Activator	HCFC1	77.0	24.0	OFF
0.04497020072216333	0.004929646315578618	down	Transcriptional Activator	MAZ	133.0	24.0	OFF
0.017212750745307332	0.0012009432963316533	down	Transcriptional Activator	PCGF2	57.0	24.0	OFF
0.04289850212951979	0.004529870008846379	down	Transcriptional Activator	SLC2A4RG	67.0	24.0	OFF
0.01572264256791508	0.0010527888636397153	down	Transcriptional Activator	TFAM	73.0	24.0	OFF
0.004488706936831764	0.00017766919983434456	down	Transcriptional Activator	GTF2I	29.0	24.0	OFF
0.01346669248486986	0.0008510414813328464	down	Transcriptional Activator	ZC3H14	88.0	24.0	OFF
0.00037832041918573015	6.252352685942219e-06	down	Transcriptional Activator	ZMYND8	31.0	24.0	OFF
0.008315146966565845	0.00044180842597076015	down	Transcriptional Activator	YBX2	59.0	24.0	OFF
0.04381365397830128	0.0046911707868890935	down	Transcriptional Activator	ZDHHC6	33.0	24.0	OFF
0.017477625486456826	0.0012411001723212928	down	Transcriptional Activator	TFDP1	27.0	24.0	OFF
0.006573256348300958	0.0003227977758591373	down	Transcriptional Activator	ZNF395	35.0	24.0	OFF
0.0437638071816136	0.0046768631531131435	down	Transcriptional Activator	TOP2A	33.0	24.0	OFF
0.019437024909169855	0.00143958644168278	down	Transcriptional Activator	THAP11	54.0	24.0	OFF
0.001913870232866111	5.5467056259101025e-05	down	Transcriptional Activator	ZMYM4	36.0	24.0	OFF
0.00921276550872009	0.0005043349426483021	down	Transcriptional Activator	AATF	46.0	24.0	OFF
0.007289134466312414	0.0003696890954335291	down	Transcriptional Activator	ZCCHC2	16.0	24.0	OFF
0.00044259972492078655	7.898264244527655e-06	down	Transcriptional Activator	HOXB7	36.0	24.0	OFF
0.014476966335193431	0.0009284838196997805	down	Transcriptional Activator	CLOCK	22.0	24.0	OFF
0.0020936792732520683	6.236371912813085e-05	down	Transcriptional Activator	FUBP1	25.0	24.0	OFF
0.0027951075277449877	9.48828934012454e-05	down	Transcriptional Activator	WHSC1	48.0	24.0	OFF
0.02680895648760428	0.0022373770207017125	down	Transcriptional Activator	ZXDC	42.0	24.0	OFF
0.002410525361400511	7.729982039108041e-05	down	Transcriptional Activator	ZNF85	23.0	24.0	OFF
0.04625361122048514	0.005095158300284221	down	Transcriptional Activator	ZNF189	15.0	24.0	OFF
0.005401491908277711	0.00023006004046799	down	Transcriptional Activator	ZNF239	27.0	24.0	OFF
0.0005733082736045652	1.0570345680313488e-05	down	Transcriptional Activator	ZNF33B	11.0	24.0	OFF
0.04747711376777308	0.005255416457589264	down	Transcriptional Repressor	CC2D1A	6.0	24.0	ON
0.0007253562199091634	1.4793257134870902e-05	down	Transcriptional Repressor	ZC3H3	21.0	24.0	ON
0.02866695411512887	0.0024616732367747857	down	Transcriptional Repressor	MNT	26.0	24.0	ON
0.0027951075277449877	9.456178808129104e-05	down	Transcriptional Repressor	ZNF281	21.0	24.0	ON
0.04319150948314933	0.004578195691894267	down	Transcriptional Repressor	ZNF277	49.0	24.0	ON
0.008376684137768995	0.0004462020129738751	down	Transcriptional Repressor	CGGBP1	33.0	24.0	ON
0.015169987720121481	0.0010014268024016862	down	Transcriptional Repressor	GON4L	15.0	24.0	ON
0.0020936792732520683	6.234849223232182e-05	down	Transcriptional Repressor	HSF2	42.0	24.0	ON
5.198927936790864e-05	5.348090801061454e-07	down	Transcriptional Repressor	CITED2	28.0	24.0	ON
0.04747711376777308	0.005255416457589264	down	Transcriptional Repressor	ZNF592	6.0	24.0	ON
0.0007972446268180463	1.6794231371318025e-05	down	Transcriptional Repressor	BRD8	15.0	24.0	ON
0.020903540738871	0.001594462857598395	down	Transcriptional Repressor	PRDM4	9.0	24.0	ON
0.0014363236807981641	3.7194481469749855e-05	down	Transcriptional Repressor	NR3C1	10.0	24.0	ON
0.00012415642782589187	1.4699164649437896e-06	up	Transcriptional Activator	CEBPG	33.0	3.0	ON
0.0010094432675542882	2.3702210092848583e-05	up	Transcriptional Activator	SOX4	26.0	3.0	ON
0.018324206477018615	0.0013291262563146413	up	Transcriptional Activator	SOX4	26.0	9.0	ON
6.693668836780963e-06	4.580398640491465e-08	up	Transcriptional Activator	ZFAND5	64.0	12.0	ON
0.04497020072216333	0.004928991467420518	up	Transcriptional Repressor	ZFAND5	75.0	12.0	OFF
0.004388511449549959	0.0001713480252004613	up	Transcriptional Activator	SOX4	26.0	12.0	ON
0.0030948446915541787	0.0001079120196037756	up	Transcriptional Activator	SOX4	26.0	24.0	ON
0.00522766165408312	0.00021821926401007207	down	Transcriptional Activator	HEY1	116.0	24.0	OFF
0.03190236018526617	0.0029171658481897296	down	Transcriptional Repressor	HEY1	31.0	24.0	ON
