# Supplementary material for: The transcriptomic response of cells to a drug combination is more than the sum of the responses to the monotherapies
Source: eLife. 2020 Sep 18;9:e52707. doi: 10.7554/eLife.52707 (PMC7546737; doi:10.7554/eLife.52707)
Supplement: Source data 9. [file elife-52707-data9.zip › Supplementary Item 14 Transcription Factor Activity/MCF7_aracne_W_regulators_fishers_mins_3_2concordant.csv]

Fisher_FDR	Fisher_p_value	direction	regulation_type	regulator	regulome_size	time	TF_state
0.004452777444166925	0.0002130846246744206	up	Transcriptional Repressor	ZMYND8	18	3	OFF
5.2785206945207815e-06	4.409791724745849e-08	down	Transcriptional Activator	ZMYND8	31	3	OFF
0.007548890133714825	0.0004225360392304872	up	Transcriptional Repressor	IRX5	31	3	OFF
0.01016826778402783	0.0006356937113657053	down	Transcriptional Activator	IRX5	36	3	OFF
0.04542029056155588	0.005664539426706809	up	Transcriptional Repressor	ZFP64	81	6	OFF
0.00629567756525559	0.00032784508624416464	down	Transcriptional Activator	ZFP64	78	6	OFF
0.005138839844024361	0.0002504307916191209	up	Transcriptional Repressor	CERS2	75	6	OFF
0.007272204095862728	0.0003989485399289773	down	Transcriptional Activator	CERS2	60	6	OFF
0.011126934623647644	0.0007219648474825679	up	Transcriptional Activator	ZNF654	16	6	ON
0.01837578551180655	0.0015044502758204193	down	Transcriptional Repressor	ZNF654	36	6	ON
0.003341323003866276	0.00014468831164054743	up	Transcriptional Repressor	ZNF248	13	6	OFF
0.0061276214483204075	0.00031397447688414227	down	Transcriptional Activator	ZNF248	25	6	OFF
0.015291616023790406	0.0011071623965985813	up	Transcriptional Activator	BUD31	17	6	ON
0.021427784453744863	0.0018570085663341836	down	Transcriptional Repressor	BUD31	43	6	ON
0.04567501299677961	0.005734894363679171	up	Transcriptional Repressor	CBFA2T3	62	6	OFF
9.302580841104656e-05	1.3569585608363564e-06	down	Transcriptional Activator	CBFA2T3	81	6	OFF
0.0073006458235835205	0.00040152535509823035	up	Transcriptional Repressor	XBP1	33	6	OFF
0.007272204095862728	0.00039822636999926994	down	Transcriptional Activator	XBP1	42	6	OFF
0.007999641137535941	0.00045556296647900285	up	Transcriptional Repressor	NFKB1	90	6	OFF
0.04463971354698658	0.005509547233968021	down	Transcriptional Activator	NFKB1	36	6	OFF
0.01104079642655618	0.0007029832924013058	up	Transcriptional Activator	BCL6	25	6	ON
0.03208190390350302	0.0034217123907105693	down	Transcriptional Repressor	BCL6	12	6	ON
0.009592628602152646	0.0005756645680211347	up	Transcriptional Repressor	MYB	5	6	OFF
0.03828439485903886	0.004339111308167312	down	Transcriptional Activator	MYB	23	6	OFF
0.015338459739818181	0.001114802316277705	up	Transcriptional Activator	HBP1	17	6	ON
0.03689803156818006	0.004121828173900752	down	Transcriptional Repressor	HBP1	8	6	ON
0.00077598046359168	2.1176854756887955e-05	up	Transcriptional Repressor	ZNF32	21	6	OFF
0.0321401259929492	0.003441347380754377	down	Transcriptional Activator	ZNF32	12	6	OFF
0.044833259684788525	0.005562020938338426	up	Transcriptional Activator	AFF4	12	6	ON
0.03828439485903886	0.004335818071316833	down	Transcriptional Repressor	AFF4	23	6	ON
0.0008312229603153822	2.3494606090785652e-05	up	Transcriptional Activator	FOXN3	34	6	ON
0.016414847857310257	0.001253143817474122	down	Transcriptional Repressor	FOXN3	19	6	ON
0.0005366602641875958	1.2628179427416276e-05	up	Transcriptional Activator	ZMYM5	13	6	ON
0.042566763033657945	0.005156374803575941	down	Transcriptional Repressor	ZMYM5	13	6	ON
4.25093935931716e-05	5.41553379682079e-07	up	Transcriptional Activator	MAX	143	9	ON
0.01536241912274529	0.0011187058202723175	down	Transcriptional Repressor	MAX	46	9	ON
0.017212865283505453	0.0013421337453025696	up	Transcriptional Repressor	CERS2	75	9	OFF
0.0010994527826181072	3.3464633875847024e-05	down	Transcriptional Activator	CERS2	60	9	OFF
0.024195624443875872	0.0022234909681088932	up	Transcriptional Activator	ZNF654	16	9	ON
0.007548635393347284	0.00042147073137458396	down	Transcriptional Repressor	ZNF654	36	9	ON
0.008239179341888673	0.00047571381685646436	up	Transcriptional Activator	RBL2	200	9	ON
0.04173009233499106	0.00497367850720584	down	Transcriptional Repressor	RBL2	85	9	ON
0.03180983191171236	0.0033514717633123105	up	Transcriptional Repressor	ZNF248	13	9	OFF
0.00629567756525559	0.0003278421651792623	down	Transcriptional Activator	ZNF248	25	9	OFF
0.009796898297363866	0.0005906512061763511	up	Transcriptional Activator	BUD31	17	9	ON
0.0009841390517260984	2.8501938562939075e-05	down	Transcriptional Repressor	BUD31	43	9	ON
0.01917734760533706	0.0015977301261776652	up	Transcriptional Repressor	SPDEF	37	9	OFF
0.0202105580184833	0.0017166157264046431	down	Transcriptional Activator	SPDEF	60	9	OFF
0.030697152127315705	0.003160062854987418	up	Transcriptional Activator	ZNF468	54	9	ON
0.030864121967098455	0.003197285817811369	down	Transcriptional Repressor	ZNF468	20	9	ON
0.0006707791316208961	1.728562943316782e-05	up	Transcriptional Repressor	CBFA2T3	62	9	OFF
0.0006665210539324403	1.70760058373112e-05	down	Transcriptional Activator	CBFA2T3	81	9	OFF
0.002863131427584377	0.0001168055567087472	up	Transcriptional Repressor	XBP1	33	9	OFF
0.016576866779162418	0.0012799962402077387	down	Transcriptional Activator	XBP1	42	9	OFF
0.04885648303575312	0.0064148793515337215	up	Transcriptional Activator	ZNF10	28	9	ON
0.030760431295322712	0.0031822612715712573	down	Transcriptional Repressor	ZNF10	20	9	ON
0.0007437057852498798	1.9881858920631706e-05	up	Transcriptional Activator	BCL6	25	9	ON
0.0006227394632482742	1.5434088618517518e-05	down	Transcriptional Repressor	BCL6	12	9	ON
0.0186823190798672	0.0015425529398999235	up	Transcriptional Activator	VDR	121	9	ON
0.024684241991532404	0.0023044499958802885	down	Transcriptional Repressor	VDR	45	9	ON
0.005161136080692111	0.00025295459487658354	up	Transcriptional Activator	AHR	19	9	ON
0.01776464165195887	0.0014073224759392812	down	Transcriptional Repressor	AHR	15	9	ON
0.010624059978871976	0.000671584966639916	up	Transcriptional Activator	IRF7	61	9	ON
0.01776464165195887	0.0014099191736897882	down	Transcriptional Repressor	IRF7	15	9	ON
8.567138843094961e-05	1.1928625512524313e-06	up	Transcriptional Activator	FOXN3	34	9	ON
0.023138745537094375	0.0020683757497653287	down	Transcriptional Repressor	FOXN3	19	9	ON
0.030697152127315705	0.003162892310528212	up	Transcriptional Activator	CBFA2T2	54	9	ON
0.026780432717368203	0.0026571299370182506	down	Transcriptional Repressor	CBFA2T2	10	9	ON
0.001546719785960271	5.082510017914563e-05	up	Transcriptional Activator	ZMYM5	13	9	ON
0.007174714297501727	0.0003887304255551415	down	Transcriptional Repressor	ZMYM5	13	9	ON
0.0003740488110888322	7.81221409959967e-06	up	Transcriptional Activator	MAX	143	12	ON
0.002598914670536265	0.0001024078044781068	down	Transcriptional Repressor	MAX	46	12	ON
0.018074794019963376	0.0014605544910043634	up	Transcriptional Repressor	CERS2	75	12	OFF
0.0028607217649136056	0.00011630893279793552	down	Transcriptional Activator	CERS2	60	12	OFF
0.04155360555931532	0.004916948240826682	up	Transcriptional Activator	ZNF654	16	12	ON
0.026167468410705757	0.0025573991769818373	down	Transcriptional Repressor	ZNF654	36	12	ON
0.0006251009783096543	1.566669118570562e-05	up	Transcriptional Activator	SREBF1	67	12	ON
0.003049451136340748	0.0001282317458872285	down	Transcriptional Repressor	SREBF1	32	12	ON
0.0023117208550689464	8.831083994672849e-05	up	Transcriptional Activator	RBL2	200	12	ON
0.008698963109490115	0.0005075000755884653	down	Transcriptional Repressor	RBL2	85	12	ON
0.018301300283093375	0.001492977366311441	up	Transcriptional Activator	BUD31	17	12	ON
0.0019324383269150145	7.157178988574127e-05	down	Transcriptional Repressor	BUD31	43	12	ON
1.735023158032902e-07	6.281064064168121e-10	up	Transcriptional Repressor	ESR1	143	12	OFF
0.0017932678913480586	6.529239388850581e-05	down	Transcriptional Activator	ESR1	86	12	OFF
0.008058370198463356	0.00046002948779865985	up	Transcriptional Repressor	SPDEF	37	12	OFF
0.0004832341667868332	1.0563598466378836e-05	down	Transcriptional Activator	SPDEF	60	12	OFF
0.01892894211425131	0.0015655516034343187	up	Transcriptional Activator	ZNF468	54	12	ON
0.0251977475814261	0.00239190578719674	down	Transcriptional Repressor	ZNF468	20	12	ON
0.0005268827967872674	1.2178020644205845e-05	up	Transcriptional Repressor	CBFA2T3	62	12	OFF
0.001682899345636793	5.858045619732641e-05	down	Transcriptional Activator	CBFA2T3	81	12	OFF
0.00023854176441172778	4.517081587300888e-06	up	Transcriptional Repressor	XBP1	33	12	OFF
0.02720637967649653	0.0027160922066343657	down	Transcriptional Activator	XBP1	42	12	OFF
0.0005614537444195557	1.3367946295703705e-05	up	Transcriptional Activator	BCL6	25	12	ON
0.00022467655480188072	4.09811037023759e-06	down	Transcriptional Repressor	BCL6	12	12	ON
0.04851982444454294	0.006357164411349889	up	Transcriptional Activator	VDR	121	12	ON
0.039696251291198574	0.004566814304805532	down	Transcriptional Repressor	VDR	45	12	ON
0.02285256093564896	0.0020374355756010982	up	Transcriptional Repressor	MYB	5	12	OFF
0.024684241991532404	0.0022970212448151666	down	Transcriptional Activator	MYB	23	12	OFF
0.011110696479783858	0.0007162701852046682	up	Transcriptional Activator	AHR	19	12	ON
0.011142770398881851	0.0007245731143002138	down	Transcriptional Repressor	AHR	15	12	ON
6.034218956044222e-06	5.12513723640626e-08	up	Transcriptional Activator	LZTFL1	38	12	ON
0.028705271773211583	0.0028897119871946486	down	Transcriptional Repressor	LZTFL1	9	12	ON
0.0017932678913480586	6.525595931059414e-05	up	Transcriptional Activator	ZNF430	18	12	ON
0.018074794019963376	0.0014586622091484148	down	Transcriptional Repressor	ZNF430	22	12	ON
9.218553500465034e-05	1.3220704685991344e-06	up	Transcriptional Activator	FOXN3	34	12	ON
0.00029532298180093064	5.83902303198721e-06	down	Transcriptional Repressor	FOXN3	19	12	ON
0.010364202191778318	0.0006508291824689533	up	Transcriptional Activator	CBFA2T2	54	12	ON
0.046995331732140926	0.00601346558922828	down	Transcriptional Repressor	CBFA2T2	10	12	ON
0.0032216357369913807	0.00013815981718091693	up	Transcriptional Activator	ZMYM5	13	12	ON
0.003449283613441891	0.00015272517252499598	down	Transcriptional Repressor	ZMYM5	13	12	ON
0.015928685291330902	0.0011962617695780052	up	Transcriptional Activator	ZNF654	16	24	ON
0.0002994121281677033	5.961561449175936e-06	down	Transcriptional Repressor	ZNF654	36	24	ON
0.0251977475814261	0.00239276856732562	up	Transcriptional Repressor	TCF7L2	80	24	OFF
0.03999902179236196	0.004633693418441263	down	Transcriptional Activator	TCF7L2	61	24	OFF
0.01776464165195887	0.0014123656896781556	up	Transcriptional Repressor	ZNF248	13	24	OFF
0.033414443272447136	0.0036437401833592674	down	Transcriptional Activator	ZNF248	25	24	OFF
0.0014737291213582765	4.740064425421356e-05	up	Transcriptional Activator	BUD31	17	24	ON
0.00045031911875882463	9.65596550944848e-06	down	Transcriptional Repressor	BUD31	43	24	ON
1.2655634520289374e-06	7.620633568397586e-09	up	Transcriptional Repressor	ESR1	143	24	OFF
0.016576866779162418	0.0012769628199064671	down	Transcriptional Activator	ESR1	86	24	OFF
0.0008312229603153822	2.3482641850392686e-05	up	Transcriptional Repressor	CBFA2T3	62	24	OFF
0.00014486135320615124	2.359896731428529e-06	down	Transcriptional Activator	CBFA2T3	81	24	OFF
0.0012319266880539582	3.8422664734626365e-05	up	Transcriptional Repressor	XBP1	33	24	OFF
0.008088094482076136	0.000463978686524	down	Transcriptional Activator	XBP1	42	24	OFF
0.039696251291198574	0.004570982987722252	up	Transcriptional Activator	ZNF281	19	24	ON
0.0028607217649136056	0.00011528535995614488	down	Transcriptional Repressor	ZNF281	21	24	ON
0.015104268992674369	0.0010788763566195977	up	Transcriptional Repressor	ZMYND11	68	24	OFF
0.020132438161714557	0.001707136569268193	down	Transcriptional Activator	ZMYND11	20	24	OFF
3.395211379262337e-05	4.112829156165738e-07	up	Transcriptional Activator	BCL6	25	24	ON
0.0012759791053173677	3.997428274803783e-05	down	Transcriptional Repressor	BCL6	12	24	ON
0.039696251291198574	0.004570982987722252	up	Transcriptional Activator	AHR	19	24	ON
0.008939930707305647	0.0005229401992465382	down	Transcriptional Repressor	AHR	15	24	ON
0.028849919830347917	0.002912307418128966	up	Transcriptional Activator	FOSL1	11	24	ON
0.0444516031908944	0.0054775367340492275	down	Transcriptional Repressor	FOSL1	5	24	ON
0.04831462979027965	0.0062925265975445534	up	Transcriptional Repressor	CLOCK	45	24	OFF
0.014275640328324459	0.0010117378066161443	down	Transcriptional Activator	CLOCK	22	24	OFF
0.009122099436125821	0.0005385366417317388	up	Transcriptional Activator	IRF7	61	24	ON
0.008939930707305647	0.0005240477343046054	down	Transcriptional Repressor	IRF7	15	24	ON
0.00010047053940248017	1.510835178984664e-06	up	Transcriptional Repressor	ZNF32	21	24	OFF
0.02834717833510372	0.0028418223894840816	down	Transcriptional Activator	ZNF32	12	24	OFF
3.505769390540556e-09	3.905061977767258e-12	up	Transcriptional Activator	ATF3	14	24	ON
0.033414443272447136	0.00365223307837246	down	Transcriptional Repressor	ATF3	7	24	ON
3.847660545990745e-05	4.7178184677166394e-07	up	Transcriptional Activator	KLF6	17	24	ON
0.024684241991532404	0.002300911668643748	down	Transcriptional Repressor	KLF6	9	24	ON
0.0005225248804113741	1.1859030285025614e-05	up	Transcriptional Activator	ZNF430	18	24	ON
0.03689803156818006	0.0041460194201505575	down	Transcriptional Repressor	ZNF430	22	24	ON
0.0016876577732127562	5.898107784411052e-05	up	Transcriptional Activator	FOXN3	34	24	ON
0.004155263655488525	0.00019092690146354962	down	Transcriptional Repressor	FOXN3	19	24	ON
0.01776464165195887	0.0014123656896781556	up	Transcriptional Activator	ZMYM5	13	24	ON
0.0126996498603948	0.0008629113244044362	down	Transcriptional Repressor	ZMYM5	13	24	ON
