# Supplementary material for: The transcriptomic response of cells to a drug combination is more than the sum of the responses to the monotherapies
Source: eLife. 2020 Sep 18;9:e52707. doi: 10.7554/eLife.52707 (PMC7546737; doi:10.7554/eLife.52707)
Supplement: Source data 9. [file elife-52707-data9.zip › Supplementary Item 14 Transcription Factor Activity/MCF7_aracne_MW_regulators_fishers_mins_3_2concordant.csv]

Fisher_FDR	Fisher_p_value	direction	regulation_type	regulator	regulome_size	time	TF_state
0.02209223662670416	0.001831690227073304	down	Transcriptional Activator	ZNF248	25	3	OFF
0.011140183215409268	0.0007071291013446228	up	Transcriptional Repressor	ZNF248	13	3	OFF
0.005224548412218954	0.00023901720635855292	down	Transcriptional Activator	ZMYND8	31	3	OFF
0.005418298447487294	0.00025310333508403893	up	Transcriptional Repressor	ZMYND8	18	3	OFF
0.04558687482945541	0.005242747288241143	down	Transcriptional Activator	IRX5	36	3	OFF
0.03411146648370409	0.0034792340690138622	up	Transcriptional Repressor	IRX5	31	3	OFF
0.03107320304583868	0.0030268379093074844	down	Transcriptional Activator	ZFP64	78	6	OFF
0.038001295102518234	0.004054755305139194	up	Transcriptional Repressor	ZFP64	81	6	OFF
0.0035521765279553775	0.00013900690804780332	up	Transcriptional Activator	ZNF654	16	6	ON
0.010125699594213023	0.0006029238356351506	down	Transcriptional Repressor	ZNF654	36	6	ON
0.0033589886409060104	0.00012766426422362368	down	Transcriptional Activator	ZNF248	25	6	OFF
0.004629359562592088	0.00020527143330750387	up	Transcriptional Repressor	ZNF248	13	6	OFF
0.002261793110865756	7.099941775380963e-05	up	Transcriptional Activator	PPARD	98	6	ON
0.02896198135299988	0.0027673505950626715	down	Transcriptional Repressor	PPARD	30	6	ON
0.035933152728447736	0.003717745953745649	down	Transcriptional Activator	FOXA1	19	6	OFF
0.000620099370078805	1.3172336692473656e-05	up	Transcriptional Repressor	FOXA1	23	6	OFF
0.024612338076556804	0.0021792174338618004	down	Transcriptional Activator	XBP1	42	6	OFF
0.0036402185447502273	0.00014501433673484154	up	Transcriptional Repressor	XBP1	33	6	OFF
0.04604634952115369	0.00532975153466806	down	Transcriptional Activator	ZIC1	40	6	OFF
0.02258404864759452	0.0019181377881779711	up	Transcriptional Repressor	ZIC1	48	6	OFF
0.0012934896253291276	3.459502094771034e-05	up	Transcriptional Activator	BCL6	25	6	ON
0.023397061042955136	0.002018918696414907	down	Transcriptional Repressor	BCL6	12	6	ON
0.009467284803522626	0.0005513146241145281	up	Transcriptional Activator	FOSL1	11	6	ON
0.04558687482945541	0.00524202303788729	down	Transcriptional Repressor	FOSL1	5	6	ON
0.02701755734170317	0.0024986676764497447	down	Transcriptional Activator	HOXB7	36	6	OFF
0.020825496510130704	0.0016768277032368753	up	Transcriptional Repressor	HOXB7	13	6	OFF
0.009467284803522626	0.0005517252123674503	up	Transcriptional Activator	MSX2	11	6	ON
0.028332995086929942	0.00267217155239908	down	Transcriptional Repressor	MSX2	8	6	ON
0.0015254872924574915	4.2088331830189805e-05	up	Transcriptional Activator	FOXN3	34	6	ON
0.035933152728447736	0.003717745953745649	down	Transcriptional Repressor	FOXN3	19	6	ON
0.0007992856200632327	1.9018443523980275e-05	up	Transcriptional Activator	ZMYM5	13	6	ON
0.0012467629770135324	3.316979204047827e-05	down	Transcriptional Repressor	ZMYM5	13	6	ON
0.041038411277490534	0.0044885762334755264	down	Transcriptional Activator	ZFP36L2	9	6	OFF
0.03859705331892874	0.004143398423299089	up	Transcriptional Repressor	ZFP36L2	7	6	OFF
0.04994898028027965	0.005885824696910483	up	Transcriptional Activator	TAF2	89	9	ON
0.04727846419738242	0.005503841482437396	down	Transcriptional Repressor	TAF2	92	9	ON
0.015107555289334988	0.0010610906073432204	down	Transcriptional Activator	CERS2	60	9	OFF
0.017989656842697082	0.0013421337453025696	up	Transcriptional Repressor	CERS2	75	9	OFF
0.024876063832472917	0.0022234909681088932	up	Transcriptional Activator	ZNF654	16	9	ON
0.004193218455358984	0.00017564029419066932	down	Transcriptional Repressor	ZNF654	36	9	ON
0.01591262404096276	0.0011326291526264462	down	Transcriptional Activator	ZNF248	25	9	OFF
0.03320621395616548	0.0033514717633123105	up	Transcriptional Repressor	ZNF248	13	9	OFF
0.03320621395616548	0.0033458953341054037	up	Transcriptional Activator	BUD31	17	9	ON
0.003238169003497961	0.00011532330488245834	down	Transcriptional Repressor	BUD31	43	9	ON
0.011518493746895009	0.0007507126414431853	down	Transcriptional Activator	ESR1	86	9	OFF
0.000133547967327095	1.7483053155151798e-06	up	Transcriptional Repressor	ESR1	143	9	OFF
0.009467284803522626	0.0005515918087203316	down	Transcriptional Activator	CBFA2T3	81	9	OFF
0.0044331367439907395	0.00019282647155027287	up	Transcriptional Repressor	CBFA2T3	62	9	OFF
0.000687823738705976	1.5685169717112627e-05	up	Transcriptional Activator	ATF4	32	9	ON
0.03819367640255197	0.00408065883861725	down	Transcriptional Repressor	ATF4	29	9	ON
0.020992386572075503	0.0017139054352201285	up	Transcriptional Activator	ZNF10	28	9	ON
0.0342939523486916	0.0035095303149632307	down	Transcriptional Repressor	ZNF10	20	9	ON
0.01017739711309428	0.0006102999958021063	up	Transcriptional Activator	BCL6	25	9	ON
0.0014294302822541929	3.8834465720025236e-05	down	Transcriptional Repressor	BCL6	12	9	ON
0.005418298447487294	0.00025295459487658354	up	Transcriptional Activator	AHR	19	9	ON
0.024876063832472917	0.0022213315909908847	down	Transcriptional Repressor	AHR	15	9	ON
0.04394586953221096	0.004917928811670568	up	Transcriptional Activator	LMO4	10	9	ON
0.015466201043129344	0.0010929100399283405	down	Transcriptional Repressor	LMO4	29	9	ON
1.918355587836521e-07	6.959283495314314e-10	up	Transcriptional Activator	KLF10	26	9	ON
0.03984788275312592	0.004307879216554154	down	Transcriptional Repressor	KLF10	6	9	ON
8.576316540255514e-07	3.6217552957160108e-09	up	Transcriptional Activator	KLF6	17	9	ON
0.03684553609298703	0.0038847559872814304	down	Transcriptional Repressor	KLF6	9	9	ON
0.00010334262883045452	1.1928625512524313e-06	up	Transcriptional Activator	FOXN3	34	9	ON
0.00823688521823508	0.00045488252352775596	down	Transcriptional Repressor	FOXN3	19	9	ON
0.0017699093709443656	5.082510017914563e-05	up	Transcriptional Activator	ZMYM5	13	9	ON
0.011595215642423568	0.0007638740034704715	down	Transcriptional Repressor	ZMYM5	13	9	ON
0.0407169447420078	0.004441952727344601	up	Transcriptional Activator	ZNF654	16	12	ON
0.00977881876925375	0.0005767631002698934	down	Transcriptional Repressor	ZNF654	36	12	ON
0.003273346073559961	0.00012256616773183412	up	Transcriptional Activator	RBL2	200	12	ON
0.03402819238486489	0.0034535932868085	down	Transcriptional Repressor	RBL2	85	12	ON
0.03658486965450942	0.003846973202691235	down	Transcriptional Activator	ESR1	86	12	OFF
4.815250730377875e-06	2.9824188082295395e-08	up	Transcriptional Repressor	ESR1	143	12	OFF
0.020895493401964185	0.0016868446626314244	down	Transcriptional Activator	CBFA2T3	81	12	OFF
0.0012102479361243564	3.134651185907681e-05	up	Transcriptional Repressor	CBFA2T3	62	12	OFF
0.003097944170446135	0.00010945720534656247	down	Transcriptional Activator	XBP1	42	12	OFF
0.0007992856200632327	1.9127048903540195e-05	up	Transcriptional Repressor	XBP1	33	12	OFF
0.00696225427886902	0.00034791670453244685	up	Transcriptional Activator	BCL6	25	12	ON
0.0008157498522497433	1.9635870598916964e-05	down	Transcriptional Repressor	BCL6	12	12	ON
0.0009010626095501886	2.2323623209576748e-05	up	Transcriptional Activator	IRF7	61	12	ON
0.0209696579065692	0.0017090979628242634	down	Transcriptional Repressor	IRF7	15	12	ON
0.026390884423566813	0.00242213635193772	down	Transcriptional Activator	ELF1	33	12	OFF
0.017957112922230175	0.0013371780315117909	up	Transcriptional Repressor	ELF1	59	12	OFF
0.03614027080880483	0.00376969885547922	up	Transcriptional Activator	AFF4	12	12	ON
0.0325105374972882	0.003236720234899688	down	Transcriptional Repressor	AFF4	23	12	ON
9.230388306059359e-05	1.026464915792074e-06	up	Transcriptional Activator	FOXN3	34	12	ON
0.008993447944607666	0.0005151757697085687	down	Transcriptional Repressor	FOXN3	19	12	ON
0.003273346073559961	0.000121440059018248	up	Transcriptional Activator	ZMYM5	13	12	ON
0.00855947571706755	0.00047592805577726375	down	Transcriptional Repressor	ZMYM5	13	12	ON
0.030775850707937907	0.002971585125993101	down	Transcriptional Activator	ENO1	113	24	OFF
0.03614027080880483	0.0037622963868793467	up	Transcriptional Repressor	ENO1	47	24	OFF
0.01017739711309428	0.0006101252082107754	up	Transcriptional Activator	RBL2	200	24	ON
0.006971011438446326	0.00035117715627364717	down	Transcriptional Repressor	RBL2	85	24	ON
0.00033331416762302513	5.677226109570108e-06	down	Transcriptional Activator	NKRF	43	24	OFF
0.031780401528772005	0.003114347773961773	up	Transcriptional Repressor	NKRF	8	24	OFF
0.011140183215409268	0.0007020003689140463	down	Transcriptional Activator	ZNF248	25	24	OFF
0.01874580143402171	0.0014354892990016625	up	Transcriptional Repressor	ZNF248	13	24	OFF
0.00696225427886902	0.0003452504845304125	up	Transcriptional Activator	BUD31	17	24	ON
0.002649380749792768	8.87602221918185e-05	down	Transcriptional Repressor	BUD31	43	24	ON
0.0023090467925070603	7.280778174571811e-05	down	Transcriptional Activator	CBFA2T3	81	24	OFF
0.00014479910039330257	1.936361843660437e-06	up	Transcriptional Repressor	CBFA2T3	62	24	OFF
0.02582295104158121	0.0023336619606834376	down	Transcriptional Activator	XBP1	42	24	OFF
0.011140183215409268	0.0007069817153791858	up	Transcriptional Repressor	XBP1	33	24	OFF
0.010835738530621246	0.0006680818519724247	up	Transcriptional Activator	GON4L	29	24	ON
0.026356677285481637	0.0024115766097357913	down	Transcriptional Repressor	GON4L	15	24	ON
0.003273346073559961	0.00012133427412394243	up	Transcriptional Activator	BCL6	25	24	ON
0.006411833370181371	0.00031327866764932483	down	Transcriptional Repressor	BCL6	12	24	ON
0.02369649359610404	0.0020547635212837963	up	Transcriptional Activator	VDR	121	24	ON
0.04999363570494213	0.005925484412100405	down	Transcriptional Repressor	VDR	45	24	ON
0.02248137029296856	0.00189313299776035	up	Transcriptional Activator	HSF2	61	24	ON
0.0002273109013568495	3.51973524060437e-06	down	Transcriptional Repressor	HSF2	42	24	ON
0.011120529512941702	0.0006912060712876178	down	Transcriptional Activator	ELK3	45	24	OFF
0.005717960803855748	0.0002720538783366052	up	Transcriptional Repressor	ELK3	8	24	OFF
0.007150377957661841	0.00036706394143315023	up	Transcriptional Activator	FOSL1	11	24	ON
0.043395787161847416	0.00483126695060181	down	Transcriptional Repressor	FOSL1	5	24	ON
4.502707715892339e-07	1.7113331690469194e-09	up	Transcriptional Activator	KLF6	17	24	ON
0.02258404864759452	0.0019252349350037399	down	Transcriptional Repressor	KLF6	9	24	ON
0.0006006222034654449	1.217477439456983e-05	up	Transcriptional Activator	ZNF430	18	24	ON
0.0325105374972882	0.0032312854743626173	down	Transcriptional Repressor	ZNF430	22	24	ON
0.0001717231801192257	2.417274494921533e-06	up	Transcriptional Activator	FOXN3	34	24	ON
0.0035596406675469506	0.00014048882449615343	down	Transcriptional Repressor	FOXN3	19	24	ON
