# Supplementary material for: The transcriptomic response of cells to a drug combination is more than the sum of the responses to the monotherapies
Source: eLife. 2020 Sep 18;9:e52707. doi: 10.7554/eLife.52707 (PMC7546737; doi:10.7554/eLife.52707)
Supplement: Source data 9. [file elife-52707-data9.zip › Supplementary Item 14 Transcription Factor Activity/MCF7_aracne_M_regulators_fishers_mins_3_2nonsensical.csv]

Fisher_FDR	Fisher_p_value	direction	regulation_type	regulator	regulome_size	time	TF_state
0.04711076487016662	0.0152755134299249	up	Transcriptional Repressor	DNMT3B	40.0	6.0	OFF
0.016768874531867144	0.003271975518413101	down	Transcriptional Repressor	DNMT3B	40.0	6.0	ON
