# Supplementary material for: The transcriptomic response of cells to a drug combination is more than the sum of the responses to the monotherapies
Source: eLife. 2020 Sep 18;9:e52707. doi: 10.7554/eLife.52707 (PMC7546737; doi:10.7554/eLife.52707)
Supplement: Source data 9. [file elife-52707-data9.zip › Supplementary Item 14 Transcription Factor Activity/MCF7_aracne_W_regulators_fishers_mins_3_2unique.csv]

Fisher_FDR	Fisher_p_value	direction	regulation_type	regulator	regulome_size	time	TF_state
0.021357602486956426	0.0018437362213746843	up	Transcriptional Repressor	SOX4	17	3	OFF
0.0010655147699257358	3.15592968943849e-05	up	Transcriptional Activator	MSX1	29	3	ON
0.04231342757948155	0.005096946827644787	up	Transcriptional Activator	ZC3H7A	35	3	ON
2.9178802685004467e-05	3.3720977761840306e-07	up	Transcriptional Activator	ZNF654	16	3	ON
0.005161136080692111	0.0002529516942439291	up	Transcriptional Activator	BACH1	52	3	ON
0.02201231928215228	0.001929249465440148	up	Transcriptional Activator	ZNF267	70	3	ON
0.03101347175484253	0.003221393752313078	up	Transcriptional Activator	ZFAND1	60	3	ON
0.0077198652071228625	0.0004353307447625675	up	Transcriptional Activator	NKRF	43	3	ON
0.009976884226191259	0.0006148606731491077	up	Transcriptional Repressor	ZNF248	13	3	OFF
0.024684241991532404	0.0023096366775702828	up	Transcriptional Repressor	HDGF	18	3	OFF
0.002911820443878717	0.0001203261409770302	up	Transcriptional Activator	ZNF263	25	3	ON
0.005736818132678713	0.0002883585833886125	up	Transcriptional Activator	JUND	29	3	ON
2.1081613365887247e-06	1.4089632993074182e-08	up	Transcriptional Activator	ZNF473	22	3	ON
0.00022169362184483443	4.0128335895054946e-06	up	Transcriptional Activator	ZNF12	9	3	ON
3.31736723525266e-05	3.972341718626131e-07	up	Transcriptional Activator	ZNF329	23	3	ON
7.356384249132886e-05	1.0140379290784679e-06	up	Transcriptional Activator	ZFAND5	64	3	ON
0.0028607217649136056	0.00011474731432465806	up	Transcriptional Activator	ZNF227	16	3	ON
0.00019923974899176318	3.5231757340509506e-06	up	Transcriptional Activator	ZC3H11A	60	3	ON
0.007125219751672597	0.00038493250677373533	up	Transcriptional Activator	GABPB1	55	3	ON
0.03231484407649173	0.0034735532758356467	up	Transcriptional Activator	E2F6	20	3	ON
0.004452777444166925	0.0002130846246744206	up	Transcriptional Activator	ZNF274	18	3	ON
0.0017629994117470452	6.235057791475209e-05	up	Transcriptional Activator	ATF4	32	3	ON
0.01105426332580965	0.0007095538002225353	up	Transcriptional Activator	TAF7	34	3	ON
0.0058718869593512605	0.0002967829248460745	up	Transcriptional Activator	TSC22D2	53	3	ON
0.004452777444166925	0.0002130846246744206	up	Transcriptional Activator	RLF	18	3	ON
0.003355735446409812	0.00014624689428101797	up	Transcriptional Repressor	ZIC1	48	3	OFF
0.012425398328034468	0.0008338961283921768	up	Transcriptional Activator	ZNF165	35	3	ON
0.003002480220944373	0.00012541688475122695	up	Transcriptional Repressor	PRDM10	117	3	OFF
0.029739847841894908	0.0030394107930870034	up	Transcriptional Activator	ZNF235	3	3	ON
0.0419177744627898	0.005001884254331781	up	Transcriptional Activator	DNMT3B	99	3	ON
0.021427784453744863	0.0018617289750956268	up	Transcriptional Activator	ZNF10	28	3	ON
0.01893446707166101	0.0015712813108757948	up	Transcriptional Activator	TSC22D1	27	3	ON
0.0056171639058823645	0.0002815621005454819	up	Transcriptional Activator	NFIL3	19	3	ON
0.029413527233569717	0.0029871940194470697	up	Transcriptional Activator	ZNF217	75	3	ON
0.015203007663488956	0.001092430210484949	up	Transcriptional Activator	BCL6	25	3	ON
0.01970823488930107	0.0016601896558099615	up	Transcriptional Activator	ZBTB43	8	3	ON
0.035574114322598833	0.0039279132077166354	up	Transcriptional Activator	FOXJ3	33	3	ON
1.2645556238461887e-08	2.1931436983053012e-11	up	Transcriptional Activator	DDIT3	17	3	ON
0.0028607217649136056	0.00011474731432465806	up	Transcriptional Activator	JUNB	16	3	ON
0.002911820443878717	0.00012041548878518829	up	Transcriptional Activator	MORC3	25	3	ON
0.009761541756248744	0.0005871604063909019	up	Transcriptional Activator	KLF4	22	3	ON
0.003449283613441891	0.00015261160170895784	up	Transcriptional Activator	HSF2	61	3	ON
5.007237789334548e-06	4.1134367804335615e-08	up	Transcriptional Activator	ZNF140	18	3	ON
0.028394337431444826	0.0028505036602717512	up	Transcriptional Activator	AHR	19	3	ON
0.021357602486956426	0.0018437362213746843	up	Transcriptional Activator	HBP1	17	3	ON
1.985868798907996e-11	8.295191307050944e-15	up	Transcriptional Activator	MAFF	17	3	ON
0.004201038593337067	0.0001953699373676664	up	Transcriptional Activator	LMO4	10	3	ON
0.005900548804629843	0.00029905315579020644	up	Transcriptional Activator	FOSL1	11	3	ON
0.007729826352459056	0.00043696874117214935	up	Transcriptional Activator	ETS2	12	3	ON
6.497341121040705e-08	1.89980734533354e-10	up	Transcriptional Activator	JUN	20	3	ON
0.0010994527826181072	3.3525502561036686e-05	up	Transcriptional Activator	FOS	3	3	ON
0.03184764513967544	0.003387858658690063	up	Transcriptional Activator	ZNF34	10	3	ON
0.03968770326707895	0.0045478947074360865	up	Transcriptional Activator	MSX2	11	3	ON
0.00017300436173946817	2.962898425780365e-06	up	Transcriptional Repressor	ZNF32	21	3	OFF
1.1003454943655657e-05	1.0724614954830075e-07	up	Transcriptional Activator	ATF3	14	3	ON
0.0004832341667868332	1.05527338383365e-05	up	Transcriptional Activator	KLF6	17	3	ON
0.024684241991532404	0.0023096366775702828	up	Transcriptional Activator	ZNF430	18	3	ON
0.009976884226191259	0.0006148606731491077	up	Transcriptional Repressor	TCEAL1	13	3	OFF
0.01492199296038086	0.0010637789467717906	up	Transcriptional Activator	HIC2	7	3	ON
3.4279682915581516e-07	1.5545246402445604e-09	up	Transcriptional Activator	CEBPB	18	3	ON
0.046452456122863466	0.0059158913825703464	up	Transcriptional Activator	KAT7	12	3	ON
0.046452456122863466	0.005918128286329723	up	Transcriptional Activator	ZNF282	12	3	ON
0.046452456122863466	0.0059158913825703464	up	Transcriptional Activator	AFF4	12	3	ON
0.0041690036705454075	0.000192328644353241	up	Transcriptional Activator	ZNF79	10	3	ON
0.024684241991532404	0.0023096366775702828	up	Transcriptional Activator	ZNF350	18	3	ON
0.0011823534719470905	3.6711894213896006e-05	up	Transcriptional Activator	ZMYM5	13	3	ON
0.046585014127212936	0.005947989133201651	up	Transcriptional Activator	HES1	4	3	ON
0.0061610878522939064	0.0003191206740536526	up	Transcriptional Activator	NR4A3	5	3	ON
0.0011823534719470905	3.6711894213896006e-05	up	Transcriptional Activator	ETV5	13	3	ON
0.046585014127212936	0.005947989133201651	up	Transcriptional Activator	ZNF222	4	3	ON
0.00027224767313908834	5.30697218594714e-06	up	Transcriptional Activator	ZC3H12A	5	3	ON
0.01002799864359256	0.000622735643976926	up	Transcriptional Activator	KLF11	6	3	ON
0.01002799864359256	0.000622735643976926	up	Transcriptional Activator	ZNF266	6	3	ON
0.029739847841894908	0.0030394107930870034	up	Transcriptional Activator	EGR4	3	3	ON
0.00024570048874862063	4.721062022738742e-06	down	Transcriptional Activator	ZBTB24	204	3	OFF
0.04920544817997117	0.006467549858241824	down	Transcriptional Activator	PURA	35	3	OFF
0.00407496377871585	0.0001849677237345261	down	Transcriptional Activator	ZNF764	48	3	OFF
0.025727986871758653	0.0024681959001171968	down	Transcriptional Activator	ZNF629	25	3	OFF
6.081132508992938e-07	3.1328585746691545e-09	down	Transcriptional Activator	GATA3	22	3	OFF
0.04542029056155588	0.005678161323429886	down	Transcriptional Activator	CREBBP	103	3	OFF
0.02515505715546421	0.002368336609250653	down	Transcriptional Activator	HMGB2	7	3	OFF
0.02285256093564896	0.0020348998754658267	down	Transcriptional Activator	CBFA2T3	81	3	OFF
0.02398653717002588	0.0021917562282193787	down	Transcriptional Activator	TRPS1	24	3	OFF
0.0006170107079100034	1.5042665727977042e-05	down	Transcriptional Activator	ZNF512B	48	3	OFF
0.017416278391910404	0.0013628443965822395	down	Transcriptional Activator	PLAGL2	44	3	OFF
0.02398653717002588	0.0021900716516903827	down	Transcriptional Activator	BCL3	24	3	OFF
0.04702427261365123	0.00602371634705641	down	Transcriptional Activator	EGR3	11	3	OFF
0.03272361894001668	0.003535877058392432	down	Transcriptional Activator	ZC3H4	57	3	OFF
0.04170318505104285	0.00496466488702891	down	Transcriptional Activator	THAP1	10	3	OFF
0.030097925672063437	0.003088578560332881	down	Transcriptional Activator	MYC	27	3	OFF
2.2559828435344683e-06	1.5499335142329265e-08	down	Transcriptional Activator	ZNF239	27	3	OFF
0.027651208757888943	0.002768200932459225	down	Transcriptional Activator	ZNF302	26	3	OFF
0.016576866779162418	0.0012764684809559886	down	Transcriptional Activator	ESR1	86	6	OFF
3.2815851452389805e-05	3.883803081945327e-07	up	Transcriptional Activator	MSX1	29	6	ON
0.0072709604526184765	0.0003968555412735231	up	Transcriptional Activator	TAF2	89	6	ON
0.012828092751500096	0.0008734248615265311	up	Transcriptional Activator	MAX	143	6	ON
0.012270820320857941	0.0008201049504332793	up	Transcriptional Activator	TAF6	111	6	ON
0.017470370658030098	0.0013719422237717868	up	Transcriptional Activator	RBL2	200	6	ON
0.026167468410705757	0.002557722476234397	up	Transcriptional Activator	BACH1	52	6	ON
0.04831462979027965	0.006296298833590949	up	Transcriptional Activator	ZDHHC24	119	6	ON
0.009122099436125821	0.0005365907810891362	up	Transcriptional Activator	HIF1A	34	6	ON
0.023440181983335667	0.002112763168009964	up	Transcriptional Activator	REL	10	6	ON
0.02515505715546421	0.0023730910865688627	up	Transcriptional Activator	TSC22D4	40	6	ON
0.0017932678913480586	6.541857247747024e-05	up	Transcriptional Repressor	SPDEF	37	6	OFF
0.0070099833113264785	0.00037577883247851495	up	Transcriptional Activator	ZNF468	54	6	ON
4.424005144377278e-06	3.38791816960109e-08	up	Transcriptional Activator	ZNF263	25	6	ON
0.0023117208550689464	8.851618423057091e-05	up	Transcriptional Activator	PPARD	98	6	ON
0.009122099436125821	0.0005380288853435775	up	Transcriptional Activator	JUND	29	6	ON
0.00023808790129895352	4.475336490581833e-06	up	Transcriptional Activator	ZNF473	22	6	ON
0.002327026144015187	8.964746560700182e-05	up	Transcriptional Activator	ZNF12	9	6	ON
0.0016455110001026125	5.6133416182837656e-05	up	Transcriptional Activator	ZNF329	23	6	ON
0.0484776206561169	0.006327040894814182	up	Transcriptional Repressor	NFYC	39	6	OFF
2.8962149134661534e-07	1.1694546434213093e-09	up	Transcriptional Activator	ZCCHC8	49	6	ON
0.033414443272447136	0.0036399657429633603	up	Transcriptional Activator	SCML1	84	6	ON
6.081132508992938e-07	3.079113008054602e-09	up	Transcriptional Activator	ZFAND5	64	6	ON
0.011126934623647644	0.0007219648474825679	up	Transcriptional Activator	ZNF227	16	6	ON
0.03999902179236196	0.004630405599037418	up	Transcriptional Activator	ZC3H11A	60	6	ON
0.0008016798747782275	2.2213073667622846e-05	up	Transcriptional Activator	ZCCHC14	69	6	ON
2.5237994790616327e-08	6.325311977598077e-11	up	Transcriptional Activator	CEBPG	33	6	ON
0.03180983191171236	0.003336688958294396	up	Transcriptional Activator	E2F6	20	6	ON
0.0157406903924533	0.0011637853798931634	up	Transcriptional Repressor	ZNF395	9	6	OFF
0.04109064716668789	0.0048059236452266535	up	Transcriptional Activator	TRIM28	155	6	ON
0.0004915383569993548	1.0813570092717636e-05	up	Transcriptional Activator	ATF4	32	6	ON
0.0021956733346809067	8.315554818061913e-05	up	Transcriptional Activator	TSC22D2	53	6	ON
0.01970646591616615	0.001657296771562845	up	Transcriptional Activator	RLF	18	6	ON
0.033425752980378434	0.003662777442990507	up	Transcriptional Repressor	ZIC1	48	6	OFF
0.01105426332580965	0.0007091404093108125	up	Transcriptional Activator	ZNF165	35	6	ON
0.0059375220398457775	0.0003034072108915901	up	Transcriptional Activator	ZNF277	112	6	ON
2.917121622644547e-09	2.730302770129612e-12	up	Transcriptional Repressor	PRDM10	117	6	OFF
0.041163067018784624	0.0048201252245611064	up	Transcriptional Repressor	ILF3	79	6	OFF
0.007174714297501727	0.00038960436870310125	up	Transcriptional Activator	ZNF10	28	6	ON
0.03122982229432304	0.0032525629457189694	up	Transcriptional Activator	IRF6	25	6	ON
0.00272101164409257	0.0001075977870958354	up	Transcriptional Activator	GON4L	29	6	ON
0.0015247978483907006	4.96801303986945e-05	up	Transcriptional Activator	TSC22D1	27	6	ON
0.007400700161435077	0.00041115000896861534	up	Transcriptional Activator	NFIL3	19	6	ON
0.0006170107079100034	1.503141032134682e-05	up	Transcriptional Activator	AFF1	118	6	ON
0.0008889637822024658	2.5497986512629904e-05	up	Transcriptional Activator	ZNF217	75	6	ON
8.256000441137066e-06	7.931829997750733e-08	up	Transcriptional Activator	ARNTL	64	6	ON
0.04744649266213575	0.0060976208197091744	up	Transcriptional Activator	ZBTB10	33	6	ON
0.0029025397724153947	0.00011911582802710511	up	Transcriptional Activator	NFE2L2	34	6	ON
0.047874537597481566	0.006188348564152311	up	Transcriptional Activator	ZBTB43	8	6	ON
0.026286425206247115	0.00258765004466955	up	Transcriptional Activator	VDR	121	6	ON
0.0011021773187477278	3.376204540859094e-05	up	Transcriptional Activator	DLX2	35	6	ON
0.019773358595163045	0.001668428753643666	up	Transcriptional Activator	FOXJ3	33	6	ON
0.001682899345636793	5.831122317749462e-05	up	Transcriptional Activator	TSC22D3	19	6	ON
1.2655634520289374e-06	7.741316391566756e-09	up	Transcriptional Activator	DDIT3	17	6	ON
0.002417493938461692	9.391267179487776e-05	up	Transcriptional Activator	JUNB	16	6	ON
0.003091373429459584	0.0001312822188784702	up	Transcriptional Activator	MORC3	25	6	ON
0.016715155368863567	0.001296343851358536	up	Transcriptional Activator	KLF4	22	6	ON
0.04465154510389893	0.005527043107402694	up	Transcriptional Repressor	PHF2	92	6	OFF
0.003449283613441891	0.00015196076107676506	up	Transcriptional Activator	HSF2	61	6	ON
0.03180983191171236	0.003377695329180369	up	Transcriptional Activator	SNAI2	7	6	ON
0.0028607217649136056	0.00011565369460178157	up	Transcriptional Activator	ZNF45	93	6	ON
2.891483490768891e-06	2.0935274508490994e-08	up	Transcriptional Activator	ZNF140	18	6	ON
0.025183890414440656	0.0023844396382372104	up	Transcriptional Activator	AHR	19	6	ON
4.1071866224283486e-10	2.859361335580861e-13	up	Transcriptional Activator	MAFF	17	6	ON
0.032231774278178464	0.003460136169378389	up	Transcriptional Activator	HEY1	116	6	ON
0.023502128025724708	0.0021237651195621463	up	Transcriptional Activator	LMO4	10	6	ON
1.5342980418601857e-07	5.127144667870293e-10	up	Transcriptional Activator	KLF10	26	6	ON
0.00012657967377901715	1.9739520277429574e-06	up	Transcriptional Activator	FOSL1	11	6	ON
0.01716711098140714	0.0013361758616829002	up	Transcriptional Activator	MYC	27	6	ON
0.047918031772833915	0.006218268673389195	up	Transcriptional Activator	ERF	17	6	ON
0.0447971046983597	0.005551298131654153	up	Transcriptional Repressor	FUBP1	27	6	OFF
0.04221871067734634	0.00505542901455275	up	Transcriptional Activator	IRF7	61	6	ON
0.011315524640093824	0.0007420791012927027	up	Transcriptional Activator	ETS2	12	6	ON
0.0005269153676138904	1.2272954405829526e-05	up	Transcriptional Activator	JUN	20	6	ON
0.015928685291330902	0.001185976447128973	up	Transcriptional Activator	FOS	3	6	ON
0.0007250700766859647	1.897983492299657e-05	up	Transcriptional Activator	LZTFL1	38	6	ON
2.917121622644547e-09	2.843198462616517e-12	up	Transcriptional Activator	ATF3	14	6	ON
1.2655634520289374e-06	7.753382329333506e-09	up	Transcriptional Activator	KLF6	17	6	ON
0.0053218017320950965	0.00026231102940151257	up	Transcriptional Activator	ZNF430	18	6	ON
0.03180983191171236	0.003379407093934354	up	Transcriptional Activator	HIC2	7	6	ON
2.8962149134661534e-07	1.14433733309249e-09	up	Transcriptional Activator	CEBPB	18	6	ON
0.0055387386430160715	0.0002768598124258938	up	Transcriptional Activator	MAFG	27	6	ON
0.047918031772833915	0.006218268673389195	up	Transcriptional Activator	ARID4A	17	6	ON
0.004302808229548475	0.0002024991898617912	up	Transcriptional Activator	ZNF79	10	6	ON
0.04639183611341846	0.005855784473750029	up	Transcriptional Activator	CBFA2T2	54	6	ON
0.03180983191171236	0.0033341041338499256	up	Transcriptional Activator	MEF2A	20	6	ON
0.03180983191171236	0.003377695329180369	up	Transcriptional Repressor	ZFP36L2	7	6	OFF
0.038383986505573175	0.004366432327353562	up	Transcriptional Activator	HES1	4	6	ON
0.009592628602152646	0.0005756645680211347	up	Transcriptional Activator	NR4A3	5	6	ON
1.2645556238461887e-08	2.46502070925183e-11	up	Transcriptional Activator	ETV5	13	6	ON
0.038383986505573175	0.004366432327353562	up	Transcriptional Activator	ZNF222	4	6	ON
0.009592628602152646	0.0005756645680211347	up	Transcriptional Activator	ZC3H12A	5	6	ON
0.0019658004219369977	7.308113515137543e-05	up	Transcriptional Activator	KLF11	6	6	ON
0.019017640464598584	0.0015808314337740677	up	Transcriptional Activator	ZNF266	6	6	ON
0.02870078556913845	0.002885264157744077	down	Transcriptional Activator	ZNF500	39	6	OFF
0.0003124236984583783	6.307635237603015e-06	down	Transcriptional Activator	IRF3	88	6	OFF
0.03559146947831913	0.0039433937192529574	down	Transcriptional Activator	TCF25	106	6	OFF
0.03999902179236196	0.004627504919640073	down	Transcriptional Repressor	TAF12	48	6	ON
0.013856160789949657	0.0009762207407009919	down	Transcriptional Repressor	CERS6	40	6	ON
0.0016584114154864812	5.680440103170069e-05	down	Transcriptional Activator	PURA	35	6	OFF
3.5335700712164995e-07	1.6728123422634495e-09	down	Transcriptional Activator	PATZ1	161	6	OFF
0.04754894780142207	0.006117408489071845	down	Transcriptional Repressor	DRAP1	43	6	ON
0.005428887378719331	0.00026834517118426096	down	Transcriptional Activator	TFIP11	58	6	OFF
0.03263851259520036	0.0035219781761738063	down	Transcriptional Activator	CEBPZ	40	6	OFF
7.356384249132886e-05	1.00631828894701e-06	down	Transcriptional Activator	NKRF	43	6	OFF
0.0003718173946591616	7.703295703452119e-06	down	Transcriptional Activator	NOTCH2	60	6	OFF
0.0024243711310853915	9.45173930247716e-05	down	Transcriptional Activator	ZSCAN16	42	6	OFF
0.009976884226191259	0.000607350163610176	down	Transcriptional Activator	ZNF133	38	6	OFF
0.018074794019963376	0.0014604806445466332	down	Transcriptional Activator	ZNF764	48	6	OFF
0.04160882738473238	0.00493275582754538	down	Transcriptional Activator	HNRNPAB	18	6	OFF
0.026499409743431204	0.0026159957543988753	down	Transcriptional Activator	HCFC1	77	6	OFF
0.019440083210801973	0.0016294806589950972	down	Transcriptional Activator	ZNF629	25	6	OFF
0.010047098283238295	0.0006253206533845053	down	Transcriptional Activator	GATA3	22	6	OFF
0.01917734760533706	0.0015994473984401142	down	Transcriptional Activator	ZC3H14	88	6	OFF
0.02122392350073104	0.0018262858150169558	down	Transcriptional Activator	RFX5	31	6	OFF
0.0063111160442401145	0.0003297650953074437	down	Transcriptional Activator	ZNF207	47	6	OFF
0.0003563172029129812	7.293042164885579e-06	down	Transcriptional Activator	VPS72	25	6	OFF
0.00013277094322764838	2.107475289327752e-06	down	Transcriptional Activator	ZMYND8	31	6	OFF
0.0007902376902632888	2.16759711754202e-05	down	Transcriptional Activator	ELF4	53	6	OFF
0.00016608499486780968	2.7750207997963192e-06	down	Transcriptional Activator	NOLC1	41	6	OFF
0.032449613111871216	0.0034925579136001732	down	Transcriptional Activator	CEBPD	40	6	OFF
0.016125334674330558	0.0012184676684899574	down	Transcriptional Activator	ATF1	41	6	OFF
0.004344415094059288	0.00020544917281134845	down	Transcriptional Activator	RXRA	45	6	OFF
0.0194311365878887	0.0016242585572944007	down	Transcriptional Activator	GABPB1	55	6	OFF
0.0034506764112781376	0.00015326730370338705	down	Transcriptional Activator	ZDHHC6	33	6	OFF
0.009976188903535924	0.0006042386762793269	down	Transcriptional Activator	TFDP1	27	6	OFF
0.018074794019963376	0.0014621909392368033	down	Transcriptional Activator	ZNF512B	48	6	OFF
0.0321401259929492	0.003441347380754377	down	Transcriptional Activator	ZNF638	12	6	OFF
0.04527823932804236	0.005623529585159257	down	Transcriptional Activator	BCL3	24	6	OFF
0.015376750194195953	0.0011218904346642546	down	Transcriptional Activator	TRIM27	14	6	OFF
3.195125628997789e-07	1.3791269075317661e-09	down	Transcriptional Activator	THAP11	54	6	OFF
3.642426578188224e-06	2.7386666001415212e-08	down	Transcriptional Activator	ZC3H4	57	6	OFF
0.04463971354698658	0.00551936307849124	down	Transcriptional Activator	ZMYM4	36	6	OFF
0.0005812428213651903	1.3920045290283033e-05	down	Transcriptional Activator	E2F8	18	6	OFF
0.010990578224138695	0.0006978144904215045	down	Transcriptional Activator	SMAD6	13	6	OFF
0.00012900567968426524	2.0297468399223016e-06	down	Transcriptional Activator	RNF4	45	6	OFF
0.02604814346092977	0.002513417351493223	down	Transcriptional Activator	ZHX3	16	6	OFF
0.002041414384869461	7.674490168682184e-05	down	Transcriptional Activator	ZNF544	26	6	OFF
0.003214195423556045	0.0001373932045435402	down	Transcriptional Repressor	ZNF23	7	6	ON
0.0261185607623083	0.002530198493737889	down	Transcriptional Activator	ZCCHC2	16	6	OFF
0.009894663377704558	0.0005979231280874099	down	Transcriptional Activator	TEAD4	27	6	OFF
0.03689803156818006	0.004121828173900752	down	Transcriptional Activator	ZFP30	8	6	OFF
6.5528308477083524e-06	5.656857596183761e-08	down	Transcriptional Repressor	CITED2	28	6	ON
0.04170318505104285	0.004964605112830821	down	Transcriptional Repressor	ZKSCAN1	18	6	ON
0.04463971354698658	0.005514452769244069	down	Transcriptional Activator	HOXB7	36	6	OFF
0.024296096038274796	0.0022394897768501687	down	Transcriptional Activator	HHEX	7	6	OFF
0.03689803156818006	0.004141549970607515	down	Transcriptional Repressor	MSX2	8	6	ON
0.0321401259929492	0.003441347380754377	down	Transcriptional Activator	ZGPAT	12	6	OFF
0.042365929220066496	0.005126147659737926	down	Transcriptional Activator	ZXDC	42	6	OFF
0.0261185607623083	0.002530198493737889	down	Transcriptional Activator	TAF5	16	6	OFF
0.003429376186260661	0.00014993374025144073	down	Transcriptional Activator	ZNF85	23	6	OFF
0.029062459585605674	0.002937809197876597	down	Transcriptional Activator	ZNF318	33	6	OFF
0.0202105580184833	0.001719388881828641	down	Transcriptional Activator	ZNF189	15	6	OFF
0.0028079905570950357	0.00011142819671012043	down	Transcriptional Activator	ZNF239	27	6	OFF
0.023950837152443363	0.002177651999519008	down	Transcriptional Activator	ZNF33B	11	6	OFF
0.0017932678913480586	6.489805752023254e-05	down	Transcriptional Activator	ESR1	86	9	OFF
0.011402098288009395	0.0007493442483904809	down	Transcriptional Repressor	ARNTL	34	9	ON
0.0015947362721835893	5.35131497627743e-05	down	Transcriptional Repressor	HEY1	31	9	ON
7.395140586397408e-06	7.001803952590138e-08	up	Transcriptional Activator	MSX1	29	9	ON
0.015185515900885191	0.001086794092600249	up	Transcriptional Activator	HMG20B	215	9	ON
9.787314046253932e-05	1.4445214270438827e-06	up	Transcriptional Activator	SREBF1	67	9	ON
0.046452456122863466	0.0059021674062934674	up	Transcriptional Activator	TAF6	111	9	ON
0.04155360555931532	0.004897818575430799	up	Transcriptional Activator	REL	10	9	ON
0.04155360555931532	0.004883777233070805	up	Transcriptional Activator	CIZ1	77	9	ON
0.00017075723957927792	2.9006381549250772e-06	up	Transcriptional Activator	ZNF263	25	9	ON
0.009541904716410416	0.0005673062258294692	up	Transcriptional Activator	JUND	29	9	ON
0.00020398277448829236	3.6354490579923994e-06	up	Transcriptional Activator	ZNF473	22	9	ON
0.005287260271279483	0.00025987230238953737	up	Transcriptional Activator	ZNF12	9	9	ON
0.0055118029247962505	0.0002747459547587104	up	Transcriptional Activator	ZNF329	23	9	ON
0.026780432717368203	0.002658653373361672	up	Transcriptional Repressor	NFYC	39	9	OFF
0.046452456122863466	0.005906129425033066	up	Transcriptional Activator	TRAFD1	79	9	ON
0.0007294921831127415	1.91971627134932e-05	up	Transcriptional Activator	ZCCHC8	49	9	ON
0.001401166391668423	4.448147275137851e-05	up	Transcriptional Activator	SCML1	84	9	ON
4.25093935931716e-05	5.504558067620381e-07	up	Transcriptional Activator	ZFAND5	64	9	ON
0.046452456122863466	0.00589197279772641	up	Transcriptional Repressor	FOXA1	23	9	OFF
0.009976884226191259	0.0006167831518280311	up	Transcriptional Activator	ZC3H11A	60	9	ON
0.030967147775478838	0.003212270271892472	up	Transcriptional Repressor	RXRA	60	9	OFF
0.00015988462469349146	2.6268985956324133e-06	up	Transcriptional Activator	ZCCHC14	69	9	ON
3.4279682915581516e-07	1.5750898582765109e-09	up	Transcriptional Activator	CEBPG	33	9	ON
0.03828439485903886	0.004319603494192579	up	Transcriptional Activator	BTAF1	22	9	ON
0.00016440903198114851	2.7241262608962225e-06	up	Transcriptional Activator	ATF4	32	9	ON
0.01110756197180368	0.0007145215303499444	up	Transcriptional Activator	TSC22D2	53	9	ON
0.04155360555931532	0.004900102212454367	up	Transcriptional Activator	RLF	18	9	ON
0.03180983191171236	0.003337820181745995	up	Transcriptional Repressor	BCL3	13	9	OFF
0.0015810206507999994	5.235578970329747e-05	up	Transcriptional Activator	ZNF165	35	9	ON
0.003953941615815957	0.00017727223618668031	up	Transcriptional Repressor	NFKB1	90	9	OFF
0.025703979446838804	0.00246231382058272	up	Transcriptional Activator	ZNF277	112	9	ON
7.504604665138653e-08	2.298820699429829e-10	up	Transcriptional Repressor	PRDM10	117	9	OFF
0.02709503557805198	0.002697431138722802	up	Transcriptional Activator	IRF6	25	9	ON
0.0055118029247962505	0.0002734954362932457	up	Transcriptional Activator	TSC22D1	27	9	ON
0.018074794019963376	0.001457760219153383	up	Transcriptional Activator	NFIL3	19	9	ON
0.0005048022218516431	1.124594200727693e-05	up	Transcriptional Activator	AFF1	118	9	ON
0.017282925103809663	0.0013500029216426091	up	Transcriptional Activator	ZNF217	75	9	ON
0.01089977071479012	0.0006905312831007385	up	Transcriptional Activator	NFE2L2	34	9	ON
0.017423915779543022	0.0013658680846397552	up	Transcriptional Activator	ZBTB43	8	9	ON
0.015928685291330902	0.0011976455106263836	up	Transcriptional Repressor	MYB	5	9	OFF
0.0015830250486462125	5.289975099903801e-05	up	Transcriptional Activator	DLX2	35	9	ON
0.022119922557918163	0.0019434239952723976	up	Transcriptional Activator	FOXJ3	33	9	ON
0.0002332738592561743	4.287405934532861e-06	up	Transcriptional Activator	TSC22D3	19	9	ON
7.10546595795566e-06	6.529667964704449e-08	up	Transcriptional Activator	DDIT3	17	9	ON
0.006720135174045907	0.0003546270162856305	up	Transcriptional Activator	JUNB	16	9	ON
0.009976884226191259	0.0006155466270953497	up	Transcriptional Activator	MORC3	25	9	ON
0.0486099636638253	0.006375742936692207	up	Transcriptional Activator	CREB3L2	28	9	ON
0.013692577983277214	0.0009478808359769476	up	Transcriptional Activator	KLF4	22	9	ON
0.017945714196180778	0.0014342578597337464	up	Transcriptional Repressor	PHF2	92	9	OFF
0.009592628602152646	0.0005729920546667246	up	Transcriptional Activator	SNAI2	7	9	ON
0.012270820320857941	0.000818897830150966	up	Transcriptional Activator	ZNF45	93	9	ON
0.0007339989097037539	1.9417960574173386e-05	up	Transcriptional Activator	ZNF140	18	9	ON
5.7913938915076935e-08	1.5321147861131462e-10	up	Transcriptional Activator	MAFF	17	9	ON
1.2881732764386462e-06	8.071261130567959e-09	up	Transcriptional Activator	KLF10	26	9	ON
0.015476815101664576	0.001134823647672603	up	Transcriptional Activator	FOSL1	11	9	ON
0.04155360555931532	0.004917928811670568	up	Transcriptional Activator	SOX9	10	9	ON
0.03828439485903886	0.0043232743953107436	up	Transcriptional Repressor	GTF2IRD1	22	9	OFF
0.03180983191171236	0.003363840540267657	up	Transcriptional Activator	ERF	17	9	ON
0.0007998311352129564	2.2050482424417347e-05	up	Transcriptional Activator	ETS2	12	9	ON
0.007371500481565562	0.0004074750335813879	up	Transcriptional Activator	JUN	20	9	ON
0.023289957868604952	0.002085135464983707	up	Transcriptional Activator	FOS	3	9	ON
0.015476815101664576	0.0011356560231937107	up	Transcriptional Activator	MSX2	11	9	ON
4.4819030017615805e-06	3.49466120995055e-08	up	Transcriptional Activator	LZTFL1	38	9	ON
0.0006241284066726746	1.5555414201393588e-05	up	Transcriptional Repressor	ZNF32	21	9	OFF
1.5128889871092525e-08	3.1597514350652724e-11	up	Transcriptional Activator	ATF3	14	9	ON
7.10546595795566e-06	6.461618698269912e-08	up	Transcriptional Activator	KLF6	17	9	ON
0.010130356125036004	0.0006319130526338247	up	Transcriptional Activator	MBD1	21	9	ON
0.013692577983277214	0.0009497150553575873	up	Transcriptional Activator	ZNF430	18	9	ON
0.001546719785960271	5.082510017914563e-05	up	Transcriptional Repressor	TCEAL1	13	9	OFF
1.6757830670974194e-05	1.7266492197884855e-07	up	Transcriptional Activator	CEBPB	18	9	ON
0.016333761117494856	0.0012440221848050244	up	Transcriptional Activator	MAFG	27	9	ON
0.015928685291330902	0.0011976455106263836	up	Transcriptional Activator	ZNF551	5	9	ON
0.03180983191171236	0.003363840540267657	up	Transcriptional Activator	ARID4A	17	9	ON
0.015928685291330902	0.0011976455106263836	up	Transcriptional Activator	NR4A3	5	9	ON
0.02285256093564896	0.002023459287758125	up	Transcriptional Activator	NFRKB	12	9	ON
1.4595910081402803e-06	9.348536114515858e-09	up	Transcriptional Activator	ETV5	13	9	ON
0.0040489141274070006	0.00018322153876458854	up	Transcriptional Activator	KLF11	6	9	ON
0.031020985259996938	0.003226493454360584	up	Transcriptional Activator	ZNF266	6	9	ON
0.01826432661135232	0.0014840182023486098	down	Transcriptional Activator	IRF3	88	9	OFF
0.006801753774883661	0.0003636693747640386	down	Transcriptional Activator	TCF25	106	9	OFF
0.01111150549329037	0.0007178694721368324	down	Transcriptional Repressor	CC2D1A	6	9	ON
0.014820895786655746	0.0010545081797523094	down	Transcriptional Activator	CTBP1	35	9	OFF
0.016576866779162418	0.0012810026541959262	down	Transcriptional Activator	BATF	18	9	OFF
0.0016295993592914508	5.513682042715434e-05	down	Transcriptional Activator	ZFP64	78	9	OFF
0.012099066175420652	0.0008052567017336496	down	Transcriptional Activator	HMGA1	66	9	OFF
0.008239179341888673	0.0004760873610253132	down	Transcriptional Repressor	CERS6	40	9	ON
0.03828439485903886	0.004330283145081175	down	Transcriptional Activator	ZDHHC24	119	9	OFF
0.008601600281928173	0.000499424577772772	down	Transcriptional Activator	ZNF107	51	9	OFF
0.04149848500721888	0.004870958348800546	down	Transcriptional Activator	PURA	35	9	OFF
0.01104079642655618	0.0007040775220499485	down	Transcriptional Activator	CUX1	119	9	OFF
0.00014326448075339238	2.313934804705307e-06	down	Transcriptional Activator	PATZ1	161	9	OFF
0.023440181983335667	0.0021057247684557493	down	Transcriptional Activator	CEBPZ	40	9	OFF
0.0009841390517260984	2.8501938562939075e-05	down	Transcriptional Activator	NKRF	43	9	OFF
0.002135179690343921	8.056720914553085e-05	down	Transcriptional Activator	NOTCH2	60	9	OFF
0.0019981801837518115	7.48413352031798e-05	down	Transcriptional Activator	ZSCAN16	42	9	OFF
0.02285256093564896	0.0020396117459970733	down	Transcriptional Activator	HCFC1	77	9	OFF
0.010607973374103744	0.0006690910524184067	down	Transcriptional Activator	ATAD2	64	9	OFF
0.04542029056155588	0.005676300287322729	down	Transcriptional Activator	SUPT4H1	55	9	OFF
0.02570237297454833	0.0024550024868476962	down	Transcriptional Activator	TFAM	73	9	OFF
0.04567501299677961	0.005741560560153512	down	Transcriptional Activator	GTF2I	29	9	OFF
0.01244209467916388	0.0008390872436890433	down	Transcriptional Activator	ZC3H14	88	9	OFF
0.01762219183234269	0.0013863183493836842	down	Transcriptional Activator	ZNF207	47	9	OFF
0.04227690953866526	0.005080057495386816	down	Transcriptional Activator	CREBBP	103	9	OFF
0.0005024680970907311	1.1123980428491543e-05	down	Transcriptional Activator	VPS72	25	9	OFF
2.671567090381968e-05	2.938649403232741e-07	down	Transcriptional Activator	ZMYND8	31	9	OFF
0.0030036748463187967	0.0001258850081790529	down	Transcriptional Activator	ELF4	53	9	OFF
0.043757560324315416	0.005343272125372405	down	Transcriptional Repressor	UBN1	25	9	ON
0.0408442996309793	0.004737301809051205	down	Transcriptional Activator	ZNF451	21	9	OFF
0.0005269153676138904	1.2325505675178723e-05	down	Transcriptional Activator	NOLC1	41	9	OFF
4.25093935931716e-05	5.495485297123172e-07	down	Transcriptional Activator	ATF1	41	9	OFF
0.003091373429459584	0.0001310751079976124	down	Transcriptional Activator	ZDHHC6	33	9	OFF
0.04377864375426828	0.0053641334591696035	down	Transcriptional Activator	PA2G4	25	9	OFF
0.001001351687870384	2.9139863932736047e-05	down	Transcriptional Activator	TOP2A	33	9	OFF
0.04567501299677961	0.005742764791992758	down	Transcriptional Activator	MEIS1	48	9	OFF
0.026437705248424002	0.002606223240863853	down	Transcriptional Repressor	ZBTB11	23	9	ON
0.00820298795911119	0.00047171178322374284	down	Transcriptional Activator	ZIC1	40	9	OFF
0.039458215090472204	0.004516103147363986	down	Transcriptional Activator	TRIM27	14	9	OFF
3.642426578188224e-06	2.693163347855953e-08	down	Transcriptional Activator	THAP11	54	9	OFF
9.504615683662115e-07	5.125212574340983e-09	down	Transcriptional Activator	ZC3H4	57	9	OFF
0.015338459739818181	0.0011148253946233766	down	Transcriptional Repressor	ZNF281	21	9	ON
0.045639618245725516	0.0057192504067325204	down	Transcriptional Activator	ZMYM4	36	9	OFF
0.00029532298180093064	5.825677903332595e-06	down	Transcriptional Activator	AATF	46	9	OFF
2.3953269936272986e-05	2.568089369385992e-07	down	Transcriptional Activator	THOC1	28	9	OFF
0.016576866779162418	0.0012810026541959262	down	Transcriptional Activator	E2F8	18	9	OFF
0.0017336355412492345	6.1018479830174865e-05	down	Transcriptional Activator	ZNF706	38	9	OFF
0.002327026144015187	8.975024253581268e-05	down	Transcriptional Activator	ARNT2	56	9	OFF
0.007503156564633053	0.0004178867482391007	down	Transcriptional Activator	E2F5	16	9	OFF
0.0179177867751461	0.0014270362065418505	down	Transcriptional Repressor	ZDHHC3	25	9	ON
0.011642565275109205	0.0007716320065374522	down	Transcriptional Repressor	STAT3	14	9	ON
0.026764497022884717	0.0026460159111697107	down	Transcriptional Activator	SMAD6	13	9	OFF
0.004496623139949657	0.0002160032001228949	down	Transcriptional Activator	RNF4	45	9	OFF
0.02337532530319474	0.0020960330681227247	down	Transcriptional Activator	ZNF544	26	9	OFF
0.04377864375426828	0.0053641334591696035	down	Transcriptional Activator	GRHL2	25	9	OFF
0.04377864375426828	0.0053641334591696035	down	Transcriptional Activator	NFATC1	25	9	OFF
0.0003124236984583783	6.299050886354728e-06	down	Transcriptional Activator	ZCCHC2	16	9	OFF
0.04160882738473238	0.004936051368949037	down	Transcriptional Repressor	HBP1	8	9	ON
1.2645556238461887e-08	2.4238639601336564e-11	down	Transcriptional Repressor	CITED2	28	9	ON
0.018074794019963376	0.0014593238331302699	down	Transcriptional Activator	HOXB7	36	9	OFF
0.0238178998648272	0.0021589324438878454	down	Transcriptional Activator	HHEX	7	9	OFF
0.0017932678913480586	6.503437265194226e-05	down	Transcriptional Activator	FUBP1	25	9	OFF
0.021373727976155055	0.0018481042986900984	down	Transcriptional Activator	ZNF142	33	9	OFF
0.02025489932301849	0.0017288016269855658	down	Transcriptional Activator	WHSC1	48	9	OFF
0.01791818701023334	0.0014295629569567954	down	Transcriptional Activator	ZGPAT	12	9	OFF
0.021427784453744863	0.0018596477365113789	down	Transcriptional Activator	ELF1	33	9	OFF
0.046452456122863466	0.005917755328098896	down	Transcriptional Activator	REXO4	18	9	OFF
0.0019981801837518115	7.48413352031798e-05	down	Transcriptional Activator	ZXDC	42	9	OFF
2.965624513622268e-05	3.4685666825991434e-07	down	Transcriptional Activator	ZNF85	23	9	OFF
0.01776464165195887	0.0014073224759392812	down	Transcriptional Activator	ZNF189	15	9	OFF
0.026764497022884717	0.00264961812632568	down	Transcriptional Repressor	NR3C1	10	9	ON
1.2249840880792725e-05	1.2109979149767244e-07	down	Transcriptional Activator	ZNF239	27	9	OFF
0.00024003419606570013	4.578764252436776e-06	down	Transcriptional Activator	ZNF33B	11	9	OFF
0.039458215090472204	0.004516103147363986	down	Transcriptional Activator	ZBTB25	14	9	OFF
0.03627727385450261	0.004035859344158672	down	Transcriptional Repressor	ARNTL	34	12	ON
4.173349532507685e-05	5.229761318931935e-07	down	Transcriptional Repressor	HEY1	31	12	ON
0.011142770398881851	0.0007260953142128525	down	Transcriptional Repressor	IRF7	15	12	ON
3.847660545990745e-05	4.7680560929152926e-07	up	Transcriptional Activator	MSX1	29	12	ON
0.0035130967392681513	0.00015652895524447344	up	Transcriptional Activator	HMG20B	215	12	ON
0.035676577928742535	0.003964064214304727	up	Transcriptional Activator	TAF6	111	12	ON
0.016125334674330558	0.0012191669072906565	up	Transcriptional Activator	REL	10	12	ON
0.04311045540052332	0.005252248464976038	up	Transcriptional Activator	TSC22D4	40	12	ON
0.023440181983335667	0.002113360018751476	up	Transcriptional Activator	USF2	73	12	ON
0.00012657967377901715	1.956453262378848e-06	up	Transcriptional Activator	ZNF263	25	12	ON
0.007909879250148698	0.00044934986550552335	up	Transcriptional Activator	JUND	29	12	ON
0.0006227394632482742	1.537084227498841e-05	up	Transcriptional Activator	ZNF473	22	12	ON
0.009435418465283056	0.0005596614127277334	up	Transcriptional Activator	ZNF12	9	12	ON
0.01244209467916388	0.0008402138567800728	up	Transcriptional Activator	ZNF329	23	12	ON
0.012658224256651422	0.0008573416332112253	up	Transcriptional Activator	TBP	39	12	ON
0.046393037456622314	0.005865340853608055	up	Transcriptional Activator	TRAFD1	79	12	ON
0.0010888479964520316	3.289891607213741e-05	up	Transcriptional Activator	ZCCHC8	49	12	ON
0.0033488374527551857	0.0001454799895933748	up	Transcriptional Activator	SCML1	84	12	ON
0.00011279573893546042	1.7275872017405525e-06	up	Transcriptional Activator	ZFAND5	64	12	ON
0.04155360555931532	0.004916948240826682	up	Transcriptional Activator	ZNF227	16	12	ON
0.033414443272447136	0.0036354677571734046	up	Transcriptional Repressor	FOXA1	23	12	OFF
0.005929804348365715	0.00030215759713027735	up	Transcriptional Activator	ZC3H11A	60	12	ON
0.011441516008608987	0.0007551209395823808	up	Transcriptional Repressor	RXRA	60	12	OFF
1.6587313025886985e-05	1.685984197841479e-07	up	Transcriptional Activator	ZCCHC14	69	12	ON
2.2559828435344683e-06	1.5705812054681623e-08	up	Transcriptional Activator	CEBPG	33	12	ON
0.0261185607623083	0.002539591315946285	up	Transcriptional Activator	BTAF1	22	12	ON
0.0006170107079100034	1.4998684599824093e-05	up	Transcriptional Activator	ATF4	32	12	ON
0.009976884226191259	0.0006166164288568683	up	Transcriptional Activator	SOX4	26	12	ON
0.0168364389687487	0.0013080942557173176	up	Transcriptional Activator	TSC22D2	53	12	ON
0.013175592857131154	0.0009008641078140305	up	Transcriptional Activator	ZNF165	35	12	ON
0.0004014839079859411	8.552915333033833e-06	up	Transcriptional Repressor	NFKB1	90	12	OFF
2.912255439006961e-07	1.2164809686745867e-09	up	Transcriptional Repressor	PRDM10	117	12	OFF
0.02398653717002588	0.0021975969726924297	up	Transcriptional Repressor	ILF3	79	12	OFF
0.01666128077323228	0.0012898457407292047	up	Transcriptional Activator	ZNF10	28	12	ON
0.02096001451285025	0.0018006584453395438	up	Transcriptional Activator	IRF6	25	12	ON
0.0484776206561169	0.006344884909043426	up	Transcriptional Activator	GON4L	29	12	ON
0.013175592857131154	0.0009025886501961193	up	Transcriptional Activator	TSC22D1	27	12	ON
0.03272361894001668	0.0035493872395256187	up	Transcriptional Activator	NFIL3	19	12	ON
4.5707748179841914e-05	5.982356347681898e-07	up	Transcriptional Activator	AFF1	118	12	ON
0.034182256900358185	0.0037569169415966413	up	Transcriptional Repressor	ZNF44	89	12	OFF
0.02479109162958253	0.0023230861412850234	up	Transcriptional Activator	NFE2L2	34	12	ON
0.004452777444166925	0.00021327700373063518	up	Transcriptional Activator	ZBTB43	8	12	ON
0.001633081978108648	5.5482038799569774e-05	up	Transcriptional Activator	DLX2	35	12	ON
0.020275665066399426	0.0017333971527108386	up	Transcriptional Activator	FOXJ3	33	12	ON
0.0006501911734810676	1.647657944493933e-05	up	Transcriptional Activator	TSC22D3	19	12	ON
2.6988540723856915e-05	3.043820382389877e-07	up	Transcriptional Activator	DDIT3	17	12	ON
0.013258491087011794	0.0009119597043976367	up	Transcriptional Activator	JUNB	16	12	ON
0.007400700161435077	0.0004107057410449212	up	Transcriptional Activator	MORC3	25	12	ON
0.04085021633387045	0.004751352655826349	up	Transcriptional Activator	CREB3L2	28	12	ON
0.0261185607623083	0.002539591315946285	up	Transcriptional Activator	KLF4	22	12	ON
0.015203007663488956	0.0010973022455239233	up	Transcriptional Activator	SNAI2	7	12	ON
0.014023735566315192	0.0009899796619495687	up	Transcriptional Activator	ZNF45	93	12	ON
0.0017932678913480586	6.525595931059414e-05	up	Transcriptional Activator	ZNF140	18	12	ON
2.589483355942656e-07	9.734899834370883e-10	up	Transcriptional Activator	MAFF	17	12	ON
6.6524722477126775e-06	5.835501971677787e-08	up	Transcriptional Activator	KLF10	26	12	ON
0.025112049234361226	0.0023584573426472647	up	Transcriptional Activator	FOSL1	11	12	ON
0.01616504592092744	0.0012244200753250526	up	Transcriptional Activator	SOX9	10	12	ON
0.0261185607623083	0.002542032020725912	up	Transcriptional Repressor	GTF2IRD1	22	12	OFF
0.0017336355412492345	6.107070341632642e-05	up	Transcriptional Activator	ETS2	12	12	ON
0.015476815101664576	0.0011326326880041215	up	Transcriptional Activator	JUN	20	12	ON
0.030617784728549875	0.003146188405690589	up	Transcriptional Activator	FOS	3	12	ON
0.025112049234361226	0.0023601550032294385	up	Transcriptional Activator	MSX2	11	12	ON
0.0016727106651573665	5.752708636784593e-05	up	Transcriptional Repressor	ZNF32	21	12	OFF
6.497341121040705e-08	1.8251822752299582e-10	up	Transcriptional Activator	ATF3	14	12	ON
2.6988540723856915e-05	3.016991456454621e-07	up	Transcriptional Activator	KLF6	17	12	ON
0.02023629333333846	0.0017243959231416231	up	Transcriptional Activator	MBD1	21	12	ON
0.0005445648972441094	1.2890007314327287e-05	up	Transcriptional Repressor	TCEAL1	13	12	OFF
5.904539189582058e-05	7.89245004455413e-07	up	Transcriptional Activator	CEBPB	18	12	ON
0.00427631270998248	0.00020065683420552712	up	Transcriptional Activator	MAFG	27	12	ON
0.02285256093564896	0.0020374355756010982	up	Transcriptional Activator	ZNF551	5	12	ON
0.01836341508196154	0.0015008806256072713	up	Transcriptional Activator	ARID4A	17	12	ON
0.015203007663488956	0.0010973022455239233	up	Transcriptional Repressor	ZFP36L2	7	12	OFF
0.02285256093564896	0.0020374355756010982	up	Transcriptional Activator	NR4A3	5	12	ON
0.03689803156818006	0.0041318800239309545	up	Transcriptional Activator	NFRKB	12	12	ON
4.999717488875479e-06	4.0376443101472816e-08	up	Transcriptional Activator	ETV5	13	12	ON
0.006748731856896298	0.00035707575962414266	up	Transcriptional Activator	KLF11	6	12	ON
0.04395640669068439	0.005398155207627907	up	Transcriptional Activator	ZNF266	6	12	ON
0.007028899539192261	0.0003783827324311252	down	Transcriptional Activator	IRF3	88	12	OFF
0.0061459801054351785	0.0003157709076727346	down	Transcriptional Activator	TCF25	106	12	OFF
0.01846148059938758	0.001516607289562611	down	Transcriptional Repressor	CC2D1A	6	12	ON
0.0296480001495404	0.0030217677679564986	down	Transcriptional Activator	ZNHIT1	82	12	OFF
0.042929035864362315	0.005212213766878854	down	Transcriptional Activator	CTBP1	35	12	OFF
0.037503625843686585	0.0042245103463579015	down	Transcriptional Activator	MNX1	72	12	OFF
0.045639618245725516	0.0057190297036110865	down	Transcriptional Repressor	ZNF91	42	12	ON
0.039696251291198574	0.004566814304805532	down	Transcriptional Activator	TBL1XR1	45	12	OFF
0.03559146947831913	0.003944696422269845	down	Transcriptional Activator	BATF	18	12	OFF
0.0007725345570103639	2.087027853273945e-05	down	Transcriptional Activator	ZFP64	78	12	OFF
0.04995268680451773	0.006572721947962859	down	Transcriptional Repressor	SLC30A9	28	12	ON
0.00023656056173319975	4.4136891217277584e-06	down	Transcriptional Repressor	CERS6	40	12	ON
0.0419296755120217	0.005009142521486302	down	Transcriptional Repressor	BACH1	82	12	ON
0.003241051517740338	0.00013989501120850804	down	Transcriptional Activator	ZNF107	51	12	OFF
0.042929035864362315	0.005212213766878854	down	Transcriptional Activator	PURA	35	12	OFF
5.8676109950642834e-05	7.761390205111484e-07	down	Transcriptional Activator	PATZ1	161	12	OFF
0.006157039886723226	0.00031805371734535185	down	Transcriptional Activator	NKRF	43	12	OFF
0.0028607217649136056	0.00011630893279793552	down	Transcriptional Activator	NOTCH2	60	12	OFF
0.04231342757948155	0.005113903528124476	down	Transcriptional Activator	ZNF248	25	12	OFF
0.01036315912131092	0.0006493207469493058	down	Transcriptional Activator	ZSCAN16	42	12	OFF
0.024048617126723872	0.0022066330669049056	down	Transcriptional Activator	HCFC1	77	12	OFF
0.0258279624936219	0.00248138319696451	down	Transcriptional Activator	ATAD2	64	12	OFF
0.005871300485457649	0.00029593578052571274	down	Transcriptional Activator	TFAM	73	12	OFF
0.022287020828119102	0.0019674145370408677	down	Transcriptional Activator	GTF2I	29	12	OFF
0.04542029056155588	0.005679117366231855	down	Transcriptional Activator	GATA3	22	12	OFF
0.0007394041261641174	1.9663908117146532e-05	down	Transcriptional Activator	ZC3H14	88	12	OFF
0.04215280794681637	0.0050416683411745	down	Transcriptional Activator	RFX5	31	12	OFF
0.029413527233569717	0.0029896790421200074	down	Transcriptional Activator	ZNF207	47	12	OFF
0.0005268827967872674	1.2094740517879253e-05	down	Transcriptional Activator	VPS72	25	12	OFF
0.00018071869148130707	3.1201779091732204e-06	down	Transcriptional Activator	ZMYND8	31	12	OFF
0.033414443272447136	0.0036460972283337977	down	Transcriptional Repressor	ZNF148	12	12	ON
0.012288637469064029	0.0008230067700668054	down	Transcriptional Activator	ELF4	53	12	OFF
0.04231342757948155	0.005096985355687729	down	Transcriptional Repressor	UBN1	25	12	ON
0.0010307242649547068	3.0281651337432903e-05	down	Transcriptional Activator	NOLC1	41	12	OFF
0.030760431295322712	0.0031795679554562878	down	Transcriptional Activator	ZDHHC6	33	12	OFF
0.006360618362865696	0.00033388375421893165	down	Transcriptional Activator	PA2G4	25	12	OFF
0.0014919914798712714	4.84035108340304e-05	down	Transcriptional Activator	TOP2A	33	12	OFF
0.03157778963613335	0.00329320028369032	down	Transcriptional Activator	ASH2L	37	12	OFF
0.024684241991532404	0.0022970212448151666	down	Transcriptional Repressor	ZBTB11	23	12	ON
0.007371500481565562	0.0004069156439361774	down	Transcriptional Activator	ZIC1	40	12	OFF
1.6587313025886985e-05	1.6718903794811228e-07	down	Transcriptional Activator	THAP11	54	12	OFF
4.999717488875479e-06	4.0284603225167743e-08	down	Transcriptional Activator	ZC3H4	57	12	OFF
0.034182256900358185	0.0037599530703540758	down	Transcriptional Repressor	ZNF281	21	12	ON
0.02615444250021835	0.0025491659356937967	down	Transcriptional Activator	ZMYM4	36	12	OFF
2.180889644696929e-05	2.30781972983802e-07	down	Transcriptional Activator	AATF	46	12	OFF
9.504615683662115e-07	5.1612365867839385e-09	down	Transcriptional Activator	THOC1	28	12	OFF
0.01244209467916388	0.0008369297096246992	down	Transcriptional Activator	E2F8	18	12	OFF
0.002911820443878717	0.00012090905182745752	down	Transcriptional Activator	ZNF706	38	12	OFF
0.014820895786655746	0.0010533466053456694	down	Transcriptional Activator	ARNT2	56	12	OFF
0.0046931203861516075	0.00022674920272829405	down	Transcriptional Activator	E2F5	16	12	OFF
0.04231342757948155	0.005113903528124476	down	Transcriptional Repressor	ZDHHC3	25	12	ON
0.024242110846070263	0.0022311382998123704	down	Transcriptional Repressor	STAT3	14	12	ON
0.03689803156818006	0.004119977939636514	down	Transcriptional Activator	NR2F6	30	12	OFF
0.015697562211459397	0.0011584110236805179	down	Transcriptional Activator	SMAD6	13	12	OFF
0.00427631270998248	0.00020054938064057096	down	Transcriptional Activator	RNF4	45	12	OFF
0.002911820443878717	0.00012122449355607576	down	Transcriptional Activator	ZNF544	26	12	OFF
0.04231342757948155	0.005113903528124476	down	Transcriptional Activator	GRHL2	25	12	OFF
0.0010126593234812014	2.9609921739216414e-05	down	Transcriptional Activator	ZCCHC2	16	12	OFF
0.012658224256651422	0.0008583340591742191	down	Transcriptional Activator	TEAD4	27	12	OFF
0.015697562211459397	0.0011547242055933106	down	Transcriptional Repressor	HBP1	8	12	ON
1.7267340975776222e-08	3.8468038932389245e-11	down	Transcriptional Repressor	CITED2	28	12	ON
0.03559146947831913	0.003944696422269845	down	Transcriptional Repressor	ZKSCAN1	18	12	ON
0.004198919688559745	0.00019468675247708088	down	Transcriptional Activator	HOXB7	36	12	OFF
0.04542029056155588	0.005679117366231855	down	Transcriptional Activator	CLOCK	22	12	OFF
0.03885977334773997	0.004436788379998159	down	Transcriptional Activator	HHEX	7	12	OFF
0.0018591818554798988	6.850054417958918e-05	down	Transcriptional Activator	FUBP1	25	12	OFF
0.011424466731410687	0.0007524050075128452	down	Transcriptional Activator	ZNF142	33	12	OFF
0.03885977334773997	0.004436788379998159	down	Transcriptional Repressor	ZNF337	7	12	ON
0.011315524640093824	0.0007410056575517716	down	Transcriptional Activator	WHSC1	48	12	OFF
0.033425752980378434	0.003658125092090776	down	Transcriptional Activator	ZGPAT	12	12	OFF
0.030760431295322712	0.003182185785147072	down	Transcriptional Activator	ELF1	33	12	OFF
0.0014673705619596355	4.699181693827849e-05	down	Transcriptional Activator	ZXDC	42	12	OFF
0.024684241991532404	0.002294399958342018	down	Transcriptional Repressor	AFF4	23	12	ON
0.015697562211459397	0.001158293606555532	down	Transcriptional Repressor	NFYA	8	12	ON
0.03885977334773997	0.004436788379998159	down	Transcriptional Activator	SIX1	7	12	OFF
0.04542029056155588	0.005679117366231855	down	Transcriptional Activator	ZMIZ1	22	12	OFF
2.902601928195672e-05	3.314026150265178e-07	down	Transcriptional Activator	ZNF85	23	12	OFF
0.035620981571062554	0.003952927083282771	down	Transcriptional Activator	ZNF189	15	12	OFF
0.012099066175420652	0.0008050735200363571	down	Transcriptional Repressor	NR3C1	10	12	ON
2.668828256257935e-06	1.895157909623429e-08	down	Transcriptional Activator	ZNF239	27	12	OFF
0.009248649797218832	0.0005472954836839325	down	Transcriptional Activator	ZNF302	26	12	OFF
0.0006707791316208961	1.7371890626773415e-05	down	Transcriptional Activator	ZNF33B	11	12	OFF
0.03689803156818006	0.004144294575824069	down	Transcriptional Repressor	HEY1	31	24	ON
0.0055118029247962505	0.00027433887042214436	up	Transcriptional Activator	ZNF580	201	24	ON
6.13422288073388e-05	8.284873564900951e-07	up	Transcriptional Activator	MSX1	29	24	ON
0.04085021633387045	0.004755051636746824	up	Transcriptional Activator	HMG20B	215	24	ON
0.0016233953512254597	5.470087371157911e-05	up	Transcriptional Activator	MAX	143	24	ON
0.02149519146748713	0.001870731315262632	up	Transcriptional Repressor	CERS2	75	24	OFF
0.0013740547839169778	4.342946755070369e-05	up	Transcriptional Activator	SREBF1	67	24	ON
0.0010770856712035836	3.224358386365503e-05	up	Transcriptional Activator	RBL2	200	24	ON
0.0194311365878887	0.0016260252143304244	up	Transcriptional Repressor	BACH1	82	24	OFF
0.045756149006264214	0.005765707999257743	up	Transcriptional Activator	CREM	67	24	ON
0.01846148059938758	0.00151441521744364	up	Transcriptional Activator	REL	10	24	ON
0.0484776206561169	0.006338360069855581	up	Transcriptional Activator	TSC22D4	40	24	ON
0.04095775361523076	0.00478167413239514	up	Transcriptional Activator	USF2	73	24	ON
0.004094924227788255	0.00018644391847490383	up	Transcriptional Repressor	SPDEF	37	24	OFF
0.0007725345570103639	2.0975249041634776e-05	up	Transcriptional Activator	ZNF263	25	24	ON
0.0063111160442401145	0.00033040652083462586	up	Transcriptional Activator	PPARD	98	24	ON
0.026000053929791943	0.0025023884174542304	up	Transcriptional Activator	JUND	29	24	ON
0.0001821216559137801	3.169758700810708e-06	up	Transcriptional Activator	ZNF473	22	24	ON
0.0015810206507999994	5.2392497199999985e-05	up	Transcriptional Activator	ZNF12	9	24	ON
0.04095775361523076	0.004780238616113657	up	Transcriptional Activator	ZNF329	23	24	ON
0.04443168070702246	0.005468895258285694	up	Transcriptional Activator	TBP	39	24	ON
0.0008312229603153822	2.3428580172959415e-05	up	Transcriptional Repressor	NFYC	39	24	OFF
0.00427631270998248	0.00020016038709311007	up	Transcriptional Activator	ZCCHC8	49	24	ON
0.00023656056173319975	4.395146942615417e-06	up	Transcriptional Activator	SCML1	84	24	ON
0.015928685291330902	0.0011962617695780052	up	Transcriptional Activator	ZNF227	16	24	ON
0.04095775361523076	0.004784677705817127	up	Transcriptional Repressor	FOXA1	23	24	OFF
0.03221874688738751	0.0034542516156068482	up	Transcriptional Activator	ZC3H11A	60	24	ON
0.00026299164364434286	5.089924598519029e-06	up	Transcriptional Activator	ZCCHC14	69	24	ON
9.302580841104656e-05	1.3600264387579908e-06	up	Transcriptional Activator	CEBPG	33	24	ON
0.03180983191171236	0.0033620459617959503	up	Transcriptional Activator	BTAF1	22	24	ON
0.047352764861327896	0.006072388810537871	up	Transcriptional Repressor	ZNF529	9	24	OFF
0.00837922761843705	0.00048534651758142753	up	Transcriptional Activator	ATF4	32	24	ON
0.004152654813359818	0.0001902288267328572	up	Transcriptional Activator	SOX4	26	24	ON
0.001682899345636793	5.843995839400207e-05	up	Transcriptional Activator	TSC22D2	53	24	ON
0.0004832341667868332	1.0500684479029108e-05	up	Transcriptional Repressor	NFKB1	90	24	OFF
1.1066557341236601e-06	6.31758355598302e-09	up	Transcriptional Repressor	PRDM10	117	24	OFF
0.03272361894001668	0.003547762043170505	up	Transcriptional Activator	ZNF235	3	24	ON
0.036975198858383816	0.004159838579445019	up	Transcriptional Repressor	ILF3	79	24	OFF
0.047848099689712216	0.006169220316440199	up	Transcriptional Repressor	ZFR	16	24	OFF
0.002447466700556141	9.575858296522912e-05	up	Transcriptional Activator	ZNF10	28	24	ON
0.04085021633387045	0.004751077874062242	up	Transcriptional Activator	TFAP2C	27	24	ON
0.02201231928215228	0.001930905200188796	up	Transcriptional Repressor	RRN3	68	24	OFF
0.0137411277507174	0.0009662029398652584	up	Transcriptional Activator	NFIL3	19	24	ON
0.047848099689712216	0.006169220316440199	up	Transcriptional Activator	ZBTB5	16	24	ON
0.002226756200108961	8.464277953630554e-05	up	Transcriptional Activator	AFF1	118	24	ON
0.001072586688787701	3.195955881378001e-05	up	Transcriptional Activator	ZNF217	75	24	ON
0.026286425206247115	0.002584825555073585	up	Transcriptional Repressor	ZNF44	89	24	OFF
0.013697628216626146	0.000959578057282657	up	Transcriptional Activator	NFE2L2	34	24	ON
0.030097925672063437	0.0030872033316427837	up	Transcriptional Activator	ZBTB43	8	24	ON
0.02515505715546421	0.002378207157972737	up	Transcriptional Repressor	MYB	5	24	OFF
0.00677274642654068	0.000360714594103686	up	Transcriptional Activator	DLX2	35	24	ON
0.02570237297454833	0.0024542774493234816	up	Transcriptional Activator	FOXJ3	33	24	ON
0.0008481164361950898	2.409019117011951e-05	up	Transcriptional Activator	TSC22D3	19	24	ON
0.0014772336543665493	4.7719048706911654e-05	up	Transcriptional Activator	DDIT3	17	24	ON
0.015928685291330902	0.0011962617695780052	up	Transcriptional Activator	JUNB	16	24	ON
0.0029025397724153947	0.00011922155846039284	up	Transcriptional Activator	MORC3	25	24	ON
0.020860676196219775	0.0017892197907089086	up	Transcriptional Activator	CREB3L2	28	24	ON
0.007190605225736211	0.00039146848277121386	up	Transcriptional Activator	ZNF45	93	24	ON
0.002390832817297205	9.254407173609342e-05	up	Transcriptional Activator	ZNF140	18	24	ON
0.02570237297454833	0.0024522686819846034	up	Transcriptional Activator	ZFP36	14	24	ON
2.5237994790616327e-08	5.987256518257146e-11	up	Transcriptional Activator	MAFF	17	24	ON
1.6635612570179571e-06	1.0886574642139234e-08	up	Transcriptional Activator	KLF10	26	24	ON
0.011457719457432371	0.0007577856784016119	up	Transcriptional Repressor	GTF2IRD1	22	24	OFF
0.006463297242403389	0.00034017353907386257	up	Transcriptional Activator	ERF	17	24	ON
0.04227056585803913	0.005073409603123047	up	Transcriptional Activator	ETS2	12	24	ON
0.0014537003701305324	4.6351626950695065e-05	up	Transcriptional Activator	JUN	20	24	ON
0.03272361894001668	0.003547762043170505	up	Transcriptional Activator	FOS	3	24	ON
0.00677274642654068	0.0003611754220781232	up	Transcriptional Activator	MSX2	11	24	ON
0.0006170107079100034	1.5120284682840518e-05	up	Transcriptional Activator	LZTFL1	38	24	ON
0.024684241991532404	0.002296325674197669	up	Transcriptional Activator	MBD1	21	24	ON
0.0006918152894604312	1.801301296701485e-05	up	Transcriptional Repressor	TCEAL1	13	24	OFF
0.0005225248804113741	1.1859030285025614e-05	up	Transcriptional Activator	CEBPB	18	24	ON
0.016551060525302832	0.0012674858380557722	up	Transcriptional Activator	MAFG	27	24	ON
0.02515505715546421	0.002378207157972737	up	Transcriptional Activator	NR4A3	5	24	ON
0.04227056585803913	0.005073409603123047	up	Transcriptional Activator	NFRKB	12	24	ON
8.975835839567002e-05	1.274763653071337e-06	up	Transcriptional Activator	ETV5	13	24	ON
0.0077198652071228625	0.0004336669340069949	up	Transcriptional Activator	KLF11	6	24	ON
0.04824400813066241	0.006267287605946537	up	Transcriptional Activator	ZNF266	6	24	ON
0.016290710131906642	0.001238475039267756	down	Transcriptional Repressor	CC2D1A	6	24	ON
0.014261402137367162	0.0010087430083239373	down	Transcriptional Repressor	ZNHIT1	37	24	ON
0.047874537597481566	0.006192626765254855	down	Transcriptional Activator	MNX1	72	24	OFF
0.03180983191171236	0.003375187472743213	down	Transcriptional Activator	TBL1XR1	45	24	OFF
0.009976884226191259	0.0006106632209340293	down	Transcriptional Repressor	ZC3H3	21	24	ON
0.02149519146748713	0.001873571408889855	down	Transcriptional Activator	SMARCA4	40	24	OFF
0.023440181983335667	0.0021149036375941953	down	Transcriptional Activator	TAF6	111	24	OFF
0.045756149006264214	0.005759381824686488	down	Transcriptional Activator	APP	106	24	OFF
0.016125334674330558	0.0012179033162567324	down	Transcriptional Activator	FUBP3	134	24	OFF
0.004825345990179469	0.00023448144675196803	down	Transcriptional Activator	ZNF107	51	24	OFF
0.00031316514223158384	6.366208683627296e-06	down	Transcriptional Activator	PATZ1	161	24	OFF
0.003241051517740338	0.00013978345564368808	down	Transcriptional Activator	NKRF	43	24	OFF
0.021686334701485892	0.0018932514421932125	down	Transcriptional Activator	TCF3	46	24	OFF
0.003982482186670918	0.00017910634172858627	down	Transcriptional Activator	NOTCH2	60	24	OFF
0.015928685291330902	0.0011814948030955852	down	Transcriptional Activator	ZSCAN16	42	24	OFF
0.03263851259520036	0.0035176477481349226	down	Transcriptional Activator	ATAD2	64	24	OFF
0.04426082521418992	0.005441702682279268	down	Transcriptional Repressor	HELZ	86	24	ON
0.00021198614710993776	3.8076041460849296e-06	down	Transcriptional Activator	TFAM	73	24	OFF
0.04311045540052332	0.005241368349056685	down	Transcriptional Activator	TAF1B	26	24	OFF
0.0015830250486462125	5.280430210163436e-05	down	Transcriptional Activator	ZC3H14	88	24	OFF
0.03689803156818006	0.004144294575824069	down	Transcriptional Activator	RFX5	31	24	OFF
0.041440606495913065	0.0048583946908324705	down	Transcriptional Activator	ZNF207	47	24	OFF
0.013692577983277214	0.0009532566125923987	down	Transcriptional Activator	VPS72	25	24	OFF
2.407358519553463e-05	2.6145079995150386e-07	down	Transcriptional Activator	ZMYND8	31	24	OFF
0.0013303140212481365	4.1861733333622774e-05	down	Transcriptional Repressor	UBN1	25	24	ON
0.023950837152443363	0.0021749237819034466	down	Transcriptional Activator	ZDHHC13	27	24	OFF
0.001773193738430648	6.320490072935754e-05	down	Transcriptional Activator	NOLC1	41	24	OFF
0.004721306267488526	0.00022876839057170802	down	Transcriptional Activator	ATF1	41	24	OFF
0.03180983191171236	0.003375187472743213	down	Transcriptional Activator	RXRA	45	24	OFF
0.019566933410867172	0.0016428377675790735	down	Transcriptional Repressor	ZNF273	91	24	ON
0.033480750136560114	0.003673465762685792	down	Transcriptional Activator	PHF20	57	24	OFF
0.03453049076620173	0.003803065747154772	down	Transcriptional Activator	ZNF395	35	24	OFF
0.026279656831092485	0.0025770777374210783	down	Transcriptional Activator	ZNF512B	48	24	OFF
0.026279656831092485	0.002579665561949345	down	Transcriptional Activator	TOP2A	33	24	OFF
0.011315524640093824	0.000741719331525412	down	Transcriptional Activator	ZIC1	40	24	OFF
0.01981772699976636	0.0016776911745833955	down	Transcriptional Activator	TRIM27	14	24	OFF
0.0018591818554798988	6.859972037067296e-05	down	Transcriptional Activator	THAP11	54	24	OFF
7.341082163019895e-06	6.848405805100707e-08	down	Transcriptional Activator	ZC3H4	57	24	OFF
0.003991824772278488	0.00018008232055391675	down	Transcriptional Activator	AATF	46	24	OFF
0.00039440412689656135	8.347177288816111e-06	down	Transcriptional Activator	THOC1	28	24	OFF
0.0024745681796152718	9.71634957743674e-05	down	Transcriptional Activator	E2F8	18	24	OFF
0.0018591818554798988	6.842236427826828e-05	down	Transcriptional Activator	ZNF706	38	24	OFF
0.01981772699976636	0.0016776911745833955	down	Transcriptional Repressor	STAT3	14	24	ON
0.013697628216626146	0.0009612370678334137	down	Transcriptional Activator	RNF4	45	24	OFF
0.018080331095056315	0.0014651563209861845	down	Transcriptional Activator	ZNF544	26	24	OFF
0.013697628216626146	0.0009612370678334137	down	Transcriptional Repressor	VDR	45	24	ON
0.003513799600037253	0.00015704952264159817	down	Transcriptional Activator	ZCCHC2	16	24	OFF
0.0008764446711166706	2.50168696155552e-05	down	Transcriptional Repressor	HSF2	42	24	ON
0.013258491087011794	0.0009117570553551447	down	Transcriptional Repressor	HBP1	8	24	ON
1.8433600148528565e-05	1.9249791299633005e-07	down	Transcriptional Repressor	CITED2	28	24	ON
0.002855600786921323	0.0001137150967779864	down	Transcriptional Activator	HOXB7	36	24	OFF
0.033414443272447136	0.00365223307837246	down	Transcriptional Activator	HHEX	7	24	OFF
0.029413527233569717	0.002985921804568957	down	Transcriptional Repressor	NPAS1	15	24	ON
0.013692577983277214	0.0009532566125923987	down	Transcriptional Activator	FUBP1	25	24	OFF
0.026279656831092485	0.0025770777374210783	down	Transcriptional Activator	WHSC1	48	24	OFF
0.016290710131906642	0.001238475039267756	down	Transcriptional Repressor	ZNF592	6	24	ON
0.008088094482076136	0.000463978686524	down	Transcriptional Activator	ZXDC	42	24	OFF
0.04744649266213575	0.00609151091966978	down	Transcriptional Repressor	AFF4	23	24	ON
0.0132720088697563	0.0009147374534293187	down	Transcriptional Repressor	NFYA	8	24	ON
0.024684241991532404	0.002300911668643748	down	Transcriptional Repressor	PRDM4	9	24	ON
0.0005070905105308113	1.1367526064530855e-05	down	Transcriptional Activator	ZNF85	23	24	OFF
0.02944921206778742	0.002997406574986439	down	Transcriptional Activator	ZNF189	15	24	OFF
0.009976884226191259	0.000612126648255063	down	Transcriptional Repressor	NR3C1	10	24	ON
0.003049451136340748	0.00012865270040535314	down	Transcriptional Activator	ZNF239	27	24	OFF
0.04311045540052332	0.005247021361166109	down	Transcriptional Activator	ZNF302	26	24	OFF
0.0005268827967872674	1.2107915824776607e-05	down	Transcriptional Activator	ZNF33B	11	24	OFF
