# Supplementary material for: The transcriptomic response of cells to a drug combination is more than the sum of the responses to the monotherapies
Source: eLife. 2020 Sep 18;9:e52707. doi: 10.7554/eLife.52707 (PMC7546737; doi:10.7554/eLife.52707)
Supplement: Source data 9. [file elife-52707-data9.zip › Supplementary Item 14 Transcription Factor Activity/MCF7_aracne_T_regulators_fishers_mins_3_2unique.csv]

Fisher_FDR	Fisher_p_value	direction	regulation_type	regulator	regulome_size	time	TF_state
0.03431749902637115	0.0062287252568095615	up	Transcriptional Activator	ZNF292	69	3	ON
0.04483982918261409	0.009298580230387637	up	Transcriptional Activator	CNOT8	85	3	ON
0.011668762272207091	0.0011331514807692432	up	Transcriptional Activator	ARNT	29	3	ON
0.023474820029129692	0.0032023453912569983	up	Transcriptional Activator	ZCCHC8	49	3	ON
0.031068019992280763	0.005387517917736547	up	Transcriptional Activator	ZFAND5	64	3	ON
0.009969625009431495	0.000910520665601258	up	Transcriptional Activator	SOX4	26	3	ON
0.010488088379201463	0.0009821215707691542	up	Transcriptional Activator	TSC22D1	27	3	ON
0.006639787397798233	0.0004835914520939754	up	Transcriptional Activator	TSC22D3	19	3	ON
0.00945011158265472	0.0008417684242140093	up	Transcriptional Activator	MORC3	25	3	ON
0.029636218224704806	0.004906271654403588	up	Transcriptional Activator	HSF2	61	3	ON
0.0057474438324671955	0.000385377736743465	up	Transcriptional Activator	HBP1	17	3	ON
0.0057474438324671955	0.000385377736743465	up	Transcriptional Activator	MAFF	17	3	ON
0.0005535121779860868	1.0878274018223673e-05	up	Transcriptional Activator	KLF10	26	3	ON
0.0005592082971867068	1.5515605933504004e-05	up	Transcriptional Activator	MYC	27	3	ON
0.0045693960851493475	0.0002588444025113504	up	Transcriptional Activator	ATF3	14	3	ON
0.004177345938060069	0.0002221478764748707	up	Transcriptional Activator	ZFP36L1	13	3	ON
0.023474820029129692	0.0032023453912569983	up	Transcriptional Repressor	CREM	49	3	OFF
0.0005592082971867068	1.5492078698869585e-05	down	Transcriptional Repressor	MYBL1	8	3	ON
0.04177230601799796	0.008451044570115194	down	Transcriptional Activator	PATZ1	161	6	OFF
0.04672652136262745	0.010096759931087922	down	Transcriptional Activator	NOTCH2	60	6	OFF
0.04435190980227114	0.009126751381276605	up	Transcriptional Activator	ARNT	29	6	ON
0.03925718196228017	0.007533748214726598	up	Transcriptional Activator	ZBTB17	27	6	ON
0.01745507017972075	0.0019564825082636905	up	Transcriptional Activator	CREBBP	103	6	ON
0.01745507017972075	0.001959649912365912	up	Transcriptional Activator	ZCCHC8	49	6	ON
0.028023680867405157	0.0041792541409193815	up	Transcriptional Activator	ZFAND5	64	6	ON
0.02955199716562858	0.004839128015423339	down	Transcriptional Activator	NOLC1	41	6	OFF
0.0498928928152009	0.01170896790923212	up	Transcriptional Activator	CEBPG	33	6	ON
0.01797205249884843	0.0021247110571656824	down	Transcriptional Activator	TFDP1	27	6	OFF
0.00750010414940896	0.0005635916412850662	up	Transcriptional Activator	ATF4	32	6	ON
0.03871812040063062	0.007380930465566352	up	Transcriptional Activator	SOX4	26	6	ON
0.009220702155360763	0.0007355242181732863	up	Transcriptional Activator	ZNF165	35	6	ON
0.02731282587231161	0.003978515676197992	up	Transcriptional Activator	NFIL3	19	6	ON
0.00015399096139110595	2.4579905924101437e-06	up	Transcriptional Activator	TSC22D3	19	6	ON
0.00011934499175665568	1.520833101019491e-06	up	Transcriptional Activator	DDIT3	17	6	ON
0.0057474438324671955	0.0003783156030314632	up	Transcriptional Activator	CREB3L2	28	6	ON
0.00011934499175665568	1.520833101019491e-06	up	Transcriptional Activator	HBP1	17	6	ON
0.0020858980312797528	8.198905556475328e-05	up	Transcriptional Activator	MAFF	17	6	ON
0.0004470472331677909	8.269081769577635e-06	up	Transcriptional Activator	KLF10	26	6	ON
0.013073252352473877	0.0013148820285147135	up	Transcriptional Activator	FOSL1	11	6	ON
0.005534677876719875	0.0003391189912903507	up	Transcriptional Activator	MYC	27	6	ON
0.01797205249884843	0.002153236642102991	up	Transcriptional Activator	ATF3	14	6	ON
0.023474820029129692	0.0031859424371969056	up	Transcriptional Activator	KLF6	17	6	ON
0.01722537048403305	0.0018519762485723395	up	Transcriptional Activator	ZFP36L1	13	6	ON
0.033010274421706814	0.005800649378149636	down	Transcriptional Activator	NFIC	45	6	OFF
0.013408420764448785	0.0014105968665489473	down	Transcriptional Activator	ZMIZ1	22	6	OFF
0.01722537048403305	0.0018519762485723395	up	Transcriptional Activator	ETV5	13	6	ON
0.02984536100035328	0.005071986204684314	down	Transcriptional Repressor	ZNF91	42	6	ON
0.004880038013730887	0.00028772478462459565	down	Transcriptional Repressor	ZNF277	49	6	ON
0.003527682039140442	0.00017536454067403358	down	Transcriptional Repressor	MYBL1	8	6	ON
0.02955199716562858	0.004851310517363304	up	Transcriptional Repressor	ZNF32	21	6	OFF
0.010515845635208245	0.0009968778521237877	down	Transcriptional Activator	MECP2	16	9	OFF
0.01841206380383856	0.002239635722873121	down	Transcriptional Activator	ESR1	86	9	OFF
0.0498928928152009	0.011656815694875693	up	Transcriptional Activator	ARNT	29	9	ON
0.04648746752143548	0.009834920874477102	up	Transcriptional Activator	CARHSP1	77	9	ON
0.01841206380383856	0.002256276026828772	down	Transcriptional Activator	TRPS1	24	9	OFF
0.022017838980277784	0.002850864700336545	down	Transcriptional Activator	TFDP1	27	9	OFF
0.009370083368555071	0.0008124349741521738	up	Transcriptional Activator	ATF4	32	9	ON
0.045111785101157036	0.009439575841976213	up	Transcriptional Activator	SOX4	26	9	ON
0.013408420764448785	0.001404262602840736	down	Transcriptional Activator	PRDM10	73	9	OFF
0.003466670379857759	0.00016832387971563682	up	Transcriptional Activator	TSC22D3	19	9	ON
0.027645794588841012	0.004089857614431407	up	Transcriptional Activator	DDIT3	17	9	ON
0.029158864236160424	0.004584515070656436	up	Transcriptional Activator	SP100	18	9	ON
0.00015399096139110595	2.492339259509229e-06	up	Transcriptional Activator	HBP1	17	9	ON
0.002710825105997777	0.00011908827055250349	up	Transcriptional Activator	MAFF	17	9	ON
0.005881973360612608	0.0004079981521812213	up	Transcriptional Activator	KLF10	26	9	ON
0.0006059226983200249	1.7512216714451588e-05	up	Transcriptional Activator	MYC	27	9	ON
0.021575225138484668	0.002768612705632137	up	Transcriptional Activator	ATF3	14	9	ON
0.027645794588841012	0.004090938390025029	up	Transcriptional Activator	KLF6	17	9	ON
0.019080670410688647	0.002382326479022397	up	Transcriptional Activator	ZFP36L1	13	9	ON
0.009228699578667407	0.0007591149153776098	down	Transcriptional Activator	NR2F2	14	9	OFF
0.01725666186524126	0.001895240320460023	down	Transcriptional Activator	ZMIZ1	22	9	OFF
0.019080670410688647	0.002382326479022397	up	Transcriptional Activator	ETV5	13	9	ON
0.023474820029129692	0.0031821838096699785	up	Transcriptional Activator	MXD3	15	9	ON
0.0062503849858635855	0.00044077859437881945	down	Transcriptional Repressor	ZNF277	49	9	ON
0.009228699578667407	0.0007738199225099582	up	Transcriptional Repressor	CGGBP1	33	9	OFF
0.00011934499175665568	1.4803887228396276e-06	down	Transcriptional Repressor	MYBL1	8	9	ON
0.03983753204743844	0.007967506409487688	down	Transcriptional Activator	IRF3	88	12	OFF
0.04776919620274077	0.010550527545662559	down	Transcriptional Activator	ZBTB24	204	12	OFF
0.01745507017972075	0.0020090922465656395	up	Transcriptional Activator	MLXIP	58	12	ON
0.025444218790200576	0.003640985246670719	down	Transcriptional Activator	PURA	35	12	OFF
0.045530221543456435	0.009579769157120312	down	Transcriptional Activator	CNBP	17	12	OFF
0.009228699578667407	0.0007552387757108544	down	Transcriptional Activator	TCF3	46	12	OFF
0.04776919620274077	0.01071355383044128	down	Transcriptional Activator	HNRNPAB	18	12	OFF
0.04177955583797288	0.008500811361252286	down	Transcriptional Activator	MECP2	16	12	OFF
0.024167181078098014	0.0033526725195049266	down	Transcriptional Activator	CNOT7	34	12	OFF
0.009442991584653584	0.0008296732490562686	down	Transcriptional Activator	CBFA2T3	81	12	OFF
0.04672652136262745	0.010132631674257498	up	Transcriptional Activator	ZCCHC8	49	12	ON
0.012351766629010249	0.0012137574144114114	down	Transcriptional Activator	TRPS1	24	12	OFF
0.01745507017972075	0.0020051641816456246	up	Transcriptional Activator	LITAF	58	12	ON
0.0005592082971867068	1.282156752458719e-05	up	Transcriptional Activator	CEBPG	33	12	ON
0.013304389955228096	0.0013688909896130642	down	Transcriptional Activator	PA2G4	25	12	OFF
6.860733132277365e-05	4.758890033949617e-07	up	Transcriptional Activator	ATF4	32	12	ON
0.004896833437582728	0.0002943761141668229	up	Transcriptional Activator	ZNF165	35	12	ON
0.0397331867793285	0.007849408024074708	down	Transcriptional Activator	AATF	46	12	OFF
0.04776919620274077	0.01071077716015246	down	Transcriptional Activator	E2F8	18	12	OFF
0.0008179259998361001	2.4585058954611107e-05	up	Transcriptional Activator	NFIL3	19	12	ON
0.02984536100035328	0.005064777738663751	up	Transcriptional Activator	ZNF217	75	12	ON
6.882611924800802e-06	1.5913553583354462e-08	up	Transcriptional Activator	TSC22D3	19	12	ON
0.0005592082971867068	1.531920267256286e-05	up	Transcriptional Activator	DDIT3	17	12	ON
0.0491252681926828	0.011355503750373258	up	Transcriptional Activator	SP100	18	12	ON
0.0491252681926828	0.011352565128357764	up	Transcriptional Activator	ZNF140	18	12	ON
0.03694563777898431	0.006919298636064114	up	Transcriptional Activator	ZFP36	14	12	ON
0.0005592082971867068	1.531920267256286e-05	up	Transcriptional Activator	MAFF	17	12	ON
0.025068025527708444	0.0035066255362459216	up	Transcriptional Activator	LMO4	10	12	ON
0.002098545832015433	8.491225909889035e-05	up	Transcriptional Activator	KLF10	26	12	ON
0.028342927638508018	0.004259630743359587	up	Transcriptional Activator	FOSL1	11	12	ON
0.00026405249545281736	4.578945007852323e-06	up	Transcriptional Activator	MYC	27	12	ON
0.0491252681926828	0.011358443512759027	up	Transcriptional Activator	TGIF1	18	12	ON
0.005881973360612608	0.0004057180179643272	up	Transcriptional Activator	LZTFL1	38	12	ON
0.0045693960851493475	0.00025510574344958005	up	Transcriptional Activator	ATF3	14	12	ON
0.04672652136262745	0.010155590770143308	up	Transcriptional Activator	KLF6	17	12	ON
0.03351746418262196	0.005967271079911886	up	Transcriptional Activator	ZFP36L1	13	12	ON
0.00750010414940896	0.0005560678802943158	up	Transcriptional Activator	CEBPB	18	12	ON
0.00429659510739896	0.0002334566127719665	down	Transcriptional Activator	NR2F2	14	12	OFF
0.03351746418262196	0.005967271079911886	up	Transcriptional Activator	ETV5	13	12	ON
0.03983753204743844	0.007935090425742152	up	Transcriptional Activator	MXD3	15	12	ON
0.029636218224704806	0.00495278663748456	down	Transcriptional Repressor	MRPL28	39	12	ON
0.033784192680074834	0.006092871743458583	down	Transcriptional Repressor	ZNF91	42	12	ON
0.035489353866738266	0.006523476606718362	down	Transcriptional Repressor	PHTF2	14	12	ON
0.04672652136262745	0.010132631674257498	up	Transcriptional Repressor	CREM	49	12	OFF
0.04483982918261409	0.009330831506208713	down	Transcriptional Repressor	ZNF277	49	12	ON
0.023360276986192	0.0030786954640761714	up	Transcriptional Repressor	CGGBP1	33	12	OFF
0.0011161065773887722	3.741860201650218e-05	down	Transcriptional Repressor	MYBL1	8	12	ON
0.030126795915197176	0.00515464253809154	down	Transcriptional Activator	IRF3	88	24	OFF
0.0397331867793285	0.007790136662152112	down	Transcriptional Activator	MSX1	29	24	OFF
0.04186505101247673	0.008566605814113736	down	Transcriptional Activator	TAF12	67	24	OFF
0.029636218224704806	0.004967920974083465	down	Transcriptional Activator	ILF2	74	24	OFF
0.00945011158265472	0.0008521487901122176	down	Transcriptional Activator	ZBTB24	204	24	OFF
0.03547237681026057	0.006479347440486901	down	Transcriptional Activator	ZNF107	51	24	OFF
0.0008957017407934784	2.7958320232860017e-05	up	Transcriptional Activator	MLXIP	58	24	ON
0.0025626060263777514	0.0001096143618219385	down	Transcriptional Activator	PURA	35	24	OFF
0.03871812040063062	0.007385537417461331	down	Transcriptional Activator	CEBPZ	40	24	OFF
0.019442933636801787	0.0024500344120362946	down	Transcriptional Activator	NKRF	43	24	OFF
0.025444218790200576	0.003627746531192353	down	Transcriptional Activator	TCF3	46	24	OFF
0.028980813384208794	0.004473592084635429	down	Transcriptional Activator	NOTCH2	60	24	OFF
0.03622825746337604	0.006743062949830685	down	Transcriptional Activator	HNRNPAB	18	24	OFF
0.002512188210558959	0.00010455349778048846	down	Transcriptional Activator	YBX1	44	24	OFF
0.006301262816913562	0.00045165120768629006	down	Transcriptional Activator	ATAD2	64	24	OFF
0.02900423046840875	0.004526671807208302	down	Transcriptional Activator	TFAM	73	24	OFF
0.004880038013730887	0.0002826754916411781	down	Transcriptional Activator	ZNF473	22	24	OFF
0.04776919620274077	0.010620046369408805	up	Transcriptional Activator	ZFAND5	64	24	ON
0.028980813384208794	0.004489513287264715	up	Transcriptional Activator	SUPT6H	75	24	ON
0.013073252352473877	0.0013002732481871945	up	Transcriptional Activator	LITAF	58	24	ON
0.001953040742896872	6.999336766451218e-05	down	Transcriptional Activator	ZDHHC6	33	24	OFF
0.00011934499175665568	1.3719552537126185e-06	down	Transcriptional Activator	TFDP1	27	24	OFF
0.048071442861668284	0.010948062709536013	up	Transcriptional Activator	ELF3	8	24	ON
6.860733132277365e-05	4.5991583174546747e-07	down	Transcriptional Activator	THAP11	54	24	OFF
0.009228699578667407	0.0007895072471923563	down	Transcriptional Activator	ZC3H4	57	24	OFF
0.009228699578667407	0.0007891662028895085	down	Transcriptional Activator	AATF	46	24	OFF
7.375553837678116e-07	8.526651835466029e-10	down	Transcriptional Activator	E2F8	18	24	OFF
0.02133055100070919	0.002712555618587296	down	Transcriptional Activator	ZNF652	23	24	OFF
0.0027819084661585983	0.00012542708691350903	down	Transcriptional Activator	RNF4	45	24	OFF
0.02955199716562858	0.004809219345869041	down	Transcriptional Activator	ZNF544	26	24	OFF
0.03605691228546151	0.006669486665518892	up	Transcriptional Activator	NFIL3	19	24	ON
8.005399878333379e-05	6.478358283044353e-07	down	Transcriptional Activator	NFATC1	25	24	OFF
8.205043445702046e-06	2.845679807757935e-08	up	Transcriptional Activator	HBP1	17	24	ON
0.02955199716562858	0.004826464213359402	up	Transcriptional Activator	MAFF	17	24	ON
0.011445744893702977	0.0010982622267946206	down	Transcriptional Activator	BRPF1	19	24	OFF
0.001683986351426908	5.840415091654016e-05	down	Transcriptional Activator	LHX2	41	24	OFF
0.0397331867793285	0.007739901359474668	up	Transcriptional Activator	LZTFL1	38	24	ON
0.003385098446202711	0.00015653634433307337	up	Transcriptional Activator	ATF3	14	24	ON
0.02955199716562858	0.004828290271787564	up	Transcriptional Activator	KLF6	17	24	ON
0.001994774595815461	7.379512955617893e-05	up	Transcriptional Activator	ZNF76	22	24	ON
0.00859941313070247	0.0006760232287719863	up	Transcriptional Activator	MXD4	9	24	ON
0.01797205249884843	0.002160801687722817	up	Transcriptional Activator	ETV5	13	24	ON
0.004104094140235471	0.00020988905482045245	up	Transcriptional Activator	MXD3	15	24	ON
0.0397331867793285	0.007854768715913497	down	Transcriptional Repressor	EMX1	10	24	ON
0.01797205249884843	0.0021298150138722802	down	Transcriptional Repressor	ZNF91	42	24	ON
0.04672652136262745	0.009952460729073844	down	Transcriptional Repressor	ZFAND3	20	24	ON
0.0005592082971867068	1.3397067639234705e-05	down	Transcriptional Repressor	BUD31	43	24	ON
0.028907161194452274	0.004377847533495085	down	Transcriptional Repressor	HELZ	86	24	ON
0.0005592082971867068	1.4939628933535626e-05	down	Transcriptional Repressor	ZNF12	35	24	ON
0.010052286659985478	0.0009296912517905645	down	Transcriptional Repressor	NFE2L1	11	24	ON
0.04776919620274077	0.010447609030676808	down	Transcriptional Repressor	TP53	11	24	ON
0.03736246111037196	0.007040556255480497	up	Transcriptional Repressor	ZNF174	37	24	OFF
0.02955199716562858	0.004809219345869041	down	Transcriptional Repressor	MNT	26	24	ON
0.013304389955228096	0.0013605812131811054	down	Transcriptional Repressor	ATF4	29	24	ON
0.00011934499175665568	1.6556530648322174e-06	down	Transcriptional Repressor	ZNF165	21	24	ON
0.04939285752870107	0.011477415448865795	up	Transcriptional Repressor	PRDM10	117	24	OFF
0.028980813384208794	0.004449020425566581	up	Transcriptional Repressor	CGGBP1	33	24	OFF
0.02251962499492689	0.002941870086042473	up	Transcriptional Repressor	ZMYND11	68	24	OFF
0.031113019067362156	0.00543129003372449	down	Transcriptional Repressor	ZNF394	17	24	ON
0.033650421485934126	0.006029844312508428	up	Transcriptional Repressor	ZDHHC18	6	24	OFF
0.048071442861668284	0.010945208176018387	up	Transcriptional Repressor	TEAD4	8	24	OFF
0.027083395208948525	0.003913785434819152	down	Transcriptional Repressor	MYBL1	8	24	ON
0.003387534311250064	0.00016056521012861578	down	Transcriptional Repressor	CITED2	28	24	ON
0.048071442861668284	0.010945208176018387	up	Transcriptional Repressor	ELK3	8	24	OFF
0.0020858980312797528	8.19070764316826e-05	down	Transcriptional Repressor	ZKSCAN1	18	24	ON
0.0397331867793285	0.00769059327898695	down	Transcriptional Repressor	ZNF184	29	24	ON
0.0057474438324671955	0.0003810490100679098	down	Transcriptional Repressor	SP2	9	24	ON
0.024167181078098014	0.003339715429623225	down	Transcriptional Repressor	BRD8	15	24	ON
0.04776919620274077	0.01068968694735757	down	Transcriptional Repressor	CIC	4	24	ON
0.00782843023812582	0.0006063639606409594	down	Transcriptional Repressor	NR3C1	10	24	ON
