# Supplementary material for: The transcriptomic response of cells to a drug combination is more than the sum of the responses to the monotherapies
Source: eLife. 2020 Sep 18;9:e52707. doi: 10.7554/eLife.52707 (PMC7546737; doi:10.7554/eLife.52707)
Supplement: Source data 9. [file elife-52707-data9.zip › Supplementary Item 14 Transcription Factor Activity/MCF7_aracne_TM_regulators_fishers_mins_3_2unique.csv]

Fisher_FDR	Fisher_p_value	direction	regulation_type	regulator	regulome_size	time	TF_state
0.0006236859435501116	3.750261593790998e-05	up	Transcriptional Activator	ZC3H7A	35	3	ON
0.03367095598636365	0.005414737418514682	up	Transcriptional Activator	ZFP64	78	3	ON
0.0073859665810283815	0.0007575629831485722	up	Transcriptional Activator	ZNF654	16	3	ON
0.0065174805489865905	0.000643476164001185	up	Transcriptional Activator	ZNF267	70	3	ON
0.01815501565630033	0.0024289807749769553	up	Transcriptional Activator	MYNN	35	3	ON
7.055860814356556e-05	2.84092408946678e-06	up	Transcriptional Activator	ZNF292	69	3	ON
0.00030498904395232635	1.5933607077792727e-05	up	Transcriptional Repressor	ZNF248	13	3	OFF
0.00012728750872695403	5.541590182179966e-06	up	Transcriptional Activator	ZNF764	48	3	ON
0.0036885445794353883	0.0003179028976372884	up	Transcriptional Activator	HIVEP1	13	3	ON
0.04815765604112592	0.008748830369927097	up	Transcriptional Activator	ZNF146	47	3	ON
0.002035686581108108	0.00015261640838295734	up	Transcriptional Activator	BAZ2B	43	3	ON
0.000744483973964534	4.6255571581916885e-05	up	Transcriptional Activator	ZNF263	25	3	ON
0.0015698667850569694	0.00011282838316451357	up	Transcriptional Activator	JUND	29	3	ON
0.00038123541453965337	2.0929689227973887e-05	up	Transcriptional Activator	GATA3	22	3	ON
0.040231986247376325	0.006905767315602521	up	Transcriptional Repressor	RFX5	5	3	OFF
1.3265109994226094e-06	2.83860824846928e-08	up	Transcriptional Activator	CREBBP	103	3	ON
0.047211713092074115	0.008511107360181453	up	Transcriptional Activator	ZDHHC17	16	3	ON
0.038625537104102714	0.006561096990381082	up	Transcriptional Activator	ADNP	28	3	ON
0.014728443924754276	0.001847576348294146	up	Transcriptional Activator	EP300	20	3	ON
0.0005456203901130393	3.1698963267304884e-05	up	Transcriptional Activator	SP3	34	3	ON
0.0013576846660426807	9.451266219779186e-05	up	Transcriptional Repressor	ZMYND8	18	3	OFF
0.011778765230405766	0.0013923835521775412	up	Transcriptional Activator	ZNF148	31	3	ON
0.005972340914744151	0.0005734785016535947	up	Transcriptional Activator	ELF4	53	3	ON
6.1201186134152475e-06	1.6709296686567604e-07	up	Transcriptional Activator	ZFAND5	64	3	ON
4.7639587267726146e-07	8.436762798298609e-09	up	Transcriptional Activator	ZC3H11A	60	3	ON
0.02153523887166641	0.003101888007489141	up	Transcriptional Activator	ZFX	53	3	ON
0.001653532408878649	0.00012006168021964216	up	Transcriptional Activator	GABPB1	55	3	ON
0.008242090824512814	0.0008624289402015704	up	Transcriptional Activator	TFAP2A	28	3	ON
7.389338763558393e-05	3.009825116207374e-06	up	Transcriptional Activator	TAF7	34	3	ON
6.540868219261586e-08	8.784223848181881e-10	up	Transcriptional Activator	SOX4	26	3	ON
0.0002554772560568296	1.289451321892499e-05	up	Transcriptional Activator	TSC22D2	53	3	ON
0.01075573569355252	0.0012190680361051265	up	Transcriptional Activator	RLF	18	3	ON
0.0006038053721541997	3.600020223587614e-05	up	Transcriptional Activator	BCL3	24	3	ON
0.01815501565630033	0.0024304059955447144	up	Transcriptional Activator	ZNF165	35	3	ON
0.02489325267882976	0.0037545608379226697	up	Transcriptional Activator	PRDM10	73	3	ON
0.023592742608363963	0.0035067142819417327	up	Transcriptional Activator	ZNF410	38	3	ON
0.02950906299449828	0.004620589704421882	up	Transcriptional Repressor	TAF13	13	3	OFF
9.224048801196413e-07	1.824877333463418e-08	up	Transcriptional Activator	NFIL3	19	3	ON
0.0013576846660426807	9.457307591088332e-05	up	Transcriptional Activator	RELB	18	3	ON
0.047211713092074115	0.008511107360181453	up	Transcriptional Activator	ZBTB5	16	3	ON
0.027944230734133768	0.004326077042518643	up	Transcriptional Activator	GRHL2	25	3	ON
7.389338763558393e-05	3.009825116207374e-06	up	Transcriptional Activator	NFE2L2	34	3	ON
0.0029322393817495913	0.00023930466028741505	up	Transcriptional Activator	FOXJ3	33	3	ON
3.7635093615198176e-07	6.1651348749808116e-09	up	Transcriptional Activator	DDIT3	17	3	ON
8.262536542349365e-09	8.515617082549989e-11	up	Transcriptional Activator	JUNB	16	3	ON
4.261804861963654e-08	5.55472723055786e-10	up	Transcriptional Activator	MORC3	25	3	ON
0.0193407553455498	0.0026703505824623467	up	Transcriptional Activator	KLF4	22	3	ON
0.0006753754234427343	4.126408283726269e-05	up	Transcriptional Activator	HSF2	61	3	ON
5.819909663111217e-07	1.0822146067768791e-08	up	Transcriptional Activator	ZNF140	18	3	ON
9.3985856225855e-05	3.9114538748068335e-06	up	Transcriptional Activator	HBP1	17	3	ON
0.03521605845331161	0.005762011510091999	up	Transcriptional Activator	ZFP36	14	3	ON
9.228610253853305e-15	1.2257599215566666e-17	up	Transcriptional Activator	MAFF	17	3	ON
1.091812682904281e-05	3.238700549937433e-07	up	Transcriptional Activator	ZNF335	35	3	ON
5.525633458990047e-13	1.0733205643176897e-15	up	Transcriptional Activator	KLF10	26	3	ON
0.019940460997162308	0.0027769938022563717	up	Transcriptional Activator	FOSL1	11	3	ON
0.004411991987251057	0.00039262561515826256	up	Transcriptional Activator	GTF2IRD1	36	3	ON
0.047211713092074115	0.008514272933665077	up	Transcriptional Activator	BAZ1A	16	3	ON
1.408865709196312e-05	4.387111343571751e-07	up	Transcriptional Activator	MYC	27	3	ON
0.010637766834113315	0.0011978477116925115	up	Transcriptional Activator	TGIF1	18	3	ON
0.008934795266205123	0.0009691668418920846	up	Transcriptional Activator	ERF	17	3	ON
0.024179401137524342	0.0036276619797595525	up	Transcriptional Activator	ETS2	12	3	ON
2.079399571977573e-13	3.682525806335727e-16	up	Transcriptional Activator	JUN	20	3	ON
8.151528370539163e-05	3.344340152021675e-06	up	Transcriptional Activator	ZNF34	10	3	ON
0.013129337451047059	0.0016140404511101245	up	Transcriptional Activator	BAZ1B	32	3	ON
6.22599342310271e-06	1.7349949802354526e-07	up	Transcriptional Activator	IRF1	17	3	ON
1.9323782757955126e-09	1.56848886022363e-11	up	Transcriptional Activator	ATF3	14	3	ON
6.22599342310271e-06	1.736589074625756e-07	up	Transcriptional Activator	KLF6	17	3	ON
1.863629329459079e-05	5.968234422854488e-07	up	Transcriptional Activator	ZFP36L1	13	3	ON
0.01075573569355252	0.0012190680361051265	up	Transcriptional Activator	ZNF430	18	3	ON
0.040231986247376325	0.006905767315602521	up	Transcriptional Activator	EGR1	5	3	ON
0.024179401137524342	0.0036276619797595525	up	Transcriptional Activator	ZGPAT	12	3	ON
5.819909663111217e-07	1.0822146067768791e-08	up	Transcriptional Activator	CEBPB	18	3	ON
0.0193407553455498	0.0026716599954696788	up	Transcriptional Activator	ZNF76	22	3	ON
5.9721395147814134e-05	2.3620622638155536e-06	up	Transcriptional Activator	ELF1	33	3	ON
0.0386285155557909	0.0065673037072419005	up	Transcriptional Activator	ZNF571	28	3	ON
0.00013913370505742187	6.20105946389336e-06	up	Transcriptional Activator	MAFG	27	3	ON
1.1041603890217232e-05	3.291623355702304e-07	up	Transcriptional Activator	KAT7	12	3	ON
0.024179401137524342	0.0036290512037872274	up	Transcriptional Activator	ZNF282	12	3	ON
0.00013025996145644818	5.728670087665519e-06	up	Transcriptional Activator	DMTF1	18	3	ON
0.00013025996145644818	5.728670087665519e-06	up	Transcriptional Activator	ZNF350	18	3	ON
0.0009167919060745932	5.8720142744447095e-05	up	Transcriptional Activator	ZBTB40	26	3	ON
0.0008082602156592657	5.045662208144473e-05	up	Transcriptional Activator	TAF5	16	3	ON
0.02950906299449828	0.004620589704421882	up	Transcriptional Activator	ZNF672	13	3	ON
0.004219986425028222	0.0003730477964273768	up	Transcriptional Activator	GMEB1	6	3	ON
0.0009445030870760947	6.119197981499492e-05	up	Transcriptional Activator	ZFP36L2	9	3	ON
0.0003364689497262149	1.7776842385180773e-05	up	Transcriptional Activator	NR3C1	7	3	ON
0.0011631181415380015	7.775863608570171e-05	up	Transcriptional Activator	HES1	4	3	ON
0.0023894378707745552	0.00019041655462684047	up	Transcriptional Activator	NR4A3	5	3	ON
0.0013576846660426807	9.451266219779186e-05	up	Transcriptional Activator	ELF2	18	3	ON
6.658943491485552e-05	2.6533570582956007e-06	up	Transcriptional Activator	ZC3H12A	5	3	ON
0.016507417883483776	0.002148692823676607	up	Transcriptional Activator	NR4A2	3	3	ON
0.0034234677638765873	0.00029143457726704767	down	Transcriptional Activator	ZNF500	39	3	OFF
0.0005456203901130393	3.1806383426011014e-05	down	Transcriptional Activator	MYBL2	155	3	OFF
0.02112914224248633	0.003004519413493245	down	Transcriptional Activator	CEBPZ	40	3	OFF
0.04252619078104228	0.007462166593662819	down	Transcriptional Activator	E2F1	27	3	OFF
0.036275523394809266	0.0060013078107410255	down	Transcriptional Activator	ZNF629	25	3	OFF
0.03560458107832957	0.005853527644813922	down	Transcriptional Repressor	ZNF473	8	3	ON
0.02112914224248633	0.0030059759624788697	down	Transcriptional Repressor	TAF1B	40	3	ON
0.03560458107832957	0.0058504387376480975	down	Transcriptional Activator	ZMAT3	8	3	OFF
0.019504454191425574	0.002705753680628696	down	Transcriptional Activator	FOXA1	19	3	OFF
0.033349928930942886	0.0053450446899356505	down	Transcriptional Activator	TRPS1	24	3	OFF
0.03142653236793805	0.0049903997679901614	down	Transcriptional Activator	ZNF185	46	3	OFF
0.0032457729217313307	0.0002701617366966456	down	Transcriptional Activator	YBX2	59	3	OFF
0.0007657740476809122	4.769135893172151e-05	down	Transcriptional Activator	TFDP1	27	3	OFF
0.03935419570503067	0.006708101540630227	down	Transcriptional Activator	ZNF544	26	3	OFF
0.015209548504321685	0.0019438413525298965	down	Transcriptional Repressor	MZF1	17	3	ON
0.028547692637259037	0.004432138821487088	down	Transcriptional Repressor	ZNF23	7	3	ON
0.008228876573264363	0.0008549482154040898	down	Transcriptional Repressor	ZNF142	13	3	ON
0.03560458107832957	0.0058504387376480975	down	Transcriptional Repressor	ZNF230	8	3	ON
0.0011796454649115476	7.921173059839939e-05	up	Transcriptional Activator	ZNF580	201	6	ON
0.005883290133064325	0.0005617561324827219	up	Transcriptional Activator	HMG20B	215	6	ON
0.0023697612241635377	0.00018815400510625494	up	Transcriptional Activator	ZC3H7A	35	6	ON
0.0033507497098120608	0.000282855494984135	up	Transcriptional Activator	ZNF654	16	6	ON
0.0012646017628572097	8.649555233057711e-05	up	Transcriptional Activator	ZNF268	10	6	ON
0.03473559506326735	0.005645678213156156	up	Transcriptional Activator	CERS6	108	6	ON
0.033917313642449015	0.0054660133556012885	up	Transcriptional Activator	APP	106	6	ON
0.006301460658871315	0.0006147086032340525	up	Transcriptional Activator	FUBP3	134	6	ON
0.048297220206254314	0.008799889516743806	up	Transcriptional Activator	ZDHHC24	119	6	ON
1.518214619183444e-06	3.383270476633708e-08	up	Transcriptional Activator	ZNF267	70	6	ON
0.048297220206254314	0.00880269583157085	up	Transcriptional Activator	CUX1	119	6	ON
0.02366732133120586	0.0035242513611550633	up	Transcriptional Repressor	NKRF	8	6	OFF
1.8435760826348035e-05	5.830689418462914e-07	up	Transcriptional Activator	ZNF764	48	6	ON
1.1094292716500194e-05	3.3237033964721657e-07	up	Transcriptional Activator	TAF10	273	6	ON
0.00036547155402728333	1.990245032999817e-05	up	Transcriptional Activator	ZMYM2	49	6	ON
9.541615290868671e-05	4.0273051552367785e-06	up	Transcriptional Activator	HIVEP1	13	6	ON
0.0066706776213425155	0.0006625392619780862	up	Transcriptional Activator	HMG20A	23	6	ON
0.01640606795061143	0.002133079377876132	up	Transcriptional Activator	ZBTB17	27	6	ON
2.646897465291705e-09	2.2428741547594245e-11	up	Transcriptional Activator	ZNF263	25	6	ON
9.436069379602177e-05	3.94097938965085e-06	up	Transcriptional Activator	JUND	29	6	ON
0.00019401736445973517	9.191200411979781e-06	up	Transcriptional Activator	GATA3	22	6	ON
0.005972340914744151	0.0005737297956769756	up	Transcriptional Activator	ZNF12	9	6	ON
0.023172619501360577	0.003417183887684577	up	Transcriptional Activator	ZNF329	23	6	ON
0.0004553713344729088	2.540294634456309e-05	up	Transcriptional Activator	HMBOX1	39	6	ON
0.005710723922238508	0.0005412443383191408	up	Transcriptional Activator	TBP	39	6	ON
4.5826644610980084e-07	8.04806775192832e-09	up	Transcriptional Activator	CREBBP	103	6	ON
0.01170906292200708	0.001377186530138531	up	Transcriptional Activator	NRF1	15	6	ON
0.015731653178778306	0.002033785151211599	up	Transcriptional Activator	ZDHHC17	16	6	ON
0.041265435729087536	0.007157052696965156	up	Transcriptional Activator	EP300	20	6	ON
0.006689793917860144	0.0006664124696805781	up	Transcriptional Activator	SP3	34	6	ON
0.02625105478713212	0.004018602923061571	up	Transcriptional Repressor	ZMYND8	18	6	OFF
0.034898356537909334	0.00569621935226206	up	Transcriptional Activator	NFYC	25	6	ON
0.011641657318778321	0.0013572770486769295	up	Transcriptional Activator	ZNF148	31	6	ON
0.0034234677638765873	0.0002915202036240837	up	Transcriptional Activator	BPTF	31	6	ON
0.007518707367325044	0.0007722875335977317	up	Transcriptional Activator	ELF4	53	6	ON
5.9721395147814134e-05	2.35762377947157e-06	up	Transcriptional Activator	ZC3H15	69	6	ON
0.015143302819999168	0.0019092340442723433	up	Transcriptional Activator	ZNF451	21	6	ON
0.02312864319872929	0.0033962514732490626	up	Transcriptional Repressor	SCML1	35	6	OFF
5.759863499076757e-15	5.950272209790037e-18	up	Transcriptional Activator	ZC3H11A	60	6	ON
0.002331458483007935	0.00018270431736676704	up	Transcriptional Activator	ATF2	103	6	ON
0.02625105478713212	0.004021339266387714	up	Transcriptional Activator	ZNF518A	18	6	ON
3.1084988410039426e-05	1.0505404878835642e-06	up	Transcriptional Activator	GABPB1	55	6	ON
6.754710718029121e-10	4.485861604358181e-12	up	Transcriptional Activator	CEBPG	33	6	ON
0.0032906294208599703	0.00027583788533773067	up	Transcriptional Repressor	ZDHHC6	8	6	OFF
0.041265435729087536	0.007161769837279656	up	Transcriptional Activator	E2F6	20	6	ON
0.006689793917860144	0.0006657000150955874	up	Transcriptional Activator	TAF7	34	6	ON
6.227912551108559e-09	5.69850321972743e-11	up	Transcriptional Activator	TSC22D2	53	6	ON
0.023172619501360577	0.0034198080728100023	up	Transcriptional Activator	ZBTB11	23	6	ON
0.00024740690821504986	1.2341135622297353e-05	up	Transcriptional Activator	EGR3	11	6	ON
9.224048801196413e-07	1.806314979695452e-08	up	Transcriptional Activator	ZNF165	35	6	ON
7.924150143988e-06	2.2570262364074445e-07	up	Transcriptional Activator	IRX5	36	6	ON
0.019031265170782997	0.0025935750125324146	up	Transcriptional Repressor	DNMT3B	40	6	OFF
0.041265435729087536	0.007161769837279656	up	Transcriptional Repressor	ZNF10	20	6	OFF
0.04899545536491933	0.008958298809198666	up	Transcriptional Activator	TFAP2C	27	6	ON
0.010860811989384244	0.0012373888512108378	up	Transcriptional Repressor	ZDHHC3	25	6	OFF
0.03850723264871884	0.006518269753258634	up	Transcriptional Activator	ZNF510	5	6	ON
0.00047166800959726174	2.6520884246835408e-05	up	Transcriptional Activator	GON4L	29	6	ON
9.306060923301188e-11	4.3948339661398766e-13	up	Transcriptional Activator	TSC22D1	27	6	ON
3.944004470696e-08	5.005672734354427e-10	up	Transcriptional Activator	NFIL3	19	6	ON
0.0002048826753168929	9.857106280003999e-06	up	Transcriptional Activator	RELB	18	6	ON
0.015731653178778306	0.002033785151211599	up	Transcriptional Activator	ZBTB5	16	6	ON
0.002079445558617679	0.00015835211160665914	up	Transcriptional Activator	ARNTL	64	6	ON
2.294537529319973e-06	5.4857597365678226e-08	up	Transcriptional Activator	ZBTB10	33	6	ON
0.010860811989384244	0.0012373888512108378	up	Transcriptional Activator	GRHL2	25	6	ON
1.2823831125632312e-09	9.273431599114275e-12	up	Transcriptional Activator	NFE2L2	34	6	ON
2.294659859719955e-06	5.5199167227619935e-08	up	Transcriptional Activator	BCL6	25	6	ON
0.0032906294208599703	0.00027583788533773067	up	Transcriptional Activator	ZBTB43	8	6	ON
0.0023894378707745552	0.00019042155404637838	up	Transcriptional Activator	DLX2	35	6	ON
0.00047166800959726174	2.6520884246835408e-05	up	Transcriptional Activator	ZNF23	29	6	ON
4.700863110971477e-08	6.243767414218314e-10	up	Transcriptional Activator	FOXJ3	33	6	ON
2.5667918635706905e-09	2.121315589727844e-11	up	Transcriptional Activator	TSC22D3	19	6	ON
9.85285629130968e-12	3.0535711646620913e-14	up	Transcriptional Activator	DDIT3	17	6	ON
1.6925633052007488e-09	1.3488550543217303e-11	up	Transcriptional Activator	JUNB	16	6	ON
2.4669972000603126e-10	1.2041401255321732e-12	up	Transcriptional Activator	MORC3	25	6	ON
0.006089139089552221	0.0005921993299903947	up	Transcriptional Activator	CREB3L2	28	6	ON
0.005083963643768375	0.00046968141100929794	up	Transcriptional Activator	KLF4	22	6	ON
5.238549247818256e-07	9.509172926234438e-09	up	Transcriptional Activator	HSF2	61	6	ON
0.023762922437150728	0.0035419940468598343	up	Transcriptional Repressor	TEAD4	8	6	OFF
0.049971835534135145	0.009262784154497305	up	Transcriptional Activator	NR2C1	21	6	ON
4.0492106301927594e-11	1.6732275331375032e-13	up	Transcriptional Activator	ZNF140	18	6	ON
0.005965147409509613	0.0005704568360924187	up	Transcriptional Activator	KLF7	9	6	ON
1.282471709116741e-06	2.7065149705385767e-08	up	Transcriptional Activator	HBP1	17	6	ON
0.001163443748674757	7.795210476657907e-05	up	Transcriptional Activator	CITED2	27	6	ON
0.0032906294208599703	0.00027583788533773067	up	Transcriptional Repressor	ELK3	8	6	OFF
2.611443358116773e-15	2.3123760550030457e-18	up	Transcriptional Activator	MAFF	17	6	ON
0.00014503285691277982	6.5612057476608455e-06	up	Transcriptional Activator	ZNF335	35	6	ON
5.892434431084893e-15	6.956829316511089e-18	up	Transcriptional Activator	KLF10	26	6	ON
0.00024740690821504986	1.2341135622297353e-05	up	Transcriptional Activator	FOSL1	11	6	ON
0.009628183654828685	0.0010609640390380867	up	Transcriptional Activator	SOX9	10	6	ON
4.257385691050095e-05	1.5762867431501954e-06	up	Transcriptional Activator	MYC	27	6	ON
0.0012922928265495669	8.906445543073314e-05	up	Transcriptional Activator	TGIF1	18	6	ON
0.02056591674593935	0.0029015667663987625	up	Transcriptional Activator	ERF	17	6	ON
0.0006236859435501116	3.755369908034911e-05	up	Transcriptional Activator	ZNF84	9	6	ON
4.514894915471476e-05	1.6857562184390248e-06	up	Transcriptional Activator	ETS2	12	6	ON
1.0313796752095691e-06	2.1157286725816137e-08	up	Transcriptional Activator	JUN	20	6	ON
0.00011402535225543942	4.876893557674957e-06	up	Transcriptional Activator	ZNF34	10	6	ON
5.174651230910918e-05	1.9855509445644022e-06	up	Transcriptional Activator	BAZ1B	32	6	ON
0.015143302819999168	0.0019089159660756671	up	Transcriptional Activator	FOXO1	7	6	ON
2.7527876747196427e-06	6.987595632405233e-08	up	Transcriptional Activator	ZNF184	62	6	ON
0.004640197009938106	0.0004190968964111748	up	Transcriptional Activator	LZTFL1	38	6	ON
2.294537529319973e-06	5.4857597365678226e-08	up	Transcriptional Activator	ADNP2	33	6	ON
1.3817085847501916e-05	4.261763491924292e-07	up	Transcriptional Activator	IRF1	17	6	ON
1.3150120820526292e-12	2.911036191084628e-15	up	Transcriptional Activator	ATF3	14	6	ON
2.643304372518031e-10	1.4823725819906311e-12	up	Transcriptional Activator	KLF6	17	6	ON
2.054136659619245e-08	2.4251908614158743e-10	up	Transcriptional Activator	ZFP36L1	13	6	ON
2.6477990182504235e-05	8.792130742419501e-07	up	Transcriptional Activator	ZNF430	18	6	ON
0.049620171591782	0.009109724536625856	up	Transcriptional Activator	SP2	10	6	ON
0.003685431259316047	0.00031709067653206243	up	Transcriptional Activator	EGR1	5	6	ON
9.541615290868671e-05	4.0273051552367785e-06	up	Transcriptional Activator	ZNF408	13	6	ON
9.147238717079547e-10	6.209754737096504e-12	up	Transcriptional Activator	CEBPB	18	6	ON
1.4748831535775403e-06	3.2649420459951455e-08	up	Transcriptional Activator	ZNF571	28	6	ON
1.1143788800391488e-07	1.5788130531841544e-09	up	Transcriptional Activator	MAFG	27	6	ON
0.00048100189102354054	2.725866678763866e-05	up	Transcriptional Activator	KAT7	12	6	ON
1.5590352852756788e-08	1.7256146162289836e-10	up	Transcriptional Activator	DMTF1	18	6	ON
0.049971835534135145	0.009262784154497305	up	Transcriptional Activator	ZNF384	21	6	ON
0.02032482946394734	0.002852555020692727	up	Transcriptional Activator	AFF4	12	6	ON
0.04972381438579464	0.009158105128906687	up	Transcriptional Activator	ZNF79	10	6	ON
0.04972381438579464	0.009153699720346095	up	Transcriptional Activator	GATA6	10	6	ON
2.5711277558641013e-06	6.374696915365543e-08	up	Transcriptional Activator	ZNF350	18	6	ON
0.0037112562773701937	0.00032040804637862506	up	Transcriptional Activator	ZBTB40	26	6	ON
0.015731653178778306	0.002033785151211599	up	Transcriptional Activator	TAF5	16	6	ON
0.0005864916220120346	3.4605635642608676e-05	up	Transcriptional Activator	GMEB1	6	6	ON
0.03406806930518349	0.00549533644488866	up	Transcriptional Activator	PRDM4	31	6	ON
0.027756344523579543	0.004288797626355929	up	Transcriptional Activator	ZMYM5	13	6	ON
0.01170906292200708	0.0013801281336856515	up	Transcriptional Activator	MEF2A	20	6	ON
0.0006236859435501116	3.75243570662931e-05	up	Transcriptional Activator	ZFP36L2	9	6	ON
0.01999607826355532	0.002797562307238849	up	Transcriptional Activator	RCAN1	4	6	ON
0.01999607826355532	0.002797562307238849	up	Transcriptional Activator	HES1	4	6	ON
0.008347547064717447	0.0008820607583142994	up	Transcriptional Activator	NR2C2	6	6	ON
0.003685431259316047	0.00031709067653206243	up	Transcriptional Activator	NR4A3	5	6	ON
0.033687311477888886	0.005423975327977682	up	Transcriptional Activator	DENND4A	19	6	ON
0.000854655182470195	5.436192202548024e-05	up	Transcriptional Activator	ETV5	13	6	ON
0.0013008026108007782	8.984291940005374e-05	up	Transcriptional Activator	ELF2	18	6	ON
0.035859497776598526	0.005916605447791786	up	Transcriptional Activator	ZNF324	9	6	ON
0.003685431259316047	0.00031709067653206243	up	Transcriptional Activator	ZC3H12A	5	6	ON
0.008347547064717447	0.0008820607583142994	up	Transcriptional Activator	ZNF266	6	6	ON
0.007355732167113558	0.0007506999811295144	up	Transcriptional Activator	NR4A2	3	6	ON
0.006926359825965635	0.0006940670486763085	down	Transcriptional Activator	ZNF500	39	6	OFF
0.023172619501360577	0.0034185175083858914	down	Transcriptional Activator	PLAGL1	71	6	OFF
0.0003300121160955541	1.7387001984373205e-05	down	Transcriptional Activator	ELK1	49	6	OFF
0.000697720707273543	4.30412124616796e-05	down	Transcriptional Activator	HMGA1	66	6	OFF
1.826984787040348e-08	2.078791269469268e-10	down	Transcriptional Activator	SOX3	79	6	OFF
1.6150386750788897e-06	3.6943771345517696e-08	down	Transcriptional Activator	UBP1	68	6	OFF
0.01837014123737232	0.0024751976017888025	down	Transcriptional Activator	ZDHHC7	53	6	OFF
0.0008135156419411923	5.127852493712771e-05	down	Transcriptional Activator	NR2F1	35	6	OFF
9.115006967898772e-05	3.766531804916848e-06	down	Transcriptional Repressor	ZNF675	116	6	ON
0.027981557267041032	0.004335985113694375	down	Transcriptional Repressor	RNF6	49	6	ON
0.002271839017922282	0.00017702641698095703	down	Transcriptional Activator	TCF3	46	6	OFF
0.04738252702308511	0.008552365268039465	down	Transcriptional Activator	HCFC1	77	6	OFF
0.001987196581902527	0.00014722147050104316	down	Transcriptional Activator	E2F1	27	6	OFF
0.0008135156419411923	5.127852493712771e-05	down	Transcriptional Activator	ATF5	35	6	OFF
0.0009119589321957588	5.827600614533111e-05	down	Transcriptional Activator	MAZ	133	6	OFF
0.004564747771263644	0.0004093737084460569	down	Transcriptional Activator	PCGF2	57	6	OFF
0.0008135156419411923	5.1384990370547556e-05	down	Transcriptional Activator	SLC2A4RG	67	6	OFF
0.0007090678601944462	4.384584318498716e-05	down	Transcriptional Activator	SMAD5	102	6	OFF
0.010669292151782151	0.0012061212792599068	down	Transcriptional Repressor	MTF2	56	6	ON
0.009900906540077909	0.001104646597446709	down	Transcriptional Repressor	ZZEF1	22	6	ON
0.03936134770034993	0.006716259511811117	down	Transcriptional Repressor	MLLT10	73	6	ON
0.005083963643768375	0.00046966031196324256	down	Transcriptional Activator	ZNF629	25	6	OFF
0.002223369028479975	0.00017226516233057658	down	Transcriptional Activator	ZNF473	22	6	OFF
0.019178814994701195	0.0026379361828603176	down	Transcriptional Activator	MSRB2	69	6	OFF
0.04212455029523576	0.0073718113433920126	down	Transcriptional Repressor	NR1D2	85	6	ON
0.028874776326807863	0.004491442480586701	down	Transcriptional Repressor	ARID3A	78	6	ON
1.563288218485484e-06	3.528961524112971e-08	down	Transcriptional Activator	ZNF185	46	6	OFF
5.590504995803671e-06	1.5180828205842322e-07	down	Transcriptional Repressor	ZNF253	30	6	ON
0.041246946909547465	0.00714029939859787	down	Transcriptional Repressor	GABPA	37	6	ON
5.065980732958425e-05	1.921424215422543e-06	down	Transcriptional Repressor	ZNF273	91	6	ON
0.0006663119432093416	4.051365416207921e-05	down	Transcriptional Activator	YBX2	59	6	OFF
0.026381574367102683	0.004045226648084368	down	Transcriptional Activator	TFDP1	27	6	OFF
0.011233596467291012	0.0012914657095660714	down	Transcriptional Activator	AR	42	6	OFF
0.00882264239014623	0.0009472060040160685	down	Transcriptional Repressor	PHF21A	16	6	ON
0.006415103140774553	0.0006314748811830913	down	Transcriptional Repressor	MNT	26	6	ON
0.016882185592161855	0.0022223892485549552	down	Transcriptional Repressor	ZNF322	13	6	ON
0.011233596467291012	0.0012901354986082606	down	Transcriptional Activator	NOTCH3	42	6	OFF
0.00882264239014623	0.0009478871989413304	down	Transcriptional Activator	ZHX3	16	6	OFF
0.015143302819999168	0.0019144131229271672	down	Transcriptional Activator	ZNF552	18	6	OFF
0.003033854803759361	0.00024983633124228504	down	Transcriptional Repressor	ZNF142	13	6	ON
0.01908064185290413	0.0026103534530168434	down	Transcriptional Repressor	ZNF76	19	6	ON
0.031543470519983824	0.0050171753260291035	down	Transcriptional Activator	CASZ1	35	6	OFF
0.022457349400459743	0.003277791994842781	down	Transcriptional Repressor	ZNF3	14	6	ON
0.005083963643768375	0.00046966031196324256	down	Transcriptional Activator	CEBPA	25	6	OFF
0.036540361586520916	0.006060976038947922	up	Transcriptional Repressor	HMGB1	117	9	OFF
0.0028396395642425252	0.00022965207809989732	up	Transcriptional Repressor	MYBL2	32	9	OFF
6.673712921035178e-09	6.500369728281019e-11	up	Transcriptional Activator	ZFAND5	64	9	ON
0.004584784549947362	0.0004134154899672135	up	Transcriptional Repressor	TCFL5	25	9	OFF
0.008242090824512814	0.000861333620356703	up	Transcriptional Activator	HMG20B	215	9	ON
0.03415924639760482	0.005525167363012822	up	Transcriptional Repressor	TAF2	92	9	OFF
0.0005257072342645206	3.0186428004665355e-05	up	Transcriptional Activator	ZC3H7A	35	9	ON
0.04547717832909318	0.008056377418442378	up	Transcriptional Activator	RC3H2	90	9	ON
0.013485795587062916	0.001663831923079191	up	Transcriptional Activator	ZNF654	16	9	ON
0.004828272671241094	0.00044145151072909583	up	Transcriptional Activator	ZNF268	10	9	ON
0.008931563001340459	0.0009673403083211203	up	Transcriptional Activator	TAF6	111	9	ON
0.012616028631418887	0.0015319849852766679	up	Transcriptional Activator	ZDHHC24	119	9	ON
0.0003610996004656808	1.9340254316558363e-05	up	Transcriptional Activator	ZNF267	70	9	ON
0.013782155056980166	0.0017106982724157938	up	Transcriptional Activator	HIF1A	34	9	ON
0.012616028631418887	0.001532318707741698	up	Transcriptional Activator	CUX1	119	9	ON
0.02212255123286687	0.003206072212319254	up	Transcriptional Repressor	PATZ1	149	9	OFF
0.0020772459170204714	0.00015787804711711083	up	Transcriptional Activator	ZNF292	69	9	ON
1.0355919532475687e-05	3.0260803828662717e-07	up	Transcriptional Activator	ZNF764	48	9	ON
5.580367977802567e-05	2.1576983621373556e-06	up	Transcriptional Activator	TAF10	273	9	ON
0.0006589805766833237	3.997063415242711e-05	up	Transcriptional Activator	ZMYM2	49	9	ON
0.003997398947967611	0.0003486515316187807	up	Transcriptional Activator	HIVEP1	13	9	ON
0.008931563001340459	0.0009674981173234797	up	Transcriptional Activator	HMG20A	23	9	ON
0.041246946909547465	0.007133227638228372	up	Transcriptional Activator	CIZ1	77	9	ON
0.03367095598636365	0.005416372790014224	up	Transcriptional Activator	ZNF146	47	9	ON
0.010860811989384244	0.0012342114545761287	up	Transcriptional Activator	E2F3	62	9	ON
0.008119091039954925	0.0008399472873389022	up	Transcriptional Activator	ZBTB17	27	9	ON
0.041246946909547465	0.007135013993776604	up	Transcriptional Activator	CARHSP1	77	9	ON
5.999920406912992e-12	1.682386182575957e-14	up	Transcriptional Activator	ZNF263	25	9	ON
0.0002624449348900375	1.340531952634005e-05	up	Transcriptional Activator	JUND	29	9	ON
0.006658339587403454	0.0006603311987507558	up	Transcriptional Activator	GATA3	22	9	ON
0.005240365665183755	0.0004887708235531483	up	Transcriptional Activator	HMBOX1	39	9	ON
0.005240365665183755	0.00048812434031175614	up	Transcriptional Activator	TBP	39	9	ON
0.029421191762883932	0.0045981467055628816	up	Transcriptional Activator	TCF12	28	9	ON
1.4804767918232256e-08	1.6168134975637354e-10	up	Transcriptional Activator	CREBBP	103	9	ON
0.03666825804217587	0.006107230775014802	up	Transcriptional Activator	NRF1	15	9	ON
0.003043479429331995	0.00025152722556462766	up	Transcriptional Activator	ZDHHC17	16	9	ON
0.041616732898058964	0.007248034200154731	up	Transcriptional Activator	EP300	20	9	ON
0.013782155056980166	0.0017125995510592234	up	Transcriptional Activator	SP3	34	9	ON
0.03850998667056232	0.006530102521321739	up	Transcriptional Activator	NFE2L1	11	9	ON
0.043547599590064684	0.007673529207576331	up	Transcriptional Activator	NFYC	25	9	ON
0.020085743686571875	0.002813071245359609	up	Transcriptional Activator	BPTF	31	9	ON
0.0005718721659126218	3.342110060528309e-05	up	Transcriptional Activator	ELF4	53	9	ON
0.0020772459170204714	0.00015758571872966258	up	Transcriptional Activator	ZC3H15	69	9	ON
8.486718126482247e-21	5.009869023897431e-24	up	Transcriptional Activator	ZCCHC8	49	9	ON
0.0010852409141558386	7.11108273148159e-05	up	Transcriptional Activator	ZNF451	21	9	ON
0.016882185592161855	0.0022215310900536365	up	Transcriptional Repressor	SCML1	35	9	OFF
2.4669972000603126e-10	1.2944441422705758e-12	up	Transcriptional Activator	ZC3H11A	60	9	ON
0.0008135156419411923	5.09947458056443e-05	up	Transcriptional Activator	ATF2	103	9	ON
4.3439771986903895e-05	1.6155287102567562e-06	up	Transcriptional Activator	CEBPD	40	9	ON
0.001441699425000284	0.00010234023368139559	up	Transcriptional Activator	ZNF518A	18	9	ON
0.01999607826355532	0.002795793840349804	up	Transcriptional Activator	ATF1	41	9	ON
4.0698628399448993e-07	6.96729765988206e-09	up	Transcriptional Activator	GABPB1	55	9	ON
5.396853657696497e-14	8.761126067689119e-17	up	Transcriptional Activator	CEBPG	33	9	ON
0.009768937672737569	0.0010870394045519665	up	Transcriptional Repressor	ZDHHC6	8	9	OFF
0.041616732898058964	0.007253447690762638	up	Transcriptional Activator	E2F6	20	9	ON
0.00017739059890579218	8.246463792108109e-06	up	Transcriptional Activator	TFAP2A	28	9	ON
0.0014309484838289127	0.0001009435323598318	up	Transcriptional Activator	TAF7	34	9	ON
8.379424435014238e-07	1.607622751699898e-08	up	Transcriptional Activator	TSC22D2	53	9	ON
0.008916417073982151	0.0009605939291627759	up	Transcriptional Activator	ZBTB11	23	9	ON
0.01170906292200708	0.0013808595674587234	up	Transcriptional Activator	BCL3	24	9	ON
0.008279034848499274	0.0008705135131748728	up	Transcriptional Activator	EGR3	11	9	ON
1.0313796752095691e-06	2.1052862969652592e-08	up	Transcriptional Activator	ZNF165	35	9	ON
0.0495712423925495	0.009086110249637909	up	Transcriptional Activator	NFKB1	36	9	ON
0.0024803375215675296	0.0001987193822879321	up	Transcriptional Activator	IRX5	36	9	ON
0.036540361586520916	0.006077477495278787	up	Transcriptional Repressor	THAP11	15	9	OFF
0.018363340988328883	0.00247157127824025	up	Transcriptional Repressor	PRDM10	117	9	OFF
0.016882185592161855	0.002222186384245477	up	Transcriptional Activator	RREB1	40	9	ON
8.347903649117412e-07	1.5892555648408296e-08	up	Transcriptional Activator	ZNF410	38	9	ON
0.0005812631665007246	3.414149059434599e-05	up	Transcriptional Activator	ZNF394	10	9	ON
0.043547599590064684	0.007673529207576331	up	Transcriptional Repressor	ZDHHC3	25	9	OFF
0.016775130260203615	0.002200869362650681	up	Transcriptional Repressor	CREBL2	9	9	OFF
0.004204410843025417	0.0003704299399772984	up	Transcriptional Activator	GON4L	29	9	ON
0.019031265170782997	0.0026002391961460073	up	Transcriptional Activator	ZKSCAN4	13	9	ON
6.377486322883585e-09	5.929481085325647e-11	up	Transcriptional Activator	TSC22D1	27	9	ON
0.001441699425000284	0.00010234023368139559	up	Transcriptional Activator	RELB	18	9	ON
0.003043479429331995	0.00025152722556462766	up	Transcriptional Activator	ZBTB5	16	9	ON
0.00036547155402728333	1.987030320540266e-05	up	Transcriptional Activator	ZNF217	75	9	ON
0.007000104483902498	0.0007055890440533362	up	Transcriptional Activator	ARNTL	64	9	ON
0.0010742340238134797	7.023106147422838e-05	up	Transcriptional Activator	ZBTB10	33	9	ON
0.043547599590064684	0.007673529207576331	up	Transcriptional Activator	GRHL2	25	9	ON
1.3279984339081556e-08	1.4306948889506396e-10	up	Transcriptional Activator	NFE2L2	34	9	ON
0.00024267528782150331	1.1997671402037135e-05	up	Transcriptional Activator	BCL6	25	9	ON
0.009768937672737569	0.0010870394045519665	up	Transcriptional Activator	ZBTB43	8	9	ON
0.006128118586105957	0.000596894667477853	up	Transcriptional Activator	DLX2	35	9	ON
0.004204410843025417	0.0003704299399772984	up	Transcriptional Activator	ZNF23	29	9	ON
2.1474022660612997e-06	5.070607475941675e-08	up	Transcriptional Activator	FOXJ3	33	9	ON
7.615427430331168e-08	1.0452106715182977e-09	up	Transcriptional Activator	TSC22D3	19	9	ON
6.634668274273871e-07	1.2435107302727006e-08	up	Transcriptional Activator	JUNB	16	9	ON
1.102906343886924e-09	7.812795824464632e-12	up	Transcriptional Activator	MORC3	25	9	ON
0.0103937884954292	0.0011642392957542445	up	Transcriptional Activator	CREB3L2	28	9	ON
0.02194066134778364	0.0031732361453406088	up	Transcriptional Activator	KLF4	22	9	ON
4.170084435031381e-05	1.5200868586965038e-06	up	Transcriptional Activator	HSF2	61	9	ON
0.03473559506326735	0.005649147839392063	up	Transcriptional Activator	SNAI2	7	9	ON
7.095057696518478e-11	3.036550667045984e-13	up	Transcriptional Activator	ZNF140	18	9	ON
1.6184071448690597e-06	3.7498512654138485e-08	up	Transcriptional Activator	HBP1	17	9	ON
0.002271273466849541	0.00017643086096506578	up	Transcriptional Activator	CITED2	27	9	ON
0.0011116233535240882	7.333170587740074e-05	up	Transcriptional Repressor	ELK3	8	9	OFF
1.1756620956544733e-11	3.817084726150888e-14	up	Transcriptional Activator	MAFF	17	9	ON
2.9755563124202124e-05	1.0012202468001895e-06	up	Transcriptional Activator	ZNF335	35	9	ON
0.008252159538857775	0.0008658921830176915	up	Transcriptional Activator	ZKSCAN1	11	9	ON
1.6965362390839872e-11	6.312907332673749e-14	up	Transcriptional Activator	KLF10	26	9	ON
9.052518238545275e-06	2.6051373325211463e-07	up	Transcriptional Activator	FOSL1	11	9	ON
0.004828272671241094	0.00044145151072909583	up	Transcriptional Activator	SOX9	10	9	ON
0.049620171591782	0.009103094735760918	up	Transcriptional Activator	GTF2IRD1	36	9	ON
0.002271273466849541	0.00017664715422516353	up	Transcriptional Activator	MYC	27	9	ON
0.0014365533831050756	0.0001015509253995471	up	Transcriptional Activator	TGIF1	18	9	ON
0.018646057377662454	0.002531637070166685	up	Transcriptional Activator	ERF	17	9	ON
0.048245753573954483	0.0087790752887671	up	Transcriptional Activator	ZNF669	16	9	ON
0.016775130260203615	0.002200869362650681	up	Transcriptional Activator	ZNF84	9	9	ON
0.0002931077116883096	1.5269631379275873e-05	up	Transcriptional Activator	ETS2	12	9	ON
1.6954892721764334e-05	5.329681448842685e-07	up	Transcriptional Activator	JUN	20	9	ON
4.658451652048701e-05	1.7462318766534386e-06	up	Transcriptional Activator	ZNF34	10	9	ON
0.008931563001340459	0.0009665670763600987	up	Transcriptional Activator	BAZ1B	32	9	ON
0.03473559506326735	0.005649147839392063	up	Transcriptional Activator	FOXO1	7	9	ON
0.016775130260203615	0.0021995067869233853	up	Transcriptional Repressor	PHTF1	9	9	OFF
1.5705003248911827e-05	4.913607864181388e-07	up	Transcriptional Activator	ZNF184	62	9	ON
0.011612980891967785	0.0013505060423362769	up	Transcriptional Activator	LZTFL1	38	9	ON
0.00026556033448904483	1.367776811344106e-05	up	Transcriptional Activator	ADNP2	33	9	ON
0.00013982482874720233	6.2524975074383576e-06	up	Transcriptional Activator	IRF1	17	9	ON
4.0492106301927594e-11	1.672574246219103e-13	up	Transcriptional Activator	ATF3	14	9	ON
7.754924643469087e-09	7.782391909030371e-11	up	Transcriptional Activator	KLF6	17	9	ON
3.4371297693478984e-07	5.5290310634433445e-09	up	Transcriptional Activator	ZFP36L1	13	9	ON
0.0002493612655091417	1.2512224066279248e-05	up	Transcriptional Activator	ZNF430	18	9	ON
0.0002022761001789172	9.67199770631186e-06	up	Transcriptional Activator	ZNF592	21	9	ON
0.008279034848499274	0.0008711558215731968	up	Transcriptional Activator	ZBTB48	11	9	ON
0.009097686585357784	0.000989521105874954	up	Transcriptional Activator	EGR1	5	9	ON
3.7881089221963617e-07	6.354413034176988e-09	up	Transcriptional Activator	CEBPB	18	9	ON
9.021368939390491e-07	1.74409582505926e-08	up	Transcriptional Activator	ZNF571	28	9	ON
4.789521515708325e-07	8.552716992336294e-09	up	Transcriptional Activator	MAFG	27	9	ON
0.0002931077116883096	1.5269631379275873e-05	up	Transcriptional Activator	KAT7	12	9	ON
2.5961907976042188e-08	3.141789335943712e-10	up	Transcriptional Activator	DMTF1	18	9	ON
0.004932145909067201	0.0004534720928791125	up	Transcriptional Activator	ZNF3	7	9	ON
0.01712121848094298	0.0022614360301717773	up	Transcriptional Activator	ZNF384	21	9	ON
0.004688044513129815	0.0004241102843194476	up	Transcriptional Activator	ARID4A	17	9	ON
0.004828272671241094	0.00044178409919856535	up	Transcriptional Activator	ZNF79	10	9	ON
3.5890201618438074e-05	1.244716260379715e-06	up	Transcriptional Activator	ZNF350	18	9	ON
0.01917505282354953	0.0026274312648954445	up	Transcriptional Activator	ZBTB40	26	9	ON
0.048245753573954483	0.008773270086133109	up	Transcriptional Activator	TAF5	16	9	ON
0.0193407553455498	0.002680190269992808	up	Transcriptional Activator	GMEB1	6	9	ON
0.003997398947967611	0.0003486515316187807	up	Transcriptional Activator	ZMYM5	13	9	ON
1.9243448352195717e-06	4.5155080991722515e-08	up	Transcriptional Activator	MEF2A	20	9	ON
0.016775130260203615	0.0021995067869233853	up	Transcriptional Activator	ZFP36L2	9	9	ON
0.03853510229308997	0.006540048352575777	up	Transcriptional Activator	RCAN1	4	9	ON
0.0193407553455498	0.002680190269992808	up	Transcriptional Activator	NR2C2	6	9	ON
0.0004745592320451253	2.6753486812461317e-05	up	Transcriptional Activator	NR4A3	5	9	ON
0.003997398947967611	0.0003486515316187807	up	Transcriptional Activator	ETV5	13	9	ON
0.006832275240244054	0.0006816142358921164	up	Transcriptional Activator	ELF2	18	9	ON
0.006354165043621718	0.0006236009082066769	up	Transcriptional Activator	ZBTB25	14	9	ON
0.0193407553455498	0.002680190269992808	up	Transcriptional Activator	ZNF266	6	9	ON
0.026086031653554127	0.003957562063142509	up	Transcriptional Activator	ZNF250	10	9	ON
0.01441295524517364	0.0017994923461359062	up	Transcriptional Activator	NR4A2	3	9	ON
0.010115428650058655	0.001130073714299646	down	Transcriptional Activator	PLAGL1	71	9	OFF
0.03883100480530555	0.006607459938092872	down	Transcriptional Activator	PRKDC	88	9	OFF
0.04940253094405639	0.009047895646631342	down	Transcriptional Repressor	ZNHIT3	47	9	ON
0.001185743159791476	7.979617486200016e-05	down	Transcriptional Activator	ELK1	49	9	OFF
0.01170906292200708	0.0013824159293987107	down	Transcriptional Activator	HMGA1	66	9	OFF
1.052810472045759e-05	3.1074689257548964e-07	down	Transcriptional Activator	UBP1	68	9	OFF
0.028185178776081038	0.004371697593515521	down	Transcriptional Repressor	TAF9	55	9	ON
0.004142022031532208	0.0003630993339330183	down	Transcriptional Activator	NR2F1	35	9	OFF
6.665075066588784e-05	2.665636574742563e-06	down	Transcriptional Repressor	ZNF675	116	9	ON
0.0034031440540486075	0.00028828286408263	down	Transcriptional Activator	DRAP1	73	9	OFF
0.005282533628462714	0.0004934834396128834	down	Transcriptional Activator	TCF3	46	9	OFF
0.013095725456433484	0.0016067132101112778	down	Transcriptional Activator	NOTCH2	60	9	OFF
0.014225350580601656	0.0017739700768312273	down	Transcriptional Activator	ZFYVE21	68	9	OFF
0.009710829584233758	0.0010748409368617651	down	Transcriptional Activator	HCFC1	77	9	OFF
0.001513173618860163	0.00010830714361676196	down	Transcriptional Activator	E2F1	27	9	OFF
0.004142022031532208	0.0003630993339330183	down	Transcriptional Activator	ATF5	35	9	OFF
0.012789422999652649	0.0015571537743083582	down	Transcriptional Activator	MAZ	133	9	OFF
2.781035493026072e-05	9.275590634945282e-07	down	Transcriptional Activator	SLC2A4RG	67	9	OFF
0.04688920431256794	0.008411569624536326	down	Transcriptional Repressor	CNOT8	94	9	ON
0.006352991314520883	0.0006216105728346141	down	Transcriptional Activator	NOTCH1	47	9	OFF
0.017784778237779752	0.0023622049017121864	down	Transcriptional Activator	HOXC13	37	9	OFF
0.031558672465550816	0.0050253553114417565	down	Transcriptional Repressor	GTF2I	35	9	ON
0.0113929757551277	0.0013114700544568489	down	Transcriptional Activator	ZNF629	25	9	OFF
0.004828272671241094	0.0004416527017792795	down	Transcriptional Activator	ZNF473	22	9	OFF
0.013782155056980166	0.0017110833206446677	down	Transcriptional Repressor	ZNF329	9	9	ON
0.03916746438738188	0.006670492016387055	down	Transcriptional Activator	MSRB2	69	9	OFF
0.03367095598636365	0.005410919307281528	down	Transcriptional Repressor	NR1D2	85	9	ON
0.04535640565696345	0.008019033939941295	down	Transcriptional Repressor	ZNF148	12	9	ON
0.04688920431256794	0.00841367193863529	down	Transcriptional Activator	ZMAT3	8	9	OFF
0.041686304278113186	0.0072717254511112436	down	Transcriptional Repressor	ZNF227	21	9	ON
4.257385691050095e-05	1.5770422202679658e-06	down	Transcriptional Activator	ZNF185	46	9	OFF
0.000999797129970609	6.506944131007062e-05	down	Transcriptional Repressor	ZNF253	30	9	ON
0.017784778237779752	0.0023596387996176085	down	Transcriptional Repressor	GABPA	37	9	ON
0.0006576718786126143	3.9794195724789226e-05	down	Transcriptional Repressor	ZNF273	91	9	ON
0.021453054094624842	0.003080016416489909	down	Transcriptional Activator	YBX2	59	9	OFF
0.002214978104525041	0.00017062269103268086	down	Transcriptional Activator	AR	42	9	OFF
0.04535640565696345	0.008014377400382513	down	Transcriptional Repressor	ZNF7	12	9	ON
0.010669292151782151	0.001205756330584448	down	Transcriptional Repressor	PHF21A	16	9	ON
0.0010920171744157423	7.171600392783431e-05	down	Transcriptional Repressor	MNT	26	9	ON
0.010669292151782151	0.001205756330584448	down	Transcriptional Repressor	ZFR	16	9	ON
0.025622981235647557	0.0038797489297187696	down	Transcriptional Repressor	E2F5	19	9	ON
0.021474152650038585	0.003086750986000234	down	Transcriptional Activator	ZNF652	23	9	OFF
0.0065361195963573844	0.0006462810108558807	down	Transcriptional Activator	NOTCH3	42	9	OFF
0.002214978104525041	0.00017063438172403654	down	Transcriptional Activator	ZHX3	16	9	OFF
0.034173853306606286	0.005537616725303085	down	Transcriptional Activator	NFATC1	25	9	OFF
0.015265606336130687	0.001962270235945961	down	Transcriptional Repressor	ZNF142	13	9	ON
0.019806357897612908	0.002753481277973932	down	Transcriptional Activator	ZNF83	43	9	OFF
0.02153523887166641	0.003101833213688471	down	Transcriptional Repressor	AFF4	23	9	ON
0.04688920431256794	0.00841367193863529	down	Transcriptional Activator	PITX2	8	9	OFF
0.009497838607506632	0.0010386508866827649	up	Transcriptional Repressor	HMGB1	117	12	OFF
0.005220171433542465	0.00048534651758142753	up	Transcriptional Repressor	MYBL2	32	12	OFF
3.7635093615198176e-07	6.141431767425282e-09	down	Transcriptional Repressor	ZFAND1	89	12	ON
0.00011977444731792991	5.161472641209494e-06	up	Transcriptional Activator	ZNF292	69	12	ON
0.04255284402913995	0.00747312343486962	up	Transcriptional Repressor	CARHSP1	41	12	OFF
0.0023606327853873572	0.0001867324635430377	up	Transcriptional Activator	MLLT10	37	12	ON
9.639001270052593e-09	1.0099898024996073e-10	up	Transcriptional Activator	ZFAND5	64	12	ON
0.01139823622309397	0.0013137577464929738	up	Transcriptional Activator	RRN3	35	12	ON
0.048972960874863886	0.00894031177718516	up	Transcriptional Activator	BCLAF1	42	12	ON
2.08692206179871e-05	6.837318443319268e-07	up	Transcriptional Activator	ZC3H7A	35	12	ON
0.019178814994701195	0.002636266496611935	up	Transcriptional Activator	RC3H2	90	12	ON
0.0020245991613968397	0.00015135171440317454	up	Transcriptional Activator	ZNF268	10	12	ON
0.011779115509139484	0.0014005126073374154	up	Transcriptional Activator	ZNHIT3	73	12	ON
0.017974944359421728	0.00239276856732562	up	Transcriptional Repressor	TCF7L2	80	12	OFF
0.0261298418477751	0.0039757772941346105	up	Transcriptional Activator	CERS6	108	12	ON
0.013195145930901743	0.0016260252143304244	up	Transcriptional Repressor	BACH1	82	12	OFF
0.009628183654828685	0.0010615446472966444	up	Transcriptional Activator	CUX1	119	12	ON
0.021453054094624842	0.0030765668839124226	up	Transcriptional Repressor	NKRF	8	12	OFF
4.2699889613330685e-06	1.1147958551142893e-07	up	Transcriptional Activator	ZNF764	48	12	ON
0.01153666326346556	0.0013399282745494975	up	Transcriptional Activator	ZNF358	72	12	ON
3.6600841157675335e-05	1.274763653071337e-06	up	Transcriptional Activator	HIVEP1	13	12	ON
0.01033356537266136	0.0011559684994801227	up	Transcriptional Activator	HMG20A	23	12	ON
0.0014871538087884374	0.00010600579835372128	up	Transcriptional Activator	E2F3	62	12	ON
0.03007487145367687	0.004720151031133869	up	Transcriptional Activator	ZBTB17	27	12	ON
2.4669972000603126e-10	1.2631482175518421e-12	up	Transcriptional Activator	ZNF263	25	12	ON
0.018511117812958368	0.0025023884174542304	up	Transcriptional Activator	JUND	29	12	ON
0.022918735852242814	0.0033620459617959503	up	Transcriptional Activator	GATA3	22	12	ON
0.037939379866059414	0.006382953519378354	up	Transcriptional Repressor	ZC3H14	28	12	OFF
0.0042025395218976075	0.0003690246481005131	up	Transcriptional Activator	HMBOX1	39	12	ON
0.0004222129235424814	2.3428580172959415e-05	up	Transcriptional Activator	TBP	39	12	ON
0.0013580689272766585	9.500068942283592e-05	up	Transcriptional Activator	TCF12	28	12	ON
0.006903956768720558	0.0006908032304003156	up	Transcriptional Activator	NRF1	15	12	ON
5.632004957228907e-05	2.1999634966707568e-06	up	Transcriptional Activator	ZDHHC17	16	12	ON
2.0564552283009163e-05	6.707151792421819e-07	up	Transcriptional Activator	EP300	20	12	ON
0.006017651426024785	0.0005799182971065796	up	Transcriptional Activator	STRN3	25	12	ON
0.026173355685795145	0.003996697282294416	up	Transcriptional Activator	TAF4	15	12	ON
0.0009181200858268485	5.907620386961421e-05	up	Transcriptional Activator	SP3	34	12	ON
0.04899545536491933	0.008961093488423642	up	Transcriptional Activator	NFYC	25	12	ON
0.011404299045380158	0.0013178983590642172	up	Transcriptional Activator	BPTF	31	12	ON
9.931974483772844e-05	4.221382307152566e-06	up	Transcriptional Activator	ELF4	53	12	ON
0.00046627180230567766	2.607984254336656e-05	up	Transcriptional Activator	ZC3H15	69	12	ON
1.6901260806585308e-23	2.4942828817274656e-27	up	Transcriptional Activator	ZCCHC8	49	12	ON
0.041490896963277374	0.007215223092472619	up	Transcriptional Repressor	SCML1	35	12	OFF
3.708252557571545e-05	1.307958030194214e-06	up	Transcriptional Activator	ATF2	103	12	ON
0.003276967503966966	0.00027324182995002	up	Transcriptional Activator	CREBZF	42	12	ON
0.0005864916220120346	3.462170141747548e-05	up	Transcriptional Activator	CEBPD	40	12	ON
1.1722461995510309e-06	2.4392962534931435e-08	up	Transcriptional Activator	GABPB1	55	12	ON
6.081776594057282e-12	1.7950934457075804e-14	up	Transcriptional Activator	CEBPG	33	12	ON
0.003224878302607824	0.00026794664763403264	up	Transcriptional Repressor	ZDHHC6	8	12	OFF
0.0011357432829507753	7.564563138544729e-05	up	Transcriptional Repressor	PA2G4	31	12	OFF
0.049971835534135145	0.009259409468132857	up	Transcriptional Repressor	ZNF512B	21	12	OFF
0.0073859665810283815	0.0007569519254747475	up	Transcriptional Activator	BTAF1	22	12	ON
1.3824189907936233e-05	4.2843563764265204e-07	up	Transcriptional Activator	TFAP2A	28	12	ON
0.008661122016862375	0.0009254209474923788	up	Transcriptional Activator	XBP1	42	12	ON
0.0009181200858268485	5.898107784411052e-05	up	Transcriptional Activator	TAF7	34	12	ON
1.1429133317061055e-07	1.6529738268476737e-09	up	Transcriptional Activator	TSC22D2	53	12	ON
0.0029097045069960505	0.0002366067271775124	up	Transcriptional Activator	ZBTB11	23	12	ON
0.013782155056980166	0.0017110147503981185	up	Transcriptional Activator	BCL3	24	12	ON
1.3347968752823535e-07	2.009286913795751e-09	up	Transcriptional Activator	ZNF165	35	12	ON
0.045364442842122966	0.008027149788622408	up	Transcriptional Activator	NFKB1	36	12	ON
0.0005257072342645206	3.0257647780868214e-05	up	Transcriptional Activator	IRX5	36	12	ON
0.015257601953572675	0.0019589896250897625	up	Transcriptional Activator	ZNF22	17	12	ON
0.005447221423506546	0.0005112799329029166	up	Transcriptional Activator	RREB1	40	12	ON
0.040231986247376325	0.006911161746154965	up	Transcriptional Repressor	KLF5	71	12	OFF
0.03798023953210165	0.006395432896417944	up	Transcriptional Activator	THOC1	28	12	ON
0.03017179350950867	0.004751077874062242	up	Transcriptional Activator	TFAP2C	27	12	ON
0.0020245991613968397	0.00015135171440317454	up	Transcriptional Activator	ZNF394	10	12	ON
0.036540361586520916	0.006076045134600138	up	Transcriptional Repressor	CREBL2	9	12	OFF
0.0020054911037519995	0.00014916875978320657	up	Transcriptional Activator	GON4L	29	12	ON
0.046098398111142525	0.008211447243233328	up	Transcriptional Activator	ZKSCAN4	13	12	ON
1.0313796752095691e-06	2.0968699548012143e-08	up	Transcriptional Activator	NFIL3	19	12	ON
0.006059367057809046	0.0005884096109855893	up	Transcriptional Activator	RELB	18	12	ON
0.00041423594838262595	2.2802539661558364e-05	up	Transcriptional Activator	ZBTB5	16	12	ON
0.004440202275122734	0.00039644663170738703	up	Transcriptional Activator	ARNTL	64	12	ON
7.612707635906804e-06	2.157083627647737e-07	up	Transcriptional Activator	ZBTB10	33	12	ON
0.006031836025689408	0.000583065613463188	up	Transcriptional Activator	GRHL2	25	12	ON
1.2977747926708553e-09	9.576260276496867e-12	up	Transcriptional Activator	NFE2L2	34	12	ON
0.00037992568379387616	2.0801716158135784e-05	up	Transcriptional Activator	BCL6	25	12	ON
0.003224878302607824	0.00026794664763403264	up	Transcriptional Activator	ZBTB43	8	12	ON
0.0003624952184196021	1.9579877500232345e-05	up	Transcriptional Activator	DLX2	35	12	ON
0.0005243188593392675	3.0022980729580247e-05	up	Transcriptional Activator	ZNF23	29	12	ON
3.404148437112514e-08	4.2702570418324033e-10	up	Transcriptional Activator	FOXJ3	33	12	ON
1.0313796752095691e-06	2.0762011125318142e-08	up	Transcriptional Activator	TSC22D3	19	12	ON
2.4669972000603126e-10	1.347091151154539e-12	up	Transcriptional Activator	DDIT3	17	12	ON
5.632004957228907e-05	2.1999634966707568e-06	up	Transcriptional Activator	JUNB	16	12	ON
1.5410087797861386e-11	5.4581184644137134e-14	up	Transcriptional Activator	MORC3	25	12	ON
0.0013580689272766585	9.500068942283592e-05	up	Transcriptional Activator	CREB3L2	28	12	ON
0.022918735852242814	0.0033620459617959503	up	Transcriptional Activator	KLF4	22	12	ON
0.020731939082502062	0.002934169064362379	up	Transcriptional Activator	ZNF593	67	12	ON
0.011424093789217509	0.0013251679041211574	up	Transcriptional Activator	SNAI2	7	12	ON
1.4748831535775403e-06	3.262237650470292e-08	up	Transcriptional Activator	HBP1	17	12	ON
0.0034542536048838422	0.0002946515028959357	up	Transcriptional Activator	CITED2	27	12	ON
0.0002624449348900375	1.3439845396523464e-05	up	Transcriptional Repressor	ELK3	8	12	OFF
2.4669972000603126e-10	1.347091151154539e-12	up	Transcriptional Activator	MAFF	17	12	ON
9.344269337170909e-05	3.875058565149094e-06	up	Transcriptional Activator	ZNF335	35	12	ON
0.02056591674593935	0.0029007627169574768	up	Transcriptional Activator	ZKSCAN1	11	12	ON
7.377109816916084e-09	7.294367735144298e-11	up	Transcriptional Activator	KLF10	26	12	ON
4.9492773535987766e-05	1.8625527230928101e-06	up	Transcriptional Activator	FOSL1	11	12	ON
0.01256542927141692	0.001520609799669698	up	Transcriptional Activator	SOX9	10	12	ON
0.011076152803280956	0.0012689421768536091	up	Transcriptional Activator	MYC	27	12	ON
3.564997666978241e-05	1.2175556212338741e-06	up	Transcriptional Activator	TGIF1	18	12	ON
0.04962052536033032	0.009117614177936849	up	Transcriptional Activator	ERF	17	12	ON
0.03695648211890926	0.0061739577565828345	up	Transcriptional Activator	ZNF669	16	12	ON
0.006950695413173215	0.0006995829798973043	up	Transcriptional Activator	ZNF84	9	12	ON
0.00013821371635531238	6.13965888768433e-06	up	Transcriptional Activator	JUN	20	12	ON
0.00020683178677764863	9.981404113974485e-06	up	Transcriptional Activator	ZNF34	10	12	ON
7.932357627693059e-07	1.4984382767779098e-08	up	Transcriptional Activator	BAZ1B	32	12	ON
0.036540361586520916	0.006072388810537871	up	Transcriptional Repressor	PHTF1	9	12	OFF
1.863400956442864e-05	5.940003048873356e-07	up	Transcriptional Activator	LZTFL1	38	12	ON
0.049971835534135145	0.009259409468132857	up	Transcriptional Repressor	ZNF32	21	12	OFF
0.002223369028479975	0.0001722517701725357	up	Transcriptional Activator	ADNP2	33	12	ON
0.003926773255135422	0.00034017353907386257	up	Transcriptional Activator	IRF1	17	12	ON
6.013795445761577e-10	3.905061977767258e-12	up	Transcriptional Activator	ATF3	14	12	ON
1.1429133317061055e-07	1.6509241811646086e-09	up	Transcriptional Activator	KLF6	17	12	ON
2.5239157422551803e-06	6.183146594072608e-08	up	Transcriptional Activator	ZFP36L1	13	12	ON
0.0012370385232788465	8.379585038149209e-05	up	Transcriptional Activator	MBD1	21	12	ON
3.564997666978241e-05	1.225862538969791e-06	up	Transcriptional Activator	ZNF430	18	12	ON
0.02063522679845192	0.0029143907978333066	up	Transcriptional Activator	ZBTB48	11	12	ON
0.01788538479736211	0.002378207157972737	up	Transcriptional Activator	EGR1	5	12	ON
3.564997666978241e-05	1.225862538969791e-06	up	Transcriptional Activator	CEBPB	18	12	ON
4.261804861963654e-08	5.597707094373748e-10	up	Transcriptional Activator	ZNF571	28	12	ON
1.826984787040348e-08	2.130044246992141e-10	up	Transcriptional Activator	MAFG	27	12	ON
0.0012164926859297663	8.204503504573543e-05	up	Transcriptional Activator	KAT7	12	12	ON
0.015257601953572675	0.0019572290855362144	up	Transcriptional Activator	CTCF	17	12	ON
3.7881089221963617e-07	6.4290514470569905e-09	up	Transcriptional Activator	DMTF1	18	12	ON
0.003997398947967611	0.0003469949540714785	up	Transcriptional Repressor	NFIC	71	12	OFF
0.011424093789217509	0.0013251679041211574	up	Transcriptional Activator	ZNF3	7	12	ON
0.0001235579014897528	5.3609833291008435e-06	up	Transcriptional Activator	ARID4A	17	12	ON
0.0020245991613968397	0.0001514863894374554	up	Transcriptional Activator	ZNF79	10	12	ON
3.7881089221963617e-07	6.4290514470569905e-09	up	Transcriptional Activator	ZNF350	18	12	ON
0.02336049756801096	0.003457877665394775	up	Transcriptional Activator	ZBTB40	26	12	ON
0.03695648211890926	0.006169220316440199	up	Transcriptional Activator	TAF5	16	12	ON
0.03738304649462477	0.006267287605946537	up	Transcriptional Activator	GMEB1	6	12	ON
0.0023367228561458142	0.0001844962703716072	up	Transcriptional Activator	ZMYM5	13	12	ON
1.3503109610120402e-09	1.0163202333473145e-11	up	Transcriptional Activator	MEF2A	20	12	ON
0.0008256082814586044	5.2392497199999985e-05	up	Transcriptional Activator	ZFP36L2	9	12	ON
0.005710723922238508	0.0005419119660565763	up	Transcriptional Activator	RCAN1	4	12	ON
0.03738304649462477	0.006267287605946537	up	Transcriptional Activator	NR2C2	6	12	ON
0.0012255708010238	8.283816807392272e-05	up	Transcriptional Activator	NR4A3	5	12	ON
0.008931563001340459	0.0009652270204064217	up	Transcriptional Activator	DENND4A	19	12	ON
0.0023367228561458142	0.0001844962703716072	up	Transcriptional Activator	ETV5	13	12	ON
0.006059367057809046	0.0005878030064119679	up	Transcriptional Activator	ELF2	18	12	ON
0.004219986425028222	0.0003724626973706176	up	Transcriptional Activator	ZBTB25	14	12	ON
0.03738304649462477	0.006267287605946537	up	Transcriptional Activator	ZNF266	6	12	ON
0.02377807676016156	0.003547762043170505	up	Transcriptional Activator	NR4A2	3	12	ON
0.031543470519983824	0.005018279400906517	down	Transcriptional Activator	ZNF500	39	12	OFF
0.0261001386101472	0.003967405957563698	down	Transcriptional Activator	PLAGL1	71	12	OFF
0.011404299045380158	0.0013195056746720846	down	Transcriptional Activator	ENO1	113	12	OFF
0.00023664627633388882	1.1594829359924893e-05	down	Transcriptional Activator	CXXC1	31	12	OFF
6.645875923502524e-05	2.638342124294833e-06	down	Transcriptional Activator	ELK1	49	12	OFF
6.22599342310271e-06	1.7232593768683248e-07	down	Transcriptional Activator	UBP1	68	12	OFF
0.003388901426565572	0.00028657622748259627	down	Transcriptional Activator	NR2F1	35	12	OFF
9.05322307768522e-06	2.6187008902395267e-07	down	Transcriptional Repressor	ZNF675	116	12	ON
0.00022718002525274087	1.1030435110412004e-05	down	Transcriptional Repressor	RNF6	49	12	ON
0.018646057377662454	0.002531354802683644	down	Transcriptional Repressor	CREB1	38	12	ON
0.015143302819999168	0.001925645084087827	down	Transcriptional Activator	RFXANK	190	12	OFF
2.7315649332400466e-06	6.893412095396223e-08	down	Transcriptional Activator	DRAP1	73	12	OFF
0.006933182600468268	0.0006957739327506528	down	Transcriptional Activator	TCF3	46	12	OFF
0.019031265170782997	0.002600789779832505	down	Transcriptional Activator	SOX13	11	12	OFF
0.02089929535374051	0.002960939129219435	down	Transcriptional Activator	NOTCH2	60	12	OFF
0.01543190086983304	0.001985923488561749	down	Transcriptional Activator	HCFC1	77	12	OFF
0.00017615734749738685	8.163135642588471e-06	down	Transcriptional Activator	E2F1	27	12	OFF
0.009686405898701813	0.0010707080900424523	down	Transcriptional Activator	ATF5	35	12	OFF
8.635120216121769e-06	2.4722746781694554e-07	down	Transcriptional Activator	MAZ	133	12	OFF
0.005472333366420304	0.0005160597728958935	down	Transcriptional Activator	PCGF2	57	12	OFF
1.316502303069995e-06	2.797761683029505e-08	down	Transcriptional Activator	SLC2A4RG	67	12	OFF
0.022692567767971447	0.0033188215256876783	down	Transcriptional Repressor	CNOT8	94	12	ON
0.0116782038704822	0.001366708333720836	down	Transcriptional Activator	NOTCH1	47	12	OFF
0.015143302819999168	0.0019298864867230523	down	Transcriptional Activator	HOXC13	37	12	OFF
0.044301773424505	0.007812960336818693	down	Transcriptional Repressor	MTF2	56	12	ON
0.016072597913509474	0.0020873503783778538	down	Transcriptional Activator	ZNF629	25	12	OFF
5.091642735670373e-05	1.93867152568323e-06	down	Transcriptional Repressor	ZNF329	9	12	ON
0.0006808046747194058	4.169627213821626e-05	down	Transcriptional Repressor	NR1D2	85	12	ON
0.036540361586520916	0.006056848267979583	down	Transcriptional Repressor	ARID3A	78	12	ON
0.015743317622713703	0.0020376165223022318	down	Transcriptional Repressor	ZNF207	33	12	ON
0.019031265170782997	0.002598924266395564	down	Transcriptional Repressor	NFE2L1	11	12	ON
0.01999607826355532	0.0027965851717726515	down	Transcriptional Activator	ZMAT3	8	12	OFF
0.0002044611560605441	9.806652260873206e-06	down	Transcriptional Repressor	ZNF227	21	12	ON
0.03414231693867121	0.0055173903553490215	down	Transcriptional Activator	TULP4	9	12	OFF
0.0008919333036971267	5.686469704798683e-05	down	Transcriptional Activator	LITAF	58	12	OFF
5.4665989742634215e-06	1.4763689673704334e-07	down	Transcriptional Activator	ZNF185	46	12	OFF
0.0023004510165960906	0.00017992723478804607	down	Transcriptional Repressor	ZNF253	30	12	ON
0.005883290133064325	0.000560971758792551	down	Transcriptional Repressor	GABPA	37	12	ON
1.3118387527166365e-05	4.026895817075861e-07	down	Transcriptional Activator	YBX2	59	12	OFF
0.0026414249405108834	0.00021245227163199992	down	Transcriptional Activator	AR	42	12	OFF
0.02913394561220568	0.004541482352483939	down	Transcriptional Repressor	ZNF7	12	12	ON
0.002051713087380307	0.00015412071450362694	down	Transcriptional Repressor	MNT	26	12	ON
0.0020679096405909554	0.00015625291263024932	down	Transcriptional Repressor	ZFR	16	12	ON
0.0419340060870249	0.0073211229635405045	down	Transcriptional Repressor	ZNF322	13	12	ON
0.0019014944009245003	0.0001399641566156967	down	Transcriptional Repressor	E2F5	19	12	ON
0.02676778116165461	0.004108396164126445	down	Transcriptional Activator	ZNF652	23	12	OFF
0.00026235080849033144	1.3357589865579153e-05	down	Transcriptional Activator	NOTCH3	42	12	OFF
0.009412465722556948	0.0010279257135023822	down	Transcriptional Activator	ZHX3	16	12	OFF
0.0006913351770331017	4.244324581549148e-05	down	Transcriptional Repressor	ZCCHC4	49	12	ON
0.005883290133064325	0.0005617604362592411	down	Transcriptional Repressor	TBX3	37	12	ON
0.03414231693867121	0.0055173903553490215	down	Transcriptional Repressor	FOSL2	9	12	ON
0.010637766834113315	0.0011967639012915306	down	Transcriptional Repressor	HIVEP2	7	12	ON
0.04212455029523576	0.007373039647306611	down	Transcriptional Activator	SOX12	13	12	OFF
0.0017497929382616231	0.00012730931501814938	up	Transcriptional Repressor	MYBL2	32	24	OFF
0.044785970776099776	0.007904961783975109	up	Transcriptional Repressor	CARHSP1	41	24	OFF
0.041490896963277374	0.007219269114478163	up	Transcriptional Activator	MRPL28	80	24	ON
0.040519243978132884	0.006996386578278552	up	Transcriptional Activator	PLAGL1	71	24	ON
0.03620489092035183	0.0059842794909672455	up	Transcriptional Activator	ZMAT5	59	24	ON
4.775142698739459e-06	1.2614382276776314e-07	up	Transcriptional Activator	ZC3H7A	35	24	ON
0.013091774578937941	0.0016036264611154801	up	Transcriptional Activator	SLC30A9	80	24	ON
0.0020939397792589594	0.00016038293173485833	up	Transcriptional Activator	ZNF268	10	24	ON
0.03033446935953558	0.0047901242937873475	up	Transcriptional Activator	ZNHIT3	73	24	ON
0.009216230501681277	0.0010037748096577304	up	Transcriptional Activator	CERS6	108	24	ON
0.03200910524386085	0.005106529334210978	up	Transcriptional Repressor	BACH1	82	24	OFF
0.019940460997162308	0.002778009914598764	up	Transcriptional Activator	CUX1	119	24	ON
1.9786932770855665e-05	6.424328821706383e-07	up	Transcriptional Activator	ZNF764	48	24	ON
0.0009996916603024872	6.491504287678487e-05	up	Transcriptional Activator	ZMYM2	49	24	ON
0.0003610996004656808	1.9397912421710127e-05	up	Transcriptional Activator	HIVEP1	13	24	ON
0.010870727864046732	0.0012401228805944693	up	Transcriptional Activator	HMG20A	23	24	ON
0.009758070210498552	0.0010829499407164864	up	Transcriptional Activator	E2F3	62	24	ON
1.6965362390839872e-11	6.509731732022383e-14	up	Transcriptional Activator	ZNF263	25	24	ON
0.04809990249058675	0.00871807035243943	up	Transcriptional Repressor	MTF2	56	24	OFF
0.023921202612138176	0.0035761774271097953	up	Transcriptional Activator	GATA3	22	24	ON
0.03760406935865037	0.006315441400552556	up	Transcriptional Activator	ZNF12	9	24	ON
0.0014777195441079034	0.00010511523321428713	up	Transcriptional Repressor	ZC3H14	28	24	OFF
0.0015249028626856552	0.00010937172244173975	up	Transcriptional Activator	HMBOX1	39	24	ON
0.004564747771263644	0.00041026142159084414	up	Transcriptional Activator	TBP	39	24	ON
0.015143302819999168	0.0019255192624063019	up	Transcriptional Activator	TCF12	28	24	ON
0.0272842716564406	0.0042037750308919685	up	Transcriptional Activator	NRF1	15	24	ON
0.011076152803280956	0.0012700960342605227	up	Transcriptional Activator	ZDHHC17	16	24	ON
0.04047796865800514	0.006977451159070393	up	Transcriptional Activator	EP300	20	24	ON
0.009525246718260149	0.0010458653421466279	up	Transcriptional Activator	SP3	34	24	ON
0.006409959571684428	0.0006300225907234103	up	Transcriptional Activator	NFYC	25	24	ON
0.00032276493558974605	1.690991029137542e-05	up	Transcriptional Activator	ZNF148	31	24	ON
0.011946683728312313	0.0014263381251777836	up	Transcriptional Activator	BPTF	31	24	ON
2.3374635598024016e-06	5.657379336003453e-08	up	Transcriptional Activator	ELF4	53	24	ON
0.0004910428069168002	2.7972627430620564e-05	up	Transcriptional Activator	ZC3H15	69	24	ON
5.317422958503836e-21	2.3542309438476245e-24	up	Transcriptional Activator	ZCCHC8	49	24	ON
3.9457945685026834e-05	1.4208587289177314e-06	up	Transcriptional Activator	ATF2	103	24	ON
0.001421797821527665	0.00010008818784957144	up	Transcriptional Activator	ZNF518A	18	24	ON
1.927370928914158e-05	6.229253740144638e-07	up	Transcriptional Activator	GABPB1	55	24	ON
0.003344531106930809	0.00028183696311356133	up	Transcriptional Repressor	ZDHHC6	8	24	OFF
0.04047796865800514	0.006983285915172375	up	Transcriptional Activator	E2F6	20	24	ON
0.030844444137983037	0.0048888626039247035	up	Transcriptional Repressor	PA2G4	31	24	OFF
0.033153180872564296	0.005308618838065563	up	Transcriptional Activator	ZNF7	12	24	ON
8.124095515730996e-05	3.3210957170269863e-06	up	Transcriptional Activator	TFAP2A	28	24	ON
0.009315986413099766	0.0010160144568005798	up	Transcriptional Activator	XBP1	42	24	ON
0.009525246718260149	0.0010445066531753733	up	Transcriptional Activator	TAF7	34	24	ON
2.8207344555480236e-05	9.449626939335913e-07	up	Transcriptional Activator	SOX4	26	24	ON
0.00011402535225543942	4.8800696803538135e-06	up	Transcriptional Activator	TSC22D2	53	24	ON
3.768097845500575e-05	1.3513101777695392e-06	up	Transcriptional Activator	RLF	18	24	ON
0.031697755978049746	0.005052180704883962	up	Transcriptional Activator	ZBTB11	23	24	ON
0.004564747771263644	0.00040998694795636254	up	Transcriptional Activator	BCL3	24	24	ON
0.046540935454444064	0.008304012834182832	up	Transcriptional Activator	NFKB1	36	24	ON
0.0019569947818208213	0.00014469515727453242	up	Transcriptional Activator	IRX5	36	24	ON
0.007871492160117838	0.0008131706776981237	up	Transcriptional Activator	SMAD1	22	24	ON
0.04566925570021471	0.008114785103757158	up	Transcriptional Activator	ZNF277	112	24	ON
0.02123692354437668	0.003024443804652228	up	Transcriptional Activator	RREB1	40	24	ON
0.015143302819999168	0.001927685036485258	up	Transcriptional Activator	THOC1	28	24	ON
0.0020939397792589594	0.00016038293173485833	up	Transcriptional Activator	ZNF394	10	24	ON
0.04899545536491933	0.008966110485906136	up	Transcriptional Activator	GON4L	29	24	ON
0.0473887951734477	0.008581176457765691	up	Transcriptional Activator	ZKSCAN4	13	24	ON
1.8654658720230712e-07	2.8907012479696347e-09	up	Transcriptional Activator	TSC22D1	27	24	ON
6.673712921035178e-09	6.449373051053521e-11	up	Transcriptional Activator	NFIL3	19	24	ON
0.0024803375215675296	0.00019876376537945227	up	Transcriptional Activator	ZBTB5	16	24	ON
0.0019014944009245003	0.00014003035803738574	up	Transcriptional Activator	ZNF217	75	24	ON
0.04688920431256794	0.008416519027840361	up	Transcriptional Activator	ARNTL	64	24	ON
0.0006942622077644356	4.272540446248076e-05	up	Transcriptional Activator	ZBTB10	33	24	ON
1.1390005717526647e-08	1.210272154164579e-10	up	Transcriptional Activator	NFE2L2	34	24	ON
0.001769287531459419	0.0001289887899263508	up	Transcriptional Activator	BCL6	25	24	ON
0.02216034441759322	0.0032148197406278237	up	Transcriptional Activator	ZBTB43	8	24	ON
0.042162785128746015	0.007385954242594674	up	Transcriptional Activator	DLX2	35	24	ON
0.007007850551300422	0.000707404040302463	up	Transcriptional Activator	ZNF23	29	24	ON
6.673712921035178e-09	6.375514048121208e-11	up	Transcriptional Activator	TSC22D3	19	24	ON
1.2606630406221494e-07	1.8790874720017284e-09	up	Transcriptional Activator	DDIT3	17	24	ON
0.0004439705055722296	2.4701428660084197e-05	up	Transcriptional Activator	JUNB	16	24	ON
3.092840228150034e-09	2.7386424688459573e-11	up	Transcriptional Activator	MORC3	25	24	ON
0.00036547155402728333	1.9890017735290837e-05	up	Transcriptional Activator	CREB3L2	28	24	ON
0.015143302819999168	0.0019219851933564426	up	Transcriptional Activator	ZNF593	67	24	ON
0.01170906292200708	0.0013817055046689106	up	Transcriptional Activator	SNAI2	7	24	ON
1.5217030250443273e-09	1.1902340662241644e-11	up	Transcriptional Activator	ZNF140	18	24	ON
0.003344531106930809	0.00028183696311356133	up	Transcriptional Repressor	ELK3	8	24	OFF
2.645840193657207e-10	1.5491945281015149e-12	up	Transcriptional Activator	MAFF	17	24	ON
2.396413028859956e-05	7.886660351767566e-07	up	Transcriptional Activator	ZNF335	35	24	ON
0.030844444137983037	0.0048888626039247035	up	Transcriptional Repressor	HEY1	31	24	OFF
0.021319164247673	0.0030393023410938773	up	Transcriptional Activator	ZKSCAN1	11	24	ON
8.262536542349365e-09	8.535678246228681e-11	up	Transcriptional Activator	KLF10	26	24	ON
0.01305405483183615	0.0015952316341167273	up	Transcriptional Activator	SOX9	10	24	ON
0.0014155567279519323	9.943993543463989e-05	up	Transcriptional Activator	TGIF1	18	24	ON
0.0072271756554793285	0.0007348766273059707	up	Transcriptional Activator	ZNF84	9	24	ON
1.2246311668891527e-05	3.723052248807047e-07	up	Transcriptional Activator	ETS2	12	24	ON
2.6889674692743854e-06	6.706545193438182e-08	up	Transcriptional Activator	JUN	20	24	ON
0.0020939397792589594	0.00016038293173485833	up	Transcriptional Activator	ZNF34	10	24	ON
0.005615329818848143	0.0005312022452599851	up	Transcriptional Activator	BAZ1B	32	24	ON
0.03760406935865037	0.006315441400552556	up	Transcriptional Repressor	PHTF1	9	24	OFF
0.00032811724222923044	1.723874531192533e-05	up	Transcriptional Activator	LZTFL1	38	24	ON
0.007355732167113558	0.0007508699892830884	up	Transcriptional Activator	ADNP2	33	24	ON
2.7843639506420566e-08	3.4105992901902413e-10	up	Transcriptional Activator	ATF3	14	24	ON
1.2605428828953152e-07	1.8603053171418465e-09	up	Transcriptional Activator	KLF6	17	24	ON
2.7086492701668964e-06	6.795607673086959e-08	up	Transcriptional Activator	ZFP36L1	13	24	ON
0.0013154861135736664	9.10512082742104e-05	up	Transcriptional Activator	MBD1	21	24	ON
0.021374042939916876	0.0030534347057024104	up	Transcriptional Activator	ZBTB48	11	24	ON
0.0012646017628572097	8.659610654748306e-05	up	Transcriptional Activator	EGR1	5	24	ON
3.768097845500575e-05	1.3513101777695392e-06	up	Transcriptional Activator	CEBPB	18	24	ON
0.0023697612241635377	0.00018810671413330396	up	Transcriptional Activator	ELF1	33	24	ON
8.171599179312682e-05	3.364634254764224e-06	up	Transcriptional Activator	ZNF571	28	24	ON
1.8654658720230712e-07	2.8907012479696347e-09	up	Transcriptional Activator	MAFG	27	24	ON
0.00015193770847489235	6.928682396508521e-06	up	Transcriptional Activator	KAT7	12	24	ON
0.01601580803169648	0.002075247852985465	up	Transcriptional Activator	CTCF	17	24	ON
4.2699889613330685e-06	1.1216913151081554e-07	up	Transcriptional Activator	DMTF1	18	24	ON
0.01851356481405082	0.0025054514366122486	up	Transcriptional Repressor	NFIC	71	24	OFF
0.01170906292200708	0.0013817055046689106	up	Transcriptional Activator	ZNF3	7	24	ON
0.0008153349784536201	5.1620234025472704e-05	up	Transcriptional Activator	ARID4A	17	24	ON
0.01305405483183615	0.0015964032579687856	up	Transcriptional Activator	ZNF79	10	24	ON
4.186557513335464e-07	7.232973105025002e-09	up	Transcriptional Activator	ZNF350	18	24	ON
0.024519409481029663	0.0036945568300075686	up	Transcriptional Activator	ZBTB40	26	24	ON
0.03841011870322531	0.0064855253615673115	up	Transcriptional Activator	TAF5	16	24	ON
0.005472333366420304	0.0005152993153209224	up	Transcriptional Activator	TFE3	21	24	ON
0.033153180872564296	0.005308618838065563	up	Transcriptional Activator	ZNF562	12	24	ON
0.03840234991522001	0.00647784621503785	up	Transcriptional Activator	GMEB1	6	24	ON
0.012347851357307012	0.001490634948388007	up	Transcriptional Activator	ZMYM5	13	24	ON
0.02419779959266847	0.0036353837050378548	up	Transcriptional Activator	RXRB	3	24	ON
3.099722504323723e-07	4.8490346142018106e-09	up	Transcriptional Activator	MEF2A	20	24	ON
0.0072271756554793285	0.0007343224126777628	up	Transcriptional Activator	ZFP36L2	9	24	ON
0.005883290133064325	0.0005615001511864574	up	Transcriptional Activator	RCAN1	4	24	ON
0.03840234991522001	0.00647784621503785	up	Transcriptional Activator	NR2C2	6	24	ON
0.0012646017628572097	8.659610654748306e-05	up	Transcriptional Activator	NR4A3	5	24	ON
0.012347851357307012	0.001490634948388007	up	Transcriptional Activator	ETV5	13	24	ON
0.022256762694697257	0.00323254155324322	up	Transcriptional Activator	ELF2	18	24	ON
0.01899593028755527	0.0025847473029996988	up	Transcriptional Activator	ZBTB25	14	24	ON
0.018319602835589647	0.002461116329724465	up	Transcriptional Activator	ZC3H12A	5	24	ON
0.004932145909067201	0.0004527513870888595	up	Transcriptional Activator	ZNF266	6	24	ON
0.024228396893130364	0.003643556144347674	up	Transcriptional Activator	NR4A2	3	24	ON
0.0029931107548990324	0.00024515591336613977	down	Transcriptional Activator	ENO1	113	24	OFF
0.011994461995985363	0.0014373528838164276	down	Transcriptional Activator	CTBP1	35	24	OFF
0.03936134770034993	0.006720938501963529	down	Transcriptional Activator	PRKDC	88	24	OFF
0.011016773560314157	0.0012584094946403715	down	Transcriptional Activator	CXXC1	31	24	OFF
0.0005435110718064074	3.1442789278056623e-05	down	Transcriptional Activator	ELK1	49	24	OFF
1.6184071448690597e-06	3.7354342191160203e-08	down	Transcriptional Activator	HMGA1	66	24	OFF
1.9189743781426903e-05	6.1737959627377e-07	down	Transcriptional Activator	SOX3	79	24	OFF
0.011994461995985363	0.0014373528838164276	down	Transcriptional Activator	NR2F1	35	24	OFF
0.0023367228561458142	0.0001837942273704441	down	Transcriptional Repressor	RNF6	49	24	ON
0.027273734277958157	0.004198126453941907	down	Transcriptional Repressor	CREB1	38	24	ON
0.034759010513411195	0.005663215408324374	down	Transcriptional Activator	PURA	35	24	OFF
0.02500494762947137	0.0037750976128909713	down	Transcriptional Repressor	CREM	49	24	ON
0.00016224779536579484	7.470677708696574e-06	down	Transcriptional Activator	DRAP1	73	24	OFF
0.028575600845343663	0.0044406888562790545	down	Transcriptional Repressor	CNBP	50	24	ON
0.0059746767772403	0.0005748951090260737	down	Transcriptional Activator	TCF3	46	24	OFF
0.035632114173143936	0.005873829919038042	down	Transcriptional Activator	SOX13	11	24	OFF
0.021561482522183442	0.003112032158603218	down	Transcriptional Activator	NOTCH2	60	24	OFF
1.1111245202648241e-05	3.3451800787193643e-07	down	Transcriptional Activator	ZFYVE21	68	24	OFF
0.035632114173143936	0.005869729269797063	down	Transcriptional Repressor	ZNF133	11	24	ON
0.030264749245643794	0.004770181846863572	down	Transcriptional Repressor	ZBTB6	58	24	ON
0.007052776524113564	0.0007140207638048855	down	Transcriptional Activator	HCFC1	77	24	OFF
0.00019335856853398159	9.102919622541341e-06	down	Transcriptional Activator	E2F1	27	24	OFF
0.0070591192569965395	0.0007157046826382264	down	Transcriptional Activator	CIZ1	77	24	OFF
0.002478328726072637	0.00019787128701376867	down	Transcriptional Activator	MAZ	133	24	OFF
0.03599101506785918	0.0059436165674342425	down	Transcriptional Activator	NOTCH1	47	24	OFF
0.02336049756801096	0.0034551897546029873	down	Transcriptional Activator	HOXC13	37	24	OFF
0.021453054094624842	0.0030805521892074924	down	Transcriptional Activator	TFAM	73	24	OFF
0.0180986708720358	0.002417109318844288	down	Transcriptional Repressor	RELA	44	24	ON
0.0005456203901130393	3.180242062488382e-05	down	Transcriptional Repressor	MLLT10	73	24	ON
0.034759010513411195	0.005663215408324374	down	Transcriptional Repressor	GTF2I	35	24	ON
0.0001452079613109279	6.600361877769451e-06	down	Transcriptional Repressor	ZNF329	9	24	ON
0.011994461995985363	0.0014373528838164276	down	Transcriptional Repressor	ZCCHC6	35	24	ON
0.005434425289415815	0.0005092768681787252	down	Transcriptional Repressor	NR1D2	85	24	ON
0.03488437990634171	0.005688789816485772	down	Transcriptional Activator	ZMAT3	8	24	OFF
0.0034234677638765873	0.0002912435755141963	down	Transcriptional Repressor	ZNF227	21	24	ON
0.01220930699167672	0.0014703061548418245	down	Transcriptional Activator	TULP4	9	24	OFF
0.00028410344931585466	1.4674764944000754e-05	down	Transcriptional Activator	HDAC1	22	24	OFF
0.018035289205312523	0.0024034631275674746	down	Transcriptional Repressor	ATF1	51	24	ON
0.00020225817313676908	9.635800854229106e-06	down	Transcriptional Activator	ZNF185	46	24	OFF
0.00019401736445973517	9.183451488944104e-06	down	Transcriptional Repressor	ZNF253	30	24	ON
0.0472060460733439	0.008492350968625474	down	Transcriptional Repressor	GABPA	37	24	ON
0.007611239954330039	0.0007835990291548202	down	Transcriptional Repressor	ZNF273	91	24	ON
0.004376988445794498	0.00038886467596934587	down	Transcriptional Activator	YBX2	59	24	OFF
0.025447465504371356	0.00384941737632536	down	Transcriptional Activator	TFDP1	27	24	OFF
0.03473559506326735	0.005643183689193435	down	Transcriptional Activator	ZNF395	35	24	OFF
0.02609766175354193	0.003963177972903578	down	Transcriptional Activator	AR	42	24	OFF
0.04992450982289982	0.009224540480854571	down	Transcriptional Repressor	MNT	26	24	ON
0.04129341307758454	0.007172719479385625	down	Transcriptional Activator	E2F8	18	24	OFF
0.0055615267140003205	0.0005252917793624859	down	Transcriptional Repressor	E2F5	19	24	ON
0.0043515193336131144	0.0003853175324923064	down	Transcriptional Activator	ARNTL2	28	24	OFF
0.00442377652924524	0.00039432718767180126	down	Transcriptional Activator	NOTCH3	42	24	OFF
3.5890201618438074e-05	1.2404632576611074e-06	down	Transcriptional Repressor	RRN3	68	24	ON
0.0034552704350983834	0.00029524816734385537	down	Transcriptional Activator	PSMC3IP	18	24	OFF
0.004734331796795171	0.0004289964172420653	down	Transcriptional Repressor	ZCCHC4	49	24	ON
7.148986759998707e-05	2.8908240440372583e-06	down	Transcriptional Repressor	TBX3	37	24	ON
0.0184691746322879	0.0024932189455311184	down	Transcriptional Repressor	HIVEP2	7	24	ON
0.007667607609859495	0.0007909766409816689	down	Transcriptional Repressor	AFF4	23	24	ON
0.0004881790837031169	2.773744793767709e-05	down	Transcriptional Repressor	NR3C1	10	24	ON
