# Supplementary material for: The transcriptomic response of cells to a drug combination is more than the sum of the responses to the monotherapies
Source: eLife. 2020 Sep 18;9:e52707. doi: 10.7554/eLife.52707 (PMC7546737; doi:10.7554/eLife.52707)
Supplement: Source data 9. [file elife-52707-data9.zip › Supplementary Item 14 Transcription Factor Activity/MCF7_aracne_MW_Fishers_shadowed_TFs.csv]

Fisher_FDR	Fisher_p_value	direction	regulation_type	regulator	regulome_size	time	TF_state
0.011140183215409268	0.0007071291013446227	up	Transcriptional Repressor	ZNF248	13.0	3.0	OFF
0.005224548412218954	0.0002390172063585529	down	Transcriptional Activator	ZMYND8	31.0	3.0	OFF
0.005418298447487294	0.00025310333508403893	up	Transcriptional Repressor	ZMYND8	18.0	3.0	OFF
0.03411146648370409	0.0034792340690138627	up	Transcriptional Repressor	IRX5	31.0	3.0	OFF
0.0035521765279553775	0.00013900690804780332	up	Transcriptional Activator	ZNF654	16.0	6.0	ON
0.010125699594213023	0.0006029238356351506	down	Transcriptional Repressor	ZNF654	36.0	6.0	ON
0.0033589886409060104	0.00012766426422362368	down	Transcriptional Activator	ZNF248	25.0	6.0	OFF
0.002261793110865756	7.099941775380963e-05	up	Transcriptional Activator	PPARD	98.0	6.0	ON
0.02896198135299988	0.0027673505950626715	down	Transcriptional Repressor	PPARD	30.0	6.0	ON
0.035933152728447736	0.003717745953745649	down	Transcriptional Activator	FOXA1	19.0	6.0	OFF
0.000620099370078805	1.3172336692473656e-05	up	Transcriptional Repressor	FOXA1	23.0	6.0	OFF
0.0036402185447502273	0.00014501433673484154	up	Transcriptional Repressor	XBP1	33.0	6.0	OFF
0.0012934896253291276	3.459502094771034e-05	up	Transcriptional Activator	BCL6	25.0	6.0	ON
0.023397061042955136	0.002018918696414907	down	Transcriptional Repressor	BCL6	12.0	6.0	ON
0.009467284803522626	0.0005513146241145281	up	Transcriptional Activator	FOSL1	11.0	6.0	ON
0.02701755734170317	0.0024986676764497447	down	Transcriptional Activator	HOXB7	36.0	6.0	OFF
0.020825496510130704	0.0016768277032368753	up	Transcriptional Repressor	HOXB7	13.0	6.0	OFF
0.009467284803522626	0.0005517252123674503	up	Transcriptional Activator	MSX2	11.0	6.0	ON
0.028332995086929942	0.00267217155239908	down	Transcriptional Repressor	MSX2	8.0	6.0	ON
0.0015254872924574915	4.2088331830189805e-05	up	Transcriptional Activator	FOXN3	34.0	6.0	ON
0.0007992856200632327	1.9018443523980275e-05	up	Transcriptional Activator	ZMYM5	13.0	6.0	ON
0.0012467629770135324	3.316979204047827e-05	down	Transcriptional Repressor	ZMYM5	13.0	6.0	ON
0.04994898028027965	0.005885824696910483	up	Transcriptional Activator	TAF2	89.0	9.0	ON
0.015107555289334988	0.0010610906073432204	down	Transcriptional Activator	CERS2	60.0	9.0	OFF
0.017989656842697082	0.0013421337453025696	up	Transcriptional Repressor	CERS2	75.0	9.0	OFF
0.024876063832472917	0.0022234909681088924	up	Transcriptional Activator	ZNF654	16.0	9.0	ON
0.004193218455358984	0.00017564029419066932	down	Transcriptional Repressor	ZNF654	36.0	9.0	ON
0.015912624040962758	0.0011326291526264462	down	Transcriptional Activator	ZNF248	25.0	9.0	OFF
0.03320621395616548	0.0033458953341054037	up	Transcriptional Activator	BUD31	17.0	9.0	ON
0.003238169003497961	0.00011532330488245834	down	Transcriptional Repressor	BUD31	43.0	9.0	ON
0.011518493746895007	0.0007507126414431853	down	Transcriptional Activator	ESR1	86.0	9.0	OFF
0.000133547967327095	1.7483053155151798e-06	up	Transcriptional Repressor	ESR1	143.0	9.0	OFF
0.009467284803522626	0.0005515918087203316	down	Transcriptional Activator	CBFA2T3	81.0	9.0	OFF
0.0044331367439907395	0.00019282647155027287	up	Transcriptional Repressor	CBFA2T3	62.0	9.0	OFF
0.000687823738705976	1.5685169717112627e-05	up	Transcriptional Activator	ATF4	32.0	9.0	ON
0.03819367640255197	0.00408065883861725	down	Transcriptional Repressor	ATF4	29.0	9.0	ON
0.0342939523486916	0.0035095303149632307	down	Transcriptional Repressor	ZNF10	20.0	9.0	ON
0.01017739711309428	0.0006102999958021063	up	Transcriptional Activator	BCL6	25.0	9.0	ON
0.0014294302822541929	3.8834465720025236e-05	down	Transcriptional Repressor	BCL6	12.0	9.0	ON
0.005418298447487294	0.00025295459487658354	up	Transcriptional Activator	AHR	19.0	9.0	ON
0.024876063832472917	0.0022213315909908847	down	Transcriptional Repressor	AHR	15.0	9.0	ON
0.015466201043129344	0.0010929100399283405	down	Transcriptional Repressor	LMO4	29.0	9.0	ON
1.918355587836521e-07	6.959283495314314e-10	up	Transcriptional Activator	KLF10	26.0	9.0	ON
8.576316540255514e-07	3.6217552957160108e-09	up	Transcriptional Activator	KLF6	17.0	9.0	ON
0.00010334262883045452	1.1928625512524313e-06	up	Transcriptional Activator	FOXN3	34.0	9.0	ON
0.00823688521823508	0.00045488252352775596	down	Transcriptional Repressor	FOXN3	19.0	9.0	ON
0.0017699093709443656	5.082510017914563e-05	up	Transcriptional Activator	ZMYM5	13.0	9.0	ON
0.011595215642423568	0.0007638740034704715	down	Transcriptional Repressor	ZMYM5	13.0	9.0	ON
0.0407169447420078	0.004441952727344601	up	Transcriptional Activator	ZNF654	16.0	12.0	ON
0.00977881876925375	0.0005767631002698934	down	Transcriptional Repressor	ZNF654	36.0	12.0	ON
0.003273346073559961	0.00012256616773183412	up	Transcriptional Activator	RBL2	200.0	12.0	ON
0.03658486965450942	0.003846973202691235	down	Transcriptional Activator	ESR1	86.0	12.0	OFF
4.815250730377875e-06	2.9824188082295395e-08	up	Transcriptional Repressor	ESR1	143.0	12.0	OFF
0.020895493401964185	0.0016868446626314244	down	Transcriptional Activator	CBFA2T3	81.0	12.0	OFF
0.0012102479361243564	3.134651185907681e-05	up	Transcriptional Repressor	CBFA2T3	62.0	12.0	OFF
0.003097944170446135	0.00010945720534656247	down	Transcriptional Activator	XBP1	42.0	12.0	OFF
0.0007992856200632327	1.9127048903540195e-05	up	Transcriptional Repressor	XBP1	33.0	12.0	OFF
0.00696225427886902	0.00034791670453244685	up	Transcriptional Activator	BCL6	25.0	12.0	ON
0.0008157498522497433	1.9635870598916964e-05	down	Transcriptional Repressor	BCL6	12.0	12.0	ON
0.0009010626095501886	2.2323623209576748e-05	up	Transcriptional Activator	IRF7	61.0	12.0	ON
0.026390884423566813	0.00242213635193772	down	Transcriptional Activator	ELF1	33.0	12.0	OFF
0.0325105374972882	0.003236720234899688	down	Transcriptional Repressor	AFF4	23.0	12.0	ON
9.23038830605936e-05	1.026464915792074e-06	up	Transcriptional Activator	FOXN3	34.0	12.0	ON
0.008993447944607666	0.0005151757697085687	down	Transcriptional Repressor	FOXN3	19.0	12.0	ON
0.003273346073559961	0.000121440059018248	up	Transcriptional Activator	ZMYM5	13.0	12.0	ON
0.00855947571706755	0.00047592805577726375	down	Transcriptional Repressor	ZMYM5	13.0	12.0	ON
0.030775850707937907	0.002971585125993101	down	Transcriptional Activator	ENO1	113.0	24.0	OFF
0.03614027080880483	0.0037622963868793467	up	Transcriptional Repressor	ENO1	47.0	24.0	OFF
0.01017739711309428	0.0006101252082107754	up	Transcriptional Activator	RBL2	200.0	24.0	ON
0.006971011438446326	0.0003511771562736472	down	Transcriptional Repressor	RBL2	85.0	24.0	ON
0.00033331416762302513	5.677226109570108e-06	down	Transcriptional Activator	NKRF	43.0	24.0	OFF
0.031780401528772005	0.003114347773961773	up	Transcriptional Repressor	NKRF	8.0	24.0	OFF
0.011140183215409268	0.0007020003689140463	down	Transcriptional Activator	ZNF248	25.0	24.0	OFF
0.00696225427886902	0.0003452504845304125	up	Transcriptional Activator	BUD31	17.0	24.0	ON
0.002649380749792768	8.87602221918185e-05	down	Transcriptional Repressor	BUD31	43.0	24.0	ON
0.0023090467925070603	7.280778174571811e-05	down	Transcriptional Activator	CBFA2T3	81.0	24.0	OFF
0.00014479910039330257	1.936361843660437e-06	up	Transcriptional Repressor	CBFA2T3	62.0	24.0	OFF
0.02582295104158121	0.0023336619606834376	down	Transcriptional Activator	XBP1	42.0	24.0	OFF
0.011140183215409268	0.0007069817153791858	up	Transcriptional Repressor	XBP1	33.0	24.0	OFF
0.010835738530621246	0.0006680818519724247	up	Transcriptional Activator	GON4L	29.0	24.0	ON
0.02635667728548164	0.0024115766097357913	down	Transcriptional Repressor	GON4L	15.0	24.0	ON
0.003273346073559961	0.00012133427412394243	up	Transcriptional Activator	BCL6	25.0	24.0	ON
0.006411833370181371	0.00031327866764932483	down	Transcriptional Repressor	BCL6	12.0	24.0	ON
0.049993635704942134	0.005925484412100405	down	Transcriptional Repressor	VDR	45.0	24.0	ON
0.02248137029296856	0.00189313299776035	up	Transcriptional Activator	HSF2	61.0	24.0	ON
0.0002273109013568495	3.51973524060437e-06	down	Transcriptional Repressor	HSF2	42.0	24.0	ON
0.011120529512941702	0.0006912060712876178	down	Transcriptional Activator	ELK3	45.0	24.0	OFF
0.005717960803855748	0.0002720538783366052	up	Transcriptional Repressor	ELK3	8.0	24.0	OFF
0.007150377957661841	0.00036706394143315023	up	Transcriptional Activator	FOSL1	11.0	24.0	ON
0.043395787161847416	0.00483126695060181	down	Transcriptional Repressor	FOSL1	5.0	24.0	ON
4.502707715892339e-07	1.7113331690469194e-09	up	Transcriptional Activator	KLF6	17.0	24.0	ON
0.02258404864759452	0.0019252349350037399	down	Transcriptional Repressor	KLF6	9.0	24.0	ON
0.0006006222034654449	1.217477439456983e-05	up	Transcriptional Activator	ZNF430	18.0	24.0	ON
0.0325105374972882	0.0032312854743626173	down	Transcriptional Repressor	ZNF430	22.0	24.0	ON
0.0001717231801192257	2.417274494921533e-06	up	Transcriptional Activator	FOXN3	34.0	24.0	ON
0.0035596406675469506	0.00014048882449615345	down	Transcriptional Repressor	FOXN3	19.0	24.0	ON
0.006971011438446326	0.00035168938824555243	up	Transcriptional Activator	MSX1	29.0	3.0	ON
0.014340099771185312	0.0009891116114697078	up	Transcriptional Activator	ZC3H7A	35.0	3.0	ON
4.389320429212725e-05	4.325062359866144e-07	up	Transcriptional Activator	ZNF654	16.0	3.0	ON
0.0018067299571979134	5.2728605680357255e-05	down	Transcriptional Activator	ZBTB24	204.0	3.0	OFF
0.020895493401964185	0.0016883464544942908	up	Transcriptional Activator	BACH1	52.0	3.0	ON
0.009747929658585043	0.000570824709736962	up	Transcriptional Activator	ZNF267	70.0	3.0	ON
0.03614027080880483	0.0037654924597536814	up	Transcriptional Activator	REL	10.0	3.0	ON
0.0019484237416004008	5.9743712797524097e-05	down	Transcriptional Activator	GATA3	22.0	3.0	OFF
3.271012595898884e-06	1.9338756901429208e-08	up	Transcriptional Activator	ZNF473	22.0	3.0	ON
0.0035521765279553775	0.00013895323254732876	up	Transcriptional Activator	ZNF12	9.0	3.0	ON
0.012716635213517444	0.0008628122428090384	up	Transcriptional Activator	ZNF329	23.0	3.0	ON
0.024876063832472917	0.0022149421585050447	up	Transcriptional Activator	ZCCHC6	69.0	3.0	ON
0.004511676510572279	0.00019878304445511308	up	Transcriptional Activator	CREBBP	103.0	3.0	ON
0.00011828924189637185	1.4819457388481267e-06	up	Transcriptional Activator	ZFAND5	64.0	3.0	ON
0.003541051590821827	0.00013657772183068418	up	Transcriptional Activator	ZNF227	16.0	3.0	ON
1.1303476658105805e-05	9.412395635657506e-08	up	Transcriptional Activator	ZC3H11A	60.0	3.0	ON
0.008722686803474973	0.0004911422749704378	up	Transcriptional Activator	GABPB1	55.0	3.0	ON
0.005418298447487294	0.00025310333508403893	up	Transcriptional Activator	ZNF274	18.0	3.0	ON
0.0006353133165942933	1.3861706654295526e-05	up	Transcriptional Activator	TAF7	34.0	3.0	ON
0.013593516565525892	0.0009280483578659992	down	Transcriptional Activator	PLAGL2	44.0	3.0	OFF
0.007301804233943848	0.00037948257552525153	up	Transcriptional Activator	TSC22D2	53.0	3.0	ON
0.0007992856200632327	1.8955725838080304e-05	up	Transcriptional Activator	RLF	18.0	3.0	ON
0.020455324601235232	0.001623986919354824	down	Transcriptional Activator	BCL3	24.0	3.0	OFF
0.014494817861931231	0.0010099851973051745	up	Transcriptional Activator	ZNF165	35.0	3.0	ON
0.023172772195759615	0.00199630301010767	down	Transcriptional Activator	THAP11	54.0	3.0	OFF
0.032696491022819824	0.003272410630239991	up	Transcriptional Activator	ZNF235	3.0	3.0	ON
0.043395787161847416	0.004838043838989746	down	Transcriptional Activator	RRN3	35.0	3.0	OFF
0.000133547967327095	1.7413390610354404e-06	up	Transcriptional Activator	NFIL3	19.0	3.0	ON
0.0036863507206242336	0.00014737100290783818	up	Transcriptional Activator	BCL6	25.0	3.0	ON
0.00246110069969881	7.933446793792616e-05	up	Transcriptional Activator	ZBTB43	8.0	3.0	ON
0.002807163038523277	9.681759711919986e-05	up	Transcriptional Activator	FOXJ3	33.0	3.0	ON
1.4029296371689808e-08	3.141687310773887e-11	up	Transcriptional Activator	DDIT3	17.0	3.0	ON
0.003541051590821827	0.00013657772183068418	up	Transcriptional Activator	JUNB	16.0	3.0	ON
9.348805581898627e-06	7.237954772021741e-08	up	Transcriptional Activator	MORC3	25.0	3.0	ON
0.0045392719092970145	0.0002006378631080044	up	Transcriptional Activator	HSF2	61.0	3.0	ON
5.437851518791721e-07	2.1432973328570973e-09	up	Transcriptional Activator	ZNF140	18.0	3.0	ON
0.000620099370078805	1.301465618235619e-05	up	Transcriptional Activator	HBP1	17.0	3.0	ON
1.0138001753363958e-09	7.13541790073477e-13	up	Transcriptional Activator	MAFF	17.0	3.0	ON
8.824484986060679e-09	1.4906224638616014e-11	up	Transcriptional Activator	KLF10	26.0	3.0	ON
0.008867441721164866	0.0005030375863780182	up	Transcriptional Activator	ETS2	12.0	3.0	ON
1.4968161418163426e-06	6.953115523640106e-09	up	Transcriptional Activator	JUN	20.0	3.0	ON
0.032696491022819824	0.003272410630239991	up	Transcriptional Activator	FOS	3.0	3.0	ON
0.044791655960888715	0.005048256500507481	up	Transcriptional Activator	MSX2	11.0	3.0	ON
0.016456622258200826	0.00118518269017749	up	Transcriptional Activator	HIC2	7.0	3.0	ON
7.465081998741347e-06	5.4643055170967065e-08	up	Transcriptional Activator	CEBPB	18.0	3.0	ON
0.005418298447487294	0.00025310333508403893	up	Transcriptional Activator	ZNF350	18.0	3.0	ON
0.02849417197168909	0.002702439911631841	up	Transcriptional Activator	ZFP36L2	9.0	3.0	ON
0.006971011438446326	0.0003562045540760158	up	Transcriptional Activator	NR4A3	5.0	3.0	ON
0.010440958932724892	0.0006393323670798604	up	Transcriptional Repressor	PRDM10	117.0	3.0	OFF
0.006971011438446326	0.0003562045540760158	up	Transcriptional Repressor	MYB	5.0	3.0	OFF
0.02220609390538307	0.0018479443519430969	up	Transcriptional Repressor	ELK3	8.0	3.0	OFF
0.00023894388759353565	3.779585081504583e-06	up	Transcriptional Repressor	ZNF32	21.0	3.0	OFF
0.016456622258200826	0.0011910769760701387	down	Transcriptional Activator	ZNF500	39.0	6.0	OFF
0.03765171291665778	0.003985654295231792	up	Transcriptional Activator	ZNF580	201.0	6.0	ON
1.1303476658105805e-05	9.546855285562337e-08	up	Transcriptional Activator	MSX1	29.0	6.0	ON
0.00022002993594815362	3.345049701914496e-06	up	Transcriptional Activator	MAX	143.0	6.0	ON
0.002807163038523277	9.669802652618111e-05	down	Transcriptional Activator	PURA	35.0	6.0	OFF
0.0189188019383004	0.0014567264442919932	down	Transcriptional Activator	PATZ1	161.0	6.0	OFF
0.018976307653763482	0.0014682690264240207	down	Transcriptional Activator	CEBPZ	40.0	6.0	OFF
2.244062609731496e-05	2.0532667459536488e-07	down	Transcriptional Activator	NKRF	43.0	6.0	OFF
0.02849417197168909	0.002707427657782958	up	Transcriptional Activator	REL	10.0	6.0	ON
0.00011828924189637185	1.4666028383412564e-06	down	Transcriptional Activator	NOTCH2	60.0	6.0	OFF
0.004887230359650664	0.00021945755697192588	down	Transcriptional Activator	ZNF133	38.0	6.0	OFF
0.02227798223956811	0.0018652654447106523	down	Transcriptional Activator	ZNF764	48.0	6.0	OFF
0.025864104065267304	0.002344662586997768	up	Transcriptional Activator	ZMYM2	49.0	6.0	ON
0.015234682847856566	0.0010744054204358305	up	Transcriptional Activator	TSC22D4	40.0	6.0	ON
0.020825496510130704	0.0016768277032368753	up	Transcriptional Activator	HIVEP1	13.0	6.0	ON
0.01952828039438317	0.0015366425591864011	up	Transcriptional Activator	BUD31	17.0	6.0	ON
0.010881106449570906	0.0006724107166894182	up	Transcriptional Activator	ZNF468	54.0	6.0	ON
0.000305483007678848	5.066941452657134e-06	up	Transcriptional Activator	ZNF263	25.0	6.0	ON
0.011518493746895007	0.0007503482066495856	down	Transcriptional Activator	ZNF629	25.0	6.0	OFF
0.0012363481496864654	3.271867288021615e-05	up	Transcriptional Activator	JUND	29.0	6.0	ON
0.0057740717300941895	0.00027960032026357013	down	Transcriptional Activator	GATA3	22.0	6.0	OFF
0.00041156477611958153	7.647318475194928e-06	up	Transcriptional Activator	ZNF473	22.0	6.0	ON
0.003273346073559961	0.00012254270001672648	up	Transcriptional Activator	ZNF12	9.0	6.0	ON
0.0026647024812180165	8.984490628223745e-05	up	Transcriptional Activator	ZNF329	23.0	6.0	ON
0.031790874813114635	0.00313654444573673	down	Transcriptional Activator	ZC3H14	88.0	6.0	OFF
0.011836717562726216	0.0007881147814146256	down	Transcriptional Activator	RFX5	31.0	6.0	OFF
0.04537174300123577	0.005192458764077235	down	Transcriptional Activator	ZNF207	47.0	6.0	OFF
0.0033589886409060104	0.00012766426422362368	down	Transcriptional Activator	VPS72	25.0	6.0	OFF
8.597725026720297e-06	6.535432875040767e-08	down	Transcriptional Activator	ZMYND8	31.0	6.0	OFF
0.007429609151324161	0.000391142148450906	down	Transcriptional Activator	CBFA2T3	81.0	6.0	OFF
0.002807163038523277	9.720750386778238e-05	down	Transcriptional Activator	ELF4	53.0	6.0	OFF
1.4385481590350564e-07	4.859959996740056e-10	up	Transcriptional Activator	ZCCHC8	49.0	6.0	ON
6.0569575721786005e-09	8.526122708584742e-12	up	Transcriptional Activator	ZFAND5	64.0	6.0	ON
0.00023894388759353565	3.800768482273301e-06	down	Transcriptional Activator	NOLC1	41.0	6.0	OFF
0.0035521765279553775	0.00013900690804780332	up	Transcriptional Activator	ZNF227	16.0	6.0	ON
0.011338920616291328	0.0007328168286861794	up	Transcriptional Activator	ZC3H11A	60.0	6.0	ON
0.04604634952115369	0.005334479962825097	down	Transcriptional Activator	CEBPD	40.0	6.0	OFF
0.02176706364064221	0.0017955376257624343	down	Transcriptional Activator	ATF1	41.0	6.0	OFF
0.003859524947733832	0.00015701051659559087	up	Transcriptional Activator	ZCCHC14	69.0	6.0	ON
2.577740019720633e-06	1.4514301912841404e-08	up	Transcriptional Activator	CEBPG	33.0	6.0	ON
0.005761588215824795	0.0002781847913890632	down	Transcriptional Activator	ZDHHC6	33.0	6.0	OFF
0.01781296521894666	0.0013219103382643585	down	Transcriptional Activator	TFDP1	27.0	6.0	OFF
0.027244815841449558	0.002535025798310552	up	Transcriptional Activator	TRIM28	155.0	6.0	ON
0.00022002993594815362	3.314331148227223e-06	up	Transcriptional Activator	ATF4	32.0	6.0	ON
0.006223461383596108	0.00030311340635195017	up	Transcriptional Activator	SOX4	26.0	6.0	ON
0.008993447944607666	0.0005152496218264809	down	Transcriptional Activator	MEIS1	48.0	6.0	OFF
0.0038735131382043454	0.00015867009054299896	up	Transcriptional Activator	TSC22D2	53.0	6.0	ON
0.02549835787887272	0.002286381470839234	up	Transcriptional Activator	RLF	18.0	6.0	ON
0.0057391511313413576	0.000275485717312416	up	Transcriptional Activator	ZNF165	35.0	6.0	ON
0.020755448822749187	0.0016624226323401305	down	Transcriptional Activator	SMAD1	22.0	6.0	OFF
0.010054491994493715	0.0005958531995610718	down	Transcriptional Activator	TRIM27	14.0	6.0	OFF
0.019919019838933304	0.0015729969214022502	down	Transcriptional Activator	THAP11	54.0	6.0	OFF
0.0019457769409093925	5.8467651785240296e-05	down	Transcriptional Activator	ZC3H4	57.0	6.0	OFF
0.007810834547145422	0.0004200082766060742	down	Transcriptional Activator	E2F8	18.0	6.0	OFF
0.003273346073559961	0.0001219039843980663	up	Transcriptional Activator	ZNF10	28.0	6.0	ON
0.04164757966333026	0.004578654239451145	up	Transcriptional Activator	IRF6	25.0	6.0	ON
0.0012363481496864654	3.271867288021615e-05	up	Transcriptional Activator	GON4L	29.0	6.0	ON
0.015107555289334988	0.0010611866679867902	down	Transcriptional Activator	RNF4	45.0	6.0	OFF
0.0006324848991844484	1.362192983885425e-05	up	Transcriptional Activator	TSC22D1	27.0	6.0	ON
0.014491043268799903	0.0010036026588189123	down	Transcriptional Activator	ZNF544	26.0	6.0	OFF
9.9606084099281e-05	1.1357112629563292e-06	up	Transcriptional Activator	NFIL3	19.0	6.0	ON
0.0009466527687272081	2.3586365437037694e-05	up	Transcriptional Activator	AFF1	118.0	6.0	ON
0.0006598408249852345	1.448974784595954e-05	up	Transcriptional Activator	ARNTL	64.0	6.0	ON
0.0016129115042387175	4.518150187830867e-05	up	Transcriptional Activator	ZBTB43	8.0	6.0	ON
0.007924627735967629	0.0004287712171621444	up	Transcriptional Activator	VDR	121.0	6.0	ON
0.0019502226596289547	6.0120884355115567e-05	up	Transcriptional Activator	DLX2	35.0	6.0	ON
0.0104789672469888	0.000643134814145146	up	Transcriptional Activator	FOXJ3	33.0	6.0	ON
1.3060540752097227e-08	2.5290610187848808e-11	up	Transcriptional Activator	DDIT3	17.0	6.0	ON
0.0006871347512193084	1.5282557811465472e-05	up	Transcriptional Activator	JUNB	16.0	6.0	ON
0.000305483007678848	5.074182841512396e-06	up	Transcriptional Activator	MORC3	25.0	6.0	ON
0.00012513553746070058	1.6029467777201232e-06	up	Transcriptional Activator	HSF2	61.0	6.0	ON
0.04994898028027965	0.00589702374332792	down	Transcriptional Activator	TEAD4	27.0	6.0	OFF
0.02827406222209778	0.002657528803136471	down	Transcriptional Activator	ZFP30	8.0	6.0	OFF
0.002645814425390907	8.770542090266274e-05	up	Transcriptional Activator	ZNF45	93.0	6.0	ON
5.758500338666828e-06	3.890878607207315e-08	up	Transcriptional Activator	ZNF140	18.0	6.0	ON
0.010061429981274534	0.000597680666117378	up	Transcriptional Activator	AHR	19.0	6.0	ON
0.001140109904236493	2.9208896758311047e-05	up	Transcriptional Activator	HBP1	17.0	6.0	ON
0.02827406222209778	0.002656515990132664	up	Transcriptional Activator	ZFP36	14.0	6.0	ON
1.0138001753363958e-09	6.405728587097916e-13	up	Transcriptional Activator	MAFF	17.0	6.0	ON
0.005754690255379699	0.00027704167614581323	up	Transcriptional Activator	LMO4	10.0	6.0	ON
3.210220125982229e-08	8.585892791900669e-11	up	Transcriptional Activator	KLF10	26.0	6.0	ON
0.007935501537395636	0.00043341421685100034	up	Transcriptional Activator	MYC	27.0	6.0	ON
0.018735644576531214	0.001432074184270334	down	Transcriptional Activator	HHEX	7.0	6.0	OFF
0.012831218383415369	0.0008723928039399807	up	Transcriptional Activator	IRF7	61.0	6.0	ON
0.0008206231976108032	1.999304378125831e-05	up	Transcriptional Activator	JUN	20.0	6.0	ON
0.01845049054311929	0.0013987909076233775	up	Transcriptional Activator	FOS	3.0	6.0	ON
2.2336848987038973e-05	2.012328737571079e-07	up	Transcriptional Activator	LZTFL1	38.0	6.0	ON
4.5400200423518014e-09	5.751714580682183e-12	up	Transcriptional Activator	ATF3	14.0	6.0	ON
1.918355587836521e-07	7.021008626653934e-10	up	Transcriptional Activator	KLF6	17.0	6.0	ON
0.0073106283664857346	0.00038384915268851056	up	Transcriptional Activator	ZNF430	18.0	6.0	ON
0.03859705331892874	0.004145488694023456	up	Transcriptional Activator	HIC2	7.0	6.0	ON
0.023475898106383543	0.0020323307060002645	down	Transcriptional Activator	ZGPAT	12.0	6.0	OFF
5.758500338666828e-06	3.890878607207315e-08	up	Transcriptional Activator	CEBPB	18.0	6.0	ON
0.011140183215409268	0.0007135111715950473	up	Transcriptional Activator	ZNF551	5.0	6.0	ON
0.0196185559842715	0.0015465077915529336	up	Transcriptional Activator	ARID4A	17.0	6.0	ON
0.02849417197168909	0.002707427657782958	up	Transcriptional Activator	ZNF79	10.0	6.0	ON
0.0073106283664857346	0.00038384915268851056	up	Transcriptional Activator	ZNF350	18.0	6.0	ON
0.00751796894937627	0.0003968522460608252	down	Transcriptional Activator	ZNF85	23.0	6.0	OFF
0.017596102916341876	0.0012929568865893105	down	Transcriptional Activator	ZNF318	33.0	6.0	OFF
0.0014939606095885638	4.079791079112913e-05	down	Transcriptional Activator	ZNF239	27.0	6.0	OFF
0.0007619439083549582	1.7589921307743963e-05	up	Transcriptional Activator	NR4A3	5.0	6.0	ON
5.510787553842819e-07	2.249617666968493e-09	up	Transcriptional Activator	ETV5	13.0	6.0	ON
0.0027966092672897474	9.566104334901584e-05	up	Transcriptional Activator	KLF11	6.0	6.0	ON
0.007830017599595354	0.0004221419961493554	up	Transcriptional Repressor	ESR1	143.0	6.0	OFF
0.019150366297858608	0.001498818082996817	up	Transcriptional Repressor	ZNF395	9.0	6.0	OFF
2.4768942326510832e-08	6.275914440838894e-11	up	Transcriptional Repressor	PRDM10	117.0	6.0	OFF
0.04582790797210327	0.005283369457932514	down	Transcriptional Repressor	DNMT3B	40.0	6.0	ON
0.011140183215409268	0.0007135111715950473	up	Transcriptional Repressor	MYB	5.0	6.0	OFF
0.0024232660330388216	7.743262802643756e-05	down	Transcriptional Repressor	ZNF23	7.0	6.0	ON
0.0019457769409093925	5.861433915464665e-05	down	Transcriptional Repressor	CITED2	28.0	6.0	ON
0.011338920616291328	0.0007342206480143598	up	Transcriptional Repressor	ELK3	8.0	6.0	OFF
0.028734647379973177	0.0027383665929394483	down	Transcriptional Repressor	ZKSCAN1	18.0	6.0	ON
4.4363210700869345e-05	4.4338231415564794e-07	up	Transcriptional Repressor	ZNF32	21.0	6.0	OFF
0.020825496510130704	0.0016768277032368753	up	Transcriptional Repressor	TCEAL1	13.0	6.0	OFF
0.007568788170109495	0.00040166570103199314	down	Transcriptional Repressor	PRDM4	9.0	6.0	ON
0.02849417197168909	0.002698550198461461	down	Transcriptional Activator	IRF3	88.0	9.0	OFF
5.3428535147980045e-05	5.490263324609437e-07	up	Transcriptional Activator	MSX1	29.0	9.0	ON
0.0035596406675469506	0.00014080222798151652	up	Transcriptional Activator	HMG20B	215.0	9.0	ON
0.008653174881267708	0.0004860102445982285	down	Transcriptional Activator	ENO1	113.0	9.0	OFF
0.0009938456860714793	2.504200138046097e-05	up	Transcriptional Activator	MAX	143.0	9.0	ON
0.026887359944528358	0.0024828417966794203	down	Transcriptional Activator	ZFP64	78.0	9.0	OFF
0.0007992856200632327	1.904425297116792e-05	up	Transcriptional Activator	SREBF1	67.0	9.0	ON
0.04994898028027965	0.0059021674062934674	up	Transcriptional Activator	TAF6	111.0	9.0	ON
0.0017407755192249909	4.9743444594970866e-05	up	Transcriptional Activator	RBL2	200.0	9.0	ON
0.008867441721164866	0.0005015480291950837	down	Transcriptional Activator	PURA	35.0	9.0	OFF
0.039177222279291775	0.004213316134766177	down	Transcriptional Activator	CUX1	119.0	9.0	OFF
0.0002042805776670656	2.9905940424232573e-06	down	Transcriptional Activator	PATZ1	161.0	9.0	OFF
0.031495330216744936	0.003072390743271993	down	Transcriptional Activator	DRAP1	73.0	9.0	OFF
0.010253638451716441	0.0006226666031937996	down	Transcriptional Activator	CEBPZ	40.0	9.0	OFF
0.0001119670810324879	1.3712184754823259e-06	down	Transcriptional Activator	NKRF	43.0	9.0	OFF
0.00977881876925375	0.0005758442193606691	up	Transcriptional Activator	REL	10.0	9.0	ON
0.0012102479361243564	3.1326472217336215e-05	down	Transcriptional Activator	NOTCH2	60.0	9.0	OFF
0.04506476817725677	0.00514464062383942	down	Transcriptional Activator	ZNF764	48.0	9.0	OFF
0.03644627073864077	0.0038118776969045735	up	Transcriptional Activator	ZMYM2	49.0	9.0	ON
0.0057964004707195755	0.00028149748907633067	up	Transcriptional Activator	TSC22D4	40.0	9.0	ON
0.039900924891873336	0.004324846870318479	down	Transcriptional Activator	HCFC1	77.0	9.0	OFF
0.018976307653763482	0.0014642031174724518	up	Transcriptional Activator	ZNF468	54.0	9.0	ON
0.04780088657696521	0.005584844574729888	down	Transcriptional Activator	TFAM	73.0	9.0	OFF
0.0008206231976108032	2.007168160279709e-05	up	Transcriptional Activator	ZNF263	25.0	9.0	ON
0.005450217088144344	0.0002554789260067661	down	Transcriptional Activator	GTF2I	29.0	9.0	OFF
0.004936838142120436	0.00022238009649191152	up	Transcriptional Activator	PPARD	98.0	9.0	ON
0.003273346073559961	0.00012156596557983354	up	Transcriptional Activator	JUND	29.0	9.0	ON
0.020725514782470703	0.0016541901578914539	down	Transcriptional Activator	GATA3	22.0	9.0	OFF
0.00023266873971151362	3.6354490579924002e-06	up	Transcriptional Activator	ZNF473	22.0	9.0	ON
0.005527343820884052	0.00025987230238953737	up	Transcriptional Activator	ZNF12	9.0	9.0	ON
0.0016522159439552177	4.651508851225274e-05	up	Transcriptional Activator	ZNF329	23.0	9.0	ON
0.02849417197168909	0.0026970865107570872	down	Transcriptional Activator	ZC3H14	88.0	9.0	OFF
0.02827406222209778	0.002658653373361672	up	Transcriptional Activator	TBP	39.0	9.0	ON
0.0003795964338989138	6.893009568265751e-06	down	Transcriptional Activator	VPS72	25.0	9.0	OFF
6.540811323164815e-05	6.813345128296681e-07	down	Transcriptional Activator	ZMYND8	31.0	9.0	OFF
0.000620099370078805	1.3267891927361814e-05	down	Transcriptional Activator	ELF4	53.0	9.0	OFF
5.757638891639465e-06	3.728200858888167e-08	up	Transcriptional Activator	ZCCHC8	49.0	9.0	ON
1.303882238040821e-06	5.873343414598292e-09	up	Transcriptional Activator	ZFAND5	64.0	9.0	ON
0.0019484237416004008	5.8985926075285533e-05	down	Transcriptional Activator	NOLC1	41.0	9.0	OFF
0.010198371001600098	0.0006167831518280311	up	Transcriptional Activator	ZC3H11A	60.0	9.0	ON
0.005106088525803136	0.0002315569598428388	down	Transcriptional Activator	ATF1	41.0	9.0	OFF
0.0012213698065073994	3.180650537779687e-05	up	Transcriptional Activator	ZCCHC14	69.0	9.0	ON
2.5016487204735956e-06	1.3603387004116908e-08	up	Transcriptional Activator	CEBPG	33.0	9.0	ON
0.03501006371632343	0.0035926712344031228	down	Transcriptional Activator	ZDHHC6	33.0	9.0	OFF
0.014494817861931231	0.0010084785250912844	down	Transcriptional Activator	TOP2A	33.0	9.0	OFF
0.03107320304583868	0.0030249694350392804	down	Transcriptional Activator	ZNF7	12.0	9.0	OFF
0.02896198135299988	0.002775047306561956	up	Transcriptional Activator	TSC22D2	53.0	9.0	ON
0.010198371001600098	0.0006173000465495553	down	Transcriptional Activator	ZIC1	40.0	9.0	OFF
0.017995418189829616	0.0013450967143580413	down	Transcriptional Activator	TRIM27	14.0	9.0	OFF
0.02582295104158121	0.0023304172791546915	down	Transcriptional Activator	THAP11	54.0	9.0	OFF
7.513579137121317e-05	8.038175878677084e-07	down	Transcriptional Activator	ZC3H4	57.0	9.0	OFF
0.01398829000633863	0.0009589382366394863	up	Transcriptional Activator	ZNF277	112.0	9.0	ON
0.002432006960606467	7.805427745189675e-05	down	Transcriptional Activator	AATF	46.0	9.0	OFF
0.0057214162240592755	0.00027302366271904485	down	Transcriptional Activator	E2F8	18.0	9.0	OFF
0.002588211872317277	8.525360052396436e-05	down	Transcriptional Activator	ZNF706	38.0	9.0	OFF
0.01017739711309428	0.0006102999958021063	up	Transcriptional Activator	IRF6	25.0	9.0	ON
0.003273346073559961	0.00012156596557983354	up	Transcriptional Activator	GON4L	29.0	9.0	ON
0.004776117424796964	0.0002131234830603375	down	Transcriptional Activator	RNF4	45.0	9.0	OFF
0.0018020492097506656	5.225536841337797e-05	up	Transcriptional Activator	TSC22D1	27.0	9.0	ON
0.02035520339872652	0.0016131727918754267	down	Transcriptional Activator	ZNF544	26.0	9.0	OFF
0.005418298447487294	0.0002532200287958589	up	Transcriptional Activator	NFIL3	19.0	9.0	ON
0.0014186190392562973	3.8225461601464776e-05	up	Transcriptional Activator	AFF1	118.0	9.0	ON
0.00387872133124907	0.00015942942408850346	up	Transcriptional Activator	ZNF217	75.0	9.0	ON
4.686550200986797e-06	2.8367350597189218e-08	up	Transcriptional Activator	ARNTL	64.0	9.0	ON
0.04178713121085918	0.004599878463807979	down	Transcriptional Activator	GRHL2	25.0	9.0	OFF
0.011120529512941702	0.0006905312831007385	up	Transcriptional Activator	NFE2L2	34.0	9.0	ON
0.01813668574445013	0.0013658680846397552	up	Transcriptional Activator	ZBTB43	8.0	9.0	ON
0.0018067299571979134	5.289975099903801e-05	up	Transcriptional Activator	DLX2	35.0	9.0	ON
0.008890617130137217	0.0005057038023185697	up	Transcriptional Activator	FOXJ3	33.0	9.0	ON
0.0002648498413819256	4.287405934532861e-06	up	Transcriptional Activator	TSC22D3	19.0	9.0	ON
8.597725026720297e-06	6.529667964704449e-08	up	Transcriptional Activator	DDIT3	17.0	9.0	ON
0.006971011438446326	0.0003546270162856305	up	Transcriptional Activator	JUNB	16.0	9.0	ON
0.0008206231976108032	2.009972359012947e-05	up	Transcriptional Activator	MORC3	25.0	9.0	ON
0.0004774602211513849	9.186251880644266e-06	down	Transcriptional Activator	ZCCHC2	16.0	9.0	OFF
0.013855443330823534	0.0009478808359769476	up	Transcriptional Activator	KLF4	22.0	9.0	ON
0.0012279848270640337	3.215162976265628e-05	up	Transcriptional Activator	ZNF45	93.0	9.0	ON
0.00014937029849380383	2.0395437716637064e-06	up	Transcriptional Activator	ZNF140	18.0	9.0	ON
0.010054192262067831	0.0005944201506290104	up	Transcriptional Activator	HBP1	17.0	9.0	ON
0.0124773454694566	0.000843063883071392	up	Transcriptional Activator	ZFP36	14.0	9.0	ON
3.994227574523094e-09	4.498004025363845e-12	up	Transcriptional Activator	MAFF	17.0	9.0	ON
0.015912624040962758	0.001134823647672603	up	Transcriptional Activator	FOSL1	11.0	9.0	ON
0.004193218455358984	0.0001758979588537412	down	Transcriptional Activator	HOXB7	36.0	9.0	OFF
0.017013301138627538	0.0012453429887508893	up	Transcriptional Activator	MYC	27.0	9.0	ON
0.0015793059345786257	4.379550522409759e-05	down	Transcriptional Activator	FUBP1	25.0	9.0	OFF
0.005348377999948535	0.0002461880075989824	up	Transcriptional Activator	ETS2	12.0	9.0	ON
0.007597644720635642	0.0004074750335813879	up	Transcriptional Activator	JUN	20.0	9.0	ON
0.023930213801687	0.002085135464983707	up	Transcriptional Activator	FOS	3.0	9.0	ON
0.0001118969182355886	1.3388567074922623e-06	up	Transcriptional Activator	LZTFL1	38.0	9.0	ON
1.4029296371689808e-08	3.1597514350652724e-11	up	Transcriptional Activator	ATF3	14.0	9.0	ON
0.0037333636225888854	0.00015030151971571242	up	Transcriptional Activator	ZNF430	18.0	9.0	ON
0.04956416591327785	0.005832719975154882	down	Transcriptional Activator	ZNF83	43.0	9.0	OFF
0.03107320304583868	0.0030249694350392804	down	Transcriptional Activator	ZGPAT	12.0	9.0	OFF
2.291544873911761e-06	1.1612558482660952e-08	up	Transcriptional Activator	CEBPB	18.0	9.0	ON
0.045586874829455414	0.005232789345763388	down	Transcriptional Activator	ZXDC	42.0	9.0	OFF
0.002587311562153364	8.485974014382513e-05	up	Transcriptional Activator	ARID4A	17.0	9.0	ON
0.043841720550725216	0.004900102212454367	up	Transcriptional Activator	ZNF350	18.0	9.0	ON
0.03411146648370409	0.003479441779541905	down	Transcriptional Activator	TAF5	16.0	9.0	OFF
2.4313891905322505e-05	2.258891984447192e-07	down	Transcriptional Activator	ZNF85	23.0	9.0	OFF
0.007597644720635642	0.0004074750335813879	up	Transcriptional Activator	MEF2A	20.0	9.0	ON
0.00021587469427657128	3.1907154981756733e-06	down	Transcriptional Activator	ZNF239	27.0	9.0	OFF
0.016456622258200826	0.0011976455106263836	up	Transcriptional Activator	NR4A3	5.0	9.0	ON
7.423101022158867e-08	2.275544907393034e-10	up	Transcriptional Activator	ETV5	13.0	9.0	ON
0.0006718444797893999	1.4847914319670016e-05	down	Transcriptional Activator	ZNF33B	11.0	9.0	OFF
0.004298988971998918	0.00018322153876458854	up	Transcriptional Activator	KLF11	6.0	9.0	ON
0.0056490264460271325	0.00026638849372453397	down	Transcriptional Repressor	CC2D1A	6.0	9.0	ON
0.0445845014635954	0.005014501220356521	down	Transcriptional Repressor	ZC3H3	21.0	9.0	ON
0.024876063832472917	0.002223578340881236	up	Transcriptional Repressor	BACH1	82.0	9.0	OFF
0.03105158570617788	0.00301161916547812	down	Transcriptional Repressor	ZNF148	12.0	9.0	ON
0.04164757966333026	0.0045776820616760215	down	Transcriptional Repressor	UBN1	25.0	9.0	ON
0.0032668766726729925	0.0001168055567087472	up	Transcriptional Repressor	XBP1	33.0	9.0	OFF
7.423101022158867e-08	2.298820699429829e-10	up	Transcriptional Repressor	PRDM10	117.0	9.0	OFF
0.012290049363088995	0.0008252186861195738	down	Transcriptional Repressor	ZNF23	7.0	9.0	ON
2.292311453205936e-06	1.1939122152114247e-08	down	Transcriptional Repressor	CITED2	28.0	9.0	ON
0.01813668574445013	0.0013658680846397552	up	Transcriptional Repressor	ELK3	8.0	9.0	OFF
0.000687823738705976	1.5555414201393588e-05	up	Transcriptional Repressor	ZNF32	21.0	9.0	OFF
0.03984788275312592	0.004307879216554154	down	Transcriptional Repressor	ZNF592	6.0	9.0	ON
0.03320621395616548	0.0033514717633123105	up	Transcriptional Repressor	TCEAL1	13.0	9.0	OFF
0.020955872152845563	0.00170502450793141	down	Transcriptional Repressor	KLF13	11.0	9.0	ON
0.02277499668622287	0.0019487033841497046	down	Transcriptional Repressor	NFYA	8.0	9.0	ON
0.007554826294231847	0.00039986130160911805	down	Transcriptional Repressor	PRDM4	9.0	9.0	ON
0.04496852569654639	0.005102003337755686	down	Transcriptional Activator	ZNF500	39.0	12.0	OFF
0.0001780314172161152	2.5561943350286806e-06	up	Transcriptional Activator	MSX1	29.0	12.0	ON
0.01834310607499964	0.0013865776973922867	up	Transcriptional Activator	HMG20B	215.0	12.0	ON
0.02630190089846808	0.0023983066130627267	down	Transcriptional Activator	ENO1	113.0	12.0	OFF
0.018735644576531214	0.0014319140815348052	down	Transcriptional Activator	MNX1	72.0	12.0	OFF
0.00014353563118772858	1.8992608856484355e-06	up	Transcriptional Activator	MAX	143.0	12.0	ON
0.011708609074472891	0.0007779368641823202	down	Transcriptional Activator	ZFP64	78.0	12.0	OFF
0.0005755078100864965	1.1584687055513656e-05	up	Transcriptional Activator	SREBF1	67.0	12.0	ON
0.030775850707937907	0.0029762119139010897	down	Transcriptional Activator	HMGA1	66.0	12.0	OFF
0.04727846419738242	0.005501465081328908	up	Transcriptional Activator	HMGB1	98.0	12.0	ON
0.001991356598142305	6.194957885549685e-05	down	Transcriptional Activator	ZNF107	51.0	12.0	OFF
0.0245455792266748	0.002166396139516484	down	Transcriptional Activator	ZNF124	22.0	12.0	OFF
0.018472945182336987	0.001404193468251967	down	Transcriptional Activator	PURA	35.0	12.0	OFF
0.031780401528772005	0.0031225676051636893	down	Transcriptional Activator	CUX1	119.0	12.0	OFF
0.0035596406675469506	0.00014000497277901074	down	Transcriptional Activator	PATZ1	161.0	12.0	OFF
0.01910880778432332	0.0014921495562477528	down	Transcriptional Activator	DRAP1	73.0	12.0	OFF
0.01553554576792951	0.0010999971172956846	down	Transcriptional Activator	CEBPZ	40.0	12.0	OFF
0.0005408602208703949	1.0658844442828727e-05	down	Transcriptional Activator	NKRF	43.0	12.0	OFF
0.0003586951810522164	6.36199223150046e-06	up	Transcriptional Activator	REL	10.0	12.0	ON
0.003238169003497961	0.00011522870288986936	down	Transcriptional Activator	NOTCH2	60.0	12.0	OFF
0.007924627735967629	0.0004305892885815746	down	Transcriptional Activator	ZNF248	25.0	12.0	OFF
0.003097944170446135	0.00010945720534656247	down	Transcriptional Activator	ZSCAN16	42.0	12.0	OFF
0.005711205013517148	0.0002709285035973084	up	Transcriptional Activator	TSC22D4	40.0	12.0	ON
0.03376971717155073	0.003417852849992254	down	Transcriptional Activator	CIZ1	77.0	12.0	OFF
0.0003874250453836847	7.089703814735222e-06	down	Transcriptional Activator	TFAM	73.0	12.0	OFF
0.006971011438446326	0.0003504236598400283	up	Transcriptional Activator	ZNF263	25.0	12.0	ON
0.003528297566830325	0.00013475844959221872	down	Transcriptional Activator	GTF2I	29.0	12.0	OFF
0.0014186190392562973	3.8341055115035065e-05	up	Transcriptional Activator	PPARD	98.0	12.0	ON
0.0006170848807768677	1.2769070590399715e-05	up	Transcriptional Activator	ZNF473	22.0	12.0	ON
0.008890617130137217	0.00050685528402387	up	Transcriptional Activator	ZNF12	9.0	12.0	ON
0.01132087706871136	0.0007283007729230492	up	Transcriptional Activator	ZNF329	23.0	12.0	ON
0.004298988971998918	0.00018203043132040733	down	Transcriptional Activator	ZC3H14	88.0	12.0	OFF
0.000687823738705976	1.5526056446501468e-05	down	Transcriptional Activator	RFX5	31.0	12.0	OFF
0.026078642564914104	0.002371453138645061	up	Transcriptional Activator	TBP	39.0	12.0	ON
0.002645814425390907	8.826830219842976e-05	down	Transcriptional Activator	VPS72	25.0	12.0	OFF
0.00019427762435114115	2.816806771983043e-06	down	Transcriptional Activator	ZMYND8	31.0	12.0	OFF
0.007570962456372612	0.00040284681989144814	down	Transcriptional Activator	ELF4	53.0	12.0	OFF
0.0010093754080913887	2.5575390407720998e-05	up	Transcriptional Activator	ZCCHC8	49.0	12.0	ON
0.0002846880375057043	4.648622234045846e-06	up	Transcriptional Activator	ZFAND5	64.0	12.0	ON
0.0023509192344627204	7.478994186213046e-05	down	Transcriptional Activator	NOLC1	41.0	12.0	OFF
0.01032653772116461	0.0006308723776725	up	Transcriptional Activator	ZC3H11A	60.0	12.0	ON
0.0023509192344627204	7.478994186213046e-05	down	Transcriptional Activator	ATF1	41.0	12.0	OFF
0.0003496370847190975	6.099569878880349e-06	up	Transcriptional Activator	ZCCHC14	69.0	12.0	ON
1.099968352229922e-05	8.825759582925895e-08	up	Transcriptional Activator	CEBPG	33.0	12.0	ON
0.0015254408612397634	4.1872320937746886e-05	down	Transcriptional Activator	TOP2A	33.0	12.0	OFF
0.04937415467165002	0.005799650088814322	down	Transcriptional Activator	ZNF8	11.0	12.0	OFF
0.0019630937649658697	6.079400736099258e-05	up	Transcriptional Activator	ATF4	32.0	12.0	ON
0.009195553064019469	0.0005281229800281452	up	Transcriptional Activator	SOX4	26.0	12.0	ON
0.04604634952115369	0.0053254569418209035	down	Transcriptional Activator	TRIM27	14.0	12.0	OFF
0.021201097385508898	0.001742883005790709	down	Transcriptional Activator	THAP11	54.0	12.0	OFF
0.0006013621592587786	1.2274424703339372e-05	down	Transcriptional Activator	ZC3H4	57.0	12.0	OFF
0.00977122192221681	0.0005735641246571523	down	Transcriptional Activator	ZMYM4	36.0	12.0	OFF
0.0004774602211513849	9.20777735047012e-06	down	Transcriptional Activator	AATF	46.0	12.0	OFF
0.00251846389635275	8.153810475241168e-05	down	Transcriptional Activator	THOC1	28.0	12.0	OFF
0.002645814425390907	8.821111918835256e-05	down	Transcriptional Activator	ZNF706	38.0	12.0	OFF
0.030027126320304805	0.0028911253382725914	down	Transcriptional Activator	E2F5	16.0	12.0	OFF
0.00696225427886902	0.00034791670453244685	up	Transcriptional Activator	IRF6	25.0	12.0	ON
0.007301804233943848	0.00038030230385124213	up	Transcriptional Activator	GON4L	29.0	12.0	ON
0.011690194737852357	0.0007750678098998393	up	Transcriptional Activator	TSC22D1	27.0	12.0	ON
0.02827406222209778	0.0026513511340820572	down	Transcriptional Activator	ZNF544	26.0	12.0	OFF
0.0029518357516241803	0.0001026328027380592	up	Transcriptional Activator	NFIL3	19.0	12.0	ON
0.00045467233315339873	8.576308085945302e-06	up	Transcriptional Activator	AFF1	118.0	12.0	ON
0.007924627735967629	0.0004305892885815746	down	Transcriptional Activator	GRHL2	25.0	12.0	OFF
0.0044593617026782405	0.0001950372179169816	up	Transcriptional Activator	DLX2	35.0	12.0	ON
0.019076638708573904	0.0014824239797990152	up	Transcriptional Activator	FOXJ3	33.0	12.0	ON
0.0006353133165942933	1.3853502477938618e-05	up	Transcriptional Activator	TSC22D3	19.0	12.0	ON
2.645026280040456e-05	2.4946053035291466e-07	up	Transcriptional Activator	DDIT3	17.0	12.0	ON
0.003267542292061268	0.00011728931369307758	up	Transcriptional Activator	JUNB	16.0	12.0	ON
0.0021490686400120985	6.715839500037808e-05	up	Transcriptional Activator	MORC3	25.0	12.0	ON
0.0004480136656951328	8.387643234438721e-06	down	Transcriptional Activator	ZCCHC2	16.0	12.0	OFF
0.025013290500942014	0.0022393655347127143	up	Transcriptional Activator	KLF4	22.0	12.0	ON
0.0003719075818575233	6.701037510946365e-06	up	Transcriptional Activator	ZNF140	18.0	12.0	ON
0.01028324885816542	0.0006267802302344633	up	Transcriptional Activator	AHR	19.0	12.0	ON
0.02116477978384628	0.0017369181607520242	up	Transcriptional Activator	ZFP36	14.0	12.0	ON
1.3060540752097227e-08	2.573867828397539e-11	up	Transcriptional Activator	MAFF	17.0	12.0	ON
0.008867441721164866	0.0005025906075443699	up	Transcriptional Activator	HEY1	116.0	12.0	ON
1.0216437546763056e-06	4.458186429471492e-09	up	Transcriptional Activator	KLF10	26.0	12.0	ON
0.02437646881590519	0.0021464898838427482	up	Transcriptional Activator	FOSL1	11.0	12.0	ON
0.003834819670866404	0.0001554656623324218	down	Transcriptional Activator	HOXB7	36.0	12.0	OFF
0.026747686751001087	0.002466178888218709	down	Transcriptional Activator	HHEX	7.0	12.0	OFF
0.000687823738705976	1.5605297689510308e-05	down	Transcriptional Activator	FUBP1	25.0	12.0	OFF
0.0018177050005188024	5.3541271056944564e-05	up	Transcriptional Activator	ETS2	12.0	12.0	ON
0.0042377629038621465	0.0001783630501484772	up	Transcriptional Activator	JUN	20.0	12.0	ON
0.030797050164198037	0.0029825972005867465	up	Transcriptional Activator	FOS	3.0	12.0	ON
0.0001119670810324879	1.3560921998174946e-06	up	Transcriptional Activator	LZTFL1	38.0	12.0	ON
5.1636982293322906e-08	1.4537438708705773e-10	up	Transcriptional Activator	ATF3	14.0	12.0	ON
2.7467229390992013e-06	1.5852426872616448e-08	up	Transcriptional Activator	KLF6	17.0	12.0	ON
0.019309239111506192	0.0015166885450760776	up	Transcriptional Activator	MBD1	21.0	12.0	ON
0.007301804233943848	0.00037844269289680086	up	Transcriptional Activator	ZNF430	18.0	12.0	ON
0.014494817861931231	0.0010095094119531472	up	Transcriptional Activator	HIC2	7.0	12.0	ON
0.020955872152845563	0.0017021487041849212	down	Transcriptional Activator	ZGPAT	12.0	12.0	OFF
7.023226284202022e-06	4.989089485676349e-08	up	Transcriptional Activator	CEBPB	18.0	12.0	ON
0.03684553609298703	0.003881530937898893	down	Transcriptional Activator	ZXDC	42.0	12.0	OFF
0.011690194737852357	0.0007750678098998393	up	Transcriptional Activator	MAFG	27.0	12.0	ON
0.0002540086148259813	4.076151758187198e-06	down	Transcriptional Activator	ZNF85	23.0	12.0	OFF
0.005704726903213367	0.0002698181643411728	down	Transcriptional Activator	ZNF189	15.0	12.0	OFF
2.1277875792455098e-05	1.8570218174721512e-07	down	Transcriptional Activator	ZNF239	27.0	12.0	OFF
0.02248137029296856	0.001901928990156828	up	Transcriptional Activator	NR4A3	5.0	12.0	ON
7.752355137519379e-09	1.200392828163192e-11	up	Transcriptional Activator	ETV5	13.0	12.0	ON
0.008590674750308702	0.0004800813451397178	down	Transcriptional Activator	ZNF200	22.0	12.0	OFF
0.0036993660817723024	0.0001484120683143449	down	Transcriptional Activator	ZNF302	26.0	12.0	OFF
0.0003408912355616931	5.854269529634932e-06	down	Transcriptional Activator	ZNF33B	11.0	12.0	OFF
0.04604634952115369	0.0053254569418209035	down	Transcriptional Activator	ZBTB25	14.0	12.0	OFF
0.006666349709154053	0.00032749944376333964	up	Transcriptional Activator	KLF11	6.0	12.0	ON
0.012290049363088995	0.0008239029409346513	down	Transcriptional Repressor	CC2D1A	6.0	12.0	ON
0.011890783902735144	0.0007933884529696591	up	Transcriptional Repressor	CERS2	75.0	12.0	OFF
0.01845049054311929	0.0013998894148002953	down	Transcriptional Repressor	ZC3H3	21.0	12.0	ON
0.004415789076581325	0.00019082872276329763	down	Transcriptional Repressor	CERS6	40.0	12.0	ON
0.003864548446530987	0.0001577588752103021	down	Transcriptional Repressor	BUD31	43.0	12.0	ON
0.02091063738367591	0.0016943823246475384	up	Transcriptional Repressor	HELZ	86.0	12.0	OFF
0.02091063738367591	0.0016954570851629115	down	Transcriptional Repressor	ZNF148	12.0	12.0	ON
0.02186249968366324	0.0018064875160909801	down	Transcriptional Repressor	UBN1	25.0	12.0	ON
0.02643160378320816	0.002429594210365277	up	Transcriptional Repressor	RXRA	60.0	12.0	OFF
0.0325105374972882	0.0032400704600337896	down	Transcriptional Repressor	ZBTB11	23.0	12.0	ON
0.0019187862560396344	5.726107633451613e-05	up	Transcriptional Repressor	NFKB1	90.0	12.0	OFF
1.1178967072399105e-05	9.126971990415936e-08	up	Transcriptional Repressor	PRDM10	117.0	12.0	OFF
0.009693150595128295	0.0005662524629755409	down	Transcriptional Repressor	HBP1	8.0	12.0	ON
0.026078642564914104	0.002369173782875136	up	Transcriptional Repressor	ELK3	8.0	12.0	OFF
0.026747686751001087	0.002466178888218709	down	Transcriptional Repressor	ZNF337	7.0	12.0	ON
7.28463057458403e-05	7.690699508640234e-07	up	Transcriptional Repressor	ZNF32	21.0	12.0	OFF
0.012290049363088995	0.0008239029409346513	down	Transcriptional Repressor	ZNF592	6.0	12.0	ON
0.003273346073559961	0.000121440059018248	up	Transcriptional Repressor	TCEAL1	13.0	12.0	OFF
0.031790874813114635	0.003132739460692366	down	Transcriptional Repressor	BAZ2A	13.0	12.0	ON
0.012340144581734562	0.0008320564829181948	down	Transcriptional Repressor	KLF13	11.0	12.0	ON
0.041920558157529694	0.00462046692530205	up	Transcriptional Repressor	YEATS4	20.0	12.0	OFF
0.01888670363693309	0.0014515963099332025	down	Transcriptional Repressor	PRDM4	9.0	12.0	ON
0.031564293112985184	0.0030835612922876852	down	Transcriptional Repressor	NR3C1	10.0	12.0	ON
7.929665639499844e-05	8.594936011282205e-07	up	Transcriptional Activator	MSX1	29.0	24.0	ON
0.035501541287410704	0.003653100602631929	up	Transcriptional Activator	HMG20B	215.0	24.0	ON
0.0015933573414878615	4.440945292998263e-05	up	Transcriptional Activator	SREBF1	67.0	24.0	ON
0.008119383919427752	0.0004446002737411874	down	Transcriptional Activator	TAF6	111.0	24.0	OFF
0.019076638708573904	0.0014849917237952381	down	Transcriptional Activator	APP	106.0	24.0	OFF
0.004193218455358984	0.00017493972870040377	down	Transcriptional Activator	FUBP3	134.0	24.0	OFF
0.02857338212428315	0.002718976114303971	up	Transcriptional Activator	HMGB1	98.0	24.0	ON
0.0005618726247980396	1.1152032671244873e-05	down	Transcriptional Activator	ZNF107	51.0	24.0	OFF
0.0033284962993184518	0.00012556827255311726	down	Transcriptional Activator	PATZ1	161.0	24.0	OFF
0.03614027080880483	0.003763529429087469	down	Transcriptional Activator	CEBPZ	40.0	24.0	OFF
0.024612338076556804	0.0021779757216616484	down	Transcriptional Activator	NOTCH2	60.0	24.0	OFF
0.02116477978384628	0.0017366939457906215	up	Transcriptional Activator	TSC22D4	40.0	24.0	ON
0.04313691389771987	0.00477988693964505	up	Transcriptional Activator	USF2	73.0	24.0	ON
0.04607737814296066	0.005344560753068635	down	Transcriptional Activator	ATAD2	64.0	24.0	OFF
0.0019187862560396344	5.7224094418629944e-05	down	Transcriptional Activator	TFAM	73.0	24.0	OFF
0.003273346073559961	0.00012223850084190486	up	Transcriptional Activator	ZNF263	25.0	24.0	ON
0.0018020492097506656	5.212394899071102e-05	down	Transcriptional Activator	GTF2I	29.0	24.0	OFF
0.0018177050005188024	5.373283363020109e-05	up	Transcriptional Activator	PPARD	98.0	24.0	ON
0.0002190460131590017	3.2684230567080777e-06	up	Transcriptional Activator	ZNF473	22.0	24.0	ON
0.011140183215409268	0.0007094891075180406	up	Transcriptional Activator	ZNF12	9.0	24.0	ON
0.016456622258200826	0.0011806967408970002	up	Transcriptional Activator	ZNF329	23.0	24.0	ON
0.003902148852324829	0.00016094166859954598	down	Transcriptional Activator	ZC3H14	88.0	24.0	OFF
0.0035521765279553775	0.000138229234063574	down	Transcriptional Activator	RFX5	31.0	24.0	OFF
0.017767605858951353	0.0013130620883937867	up	Transcriptional Activator	TBP	39.0	24.0	ON
9.164953342099096e-05	1.0062871068183128e-06	down	Transcriptional Activator	ZMYND8	31.0	24.0	OFF
0.002971826661719248	0.00010374620102848724	up	Transcriptional Activator	TRAFD1	79.0	24.0	ON
0.0019484237416004008	5.9791156484922226e-05	up	Transcriptional Activator	ZCCHC8	49.0	24.0	ON
0.003040530132835548	0.00010657263556813788	up	Transcriptional Activator	SCML1	84.0	24.0	ON
0.011391459343765871	0.0007392261764465184	down	Transcriptional Activator	NOLC1	41.0	24.0	OFF
0.004298988971998918	0.00018227092121770168	up	Transcriptional Activator	ZC3H11A	60.0	24.0	ON
0.02582295104158121	0.0023336619606834376	down	Transcriptional Activator	CREBZF	42.0	24.0	OFF
0.02110771579232577	0.0017262926344793455	up	Transcriptional Activator	CEBPD	40.0	24.0	ON
0.02209223662670416	0.0018295622620576285	down	Transcriptional Activator	ATF1	41.0	24.0	OFF
0.00012047502425713325	1.5262883140684113e-06	up	Transcriptional Activator	ZCCHC14	69.0	24.0	ON
5.0299487432501265e-06	3.186200639727699e-08	up	Transcriptional Activator	CEBPG	33.0	24.0	ON
0.044791655960888715	0.005065793956200348	down	Transcriptional Activator	ZDHHC6	33.0	24.0	OFF
0.016456622258200826	0.0011858336534124475	down	Transcriptional Activator	TOP2A	33.0	24.0	OFF
0.014202369678648371	0.0009756132324296742	down	Transcriptional Activator	TRIM28	155.0	24.0	OFF
0.003273346073559961	0.00011891951154560459	up	Transcriptional Activator	ATF4	32.0	24.0	ON
0.0044593617026782405	0.00019522261958515382	up	Transcriptional Activator	SOX4	26.0	24.0	ON
0.006822497866995629	0.0003370913219757132	up	Transcriptional Activator	TSC22D2	53.0	24.0	ON
0.018002019276769258	0.0013506582593634596	up	Transcriptional Activator	ZNF165	35.0	24.0	ON
0.03726635500708046	0.003934370249902921	down	Transcriptional Activator	THAP11	54.0	24.0	OFF
0.00045745493267794745	8.693189176734644e-06	down	Transcriptional Activator	ZC3H4	57.0	24.0	OFF
0.020671028699998043	0.0016469316222126821	down	Transcriptional Activator	ZMYM4	36.0	24.0	OFF
0.01302364701595565	0.0008873092843077891	down	Transcriptional Activator	AATF	46.0	24.0	OFF
0.0005176604764820414	1.012877339963454e-05	down	Transcriptional Activator	ZNF706	38.0	24.0	OFF
0.03795479380086855	0.0040345293986081	down	Transcriptional Activator	ZNF544	26.0	24.0	OFF
0.004154800300084287	0.0001725318255243334	up	Transcriptional Activator	NFIL3	19.0	24.0	ON
0.003528297566830325	0.0001350924744056656	up	Transcriptional Activator	ZNF217	75.0	24.0	ON
0.018002019276769258	0.0013489278829709615	up	Transcriptional Activator	DLX2	35.0	24.0	ON
0.011140183215409268	0.0007069817153791858	up	Transcriptional Activator	FOXJ3	33.0	24.0	ON
0.0009866454474558306	2.472169054717594e-05	up	Transcriptional Activator	TSC22D3	19.0	24.0	ON
0.00032595931552970204	5.506069519082805e-06	up	Transcriptional Activator	DDIT3	17.0	24.0	ON
0.0043944204071187706	0.00018928668983366325	up	Transcriptional Activator	JUNB	16.0	24.0	ON
0.0008781596773957897	2.163259340431633e-05	up	Transcriptional Activator	MORC3	25.0	24.0	ON
0.011690194737852357	0.0007741761356239138	down	Transcriptional Activator	ZCCHC2	16.0	24.0	OFF
0.002780536777807214	9.471986208183358e-05	up	Transcriptional Activator	ZNF140	18.0	24.0	ON
0.004154800300084287	0.00017233114311699285	up	Transcriptional Activator	AHR	19.0	24.0	ON
0.007301804233943848	0.0003795486790967302	up	Transcriptional Activator	ZFP36	14.0	24.0	ON
2.4768942326510832e-08	6.225274506580879e-11	up	Transcriptional Activator	MAFF	17.0	24.0	ON
2.291544873911761e-06	1.1343595656603467e-08	up	Transcriptional Activator	KLF10	26.0	24.0	ON
0.036494984882914534	0.0038323843922655186	down	Transcriptional Activator	HOXB7	36.0	24.0	OFF
0.00696225427886902	0.0003472650508524253	up	Transcriptional Activator	ERF	17.0	24.0	ON
0.031790874813114635	0.003137021853039605	down	Transcriptional Activator	HHEX	7.0	24.0	OFF
0.0037821814080161533	0.00015279927704119309	down	Transcriptional Activator	FUBP1	25.0	24.0	OFF
0.011595215642423568	0.0007638090888327602	up	Transcriptional Activator	ETS2	12.0	24.0	ON
0.0016804072670017142	4.754530696330863e-05	up	Transcriptional Activator	JUN	20.0	24.0	ON
0.03489861198397895	0.003576321723583428	up	Transcriptional Activator	FOS	3.0	24.0	ON
0.007150377957661841	0.00036738287648459625	up	Transcriptional Activator	MSX2	11.0	24.0	ON
3.994227574523094e-09	4.0532060879115575e-12	up	Transcriptional Activator	ATF3	14.0	24.0	ON
0.025856979447575826	0.002340376940426697	up	Transcriptional Activator	MBD1	21.0	24.0	ON
0.008257858695807545	0.00045799497834292976	down	Transcriptional Activator	ZNF83	43.0	24.0	OFF
0.00010804484168291252	1.2623482347524971e-06	up	Transcriptional Activator	CEBPB	18.0	24.0	ON
0.044791655960888715	0.005069325928005986	down	Transcriptional Activator	ELF1	33.0	24.0	OFF
0.0019484237416004008	5.978641790705325e-05	down	Transcriptional Activator	ZXDC	42.0	24.0	OFF
0.017608297733399142	0.0012963316039650552	up	Transcriptional Activator	MAFG	27.0	24.0	ON
0.002570654974207023	8.395157010360774e-05	up	Transcriptional Activator	ZNF551	5.0	24.0	ON
0.0017126869246110335	4.869971266489708e-05	down	Transcriptional Activator	ZNF85	23.0	24.0	OFF
0.007590415326388369	0.00040495036721582096	down	Transcriptional Activator	ZNF189	15.0	24.0	OFF
0.0007374351062354223	1.692031564138145e-05	down	Transcriptional Activator	ZNF239	27.0	24.0	OFF
0.02630190089846808	0.002402862286473224	up	Transcriptional Activator	NR4A3	5.0	24.0	ON
0.00011057701759893389	1.3074985189063127e-06	up	Transcriptional Activator	ETV5	13.0	24.0	ON
0.0033284962993184518	0.00012522191089261222	down	Transcriptional Activator	ZNF33B	11.0	24.0	OFF
0.015107555289334988	0.0010574411806608338	down	Transcriptional Repressor	CC2D1A	6.0	24.0	ON
0.00823688521823508	0.0004552456217062246	down	Transcriptional Repressor	ZC3H3	21.0	24.0	ON
0.036494984882914534	0.0038289518112227775	down	Transcriptional Repressor	ZNF654	36.0	24.0	ON
0.0044325805168202465	0.0001921783219567337	up	Transcriptional Repressor	SPDEF	37.0	24.0	OFF
0.035501541287410704	0.0036498185401563172	up	Transcriptional Repressor	HELZ	86.0	24.0	OFF
0.02896198135299988	0.002776338584092472	down	Transcriptional Repressor	UBN1	25.0	24.0	ON
0.03795479380086855	0.0040345293986081	down	Transcriptional Repressor	MNT	26.0	24.0	ON
0.00016917871789019618	2.349377280906571e-06	up	Transcriptional Repressor	NFKB1	90.0	24.0	OFF
0.02405767419292439	0.0021057526143190715	down	Transcriptional Repressor	ZNF281	21.0	24.0	ON
7.023226284202022e-06	4.891712850123676e-08	up	Transcriptional Repressor	PRDM10	117.0	24.0	OFF
0.016456622258200826	0.0011964248864395565	down	Transcriptional Repressor	CGGBP1	33.0	24.0	ON
0.02258404864759452	0.0019265109065937887	up	Transcriptional Repressor	RRN3	68.0	24.0	OFF
0.02258404864759452	0.0019150874539075548	up	Transcriptional Repressor	PHF2	92.0	24.0	OFF
0.011595215642423568	0.0007581264665546639	down	Transcriptional Repressor	HBP1	8.0	24.0	ON
0.00032281715053485095	5.4075508042859324e-06	down	Transcriptional Repressor	CITED2	28.0	24.0	ON
0.0006160770465769296	1.2661493355888475e-05	up	Transcriptional Repressor	ZNF32	21.0	24.0	OFF
0.015107555289334988	0.0010574411806608338	down	Transcriptional Repressor	ZNF592	6.0	24.0	ON
0.0007930280420737548	1.841914793667927e-05	up	Transcriptional Repressor	TCEAL1	13.0	24.0	OFF
0.039478098056249	0.004251230998455868	down	Transcriptional Repressor	BAZ2A	13.0	24.0	ON
0.04313691389771987	0.004777370727408307	down	Transcriptional Repressor	AFF4	23.0	24.0	ON
0.011595215642423568	0.0007607136284790107	down	Transcriptional Repressor	NFYA	8.0	24.0	ON
0.0005019873517371692	9.751443488137576e-06	down	Transcriptional Repressor	PRDM4	9.0	24.0	ON
0.002546739511546113	8.281205337375453e-05	down	Transcriptional Repressor	ZMYM5	13.0	24.0	ON
0.038001295102518234	0.004053580393784508	down	Transcriptional Repressor	NR3C1	10.0	24.0	ON
0.004344731421013924	0.00018592319143978503	up	Transcriptional Activator	SOX4	26.0	3.0	ON
0.003273346073559961	0.00011832467983354624	up	Transcriptional Activator	NFE2L2	34.0	3.0	ON
0.004298988971998918	0.00018336059382258893	up	Transcriptional Activator	SOX4	26.0	9.0	ON
0.005230008165351103	0.00024000319002033497	down	Transcriptional Activator	CITED2	27.0	12.0	OFF
7.023226284202022e-06	5.042012112813952e-08	down	Transcriptional Repressor	CITED2	28.0	12.0	ON
0.0325105374972882	0.0032298060321899057	down	Transcriptional Activator	DRAP1	73.0	24.0	OFF
0.04103841127749053	0.0044876208529777755	down	Transcriptional Repressor	DRAP1	43.0	24.0	ON
0.04313691389771987	0.004790530255137012	down	Transcriptional Repressor	VPS72	37.0	24.0	ON
0.000620099370078805	1.3220178272891306e-05	up	Transcriptional Activator	ZFAND5	64.0	24.0	ON
0.03319753083684758	0.0033319030808941896	up	Transcriptional Repressor	ZFAND5	75.0	24.0	OFF
