# Supplementary material for: The transcriptomic response of cells to a drug combination is more than the sum of the responses to the monotherapies
Source: eLife. 2020 Sep 18;9:e52707. doi: 10.7554/eLife.52707 (PMC7546737; doi:10.7554/eLife.52707)
Supplement: Source data 9. [file elife-52707-data9.zip › Supplementary Item 14 Transcription Factor Activity/MCF7_aracne_TW_regulators_fishers_mins_3_2unique.csv]

Fisher_FDR	Fisher_p_value	direction	regulation_type	regulator	regulome_size	time	TF_state
0.00032541530359376673	5.108491952297157e-06	up	Transcriptional Activator	MSX1	29	3	ON
0.017477625486456826	0.0012380116619922865	up	Transcriptional Activator	ZC3H7A	35	3	ON
5.2558594807853634e-05	5.64160416560887e-07	up	Transcriptional Activator	ZNF654	16	3	ON
0.044934199755343456	0.00488341913011853	up	Transcriptional Activator	ZFAND1	60	3	ON
0.04093784182415077	0.004212977952384764	up	Transcriptional Activator	REL	10	3	ON
0.0008140099852694528	1.7871266846249408e-05	up	Transcriptional Activator	ZNF263	25	3	ON
0.03263255149884374	0.003051776250462107	up	Transcriptional Activator	JUND	29	3	ON
3.2625023989137355e-08	5.252922150404514e-11	up	Transcriptional Activator	ZNF473	22	3	ON
0.0003627008037547817	5.839808996454289e-06	up	Transcriptional Activator	ZNF12	9	3	ON
0.0005397001325740487	9.703450659455593e-06	up	Transcriptional Activator	ZNF329	23	3	ON
0.011630362563774187	0.0006803754297337376	up	Transcriptional Activator	ZCCHC6	69	3	ON
3.662765403197969e-05	3.26930478558812e-07	up	Transcriptional Activator	ZFAND5	64	3	ON
0.02402853215618261	0.0019199435066129195	up	Transcriptional Activator	ZNF227	16	3	ON
1.891923047546462e-05	1.4723136556781807e-07	up	Transcriptional Activator	ZC3H11A	60	3	ON
0.029102546377587264	0.002518602229108249	up	Transcriptional Activator	CEBPD	40	3	ON
0.0033173193385342627	0.00011928640584022305	up	Transcriptional Activator	GABPB1	55	3	ON
0.04317639640451988	0.00457080058542415	up	Transcriptional Activator	E2F6	20	3	ON
0.037144632232792935	0.00365289285416089	up	Transcriptional Activator	PHF20	57	3	ON
0.006277594929598086	0.00030406705616327774	up	Transcriptional Activator	ZNF274	18	3	ON
0.0005882290551347709	1.1365219903315042e-05	up	Transcriptional Activator	ATF4	32	3	ON
0.00906440941590476	0.0004925648481740813	up	Transcriptional Activator	TSC22D2	53	3	ON
0.006277594929598086	0.00030406705616327774	up	Transcriptional Activator	RLF	18	3	ON
0.017477625486456826	0.0012380116619922865	up	Transcriptional Activator	ZNF165	35	3	ON
0.037884176770413135	0.003758617384436208	up	Transcriptional Activator	ZNF281	19	3	ON
0.0364721226291849	0.0035411446944692924	up	Transcriptional Activator	ZNF235	3	3	ON
0.0061205999892393155	0.0002874292226262928	up	Transcriptional Activator	TFAP2C	27	3	ON
0.03263255149884374	0.003051776250462107	up	Transcriptional Activator	GON4L	29	3	ON
0.02657767563772138	0.002199365358413425	up	Transcriptional Activator	TSC22D1	27	3	ON
0.00016867246730676162	2.263148628830828e-06	up	Transcriptional Activator	NFIL3	19	3	ON
0.0040348419315314864	0.00015104265381689052	up	Transcriptional Activator	NFE2L2	34	3	ON
0.02028385418011704	0.001535611476017775	up	Transcriptional Activator	BCL6	25	3	ON
0.002770316034832293	9.25995313007117e-05	up	Transcriptional Activator	ZBTB43	8	3	ON
0.003415556031214045	0.0001237354257920022	up	Transcriptional Activator	FOXJ3	33	3	ON
3.1254987325887857e-08	4.612972770491969e-11	up	Transcriptional Activator	DDIT3	17	3	ON
0.004285557461697704	0.00016445316436945436	up	Transcriptional Activator	JUNB	16	3	ON
0.0008140099852694528	1.7886899569976453e-05	up	Transcriptional Activator	MORC3	25	3	ON
0.01322871523366227	0.0008306774090103237	up	Transcriptional Activator	KLF4	22	3	ON
0.017705390483821488	0.0012733247416246234	up	Transcriptional Activator	HSF2	61	3	ON
1.0405962517521989e-05	7.399919675683153e-08	up	Transcriptional Activator	ZNF140	18	3	ON
0.0007789222661143622	1.6291209620005775e-05	up	Transcriptional Activator	HBP1	17	3	ON
0.016287108180744816	0.0011171742037962948	up	Transcriptional Activator	ZFP36	14	3	ON
2.1845959593359868e-12	2.931163235389758e-16	up	Transcriptional Activator	MAFF	17	3	ON
0.017477625486456826	0.0012362908807176886	up	Transcriptional Activator	ZNF335	35	3	ON
0.04093784182415077	0.004211365713104512	up	Transcriptional Activator	LMO4	10	3	ON
0.000889727129371319	2.017494765379752e-05	up	Transcriptional Activator	FOSL1	11	3	ON
0.028471850978690826	0.002441099258739224	up	Transcriptional Activator	ERF	17	3	ON
0.010375983118365146	0.0005845630252217843	up	Transcriptional Activator	ETS2	12	3	ON
1.285543002642025e-07	3.9671929505925903e-10	up	Transcriptional Activator	JUN	20	3	ON
0.0015985129351682936	4.225238806227745e-05	up	Transcriptional Activator	FOS	3	3	ON
0.04093784182415077	0.004211365713104512	up	Transcriptional Activator	ZNF34	10	3	ON
1.1939304250874954e-06	5.77552959166577e-09	up	Transcriptional Activator	ATF3	14	3	ON
0.0007789222661143622	1.630375332266745e-05	up	Transcriptional Activator	KLF6	17	3	ON
0.006277594929598086	0.00030406705616327774	up	Transcriptional Activator	ZNF430	18	3	ON
0.018324206477018618	0.0013301215220806485	up	Transcriptional Activator	HIC2	7	3	ON
4.9887314423640415e-08	1.0040382615787014e-10	up	Transcriptional Activator	CEBPB	18	3	ON
0.001323902444529508	3.35727307146219e-05	up	Transcriptional Activator	KAT7	12	3	ON
0.010375983118365146	0.0005848629655012755	up	Transcriptional Activator	ZNF282	12	3	ON
0.005807332167866163	0.00025869237618832234	up	Transcriptional Activator	ZNF79	10	3	ON
0.03263255149884374	0.0030516798880381004	up	Transcriptional Activator	ZNF350	18	3	ON
0.0018587805661550094	5.295956487870168e-05	up	Transcriptional Activator	ZMYM5	13	3	ON
0.007734740891662801	0.0004005961229009186	up	Transcriptional Activator	NR4A3	5	3	ON
0.013156247646922026	0.0008208312298160126	up	Transcriptional Activator	ETV5	13	3	ON
0.0004096294511574569	7.204797229411447e-06	up	Transcriptional Activator	ZC3H12A	5	3	ON
0.01283604229760225	0.0007801861211342842	up	Transcriptional Activator	KLF11	6	3	ON
0.01283604229760225	0.0007801861211342842	up	Transcriptional Activator	ZNF266	6	3	ON
0.0364721226291849	0.0035411446944692924	up	Transcriptional Activator	EGR4	3	3	ON
0.018400776824413743	0.0013406174447412671	up	Transcriptional Repressor	ZIC1	48	3	OFF
0.0057053006757064135	0.0002514903500257361	up	Transcriptional Repressor	PRDM10	117	3	OFF
0.02028385418011704	0.0015346914438391199	up	Transcriptional Repressor	TCFL5	25	3	OFF
0.025313287209602364	0.0020717972893945307	up	Transcriptional Repressor	ELK3	8	3	OFF
0.0489846824706227	0.005488019571041186	up	Transcriptional Repressor	ZNF32	21	3	OFF
0.013156247646922026	0.0008208312298160126	up	Transcriptional Repressor	TCEAL1	13	3	OFF
0.00016867246730676162	2.23843295482949e-06	down	Transcriptional Activator	ZBTB24	204	3	OFF
0.02110768409513245	0.0016171323786824939	down	Transcriptional Activator	ZSCAN16	42	3	OFF
0.016254879951088298	0.0011089078458729076	down	Transcriptional Activator	ZNF133	38	3	OFF
0.02999246460081909	0.0026530941638635104	down	Transcriptional Activator	ZNF764	48	3	OFF
1.1939304250874954e-06	5.927200553902768e-09	down	Transcriptional Activator	GATA3	22	3	OFF
0.031433468364217294	0.0028585587892426233	down	Transcriptional Activator	HMGB2	7	3	OFF
0.03263255149884374	0.0030459659222546146	down	Transcriptional Activator	CBFA2T3	81	3	OFF
0.031433468364217294	0.0028679402237579174	down	Transcriptional Activator	TRPS1	24	3	OFF
0.006107372309517712	0.000285169135074757	down	Transcriptional Activator	ZNF512B	48	3	OFF
0.031433468364217294	0.0028657491742479484	down	Transcriptional Activator	BCL3	24	3	OFF
0.002305761714239737	7.106128580348333e-05	down	Transcriptional Activator	IRX5	36	3	OFF
0.04007488544648265	0.0040683138014353075	down	Transcriptional Activator	THAP11	54	3	OFF
0.04497439211763714	0.00493614017875046	down	Transcriptional Activator	ZC3H4	57	3	OFF
0.026712718765340496	0.002222177060849471	down	Transcriptional Activator	HOXA5	22	3	OFF
0.026712718765340496	0.0022204684893427284	down	Transcriptional Activator	ZMIZ1	22	3	OFF
4.531478243478682e-06	2.9184349347507946e-08	down	Transcriptional Activator	ZNF239	27	3	OFF
0.03697304751894477	0.0036164432632913904	down	Transcriptional Activator	ZNF302	26	3	OFF
0.037933605680932514	0.003780820470572225	down	Transcriptional Repressor	MYBL1	8	3	ON
0.01538864267490951	0.0010261848127505737	down	Transcriptional Repressor	NPAT	17	3	ON
0.04495530719459545	0.004915950001824137	up	Transcriptional Activator	ZNHIT1	82	6	ON
1.891923047546462e-05	1.4644053369591209e-07	up	Transcriptional Activator	MSX1	29	6	ON
0.004511892514132537	0.00017919229628112586	up	Transcriptional Activator	TAF2	89	6	ON
0.0008140099852694528	1.791193312547837e-05	up	Transcriptional Activator	MAX	143	6	ON
0.02379761378577705	0.0018838846281508735	up	Transcriptional Activator	BACH1	52	6	ON
0.033640619872499666	0.0031731323990832247	up	Transcriptional Activator	ZDHHC24	119	6	ON
0.016287108180744816	0.001118878221996692	up	Transcriptional Activator	HIF1A	34	6	ON
0.00665868430480588	0.00032967321997495904	up	Transcriptional Activator	REL	10	6	ON
0.015328474959865297	0.001013945814465798	up	Transcriptional Activator	ZMYM2	49	6	ON
0.019279110364454254	0.0014253038790841663	up	Transcriptional Activator	TSC22D4	40	6	ON
0.0245954317153793	0.001986642948162933	up	Transcriptional Activator	HIVEP1	13	6	ON
0.03549554290971503	0.003372095444955507	up	Transcriptional Activator	MAZ	133	6	ON
0.014629832976549588	0.0009402509051076416	up	Transcriptional Activator	ZNF468	54	6	ON
0.00040750442636224346	7.097861294268965e-06	up	Transcriptional Activator	ZNF263	25	6	ON
0.0016273208321339367	4.516314199118657e-05	up	Transcriptional Activator	JUND	29	6	ON
0.00010609703010258176	1.2384867327149623e-06	up	Transcriptional Activator	ZNF473	22	6	ON
0.003945637984283012	0.0001471739379619854	up	Transcriptional Activator	ZNF12	9	6	ON
0.003302776019281738	0.00011818385283602613	up	Transcriptional Activator	ZNF329	23	6	ON
5.730554639390112e-08	1.307116984699207e-10	up	Transcriptional Activator	ZCCHC8	49	6	ON
8.453173218153281e-07	3.516011938316808e-09	up	Transcriptional Activator	ZFAND5	64	6	ON
0.01739384756126969	0.0012229137423997475	up	Transcriptional Activator	ZNF227	16	6	ON
0.02110768409513245	0.0016161050411518756	up	Transcriptional Activator	ZC3H11A	60	6	ON
0.00555657501461698	0.0002385756077656559	up	Transcriptional Activator	ZCCHC14	69	6	ON
7.286072386323744e-07	2.7372873583397927e-09	up	Transcriptional Activator	CEBPG	33	6	ON
0.048736453310537366	0.005453669939754214	up	Transcriptional Activator	E2F6	20	6	ON
0.008506398202449594	0.0004549405025697461	up	Transcriptional Activator	TRIM28	155	6	ON
0.0011476502489232972	2.7717301060806848e-05	up	Transcriptional Activator	ATF4	32	6	ON
0.007655935812123823	0.00039445583682484216	up	Transcriptional Activator	SOX4	26	6	ON
0.005401491908277711	0.00023046752003653726	up	Transcriptional Activator	TSC22D2	53	6	ON
0.030764111023931312	0.002757336128268632	up	Transcriptional Activator	RLF	18	6	ON
0.002550558671422521	8.418588932912118e-05	up	Transcriptional Activator	ZNF165	35	6	ON
0.012848760052365077	0.0007826830891954575	up	Transcriptional Activator	ZNF10	28	6	ON
0.005905589130090753	0.00026861595533352544	up	Transcriptional Activator	IRF6	25	6	ON
0.0016273208321339367	4.516314199118657e-05	up	Transcriptional Activator	GON4L	29	6	ON
0.0008504314918473809	1.8941584281049938e-05	up	Transcriptional Activator	TSC22D1	27	6	ON
0.0032746684037470697	0.000115871503797759	up	Transcriptional Activator	NFIL3	19	6	ON
0.0012792571131645227	3.199613737851422e-05	up	Transcriptional Activator	AFF1	118	6	ON
3.939389101116431e-05	3.8056623544932644e-07	up	Transcriptional Activator	ARNTL	64	6	ON
0.03388371086433818	0.0032006081374606307	up	Transcriptional Activator	ZBTB10	33	6	ON
0.005924256875574966	0.0002726569258742243	up	Transcriptional Activator	NFE2L2	34	6	ON
0.001887538925009188	5.445067340359258e-05	up	Transcriptional Activator	ZBTB43	8	6	ON
0.02735869705144411	0.002308952159581155	up	Transcriptional Activator	VDR	121	6	ON
0.0008015212845774471	1.6991864076645193e-05	up	Transcriptional Activator	DLX2	35	6	ON
0.013401140093248056	0.0008451007438382646	up	Transcriptional Activator	FOXJ3	33	6	ON
0.0032746684037470697	0.00011599523126113332	up	Transcriptional Activator	TSC22D3	19	6	ON
2.9209359001654565e-08	3.919141151436276e-11	up	Transcriptional Activator	DDIT3	17	6	ON
0.004461401327772395	0.0001747925919374131	up	Transcriptional Activator	JUNB	16	6	ON
0.00040750442636224346	7.1079532305235014e-06	up	Transcriptional Activator	MORC3	25	6	ON
0.027189125697897755	0.002283696858564873	up	Transcriptional Activator	KLF4	22	6	ON
0.00019831709598109305	2.6875119675419825e-06	up	Transcriptional Activator	HSF2	61	6	ON
0.0437638071816136	0.004669762534644166	up	Transcriptional Activator	SNAI2	7	6	ON
0.003572429224373072	0.000132294440618136	up	Transcriptional Activator	ZNF45	93	6	ON
8.35953659626587e-07	3.3649013536559256e-09	up	Transcriptional Activator	ZNF140	18	6	ON
0.038917691373452745	0.003931976600591696	up	Transcriptional Activator	AHR	19	6	ON
2.5554943530567955e-09	1.0286439097236529e-12	up	Transcriptional Activator	MAFF	17	6	ON
0.006661236836398279	0.0003315871281770779	up	Transcriptional Activator	LMO4	10	6	ON
5.920380860541235e-08	1.429851811213501e-10	up	Transcriptional Activator	KLF10	26	6	ON
0.002029245133222859	5.9899896593187827e-05	up	Transcriptional Activator	FOSL1	11	6	ON
0.006661236836398279	0.0003315871281770779	up	Transcriptional Activator	SOX9	10	6	ON
0.028699023704324512	0.0024682777666002968	up	Transcriptional Activator	MYC	27	6	ON
0.0225777282311298	0.00175096295687549	up	Transcriptional Activator	IRF7	61	6	ON
0.00021900726999820808	3.114822302403066e-06	up	Transcriptional Activator	JUN	20	6	ON
0.02028385418011704	0.0015412051764286385	up	Transcriptional Activator	FOS	3	6	ON
3.662765403197969e-05	3.202970380862645e-07	up	Transcriptional Activator	LZTFL1	38	6	ON
1.0807007870071591e-08	8.700127092503631e-12	up	Transcriptional Activator	ATF3	14	6	ON
3.130149225949277e-07	1.0499628424625241e-09	up	Transcriptional Activator	KLF6	17	6	ON
0.00890791246349014	0.00047927987358909786	up	Transcriptional Activator	ZNF430	18	6	ON
0.0437638071816136	0.0046721116992392685	up	Transcriptional Activator	HIC2	7	6	ON
0.0437638071816136	0.004669762534644166	up	Transcriptional Activator	BAZ2A	7	6	ON
8.018245780057815e-06	5.594375158500018e-08	up	Transcriptional Activator	CEBPB	18	6	ON
0.01005793651898949	0.0005613983083187479	up	Transcriptional Activator	MAFG	27	6	ON
0.013155213378845548	0.0008092951536332995	up	Transcriptional Activator	ZNF551	5	6	ON
0.01703088969665044	0.0011859696434404368	up	Transcriptional Activator	AFF4	12	6	ON
0.033226914989925485	0.0031296517272142352	up	Transcriptional Activator	ZNF79	10	6	ON
0.00890791246349014	0.00047927987358909786	up	Transcriptional Activator	ZNF350	18	6	ON
0.048736453310537366	0.0054495393931490435	up	Transcriptional Activator	MEF2A	20	6	ON
0.0009062369158990554	2.0670907782482143e-05	up	Transcriptional Activator	NR4A3	5	6	ON
8.174127643101544e-07	3.1805944136581877e-09	up	Transcriptional Activator	ETV5	13	6	ON
0.013155213378845548	0.0008092951536332995	up	Transcriptional Activator	ZC3H12A	5	6	ON
0.003187074038342539	0.00011203721964923458	up	Transcriptional Activator	KLF11	6	6	ON
0.02657767563772138	0.0022038110216170423	up	Transcriptional Activator	ZNF266	6	6	ON
0.01322871523366227	0.0008303048905720324	up	Transcriptional Repressor	CERS2	75	6	OFF
0.003087467516906187	0.00010687865548930582	up	Transcriptional Repressor	ESR1	143	6	OFF
0.02795175251239961	0.00238451599679868	up	Transcriptional Repressor	SPDEF	37	6	OFF
0.003302776019281738	0.00011832030016747942	up	Transcriptional Repressor	FOXA1	23	6	OFF
0.02244847310965068	0.00173792687297309	up	Transcriptional Repressor	ZNF395	9	6	OFF
0.029301629897462125	0.002559420510297577	up	Transcriptional Repressor	ZIC1	48	6	OFF
0.002544208805656375	8.363493323303525e-05	up	Transcriptional Repressor	NFKB1	90	6	OFF
6.431983233428982e-08	1.639711276467874e-10	up	Transcriptional Repressor	PRDM10	117	6	OFF
0.013155213378845548	0.0008092951536332995	up	Transcriptional Repressor	MYB	5	6	OFF
0.04495490733610802	0.004891779129153845	up	Transcriptional Repressor	PHF2	92	6	OFF
5.7296390498438844e-05	6.303909862970596e-07	up	Transcriptional Repressor	ZNF32	21	6	OFF
0.0057053006757064135	0.0002518507879119026	up	Transcriptional Repressor	TCEAL1	13	6	OFF
0.0437638071816136	0.004669762534644166	up	Transcriptional Repressor	ZFP36L2	7	6	OFF
0.02526183460468012	0.0020641966019388424	down	Transcriptional Activator	ZNF500	39	6	OFF
0.025835827779299103	0.002128431270158278	down	Transcriptional Activator	ZFP64	78	6	OFF
0.0319409426615582	0.002931383976989911	down	Transcriptional Activator	TCF7L2	61	6	OFF
0.004617359420598939	0.000185239563499139	down	Transcriptional Activator	PURA	35	6	OFF
0.002431938740901521	7.89654065877054e-05	down	Transcriptional Activator	PATZ1	161	6	OFF
0.04803234092043373	0.005349100089086274	down	Transcriptional Activator	TFIP11	58	6	OFF
5.250015060931397e-05	5.494447534585389e-07	down	Transcriptional Activator	NKRF	43	6	OFF
0.00027319703050875685	4.105469933849559e-06	down	Transcriptional Activator	NOTCH2	60	6	OFF
0.002019865114489276	5.935200054651166e-05	down	Transcriptional Activator	ZSCAN16	42	6	OFF
0.007868446896222361	0.00041279521486957513	down	Transcriptional Activator	ZNF133	38	6	OFF
0.034832909590375764	0.003304289156097633	down	Transcriptional Activator	ZNF764	48	6	OFF
0.049895976487984335	0.005603506282093505	down	Transcriptional Activator	ZNF629	25	6	OFF
0.0291562708660146	0.0025349877259060053	down	Transcriptional Activator	GATA3	22	6	OFF
0.009316064526270628	0.0005137397719438116	down	Transcriptional Activator	ZC3H14	88	6	OFF
0.048346672757635684	0.005397079261284434	down	Transcriptional Activator	RFX5	31	6	OFF
0.03080852419106111	0.002769927115744383	down	Transcriptional Activator	ZNF207	47	6	OFF
0.0013569323828498533	3.4956529921799525e-05	down	Transcriptional Activator	VPS72	25	6	OFF
3.102453666058295e-06	1.8315840776407484e-08	down	Transcriptional Activator	ZMYND8	31	6	OFF
0.01246580872171658	0.0007509926359923179	down	Transcriptional Activator	ELF4	53	6	OFF
0.0016273208321339367	4.473409510067294e-05	down	Transcriptional Activator	NOLC1	41	6	OFF
0.029056779289169988	0.002506844100756246	down	Transcriptional Activator	CEBPD	40	6	OFF
0.032788899554446686	0.003075196670945691	down	Transcriptional Activator	ATF1	41	6	OFF
0.031433468364217294	0.0028577167996064047	down	Transcriptional Activator	ZNF273	17	6	OFF
0.009173204096238329	0.0004997076161374966	down	Transcriptional Activator	ZDHHC6	33	6	OFF
0.008158533149281003	0.0004323924049330466	down	Transcriptional Activator	TFDP1	27	6	OFF
0.04761032730078872	0.005289326580578701	down	Transcriptional Activator	PLAGL2	44	6	OFF
0.034832909590375764	0.003300821149305523	down	Transcriptional Activator	MEIS1	48	6	OFF
0.0291562708660146	0.0025349877259060053	down	Transcriptional Activator	SMAD1	22	6	OFF
0.013915174280963543	0.0008812508064691793	down	Transcriptional Activator	TRIM27	14	6	OFF
0.005746184254030192	0.00025519750276184	down	Transcriptional Activator	THAP11	54	6	OFF
0.00014363815860087248	1.8089498537754555e-06	down	Transcriptional Activator	ZC3H4	57	6	OFF
0.0026537968436677853	8.794952641700562e-05	down	Transcriptional Activator	E2F8	18	6	OFF
0.04110525210520927	0.0042357216713807475	down	Transcriptional Activator	SMAD6	13	6	OFF
0.009489777388817698	0.0005262459384806159	down	Transcriptional Activator	RNF4	45	6	OFF
0.03638230561582652	0.0034854375700657638	down	Transcriptional Activator	ZFP30	8	6	OFF
0.0056366894765054855	0.00024504057297568456	down	Transcriptional Activator	HOXB7	36	6	OFF
0.023802851543100717	0.001887492991006645	down	Transcriptional Activator	HHEX	7	6	OFF
0.017816808069154	0.0012861187094062596	down	Transcriptional Activator	ZNF83	43	6	OFF
0.031127008963767293	0.0028149207086514364	down	Transcriptional Activator	ZGPAT	12	6	OFF
0.03913145427876236	0.003958824168279461	down	Transcriptional Activator	REXO4	18	6	OFF
0.011203675057585571	0.0006494012645749318	down	Transcriptional Activator	ZNF85	23	6	OFF
0.026083918517919896	0.002152369500673653	down	Transcriptional Activator	ZNF318	33	6	OFF
0.0023800536062499942	7.600332192238005e-05	down	Transcriptional Activator	ZNF239	27	6	OFF
0.03641313030956704	0.003503047689783921	down	Transcriptional Activator	PITX2	8	6	OFF
0.003149973140469676	0.00011031034344057232	down	Transcriptional Repressor	ZNF23	7	6	ON
0.0008131396126186793	1.745637166496561e-05	down	Transcriptional Repressor	CITED2	28	6	ON
0.027468786474297808	0.002325614419063722	down	Transcriptional Repressor	HEY1	31	9	ON
9.432076093706904e-05	1.0757097383135471e-06	up	Transcriptional Activator	MSX1	29	9	ON
0.01499659036090071	0.000979823145197749	up	Transcriptional Activator	HMG20B	215	9	ON
7.717043900379624e-05	8.594051304595581e-07	up	Transcriptional Activator	MAX	143	9	ON
0.0016011304588132867	4.253640558768694e-05	up	Transcriptional Activator	SREBF1	67	9	ON
0.03260598404018535	0.0030230423952459515	up	Transcriptional Activator	FUBP3	134	9	ON
0.002172347113571219	6.616433580848876e-05	up	Transcriptional Activator	REL	10	9	ON
0.04612099084897861	0.005074360995057354	up	Transcriptional Activator	ZMYM2	49	9	ON
0.008942403391874323	0.00048233545733710956	up	Transcriptional Activator	TSC22D4	40	9	ON
0.04395580055029745	0.004712288291921061	up	Transcriptional Activator	USF2	73	9	ON
0.0013313314235357913	3.403313780064882e-05	up	Transcriptional Activator	ZNF263	25	9	ON
0.0058526048333202895	0.0002616707817107555	up	Transcriptional Activator	PPARD	98	9	ON
0.03578236383219833	0.003413559732281365	up	Transcriptional Activator	JUND	29	9	ON
0.00037832041918573015	6.294342141289487e-06	up	Transcriptional Activator	ZNF473	22	9	ON
0.006910808494974111	0.00034771946674027796	up	Transcriptional Activator	ZNF12	9	9	ON
0.0023800536062499942	7.550738537525854e-05	up	Transcriptional Activator	ZNF329	23	9	ON
0.01770971160371107	0.0012760116907544405	up	Transcriptional Activator	TBP	39	9	ON
0.04174038642845656	0.004340372934664408	up	Transcriptional Activator	TRAFD1	79	9	ON
0.00016867246730676162	2.2443988448762934e-06	up	Transcriptional Activator	ZCCHC8	49	9	ON
0.049414694344197034	0.005542826307761803	up	Transcriptional Activator	SCML1	84	9	ON
3.662765403197969e-05	3.489284095358324e-07	up	Transcriptional Activator	ZFAND5	64	9	ON
0.0074991609487658544	0.000385372151264903	up	Transcriptional Activator	ZC3H11A	60	9	ON
0.0009459745962800242	2.19580846848845e-05	up	Transcriptional Activator	ZCCHC14	69	9	ON
8.799978885704788e-07	3.778335225312669e-09	up	Transcriptional Activator	CEBPG	33	9	ON
0.037933605680932514	0.0038103349180269603	up	Transcriptional Activator	MNT	34	9	ON
0.02188174745310109	0.0016852439337287034	up	Transcriptional Activator	TSC22D2	53	9	ON
0.002770316034832293	9.292620538146696e-05	up	Transcriptional Activator	ZNF165	35	9	ON
0.045311534541099915	0.004979222700813206	up	Transcriptional Activator	ZNF277	112	9	ON
0.029184079613353207	0.002541321302705787	up	Transcriptional Activator	ZNF10	28	9	ON
0.014431826940286453	0.0009236524152041644	up	Transcriptional Activator	IRF6	25	9	ON
0.013930149977948541	0.0008840682865382609	up	Transcriptional Activator	GON4L	29	9	ON
0.008158533149281003	0.0004320031892297362	up	Transcriptional Activator	TSC22D1	27	9	ON
0.025131222049578152	0.002048616315184946	up	Transcriptional Activator	NFIL3	19	9	ON
0.0013313314235357913	3.411838211395897e-05	up	Transcriptional Activator	AFF1	118	9	ON
0.01472381160832953	0.0009482664124511172	up	Transcriptional Activator	ZNF217	75	9	ON
0.016215379052833063	0.001100896524987727	up	Transcriptional Activator	NFE2L2	34	9	ON
0.003557653360705944	0.0001309933927743922	up	Transcriptional Activator	ZBTB43	8	9	ON
0.012417546453866965	0.0007464190005812961	up	Transcriptional Activator	VDR	121	9	ON
0.0027858812371780433	9.382211063084514e-05	up	Transcriptional Activator	DLX2	35	9	ON
0.013155213378845548	0.0008116981096559901	up	Transcriptional Activator	FOXJ3	33	9	ON
0.0019565774613007018	5.7229825112512146e-05	up	Transcriptional Activator	TSC22D3	19	9	ON
0.00012593609622341928	1.5207632711804288e-06	up	Transcriptional Activator	DDIT3	17	9	ON
0.009262423909909277	0.0005082961732393523	up	Transcriptional Activator	JUNB	16	9	ON
0.004767496129021588	0.00019190243374566973	up	Transcriptional Activator	MORC3	25	9	ON
0.018849555301774776	0.001382145313517476	up	Transcriptional Activator	KLF4	22	9	ON
0.02390690044745746	0.0018989514376619914	up	Transcriptional Activator	ZNF45	93	9	ON
3.5805797756897854e-05	3.074696171261857e-07	up	Transcriptional Activator	ZNF140	18	9	ON
0.007399618179511591	0.0003762854273493752	up	Transcriptional Activator	AHR	19	9	ON
1.0457667031765275e-07	3.086927072304254e-10	up	Transcriptional Activator	MAFF	17	9	ON
2.9672690145375724e-06	1.7119625335450908e-08	up	Transcriptional Activator	KLF10	26	9	ON
0.019965410928147898	0.0014990594453396131	up	Transcriptional Activator	FOSL1	11	9	ON
0.04289850212951979	0.004525963472938696	up	Transcriptional Activator	ERF	17	9	ON
0.0068363363422910325	0.00034213785800007453	up	Transcriptional Activator	ETS2	12	9	ON
0.0006907901767685612	1.390237772459699e-05	up	Transcriptional Activator	JUN	20	9	ON
0.028471850978690826	0.0024362756332268545	up	Transcriptional Activator	FOS	3	9	ON
0.019965410928147898	0.0015001516328676805	up	Transcriptional Activator	MSX2	11	9	ON
0.0006907901767685612	1.3902928554311578e-05	up	Transcriptional Activator	LZTFL1	38	9	ON
3.5181043140581204e-08	6.136502895848057e-11	up	Transcriptional Activator	ATF3	14	9	ON
1.5712863248208208e-05	1.1595431083475804e-07	up	Transcriptional Activator	KLF6	17	9	ON
0.005308832601886449	0.00022508937370134413	up	Transcriptional Activator	ZNF430	18	9	ON
0.012286599677182392	0.0007336021543467282	up	Transcriptional Activator	HIC2	7	9	ON
3.6297594445919373e-06	2.1915896284266357e-08	up	Transcriptional Activator	CEBPB	18	9	ON
0.023495876160514986	0.0018568457075732354	up	Transcriptional Activator	MAFG	27	9	ON
0.019564153148926962	0.0014647521074870851	up	Transcriptional Activator	ZNF551	5	9	ON
0.04289850212951979	0.004525963472938696	up	Transcriptional Activator	ARID4A	17	9	ON
0.02407015425829768	0.0019345260164658946	up	Transcriptional Activator	CBFA2T2	54	9	ON
0.019564153148926962	0.0014647521074870851	up	Transcriptional Activator	NR4A3	5	9	ON
0.02999246460081909	0.002655981032676855	up	Transcriptional Activator	NFRKB	12	9	ON
1.3038209081022586e-07	4.1985377424465596e-10	up	Transcriptional Activator	ETV5	13	9	ON
0.019564153148926962	0.0014647521074870851	up	Transcriptional Activator	ZC3H12A	5	9	ON
0.00551175734143942	0.00023591179282425533	up	Transcriptional Activator	KLF11	6	9	ON
0.038874855302626264	0.003922432736827445	up	Transcriptional Activator	ZNF266	6	9	ON
0.02899969952836888	0.002498028592139115	up	Transcriptional Repressor	SPDEF	37	9	OFF
0.037144632232792935	0.0036531618712783063	up	Transcriptional Repressor	HELZ	86	9	OFF
0.04025273026249508	0.004099265030086377	up	Transcriptional Repressor	NFYC	39	9	OFF
0.024672453481279943	0.0020018221313457987	up	Transcriptional Repressor	FOXA1	23	9	OFF
0.04177342555018953	0.004355018335233767	up	Transcriptional Repressor	BCL3	13	9	OFF
0.00634707701567977	0.0003091357784371067	up	Transcriptional Repressor	NFKB1	90	9	OFF
1.0457667031765275e-07	3.058076277842121e-10	up	Transcriptional Repressor	PRDM10	117	9	OFF
0.019564153148926962	0.0014647521074870851	up	Transcriptional Repressor	MYB	5	9	OFF
0.0010719501911306694	2.5601386558601793e-05	up	Transcriptional Repressor	ZNF32	21	9	OFF
0.002367179439121585	7.4321748122159e-05	up	Transcriptional Repressor	TCEAL1	13	9	OFF
0.0301711533371029	0.00268394937105853	down	Transcriptional Activator	ENO1	113	9	OFF
0.04093784182415077	0.0042116164351202745	down	Transcriptional Activator	TBL1XR1	45	9	OFF
0.002432279063164028	7.930280589680114e-05	down	Transcriptional Activator	ZFP64	78	9	OFF
0.017477625486456826	0.0012404734827038961	down	Transcriptional Activator	HMGA1	66	9	OFF
0.03549554290971503	0.0033766724705471558	down	Transcriptional Activator	ZNF107	51	9	OFF
0.04747711376777308	0.005252115271388335	down	Transcriptional Activator	ZNF124	22	9	OFF
0.011936603139050813	0.0007062984012238573	down	Transcriptional Activator	PURA	35	9	OFF
0.015151918316915538	0.000996167982730258	down	Transcriptional Activator	CUX1	119	9	OFF
0.0009450752977759656	2.1810405369309815e-05	down	Transcriptional Activator	PATZ1	161	9	OFF
0.010375983118365146	0.0005840295183365746	down	Transcriptional Activator	DRAP1	73	9	OFF
0.006274889785648854	0.00030141024329294113	down	Transcriptional Activator	CEBPZ	40	9	OFF
0.0007789222661143622	1.613363049479769e-05	down	Transcriptional Activator	NKRF	43	9	OFF
0.0019361950844786996	5.63738539288713e-05	down	Transcriptional Activator	NOTCH2	60	9	OFF
0.0016234588787548644	4.400089809586511e-05	down	Transcriptional Activator	ZSCAN16	42	9	OFF
0.020903540738870997	0.0015958828230803162	down	Transcriptional Activator	HCFC1	77	9	OFF
0.0004096294511574569	7.254942647629721e-06	down	Transcriptional Activator	TFAM	73	9	OFF
0.01700081815896021	0.0011815944997103699	down	Transcriptional Activator	GTF2I	29	9	OFF
0.017705390483821488	0.0012712655514771744	down	Transcriptional Activator	GATA3	22	9	OFF
0.007498050942888812	0.0003835885870810322	down	Transcriptional Activator	ZC3H14	88	9	OFF
0.027468786474297808	0.002325614419063722	down	Transcriptional Activator	RFX5	31	9	OFF
0.00040674517942264983	6.9524974411483395e-06	down	Transcriptional Activator	VPS72	25	9	OFF
2.017027165327327e-05	1.5967342379486422e-07	down	Transcriptional Activator	ZMYND8	31	9	OFF
0.00522766165408312	0.00021773402854076085	down	Transcriptional Activator	ELF4	53	9	OFF
0.03691625226740927	0.0036059347444886564	down	Transcriptional Activator	ZNF451	21	9	OFF
0.0012028661817675707	2.9696414523713e-05	down	Transcriptional Activator	NOLC1	41	9	OFF
0.0012028661817675707	2.9696414523713e-05	down	Transcriptional Activator	ATF1	41	9	OFF
0.032354036024498316	0.0029910010493599017	down	Transcriptional Activator	ZNF273	17	9	OFF
0.006875315518864504	0.0003450111369992385	down	Transcriptional Activator	ZDHHC6	33	9	OFF
0.0008140099852694528	1.7588702062159566e-05	down	Transcriptional Activator	TOP2A	33	9	OFF
0.04465794498611167	0.0048414892726121326	down	Transcriptional Activator	MEIS1	48	9	OFF
0.036815537750715686	0.0035911573788770038	down	Transcriptional Activator	TRIM27	14	9	OFF
0.0002574233701811793	3.730272907495957e-06	down	Transcriptional Activator	ZC3H4	57	9	OFF
0.005921495027685986	0.00027013394732500136	down	Transcriptional Activator	ZMYM4	36	9	OFF
0.00021900726999820808	3.0761021771136725e-06	down	Transcriptional Activator	AATF	46	9	OFF
0.013155213378845548	0.0008058336556784259	down	Transcriptional Activator	THOC1	28	9	OFF
0.014728499423465085	0.0009563545228794248	down	Transcriptional Activator	E2F8	18	9	OFF
0.03190236018526617	0.0029192821208039077	down	Transcriptional Activator	ZNF706	38	9	OFF
0.04093784182415077	0.0042116164351202745	down	Transcriptional Activator	RNF4	45	9	OFF
0.020055267746921245	0.0015095941508148155	down	Transcriptional Activator	ZNF544	26	9	OFF
0.015371736214634753	0.0010209324334152963	down	Transcriptional Activator	GRHL2	25	9	OFF
0.00027950585447917073	4.237778284737191e-06	down	Transcriptional Activator	ZCCHC2	16	9	OFF
0.005924256875574966	0.00027226554065796707	down	Transcriptional Activator	HOXB7	36	9	OFF
0.022999940185106597	0.0017960506088463754	down	Transcriptional Activator	HHEX	7	9	OFF
0.00040674517942264983	6.9524974411483395e-06	down	Transcriptional Activator	FUBP1	25	9	OFF
0.030115695799465318	0.002674975260867575	down	Transcriptional Activator	IRF7	61	9	OFF
0.016304508215853084	0.0011222611988102283	down	Transcriptional Activator	ZGPAT	12	9	OFF
0.010279986655735523	0.0005751716671731804	down	Transcriptional Activator	ZXDC	42	9	OFF
0.017705390483821488	0.0012712655514771744	down	Transcriptional Activator	ZMIZ1	22	9	OFF
2.495046719895588e-05	2.0421018370271148e-07	down	Transcriptional Activator	ZNF85	23	9	OFF
0.015929882473513925	0.0010772387986919387	down	Transcriptional Activator	ZNF189	15	9	OFF
5.198927936790864e-05	5.371225696134395e-07	down	Transcriptional Activator	ZNF239	27	9	OFF
0.017705390483821488	0.0012712655514771744	down	Transcriptional Activator	ZNF200	22	9	OFF
0.0023254203692888806	7.238662628136597e-05	down	Transcriptional Activator	ZNF302	26	9	OFF
0.0018242372512767406	5.1400754430177864e-05	down	Transcriptional Activator	ZNF33B	11	9	OFF
0.036815537750715686	0.0035911573788770038	down	Transcriptional Activator	ZBTB25	14	9	OFF
0.010407686200507749	0.0005934880766423981	down	Transcriptional Repressor	CC2D1A	6	9	ON
0.0277237272129654	0.0023509185024277648	down	Transcriptional Repressor	ZNF91	42	9	ON
0.013155213378845548	0.0008119412524176777	down	Transcriptional Repressor	ZC3H3	21	9	ON
0.015385762461452852	0.0010239283752691015	down	Transcriptional Repressor	CERS6	40	9	ON
0.015328646407332272	0.0010160138635746867	down	Transcriptional Repressor	UBN1	25	9	ON
0.014728499423465085	0.0009563545228794248	down	Transcriptional Repressor	SUPT6H	18	9	ON
0.022999940185106597	0.0017960506088463754	down	Transcriptional Repressor	ZNF23	7	9	ON
1.891923047546462e-05	1.4415095784597025e-07	down	Transcriptional Repressor	CITED2	28	9	ON
0.04093784182415077	0.004209105374178629	down	Transcriptional Repressor	LMO4	29	9	ON
0.010407686200507749	0.0005934880766423981	down	Transcriptional Repressor	ZNF592	6	9	ON
0.0254396658366586	0.0020889675958721404	down	Transcriptional Repressor	BAZ2A	13	9	ON
0.015169987720121481	0.0009999428376409472	down	Transcriptional Repressor	PRDM4	9	9	ON
0.002305761714239737	7.146531007505425e-05	down	Transcriptional Repressor	HEY1	31	12	ON
0.04352091243172087	0.004618950990673717	up	Transcriptional Activator	ZNF580	201	12	ON
0.0003038493481279766	4.647635272586788e-06	up	Transcriptional Activator	MSX1	29	12	ON
0.002536799247995388	8.305098839539443e-05	up	Transcriptional Activator	HMG20B	215	12	ON
0.00037832041918573015	6.21927482951878e-06	up	Transcriptional Activator	MAX	143	12	ON
0.0056922447712719326	0.00024879147074060383	up	Transcriptional Activator	SREBF1	67	12	ON
0.038735932712841176	0.003903218229886451	up	Transcriptional Activator	ZDHHC24	119	12	ON
0.0037769284908120695	0.0001403742374822143	up	Transcriptional Activator	REL	10	12	ON
0.020200597172222556	0.0015232437422231413	up	Transcriptional Activator	TSC22D4	40	12	ON
0.044578083606627635	0.00482685005642674	up	Transcriptional Activator	USF2	73	12	ON
0.0008416664421801492	1.8633431230340085e-05	up	Transcriptional Activator	ZNF263	25	12	ON
0.010407686200507749	0.0005912419615758316	up	Transcriptional Activator	PPARD	98	12	ON
0.010407686200507749	0.0005900744794765031	up	Transcriptional Activator	JUND	29	12	ON
0.000907823352949015	2.082890022196184e-05	up	Transcriptional Activator	ZNF473	22	12	ON
0.01128304755692858	0.0006585436317273492	up	Transcriptional Activator	ZNF12	9	12	ON
0.005222661371880699	0.00021610800270194244	up	Transcriptional Activator	ZNF329	23	12	ON
0.0166001033245112	0.0011492893218097114	up	Transcriptional Activator	TBP	39	12	ON
4.49158961278832e-06	2.832479696780505e-08	up	Transcriptional Activator	ZCCHC8	49	12	ON
0.03576187947602702	0.003406807249158618	up	Transcriptional Activator	SCML1	84	12	ON
0.004285557461697704	0.00016392607820852156	up	Transcriptional Activator	ZC3H11A	60	12	ON
0.0006909801736666661	1.3999464138422995e-05	up	Transcriptional Activator	ZCCHC14	69	12	ON
4.134610849831613e-06	2.5518864764826803e-08	up	Transcriptional Activator	CEBPG	33	12	ON
0.033160284392833146	0.0031189265207803613	up	Transcriptional Activator	BTAF1	22	12	ON
0.002991443546972951	0.00010256422114414564	up	Transcriptional Activator	ATF4	32	12	ON
0.004385144187386617	0.00016886305940962826	up	Transcriptional Activator	TSC22D2	53	12	ON
0.031433468364217294	0.002847748115316857	up	Transcriptional Activator	RLF	18	12	ON
0.006522993673787066	0.00031942328479342587	up	Transcriptional Activator	ZNF165	35	12	ON
0.021420308845973898	0.0016468317414119204	up	Transcriptional Activator	ZNF10	28	12	ON
0.009489777388817698	0.0005271391169959114	up	Transcriptional Activator	IRF6	25	12	ON
0.02725192238572502	0.0022926278459478853	up	Transcriptional Activator	GON4L	29	12	ON
0.0058899799877251465	0.0002658530006653709	up	Transcriptional Activator	TSC22D1	27	12	ON
0.004055559639077969	0.00015381522140333983	up	Transcriptional Activator	NFIL3	19	12	ON
0.0006446707311548362	1.2715228428788527e-05	up	Transcriptional Activator	AFF1	118	12	ON
0.005737004560474572	0.0002540200597016784	up	Transcriptional Activator	ZNF217	75	12	ON
0.005306676096674609	0.00022417594606265664	up	Transcriptional Activator	NFE2L2	34	12	ON
0.0006418191937574589	1.2486754742363015e-05	up	Transcriptional Activator	ZBTB43	8	12	ON
0.03228311157658066	0.0029801128088940685	up	Transcriptional Activator	VDR	121	12	ON
0.002427700661210711	7.823354302557859e-05	up	Transcriptional Activator	DLX2	35	12	ON
0.010751346592268259	0.000620297737109265	up	Transcriptional Activator	FOXJ3	33	12	ON
0.004055559639077969	0.0001539948179067577	up	Transcriptional Activator	TSC22D3	19	12	ON
0.00031199142015493484	4.81403640383973e-06	up	Transcriptional Activator	DDIT3	17	12	ON
0.004387514588510386	0.00017026901799057143	up	Transcriptional Activator	JUNB	16	12	ON
0.0002025353681847921	2.7990262878080758e-06	up	Transcriptional Activator	MORC3	25	12	ON
0.033160284392833146	0.0031189265207803613	up	Transcriptional Activator	KLF4	22	12	ON
0.02402853215618261	0.001916891456855522	up	Transcriptional Activator	ZNF45	93	12	ON
9.439474886039683e-05	1.089218891989015e-06	up	Transcriptional Activator	ZNF140	18	12	ON
0.02730201345709188	0.002300505092050677	up	Transcriptional Activator	ZFP36	14	12	ON
4.1370114191427933e-07	1.443208062494467e-09	up	Transcriptional Activator	MAFF	17	12	ON
1.7186674996148137e-06	9.224030589640754e-09	up	Transcriptional Activator	KLF10	26	12	ON
0.030764111023931312	0.0027521364012072736	up	Transcriptional Activator	FOSL1	11	12	ON
0.04200638994110939	0.004390577990624475	up	Transcriptional Activator	MYC	27	12	ON
0.0023800536062499942	7.579421475789128e-05	up	Transcriptional Activator	ETS2	12	12	ON
0.00034284510734406066	5.474113481006738e-06	up	Transcriptional Activator	JUN	20	12	ON
0.035956996160353166	0.0034350437764888585	up	Transcriptional Activator	FOS	3	12	ON
0.030764111023931312	0.002754108549465997	up	Transcriptional Activator	MSX2	11	12	ON
0.00066674193303733	1.3240011550989513e-05	up	Transcriptional Activator	LZTFL1	38	12	ON
9.888390514313756e-08	2.6535329435968746e-10	up	Transcriptional Activator	ATF3	14	12	ON
4.214177963960081e-05	4.18420997360856e-07	up	Transcriptional Activator	KLF6	17	12	ON
0.025835827779299103	0.002126850566894537	up	Transcriptional Activator	MBD1	21	12	ON
0.017658976959018392	0.0012605092905135901	up	Transcriptional Activator	HIC2	7	12	ON
1.186773630007493e-06	5.5732023413742454e-09	up	Transcriptional Activator	CEBPB	18	12	ON
0.01668553473508749	0.0011574428361787515	up	Transcriptional Activator	MAFG	27	12	ON
0.002427700661210711	7.850206082809357e-05	up	Transcriptional Activator	ZNF551	5	12	ON
0.04445687108701585	0.004801795414604557	up	Transcriptional Activator	AFF4	12	12	ON
0.004387514588510386	0.00017072041200429517	up	Transcriptional Activator	ZMYM5	13	12	ON
0.027189125697897755	0.0022814308451399637	up	Transcriptional Activator	NR4A3	5	12	ON
0.04445687108701585	0.004801795414604557	up	Transcriptional Activator	NFRKB	12	12	ON
4.475098970516035e-07	1.6211951187968996e-09	up	Transcriptional Activator	ETV5	13	12	ON
0.027189125697897755	0.0022814308451399637	up	Transcriptional Activator	ZC3H12A	5	12	ON
0.007868446896222361	0.0004116074195684379	up	Transcriptional Activator	KLF11	6	12	ON
0.0277801577428134	0.002359431081604841	up	Transcriptional Repressor	TCF7L2	80	12	OFF
0.0166001033245112	0.0011451487253322813	up	Transcriptional Repressor	HELZ	86	12	OFF
0.0166001033245112	0.0011492893218097114	up	Transcriptional Repressor	NFYC	39	12	OFF
0.042425761471024025	0.004445796284565915	up	Transcriptional Repressor	FOXA1	23	12	OFF
0.006522993673787066	0.00031945427223028025	up	Transcriptional Repressor	NFKB1	90	12	OFF
2.2518904051366953e-06	1.2690110964140771e-08	up	Transcriptional Repressor	PRDM10	117	12	OFF
0.027189125697897755	0.0022814308451399637	up	Transcriptional Repressor	MYB	5	12	OFF
0.03197904721923936	0.0029391717892364093	up	Transcriptional Repressor	ELK3	8	12	OFF
0.0023800536062499942	7.575953159139103e-05	up	Transcriptional Repressor	ZNF32	21	12	OFF
0.004387514588510386	0.00017072041200429517	up	Transcriptional Repressor	TCEAL1	13	12	OFF
0.01911925190934538	0.0014057896211352836	up	Transcriptional Repressor	YEATS4	20	12	OFF
0.017658976959018392	0.0012597013621513428	up	Transcriptional Repressor	ZFP36L2	7	12	OFF
0.02451980744877921	0.0019771034074815945	down	Transcriptional Activator	ZNF500	39	12	OFF
0.008158533149281003	0.0004303519721535946	down	Transcriptional Activator	CTBP1	35	12	OFF
0.01918167045227625	0.0014132573041277727	down	Transcriptional Activator	MNX1	72	12	OFF
0.04137025152096573	0.004296333647823357	down	Transcriptional Activator	TBL1XR1	45	12	OFF
0.013296869954342065	0.0008367411792011845	down	Transcriptional Activator	ZFP64	78	12	OFF
0.030822085458285273	0.00277907438990577	down	Transcriptional Activator	CERS2	60	12	OFF
0.01579265748499058	0.0010635499051933918	down	Transcriptional Activator	UBP1	68	12	OFF
0.02402853215618261	0.0019120727115064238	down	Transcriptional Activator	PURA	35	12	OFF
2.8765132902419935e-05	2.431508617808206e-07	down	Transcriptional Activator	PATZ1	161	12	OFF
0.04007488544648265	0.004074051636311183	down	Transcriptional Activator	CEBPZ	40	12	OFF
0.0021205676506910816	6.40182103053124e-05	down	Transcriptional Activator	NKRF	43	12	OFF
0.0030948446915541787	0.00010796452700980632	down	Transcriptional Activator	NOTCH2	60	12	OFF
0.00634707701567977	0.00030869971637551713	down	Transcriptional Activator	ZNF248	25	12	OFF
0.01053176451707144	0.0006054745729757353	down	Transcriptional Activator	ZSCAN16	42	12	OFF
0.00585510827330219	0.00026317741467278056	down	Transcriptional Activator	SPDEF	60	12	OFF
0.006068761450588689	0.000282552022454619	down	Transcriptional Activator	TFAM	73	12	OFF
0.00906440941590476	0.0004923855556377739	down	Transcriptional Activator	GTF2I	29	12	OFF
0.005571308139935156	0.00023995571084384608	down	Transcriptional Activator	ZC3H14	88	12	OFF
0.002305761714239737	7.146531007505425e-05	down	Transcriptional Activator	RFX5	31	12	OFF
0.0020977080220149344	6.276518031790292e-05	down	Transcriptional Activator	VPS72	25	12	OFF
0.0002025353681847921	2.7846042728070037e-06	down	Transcriptional Activator	ZMYND8	31	12	OFF
0.002991443546972951	0.00010275185133839737	down	Transcriptional Activator	NOLC1	41	12	OFF
0.0003860151663388322	6.474157492600836e-06	down	Transcriptional Activator	ATF1	41	12	OFF
0.018123897358558426	0.0013107179224826234	down	Transcriptional Activator	PA2G4	25	12	OFF
0.004599071965205689	0.00018388882941517443	down	Transcriptional Activator	TOP2A	33	12	OFF
0.014728499423465085	0.0009557005376622821	down	Transcriptional Activator	ZIC1	40	12	OFF
0.014728499423465085	0.0009564730606409637	down	Transcriptional Activator	THAP11	54	12	OFF
5.636988161404167e-05	6.126338938330035e-07	down	Transcriptional Activator	ZC3H4	57	12	OFF
0.015124236709486668	0.0009923187643819911	down	Transcriptional Activator	ZMYM4	36	12	OFF
0.00027089765155626487	4.034568539211782e-06	down	Transcriptional Activator	AATF	46	12	OFF
0.01731575375369994	0.0012127765274964936	down	Transcriptional Activator	THOC1	28	12	OFF
0.037850207456817615	0.0037377905123061545	down	Transcriptional Activator	E2F8	18	12	OFF
0.010809378400350443	0.0006250962150209367	down	Transcriptional Activator	ZNF706	38	12	OFF
0.009191413119314193	0.0005019327974722763	down	Transcriptional Activator	RNF4	45	12	OFF
0.024672453481279943	0.002000355234841328	down	Transcriptional Activator	ZNF544	26	12	OFF
0.0011437111624144894	2.746871032767927e-05	down	Transcriptional Activator	ZCCHC2	16	12	OFF
0.004482492451718218	0.00017682178730781643	down	Transcriptional Activator	HOXB7	36	12	OFF
0.0061815215824249075	0.00029443716111107515	down	Transcriptional Activator	CLOCK	22	12	OFF
0.04132277283468145	0.004284156693905034	down	Transcriptional Activator	HHEX	7	12	OFF
0.0005733082736045652	1.0981990769570045e-05	down	Transcriptional Activator	FUBP1	25	12	OFF
0.02999246460081909	0.002649049208766564	down	Transcriptional Activator	ZXDC	42	12	OFF
0.01866363811190233	0.0013647769718216519	down	Transcriptional Activator	ZMIZ1	22	12	OFF
0.000806604183073787	1.7207844506739855e-05	down	Transcriptional Activator	ZNF85	23	12	OFF
0.037884176770413135	0.0037614773661754624	down	Transcriptional Activator	ZNF189	15	12	OFF
0.00040674517942264983	6.985560575083748e-06	down	Transcriptional Activator	ZNF239	27	12	OFF
0.024672453481279943	0.0020027954321983586	down	Transcriptional Activator	ZNF302	26	12	OFF
0.0007789222661143622	1.627882833460255e-05	down	Transcriptional Activator	ZNF33B	11	12	OFF
0.019564153148926962	0.0014622803935292787	down	Transcriptional Repressor	CC2D1A	6	12	ON
0.01322871523366227	0.0008296070664731782	down	Transcriptional Repressor	ZC3H3	21	12	ON
0.014772774015018463	0.0009613303900823767	down	Transcriptional Repressor	CERS6	40	12	ON
0.03638230561582652	0.003484321629980676	down	Transcriptional Repressor	ZNF148	12	12	ON
0.04445687108701585	0.004796872816086113	down	Transcriptional Repressor	UBN1	25	12	ON
0.037850207456817615	0.0037377905123061545	down	Transcriptional Repressor	SUPT6H	18	12	ON
0.016254879951088298	0.0011066656066092294	down	Transcriptional Repressor	HBP1	8	12	ON
1.036717210226606e-06	4.590321741242184e-09	down	Transcriptional Repressor	CITED2	28	12	ON
0.04132277283468145	0.004284156693905034	down	Transcriptional Repressor	ZNF337	7	12	ON
0.03080852419106111	0.002773717929988193	down	Transcriptional Repressor	SP2	9	12	ON
0.016254879951088298	0.0011101212793645438	down	Transcriptional Repressor	NFYA	8	12	ON
0.03080852419106111	0.002773717929988193	down	Transcriptional Repressor	PRDM4	9	12	ON
0.029155094398833674	0.0025270617176501482	down	Transcriptional Repressor	ARNTL	34	24	ON
0.04628831536988351	0.0051051919004487115	down	Transcriptional Repressor	IRF7	15	24	ON
0.030063252062768882	0.002666283323962194	down	Transcriptional Activator	ESR1	86	24	OFF
0.0018587805661550094	5.3323563299036685e-05	down	Transcriptional Activator	CBFA2T3	81	24	OFF
0.004242035508448966	0.0001616447181536973	up	Transcriptional Activator	ZNF580	201	24	ON
0.0008534417046481498	1.912314030272924e-05	up	Transcriptional Activator	MSX1	29	24	ON
0.009697543569735269	0.0005399812936321127	up	Transcriptional Activator	HMG20B	215	24	ON
0.0437638071816136	0.004679961669629147	up	Transcriptional Activator	MAX	143	24	ON
0.037933605680932514	0.003814886489518926	up	Transcriptional Activator	TOP2B	57	24	ON
0.0005733082736045652	1.0545937995759994e-05	up	Transcriptional Activator	RFXANK	190	24	ON
0.0061815215824249075	0.0002934211760800203	up	Transcriptional Activator	REL	10	24	ON
0.019564153148926962	0.0014646881016863534	up	Transcriptional Activator	USF2	73	24	ON
0.0005733082736045652	1.091299101155494e-05	up	Transcriptional Activator	ZNF263	25	24	ON
0.04007488544648265	0.0040757766226263035	up	Transcriptional Activator	PPARD	98	24	ON
0.008064676160419292	0.0004241718844605344	up	Transcriptional Activator	JUND	29	24	ON
0.0005620209435839161	1.0180172733641307e-05	up	Transcriptional Activator	ZNF473	22	24	ON
0.003007732984387541	0.00010371493049612209	up	Transcriptional Activator	ZNF12	9	24	ON
0.029381197127596258	0.0025715648979426227	up	Transcriptional Activator	ZNF329	23	24	ON
0.025066320634069852	0.002038130994800259	up	Transcriptional Activator	ZCCHC6	69	24	ON
0.002679088585641548	8.914718492407135e-05	up	Transcriptional Activator	TBP	39	24	ON
1.7413475387557633e-06	9.579397435795826e-09	up	Transcriptional Activator	ZCCHC8	49	24	ON
0.02310628983331719	0.001812296614938709	up	Transcriptional Activator	SCML1	84	24	ON
1.266323782404185e-06	6.626409165941662e-09	up	Transcriptional Activator	ZFAND5	64	24	ON
0.02787762928829832	0.0023714500159373584	up	Transcriptional Activator	ZNF227	16	24	ON
0.005164471710575465	0.0002127321635779777	up	Transcriptional Activator	ZC3H11A	60	24	ON
0.0006446707311548362	1.2655374246045915e-05	up	Transcriptional Activator	ZCCHC14	69	24	ON
0.0369764012858568	0.003621732582674824	up	Transcriptional Activator	GABPB1	55	24	ON
2.028499208390927e-05	1.6330330404327873e-07	up	Transcriptional Activator	CEBPG	33	24	ON
0.006941878393210676	0.0003502141789678269	up	Transcriptional Activator	ATF4	32	24	ON
0.003445723877217644	0.00012529064413336664	up	Transcriptional Activator	TSC22D2	53	24	ON
0.03786003310509624	0.003743840654562717	up	Transcriptional Activator	BCL3	24	24	ON
0.00598367475610782	0.00027702495113153053	up	Transcriptional Activator	ZNF10	28	24	ON
0.047541315104421215	0.005275280771683395	up	Transcriptional Activator	IRF6	25	24	ON
0.03210565825089564	0.0029594240196384423	up	Transcriptional Activator	TSC22D1	27	24	ON
0.002140213214492491	6.489845518251748e-05	up	Transcriptional Activator	NFIL3	19	24	ON
0.012316658566959857	0.0007370494728114981	up	Transcriptional Activator	NFE2L2	34	24	ON
0.04495530719459545	0.004915150418407075	up	Transcriptional Activator	ZBTB43	8	24	ON
0.018400776824413743	0.001338960229512713	up	Transcriptional Activator	VDR	121	24	ON
0.0023020527436866905	7.042372542071185e-05	up	Transcriptional Activator	DLX2	35	24	ON
0.023190787994238776	0.001829623418839716	up	Transcriptional Activator	FOXJ3	33	24	ON
0.007734740891662801	0.00040162950826157316	up	Transcriptional Activator	TSC22D3	19	24	ON
0.00012415642782589187	1.4826139912121799e-06	up	Transcriptional Activator	DDIT3	17	24	ON
0.00037832041918573015	6.197974290716293e-06	up	Transcriptional Activator	JUNB	16	24	ON
0.0021205676506910816	6.401335310338542e-05	up	Transcriptional Activator	MORC3	25	24	ON
0.040330616766214696	0.004112608176884901	up	Transcriptional Activator	CREB3L2	28	24	ON
0.022177862490332517	0.001712169684898978	up	Transcriptional Activator	KLF4	22	24	ON
0.02407015425829768	0.0019330112100403	up	Transcriptional Activator	ZNF45	93	24	ON
0.0012792571131645227	3.226893026632635e-05	up	Transcriptional Activator	ZNF140	18	24	ON
0.007734740891662801	0.00040071467497993147	up	Transcriptional Activator	AHR	19	24	ON
0.0029413243301637322	0.00010024102775547941	up	Transcriptional Activator	ZFP36	14	24	ON
1.0565716475202729e-08	6.75821424415922e-12	up	Transcriptional Activator	MAFF	17	24	ON
1.1576615292647864e-06	5.281160874145008e-09	up	Transcriptional Activator	KLF10	26	24	ON
0.011744304248778814	0.0006911748241777064	up	Transcriptional Activator	FOSL1	11	24	ON
0.012417546453866965	0.0007448888051377081	up	Transcriptional Activator	ERF	17	24	ON
0.01918167045227625	0.0014155264656852188	up	Transcriptional Activator	ETS2	12	24	ON
0.00016867246730676162	2.231414870316351e-06	up	Transcriptional Activator	JUN	20	24	ON
0.044578083606627635	0.0048250575398741296	up	Transcriptional Activator	FOS	3	24	ON
0.011744304248778814	0.0006917683570661344	up	Transcriptional Activator	MSX2	11	24	ON
0.037933605680932514	0.003817282203233515	up	Transcriptional Activator	IRF1	17	24	ON
1.7345994853465623e-08	1.6291689785892844e-11	up	Transcriptional Activator	ATF3	14	24	ON
1.266323782404185e-06	6.603391442114991e-09	up	Transcriptional Activator	KLF6	17	24	ON
0.0297962227768149	0.0026186134333575422	up	Transcriptional Activator	ZFP36L1	13	24	ON
0.016215379052833063	0.0011005399500045331	up	Transcriptional Activator	MBD1	21	24	ON
0.0012792571131645227	3.226893026632635e-05	up	Transcriptional Activator	ZNF430	18	24	ON
0.00027025500262038905	3.95247488066851e-06	up	Transcriptional Activator	HIC2	7	24	ON
0.0297962227768149	0.0026186134333575422	up	Transcriptional Activator	ZNF408	13	24	ON
3.662765403197969e-05	3.471975665112105e-07	up	Transcriptional Activator	CEBPB	18	24	ON
0.012758788392303816	0.0007720667603554303	up	Transcriptional Activator	MAFG	27	24	ON
0.0364721226291849	0.0035291899069968304	up	Transcriptional Activator	ZNF551	5	24	ON
0.0364721226291849	0.0035291899069968304	up	Transcriptional Activator	NR4A3	5	24	ON
0.007498050942888812	0.0003843090648307429	up	Transcriptional Activator	ETV5	13	24	ON
0.0364721226291849	0.0035291899069968304	up	Transcriptional Activator	ZC3H12A	5	24	ON
0.011983850553634807	0.0007123099148343246	up	Transcriptional Activator	KLF11	6	24	ON
0.011983850553634807	0.0007123099148343246	up	Transcriptional Activator	ZNF266	6	24	ON
0.007498050942888812	0.0003843090648307429	up	Transcriptional Repressor	ZNF248	13	24	OFF
0.037933605680932514	0.0038008868206161695	up	Transcriptional Repressor	HNRNPAB	17	24	OFF
0.02310628983331719	0.001810587440522482	up	Transcriptional Repressor	NFYC	39	24	OFF
0.029381197127596258	0.0025742548939112248	up	Transcriptional Repressor	FOXA1	23	24	OFF
0.009316064526270628	0.0005134711881564068	up	Transcriptional Repressor	XBP1	33	24	OFF
0.01499659036090071	0.0009799194291907481	up	Transcriptional Repressor	NFKB1	90	24	OFF
3.662765403197969e-05	3.3442311642281717e-07	up	Transcriptional Repressor	PRDM10	117	24	OFF
0.013156247646922026	0.0008142448760813378	up	Transcriptional Repressor	E2F8	4	24	OFF
0.03268944414559265	0.003061482894622793	up	Transcriptional Repressor	RRN3	68	24	OFF
0.0364721226291849	0.0035291899069968304	up	Transcriptional Repressor	MYB	5	24	OFF
0.022177862490332517	0.0017140009116371304	up	Transcriptional Repressor	GTF2IRD1	22	24	OFF
0.005222661371880699	0.00021653057344842827	up	Transcriptional Repressor	ZNF32	21	24	OFF
0.0015985129351682936	4.220062561022365e-05	up	Transcriptional Repressor	TCEAL1	13	24	OFF
0.006585301677926026	0.00032427287210503843	down	Transcriptional Activator	CTBP1	35	24	OFF
0.015452019706003253	0.0010324843436991305	down	Transcriptional Activator	MNX1	72	24	OFF
0.042474663968726886	0.004456619780429951	down	Transcriptional Activator	PRKDC	88	24	OFF
1.0565716475202729e-08	7.088230561654857e-12	down	Transcriptional Activator	ZBTB24	204	24	OFF
0.022999940185106597	0.00179445978481321	down	Transcriptional Activator	SOX3	79	24	OFF
0.00522766165408312	0.00021884213552581961	down	Transcriptional Activator	UBP1	68	24	OFF
0.004777915030373621	0.00019391702857428212	down	Transcriptional Activator	APP	106	24	OFF
0.006215611949471856	0.00029689492204642166	down	Transcriptional Activator	FUBP3	134	24	OFF
0.015869862994446617	0.00107105072939845	down	Transcriptional Activator	ZNF107	51	24	OFF
2.8765132902419935e-05	2.4006340596200466e-07	down	Transcriptional Activator	PATZ1	161	24	OFF
0.0364721226291849	0.003544865843154978	down	Transcriptional Activator	TCF3	46	24	OFF
0.02028385418011704	0.0015412250258726595	down	Transcriptional Activator	NOTCH2	60	24	OFF
0.01572264256791508	0.0010547861644918206	down	Transcriptional Activator	ZSCAN16	42	24	OFF
0.004777915030373621	0.00019424503612011364	down	Transcriptional Activator	HCFC1	77	24	OFF
0.04497020072216333	0.004929646315578618	down	Transcriptional Activator	MAZ	133	24	OFF
0.017212750745307332	0.0012009432963316533	down	Transcriptional Activator	PCGF2	57	24	OFF
0.04289850212951979	0.0045298700088463794	down	Transcriptional Activator	SLC2A4RG	67	24	OFF
0.01572264256791508	0.0010527888636397153	down	Transcriptional Activator	TFAM	73	24	OFF
0.0044887069368317635	0.00017766919983434456	down	Transcriptional Activator	GTF2I	29	24	OFF
0.01346669248486986	0.0008510414813328464	down	Transcriptional Activator	ZC3H14	88	24	OFF
0.00037832041918573015	6.252352685942219e-06	down	Transcriptional Activator	ZMYND8	31	24	OFF
0.004852296726795479	0.00019857111252819283	down	Transcriptional Activator	NOLC1	41	24	OFF
0.008315146966565845	0.00044180842597076015	down	Transcriptional Activator	YBX2	59	24	OFF
0.04381365397830128	0.0046911707868890935	down	Transcriptional Activator	ZDHHC6	33	24	OFF
0.017477625486456826	0.0012411001723212928	down	Transcriptional Activator	TFDP1	27	24	OFF
0.006573256348300958	0.0003227977758591373	down	Transcriptional Activator	ZNF395	35	24	OFF
0.0437638071816136	0.0046768631531131435	down	Transcriptional Activator	TOP2A	33	24	OFF
0.019437024909169855	0.00143958644168278	down	Transcriptional Activator	THAP11	54	24	OFF
0.001913870232866111	5.5467056259101025e-05	down	Transcriptional Activator	ZMYM4	36	24	OFF
0.00921276550872009	0.0005043349426483021	down	Transcriptional Activator	AATF	46	24	OFF
0.007289134466312414	0.0003696890954335291	down	Transcriptional Activator	ZCCHC2	16	24	OFF
0.00044259972492078655	7.898264244527655e-06	down	Transcriptional Activator	HOXB7	36	24	OFF
0.014476966335193431	0.0009284838196997803	down	Transcriptional Activator	CLOCK	22	24	OFF
0.0020936792732520683	6.236371912813085e-05	down	Transcriptional Activator	FUBP1	25	24	OFF
0.0027951075277449877	9.488289340124539e-05	down	Transcriptional Activator	WHSC1	48	24	OFF
0.02680895648760428	0.0022373770207017125	down	Transcriptional Activator	ZXDC	42	24	OFF
0.002410525361400511	7.729982039108041e-05	down	Transcriptional Activator	ZNF85	23	24	OFF
0.04625361122048514	0.005095158300284221	down	Transcriptional Activator	ZNF189	15	24	OFF
0.005401491908277711	0.00023006004046799	down	Transcriptional Activator	ZNF239	27	24	OFF
0.0005733082736045652	1.0570345680313488e-05	down	Transcriptional Activator	ZNF33B	11	24	OFF
0.04747711376777308	0.005255416457589264	down	Transcriptional Repressor	CC2D1A	6	24	ON
0.02680895648760428	0.0022373770207017125	down	Transcriptional Repressor	ZNF91	42	24	ON
0.0007253562199091634	1.4793257134870902e-05	down	Transcriptional Repressor	ZC3H3	21	24	ON
0.006985453255904563	0.00035334977559050315	down	Transcriptional Repressor	DRAP1	43	24	ON
0.02866695411512887	0.0024616732367747857	down	Transcriptional Repressor	MNT	26	24	ON
0.0027951075277449877	9.456178808129104e-05	down	Transcriptional Repressor	ZNF281	21	24	ON
0.04319150948314933	0.004578195691894267	down	Transcriptional Repressor	ZNF277	49	24	ON
0.008376684137768995	0.0004462020129738751	down	Transcriptional Repressor	CGGBP1	33	24	ON
0.029981503505276657	0.002638919401511001	down	Transcriptional Repressor	STAT3	14	24	ON
0.015169987720121481	0.0010014268024016862	down	Transcriptional Repressor	GON4L	15	24	ON
0.0020936792732520683	6.234849223232182e-05	down	Transcriptional Repressor	HSF2	42	24	ON
0.044934199755343456	0.0048834968203177506	down	Transcriptional Repressor	E4F1	8	24	ON
5.198927936790864e-05	5.348090801061454e-07	down	Transcriptional Repressor	CITED2	28	24	ON
0.04747711376777308	0.005255416457589264	down	Transcriptional Repressor	ZNF592	6	24	ON
0.0007972446268180463	1.6794231371318025e-05	down	Transcriptional Repressor	BRD8	15	24	ON
0.020903540738870997	0.001594462857598395	down	Transcriptional Repressor	PRDM4	9	24	ON
0.0014363236807981641	3.7194481469749855e-05	down	Transcriptional Repressor	NR3C1	10	24	ON
