# Supplementary material for: The transcriptomic response of cells to a drug combination is more than the sum of the responses to the monotherapies
Source: eLife. 2020 Sep 18;9:e52707. doi: 10.7554/eLife.52707 (PMC7546737; doi:10.7554/eLife.52707)
Supplement: Source data 9. [file elife-52707-data9.zip › Supplementary Item 14 Transcription Factor Activity/MCF7_aracne_M_Fishers_shadowed_TFs.csv]

Fisher_FDR	Fisher_p_value	direction	regulation_type	regulator	regulome_size	time	TF_state
7.36380086652537e-11	3.739886677708202e-13	up	Transcriptional Activator	CEBPG	33.0	12.0	ON
0.02618146741848916	0.006498413003441356	down	Transcriptional Repressor	CEBPG	13.0	12.0	ON
0.012211848451610215	0.002119176196832006	up	Transcriptional Activator	TSC22D1	27.0	24.0	ON
0.03400740548263017	0.009464021984010662	down	Transcriptional Repressor	TSC22D1	13.0	24.0	ON
0.004504275445318685	0.0005297754511324761	up	Transcriptional Repressor	E2F8	4.0	24.0	OFF
5.3196490141550144e-08	9.158649665690124e-10	down	Transcriptional Activator	E2F8	18.0	24.0	OFF
0.0003656539345389102	2.5705943748072595e-05	up	Transcriptional Activator	DDIT3	17.0	3.0	ON
0.0010048462033242962	8.505871735456743e-05	up	Transcriptional Activator	KLF10	26.0	3.0	ON
5.145383157805893e-05	2.3622992977014146e-06	up	Transcriptional Activator	MYC	27.0	3.0	ON
0.00024175736867131323	1.3874167499071067e-05	up	Transcriptional Activator	ATF3	14.0	3.0	ON
0.03400740548263017	0.00944800416367751	up	Transcriptional Activator	TBL1X	63.0	6.0	ON
0.00025897337115584886	1.523372771504993e-05	up	Transcriptional Activator	ZFAND1	60.0	6.0	ON
5.7743786119478525e-06	1.9883082738414413e-07	up	Transcriptional Activator	ZFAND5	64.0	6.0	ON
0.004199312518554776	0.00046666353500319753	up	Transcriptional Activator	ATF2	103.0	6.0	ON
7.36380086652537e-11	4.2259976278481317e-13	up	Transcriptional Activator	CEBPG	33.0	6.0	ON
9.23903578825662e-06	3.5789665176890773e-07	up	Transcriptional Activator	ZNF165	35.0	6.0	ON
0.0003652160744430599	2.515117872778605e-05	up	Transcriptional Activator	TSC22D1	27.0	6.0	ON
1.1934806099058152e-07	3.2533904717662104e-09	up	Transcriptional Activator	NFIL3	19.0	6.0	ON
0.0042854072047258645	0.0004890967713212618	up	Transcriptional Activator	ZNF217	75.0	6.0	ON
4.205898844176412e-06	1.2672005125926062e-07	up	Transcriptional Activator	TSC22D3	19.0	6.0	ON
6.891854572371553e-08	1.2854248126374493e-09	up	Transcriptional Activator	DDIT3	17.0	6.0	ON
0.002985200597824506	0.0002998049380885444	up	Transcriptional Activator	MORC3	25.0	6.0	ON
0.010198119653739427	0.0015655649970589935	up	Transcriptional Activator	SP100	18.0	6.0	ON
7.36380086652537e-11	3.180901413383894e-13	up	Transcriptional Activator	HBP1	17.0	6.0	ON
0.0003652160744430599	2.515117872778605e-05	up	Transcriptional Activator	CITED2	27.0	6.0	ON
2.059189190498058e-06	5.908720776178072e-08	up	Transcriptional Activator	MAFF	17.0	6.0	ON
0.00029909270470742	1.9739260281981805e-05	up	Transcriptional Activator	KLF10	26.0	6.0	ON
0.003783607136528657	0.00040713132746004186	up	Transcriptional Activator	MYC	27.0	6.0	ON
7.422655973863484e-08	1.498387787816418e-09	up	Transcriptional Activator	LZTFL1	38.0	6.0	ON
1.6788294501284124e-05	7.225951722216985e-07	up	Transcriptional Activator	ATF3	14.0	6.0	ON
0.00029909270470742	1.926633294634938e-05	up	Transcriptional Activator	ETV5	13.0	6.0	ON
0.048355512558668066	0.01581787211388281	up	Transcriptional Activator	MXD3	15.0	6.0	ON
0.035927546621710216	0.010206103631418394	up	Transcriptional Repressor	NOTCH1	12.0	6.0	OFF
0.020797695977331315	0.004484180390579596	up	Transcriptional Repressor	ZDHHC6	8.0	6.0	OFF
0.0013128076147203435	0.00011866123346826636	up	Transcriptional Repressor	TEAD4	8.0	6.0	OFF
0.020797695977331315	0.004484180390579596	up	Transcriptional Repressor	ELK3	8.0	6.0	OFF
0.03904867760405378	0.011603642258168656	down	Transcriptional Activator	HCFC1	77.0	6.0	OFF
0.013684433269573349	0.002513066654957516	down	Transcriptional Activator	ATF5	35.0	6.0	OFF
0.007560445647837981	0.000995275817248079	down	Transcriptional Activator	CLOCK	22.0	6.0	OFF
0.0020856520640578392	0.00019749359573574952	down	Transcriptional Repressor	MEIS1	10.0	6.0	ON
0.03825601637400077	0.011206265145273156	up	Transcriptional Activator	TBL1X	63.0	9.0	ON
4.512205212295221e-05	2.006863150375206e-06	up	Transcriptional Activator	ZFAND1	60.0	9.0	ON
0.0004202705626793925	3.193700297498027e-05	up	Transcriptional Activator	ZFAND5	64.0	9.0	ON
7.216239581358113e-06	2.588321227172924e-07	up	Transcriptional Activator	ATF4	32.0	9.0	ON
1.163273973960913e-05	4.673123568279133e-07	up	Transcriptional Activator	ZNF165	35.0	9.0	ON
0.0042854072047258645	0.0004918688326801564	up	Transcriptional Activator	TSC22D1	27.0	9.0	ON
5.374597644563573e-06	1.6964296726025624e-07	up	Transcriptional Activator	NFIL3	19.0	9.0	ON
0.01952770337249884	0.003894333958073657	up	Transcriptional Activator	ZNF217	75.0	9.0	ON
1.0046518697203682e-08	1.0089760528038131e-10	up	Transcriptional Activator	TSC22D3	19.0	9.0	ON
7.422655973863484e-08	1.8104038960642648e-09	up	Transcriptional Activator	DDIT3	17.0	9.0	ON
0.02145943246017473	0.004741395407269596	up	Transcriptional Activator	MORC3	25.0	9.0	ON
0.004767575061890534	0.000567731320139045	up	Transcriptional Activator	CREB3L2	28.0	9.0	ON
0.011262735304358892	0.0018092733607927177	up	Transcriptional Activator	SP100	18.0	9.0	ON
7.422655973863484e-08	1.8104038960642648e-09	up	Transcriptional Activator	HBP1	17.0	9.0	ON
7.422655973863484e-08	1.8104038960642648e-09	up	Transcriptional Activator	MAFF	17.0	9.0	ON
0.0004202705626793925	3.195744594262238e-05	up	Transcriptional Activator	MYC	27.0	9.0	ON
0.001788726458144385	0.0001668109322516285	up	Transcriptional Activator	LZTFL1	38.0	9.0	ON
2.2561880826345463e-08	3.319656296047428e-10	up	Transcriptional Activator	ATF3	14.0	9.0	ON
0.0009133480881881699	7.469274178870258e-05	up	Transcriptional Activator	KLF6	17.0	9.0	ON
0.005413220825849451	0.0006679153386270482	up	Transcriptional Activator	ZFP36L1	13.0	9.0	ON
0.00872520546330782	0.0012017499633824255	up	Transcriptional Activator	FOXN3	34.0	9.0	ON
0.02171001299334353	0.004858366087806414	up	Transcriptional Repressor	NKRF	8.0	9.0	OFF
0.020207042966049023	0.004214366492840637	up	Transcriptional Repressor	TFAM	24.0	9.0	OFF
0.02171001299334353	0.0049524993772476645	up	Transcriptional Repressor	ZDHHC6	8.0	9.0	OFF
0.02171001299334353	0.0049524993772476645	up	Transcriptional Repressor	TEAD4	8.0	9.0	OFF
0.009351981093307293	0.0013551651225595929	down	Transcriptional Activator	DNMT3B	99.0	9.0	OFF
0.0025072212695432037	0.00024100979205078144	down	Transcriptional Repressor	NFE2L1	11.0	9.0	ON
5.636869459530988e-06	1.860086048338776e-07	up	Transcriptional Activator	ZFAND1	60.0	12.0	ON
0.033873474205287316	0.009185203191964569	up	Transcriptional Activator	SREBF2	35.0	12.0	ON
0.00029909270470742	1.9460890932318633e-05	up	Transcriptional Activator	ZCCHC8	49.0	12.0	ON
9.23903578825662e-06	3.4761154718262324e-07	up	Transcriptional Activator	ZFAND5	64.0	12.0	ON
0.040323286411354235	0.012149053294669138	up	Transcriptional Activator	LITAF	58.0	12.0	ON
1.6428081222949874e-05	6.83521313436939e-07	up	Transcriptional Activator	ATF4	32.0	12.0	ON
2.2561880826345463e-08	3.560698552220949e-10	up	Transcriptional Activator	ZNF165	35.0	12.0	ON
1.6602328384375102e-08	1.9055757112625654e-10	up	Transcriptional Activator	NFIL3	19.0	12.0	ON
7.321000709141898e-11	1.0503587817994116e-13	up	Transcriptional Activator	TSC22D3	19.0	12.0	ON
6.396007801932887e-09	5.505889069095741e-11	up	Transcriptional Activator	DDIT3	17.0	12.0	ON
0.0004786329450228041	3.708203591281409e-05	up	Transcriptional Activator	HBP1	17.0	12.0	ON
8.504423986412281e-08	2.196264444123688e-09	up	Transcriptional Activator	MAFF	17.0	12.0	ON
0.0003907812375767037	2.8033087344096393e-05	up	Transcriptional Activator	KLF10	26.0	12.0	ON
5.3339016130207974e-05	2.6784297913303863e-06	up	Transcriptional Activator	LZTFL1	38.0	12.0	ON
2.2447688237388653e-08	2.8985537178837573e-10	up	Transcriptional Activator	ATF3	14.0	12.0	ON
0.016483919635628324	0.003169074937122232	up	Transcriptional Activator	ZFP36L1	13.0	12.0	ON
5.3339016130207974e-05	2.669541569869885e-06	up	Transcriptional Activator	CEBPB	18.0	12.0	ON
0.031734983925915256	0.008286609863008	up	Transcriptional Activator	FOXN3	34.0	12.0	ON
0.016483919635628324	0.003169074937122232	up	Transcriptional Activator	ETV5	13.0	12.0	ON
0.02171001299334353	0.004864809446929192	up	Transcriptional Activator	MXD3	15.0	12.0	ON
9.893048421158026e-05	5.251689979667819e-06	up	Transcriptional Repressor	PURA	12.0	12.0	OFF
0.004948610337717989	0.0005963891942156543	up	Transcriptional Repressor	ATAD2	98.0	12.0	OFF
0.04527588775439794	0.014183176091431169	up	Transcriptional Repressor	ZDHHC6	8.0	12.0	OFF
0.02838227688229137	0.0071668303174796	up	Transcriptional Repressor	CGGBP1	33.0	12.0	OFF
0.0167249692366586	0.0032394129798406198	up	Transcriptional Repressor	E2F8	4.0	12.0	OFF
0.030718194507355405	0.007844818683370534	up	Transcriptional Repressor	PBX3	6.0	12.0	OFF
0.005437974052297543	0.0006787715101146144	up	Transcriptional Repressor	TEAD4	8.0	12.0	OFF
0.03853397820862655	0.011388808480598377	down	Transcriptional Activator	ELK1	49.0	12.0	OFF
0.04596618027651561	0.014678020330086963	down	Transcriptional Activator	HMGB1	98.0	12.0	OFF
0.02538144854457186	0.006154181928310824	down	Transcriptional Activator	HCFC1	77.0	12.0	OFF
0.013143758988805059	0.0023572021142046376	down	Transcriptional Activator	MEIS2	28.0	12.0	OFF
0.008489351234471317	0.0011570851754300936	down	Transcriptional Activator	ZNF473	22.0	12.0	OFF
0.034877628538568024	0.009807769287746529	down	Transcriptional Activator	ZNF227	16.0	12.0	OFF
0.04706564187697728	0.015193356416527812	down	Transcriptional Activator	DNMT3B	99.0	12.0	OFF
0.008999636672624083	0.001269225072241072	down	Transcriptional Activator	ZNF652	23.0	12.0	OFF
0.04596618027651561	0.014772488352854373	down	Transcriptional Repressor	PATZ1	149.0	12.0	ON
5.3339016130207974e-05	2.639827073807379e-06	down	Transcriptional Repressor	NFE2L1	11.0	12.0	ON
0.013143758988805059	0.002345086162557285	up	Transcriptional Activator	LITAF	58.0	24.0	ON
0.011921419202490294	0.002035364254083709	up	Transcriptional Activator	CREBL2	27.0	24.0	ON
0.00039810060441902126	2.9129312518464973e-05	up	Transcriptional Activator	TSC22D3	19.0	24.0	ON
0.0002942477448910483	1.815301726013641e-05	up	Transcriptional Activator	HBP1	17.0	24.0	ON
0.0002942477448910483	1.815301726013641e-05	up	Transcriptional Activator	MAFF	17.0	24.0	ON
0.00014341445353263492	7.818865472367469e-06	up	Transcriptional Activator	ATF3	14.0	24.0	ON
0.003532137675978143	0.0003598016857883044	up	Transcriptional Activator	MXD3	15.0	24.0	ON
0.022577169419411628	0.005239971075426151	up	Transcriptional Repressor	ZNF174	37.0	24.0	OFF
0.017771344331211955	0.0034930762889182755	up	Transcriptional Repressor	CGGBP1	33.0	24.0	OFF
0.034877628538568024	0.009807769287746529	up	Transcriptional Repressor	ZFR	16.0	24.0	OFF
0.020207042966049023	0.0041672679348875395	up	Transcriptional Repressor	ZMYND11	68.0	24.0	OFF
0.013324700777590659	0.0024087694375558447	up	Transcriptional Repressor	TEAD4	8.0	24.0	OFF
0.03704569015209904	0.010683190416889391	down	Transcriptional Activator	ZBTB24	204.0	24.0	OFF
0.023361308477761692	0.005563812349079542	down	Transcriptional Activator	TCF7L2	61.0	24.0	OFF
0.011921419202490294	0.002003332299915325	down	Transcriptional Activator	TCF3	46.0	24.0	OFF
0.022577169419411628	0.005247719704722163	down	Transcriptional Activator	NOTCH2	60.0	24.0	OFF
0.04527588775439794	0.014290811055907527	down	Transcriptional Activator	YBX1	44.0	24.0	OFF
0.020207042966049023	0.00406333378543707	down	Transcriptional Activator	MEIS2	28.0	24.0	OFF
0.03621374946510171	0.010383984970503257	down	Transcriptional Activator	TFAM	73.0	24.0	OFF
0.02618146741848916	0.006475398933556212	down	Transcriptional Activator	ZDHHC6	33.0	24.0	OFF
6.697310154168656e-05	3.4591558902449295e-06	down	Transcriptional Activator	THAP11	54.0	24.0	OFF
0.049017460622416666	0.01610473239961753	down	Transcriptional Activator	AATF	46.0	24.0	OFF
0.015577107109591174	0.00292769158013837	down	Transcriptional Activator	NFATC1	25.0	24.0	OFF
0.00014792148327208492	8.276811833014791e-06	down	Transcriptional Activator	LHX2	41.0	24.0	OFF
0.0006659678953759	5.25512686451571e-05	down	Transcriptional Repressor	ZNF12	35.0	24.0	ON
0.020797695977331315	0.004494365039239864	down	Transcriptional Repressor	ATF4	29.0	24.0	ON
0.0010779914183795519	9.311241105832812e-05	down	Transcriptional Repressor	ZNF165	21.0	24.0	ON
0.007195347792933961	0.000929097993348718	down	Transcriptional Repressor	ZNF394	17.0	24.0	ON
0.008999636672624083	0.0012911960792860956	down	Transcriptional Repressor	FOSL1	5.0	24.0	ON
0.020797695977331315	0.004505670147169338	down	Transcriptional Repressor	SP2	9.0	24.0	ON
0.020797695977331315	0.004505670147169338	down	Transcriptional Repressor	ZNF408	9.0	24.0	ON
9.942276139165714e-11	7.13219235234269e-13	up	Transcriptional Activator	CEBPG	33.0	9.0	ON
