# Supplementary material for: The transcriptomic response of cells to a drug combination is more than the sum of the responses to the monotherapies
Source: eLife. 2020 Sep 18;9:e52707. doi: 10.7554/eLife.52707 (PMC7546737; doi:10.7554/eLife.52707)
Supplement: Source data 9. [file elife-52707-data9.zip › Supplementary Item 14 Transcription Factor Activity/MCF7_aracne_M_regulators_fishers_mins_3_2unique.csv]

Fisher_FDR	Fisher_p_value	direction	regulation_type	regulator	regulome_size	time	TF_state
0.020207042966049023	0.004232752185140828	up	Transcriptional Activator	ARNT	29	3	ON
0.03904867760405378	0.011709000888446544	up	Transcriptional Activator	ZCCHC8	49	3	ON
0.009474679637386756	0.0013865384835200132	up	Transcriptional Activator	ZFAND5	64	3	ON
0.02236916315229211	0.0051349585428504116	up	Transcriptional Activator	ATF4	32	3	ON
0.0010779914183795519	9.589019790463734e-05	up	Transcriptional Activator	SOX4	26	3	ON
0.02538144854457186	0.006120144095643072	up	Transcriptional Activator	ZNF165	35	3	ON
0.01856895006427273	0.0036764922652362093	up	Transcriptional Activator	TSC22D1	27	3	ON
0.011262735304358892	0.0018254657753503747	up	Transcriptional Activator	NFIL3	19	3	ON
0.011262735304358892	0.001825952782485732	up	Transcriptional Activator	TSC22D3	19	3	ON
0.0003656539345389102	2.5705943748072595e-05	up	Transcriptional Activator	DDIT3	17	3	ON
0.016483919635628324	0.003157869378691162	up	Transcriptional Activator	MORC3	25	3	ON
0.009682736737086408	0.0014582719987410956	up	Transcriptional Activator	HBP1	17	3	ON
0.009682736737086408	0.0014582719987410956	up	Transcriptional Activator	MAFF	17	3	ON
0.0010048462033242962	8.505871735456743e-05	up	Transcriptional Activator	KLF10	26	3	ON
5.145383157805893e-05	2.3622992977014146e-06	up	Transcriptional Activator	MYC	27	3	ON
0.011921419202490294	0.002023005326039517	up	Transcriptional Activator	JUN	20	3	ON
0.00024175736867131323	1.3874167499071064e-05	up	Transcriptional Activator	ATF3	14	3	ON
0.009682736737086408	0.001458661918786331	up	Transcriptional Activator	KLF6	17	3	ON
0.006611768578131401	0.0008442573937642678	up	Transcriptional Activator	ZFP36L1	13	3	ON
0.01056284580317691	0.0016367106839929788	up	Transcriptional Activator	CEBPB	18	3	ON
0.001788726458144385	0.0001650548705112619	up	Transcriptional Activator	ZNF266	6	3	ON
0.03904867760405378	0.011709000888446544	up	Transcriptional Repressor	CREM	49	3	OFF
0.030886995670810106	0.007932241355918234	up	Transcriptional Repressor	DNMT3B	40	3	OFF
0.03400740548263017	0.00944800416367751	up	Transcriptional Activator	TBL1X	63	6	ON
0.007560445647837981	0.000997935437017352	up	Transcriptional Activator	HIF1A	34	6	ON
0.00025897337115584886	1.523372771504993e-05	up	Transcriptional Activator	ZFAND1	60	6	ON
0.04212729098342679	0.012873906713730137	up	Transcriptional Activator	ZNF292	69	6	ON
5.7743786119478525e-06	1.9883082738414413e-07	up	Transcriptional Activator	ZFAND5	64	6	ON
0.004199312518554776	0.00046666353500319764	up	Transcriptional Activator	ATF2	103	6	ON
7.36380086652537e-11	4.2259976278481317e-13	up	Transcriptional Activator	CEBPG	33	6	ON
0.006260799421584801	0.0007904596113335186	up	Transcriptional Activator	ATF4	32	6	ON
0.021124179128593608	0.004606707643538347	up	Transcriptional Activator	SOX4	26	6	ON
0.03233318512518727	0.008579735927689167	up	Transcriptional Activator	EGR3	11	6	ON
9.23903578825662e-06	3.5789665176890773e-07	up	Transcriptional Activator	ZNF165	35	6	ON
0.00036521607444305987	2.515117872778605e-05	up	Transcriptional Activator	TSC22D1	27	6	ON
1.1934806099058152e-07	3.2533904717662104e-09	up	Transcriptional Activator	NFIL3	19	6	ON
0.004285407204725864	0.0004890967713212618	up	Transcriptional Activator	ZNF217	75	6	ON
0.03345462804895545	0.009023629947207495	up	Transcriptional Activator	ZBTB10	33	6	ON
0.03345462804895545	0.009023629947207495	up	Transcriptional Activator	FOXJ3	33	6	ON
4.205898844176412e-06	1.2672005125926062e-07	up	Transcriptional Activator	TSC22D3	19	6	ON
6.891854572371554e-08	1.2854248126374493e-09	up	Transcriptional Activator	DDIT3	17	6	ON
0.002985200597824506	0.0002998049380885444	up	Transcriptional Activator	MORC3	25	6	ON
0.004199312518554776	0.0004699374124064168	up	Transcriptional Activator	CREB3L2	28	6	ON
0.010198119653739427	0.0015655649970589935	up	Transcriptional Activator	SP100	18	6	ON
0.010198119653739427	0.001564957965438124	up	Transcriptional Activator	ZNF140	18	6	ON
7.36380086652537e-11	3.180901413383894e-13	up	Transcriptional Activator	HBP1	17	6	ON
0.00036521607444305987	2.515117872778605e-05	up	Transcriptional Activator	CITED2	27	6	ON
2.059189190498058e-06	5.9087207761780724e-08	up	Transcriptional Activator	MAFF	17	6	ON
0.002554680232528284	0.000249237095856418	up	Transcriptional Activator	LMO4	10	6	ON
0.00029909270470742	1.9739260281981805e-05	up	Transcriptional Activator	KLF10	26	6	ON
0.03233318512518727	0.008579735927689167	up	Transcriptional Activator	FOSL1	11	6	ON
0.0037836071365286565	0.00040713132746004186	up	Transcriptional Activator	MYC	27	6	ON
0.035927546621710216	0.010206103631418394	up	Transcriptional Activator	ETS2	12	6	ON
7.422655973863484e-08	1.498387787816418e-09	up	Transcriptional Activator	LZTFL1	38	6	ON
1.6788294501284124e-05	7.225951722216985e-07	up	Transcriptional Activator	ATF3	14	6	ON
0.0009389696850403092	7.813521051985357e-05	up	Transcriptional Activator	CEBPB	18	6	ON
0.03233318512518727	0.008581978835236221	up	Transcriptional Activator	ZSCAN12	11	6	ON
0.00029909270470742	1.926633294634938e-05	up	Transcriptional Activator	ETV5	13	6	ON
0.04835551255866807	0.01581787211388281	up	Transcriptional Activator	MXD3	15	6	ON
0.01341769896856847	0.002444831806324528	up	Transcriptional Activator	KLF11	6	6	ON
0.035927546621710216	0.010206103631418394	up	Transcriptional Repressor	NOTCH1	12	6	OFF
0.020797695977331315	0.004484180390579596	up	Transcriptional Repressor	ZDHHC6	8	6	OFF
0.0013128076147203435	0.00011866123346826636	up	Transcriptional Repressor	TEAD4	8	6	OFF
0.04835551255866807	0.01581787211388281	up	Transcriptional Repressor	AHR	15	6	OFF
0.020797695977331315	0.004484180390579596	up	Transcriptional Repressor	ELK3	8	6	OFF
0.03904867760405378	0.011603642258168656	down	Transcriptional Activator	HCFC1	77	6	OFF
0.013684433269573349	0.002513066654957516	down	Transcriptional Activator	ATF5	35	6	OFF
0.008999636672624083	0.0012869776710585932	down	Transcriptional Activator	IRF6	25	6	OFF
0.007560445647837981	0.000995275817248079	down	Transcriptional Activator	CLOCK	22	6	OFF
0.020207042966049023	0.004119168904697881	down	Transcriptional Repressor	ZC3H7A	45	6	ON
0.012675829215299512	0.0022369110379940322	down	Transcriptional Repressor	XBP1	33	6	ON
0.0020856520640578392	0.0001974935957357495	down	Transcriptional Repressor	MEIS1	10	6	ON
0.03825601637400077	0.011206265145273156	up	Transcriptional Activator	TBL1X	63	9	ON
0.03825601637400077	0.011236139888160405	up	Transcriptional Activator	HIF1A	34	9	ON
4.512205212295221e-05	2.006863150375206e-06	up	Transcriptional Activator	ZFAND1	60	9	ON
0.021188318258848333	0.004651094251942317	up	Transcriptional Activator	ZCCHC8	49	9	ON
0.0004202705626793925	3.193700297498027e-05	up	Transcriptional Activator	ZFAND5	64	9	ON
0.04596618027651561	0.014739621599071091	up	Transcriptional Activator	ZCCHC14	69	9	ON
7.216239581358113e-06	2.588321227172924e-07	up	Transcriptional Activator	ATF4	32	9	ON
0.020207042966049023	0.004214366492840637	up	Transcriptional Activator	BCL3	24	9	ON
0.003728091990774861	0.0003935045987096585	up	Transcriptional Activator	EGR3	11	9	ON
1.163273973960913e-05	4.673123568279133e-07	up	Transcriptional Activator	ZNF165	35	9	ON
0.004285407204725864	0.0004918688326801564	up	Transcriptional Activator	TSC22D1	27	9	ON
5.374597644563573e-06	1.6964296726025624e-07	up	Transcriptional Activator	NFIL3	19	9	ON
0.01952770337249884	0.003894333958073657	up	Transcriptional Activator	ZNF217	75	9	ON
1.0046518697203682e-08	1.0089760528038131e-10	up	Transcriptional Activator	TSC22D3	19	9	ON
7.422655973863484e-08	1.8104038960642648e-09	up	Transcriptional Activator	DDIT3	17	9	ON
0.021459432460174732	0.004741395407269596	up	Transcriptional Activator	MORC3	25	9	ON
0.004767575061890534	0.000567731320139045	up	Transcriptional Activator	CREB3L2	28	9	ON
0.011262735304358892	0.0018092733607927177	up	Transcriptional Activator	SP100	18	9	ON
0.011262735304358892	0.0018085737140153073	up	Transcriptional Activator	ZNF140	18	9	ON
7.422655973863484e-08	1.8104038960642648e-09	up	Transcriptional Activator	HBP1	17	9	ON
7.422655973863484e-08	1.8104038960642648e-09	up	Transcriptional Activator	MAFF	17	9	ON
0.0029214048991422197	0.0002892065108189572	up	Transcriptional Activator	LMO4	10	9	ON
0.022577169419411628	0.005304540839755011	up	Transcriptional Activator	KLF10	26	9	ON
0.03400740548263017	0.009463007280850913	up	Transcriptional Activator	FOSL1	11	9	ON
0.0004202705626793925	3.195744594262238e-05	up	Transcriptional Activator	MYC	27	9	ON
0.03825601637400077	0.011251769521764932	up	Transcriptional Activator	ETS2	12	9	ON
0.001788726458144385	0.0001668109322516285	up	Transcriptional Activator	LZTFL1	38	9	ON
2.2561880826345463e-08	3.319656296047428e-10	up	Transcriptional Activator	ATF3	14	9	ON
0.0009133480881881699	7.469274178870258e-05	up	Transcriptional Activator	KLF6	17	9	ON
0.005413220825849451	0.0006679153386270483	up	Transcriptional Activator	ZFP36L1	13	9	ON
0.011262735304358892	0.0018184982514662664	up	Transcriptional Activator	EGR1	5	9	ON
0.0010779914183795519	9.490554507946873e-05	up	Transcriptional Activator	CEBPB	18	9	ON
0.00872520546330782	0.0012017499633824255	up	Transcriptional Activator	FOXN3	34	9	ON
0.03400740548263017	0.009465475844519731	up	Transcriptional Activator	ZSCAN12	11	9	ON
0.005413220825849451	0.0006679153386270483	up	Transcriptional Activator	ETV5	13	9	ON
0.014490150999542772	0.002702610659886027	up	Transcriptional Activator	KLF11	6	9	ON
0.03621374946510171	0.010391319789125313	up	Transcriptional Repressor	ZFYVE16	95	9	OFF
0.02171001299334353	0.004858366087806414	up	Transcriptional Repressor	NKRF	8	9	OFF
0.020207042966049023	0.004214366492840637	up	Transcriptional Repressor	TFAM	24	9	OFF
0.02171001299334353	0.004952499377247664	up	Transcriptional Repressor	ZDHHC6	8	9	OFF
0.02488195387015338	0.005961673308917668	up	Transcriptional Repressor	PRDM10	117	9	OFF
0.00819114900184349	0.0011015571805675377	up	Transcriptional Repressor	E2F8	4	9	OFF
0.02171001299334353	0.004952499377247664	up	Transcriptional Repressor	TEAD4	8	9	OFF
0.02171001299334353	0.004952499377247664	up	Transcriptional Repressor	ELK3	8	9	OFF
0.009351981093307293	0.0013551651225595929	down	Transcriptional Activator	DNMT3B	99	9	OFF
0.008999636672624083	0.0012869776710585932	down	Transcriptional Activator	IRF6	25	9	OFF
0.020207042966049023	0.004119168904697881	down	Transcriptional Repressor	ZC3H7A	45	9	ON
0.0025072212695432037	0.00024100979205078144	down	Transcriptional Repressor	NFE2L1	11	9	ON
0.012675829215299512	0.0022369110379940322	down	Transcriptional Repressor	XBP1	33	9	ON
5.636869459530988e-06	1.860086048338776e-07	up	Transcriptional Activator	ZFAND1	60	12	ON
0.033873474205287316	0.009185203191964569	up	Transcriptional Activator	SREBF2	35	12	ON
0.00029909270470742	1.9460890932318633e-05	up	Transcriptional Activator	ZCCHC8	49	12	ON
9.23903578825662e-06	3.4761154718262324e-07	up	Transcriptional Activator	ZFAND5	64	12	ON
0.040323286411354235	0.012149053294669138	up	Transcriptional Activator	LITAF	58	12	ON
1.6428081222949874e-05	6.835213134369389e-07	up	Transcriptional Activator	ATF4	32	12	ON
0.011485257311203931	0.0018949850656936184	up	Transcriptional Activator	EGR3	11	12	ON
2.2561880826345463e-08	3.560698552220949e-10	up	Transcriptional Activator	ZNF165	35	12	ON
0.003728091990774861	0.00039556374301610793	up	Transcriptional Activator	TSC22D1	27	12	ON
1.6602328384375102e-08	1.9055757112625654e-10	up	Transcriptional Activator	NFIL3	19	12	ON
0.03345462804895545	0.008968903066501218	up	Transcriptional Activator	ZNF217	75	12	ON
7.321000709141898e-11	1.0503587817994116e-13	up	Transcriptional Activator	TSC22D3	19	12	ON
6.396007801932887e-09	5.505889069095741e-11	up	Transcriptional Activator	DDIT3	17	12	ON
0.014490150999542772	0.0026824836270104365	up	Transcriptional Activator	MORC3	25	12	ON
0.004199312518554776	0.0004601516922711286	up	Transcriptional Activator	CREB3L2	28	12	ON
0.031734983925915256	0.00827408061501079	up	Transcriptional Activator	SP100	18	12	ON
0.031734983925915256	0.00827100650385972	up	Transcriptional Activator	ZNF140	18	12	ON
0.0004786329450228041	3.708203591281409e-05	up	Transcriptional Activator	HBP1	17	12	ON
8.504423986412281e-08	2.196264444123688e-09	up	Transcriptional Activator	MAFF	17	12	ON
0.0007389112743707599	5.9367333378425474e-05	up	Transcriptional Activator	LMO4	10	12	ON
0.00039078123757670374	2.8033087344096393e-05	up	Transcriptional Activator	KLF10	26	12	ON
0.003728091990774861	0.0003958089057637585	up	Transcriptional Activator	MYC	27	12	ON
5.3339016130207974e-05	2.6784297913303863e-06	up	Transcriptional Activator	LZTFL1	38	12	ON
2.2447688237388653e-08	2.8985537178837573e-10	up	Transcriptional Activator	ATF3	14	12	ON
0.027954521337081116	0.007018710522222662	up	Transcriptional Activator	KLF6	17	12	ON
0.016483919635628324	0.003169074937122232	up	Transcriptional Activator	ZFP36L1	13	12	ON
0.022577169419411628	0.005312275157508618	up	Transcriptional Activator	EGR1	5	12	ON
5.3339016130207974e-05	2.669541569869885e-06	up	Transcriptional Activator	CEBPB	18	12	ON
0.031734983925915256	0.008286609863008	up	Transcriptional Activator	FOXN3	34	12	ON
0.016483919635628324	0.003169074937122232	up	Transcriptional Activator	ETV5	13	12	ON
0.02171001299334353	0.004864809446929192	up	Transcriptional Activator	MXD3	15	12	ON
0.030718194507355405	0.00784275242537557	up	Transcriptional Activator	KLF11	6	12	ON
0.011921419202490294	0.002030726648178726	up	Transcriptional Repressor	ZFYVE16	95	12	OFF
9.893048421158026e-05	5.251689979667819e-06	up	Transcriptional Repressor	PURA	12	12	OFF
0.004948610337717989	0.0005963891942156543	up	Transcriptional Repressor	ATAD2	98	12	OFF
0.04527588775439794	0.014183176091431169	up	Transcriptional Repressor	ZDHHC6	8	12	OFF
0.02838227688229137	0.0071668303174796	up	Transcriptional Repressor	CGGBP1	33	12	OFF
0.0167249692366586	0.0032394129798406198	up	Transcriptional Repressor	E2F8	4	12	OFF
0.030718194507355405	0.007844818683370534	up	Transcriptional Repressor	PBX3	6	12	OFF
0.005437974052297543	0.0006787715101146144	up	Transcriptional Repressor	TEAD4	8	12	OFF
0.04527588775439794	0.014183176091431169	up	Transcriptional Repressor	ELK3	8	12	OFF
0.03853397820862655	0.011388808480598377	down	Transcriptional Activator	ELK1	49	12	OFF
0.04596618027651561	0.014678020330086963	down	Transcriptional Activator	HMGB1	98	12	OFF
0.02538144854457186	0.006154181928310824	down	Transcriptional Activator	HCFC1	77	12	OFF
0.013143758988805059	0.0023572021142046376	down	Transcriptional Activator	MEIS2	28	12	OFF
0.008489351234471317	0.0011570851754300936	down	Transcriptional Activator	ZNF473	22	12	OFF
0.034877628538568024	0.009807769287746529	down	Transcriptional Activator	ZNF227	16	12	OFF
0.04706564187697728	0.015193356416527812	down	Transcriptional Activator	DNMT3B	99	12	OFF
0.008999636672624083	0.001269225072241072	down	Transcriptional Activator	ZNF652	23	12	OFF
0.04596618027651561	0.014772488352854373	down	Transcriptional Repressor	PATZ1	149	12	ON
5.3339016130207974e-05	2.639827073807379e-06	down	Transcriptional Repressor	NFE2L1	11	12	ON
0.013143758988805059	0.002345086162557285	up	Transcriptional Activator	LITAF	58	24	ON
0.011921419202490294	0.002035364254083709	up	Transcriptional Activator	CREBL2	27	24	ON
0.04425633968095489	0.01371502061848817	up	Transcriptional Activator	NFIL3	19	24	ON
0.00039810060441902126	2.9129312518464973e-05	up	Transcriptional Activator	TSC22D3	19	24	ON
0.004504275445318685	0.0005299147582727865	up	Transcriptional Activator	DDIT3	17	24	ON
0.0002942477448910483	1.8153017260136412e-05	up	Transcriptional Activator	HBP1	17	24	ON
0.0002942477448910483	1.8153017260136412e-05	up	Transcriptional Activator	MAFF	17	24	ON
0.012211848451610215	0.0021199909076683445	up	Transcriptional Activator	MYC	27	24	ON
0.00014341445353263492	7.818865472367469e-06	up	Transcriptional Activator	ATF3	14	24	ON
0.038119960093452684	0.011047678534974813	up	Transcriptional Activator	KLF6	17	24	ON
0.02618146741848916	0.006498413003441356	up	Transcriptional Activator	ZFP36L1	13	24	ON
0.02618146741848916	0.006498413003441356	up	Transcriptional Activator	ETV5	13	24	ON
0.003532137675978143	0.0003598016857883044	up	Transcriptional Activator	MXD3	15	24	ON
0.042927253947019205	0.013241548921964318	up	Transcriptional Repressor	ZFYVE16	95	24	OFF
0.04078444396677002	0.01234651029697055	up	Transcriptional Repressor	ZNF267	18	24	OFF
0.022577169419411628	0.005239971075426151	up	Transcriptional Repressor	ZNF174	37	24	OFF
0.017771344331211955	0.0034930762889182755	up	Transcriptional Repressor	CGGBP1	33	24	OFF
0.034877628538568024	0.009807769287746529	up	Transcriptional Repressor	ZFR	16	24	OFF
0.020207042966049023	0.00416726793488754	up	Transcriptional Repressor	ZMYND11	68	24	OFF
0.013324700777590659	0.0024087694375558443	up	Transcriptional Repressor	TEAD4	8	24	OFF
0.037045690152099034	0.010683190416889391	down	Transcriptional Activator	ZBTB24	204	24	OFF
0.02336130847776169	0.005563812349079542	down	Transcriptional Activator	TCF7L2	61	24	OFF
0.011921419202490294	0.0020033322999153252	down	Transcriptional Activator	TCF3	46	24	OFF
0.022577169419411628	0.005247719704722163	down	Transcriptional Activator	NOTCH2	60	24	OFF
0.04527588775439794	0.014290811055907527	down	Transcriptional Activator	YBX1	44	24	OFF
0.02639942957433006	0.006590388444667764	down	Transcriptional Activator	ATAD2	64	24	OFF
0.020207042966049023	0.00406333378543707	down	Transcriptional Activator	MEIS2	28	24	OFF
0.03621374946510171	0.010383984970503257	down	Transcriptional Activator	TFAM	73	24	OFF
0.04596618027651561	0.014747559852404137	down	Transcriptional Activator	CBFA2T3	81	24	OFF
0.02618146741848916	0.006475398933556212	down	Transcriptional Activator	ZDHHC6	33	24	OFF
6.697310154168656e-05	3.4591558902449295e-06	down	Transcriptional Activator	THAP11	54	24	OFF
0.049017460622416666	0.01610473239961753	down	Transcriptional Activator	AATF	46	24	OFF
0.011283578194897876	0.0018455206803706706	down	Transcriptional Activator	RNF4	45	24	OFF
0.015577107109591174	0.00292769158013837	down	Transcriptional Activator	NFATC1	25	24	OFF
0.04527588775439794	0.014226392090044487	down	Transcriptional Activator	ZCCHC2	16	24	OFF
0.00014792148327208492	8.276811833014793e-06	down	Transcriptional Activator	LHX2	41	24	OFF
0.04142304154261253	0.012599260842229348	down	Transcriptional Activator	ZXDC	42	24	OFF
0.0006659678953759	5.2551268645157103e-05	down	Transcriptional Repressor	ZNF12	35	24	ON
0.03400740548263017	0.009464021984010662	down	Transcriptional Repressor	CEBPG	13	24	ON
0.020797695977331315	0.004494365039239864	down	Transcriptional Repressor	ATF4	29	24	ON
0.0010779914183795519	9.311241105832812e-05	down	Transcriptional Repressor	ZNF165	21	24	ON
0.007195347792933961	0.000929097993348718	down	Transcriptional Repressor	ZNF394	17	24	ON
0.00819114900184349	0.0011046886745671278	down	Transcriptional Repressor	ZKSCAN1	18	24	ON
0.008999636672624083	0.0012911960792860954	down	Transcriptional Repressor	FOSL1	5	24	ON
0.020797695977331315	0.004505670147169338	down	Transcriptional Repressor	SP2	9	24	ON
0.020797695977331315	0.004505670147169338	down	Transcriptional Repressor	ZNF408	9	24	ON
0.02308060728312531	0.005463845339620769	down	Transcriptional Repressor	NR3C1	10	24	ON
