# Supplementary material for: The transcriptomic response of cells to a drug combination is more than the sum of the responses to the monotherapies
Source: eLife. 2020 Sep 18;9:e52707. doi: 10.7554/eLife.52707 (PMC7546737; doi:10.7554/eLife.52707)
Supplement: Source data 9. [file elife-52707-data9.zip › Supplementary Item 14 Transcription Factor Activity/MCF7_aracne_TM_regulators_fishers_mins_3_2discordant.csv]

Fisher_FDR	Fisher_p_value	direction	regulation_type	regulator	regulome_size	time	TF_state
0.021433123509902157	0.0030650378809172355	up	Transcriptional Activator	PRDM10	73.0	6.0	ON
0.034173853306606286	0.005536586948187556	up	Transcriptional Repressor	PRDM10	117.0	6.0	OFF
0.03765666660520477	0.006329832240750921	down	Transcriptional Activator	DNMT3B	99.0	9.0	OFF
0.029274978062304686	0.0045709750280280926	down	Transcriptional Repressor	DNMT3B	40.0	9.0	ON
0.008548190299759978	0.0009095698356149564	up	Transcriptional Activator	TAF2	89.0	12.0	ON
0.014592840030978162	0.0018262586107245407	up	Transcriptional Repressor	TAF2	92.0	12.0	OFF
0.02093776932065089	0.002972569965535147	up	Transcriptional Activator	PRDM10	73.0	12.0	ON
0.0044451767143559385	0.00039754679588248197	up	Transcriptional Repressor	PRDM10	117.0	12.0	OFF
0.03017179350950867	0.004747570999352873	up	Transcriptional Activator	TAF2	89.0	24.0	ON
0.032858920832537934	0.005251802134244182	up	Transcriptional Repressor	TAF2	92.0	24.0	OFF
7.555833874059736e-11	3.345262931254311e-13	up	Transcriptional Activator	CEBPG	33.0	24.0	ON
0.0473887951734477	0.008581176457765691	up	Transcriptional Repressor	CEBPG	13.0	24.0	OFF
0.01305405483183615	0.0015970796126906976	up	Transcriptional Activator	PRDM10	73.0	24.0	ON
0.02760855458458538	0.004257812801194174	up	Transcriptional Repressor	PRDM10	117.0	24.0	OFF
0.03979952712538687	0.006801631111451888	up	Transcriptional Activator	ZNF10	28.0	24.0	ON
0.04047796865800514	0.006983285915172375	up	Transcriptional Repressor	ZNF10	20.0	24.0	OFF
0.04047796865800514	0.0069826874823327185	down	Transcriptional Activator	HMGB1	98.0	24.0	OFF
0.028951953669589088	0.004507720059240923	down	Transcriptional Repressor	HMGB1	117.0	24.0	ON
