# Supplementary material for: The transcriptomic response of cells to a drug combination is more than the sum of the responses to the monotherapies
Source: eLife. 2020 Sep 18;9:e52707. doi: 10.7554/eLife.52707 (PMC7546737; doi:10.7554/eLife.52707)
Supplement: Source data 9. [file elife-52707-data9.zip › Supplementary Item 14 Transcription Factor Activity/MCF7_aracne_TW_regulators_fishers_mins_3_2discordant.csv]

Fisher_FDR	Fisher_p_value	direction	regulation_type	regulator	regulome_size	time	TF_state
0.00012415642782589187	1.4699164649437896e-06	up	Transcriptional Activator	CEBPG	33.0	3.0	ON
0.013156247646922026	0.0008208312298160126	up	Transcriptional Repressor	CEBPG	13.0	3.0	OFF
0.0010094432675542882	2.3702210092848583e-05	up	Transcriptional Activator	SOX4	26.0	3.0	ON
0.028471850978690826	0.002441099258739224	up	Transcriptional Repressor	SOX4	17.0	3.0	OFF
0.041160119756608174	0.004246898174269648	up	Transcriptional Activator	BCL3	24.0	6.0	ON
0.02451980744877921	0.0019772446366183158	up	Transcriptional Repressor	BCL3	13.0	6.0	OFF
0.018324206477018618	0.0013291262563146413	up	Transcriptional Activator	SOX4	26.0	9.0	ON
0.04289850212951979	0.004525963472938696	up	Transcriptional Repressor	SOX4	17.0	9.0	OFF
6.693668836780962e-06	4.5803986404914664e-08	up	Transcriptional Activator	ZFAND5	64.0	12.0	ON
0.04497020072216333	0.004928991467420518	up	Transcriptional Repressor	ZFAND5	75.0	12.0	OFF
0.004388511449549959	0.0001713480252004613	up	Transcriptional Activator	SOX4	26.0	12.0	ON
0.023144554203151868	0.0018228704303300887	up	Transcriptional Repressor	SOX4	17.0	12.0	OFF
0.0030948446915541787	0.0001079120196037756	up	Transcriptional Activator	SOX4	26.0	24.0	ON
0.037933605680932514	0.003817282203233515	up	Transcriptional Repressor	SOX4	17.0	24.0	OFF
0.00522766165408312	0.00021821926401007207	down	Transcriptional Activator	HEY1	116.0	24.0	OFF
0.03190236018526617	0.0029171658481897296	down	Transcriptional Repressor	HEY1	31.0	24.0	ON
