# Supplementary material for: The transcriptomic response of cells to a drug combination is more than the sum of the responses to the monotherapies
Source: eLife. 2020 Sep 18;9:e52707. doi: 10.7554/eLife.52707 (PMC7546737; doi:10.7554/eLife.52707)
Supplement: Source data 9. [file elife-52707-data9.zip › Supplementary Item 14 Transcription Factor Activity/MCF7_aracne_W_regulators_fishers_mins_3_2discordant.csv]

Fisher_FDR	Fisher_p_value	direction	regulation_type	regulator	regulome_size	time	TF_state
7.10546595795566e-06	6.388754511575309e-08	up	Transcriptional Activator	CEBPG	33.0	3.0	ON
0.009976884226191259	0.0006148606731491077	up	Transcriptional Repressor	CEBPG	13.0	3.0	OFF
0.01105426332580965	0.0007095538002225353	up	Transcriptional Activator	NFE2L2	34.0	3.0	ON
0.008698963109490115	0.0005063800230808029	up	Transcriptional Repressor	NFE2L2	32.0	3.0	OFF
0.0011286318660309275	3.47295519900912e-05	up	Transcriptional Activator	HMG20B	215.0	6.0	ON
0.04831462979027965	0.006296643481439953	up	Transcriptional Repressor	HMG20B	55.0	6.0	OFF
0.0041690036705454075	0.0001927191894487713	up	Transcriptional Activator	SOX4	26.0	6.0	ON
0.047918031772833915	0.006218268673389195	up	Transcriptional Repressor	SOX4	17.0	6.0	OFF
0.01296523710232181	0.0008845678334917414	up	Transcriptional Activator	SOX4	26.0	9.0	ON
0.03180983191171236	0.003363840540267657	up	Transcriptional Repressor	SOX4	17.0	9.0	OFF
0.018074794019963376	0.001460876842069149	down	Transcriptional Activator	DRAP1	73.0	9.0	OFF
0.018485550895971016	0.0015211585323752256	down	Transcriptional Repressor	DRAP1	43.0	9.0	ON
0.004344415094059288	0.00020566710275412943	up	Transcriptional Activator	ZNF217	75.0	12.0	ON
0.047874537597481566	0.006186812705945509	up	Transcriptional Repressor	ZNF217	62.0	12.0	OFF
0.013697628216626146	0.0009571517783955717	down	Transcriptional Activator	DRAP1	73.0	12.0	OFF
0.006157039886723226	0.00031769990078993896	down	Transcriptional Repressor	DRAP1	43.0	12.0	ON
0.00010662943479318172	1.6182969078887224e-06	down	Transcriptional Activator	ATF1	41.0	12.0	OFF
0.02398653717002588	0.0021975931794278366	down	Transcriptional Repressor	ATF1	51.0	12.0	ON
0.001773193738430648	6.305810417196842e-05	up	Transcriptional Activator	ZFAND5	64.0	24.0	ON
0.03180983191171236	0.003345029072519554	up	Transcriptional Repressor	ZFAND5	75.0	24.0	OFF
0.02398653717002588	0.0021872567183266927	down	Transcriptional Activator	DRAP1	73.0	24.0	OFF
0.018620445570821875	0.0015348515424570524	down	Transcriptional Repressor	DRAP1	43.0	24.0	ON
