# Supplementary material for: The transcriptomic response of cells to a drug combination is more than the sum of the responses to the monotherapies
Source: eLife. 2020 Sep 18;9:e52707. doi: 10.7554/eLife.52707 (PMC7546737; doi:10.7554/eLife.52707)
Supplement: Source data 9. [file elife-52707-data9.zip › Supplementary Item 14 Transcription Factor Activity/MCF7_aracne_TW_regulators_fishers_mins_3_2nonsensical.csv]

Fisher_FDR	Fisher_p_value	direction	regulation_type	regulator	regulome_size	time	TF_state
0.029102546377587264	0.00251520296626982	up	Transcriptional Activator	CEBPZ	40.0	3.0	ON
0.018445951372306296	0.0013463836772487088	down	Transcriptional Activator	CEBPZ	40.0	3.0	OFF
0.011683765859093316	0.0006850671783743162	up	Transcriptional Activator	NKRF	43.0	3.0	ON
0.02273965250367397	0.0017665716892026329	down	Transcriptional Activator	NKRF	43.0	3.0	OFF
4.8433943500614717e-08	9.098017026816128e-11	up	Transcriptional Activator	ZCCHC8	49.0	3.0	ON
0.030764111023931312	0.002748439479145832	down	Transcriptional Activator	ZCCHC8	49.0	3.0	OFF
2.1816743734604206e-08	2.34179457771144e-11	up	Transcriptional Activator	KLF10	26.0	3.0	ON
0.03641313030956704	0.0035027013560850217	down	Transcriptional Activator	KLF10	26.0	3.0	OFF
0.02657767563772138	0.0022006664915878013	up	Transcriptional Activator	MYC	27.0	3.0	ON
0.0061815215824249075	0.00029380882942593625	down	Transcriptional Activator	MYC	27.0	3.0	OFF
0.0061205999892393155	0.0002872200172346829	up	Transcriptional Activator	MAFG	27.0	3.0	ON
0.039784676816041115	0.0040302470141031855	down	Transcriptional Activator	MAFG	27.0	3.0	OFF
0.005924256875574966	0.00027343946936774296	up	Transcriptional Activator	ZNF580	201.0	6.0	ON
0.037144632232792935	0.0036465645159253694	down	Transcriptional Activator	ZNF580	201.0	6.0	OFF
0.00598367475610782	0.0002777876647810688	up	Transcriptional Activator	HMG20B	215.0	6.0	ON
0.04445687108701585	0.004793991902285768	down	Transcriptional Activator	HMG20B	215.0	6.0	OFF
0.011881327815673892	0.0007014335487584211	up	Transcriptional Activator	ZBTB24	204.0	6.0	ON
5.730554639390112e-08	1.2899812113511358e-10	down	Transcriptional Activator	ZBTB24	204.0	6.0	OFF
5.2558594807853634e-05	5.62626392489029e-07	up	Transcriptional Activator	RFXANK	190.0	6.0	ON
0.012005700333498095	0.0007152195019553407	down	Transcriptional Activator	RFXANK	190.0	6.0	OFF
0.00016212546226321176	2.088292550284225e-06	up	Transcriptional Activator	TAF10	273.0	6.0	ON
3.662765403197969e-05	3.3421776646351827e-07	down	Transcriptional Activator	TAF10	273.0	6.0	OFF
0.0319409426615582	0.002929186808938141	up	Transcriptional Activator	ZNF580	201.0	9.0	ON
0.0077965440645641395	0.00040588475741994986	down	Transcriptional Activator	ZNF580	201.0	9.0	OFF
0.006639334439755821	0.00032782437593320037	up	Transcriptional Activator	ZBTB24	204.0	9.0	ON
2.2797810779712303e-08	2.752989360222873e-11	down	Transcriptional Activator	ZBTB24	204.0	9.0	OFF
0.0005733082736045652	1.1000011153287644e-05	up	Transcriptional Activator	RFXANK	190.0	9.0	ON
0.00014363815860087248	1.7819256467881111e-06	down	Transcriptional Activator	RFXANK	190.0	9.0	OFF
0.0055969992171759	0.00024256416840840142	up	Transcriptional Activator	TAF10	273.0	9.0	ON
4.664411685778039e-05	4.6938263307842864e-07	down	Transcriptional Activator	TAF10	273.0	9.0	OFF
1.1224029075069014e-05	8.132263116244824e-08	up	Transcriptional Activator	ARNTL	64.0	9.0	ON
0.023144554203151868	0.0018208019342061614	down	Transcriptional Activator	ARNTL	64.0	9.0	OFF
0.014029031267475369	0.0008941083928687508	up	Transcriptional Activator	HEY1	116.0	9.0	ON
0.04406330023741912	0.00473507147641879	down	Transcriptional Activator	HEY1	116.0	9.0	OFF
0.030317898856520805	0.002701071359282144	up	Transcriptional Activator	ZBTB24	204.0	12.0	ON
2.0346469952115735e-09	5.459940950520792e-13	down	Transcriptional Activator	ZBTB24	204.0	12.0	OFF
0.0016273208321339367	4.4677626111328635e-05	up	Transcriptional Activator	RFXANK	190.0	12.0	ON
0.003301508760345892	0.00011738894693300166	down	Transcriptional Activator	RFXANK	190.0	12.0	OFF
0.00031450599056339154	4.895034872581968e-06	up	Transcriptional Activator	TAF10	273.0	12.0	ON
0.000946234764686482	2.2091084000462614e-05	down	Transcriptional Activator	TAF10	273.0	12.0	OFF
6.693668836780962e-06	4.5803986404914664e-08	up	Transcriptional Activator	ARNTL	64.0	12.0	ON
0.017477625486456826	0.0012428742127763473	down	Transcriptional Activator	ARNTL	64.0	12.0	OFF
0.0104588123324446	0.0005978067964070037	up	Transcriptional Activator	HEY1	116.0	12.0	ON
0.02407015425829768	0.0019329702442824968	down	Transcriptional Activator	HEY1	116.0	12.0	OFF
0.0055969992171759	0.00024225852087649127	up	Transcriptional Activator	TAF10	273.0	24.0	ON
0.018849555301774776	0.0013834303971650074	down	Transcriptional Activator	TAF10	273.0	24.0	OFF
0.037933605680932514	0.003814886489518926	up	Transcriptional Activator	ZC3H4	57.0	24.0	ON
0.004578261404927797	0.0001824424577034155	down	Transcriptional Activator	ZC3H4	57.0	24.0	OFF
4.605796054380637e-06	3.028096158119565e-08	up	Transcriptional Activator	ARNTL	64.0	24.0	ON
0.003477944316166771	0.00012692886810644863	down	Transcriptional Activator	ARNTL	64.0	24.0	OFF
0.0014597826886435716	3.7997831959862204e-05	up	Transcriptional Activator	IRF7	61.0	24.0	ON
0.0016218709476544574	4.349250937140483e-05	down	Transcriptional Activator	IRF7	61.0	24.0	OFF
0.0010311526323505981	2.448866442050931e-05	up	Transcriptional Repressor	ESR1	143.0	24.0	OFF
0.04406330023741912	0.004735637124670967	down	Transcriptional Repressor	ESR1	143.0	24.0	ON
0.003500128340157038	0.00012820810906519138	up	Transcriptional Repressor	CBFA2T3	62.0	24.0	OFF
0.03263255149884374	0.003030899843114937	down	Transcriptional Repressor	CBFA2T3	62.0	24.0	ON
