# Supplementary material for: The transcriptomic response of cells to a drug combination is more than the sum of the responses to the monotherapies
Source: eLife. 2020 Sep 18;9:e52707. doi: 10.7554/eLife.52707 (PMC7546737; doi:10.7554/eLife.52707)
Supplement: Source data 9. [file elife-52707-data9.zip › Supplementary Item 14 Transcription Factor Activity/MCF7_aracne_MW_regulators_fishers_mins_3_2discordant.csv]

Fisher_FDR	Fisher_p_value	direction	regulation_type	regulator	regulome_size	time	TF_state
0.01132087706871136	0.0007293486114143166	up	Transcriptional Activator	CEBPG	33.0	3.0	ON
0.011140183215409268	0.0007071291013446228	up	Transcriptional Repressor	CEBPG	13.0	3.0	OFF
0.004344731421013924	0.00018592319143978503	up	Transcriptional Activator	SOX4	26.0	3.0	ON
0.02405767419292439	0.00211212668960818	up	Transcriptional Repressor	SOX4	17.0	3.0	OFF
0.003273346073559961	0.00011832467983354624	up	Transcriptional Activator	NFE2L2	34.0	3.0	ON
0.03787282905938569	0.004014391931548061	up	Transcriptional Repressor	NFE2L2	32.0	3.0	OFF
0.004298988971998918	0.00018336059382258895	up	Transcriptional Activator	SOX4	26.0	9.0	ON
0.03328234428699365	0.003363840540267657	up	Transcriptional Repressor	SOX4	17.0	9.0	OFF
0.005230008165351103	0.00024000319002033497	down	Transcriptional Activator	CITED2	27.0	12.0	OFF
7.023226284202022e-06	5.0420121128139515e-08	down	Transcriptional Repressor	CITED2	28.0	12.0	ON
0.0325105374972882	0.0032298060321899057	down	Transcriptional Activator	DRAP1	73.0	24.0	OFF
0.041038411277490534	0.0044876208529777755	down	Transcriptional Repressor	DRAP1	43.0	24.0	ON
0.02903129312550088	0.0027870695258434127	down	Transcriptional Activator	VPS72	25.0	24.0	OFF
0.04313691389771987	0.004790530255137012	down	Transcriptional Repressor	VPS72	37.0	24.0	ON
0.000620099370078805	1.3220178272891306e-05	up	Transcriptional Activator	ZFAND5	64.0	24.0	ON
0.03319753083684758	0.0033319030808941896	up	Transcriptional Repressor	ZFAND5	75.0	24.0	OFF
