# Supplementary material for: The transcriptomic response of cells to a drug combination is more than the sum of the responses to the monotherapies
Source: eLife. 2020 Sep 18;9:e52707. doi: 10.7554/eLife.52707 (PMC7546737; doi:10.7554/eLife.52707)
Supplement: Source data 9. [file elife-52707-data9.zip › Supplementary Item 14 Transcription Factor Activity/MCF7_aracne_W_regulators_fishers_mins_3_2nonsensical.csv]

Fisher_FDR	Fisher_p_value	direction	regulation_type	regulator	regulome_size	time	TF_state
1.1688265793266745e-07	3.743109346214635e-10	up	Transcriptional Activator	ZCCHC8	49.0	3.0	ON
0.022122936382170087	0.0019467691163368832	down	Transcriptional Activator	ZCCHC8	49.0	3.0	OFF
0.003449283613441891	0.00015207522879908124	up	Transcriptional Activator	SOX4	26.0	3.0	ON
0.027651208757888943	0.002767143144092873	down	Transcriptional Activator	SOX4	26.0	3.0	OFF
7.0137603254203724e-09	9.76574815569531e-12	up	Transcriptional Activator	KLF10	26.0	3.0	ON
0.02687620097401109	0.0026719030208081198	down	Transcriptional Activator	KLF10	26.0	3.0	OFF
0.01893446707166101	0.0015712813108757948	up	Transcriptional Activator	MAFG	27.0	3.0	ON
0.030097925672063437	0.003087401779874113	down	Transcriptional Activator	MAFG	27.0	3.0	OFF
0.01762710138260213	0.0013891589226612095	up	Transcriptional Activator	ZNF580	201.0	6.0	ON
0.0484776206561169	0.0063351868218179215	down	Transcriptional Activator	ZNF580	201.0	6.0	OFF
0.025345117294957864	0.0024102917171339765	up	Transcriptional Activator	ZBTB24	204.0	6.0	ON
2.571873779922008e-10	1.4323997660384334e-13	down	Transcriptional Activator	ZBTB24	204.0	6.0	OFF
0.00016649725500035583	2.8050915977503555e-06	up	Transcriptional Activator	RFXANK	190.0	6.0	ON
0.04166034822725074	0.004947963942891239	down	Transcriptional Activator	RFXANK	190.0	6.0	OFF
8.905494812078585e-05	1.2523739571427697e-06	up	Transcriptional Activator	TAF10	273.0	6.0	ON
0.00018874717045403225	3.3113538676146e-06	down	Transcriptional Activator	TAF10	273.0	6.0	OFF
0.0006608915509855935	1.683975965335054e-05	up	Transcriptional Repressor	ESR1	143.0	6.0	OFF
0.031937727200799584	0.003401888235674141	down	Transcriptional Repressor	ESR1	143.0	6.0	ON
0.0032039961330881184	0.00013651111343984462	up	Transcriptional Activator	ZNF580	201.0	9.0	ON
0.02285256093564896	0.0020361709041109353	down	Transcriptional Activator	ZNF580	201.0	9.0	OFF
0.026000053929791943	0.002505156964552496	up	Transcriptional Activator	ZBTB24	204.0	9.0	ON
1.985868798907996e-11	2.9460103716189018e-15	down	Transcriptional Activator	ZBTB24	204.0	9.0	OFF
0.001088838292072475	3.2747016302931576e-05	up	Transcriptional Activator	RFXANK	190.0	9.0	ON
0.015203007663488956	0.0010986300441869626	down	Transcriptional Activator	RFXANK	190.0	9.0	OFF
0.0001373589551831679	2.199426322203329e-06	up	Transcriptional Activator	TAF10	273.0	9.0	ON
0.0007440012716910321	1.999335079871473e-05	down	Transcriptional Activator	TAF10	273.0	9.0	OFF
4.268609931980013e-07	2.0802192650974725e-09	up	Transcriptional Repressor	ESR1	143.0	9.0	OFF
0.03999902179236196	0.004625988535654725	down	Transcriptional Repressor	ESR1	143.0	9.0	ON
0.004615993794811875	0.00022238009649191152	up	Transcriptional Activator	PPARD	98.0	9.0	ON
0.0261185607623083	0.002535987729952986	down	Transcriptional Activator	PPARD	98.0	9.0	OFF
1.0545588100911235e-06	5.873343414598292e-09	up	Transcriptional Activator	ARNTL	64.0	9.0	ON
0.015928685291330902	0.0011865888453103908	down	Transcriptional Activator	ARNTL	64.0	9.0	OFF
0.015203007663488956	0.001098536114684756	up	Transcriptional Activator	HEY1	116.0	9.0	ON
0.025703979446838804	0.0024622462087917733	down	Transcriptional Activator	HEY1	116.0	9.0	OFF
0.04155360555931532	0.0049083346653790065	up	Transcriptional Activator	MYC	27.0	9.0	ON
0.029413527233569717	0.0029821072385434045	down	Transcriptional Activator	MYC	27.0	9.0	OFF
0.01826432661135232	0.0014851527069102966	up	Transcriptional Activator	ZNF580	201.0	12.0	ON
0.018301300283093375	0.0014932556343487495	down	Transcriptional Activator	ZNF580	201.0	12.0	OFF
0.007028899539192261	0.0003787502257960742	up	Transcriptional Activator	ZBTB24	204.0	12.0	ON
1.985868798907996e-11	8.287674190229783e-15	down	Transcriptional Activator	ZBTB24	204.0	12.0	OFF
0.0008269191550644416	2.302754539305045e-05	up	Transcriptional Activator	RFXANK	190.0	12.0	ON
0.004126516693177517	0.00018845690272378522	down	Transcriptional Activator	RFXANK	190.0	12.0	OFF
9.803870431622805e-05	1.460615617075522e-06	up	Transcriptional Activator	TAF10	273.0	12.0	ON
0.0003718173946591616	7.713839014789067e-06	down	Transcriptional Activator	TAF10	273.0	12.0	OFF
0.01349388442963166	0.0009319084763432613	up	Transcriptional Activator	CIZ1	77.0	12.0	ON
0.04639183611341846	0.005858729511956355	down	Transcriptional Activator	CIZ1	77.0	12.0	OFF
0.043345943608949215	0.00528697390719013	up	Transcriptional Repressor	HELZ	86.0	12.0	OFF
0.04686667518541585	0.005990477279338868	down	Transcriptional Repressor	HELZ	86.0	12.0	ON
0.007882570500658274	0.0004467009459437368	up	Transcriptional Activator	PPARD	98.0	12.0	ON
0.028849919830347917	0.0029107326017794783	down	Transcriptional Activator	PPARD	98.0	12.0	OFF
4.6252725208083694e-09	5.796080853143321e-12	up	Transcriptional Activator	ARNTL	64.0	12.0	ON
0.016414847857310257	0.0012547690717994054	down	Transcriptional Activator	ARNTL	64.0	12.0	OFF
0.005929804348365715	0.00030218718901446	up	Transcriptional Repressor	PHF2	92.0	12.0	OFF
0.04395604971023541	0.0053919910602502645	down	Transcriptional Repressor	PHF2	92.0	12.0	ON
0.02354573205192281	0.002130983825361992	up	Transcriptional Activator	HEY1	116.0	12.0	ON
0.022123063404895747	0.001949860642620302	down	Transcriptional Activator	HEY1	116.0	12.0	OFF
0.00039440412689656135	8.337833190179327e-06	up	Transcriptional Activator	IRF7	61.0	12.0	ON
0.020860676196219775	0.0017873945639849138	down	Transcriptional Activator	IRF7	61.0	12.0	OFF
0.027177489583812612	0.002709423912839018	up	Transcriptional Activator	ZBTB24	204.0	24.0	ON
1.0960575345619704e-08	1.6787291673881473e-11	down	Transcriptional Activator	ZBTB24	204.0	24.0	OFF
0.0010655147699257358	3.1600479809827594e-05	up	Transcriptional Activator	RFXANK	190.0	24.0	ON
0.03999902179236196	0.0046167499001638895	down	Transcriptional Activator	RFXANK	190.0	24.0	OFF
0.006757602124199185	0.0003584859940573502	up	Transcriptional Activator	TAF10	273.0	24.0	ON
0.000639738527389909	1.6122622313780774e-05	down	Transcriptional Activator	TAF10	273.0	24.0	OFF
1.5519467978827936e-07	5.402209683524065e-10	up	Transcriptional Activator	ARNTL	64.0	24.0	ON
0.02170267289790276	0.001897699607335413	down	Transcriptional Activator	ARNTL	64.0	24.0	OFF
0.010373780514201205	0.0006528750755247762	up	Transcriptional Repressor	PHF2	92.0	24.0	OFF
0.038383986505573175	0.00435697968853617	down	Transcriptional Repressor	PHF2	92.0	24.0	ON
0.03539663137528832	0.0039033879210844257	up	Transcriptional Activator	HEY1	116.0	24.0	ON
0.0077198652071228625	0.00043455928593804917	down	Transcriptional Activator	HEY1	116.0	24.0	OFF
