# Supplementary material for: The transcriptomic response of cells to a drug combination is more than the sum of the responses to the monotherapies
Source: eLife. 2020 Sep 18;9:e52707. doi: 10.7554/eLife.52707 (PMC7546737; doi:10.7554/eLife.52707)
Supplement: Source data 9. [file elife-52707-data9.zip › Supplementary Item 14 Transcription Factor Activity/MCF7_aracne_M_regulators_fishers_mins_3_2discordant.csv]

Fisher_FDR	Fisher_p_value	direction	regulation_type	regulator	regulome_size	time	TF_state
9.942276139165714e-11	7.132192352342691e-13	up	Transcriptional Activator	CEBPG	33.0	9.0	ON
0.04291470248685704	0.013176106645892978	up	Transcriptional Repressor	CEBPG	13.0	9.0	OFF
