# Supplementary material for: The transcriptomic response of cells to a drug combination is more than the sum of the responses to the monotherapies
Source: eLife. 2020 Sep 18;9:e52707. doi: 10.7554/eLife.52707 (PMC7546737; doi:10.7554/eLife.52707)
Supplement: Source data 9. [file elife-52707-data9.zip › Supplementary Item 14 Transcription Factor Activity/MCF7_aracne_T_regulators_fishers_mins_3_2concordant.csv]

Fisher_FDR	Fisher_p_value	direction	regulation_type	regulator	regulome_size	time	TF_state
6.860733132277365e-05	3.8008005129108523e-07	up	Transcriptional Activator	HBP1	17	12	ON
0.01745507017972075	0.0020179271884070227	down	Transcriptional Repressor	HBP1	8	12	ON
0.025444218790200576	0.003647494947959389	up	Transcriptional Activator	FOXN3	34	12	ON
0.00782843023812582	0.0006006847307568191	down	Transcriptional Repressor	FOXN3	19	12	ON
0.004104094140235471	0.00021350778764230773	up	Transcriptional Activator	TSC22D1	27	24	ON
0.01725666186524126	0.0018769493794856629	down	Transcriptional Repressor	TSC22D1	13	24	ON
0.0010617507169177628	3.436880933375417e-05	up	Transcriptional Activator	TSC22D3	19	24	ON
0.0057474438324671955	0.0003681852994076628	down	Transcriptional Repressor	TSC22D3	23	24	ON
0.03013321387234617	0.005190576724831883	up	Transcriptional Activator	FOXN3	34	24	ON
0.040984469159952214	0.008244274721192699	down	Transcriptional Repressor	FOXN3	19	24	ON
