# Supplementary material for: The transcriptomic response of cells to a drug combination is more than the sum of the responses to the monotherapies
Source: eLife. 2020 Sep 18;9:e52707. doi: 10.7554/eLife.52707 (PMC7546737; doi:10.7554/eLife.52707)
Supplement: Source data 9. [file elife-52707-data9.zip › Supplementary Item 14 Transcription Factor Activity/MCF7_aracne_W_Fishers_shadowed_TFs.csv]

Fisher_FDR	Fisher_p_value	direction	regulation_type	regulator	regulome_size	time	TF_state
0.004452777444166925	0.0002130846246744206	up	Transcriptional Repressor	ZMYND8	18.0	3.0	OFF
5.2785206945207815e-06	4.409791724745849e-08	down	Transcriptional Activator	ZMYND8	31.0	3.0	OFF
0.007548890133714825	0.0004225360392304872	up	Transcriptional Repressor	IRX5	31.0	3.0	OFF
0.04542029056155588	0.005664539426706809	up	Transcriptional Repressor	ZFP64	81.0	6.0	OFF
0.00629567756525559	0.00032784508624416464	down	Transcriptional Activator	ZFP64	78.0	6.0	OFF
0.005138839844024361	0.0002504307916191209	up	Transcriptional Repressor	CERS2	75.0	6.0	OFF
0.007272204095862728	0.0003989485399289773	down	Transcriptional Activator	CERS2	60.0	6.0	OFF
0.011126934623647644	0.0007219648474825679	up	Transcriptional Activator	ZNF654	16.0	6.0	ON
0.0061276214483204075	0.00031397447688414227	down	Transcriptional Activator	ZNF248	25.0	6.0	OFF
0.015291616023790406	0.0011071623965985813	up	Transcriptional Activator	BUD31	17.0	6.0	ON
0.021427784453744863	0.001857008566334184	down	Transcriptional Repressor	BUD31	43.0	6.0	ON
9.302580841104656e-05	1.3569585608363564e-06	down	Transcriptional Activator	CBFA2T3	81.0	6.0	OFF
0.0073006458235835205	0.0004015253550982304	up	Transcriptional Repressor	XBP1	33.0	6.0	OFF
0.007272204095862728	0.00039822636999926994	down	Transcriptional Activator	XBP1	42.0	6.0	OFF
0.01104079642655618	0.0007029832924013058	up	Transcriptional Activator	BCL6	25.0	6.0	ON
0.03208190390350302	0.0034217123907105693	down	Transcriptional Repressor	BCL6	12.0	6.0	ON
0.009592628602152646	0.0005756645680211347	up	Transcriptional Repressor	MYB	5.0	6.0	OFF
0.03828439485903886	0.004339111308167312	down	Transcriptional Activator	MYB	23.0	6.0	OFF
0.015338459739818181	0.001114802316277705	up	Transcriptional Activator	HBP1	17.0	6.0	ON
0.03689803156818006	0.004121828173900752	down	Transcriptional Repressor	HBP1	8.0	6.0	ON
0.00077598046359168	2.1176854756887955e-05	up	Transcriptional Repressor	ZNF32	21.0	6.0	OFF
0.044833259684788525	0.005562020938338426	up	Transcriptional Activator	AFF4	12.0	6.0	ON
0.03828439485903886	0.004335818071316833	down	Transcriptional Repressor	AFF4	23.0	6.0	ON
0.016414847857310257	0.001253143817474122	down	Transcriptional Repressor	FOXN3	19.0	6.0	ON
0.0005366602641875958	1.2628179427416276e-05	up	Transcriptional Activator	ZMYM5	13.0	6.0	ON
4.25093935931716e-05	5.41553379682079e-07	up	Transcriptional Activator	MAX	143.0	9.0	ON
0.01536241912274529	0.0011187058202723175	down	Transcriptional Repressor	MAX	46.0	9.0	ON
0.017212865283505453	0.0013421337453025696	up	Transcriptional Repressor	CERS2	75.0	9.0	OFF
0.0010994527826181072	3.3464633875847024e-05	down	Transcriptional Activator	CERS2	60.0	9.0	OFF
0.024195624443875872	0.0022234909681088924	up	Transcriptional Activator	ZNF654	16.0	9.0	ON
0.007548635393347284	0.00042147073137458396	down	Transcriptional Repressor	ZNF654	36.0	9.0	ON
0.008239179341888673	0.00047571381685646436	up	Transcriptional Activator	RBL2	200.0	9.0	ON
0.04173009233499106	0.0049736785072058394	down	Transcriptional Repressor	RBL2	85.0	9.0	ON
0.00629567756525559	0.0003278421651792623	down	Transcriptional Activator	ZNF248	25.0	9.0	OFF
0.009796898297363866	0.0005906512061763511	up	Transcriptional Activator	BUD31	17.0	9.0	ON
0.0009841390517260984	2.8501938562939075e-05	down	Transcriptional Repressor	BUD31	43.0	9.0	ON
0.0202105580184833	0.0017166157264046431	down	Transcriptional Activator	SPDEF	60.0	9.0	OFF
0.030697152127315705	0.003160062854987418	up	Transcriptional Activator	ZNF468	54.0	9.0	ON
0.03086412196709845	0.003197285817811369	down	Transcriptional Repressor	ZNF468	20.0	9.0	ON
0.0006707791316208961	1.728562943316782e-05	up	Transcriptional Repressor	CBFA2T3	62.0	9.0	OFF
0.0006665210539324402	1.70760058373112e-05	down	Transcriptional Activator	CBFA2T3	81.0	9.0	OFF
0.002863131427584377	0.0001168055567087472	up	Transcriptional Repressor	XBP1	33.0	9.0	OFF
0.016576866779162418	0.0012799962402077387	down	Transcriptional Activator	XBP1	42.0	9.0	OFF
0.030760431295322712	0.003182261271571257	down	Transcriptional Repressor	ZNF10	20.0	9.0	ON
0.0007437057852498798	1.9881858920631706e-05	up	Transcriptional Activator	BCL6	25.0	9.0	ON
0.0006227394632482742	1.5434088618517518e-05	down	Transcriptional Repressor	BCL6	12.0	9.0	ON
0.0186823190798672	0.0015425529398999235	up	Transcriptional Activator	VDR	121.0	9.0	ON
0.024684241991532404	0.0023044499958802885	down	Transcriptional Repressor	VDR	45.0	9.0	ON
0.005161136080692111	0.00025295459487658354	up	Transcriptional Activator	AHR	19.0	9.0	ON
0.01776464165195887	0.0014073224759392812	down	Transcriptional Repressor	AHR	15.0	9.0	ON
0.010624059978871976	0.000671584966639916	up	Transcriptional Activator	IRF7	61.0	9.0	ON
0.01776464165195887	0.0014099191736897882	down	Transcriptional Repressor	IRF7	15.0	9.0	ON
8.567138843094961e-05	1.1928625512524313e-06	up	Transcriptional Activator	FOXN3	34.0	9.0	ON
0.02313874553709437	0.0020683757497653287	down	Transcriptional Repressor	FOXN3	19.0	9.0	ON
0.030697152127315705	0.003162892310528212	up	Transcriptional Activator	CBFA2T2	54.0	9.0	ON
0.026780432717368203	0.0026571299370182506	down	Transcriptional Repressor	CBFA2T2	10.0	9.0	ON
0.001546719785960271	5.082510017914563e-05	up	Transcriptional Activator	ZMYM5	13.0	9.0	ON
0.007174714297501727	0.0003887304255551415	down	Transcriptional Repressor	ZMYM5	13.0	9.0	ON
0.0003740488110888322	7.81221409959967e-06	up	Transcriptional Activator	MAX	143.0	12.0	ON
0.002598914670536265	0.0001024078044781068	down	Transcriptional Repressor	MAX	46.0	12.0	ON
0.018074794019963376	0.0014605544910043634	up	Transcriptional Repressor	CERS2	75.0	12.0	OFF
0.0028607217649136056	0.00011630893279793552	down	Transcriptional Activator	CERS2	60.0	12.0	OFF
0.04155360555931532	0.004916948240826682	up	Transcriptional Activator	ZNF654	16.0	12.0	ON
0.02616746841070576	0.0025573991769818373	down	Transcriptional Repressor	ZNF654	36.0	12.0	ON
0.0006251009783096543	1.566669118570562e-05	up	Transcriptional Activator	SREBF1	67.0	12.0	ON
0.003049451136340748	0.0001282317458872285	down	Transcriptional Repressor	SREBF1	32.0	12.0	ON
0.0023117208550689464	8.831083994672849e-05	up	Transcriptional Activator	RBL2	200.0	12.0	ON
0.008698963109490115	0.0005075000755884653	down	Transcriptional Repressor	RBL2	85.0	12.0	ON
0.01830130028309337	0.001492977366311441	up	Transcriptional Activator	BUD31	17.0	12.0	ON
0.0019324383269150145	7.157178988574127e-05	down	Transcriptional Repressor	BUD31	43.0	12.0	ON
1.735023158032902e-07	6.281064064168121e-10	up	Transcriptional Repressor	ESR1	143.0	12.0	OFF
0.0017932678913480586	6.529239388850581e-05	down	Transcriptional Activator	ESR1	86.0	12.0	OFF
0.008058370198463356	0.00046002948779865995	up	Transcriptional Repressor	SPDEF	37.0	12.0	OFF
0.0004832341667868332	1.0563598466378836e-05	down	Transcriptional Activator	SPDEF	60.0	12.0	OFF
0.01892894211425131	0.0015655516034343187	up	Transcriptional Activator	ZNF468	54.0	12.0	ON
0.0251977475814261	0.00239190578719674	down	Transcriptional Repressor	ZNF468	20.0	12.0	ON
0.0005268827967872674	1.2178020644205845e-05	up	Transcriptional Repressor	CBFA2T3	62.0	12.0	OFF
0.001682899345636793	5.8580456197326414e-05	down	Transcriptional Activator	CBFA2T3	81.0	12.0	OFF
0.00023854176441172778	4.517081587300888e-06	up	Transcriptional Repressor	XBP1	33.0	12.0	OFF
0.02720637967649653	0.0027160922066343657	down	Transcriptional Activator	XBP1	42.0	12.0	OFF
0.0005614537444195557	1.3367946295703705e-05	up	Transcriptional Activator	BCL6	25.0	12.0	ON
0.00022467655480188072	4.09811037023759e-06	down	Transcriptional Repressor	BCL6	12.0	12.0	ON
0.039696251291198574	0.004566814304805532	down	Transcriptional Repressor	VDR	45.0	12.0	ON
0.011142770398881851	0.0007245731143002138	down	Transcriptional Repressor	AHR	15.0	12.0	ON
6.034218956044222e-06	5.1251372364062595e-08	up	Transcriptional Activator	LZTFL1	38.0	12.0	ON
0.028705271773211583	0.0028897119871946486	down	Transcriptional Repressor	LZTFL1	9.0	12.0	ON
0.0017932678913480586	6.525595931059414e-05	up	Transcriptional Activator	ZNF430	18.0	12.0	ON
0.018074794019963376	0.0014586622091484148	down	Transcriptional Repressor	ZNF430	22.0	12.0	ON
9.218553500465034e-05	1.3220704685991344e-06	up	Transcriptional Activator	FOXN3	34.0	12.0	ON
0.00029532298180093064	5.83902303198721e-06	down	Transcriptional Repressor	FOXN3	19.0	12.0	ON
0.010364202191778318	0.0006508291824689533	up	Transcriptional Activator	CBFA2T2	54.0	12.0	ON
0.046995331732140926	0.00601346558922828	down	Transcriptional Repressor	CBFA2T2	10.0	12.0	ON
0.0032216357369913807	0.00013815981718091693	up	Transcriptional Activator	ZMYM5	13.0	12.0	ON
0.003449283613441891	0.00015272517252499598	down	Transcriptional Repressor	ZMYM5	13.0	12.0	ON
0.015928685291330902	0.0011962617695780052	up	Transcriptional Activator	ZNF654	16.0	24.0	ON
0.0002994121281677033	5.961561449175936e-06	down	Transcriptional Repressor	ZNF654	36.0	24.0	ON
0.0251977475814261	0.00239276856732562	up	Transcriptional Repressor	TCF7L2	80.0	24.0	OFF
0.03999902179236196	0.004633693418441263	down	Transcriptional Activator	TCF7L2	61.0	24.0	OFF
0.033414443272447136	0.0036437401833592674	down	Transcriptional Activator	ZNF248	25.0	24.0	OFF
0.0014737291213582765	4.740064425421356e-05	up	Transcriptional Activator	BUD31	17.0	24.0	ON
0.00045031911875882463	9.65596550944848e-06	down	Transcriptional Repressor	BUD31	43.0	24.0	ON
1.2655634520289374e-06	7.620633568397586e-09	up	Transcriptional Repressor	ESR1	143.0	24.0	OFF
0.016576866779162418	0.0012769628199064671	down	Transcriptional Activator	ESR1	86.0	24.0	OFF
0.0008312229603153822	2.348264185039269e-05	up	Transcriptional Repressor	CBFA2T3	62.0	24.0	OFF
0.00014486135320615124	2.359896731428529e-06	down	Transcriptional Activator	CBFA2T3	81.0	24.0	OFF
0.0012319266880539582	3.8422664734626365e-05	up	Transcriptional Repressor	XBP1	33.0	24.0	OFF
0.008088094482076136	0.000463978686524	down	Transcriptional Activator	XBP1	42.0	24.0	OFF
0.0028607217649136056	0.00011528535995614488	down	Transcriptional Repressor	ZNF281	21.0	24.0	ON
0.02013243816171456	0.001707136569268193	down	Transcriptional Activator	ZMYND11	20.0	24.0	OFF
3.395211379262337e-05	4.112829156165738e-07	up	Transcriptional Activator	BCL6	25.0	24.0	ON
0.0012759791053173677	3.997428274803783e-05	down	Transcriptional Repressor	BCL6	12.0	24.0	ON
0.008939930707305647	0.0005229401992465382	down	Transcriptional Repressor	AHR	15.0	24.0	ON
0.028849919830347917	0.002912307418128966	up	Transcriptional Activator	FOSL1	11.0	24.0	ON
0.0444516031908944	0.005477536734049228	down	Transcriptional Repressor	FOSL1	5.0	24.0	ON
0.009122099436125821	0.0005385366417317388	up	Transcriptional Activator	IRF7	61.0	24.0	ON
0.008939930707305647	0.0005240477343046053	down	Transcriptional Repressor	IRF7	15.0	24.0	ON
0.00010047053940248017	1.510835178984664e-06	up	Transcriptional Repressor	ZNF32	21.0	24.0	OFF
0.02834717833510372	0.0028418223894840816	down	Transcriptional Activator	ZNF32	12.0	24.0	OFF
3.505769390540556e-09	3.905061977767258e-12	up	Transcriptional Activator	ATF3	14.0	24.0	ON
0.033414443272447136	0.00365223307837246	down	Transcriptional Repressor	ATF3	7.0	24.0	ON
3.847660545990745e-05	4.7178184677166394e-07	up	Transcriptional Activator	KLF6	17.0	24.0	ON
0.024684241991532404	0.002300911668643748	down	Transcriptional Repressor	KLF6	9.0	24.0	ON
0.0005225248804113741	1.1859030285025614e-05	up	Transcriptional Activator	ZNF430	18.0	24.0	ON
0.0016876577732127562	5.898107784411052e-05	up	Transcriptional Activator	FOXN3	34.0	24.0	ON
0.004155263655488525	0.00019092690146354962	down	Transcriptional Repressor	FOXN3	19.0	24.0	ON
0.01776464165195887	0.0014123656896781556	up	Transcriptional Activator	ZMYM5	13.0	24.0	ON
0.0126996498603948	0.0008629113244044362	down	Transcriptional Repressor	ZMYM5	13.0	24.0	ON
0.021357602486956426	0.0018437362213746843	up	Transcriptional Repressor	SOX4	17.0	3.0	OFF
0.0010655147699257358	3.15592968943849e-05	up	Transcriptional Activator	MSX1	29.0	3.0	ON
0.04231342757948155	0.005096946827644787	up	Transcriptional Activator	ZC3H7A	35.0	3.0	ON
2.9178802685004467e-05	3.3720977761840306e-07	up	Transcriptional Activator	ZNF654	16.0	3.0	ON
0.005161136080692111	0.0002529516942439291	up	Transcriptional Activator	BACH1	52.0	3.0	ON
0.0077198652071228625	0.0004353307447625675	up	Transcriptional Activator	NKRF	43.0	3.0	ON
0.024684241991532404	0.0023096366775702828	up	Transcriptional Repressor	HDGF	18.0	3.0	OFF
0.002911820443878717	0.0001203261409770302	up	Transcriptional Activator	ZNF263	25.0	3.0	ON
0.005736818132678713	0.0002883585833886125	up	Transcriptional Activator	JUND	29.0	3.0	ON
2.1081613365887247e-06	1.4089632993074182e-08	up	Transcriptional Activator	ZNF473	22.0	3.0	ON
0.00022169362184483443	4.0128335895054946e-06	up	Transcriptional Activator	ZNF12	9.0	3.0	ON
3.31736723525266e-05	3.972341718626131e-07	up	Transcriptional Activator	ZNF329	23.0	3.0	ON
7.356384249132886e-05	1.0140379290784679e-06	up	Transcriptional Activator	ZFAND5	64.0	3.0	ON
0.0028607217649136056	0.00011474731432465806	up	Transcriptional Activator	ZNF227	16.0	3.0	ON
0.0001992397489917632	3.5231757340509506e-06	up	Transcriptional Activator	ZC3H11A	60.0	3.0	ON
0.007125219751672597	0.00038493250677373533	up	Transcriptional Activator	GABPB1	55.0	3.0	ON
0.004452777444166925	0.0002130846246744206	up	Transcriptional Activator	ZNF274	18.0	3.0	ON
0.0017629994117470452	6.235057791475209e-05	up	Transcriptional Activator	ATF4	32.0	3.0	ON
0.0058718869593512605	0.0002967829248460745	up	Transcriptional Activator	TSC22D2	53.0	3.0	ON
0.004452777444166925	0.0002130846246744206	up	Transcriptional Activator	RLF	18.0	3.0	ON
0.012425398328034468	0.0008338961283921768	up	Transcriptional Activator	ZNF165	35.0	3.0	ON
0.003002480220944373	0.00012541688475122695	up	Transcriptional Repressor	PRDM10	117.0	3.0	OFF
0.029739847841894908	0.0030394107930870034	up	Transcriptional Activator	ZNF235	3.0	3.0	ON
0.015203007663488956	0.001092430210484949	up	Transcriptional Activator	BCL6	25.0	3.0	ON
1.2645556238461887e-08	2.193143698305301e-11	up	Transcriptional Activator	DDIT3	17.0	3.0	ON
0.0028607217649136056	0.00011474731432465806	up	Transcriptional Activator	JUNB	16.0	3.0	ON
0.002911820443878717	0.00012041548878518829	up	Transcriptional Activator	MORC3	25.0	3.0	ON
0.009761541756248744	0.0005871604063909018	up	Transcriptional Activator	KLF4	22.0	3.0	ON
0.003449283613441891	0.00015261160170895784	up	Transcriptional Activator	HSF2	61.0	3.0	ON
5.007237789334548e-06	4.1134367804335615e-08	up	Transcriptional Activator	ZNF140	18.0	3.0	ON
1.985868798907996e-11	8.295191307050944e-15	up	Transcriptional Activator	MAFF	17.0	3.0	ON
0.004201038593337067	0.0001953699373676664	up	Transcriptional Activator	LMO4	10.0	3.0	ON
0.005900548804629843	0.00029905315579020644	up	Transcriptional Activator	FOSL1	11.0	3.0	ON
0.007729826352459056	0.00043696874117214935	up	Transcriptional Activator	ETS2	12.0	3.0	ON
6.497341121040705e-08	1.89980734533354e-10	up	Transcriptional Activator	JUN	20.0	3.0	ON
0.0010994527826181072	3.3525502561036686e-05	up	Transcriptional Activator	FOS	3.0	3.0	ON
0.03968770326707895	0.0045478947074360865	up	Transcriptional Activator	MSX2	11.0	3.0	ON
0.00017300436173946817	2.962898425780365e-06	up	Transcriptional Repressor	ZNF32	21.0	3.0	OFF
1.1003454943655657e-05	1.0724614954830076e-07	up	Transcriptional Activator	ATF3	14.0	3.0	ON
0.0004832341667868332	1.05527338383365e-05	up	Transcriptional Activator	KLF6	17.0	3.0	ON
0.024684241991532404	0.0023096366775702828	up	Transcriptional Activator	ZNF430	18.0	3.0	ON
0.01492199296038086	0.0010637789467717906	up	Transcriptional Activator	HIC2	7.0	3.0	ON
3.4279682915581516e-07	1.5545246402445604e-09	up	Transcriptional Activator	CEBPB	18.0	3.0	ON
0.0041690036705454075	0.000192328644353241	up	Transcriptional Activator	ZNF79	10.0	3.0	ON
0.0011823534719470905	3.6711894213896006e-05	up	Transcriptional Activator	ZMYM5	13.0	3.0	ON
0.0061610878522939064	0.0003191206740536526	up	Transcriptional Activator	NR4A3	5.0	3.0	ON
0.0011823534719470905	3.6711894213896006e-05	up	Transcriptional Activator	ETV5	13.0	3.0	ON
0.046585014127212936	0.005947989133201651	up	Transcriptional Activator	ZNF222	4.0	3.0	ON
0.029739847841894908	0.0030394107930870034	up	Transcriptional Activator	EGR4	3.0	3.0	ON
0.00024570048874862063	4.721062022738742e-06	down	Transcriptional Activator	ZBTB24	204.0	3.0	OFF
0.00407496377871585	0.0001849677237345261	down	Transcriptional Activator	ZNF764	48.0	3.0	OFF
6.081132508992938e-07	3.1328585746691545e-09	down	Transcriptional Activator	GATA3	22.0	3.0	OFF
0.02398653717002588	0.0021917562282193787	down	Transcriptional Activator	TRPS1	24.0	3.0	OFF
0.0006170107079100034	1.5042665727977042e-05	down	Transcriptional Activator	ZNF512B	48.0	3.0	OFF
0.017416278391910404	0.0013628443965822395	down	Transcriptional Activator	PLAGL2	44.0	3.0	OFF
0.02398653717002588	0.0021900716516903827	down	Transcriptional Activator	BCL3	24.0	3.0	OFF
2.2559828435344683e-06	1.5499335142329265e-08	down	Transcriptional Activator	ZNF239	27.0	3.0	OFF
0.016576866779162418	0.0012764684809559886	down	Transcriptional Activator	ESR1	86.0	6.0	OFF
3.2815851452389805e-05	3.883803081945327e-07	up	Transcriptional Activator	MSX1	29.0	6.0	ON
0.0072709604526184765	0.0003968555412735231	up	Transcriptional Activator	TAF2	89.0	6.0	ON
0.012828092751500096	0.0008734248615265311	up	Transcriptional Activator	MAX	143.0	6.0	ON
0.012270820320857941	0.0008201049504332793	up	Transcriptional Activator	TAF6	111.0	6.0	ON
0.017470370658030098	0.0013719422237717868	up	Transcriptional Activator	RBL2	200.0	6.0	ON
0.02616746841070576	0.002557722476234397	up	Transcriptional Activator	BACH1	52.0	6.0	ON
0.04831462979027965	0.006296298833590949	up	Transcriptional Activator	ZDHHC24	119.0	6.0	ON
0.023440181983335667	0.002112763168009964	up	Transcriptional Activator	REL	10.0	6.0	ON
0.02515505715546421	0.002373091086568863	up	Transcriptional Activator	TSC22D4	40.0	6.0	ON
0.0017932678913480586	6.541857247747024e-05	up	Transcriptional Repressor	SPDEF	37.0	6.0	OFF
0.0070099833113264785	0.00037577883247851495	up	Transcriptional Activator	ZNF468	54.0	6.0	ON
4.424005144377278e-06	3.38791816960109e-08	up	Transcriptional Activator	ZNF263	25.0	6.0	ON
0.0023117208550689464	8.851618423057091e-05	up	Transcriptional Activator	PPARD	98.0	6.0	ON
0.009122099436125821	0.0005380288853435775	up	Transcriptional Activator	JUND	29.0	6.0	ON
0.00023808790129895352	4.475336490581833e-06	up	Transcriptional Activator	ZNF473	22.0	6.0	ON
0.002327026144015187	8.964746560700182e-05	up	Transcriptional Activator	ZNF12	9.0	6.0	ON
0.0016455110001026125	5.6133416182837656e-05	up	Transcriptional Activator	ZNF329	23.0	6.0	ON
2.8962149134661534e-07	1.1694546434213093e-09	up	Transcriptional Activator	ZCCHC8	49.0	6.0	ON
6.081132508992938e-07	3.079113008054602e-09	up	Transcriptional Activator	ZFAND5	64.0	6.0	ON
0.011126934623647644	0.0007219648474825679	up	Transcriptional Activator	ZNF227	16.0	6.0	ON
0.03999902179236196	0.004630405599037418	up	Transcriptional Activator	ZC3H11A	60.0	6.0	ON
0.0008016798747782275	2.221307366762285e-05	up	Transcriptional Activator	ZCCHC14	69.0	6.0	ON
2.5237994790616327e-08	6.325311977598077e-11	up	Transcriptional Activator	CEBPG	33.0	6.0	ON
0.0157406903924533	0.0011637853798931634	up	Transcriptional Repressor	ZNF395	9.0	6.0	OFF
0.04109064716668789	0.0048059236452266535	up	Transcriptional Activator	TRIM28	155.0	6.0	ON
0.0004915383569993548	1.0813570092717636e-05	up	Transcriptional Activator	ATF4	32.0	6.0	ON
0.0021956733346809067	8.315554818061913e-05	up	Transcriptional Activator	TSC22D2	53.0	6.0	ON
0.01105426332580965	0.0007091404093108125	up	Transcriptional Activator	ZNF165	35.0	6.0	ON
0.005937522039845778	0.0003034072108915901	up	Transcriptional Activator	ZNF277	112.0	6.0	ON
2.917121622644547e-09	2.730302770129612e-12	up	Transcriptional Repressor	PRDM10	117.0	6.0	OFF
0.007174714297501727	0.00038960436870310125	up	Transcriptional Activator	ZNF10	28.0	6.0	ON
0.03122982229432304	0.0032525629457189694	up	Transcriptional Activator	IRF6	25.0	6.0	ON
0.00272101164409257	0.0001075977870958354	up	Transcriptional Activator	GON4L	29.0	6.0	ON
0.0015247978483907006	4.96801303986945e-05	up	Transcriptional Activator	TSC22D1	27.0	6.0	ON
0.0006170107079100034	1.503141032134682e-05	up	Transcriptional Activator	AFF1	118.0	6.0	ON
0.0008889637822024658	2.5497986512629904e-05	up	Transcriptional Activator	ZNF217	75.0	6.0	ON
8.256000441137066e-06	7.931829997750733e-08	up	Transcriptional Activator	ARNTL	64.0	6.0	ON
0.002902539772415395	0.00011911582802710512	up	Transcriptional Activator	NFE2L2	34.0	6.0	ON
0.0011021773187477278	3.376204540859094e-05	up	Transcriptional Activator	DLX2	35.0	6.0	ON
0.019773358595163045	0.001668428753643666	up	Transcriptional Activator	FOXJ3	33.0	6.0	ON
0.001682899345636793	5.831122317749462e-05	up	Transcriptional Activator	TSC22D3	19.0	6.0	ON
1.2655634520289374e-06	7.741316391566756e-09	up	Transcriptional Activator	DDIT3	17.0	6.0	ON
0.002417493938461692	9.391267179487776e-05	up	Transcriptional Activator	JUNB	16.0	6.0	ON
0.003091373429459584	0.0001312822188784702	up	Transcriptional Activator	MORC3	25.0	6.0	ON
0.016715155368863567	0.001296343851358536	up	Transcriptional Activator	KLF4	22.0	6.0	ON
0.003449283613441891	0.00015196076107676506	up	Transcriptional Activator	HSF2	61.0	6.0	ON
0.03180983191171236	0.003377695329180369	up	Transcriptional Activator	SNAI2	7.0	6.0	ON
0.0028607217649136056	0.00011565369460178157	up	Transcriptional Activator	ZNF45	93.0	6.0	ON
2.891483490768891e-06	2.0935274508490994e-08	up	Transcriptional Activator	ZNF140	18.0	6.0	ON
4.1071866224283486e-10	2.859361335580861e-13	up	Transcriptional Activator	MAFF	17.0	6.0	ON
1.5342980418601857e-07	5.127144667870293e-10	up	Transcriptional Activator	KLF10	26.0	6.0	ON
0.00012657967377901715	1.9739520277429574e-06	up	Transcriptional Activator	FOSL1	11.0	6.0	ON
0.01716711098140714	0.0013361758616829002	up	Transcriptional Activator	MYC	27.0	6.0	ON
0.04221871067734634	0.00505542901455275	up	Transcriptional Activator	IRF7	61.0	6.0	ON
0.011315524640093824	0.0007420791012927027	up	Transcriptional Activator	ETS2	12.0	6.0	ON
0.0005269153676138904	1.2272954405829526e-05	up	Transcriptional Activator	JUN	20.0	6.0	ON
0.015928685291330902	0.001185976447128973	up	Transcriptional Activator	FOS	3.0	6.0	ON
0.0007250700766859647	1.897983492299657e-05	up	Transcriptional Activator	LZTFL1	38.0	6.0	ON
2.917121622644547e-09	2.843198462616517e-12	up	Transcriptional Activator	ATF3	14.0	6.0	ON
1.2655634520289374e-06	7.753382329333506e-09	up	Transcriptional Activator	KLF6	17.0	6.0	ON
0.0053218017320950965	0.00026231102940151257	up	Transcriptional Activator	ZNF430	18.0	6.0	ON
0.03180983191171236	0.003379407093934354	up	Transcriptional Activator	HIC2	7.0	6.0	ON
2.8962149134661534e-07	1.14433733309249e-09	up	Transcriptional Activator	CEBPB	18.0	6.0	ON
0.004302808229548475	0.0002024991898617912	up	Transcriptional Activator	ZNF79	10.0	6.0	ON
0.009592628602152646	0.0005756645680211347	up	Transcriptional Activator	NR4A3	5.0	6.0	ON
1.2645556238461887e-08	2.46502070925183e-11	up	Transcriptional Activator	ETV5	13.0	6.0	ON
0.0019658004219369977	7.308113515137543e-05	up	Transcriptional Activator	KLF11	6.0	6.0	ON
0.0003124236984583783	6.307635237603015e-06	down	Transcriptional Activator	IRF3	88.0	6.0	OFF
0.03999902179236196	0.004627504919640073	down	Transcriptional Repressor	TAF12	48.0	6.0	ON
0.0016584114154864812	5.680440103170069e-05	down	Transcriptional Activator	PURA	35.0	6.0	OFF
3.5335700712164995e-07	1.6728123422634495e-09	down	Transcriptional Activator	PATZ1	161.0	6.0	OFF
0.04754894780142207	0.006117408489071845	down	Transcriptional Repressor	DRAP1	43.0	6.0	ON
0.005428887378719331	0.00026834517118426096	down	Transcriptional Activator	TFIP11	58.0	6.0	OFF
0.03263851259520036	0.0035219781761738063	down	Transcriptional Activator	CEBPZ	40.0	6.0	OFF
7.356384249132886e-05	1.00631828894701e-06	down	Transcriptional Activator	NKRF	43.0	6.0	OFF
0.0003718173946591616	7.703295703452119e-06	down	Transcriptional Activator	NOTCH2	60.0	6.0	OFF
0.0024243711310853915	9.45173930247716e-05	down	Transcriptional Activator	ZSCAN16	42.0	6.0	OFF
0.009976884226191259	0.000607350163610176	down	Transcriptional Activator	ZNF133	38.0	6.0	OFF
0.018074794019963376	0.0014604806445466332	down	Transcriptional Activator	ZNF764	48.0	6.0	OFF
0.04160882738473238	0.00493275582754538	down	Transcriptional Activator	HNRNPAB	18.0	6.0	OFF
0.026499409743431204	0.0026159957543988753	down	Transcriptional Activator	HCFC1	77.0	6.0	OFF
0.019440083210801973	0.0016294806589950972	down	Transcriptional Activator	ZNF629	25.0	6.0	OFF
0.010047098283238295	0.0006253206533845053	down	Transcriptional Activator	GATA3	22.0	6.0	OFF
0.01917734760533706	0.0015994473984401142	down	Transcriptional Activator	ZC3H14	88.0	6.0	OFF
0.021223923500731042	0.0018262858150169558	down	Transcriptional Activator	RFX5	31.0	6.0	OFF
0.0063111160442401145	0.0003297650953074437	down	Transcriptional Activator	ZNF207	47.0	6.0	OFF
0.0003563172029129812	7.293042164885579e-06	down	Transcriptional Activator	VPS72	25.0	6.0	OFF
0.00013277094322764838	2.107475289327752e-06	down	Transcriptional Activator	ZMYND8	31.0	6.0	OFF
0.0007902376902632888	2.16759711754202e-05	down	Transcriptional Activator	ELF4	53.0	6.0	OFF
0.00016608499486780968	2.7750207997963192e-06	down	Transcriptional Activator	NOLC1	41.0	6.0	OFF
0.032449613111871216	0.0034925579136001732	down	Transcriptional Activator	CEBPD	40.0	6.0	OFF
0.016125334674330558	0.0012184676684899574	down	Transcriptional Activator	ATF1	41.0	6.0	OFF
0.004344415094059288	0.00020544917281134845	down	Transcriptional Activator	RXRA	45.0	6.0	OFF
0.0194311365878887	0.0016242585572944007	down	Transcriptional Activator	GABPB1	55.0	6.0	OFF
0.0034506764112781376	0.00015326730370338705	down	Transcriptional Activator	ZDHHC6	33.0	6.0	OFF
0.015376750194195953	0.0011218904346642546	down	Transcriptional Activator	TRIM27	14.0	6.0	OFF
3.195125628997789e-07	1.3791269075317661e-09	down	Transcriptional Activator	THAP11	54.0	6.0	OFF
3.642426578188224e-06	2.7386666001415212e-08	down	Transcriptional Activator	ZC3H4	57.0	6.0	OFF
0.04463971354698658	0.00551936307849124	down	Transcriptional Activator	ZMYM4	36.0	6.0	OFF
0.0005812428213651902	1.3920045290283033e-05	down	Transcriptional Activator	E2F8	18.0	6.0	OFF
0.010990578224138695	0.0006978144904215045	down	Transcriptional Activator	SMAD6	13.0	6.0	OFF
0.00012900567968426524	2.0297468399223016e-06	down	Transcriptional Activator	RNF4	45.0	6.0	OFF
0.02604814346092977	0.002513417351493223	down	Transcriptional Activator	ZHX3	16.0	6.0	OFF
0.002041414384869461	7.674490168682184e-05	down	Transcriptional Activator	ZNF544	26.0	6.0	OFF
0.003214195423556045	0.0001373932045435402	down	Transcriptional Repressor	ZNF23	7.0	6.0	ON
0.0261185607623083	0.002530198493737889	down	Transcriptional Activator	ZCCHC2	16.0	6.0	OFF
0.009894663377704558	0.0005979231280874099	down	Transcriptional Activator	TEAD4	27.0	6.0	OFF
0.03689803156818006	0.004121828173900752	down	Transcriptional Activator	ZFP30	8.0	6.0	OFF
6.5528308477083524e-06	5.656857596183761e-08	down	Transcriptional Repressor	CITED2	28.0	6.0	ON
0.0242960960382748	0.0022394897768501687	down	Transcriptional Activator	HHEX	7.0	6.0	OFF
0.03689803156818006	0.004141549970607515	down	Transcriptional Repressor	MSX2	8.0	6.0	ON
0.0321401259929492	0.003441347380754377	down	Transcriptional Activator	ZGPAT	12.0	6.0	OFF
0.042365929220066496	0.005126147659737926	down	Transcriptional Activator	ZXDC	42.0	6.0	OFF
0.003429376186260661	0.00014993374025144073	down	Transcriptional Activator	ZNF85	23.0	6.0	OFF
0.029062459585605674	0.002937809197876597	down	Transcriptional Activator	ZNF318	33.0	6.0	OFF
0.0202105580184833	0.001719388881828641	down	Transcriptional Activator	ZNF189	15.0	6.0	OFF
0.002807990557095036	0.00011142819671012043	down	Transcriptional Activator	ZNF239	27.0	6.0	OFF
0.023950837152443363	0.002177651999519008	down	Transcriptional Activator	ZNF33B	11.0	6.0	OFF
0.0017932678913480586	6.489805752023254e-05	down	Transcriptional Activator	ESR1	86.0	9.0	OFF
0.011402098288009395	0.0007493442483904809	down	Transcriptional Repressor	ARNTL	34.0	9.0	ON
0.0015947362721835893	5.35131497627743e-05	down	Transcriptional Repressor	HEY1	31.0	9.0	ON
7.395140586397408e-06	7.001803952590138e-08	up	Transcriptional Activator	MSX1	29.0	9.0	ON
0.015185515900885191	0.001086794092600249	up	Transcriptional Activator	HMG20B	215.0	9.0	ON
9.787314046253932e-05	1.4445214270438827e-06	up	Transcriptional Activator	SREBF1	67.0	9.0	ON
0.046452456122863466	0.0059021674062934674	up	Transcriptional Activator	TAF6	111.0	9.0	ON
0.04155360555931532	0.004883777233070805	up	Transcriptional Activator	CIZ1	77.0	9.0	ON
0.00017075723957927792	2.9006381549250772e-06	up	Transcriptional Activator	ZNF263	25.0	9.0	ON
0.009541904716410416	0.0005673062258294692	up	Transcriptional Activator	JUND	29.0	9.0	ON
0.00020398277448829241	3.6354490579924002e-06	up	Transcriptional Activator	ZNF473	22.0	9.0	ON
0.005287260271279483	0.00025987230238953737	up	Transcriptional Activator	ZNF12	9.0	9.0	ON
0.00551180292479625	0.0002747459547587104	up	Transcriptional Activator	ZNF329	23.0	9.0	ON
0.0007294921831127415	1.91971627134932e-05	up	Transcriptional Activator	ZCCHC8	49.0	9.0	ON
0.001401166391668423	4.448147275137851e-05	up	Transcriptional Activator	SCML1	84.0	9.0	ON
4.25093935931716e-05	5.504558067620381e-07	up	Transcriptional Activator	ZFAND5	64.0	9.0	ON
0.009976884226191259	0.0006167831518280311	up	Transcriptional Activator	ZC3H11A	60.0	9.0	ON
0.00015988462469349146	2.6268985956324133e-06	up	Transcriptional Activator	ZCCHC14	69.0	9.0	ON
3.4279682915581516e-07	1.5750898582765109e-09	up	Transcriptional Activator	CEBPG	33.0	9.0	ON
0.00016440903198114851	2.7241262608962225e-06	up	Transcriptional Activator	ATF4	32.0	9.0	ON
0.01110756197180368	0.0007145215303499444	up	Transcriptional Activator	TSC22D2	53.0	9.0	ON
0.0015810206507999994	5.235578970329747e-05	up	Transcriptional Activator	ZNF165	35.0	9.0	ON
0.025703979446838804	0.00246231382058272	up	Transcriptional Activator	ZNF277	112.0	9.0	ON
7.504604665138653e-08	2.298820699429829e-10	up	Transcriptional Repressor	PRDM10	117.0	9.0	OFF
0.02709503557805198	0.002697431138722802	up	Transcriptional Activator	IRF6	25.0	9.0	ON
0.00551180292479625	0.0002734954362932457	up	Transcriptional Activator	TSC22D1	27.0	9.0	ON
0.0005048022218516431	1.124594200727693e-05	up	Transcriptional Activator	AFF1	118.0	9.0	ON
0.017282925103809663	0.0013500029216426091	up	Transcriptional Activator	ZNF217	75.0	9.0	ON
0.017423915779543022	0.0013658680846397552	up	Transcriptional Activator	ZBTB43	8.0	9.0	ON
0.0015830250486462125	5.289975099903801e-05	up	Transcriptional Activator	DLX2	35.0	9.0	ON
0.022119922557918163	0.0019434239952723976	up	Transcriptional Activator	FOXJ3	33.0	9.0	ON
0.0002332738592561743	4.287405934532861e-06	up	Transcriptional Activator	TSC22D3	19.0	9.0	ON
7.10546595795566e-06	6.529667964704449e-08	up	Transcriptional Activator	DDIT3	17.0	9.0	ON
0.006720135174045907	0.0003546270162856305	up	Transcriptional Activator	JUNB	16.0	9.0	ON
0.009976884226191259	0.0006155466270953497	up	Transcriptional Activator	MORC3	25.0	9.0	ON
0.0486099636638253	0.006375742936692207	up	Transcriptional Activator	CREB3L2	28.0	9.0	ON
0.013692577983277214	0.0009478808359769476	up	Transcriptional Activator	KLF4	22.0	9.0	ON
0.017945714196180778	0.0014342578597337464	up	Transcriptional Repressor	PHF2	92.0	9.0	OFF
0.009592628602152646	0.0005729920546667246	up	Transcriptional Activator	SNAI2	7.0	9.0	ON
0.0007339989097037539	1.9417960574173386e-05	up	Transcriptional Activator	ZNF140	18.0	9.0	ON
5.7913938915076935e-08	1.5321147861131462e-10	up	Transcriptional Activator	MAFF	17.0	9.0	ON
1.2881732764386462e-06	8.071261130567959e-09	up	Transcriptional Activator	KLF10	26.0	9.0	ON
0.015476815101664576	0.001134823647672603	up	Transcriptional Activator	FOSL1	11.0	9.0	ON
0.04155360555931532	0.004917928811670568	up	Transcriptional Activator	SOX9	10.0	9.0	ON
0.0007998311352129564	2.2050482424417347e-05	up	Transcriptional Activator	ETS2	12.0	9.0	ON
0.007371500481565562	0.0004074750335813879	up	Transcriptional Activator	JUN	20.0	9.0	ON
0.023289957868604952	0.002085135464983707	up	Transcriptional Activator	FOS	3.0	9.0	ON
4.4819030017615805e-06	3.49466120995055e-08	up	Transcriptional Activator	LZTFL1	38.0	9.0	ON
0.0006241284066726746	1.5555414201393588e-05	up	Transcriptional Repressor	ZNF32	21.0	9.0	OFF
1.5128889871092525e-08	3.1597514350652724e-11	up	Transcriptional Activator	ATF3	14.0	9.0	ON
7.10546595795566e-06	6.461618698269912e-08	up	Transcriptional Activator	KLF6	17.0	9.0	ON
0.010130356125036004	0.0006319130526338247	up	Transcriptional Activator	MBD1	21.0	9.0	ON
0.013692577983277214	0.0009497150553575873	up	Transcriptional Activator	ZNF430	18.0	9.0	ON
0.001546719785960271	5.082510017914563e-05	up	Transcriptional Repressor	TCEAL1	13.0	9.0	OFF
1.6757830670974194e-05	1.7266492197884855e-07	up	Transcriptional Activator	CEBPB	18.0	9.0	ON
0.015928685291330902	0.0011976455106263836	up	Transcriptional Activator	NR4A3	5.0	9.0	ON
1.4595910081402803e-06	9.348536114515858e-09	up	Transcriptional Activator	ETV5	13.0	9.0	ON
0.0040489141274070006	0.00018322153876458854	up	Transcriptional Activator	KLF11	6.0	9.0	ON
0.01826432661135232	0.0014840182023486098	down	Transcriptional Activator	IRF3	88.0	9.0	OFF
0.006801753774883661	0.0003636693747640386	down	Transcriptional Activator	TCF25	106.0	9.0	OFF
0.011111505493290371	0.0007178694721368324	down	Transcriptional Repressor	CC2D1A	6.0	9.0	ON
0.014820895786655746	0.0010545081797523094	down	Transcriptional Activator	CTBP1	35.0	9.0	OFF
0.0016295993592914508	5.513682042715434e-05	down	Transcriptional Activator	ZFP64	78.0	9.0	OFF
0.012099066175420652	0.0008052567017336496	down	Transcriptional Activator	HMGA1	66.0	9.0	OFF
0.008239179341888673	0.0004760873610253132	down	Transcriptional Repressor	CERS6	40.0	9.0	ON
0.03828439485903886	0.004330283145081175	down	Transcriptional Activator	ZDHHC24	119.0	9.0	OFF
0.008601600281928173	0.000499424577772772	down	Transcriptional Activator	ZNF107	51.0	9.0	OFF
0.04149848500721888	0.0048709583488005465	down	Transcriptional Activator	PURA	35.0	9.0	OFF
0.01104079642655618	0.0007040775220499485	down	Transcriptional Activator	CUX1	119.0	9.0	OFF
0.00014326448075339238	2.313934804705307e-06	down	Transcriptional Activator	PATZ1	161.0	9.0	OFF
0.023440181983335667	0.0021057247684557493	down	Transcriptional Activator	CEBPZ	40.0	9.0	OFF
0.0009841390517260984	2.8501938562939075e-05	down	Transcriptional Activator	NKRF	43.0	9.0	OFF
0.002135179690343921	8.056720914553085e-05	down	Transcriptional Activator	NOTCH2	60.0	9.0	OFF
0.0019981801837518115	7.48413352031798e-05	down	Transcriptional Activator	ZSCAN16	42.0	9.0	OFF
0.02285256093564896	0.0020396117459970733	down	Transcriptional Activator	HCFC1	77.0	9.0	OFF
0.010607973374103744	0.0006690910524184068	down	Transcriptional Activator	ATAD2	64.0	9.0	OFF
0.04542029056155588	0.0056763002873227286	down	Transcriptional Activator	SUPT4H1	55.0	9.0	OFF
0.025702372974548332	0.0024550024868476962	down	Transcriptional Activator	TFAM	73.0	9.0	OFF
0.04567501299677961	0.005741560560153512	down	Transcriptional Activator	GTF2I	29.0	9.0	OFF
0.01244209467916388	0.0008390872436890433	down	Transcriptional Activator	ZC3H14	88.0	9.0	OFF
0.01762219183234269	0.0013863183493836842	down	Transcriptional Activator	ZNF207	47.0	9.0	OFF
0.04227690953866526	0.005080057495386816	down	Transcriptional Activator	CREBBP	103.0	9.0	OFF
0.0005024680970907311	1.1123980428491543e-05	down	Transcriptional Activator	VPS72	25.0	9.0	OFF
2.671567090381968e-05	2.938649403232741e-07	down	Transcriptional Activator	ZMYND8	31.0	9.0	OFF
0.0030036748463187967	0.0001258850081790529	down	Transcriptional Activator	ELF4	53.0	9.0	OFF
0.043757560324315416	0.005343272125372405	down	Transcriptional Repressor	UBN1	25.0	9.0	ON
0.0408442996309793	0.004737301809051205	down	Transcriptional Activator	ZNF451	21.0	9.0	OFF
0.0005269153676138904	1.2325505675178725e-05	down	Transcriptional Activator	NOLC1	41.0	9.0	OFF
4.25093935931716e-05	5.495485297123172e-07	down	Transcriptional Activator	ATF1	41.0	9.0	OFF
0.003091373429459584	0.0001310751079976124	down	Transcriptional Activator	ZDHHC6	33.0	9.0	OFF
0.001001351687870384	2.9139863932736047e-05	down	Transcriptional Activator	TOP2A	33.0	9.0	OFF
0.026437705248424	0.002606223240863853	down	Transcriptional Repressor	ZBTB11	23.0	9.0	ON
0.00820298795911119	0.00047171178322374284	down	Transcriptional Activator	ZIC1	40.0	9.0	OFF
0.039458215090472204	0.004516103147363986	down	Transcriptional Activator	TRIM27	14.0	9.0	OFF
3.642426578188224e-06	2.693163347855953e-08	down	Transcriptional Activator	THAP11	54.0	9.0	OFF
9.504615683662115e-07	5.125212574340983e-09	down	Transcriptional Activator	ZC3H4	57.0	9.0	OFF
0.015338459739818181	0.0011148253946233766	down	Transcriptional Repressor	ZNF281	21.0	9.0	ON
0.045639618245725516	0.0057192504067325204	down	Transcriptional Activator	ZMYM4	36.0	9.0	OFF
0.00029532298180093064	5.825677903332595e-06	down	Transcriptional Activator	AATF	46.0	9.0	OFF
2.3953269936272986e-05	2.568089369385992e-07	down	Transcriptional Activator	THOC1	28.0	9.0	OFF
0.016576866779162418	0.0012810026541959262	down	Transcriptional Activator	E2F8	18.0	9.0	OFF
0.0017336355412492345	6.1018479830174865e-05	down	Transcriptional Activator	ZNF706	38.0	9.0	OFF
0.002327026144015187	8.975024253581268e-05	down	Transcriptional Activator	ARNT2	56.0	9.0	OFF
0.007503156564633053	0.0004178867482391007	down	Transcriptional Activator	E2F5	16.0	9.0	OFF
0.011642565275109205	0.0007716320065374523	down	Transcriptional Repressor	STAT3	14.0	9.0	ON
0.004496623139949657	0.00021600320012289488	down	Transcriptional Activator	RNF4	45.0	9.0	OFF
0.02337532530319474	0.0020960330681227247	down	Transcriptional Activator	ZNF544	26.0	9.0	OFF
0.04377864375426828	0.0053641334591696035	down	Transcriptional Activator	GRHL2	25.0	9.0	OFF
0.0003124236984583783	6.2990508863547276e-06	down	Transcriptional Activator	ZCCHC2	16.0	9.0	OFF
0.04160882738473238	0.004936051368949037	down	Transcriptional Repressor	HBP1	8.0	9.0	ON
1.2645556238461887e-08	2.4238639601336564e-11	down	Transcriptional Repressor	CITED2	28.0	9.0	ON
0.018074794019963376	0.0014593238331302699	down	Transcriptional Activator	HOXB7	36.0	9.0	OFF
0.0238178998648272	0.0021589324438878454	down	Transcriptional Activator	HHEX	7.0	9.0	OFF
0.0017932678913480586	6.503437265194226e-05	down	Transcriptional Activator	FUBP1	25.0	9.0	OFF
0.021373727976155055	0.0018481042986900984	down	Transcriptional Activator	ZNF142	33.0	9.0	OFF
0.01791818701023334	0.0014295629569567956	down	Transcriptional Activator	ZGPAT	12.0	9.0	OFF
0.021427784453744863	0.0018596477365113789	down	Transcriptional Activator	ELF1	33.0	9.0	OFF
0.0019981801837518115	7.48413352031798e-05	down	Transcriptional Activator	ZXDC	42.0	9.0	OFF
2.965624513622268e-05	3.4685666825991434e-07	down	Transcriptional Activator	ZNF85	23.0	9.0	OFF
0.01776464165195887	0.0014073224759392812	down	Transcriptional Activator	ZNF189	15.0	9.0	OFF
0.02676449702288472	0.0026496181263256802	down	Transcriptional Repressor	NR3C1	10.0	9.0	ON
1.2249840880792725e-05	1.2109979149767244e-07	down	Transcriptional Activator	ZNF239	27.0	9.0	OFF
0.0002400341960657001	4.578764252436776e-06	down	Transcriptional Activator	ZNF33B	11.0	9.0	OFF
0.03627727385450261	0.004035859344158672	down	Transcriptional Repressor	ARNTL	34.0	12.0	ON
4.173349532507685e-05	5.229761318931935e-07	down	Transcriptional Repressor	HEY1	31.0	12.0	ON
0.011142770398881851	0.0007260953142128525	down	Transcriptional Repressor	IRF7	15.0	12.0	ON
3.847660545990745e-05	4.7680560929152926e-07	up	Transcriptional Activator	MSX1	29.0	12.0	ON
0.0035130967392681517	0.00015652895524447344	up	Transcriptional Activator	HMG20B	215.0	12.0	ON
0.03567657792874253	0.003964064214304727	up	Transcriptional Activator	TAF6	111.0	12.0	ON
0.016125334674330558	0.0012191669072906565	up	Transcriptional Activator	REL	10.0	12.0	ON
0.04311045540052332	0.005252248464976038	up	Transcriptional Activator	TSC22D4	40.0	12.0	ON
0.023440181983335667	0.002113360018751476	up	Transcriptional Activator	USF2	73.0	12.0	ON
0.00012657967377901715	1.956453262378848e-06	up	Transcriptional Activator	ZNF263	25.0	12.0	ON
0.007909879250148698	0.00044934986550552335	up	Transcriptional Activator	JUND	29.0	12.0	ON
0.0006227394632482742	1.537084227498841e-05	up	Transcriptional Activator	ZNF473	22.0	12.0	ON
0.009435418465283056	0.0005596614127277334	up	Transcriptional Activator	ZNF12	9.0	12.0	ON
0.01244209467916388	0.0008402138567800728	up	Transcriptional Activator	ZNF329	23.0	12.0	ON
0.012658224256651422	0.0008573416332112253	up	Transcriptional Activator	TBP	39.0	12.0	ON
0.0010888479964520316	3.289891607213741e-05	up	Transcriptional Activator	ZCCHC8	49.0	12.0	ON
0.0033488374527551857	0.0001454799895933748	up	Transcriptional Activator	SCML1	84.0	12.0	ON
0.00011279573893546042	1.7275872017405525e-06	up	Transcriptional Activator	ZFAND5	64.0	12.0	ON
0.04155360555931532	0.004916948240826682	up	Transcriptional Activator	ZNF227	16.0	12.0	ON
0.005929804348365715	0.00030215759713027735	up	Transcriptional Activator	ZC3H11A	60.0	12.0	ON
0.011441516008608987	0.0007551209395823807	up	Transcriptional Repressor	RXRA	60.0	12.0	OFF
1.6587313025886985e-05	1.685984197841479e-07	up	Transcriptional Activator	ZCCHC14	69.0	12.0	ON
2.2559828435344683e-06	1.5705812054681623e-08	up	Transcriptional Activator	CEBPG	33.0	12.0	ON
0.0006170107079100034	1.4998684599824093e-05	up	Transcriptional Activator	ATF4	32.0	12.0	ON
0.009976884226191259	0.0006166164288568683	up	Transcriptional Activator	SOX4	26.0	12.0	ON
0.0168364389687487	0.0013080942557173176	up	Transcriptional Activator	TSC22D2	53.0	12.0	ON
0.0004014839079859411	8.552915333033833e-06	up	Transcriptional Repressor	NFKB1	90.0	12.0	OFF
2.912255439006961e-07	1.2164809686745867e-09	up	Transcriptional Repressor	PRDM10	117.0	12.0	OFF
0.02398653717002588	0.0021975969726924297	up	Transcriptional Repressor	ILF3	79.0	12.0	OFF
0.02096001451285025	0.0018006584453395438	up	Transcriptional Activator	IRF6	25.0	12.0	ON
0.013175592857131154	0.0009025886501961193	up	Transcriptional Activator	TSC22D1	27.0	12.0	ON
4.570774817984192e-05	5.982356347681898e-07	up	Transcriptional Activator	AFF1	118.0	12.0	ON
0.03418225690035818	0.003756916941596641	up	Transcriptional Repressor	ZNF44	89.0	12.0	OFF
0.004452777444166925	0.0002132770037306352	up	Transcriptional Activator	ZBTB43	8.0	12.0	ON
0.001633081978108648	5.5482038799569774e-05	up	Transcriptional Activator	DLX2	35.0	12.0	ON
0.0006501911734810676	1.647657944493933e-05	up	Transcriptional Activator	TSC22D3	19.0	12.0	ON
2.6988540723856915e-05	3.043820382389877e-07	up	Transcriptional Activator	DDIT3	17.0	12.0	ON
0.013258491087011794	0.0009119597043976367	up	Transcriptional Activator	JUNB	16.0	12.0	ON
0.007400700161435077	0.0004107057410449212	up	Transcriptional Activator	MORC3	25.0	12.0	ON
0.0261185607623083	0.002539591315946285	up	Transcriptional Activator	KLF4	22.0	12.0	ON
0.015203007663488956	0.0010973022455239233	up	Transcriptional Activator	SNAI2	7.0	12.0	ON
0.0017932678913480586	6.525595931059414e-05	up	Transcriptional Activator	ZNF140	18.0	12.0	ON
2.589483355942656e-07	9.734899834370883e-10	up	Transcriptional Activator	MAFF	17.0	12.0	ON
6.6524722477126775e-06	5.835501971677787e-08	up	Transcriptional Activator	KLF10	26.0	12.0	ON
0.025112049234361226	0.0023584573426472647	up	Transcriptional Activator	FOSL1	11.0	12.0	ON
0.01616504592092744	0.0012244200753250526	up	Transcriptional Activator	SOX9	10.0	12.0	ON
0.0017336355412492345	6.107070341632642e-05	up	Transcriptional Activator	ETS2	12.0	12.0	ON
0.015476815101664576	0.0011326326880041215	up	Transcriptional Activator	JUN	20.0	12.0	ON
0.030617784728549875	0.003146188405690589	up	Transcriptional Activator	FOS	3.0	12.0	ON
0.0016727106651573665	5.752708636784593e-05	up	Transcriptional Repressor	ZNF32	21.0	12.0	OFF
6.497341121040705e-08	1.8251822752299582e-10	up	Transcriptional Activator	ATF3	14.0	12.0	ON
2.6988540723856915e-05	3.016991456454621e-07	up	Transcriptional Activator	KLF6	17.0	12.0	ON
0.02023629333333846	0.0017243959231416231	up	Transcriptional Activator	MBD1	21.0	12.0	ON
0.0005445648972441094	1.2890007314327287e-05	up	Transcriptional Repressor	TCEAL1	13.0	12.0	OFF
5.904539189582058e-05	7.89245004455413e-07	up	Transcriptional Activator	CEBPB	18.0	12.0	ON
0.00427631270998248	0.00020065683420552712	up	Transcriptional Activator	MAFG	27.0	12.0	ON
0.01836341508196154	0.0015008806256072713	up	Transcriptional Activator	ARID4A	17.0	12.0	ON
0.015203007663488956	0.0010973022455239233	up	Transcriptional Repressor	ZFP36L2	7.0	12.0	OFF
0.02285256093564896	0.0020374355756010982	up	Transcriptional Activator	NR4A3	5.0	12.0	ON
4.999717488875479e-06	4.0376443101472816e-08	up	Transcriptional Activator	ETV5	13.0	12.0	ON
0.006748731856896298	0.0003570757596241426	up	Transcriptional Activator	KLF11	6.0	12.0	ON
0.007028899539192261	0.0003783827324311252	down	Transcriptional Activator	IRF3	88.0	12.0	OFF
0.0061459801054351785	0.0003157709076727346	down	Transcriptional Activator	TCF25	106.0	12.0	OFF
0.01846148059938758	0.001516607289562611	down	Transcriptional Repressor	CC2D1A	6.0	12.0	ON
0.0296480001495404	0.0030217677679564986	down	Transcriptional Activator	ZNHIT1	82.0	12.0	OFF
0.039696251291198574	0.004566814304805532	down	Transcriptional Activator	TBL1XR1	45.0	12.0	OFF
0.0007725345570103639	2.087027853273945e-05	down	Transcriptional Activator	ZFP64	78.0	12.0	OFF
0.0002365605617331997	4.4136891217277584e-06	down	Transcriptional Repressor	CERS6	40.0	12.0	ON
0.003241051517740338	0.00013989501120850804	down	Transcriptional Activator	ZNF107	51.0	12.0	OFF
0.04292903586436232	0.005212213766878854	down	Transcriptional Activator	PURA	35.0	12.0	OFF
5.8676109950642834e-05	7.761390205111484e-07	down	Transcriptional Activator	PATZ1	161.0	12.0	OFF
0.006157039886723226	0.00031805371734535185	down	Transcriptional Activator	NKRF	43.0	12.0	OFF
0.0028607217649136056	0.00011630893279793552	down	Transcriptional Activator	NOTCH2	60.0	12.0	OFF
0.024048617126723872	0.0022066330669049056	down	Transcriptional Activator	HCFC1	77.0	12.0	OFF
0.0258279624936219	0.00248138319696451	down	Transcriptional Activator	ATAD2	64.0	12.0	OFF
0.005871300485457649	0.00029593578052571274	down	Transcriptional Activator	TFAM	73.0	12.0	OFF
0.022287020828119102	0.001967414537040868	down	Transcriptional Activator	GTF2I	29.0	12.0	OFF
0.0007394041261641174	1.966390811714653e-05	down	Transcriptional Activator	ZC3H14	88.0	12.0	OFF
0.04215280794681637	0.0050416683411745	down	Transcriptional Activator	RFX5	31.0	12.0	OFF
0.0005268827967872674	1.2094740517879253e-05	down	Transcriptional Activator	VPS72	25.0	12.0	OFF
0.00018071869148130707	3.1201779091732204e-06	down	Transcriptional Activator	ZMYND8	31.0	12.0	OFF
0.033414443272447136	0.0036460972283337977	down	Transcriptional Repressor	ZNF148	12.0	12.0	ON
0.012288637469064029	0.0008230067700668054	down	Transcriptional Activator	ELF4	53.0	12.0	OFF
0.04231342757948155	0.005096985355687729	down	Transcriptional Repressor	UBN1	25.0	12.0	ON
0.0010307242649547068	3.0281651337432903e-05	down	Transcriptional Activator	NOLC1	41.0	12.0	OFF
0.030760431295322712	0.0031795679554562878	down	Transcriptional Activator	ZDHHC6	33.0	12.0	OFF
0.0014919914798712714	4.8403510834030394e-05	down	Transcriptional Activator	TOP2A	33.0	12.0	OFF
0.03157778963613335	0.00329320028369032	down	Transcriptional Activator	ASH2L	37.0	12.0	OFF
0.024684241991532404	0.0022970212448151666	down	Transcriptional Repressor	ZBTB11	23.0	12.0	ON
0.007371500481565562	0.0004069156439361774	down	Transcriptional Activator	ZIC1	40.0	12.0	OFF
1.6587313025886985e-05	1.6718903794811228e-07	down	Transcriptional Activator	THAP11	54.0	12.0	OFF
4.999717488875479e-06	4.0284603225167743e-08	down	Transcriptional Activator	ZC3H4	57.0	12.0	OFF
0.03418225690035818	0.0037599530703540758	down	Transcriptional Repressor	ZNF281	21.0	12.0	ON
0.02615444250021835	0.0025491659356937967	down	Transcriptional Activator	ZMYM4	36.0	12.0	OFF
2.180889644696929e-05	2.30781972983802e-07	down	Transcriptional Activator	AATF	46.0	12.0	OFF
9.504615683662115e-07	5.1612365867839385e-09	down	Transcriptional Activator	THOC1	28.0	12.0	OFF
0.01244209467916388	0.0008369297096246992	down	Transcriptional Activator	E2F8	18.0	12.0	OFF
0.002911820443878717	0.00012090905182745752	down	Transcriptional Activator	ZNF706	38.0	12.0	OFF
0.014820895786655746	0.0010533466053456694	down	Transcriptional Activator	ARNT2	56.0	12.0	OFF
0.0046931203861516075	0.00022674920272829405	down	Transcriptional Activator	E2F5	16.0	12.0	OFF
0.00427631270998248	0.00020054938064057096	down	Transcriptional Activator	RNF4	45.0	12.0	OFF
0.002911820443878717	0.00012122449355607576	down	Transcriptional Activator	ZNF544	26.0	12.0	OFF
0.04231342757948155	0.005113903528124476	down	Transcriptional Activator	GRHL2	25.0	12.0	OFF
0.0010126593234812014	2.9609921739216414e-05	down	Transcriptional Activator	ZCCHC2	16.0	12.0	OFF
0.012658224256651422	0.0008583340591742191	down	Transcriptional Activator	TEAD4	27.0	12.0	OFF
0.015697562211459397	0.0011547242055933106	down	Transcriptional Repressor	HBP1	8.0	12.0	ON
1.7267340975776222e-08	3.8468038932389245e-11	down	Transcriptional Repressor	CITED2	28.0	12.0	ON
0.004198919688559745	0.00019468675247708088	down	Transcriptional Activator	HOXB7	36.0	12.0	OFF
0.03885977334773997	0.004436788379998159	down	Transcriptional Activator	HHEX	7.0	12.0	OFF
0.0018591818554798988	6.850054417958918e-05	down	Transcriptional Activator	FUBP1	25.0	12.0	OFF
0.011424466731410687	0.0007524050075128452	down	Transcriptional Activator	ZNF142	33.0	12.0	OFF
0.011315524640093824	0.0007410056575517716	down	Transcriptional Activator	WHSC1	48.0	12.0	OFF
0.033425752980378434	0.003658125092090776	down	Transcriptional Activator	ZGPAT	12.0	12.0	OFF
0.030760431295322712	0.003182185785147072	down	Transcriptional Activator	ELF1	33.0	12.0	OFF
0.0014673705619596355	4.699181693827849e-05	down	Transcriptional Activator	ZXDC	42.0	12.0	OFF
0.024684241991532404	0.002294399958342018	down	Transcriptional Repressor	AFF4	23.0	12.0	ON
0.015697562211459397	0.001158293606555532	down	Transcriptional Repressor	NFYA	8.0	12.0	ON
2.902601928195672e-05	3.314026150265178e-07	down	Transcriptional Activator	ZNF85	23.0	12.0	OFF
0.035620981571062554	0.0039529270832827715	down	Transcriptional Activator	ZNF189	15.0	12.0	OFF
0.012099066175420652	0.0008050735200363571	down	Transcriptional Repressor	NR3C1	10.0	12.0	ON
2.668828256257935e-06	1.895157909623429e-08	down	Transcriptional Activator	ZNF239	27.0	12.0	OFF
0.009248649797218832	0.0005472954836839325	down	Transcriptional Activator	ZNF302	26.0	12.0	OFF
0.0006707791316208961	1.7371890626773415e-05	down	Transcriptional Activator	ZNF33B	11.0	12.0	OFF
0.00551180292479625	0.0002743388704221444	up	Transcriptional Activator	ZNF580	201.0	24.0	ON
6.13422288073388e-05	8.284873564900951e-07	up	Transcriptional Activator	MSX1	29.0	24.0	ON
0.04085021633387045	0.004755051636746824	up	Transcriptional Activator	HMG20B	215.0	24.0	ON
0.0016233953512254597	5.470087371157911e-05	up	Transcriptional Activator	MAX	143.0	24.0	ON
0.021495191467487133	0.001870731315262632	up	Transcriptional Repressor	CERS2	75.0	24.0	OFF
0.0013740547839169778	4.342946755070369e-05	up	Transcriptional Activator	SREBF1	67.0	24.0	ON
0.0010770856712035836	3.224358386365503e-05	up	Transcriptional Activator	RBL2	200.0	24.0	ON
0.0194311365878887	0.0016260252143304244	up	Transcriptional Repressor	BACH1	82.0	24.0	OFF
0.04575614900626421	0.005765707999257743	up	Transcriptional Activator	CREM	67.0	24.0	ON
0.01846148059938758	0.00151441521744364	up	Transcriptional Activator	REL	10.0	24.0	ON
0.0484776206561169	0.006338360069855581	up	Transcriptional Activator	TSC22D4	40.0	24.0	ON
0.004094924227788255	0.00018644391847490383	up	Transcriptional Repressor	SPDEF	37.0	24.0	OFF
0.0007725345570103639	2.0975249041634776e-05	up	Transcriptional Activator	ZNF263	25.0	24.0	ON
0.0063111160442401145	0.00033040652083462586	up	Transcriptional Activator	PPARD	98.0	24.0	ON
0.026000053929791943	0.0025023884174542304	up	Transcriptional Activator	JUND	29.0	24.0	ON
0.0001821216559137801	3.169758700810708e-06	up	Transcriptional Activator	ZNF473	22.0	24.0	ON
0.0015810206507999994	5.2392497199999985e-05	up	Transcriptional Activator	ZNF12	9.0	24.0	ON
0.04443168070702246	0.005468895258285694	up	Transcriptional Activator	TBP	39.0	24.0	ON
0.0008312229603153822	2.3428580172959408e-05	up	Transcriptional Repressor	NFYC	39.0	24.0	OFF
0.00427631270998248	0.00020016038709311007	up	Transcriptional Activator	ZCCHC8	49.0	24.0	ON
0.0002365605617331997	4.395146942615417e-06	up	Transcriptional Activator	SCML1	84.0	24.0	ON
0.015928685291330902	0.0011962617695780052	up	Transcriptional Activator	ZNF227	16.0	24.0	ON
0.03221874688738751	0.0034542516156068482	up	Transcriptional Activator	ZC3H11A	60.0	24.0	ON
0.00026299164364434286	5.089924598519029e-06	up	Transcriptional Activator	ZCCHC14	69.0	24.0	ON
9.302580841104656e-05	1.3600264387579908e-06	up	Transcriptional Activator	CEBPG	33.0	24.0	ON
0.047352764861327896	0.006072388810537871	up	Transcriptional Repressor	ZNF529	9.0	24.0	OFF
0.00837922761843705	0.00048534651758142753	up	Transcriptional Activator	ATF4	32.0	24.0	ON
0.004152654813359818	0.0001902288267328572	up	Transcriptional Activator	SOX4	26.0	24.0	ON
0.001682899345636793	5.843995839400207e-05	up	Transcriptional Activator	TSC22D2	53.0	24.0	ON
0.0004832341667868332	1.0500684479029108e-05	up	Transcriptional Repressor	NFKB1	90.0	24.0	OFF
1.1066557341236601e-06	6.31758355598302e-09	up	Transcriptional Repressor	PRDM10	117.0	24.0	OFF
0.03272361894001668	0.003547762043170505	up	Transcriptional Activator	ZNF235	3.0	24.0	ON
0.036975198858383816	0.004159838579445019	up	Transcriptional Repressor	ILF3	79.0	24.0	OFF
0.002447466700556141	9.575858296522912e-05	up	Transcriptional Activator	ZNF10	28.0	24.0	ON
0.02201231928215228	0.001930905200188796	up	Transcriptional Repressor	RRN3	68.0	24.0	OFF
0.002226756200108961	8.464277953630554e-05	up	Transcriptional Activator	AFF1	118.0	24.0	ON
0.001072586688787701	3.195955881378001e-05	up	Transcriptional Activator	ZNF217	75.0	24.0	ON
0.026286425206247115	0.002584825555073585	up	Transcriptional Repressor	ZNF44	89.0	24.0	OFF
0.02515505715546421	0.002378207157972737	up	Transcriptional Repressor	MYB	5.0	24.0	OFF
0.00677274642654068	0.000360714594103686	up	Transcriptional Activator	DLX2	35.0	24.0	ON
0.0008481164361950897	2.409019117011951e-05	up	Transcriptional Activator	TSC22D3	19.0	24.0	ON
0.0014772336543665491	4.7719048706911654e-05	up	Transcriptional Activator	DDIT3	17.0	24.0	ON
0.015928685291330902	0.0011962617695780052	up	Transcriptional Activator	JUNB	16.0	24.0	ON
0.002902539772415395	0.00011922155846039284	up	Transcriptional Activator	MORC3	25.0	24.0	ON
0.02086067619621977	0.0017892197907089086	up	Transcriptional Activator	CREB3L2	28.0	24.0	ON
0.007190605225736211	0.0003914684827712138	up	Transcriptional Activator	ZNF45	93.0	24.0	ON
0.002390832817297205	9.254407173609342e-05	up	Transcriptional Activator	ZNF140	18.0	24.0	ON
0.025702372974548332	0.0024522686819846034	up	Transcriptional Activator	ZFP36	14.0	24.0	ON
2.5237994790616327e-08	5.987256518257146e-11	up	Transcriptional Activator	MAFF	17.0	24.0	ON
1.6635612570179571e-06	1.0886574642139234e-08	up	Transcriptional Activator	KLF10	26.0	24.0	ON
0.006463297242403389	0.00034017353907386257	up	Transcriptional Activator	ERF	17.0	24.0	ON
0.04227056585803913	0.005073409603123047	up	Transcriptional Activator	ETS2	12.0	24.0	ON
0.0014537003701305324	4.6351626950695065e-05	up	Transcriptional Activator	JUN	20.0	24.0	ON
0.03272361894001668	0.003547762043170505	up	Transcriptional Activator	FOS	3.0	24.0	ON
0.00677274642654068	0.0003611754220781232	up	Transcriptional Activator	MSX2	11.0	24.0	ON
0.0006170107079100034	1.5120284682840518e-05	up	Transcriptional Activator	LZTFL1	38.0	24.0	ON
0.0006918152894604312	1.801301296701485e-05	up	Transcriptional Repressor	TCEAL1	13.0	24.0	OFF
0.0005225248804113741	1.1859030285025614e-05	up	Transcriptional Activator	CEBPB	18.0	24.0	ON
0.016551060525302832	0.0012674858380557722	up	Transcriptional Activator	MAFG	27.0	24.0	ON
0.02515505715546421	0.002378207157972737	up	Transcriptional Activator	NR4A3	5.0	24.0	ON
0.04227056585803913	0.005073409603123047	up	Transcriptional Activator	NFRKB	12.0	24.0	ON
8.975835839567002e-05	1.274763653071337e-06	up	Transcriptional Activator	ETV5	13.0	24.0	ON
0.0077198652071228625	0.0004336669340069949	up	Transcriptional Activator	KLF11	6.0	24.0	ON
0.016290710131906642	0.001238475039267756	down	Transcriptional Repressor	CC2D1A	6.0	24.0	ON
0.03180983191171236	0.003375187472743213	down	Transcriptional Activator	TBL1XR1	45.0	24.0	OFF
0.009976884226191259	0.0006106632209340293	down	Transcriptional Repressor	ZC3H3	21.0	24.0	ON
0.021495191467487133	0.001873571408889855	down	Transcriptional Activator	SMARCA4	40.0	24.0	OFF
0.04575614900626421	0.005759381824686488	down	Transcriptional Activator	APP	106.0	24.0	OFF
0.004825345990179469	0.00023448144675196803	down	Transcriptional Activator	ZNF107	51.0	24.0	OFF
0.00031316514223158384	6.366208683627296e-06	down	Transcriptional Activator	PATZ1	161.0	24.0	OFF
0.003241051517740338	0.00013978345564368808	down	Transcriptional Activator	NKRF	43.0	24.0	OFF
0.02168633470148589	0.0018932514421932125	down	Transcriptional Activator	TCF3	46.0	24.0	OFF
0.003982482186670918	0.00017910634172858627	down	Transcriptional Activator	NOTCH2	60.0	24.0	OFF
0.03263851259520036	0.0035176477481349226	down	Transcriptional Activator	ATAD2	64.0	24.0	OFF
0.04426082521418992	0.005441702682279268	down	Transcriptional Repressor	HELZ	86.0	24.0	ON
0.00021198614710993776	3.8076041460849296e-06	down	Transcriptional Activator	TFAM	73.0	24.0	OFF
0.04311045540052332	0.005241368349056685	down	Transcriptional Activator	TAF1B	26.0	24.0	OFF
0.0015830250486462125	5.280430210163436e-05	down	Transcriptional Activator	ZC3H14	88.0	24.0	OFF
0.03689803156818006	0.004144294575824069	down	Transcriptional Activator	RFX5	31.0	24.0	OFF
0.013692577983277214	0.0009532566125923989	down	Transcriptional Activator	VPS72	25.0	24.0	OFF
2.407358519553463e-05	2.6145079995150386e-07	down	Transcriptional Activator	ZMYND8	31.0	24.0	OFF
0.0013303140212481365	4.1861733333622774e-05	down	Transcriptional Repressor	UBN1	25.0	24.0	ON
0.023950837152443363	0.0021749237819034466	down	Transcriptional Activator	ZDHHC13	27.0	24.0	OFF
0.001773193738430648	6.320490072935754e-05	down	Transcriptional Activator	NOLC1	41.0	24.0	OFF
0.004721306267488526	0.00022876839057170802	down	Transcriptional Activator	ATF1	41.0	24.0	OFF
0.03348075013656012	0.003673465762685792	down	Transcriptional Activator	PHF20	57.0	24.0	OFF
0.03453049076620173	0.003803065747154772	down	Transcriptional Activator	ZNF395	35.0	24.0	OFF
0.026279656831092485	0.0025770777374210787	down	Transcriptional Activator	ZNF512B	48.0	24.0	OFF
0.026279656831092485	0.0025796655619493448	down	Transcriptional Activator	TOP2A	33.0	24.0	OFF
0.011315524640093824	0.000741719331525412	down	Transcriptional Activator	ZIC1	40.0	24.0	OFF
0.01981772699976636	0.0016776911745833955	down	Transcriptional Activator	TRIM27	14.0	24.0	OFF
0.0018591818554798988	6.859972037067296e-05	down	Transcriptional Activator	THAP11	54.0	24.0	OFF
7.341082163019895e-06	6.848405805100707e-08	down	Transcriptional Activator	ZC3H4	57.0	24.0	OFF
0.003991824772278488	0.00018008232055391675	down	Transcriptional Activator	AATF	46.0	24.0	OFF
0.0003944041268965614	8.347177288816111e-06	down	Transcriptional Activator	THOC1	28.0	24.0	OFF
0.0024745681796152718	9.71634957743674e-05	down	Transcriptional Activator	E2F8	18.0	24.0	OFF
0.0018591818554798988	6.842236427826828e-05	down	Transcriptional Activator	ZNF706	38.0	24.0	OFF
0.018080331095056315	0.0014651563209861845	down	Transcriptional Activator	ZNF544	26.0	24.0	OFF
0.013697628216626146	0.0009612370678334137	down	Transcriptional Repressor	VDR	45.0	24.0	ON
0.003513799600037253	0.00015704952264159817	down	Transcriptional Activator	ZCCHC2	16.0	24.0	OFF
0.0008764446711166706	2.50168696155552e-05	down	Transcriptional Repressor	HSF2	42.0	24.0	ON
0.013258491087011794	0.0009117570553551447	down	Transcriptional Repressor	HBP1	8.0	24.0	ON
1.8433600148528565e-05	1.9249791299633005e-07	down	Transcriptional Repressor	CITED2	28.0	24.0	ON
0.002855600786921323	0.0001137150967779864	down	Transcriptional Activator	HOXB7	36.0	24.0	OFF
0.033414443272447136	0.00365223307837246	down	Transcriptional Activator	HHEX	7.0	24.0	OFF
0.029413527233569717	0.002985921804568957	down	Transcriptional Repressor	NPAS1	15.0	24.0	ON
0.013692577983277214	0.0009532566125923989	down	Transcriptional Activator	FUBP1	25.0	24.0	OFF
0.026279656831092485	0.0025770777374210787	down	Transcriptional Activator	WHSC1	48.0	24.0	OFF
0.016290710131906642	0.001238475039267756	down	Transcriptional Repressor	ZNF592	6.0	24.0	ON
0.008088094482076136	0.000463978686524	down	Transcriptional Activator	ZXDC	42.0	24.0	OFF
0.0132720088697563	0.0009147374534293187	down	Transcriptional Repressor	NFYA	8.0	24.0	ON
0.024684241991532404	0.002300911668643748	down	Transcriptional Repressor	PRDM4	9.0	24.0	ON
0.0005070905105308113	1.1367526064530855e-05	down	Transcriptional Activator	ZNF85	23.0	24.0	OFF
0.02944921206778742	0.002997406574986439	down	Transcriptional Activator	ZNF189	15.0	24.0	OFF
0.009976884226191259	0.000612126648255063	down	Transcriptional Repressor	NR3C1	10.0	24.0	ON
0.003049451136340748	0.00012865270040535314	down	Transcriptional Activator	ZNF239	27.0	24.0	OFF
0.04311045540052332	0.005247021361166109	down	Transcriptional Activator	ZNF302	26.0	24.0	OFF
0.0005268827967872674	1.2107915824776607e-05	down	Transcriptional Activator	ZNF33B	11.0	24.0	OFF
7.10546595795566e-06	6.388754511575309e-08	up	Transcriptional Activator	CEBPG	33.0	3.0	ON
0.01105426332580965	0.0007095538002225353	up	Transcriptional Activator	NFE2L2	34.0	3.0	ON
0.0011286318660309275	3.47295519900912e-05	up	Transcriptional Activator	HMG20B	215.0	6.0	ON
0.0041690036705454075	0.0001927191894487713	up	Transcriptional Activator	SOX4	26.0	6.0	ON
0.01296523710232181	0.0008845678334917414	up	Transcriptional Activator	SOX4	26.0	9.0	ON
0.018074794019963376	0.001460876842069149	down	Transcriptional Activator	DRAP1	73.0	9.0	OFF
0.018485550895971016	0.0015211585323752256	down	Transcriptional Repressor	DRAP1	43.0	9.0	ON
0.004344415094059288	0.00020566710275412943	up	Transcriptional Activator	ZNF217	75.0	12.0	ON
0.047874537597481566	0.006186812705945509	up	Transcriptional Repressor	ZNF217	62.0	12.0	OFF
0.013697628216626146	0.0009571517783955717	down	Transcriptional Activator	DRAP1	73.0	12.0	OFF
0.006157039886723226	0.00031769990078993896	down	Transcriptional Repressor	DRAP1	43.0	12.0	ON
0.00010662943479318172	1.6182969078887224e-06	down	Transcriptional Activator	ATF1	41.0	12.0	OFF
0.02398653717002588	0.0021975931794278366	down	Transcriptional Repressor	ATF1	51.0	12.0	ON
0.001773193738430648	6.305810417196842e-05	up	Transcriptional Activator	ZFAND5	64.0	24.0	ON
0.03180983191171236	0.003345029072519554	up	Transcriptional Repressor	ZFAND5	75.0	24.0	OFF
0.02398653717002588	0.0021872567183266927	down	Transcriptional Activator	DRAP1	73.0	24.0	OFF
0.018620445570821875	0.0015348515424570526	down	Transcriptional Repressor	DRAP1	43.0	24.0	ON
