# Supplementary material for: The transcriptomic response of cells to a drug combination is more than the sum of the responses to the monotherapies
Source: eLife. 2020 Sep 18;9:e52707. doi: 10.7554/eLife.52707 (PMC7546737; doi:10.7554/eLife.52707)
Supplement: Source data 9. [file elife-52707-data9.zip › Supplementary Item 14 Transcription Factor Activity/MCF7_aracne_TW_regulators_fishers_mins_3_2concordant.csv]

Fisher_FDR	Fisher_p_value	direction	regulation_type	regulator	regulome_size	time	TF_state
0.013156247646922026	0.0008208312298160126	up	Transcriptional Repressor	ZNF248	13	3	OFF
0.034115668413621535	0.003227095965598173	down	Transcriptional Activator	ZNF248	25	3	OFF
0.03263255149884374	0.0030516798880381004	up	Transcriptional Repressor	ZMYND8	18	3	OFF
0.00014363815860087248	1.827144652947216e-06	down	Transcriptional Activator	ZMYND8	31	3	OFF
0.01739384756126969	0.0012229137423997475	up	Transcriptional Activator	ZNF654	16	6	ON
0.01579265748499058	0.0010637211938099118	down	Transcriptional Repressor	ZNF654	36	6	ON
0.0061815215824249075	0.00029432518911884435	up	Transcriptional Activator	BUD31	17	6	ON
0.006692765385287374	0.00033405457175994936	down	Transcriptional Repressor	BUD31	43	6	ON
0.0016218709476544574	4.3522633775780427e-05	up	Transcriptional Activator	PPARD	98	6	ON
0.0417491978795106	0.004346890856634943	down	Transcriptional Repressor	PPARD	30	6	ON
0.005905589130090753	0.00026861595533352544	up	Transcriptional Activator	BCL6	25	6	ON
0.03098510621581946	0.0027979305626253184	down	Transcriptional Repressor	BCL6	12	6	ON
0.01128304755692858	0.0006580998669762756	up	Transcriptional Activator	MSX2	11	6	ON
0.03641313030956704	0.003503047689783921	down	Transcriptional Repressor	MSX2	8	6	ON
0.005924256875574966	0.0002726569258742243	up	Transcriptional Activator	FOXN3	34	6	ON
0.04803234092043373	0.005344570050928167	down	Transcriptional Repressor	FOXN3	19	6	ON
0.001023558635847614	2.417098080090971e-05	up	Transcriptional Activator	ZMYM5	13	6	ON
0.0018587805661550094	5.33181145234641e-05	down	Transcriptional Repressor	ZMYM5	13	6	ON
0.0057053006757064135	0.0002518507879119026	up	Transcriptional Repressor	ZNF248	13	6	OFF
0.005306676096674609	0.00022290025716442915	down	Transcriptional Activator	ZNF248	25	6	OFF
0.04317639640451988	0.0045705078169354495	up	Transcriptional Repressor	CBFA2T3	62	6	OFF
0.0012473152253228614	3.096113198507036e-05	down	Transcriptional Activator	CBFA2T3	81	6	OFF
0.0015611334062621215	4.084543327802411e-05	up	Transcriptional Repressor	XBP1	33	6	OFF
0.0058526048333202895	0.0002622796208679695	down	Transcriptional Activator	XBP1	42	6	OFF
0.03252147340653005	0.0030108435060386064	up	Transcriptional Activator	ZNF654	16	9	ON
0.015009339005689097	0.0009827663269524056	down	Transcriptional Repressor	ZNF654	36	9	ON
0.0017617307619602345	4.940315701726673e-05	up	Transcriptional Activator	RBL2	200	9	ON
0.029301629897462125	0.002559340276765905	down	Transcriptional Repressor	RBL2	85	9	ON
0.04286661313330012	0.004503496321397289	up	Transcriptional Activator	BUD31	17	9	ON
0.0002574233701811793	3.712395156487092e-06	down	Transcriptional Repressor	BUD31	43	9	ON
0.0011633044959221393	2.840754303741169e-05	up	Transcriptional Activator	ATF4	32	9	ON
0.04093784182415077	0.004185869807051071	down	Transcriptional Repressor	ATF4	29	9	ON
0.014431826940286453	0.0009236524152041644	up	Transcriptional Activator	BCL6	25	9	ON
0.003557653360705944	0.0001312699146912833	down	Transcriptional Repressor	BCL6	12	9	ON
0.02999246460081909	0.002655981032676855	up	Transcriptional Activator	AFF4	12	9	ON
0.02402853215618261	0.0019215088105574718	down	Transcriptional Repressor	AFF4	23	9	ON
3.984234864064931e-05	3.9024439162315846e-07	up	Transcriptional Activator	FOXN3	34	9	ON
0.0061815215824249075	0.00029185614595994645	down	Transcriptional Repressor	FOXN3	19	9	ON
0.002367179439121585	7.4321748122159e-05	up	Transcriptional Activator	ZMYM5	13	9	ON
0.0254396658366586	0.0020889675958721404	down	Transcriptional Repressor	ZMYM5	13	9	ON
0.025131222049578152	0.00205015202014538	up	Transcriptional Repressor	CERS2	75	9	OFF
0.01731575375369994	0.001212200765387575	down	Transcriptional Activator	CERS2	60	9	OFF
0.04187722939260834	0.004371459072514327	up	Transcriptional Repressor	ZNF248	13	9	OFF
0.005306676096674609	0.00022428592116630912	down	Transcriptional Activator	ZNF248	25	9	OFF
0.00021900726999820808	3.114040950058528e-06	up	Transcriptional Repressor	ESR1	143	9	OFF
0.010375983118365146	0.0005861114843461326	down	Transcriptional Activator	ESR1	86	9	OFF
0.003415556031214045	0.00012328837976713076	up	Transcriptional Repressor	CBFA2T3	62	9	OFF
0.004900734031341	0.00020121086993027588	down	Transcriptional Activator	CBFA2T3	81	9	OFF
0.004852296726795479	0.00019842406492109023	up	Transcriptional Repressor	XBP1	33	9	OFF
0.0016234588787548644	4.400089809586511e-05	down	Transcriptional Activator	XBP1	42	9	OFF
0.04204891840148041	0.004400665014511568	up	Transcriptional Repressor	ZIC1	48	9	OFF
0.006241251544740754	0.00029895703763215475	down	Transcriptional Activator	ZIC1	40	9	OFF
0.01625561956046256	0.0011123528747934931	up	Transcriptional Activator	ZNF654	16	12	ON
0.004482492451718218	0.00017651607634466666	down	Transcriptional Repressor	ZNF654	36	12	ON
0.0016273208321339367	4.519729132587212e-05	up	Transcriptional Activator	RBL2	200	12	ON
0.012699531864818508	0.0007667770480569338	down	Transcriptional Repressor	RBL2	85	12	ON
0.02310628983331719	0.0018136561857628546	up	Transcriptional Activator	BUD31	17	12	ON
0.00027089765155626487	4.031628589745372e-06	down	Transcriptional Repressor	BUD31	43	12	ON
0.04132277283468145	0.004270767074046356	up	Transcriptional Activator	ZNF281	19	12	ON
0.0364721226291849	0.0035478718510880258	down	Transcriptional Repressor	ZNF281	21	12	ON
0.009489777388817698	0.0005271391169959114	up	Transcriptional Activator	BCL6	25	12	ON
0.0018587805661550094	5.3371667940047227e-05	down	Transcriptional Repressor	BCL6	12	12	ON
0.0374903321594825	0.0036921915745418156	up	Transcriptional Activator	HSF2	61	12	ON
0.01053176451707144	0.0006062158832448206	down	Transcriptional Repressor	HSF2	42	12	ON
0.004055559639077969	0.000153635854143569	up	Transcriptional Activator	AHR	19	12	ON
0.037884176770413135	0.0037614773661754624	down	Transcriptional Repressor	AHR	15	12	ON
0.0016687486057886676	4.657181135167622e-05	up	Transcriptional Activator	IRF7	61	12	ON
0.0379004984567252	0.003768183195549896	down	Transcriptional Repressor	IRF7	15	12	ON
0.0005733082736045652	1.0667321065496041e-05	up	Transcriptional Activator	ZNF430	18	12	ON
0.04818498517059622	0.0053725644273132245	down	Transcriptional Repressor	ZNF430	22	12	ON
0.0005733082736045652	1.0770749099498762e-05	up	Transcriptional Activator	FOXN3	34	12	ON
0.00033762025334245976	5.345389761761741e-06	down	Transcriptional Repressor	FOXN3	19	12	ON
8.031163201264389e-05	9.051626310293956e-07	up	Transcriptional Repressor	ESR1	143	12	OFF
0.02795175251239961	0.002385256218688602	down	Transcriptional Activator	ESR1	86	12	OFF
0.0008741926026162955	1.9705401481220666e-05	up	Transcriptional Repressor	CBFA2T3	62	12	OFF
0.011210502915871529	0.0006513011891281863	down	Transcriptional Activator	CBFA2T3	81	12	OFF
0.004055559639077969	0.00015325236711748053	up	Transcriptional Repressor	XBP1	33	12	OFF
0.01053176451707144	0.0006054745729757353	down	Transcriptional Activator	XBP1	42	12	OFF
0.007868446896222361	0.00041271500653964103	up	Transcriptional Activator	ZNF654	16	24	ON
0.00013430351502955696	1.6398255558419001e-06	down	Transcriptional Repressor	ZNF654	36	24	ON
0.0011559559631236244	2.8072994676690736e-05	up	Transcriptional Activator	RBL2	200	24	ON
0.0056922447712719326	0.00024898320078285934	down	Transcriptional Repressor	RBL2	85	24	ON
0.037933605680932514	0.0038008868206161695	up	Transcriptional Activator	BUD31	17	24	ON
3.662765403197969e-05	3.4799615940821073e-07	down	Transcriptional Repressor	BUD31	43	24	ON
0.0058899799877251465	0.00026632540666354153	up	Transcriptional Activator	ZNF217	75	24	ON
0.04753825924740245	0.005268563281679114	down	Transcriptional Repressor	ZNF217	62	24	ON
0.0005733082736045652	1.0826426095710525e-05	up	Transcriptional Activator	BCL6	25	24	ON
0.00899239583325007	0.00048623849735673935	down	Transcriptional Repressor	BCL6	12	24	ON
0.037933605680932514	0.003817282203233515	up	Transcriptional Activator	HBP1	17	24	ON
0.008506398202449594	0.00045539418794812665	down	Transcriptional Repressor	HBP1	8	24	ON
0.004777915030373621	0.00019407363865977332	up	Transcriptional Activator	FOXN3	34	24	ON
0.00014363815860087248	1.830890254539499e-06	down	Transcriptional Repressor	FOXN3	19	24	ON
0.021115740349043503	0.001620582782725464	up	Transcriptional Repressor	CERS2	75	24	OFF
0.031433468364217294	0.002860611050846884	down	Transcriptional Activator	CERS2	60	24	OFF
0.04495530719459545	0.004900334918133554	up	Transcriptional Repressor	NKRF	8	24	OFF
0.04132277283468145	0.004285858500095097	down	Transcriptional Activator	NKRF	43	24	OFF
0.032005461426069186	0.0029458938062905497	up	Transcriptional Repressor	SPDEF	37	24	OFF
0.02028385418011704	0.0015431296551893685	down	Transcriptional Activator	SPDEF	60	24	OFF
0.04495530719459545	0.004915150418407075	up	Transcriptional Repressor	ELK3	8	24	OFF
0.014029031267475369	0.00089368843845794	down	Transcriptional Activator	ELK3	45	24	OFF
