# Supplementary material for: The transcriptomic response of cells to a drug combination is more than the sum of the responses to the monotherapies
Source: eLife. 2020 Sep 18;9:e52707. doi: 10.7554/eLife.52707 (PMC7546737; doi:10.7554/eLife.52707)
Supplement: Source data 9. [file elife-52707-data9.zip › Supplementary Item 14 Transcription Factor Activity/MCF7_aracne_TM_Fishers_shadowed_TFs.csv]

Fisher_FDR	Fisher_p_value	direction	regulation_type	regulator	regulome_size	time	TF_state
0.03521605845331161	0.005763667181924819	up	Transcriptional Activator	ZFAND1	60.0	3.0	ON
9.825855863473491e-20	7.250483960650451e-23	up	Transcriptional Activator	ZCCHC8	49.0	3.0	ON
0.01653208996409104	0.002154628750588848	down	Transcriptional Repressor	ZCCHC8	5.0	3.0	ON
0.00022718002525274087	1.1002886501983977e-05	up	Transcriptional Activator	CEBPD	40.0	3.0	ON
0.0017769193898380378	0.00012980742295894756	down	Transcriptional Repressor	CEBPD	33.0	3.0	ON
4.09699518227277e-08	5.260309634854353e-10	up	Transcriptional Activator	ATF4	32.0	3.0	ON
0.008242090824512814	0.0008636193160277592	down	Transcriptional Repressor	ATF4	29.0	3.0	ON
0.003828372802255176	0.00033108418862478353	up	Transcriptional Activator	ZBTB11	23.0	3.0	ON
0.030083027716116238	0.004728220855617442	down	Transcriptional Repressor	ZBTB11	23.0	3.0	ON
1.2572475513899441e-06	2.6347277493708982e-08	up	Transcriptional Activator	TSC22D1	27.0	3.0	ON
0.008228876573264363	0.0008549482154040898	down	Transcriptional Repressor	TSC22D1	13.0	3.0	ON
0.008242090824512814	0.0008624289402015704	up	Transcriptional Activator	ZZZ3	28.0	3.0	ON
0.00349683773328492	0.0002993160987758639	down	Transcriptional Repressor	ZZZ3	22.0	3.0	ON
0.001115099626062734	7.372559511158572e-05	up	Transcriptional Activator	CITED2	27.0	3.0	ON
0.04635609033077385	0.008264190838189906	down	Transcriptional Repressor	CITED2	28.0	3.0	ON
0.00028830929451011643	1.4934557611135015e-05	up	Transcriptional Activator	ZNF330	23.0	6.0	ON
3.1446583548366906e-07	4.9657385473365676e-09	down	Transcriptional Activator	MYBL2	155.0	6.0	OFF
0.00034221927773374263	1.813115712904569e-05	up	Transcriptional Activator	ZFAND1	60.0	6.0	ON
3.054390162484717e-09	2.6595191792591248e-11	down	Transcriptional Repressor	ZFAND1	89.0	6.0	ON
0.00014503285691277982	6.570998682441471e-06	up	Transcriptional Activator	MYNN	35.0	6.0	ON
0.0002602680113872643	1.3213133990144467e-05	down	Transcriptional Repressor	MYNN	42.0	6.0	ON
0.0174401534554595	0.0023061359941103482	down	Transcriptional Repressor	ZNF292	68.0	6.0	ON
9.541615290868671e-05	4.0273051552367785e-06	up	Transcriptional Repressor	ZNF248	13.0	6.0	OFF
0.0011207291939882961	7.42631948200627e-05	down	Transcriptional Activator	ZNF248	25.0	6.0	OFF
3.563942080237419e-06	9.099202772743113e-08	up	Transcriptional Activator	BAZ2B	43.0	6.0	ON
0.001989437058989554	0.00014768105676973815	down	Transcriptional Repressor	BAZ2B	27.0	6.0	ON
1.8011634707507714e-23	5.316303042357648e-27	up	Transcriptional Activator	ZCCHC8	49.0	6.0	ON
0.027756344523579543	0.004287850525715408	down	Transcriptional Repressor	ZCCHC8	5.0	6.0	ON
4.684315183097806e-10	2.9035011465482264e-12	up	Transcriptional Activator	ZFAND5	64.0	6.0	ON
0.0009387799859172328	6.068264962097817e-05	down	Transcriptional Repressor	ZFAND5	75.0	6.0	ON
0.007611239954330039	0.000784038590336831	down	Transcriptional Repressor	CEBPD	33.0	6.0	ON
0.011641657318778321	0.0013572770486769295	up	Transcriptional Activator	VAV1	31.0	6.0	ON
0.001276243374307083	8.776998412442454e-05	down	Transcriptional Repressor	VAV1	56.0	6.0	ON
1.0368744478982666e-05	3.0451300934438467e-07	up	Transcriptional Activator	TFAP2A	28.0	6.0	ON
2.5711277558641013e-06	6.374696915365543e-08	up	Transcriptional Activator	ZNF274	18.0	6.0	ON
0.003033854803759361	0.00024983633124228504	down	Transcriptional Repressor	ZNF274	13.0	6.0	ON
3.020633717460043e-12	8.02411554224923e-15	up	Transcriptional Activator	ATF4	32.0	6.0	ON
0.00014503285691277982	6.565979852493437e-06	down	Transcriptional Repressor	ATF4	29.0	6.0	ON
5.914731372114865e-09	5.3246548656878214e-11	up	Transcriptional Activator	SOX4	26.0	6.0	ON
0.0003527465938870718	1.8793022490146536e-05	down	Transcriptional Repressor	SOX4	17.0	6.0	ON
2.6477990182504235e-05	8.792130742419502e-07	up	Transcriptional Activator	RLF	18.0	6.0	ON
0.002223369028479975	0.00017226516233057658	down	Transcriptional Repressor	RLF	22.0	6.0	ON
8.194197338057863e-08	1.1488322714219258e-09	up	Transcriptional Activator	ZNF410	38.0	6.0	ON
0.0116782038704822	0.0013662859971136818	down	Transcriptional Repressor	ZNF410	17.0	6.0	ON
0.002680165666158211	0.0002159637623557236	down	Transcriptional Activator	TCFL5	75.0	6.0	OFF
0.0005812631665007246	3.4119108952369516e-05	up	Transcriptional Activator	ZNF217	75.0	6.0	ON
0.04738252702308511	0.008559063322942175	down	Transcriptional Repressor	ZNF217	62.0	6.0	ON
1.4748831535775403e-06	3.2593124593095314e-08	up	Transcriptional Activator	ZZZ3	28.0	6.0	ON
0.009890151756168992	0.001101987097979278	down	Transcriptional Repressor	ZZZ3	22.0	6.0	ON
0.008347547064717447	0.0008820607583142994	up	Transcriptional Repressor	LHX2	6.0	6.0	OFF
0.0012646017628572097	8.649555233057711e-05	up	Transcriptional Activator	LMO4	10.0	6.0	ON
0.036990395014671607	0.006185082283297362	down	Transcriptional Repressor	LMO4	29.0	6.0	ON
0.04547717832909318	0.008067232637480815	down	Transcriptional Repressor	ZNF592	6.0	6.0	ON
0.00035222259357322683	1.871312480613365e-05	up	Transcriptional Activator	ELF1	33.0	6.0	ON
0.015150761061549197	0.0019340921366942235	down	Transcriptional Repressor	ELF1	59.0	6.0	ON
0.0005133497052414985	2.9319116872559026e-05	up	Transcriptional Activator	ZNF330	23.0	9.0	ON
0.00012160532707766167	5.258317714544697e-06	down	Transcriptional Repressor	ZNF330	54.0	9.0	ON
0.0025560986954234976	0.00020521217389468457	up	Transcriptional Activator	ZFAND1	60.0	9.0	ON
5.239096574322609e-07	9.587484876269236e-09	down	Transcriptional Repressor	ZFAND1	89.0	9.0	ON
0.0005289539659298117	3.052257979317538e-05	up	Transcriptional Activator	MYNN	35.0	9.0	ON
0.0006680224605092383	4.071624501037713e-05	down	Transcriptional Repressor	MYNN	42.0	9.0	ON
0.0005978646937463742	3.5408369997640806e-05	up	Transcriptional Repressor	ZNF248	13.0	9.0	OFF
0.0032094816236041173	0.0002657200694867045	down	Transcriptional Activator	ZNF248	25.0	9.0	OFF
6.894147592294876e-06	1.9433031141208988e-07	up	Transcriptional Activator	BAZ2B	43.0	9.0	ON
0.01815501565630033	0.002432814966930446	down	Transcriptional Repressor	BAZ2B	27.0	9.0	ON
0.0001292149333486606	5.6445720589143375e-06	up	Transcriptional Activator	VAV1	31.0	9.0	ON
0.00020225817313676908	9.64129131097645e-06	down	Transcriptional Repressor	VAV1	56.0	9.0	ON
3.7881089221963617e-07	6.354413034176988e-09	up	Transcriptional Activator	ZNF274	18.0	9.0	ON
0.003023927893985157	0.0002481263147957124	down	Transcriptional Repressor	ZNF274	13.0	9.0	ON
1.634335671051905e-14	2.411947566487463e-17	up	Transcriptional Activator	ATF4	32.0	9.0	ON
0.00016036932774824987	7.336849409970108e-06	down	Transcriptional Repressor	ATF4	29.0	9.0	ON
1.2287901103559145e-05	3.753830472899561e-07	up	Transcriptional Activator	SOX4	26.0	9.0	ON
0.014728443924754276	0.0018456378830425887	down	Transcriptional Repressor	SOX4	17.0	9.0	ON
0.0002493612655091417	1.2512224066279248e-05	up	Transcriptional Activator	RLF	18.0	9.0	ON
0.017049169950984325	0.002249403473462218	down	Transcriptional Repressor	RLF	22.0	9.0	ON
7.633329025871247e-08	1.058932893199376e-09	up	Transcriptional Activator	NFIL3	19.0	9.0	ON
0.021561482522183442	0.0031112935592276275	down	Transcriptional Repressor	NFIL3	10.0	9.0	ON
3.622462358638098e-10	2.1918677199551663e-12	up	Transcriptional Activator	DDIT3	17.0	9.0	ON
1.1641710055841794e-07	1.7008991964703921e-09	up	Transcriptional Activator	ZZZ3	28.0	9.0	ON
0.0011105790433201214	7.309891577933501e-05	down	Transcriptional Repressor	ZZZ3	22.0	9.0	ON
0.006354165043621718	0.0006236009082066768	up	Transcriptional Activator	ZFP36	14.0	9.0	ON
0.0193407553455498	0.002680190269992808	up	Transcriptional Repressor	LHX2	6.0	9.0	OFF
0.014225350580601656	0.0017739382535965308	down	Transcriptional Activator	LHX2	41.0	9.0	OFF
0.00016170661561576397	7.421894547889992e-06	down	Transcriptional Repressor	LMO4	29.0	9.0	ON
5.971331708526666e-05	2.3441178194629472e-06	up	Transcriptional Activator	ELF1	33.0	9.0	ON
0.021453054094624842	0.003080016416489909	down	Transcriptional Repressor	ELF1	59.0	9.0	ON
0.010637766834113315	0.0011962617695780052	up	Transcriptional Activator	ZNF654	16.0	12.0	ON
0.012063015920195276	0.0014473482796810448	down	Transcriptional Repressor	ZNF654	36.0	12.0	ON
0.0029279729273559434	0.00023852435889912642	up	Transcriptional Activator	ZNF330	23.0	12.0	ON
9.994140776333452e-10	6.932181471187607e-12	down	Transcriptional Repressor	ZNF330	54.0	12.0	ON
5.425708843957216e-06	1.457318491145533e-07	up	Transcriptional Activator	ZNF267	70.0	12.0	ON
0.008916417073982151	0.000959578057282657	up	Transcriptional Activator	HIF1A	34.0	12.0	ON
0.014766792152134847	0.0018545661336285052	down	Transcriptional Repressor	HIF1A	54.0	12.0	ON
0.0003624952184196021	1.9579877500232345e-05	up	Transcriptional Activator	MYNN	35.0	12.0	ON
1.8435760826348035e-05	5.849599435750927e-07	down	Transcriptional Repressor	MYNN	42.0	12.0	ON
0.0023367228561458142	0.00018449627037160719	up	Transcriptional Repressor	ZNF248	13.0	12.0	OFF
0.0051965171700477574	0.0004823803571369597	down	Transcriptional Activator	ZNF248	25.0	12.0	OFF
6.376572723952084e-06	1.7880000259015585e-07	up	Transcriptional Activator	ZMYM2	49.0	12.0	ON
3.7550305158471136e-05	1.3299990020709966e-06	up	Transcriptional Activator	BAZ2B	43.0	12.0	ON
0.009628183654828685	0.001059233396623167	down	Transcriptional Repressor	BAZ2B	27.0	12.0	ON
4.170084435031381e-05	1.5132361751415786e-06	up	Transcriptional Activator	ZNF451	21.0	12.0	ON
0.020528836440868403	0.002890275968799949	down	Transcriptional Activator	HDAC1	22.0	12.0	OFF
0.00024147884809704322	1.1874948200752655e-05	up	Transcriptional Activator	ZNF518A	18.0	12.0	ON
0.0064509736486652106	0.0006359578508424381	down	Transcriptional Repressor	ZNF518A	22.0	12.0	ON
0.00971356882595329	0.0010765776547064522	down	Transcriptional Repressor	ATF1	51.0	12.0	ON
0.0011357432829507753	7.576091556873532e-05	up	Transcriptional Activator	VAV1	31.0	12.0	ON
5.632004957228907e-05	2.202599341301152e-06	down	Transcriptional Repressor	VAV1	56.0	12.0	ON
0.0003665182712062515	2.0013541963741595e-05	down	Transcriptional Repressor	ZNF273	91.0	12.0	ON
0.009628183654828685	0.0010628514424161533	down	Transcriptional Activator	ZNF395	35.0	12.0	OFF
0.0073859665810283815	0.0007569519254747475	up	Transcriptional Activator	PHF21A	22.0	12.0	ON
0.0020679096405909554	0.00015625291263024932	down	Transcriptional Repressor	PHF21A	16.0	12.0	ON
3.900072838468223e-06	1.0072502165465453e-07	up	Transcriptional Activator	ZNF274	18.0	12.0	ON
0.0020772459170204714	0.00015782389900419652	down	Transcriptional Repressor	ZNF274	13.0	12.0	ON
2.0379814240731e-12	5.112999440561201e-15	up	Transcriptional Activator	ATF4	32.0	12.0	ON
0.0016401114112729938	0.00011836105078401621	down	Transcriptional Repressor	ATF4	29.0	12.0	ON
7.182947830965783e-08	9.752526570968886e-10	up	Transcriptional Activator	SOX4	26.0	12.0	ON
3.564997666978241e-05	1.225862538969791e-06	up	Transcriptional Activator	RLF	18.0	12.0	ON
0.020528836440868403	0.002890275968799949	down	Transcriptional Repressor	RLF	22.0	12.0	ON
2.2855059214218928e-08	2.732083524722157e-10	up	Transcriptional Activator	ZNF410	38.0	12.0	ON
0.013731059830421272	0.0016961182228545757	down	Transcriptional Repressor	ZNF410	17.0	12.0	ON
0.001647693515398719	0.00011915139057635363	down	Transcriptional Activator	ZDHHC3	29.0	12.0	OFF
0.00285689504795877	0.00023146921212062653	down	Transcriptional Activator	TCFL5	75.0	12.0	OFF
1.826984787040348e-08	2.130044246992141e-10	up	Transcriptional Activator	TSC22D1	27.0	12.0	ON
7.055860814356556e-05	2.842753840494894e-06	up	Transcriptional Activator	ZNF217	75.0	12.0	ON
0.014592840030978162	0.001825234280507466	down	Transcriptional Repressor	ZNF217	62.0	12.0	ON
1.350648013103342e-09	1.0365067396896956e-11	up	Transcriptional Activator	ZNF140	18.0	12.0	ON
0.001041106302641723	6.791159766346541e-05	down	Transcriptional Repressor	ZNF140	7.0	12.0	ON
4.902261352255227e-10	3.1109391698195807e-12	up	Transcriptional Activator	ZZZ3	28.0	12.0	ON
9.48275900599793e-06	2.7569414465489845e-07	down	Transcriptional Repressor	ZZZ3	22.0	12.0	ON
0.0029625782840446693	0.0002422178821370641	down	Transcriptional Repressor	ZFP36	20.0	12.0	ON
0.00025181314744447984	1.2672414887628042e-05	up	Transcriptional Repressor	LHX2	6.0	12.0	OFF
4.970107153379799e-05	1.8777264333902424e-06	down	Transcriptional Activator	LHX2	41.0	12.0	OFF
0.00041912147932000827	2.3195182223288536e-05	down	Transcriptional Repressor	LMO4	29.0	12.0	ON
0.00014320973939100756	6.424994211166811e-06	up	Transcriptional Activator	ETS2	12.0	12.0	ON
0.035263317098199555	0.005781810108633369	down	Transcriptional Repressor	ETS2	6.0	12.0	ON
3.2914819776680906e-07	5.246163718833438e-09	up	Transcriptional Activator	ZNF184	62.0	12.0	ON
0.0016401114112729938	0.0001181929588958542	down	Transcriptional Repressor	ZNF184	29.0	12.0	ON
0.0051626910432952785	0.00047847844970328135	up	Transcriptional Activator	ZNF592	21.0	12.0	ON
0.035263317098199555	0.005781810108633369	down	Transcriptional Repressor	ZNF592	6.0	12.0	ON
0.0063454990701725285	0.0006199410248604213	down	Transcriptional Repressor	ZNF408	9.0	12.0	ON
3.768097845500575e-05	1.345472496654554e-06	up	Transcriptional Activator	ELF1	33.0	12.0	ON
0.019175052823549532	0.0026289291725321005	down	Transcriptional Repressor	ELF1	59.0	12.0	ON
0.007355732167113558	0.0007512052331231673	up	Transcriptional Activator	AFF4	12.0	12.0	ON
0.00896078676149335	0.0009733085974703519	down	Transcriptional Repressor	AFF4	23.0	12.0	ON
0.022692567767971447	0.003317008365418872	down	Transcriptional Repressor	ZNF200	3.0	12.0	ON
0.011076152803280956	0.0012700960342605227	up	Transcriptional Activator	ZNF654	16.0	24.0	ON
0.040231986247376325	0.0068905484078587926	down	Transcriptional Repressor	ZNF654	36.0	24.0	ON
3.738889036872687e-06	9.601043276503064e-08	up	Transcriptional Activator	ZNF330	23.0	24.0	ON
2.9175518834676624e-08	3.6167998555384237e-10	down	Transcriptional Repressor	ZNF330	54.0	24.0	ON
0.0193407553455498	0.00267288965034036	up	Transcriptional Repressor	UBP1	29.0	24.0	OFF
0.0001365149219290965	6.02390225159384e-06	down	Transcriptional Activator	UBP1	68.0	24.0	OFF
0.011779115509139484	0.0013998144876813188	up	Transcriptional Activator	ZNF675	39.0	24.0	ON
0.00013671704060360336	6.052997665448793e-06	down	Transcriptional Repressor	ZNF675	116.0	24.0	ON
0.0012664682377209074	8.691082209861601e-05	up	Transcriptional Activator	ZNF267	70.0	24.0	ON
0.003293134093749605	0.0002765338399267304	up	Transcriptional Activator	HIF1A	34.0	24.0	ON
0.008242090824512814	0.0008629947840160863	down	Transcriptional Repressor	HIF1A	54.0	24.0	ON
9.6396542074045e-05	4.08291138949984e-06	up	Transcriptional Activator	ZFAND1	60.0	24.0	ON
4.930242385664019e-06	1.3096865841492384e-07	down	Transcriptional Repressor	ZFAND1	89.0	24.0	ON
0.001402972961135456	9.834890149636092e-05	up	Transcriptional Activator	MYNN	35.0	24.0	ON
4.20913887800048e-05	1.5467467246489367e-06	down	Transcriptional Repressor	MYNN	42.0	24.0	ON
0.03684649720563117	0.00614470806410319	down	Transcriptional Repressor	ZNF292	68.0	24.0	ON
0.0003610996004656808	1.9397912421710127e-05	up	Transcriptional Repressor	ZNF248	13.0	24.0	OFF
0.004828272671241094	0.0004402867356287847	down	Transcriptional Activator	ZNF248	25.0	24.0	OFF
0.013147615261140465	0.0016182277343257305	up	Transcriptional Repressor	ATF5	20.0	24.0	OFF
0.0045730908846087935	0.00041168616287062636	down	Transcriptional Activator	ATF5	35.0	24.0	OFF
4.187807659184887e-05	1.5327277146957672e-06	up	Transcriptional Activator	BAZ2B	43.0	24.0	ON
0.02521097977433957	0.0038099237439379744	down	Transcriptional Repressor	BAZ2B	27.0	24.0	ON
0.02137404293991688	0.0030512550298941203	up	Transcriptional Activator	NFE2L1	11.0	24.0	ON
0.035632114173143936	0.005869729269797063	down	Transcriptional Repressor	NFE2L1	11.0	24.0	ON
0.00026349149278137617	1.3532325780389446e-05	up	Transcriptional Activator	ZNF451	21.0	24.0	ON
0.02336049756801096	0.00345253065153828	down	Transcriptional Repressor	ZNF451	37.0	24.0	ON
0.02717513134529984	0.004174927941330746	down	Transcriptional Repressor	CEBPD	33.0	24.0	ON
0.03841011870322531	0.006490493789137099	up	Transcriptional Repressor	LITAF	16.0	24.0	OFF
0.00011977444731792993	5.145880511743272e-06	down	Transcriptional Activator	LITAF	58.0	24.0	OFF
0.03084845663818232	0.0048940511933361856	up	Transcriptional Activator	VAV1	31.0	24.0	ON
0.0016489379134439484	0.00011948472778940064	down	Transcriptional Repressor	VAV1	56.0	24.0	ON
4.2699889613330685e-06	1.1216913151081554e-07	up	Transcriptional Activator	ZNF274	18.0	24.0	ON
2.645840193657207e-10	1.5618891343903236e-12	up	Transcriptional Activator	ATF4	32.0	24.0	ON
0.0018664989920634488	0.00013690230210382736	down	Transcriptional Repressor	ATF4	29.0	24.0	ON
9.224048801196413e-07	1.8263128910545844e-08	up	Transcriptional Activator	ZNF165	35.0	24.0	ON
0.01189911098996573	0.0014189022550018164	down	Transcriptional Repressor	ZNF165	21.0	24.0	ON
0.027218830576239444	0.0041856584209624395	up	Transcriptional Repressor	THAP11	15.0	24.0	OFF
0.008242090824512814	0.0008606103072884698	down	Transcriptional Activator	THAP11	54.0	24.0	OFF
9.224048801196413e-07	1.8377310923280927e-08	up	Transcriptional Activator	ZNF410	38.0	24.0	ON
0.02998475730087298	0.004699500037415452	down	Transcriptional Repressor	ZNF410	17.0	24.0	ON
0.019178814994701195	0.0026351134698672915	up	Transcriptional Repressor	ZDHHC3	25.0	24.0	OFF
0.016775130260203615	0.002200087461140517	down	Transcriptional Activator	ZDHHC3	29.0	24.0	OFF
0.00041894090006539285	2.3123361367245706e-05	up	Transcriptional Repressor	TCFL5	25.0	24.0	OFF
0.000726167082729487	4.501035636753019e-05	down	Transcriptional Activator	TCFL5	75.0	24.0	OFF
0.01170906292200708	0.0013768507163012893	up	Transcriptional Repressor	ZHX3	7.0	24.0	OFF
0.020677727839728138	0.0029234449926888364	down	Transcriptional Activator	ZHX3	16.0	24.0	OFF
0.022256762694697257	0.003235376513323022	up	Transcriptional Activator	RELB	18.0	24.0	ON
1.563288218485484e-06	3.529856809744378e-08	up	Transcriptional Activator	FOXJ3	33.0	24.0	ON
0.04688920431256794	0.008421511459326325	down	Transcriptional Repressor	FOXJ3	22.0	24.0	ON
2.5239157422551803e-06	6.171258158818644e-08	up	Transcriptional Activator	ZZZ3	28.0	24.0	ON
5.129332171342354e-05	1.9605918423519335e-06	down	Transcriptional Repressor	ZZZ3	22.0	24.0	ON
1.6008038638046463e-06	3.638190599556015e-08	up	Transcriptional Activator	HBP1	17.0	24.0	ON
0.005972340914744151	0.0005737889515198409	down	Transcriptional Repressor	HBP1	8.0	24.0	ON
0.0116782038704822	0.0013657925843916314	up	Transcriptional Activator	CITED2	27.0	24.0	ON
0.0012512570057509884	8.49436574152088e-05	down	Transcriptional Repressor	CITED2	28.0	24.0	ON
0.008370589413275578	0.000885730904562956	down	Transcriptional Repressor	ZFP36	20.0	24.0	ON
0.004932145909067201	0.0004527513870888595	up	Transcriptional Repressor	LHX2	6.0	24.0	OFF
6.22599342310271e-06	1.7329804983887013e-07	down	Transcriptional Activator	LHX2	41.0	24.0	OFF
0.0018664989920634488	0.0001366956070412873	down	Transcriptional Repressor	LMO4	29.0	24.0	ON
5.2219322347006105e-05	2.011399517793476e-06	up	Transcriptional Activator	FOSL1	11.0	24.0	ON
0.026173355685795145	0.0039978487507080825	down	Transcriptional Repressor	FOSL1	5.0	24.0	ON
0.00016888884032433698	7.801388285347916e-06	up	Transcriptional Activator	ZNF184	62.0	24.0	ON
0.006059367057809046	0.0005873228469243175	down	Transcriptional Repressor	ZNF184	29.0	24.0	ON
0.0002556433145876997	1.294062232933604e-05	up	Transcriptional Activator	ZNF430	18.0	24.0	ON
0.01220930699167672	0.0014703061548418245	down	Transcriptional Repressor	ZNF408	9.0	24.0	ON
0.0006236859435501116	3.750261593790998e-05	up	Transcriptional Activator	ZC3H7A	35.0	3.0	ON
7.055860814356556e-05	2.84092408946678e-06	up	Transcriptional Activator	ZNF292	69.0	3.0	ON
0.00030498904395232635	1.5933607077792727e-05	up	Transcriptional Repressor	ZNF248	13.0	3.0	OFF
0.000744483973964534	4.6255571581916885e-05	up	Transcriptional Activator	ZNF263	25.0	3.0	ON
0.0015698667850569696	0.00011282838316451354	up	Transcriptional Activator	JUND	29.0	3.0	ON
0.00038123541453965337	2.0929689227973887e-05	up	Transcriptional Activator	GATA3	22.0	3.0	ON
1.3265109994226094e-06	2.83860824846928e-08	up	Transcriptional Activator	CREBBP	103.0	3.0	ON
0.0013576846660426807	9.451266219779186e-05	up	Transcriptional Repressor	ZMYND8	18.0	3.0	OFF
6.1201186134152475e-06	1.6709296686567604e-07	up	Transcriptional Activator	ZFAND5	64.0	3.0	ON
4.7639587267726146e-07	8.436762798298609e-09	up	Transcriptional Activator	ZC3H11A	60.0	3.0	ON
7.389338763558393e-05	3.009825116207374e-06	up	Transcriptional Activator	TAF7	34.0	3.0	ON
6.540868219261586e-08	8.784223848181881e-10	up	Transcriptional Activator	SOX4	26.0	3.0	ON
0.0002554772560568296	1.289451321892499e-05	up	Transcriptional Activator	TSC22D2	53.0	3.0	ON
0.0006038053721541997	3.600020223587614e-05	up	Transcriptional Activator	BCL3	24.0	3.0	ON
9.224048801196413e-07	1.824877333463418e-08	up	Transcriptional Activator	NFIL3	19.0	3.0	ON
7.389338763558393e-05	3.009825116207374e-06	up	Transcriptional Activator	NFE2L2	34.0	3.0	ON
0.0029322393817495913	0.00023930466028741505	up	Transcriptional Activator	FOXJ3	33.0	3.0	ON
3.7635093615198176e-07	6.1651348749808116e-09	up	Transcriptional Activator	DDIT3	17.0	3.0	ON
8.262536542349365e-09	8.515617082549989e-11	up	Transcriptional Activator	JUNB	16.0	3.0	ON
4.261804861963654e-08	5.55472723055786e-10	up	Transcriptional Activator	MORC3	25.0	3.0	ON
5.819909663111217e-07	1.0822146067768791e-08	up	Transcriptional Activator	ZNF140	18.0	3.0	ON
9.228610253853305e-15	1.2257599215566665e-17	up	Transcriptional Activator	MAFF	17.0	3.0	ON
1.091812682904281e-05	3.238700549937433e-07	up	Transcriptional Activator	ZNF335	35.0	3.0	ON
5.525633458990048e-13	1.0733205643176897e-15	up	Transcriptional Activator	KLF10	26.0	3.0	ON
0.019940460997162308	0.0027769938022563717	up	Transcriptional Activator	FOSL1	11.0	3.0	ON
1.408865709196312e-05	4.387111343571751e-07	up	Transcriptional Activator	MYC	27.0	3.0	ON
2.079399571977573e-13	3.682525806335727e-16	up	Transcriptional Activator	JUN	20.0	3.0	ON
8.151528370539163e-05	3.344340152021675e-06	up	Transcriptional Activator	ZNF34	10.0	3.0	ON
6.22599342310271e-06	1.7349949802354526e-07	up	Transcriptional Activator	IRF1	17.0	3.0	ON
1.9323782757955126e-09	1.56848886022363e-11	up	Transcriptional Activator	ATF3	14.0	3.0	ON
6.22599342310271e-06	1.736589074625756e-07	up	Transcriptional Activator	KLF6	17.0	3.0	ON
1.863629329459079e-05	5.968234422854488e-07	up	Transcriptional Activator	ZFP36L1	13.0	3.0	ON
5.819909663111217e-07	1.0822146067768791e-08	up	Transcriptional Activator	CEBPB	18.0	3.0	ON
5.9721395147814134e-05	2.3620622638155536e-06	up	Transcriptional Activator	ELF1	33.0	3.0	ON
0.00013913370505742187	6.20105946389336e-06	up	Transcriptional Activator	MAFG	27.0	3.0	ON
0.00013025996145644818	5.728670087665519e-06	up	Transcriptional Activator	DMTF1	18.0	3.0	ON
0.00013025996145644818	5.728670087665519e-06	up	Transcriptional Activator	ZNF350	18.0	3.0	ON
0.0009167919060745932	5.8720142744447095e-05	up	Transcriptional Activator	ZBTB40	26.0	3.0	ON
0.0009445030870760947	6.119197981499492e-05	up	Transcriptional Activator	ZFP36L2	9.0	3.0	ON
0.0003364689497262149	1.7776842385180773e-05	up	Transcriptional Activator	NR3C1	7.0	3.0	ON
0.0023894378707745552	0.00019041655462684047	up	Transcriptional Activator	NR4A3	5.0	3.0	ON
0.0013576846660426807	9.451266219779186e-05	up	Transcriptional Activator	ELF2	18.0	3.0	ON
0.0034234677638765873	0.00029143457726704767	down	Transcriptional Activator	ZNF500	39.0	3.0	OFF
0.0005456203901130393	3.1806383426011014e-05	down	Transcriptional Activator	MYBL2	155.0	3.0	OFF
0.03627552339480927	0.0060013078107410255	down	Transcriptional Activator	ZNF629	25.0	3.0	OFF
0.03560458107832957	0.005853527644813922	down	Transcriptional Repressor	ZNF473	8.0	3.0	ON
0.03560458107832957	0.0058504387376480975	down	Transcriptional Activator	ZMAT3	8.0	3.0	OFF
0.01950445419142557	0.002705753680628696	down	Transcriptional Activator	FOXA1	19.0	3.0	OFF
0.033349928930942886	0.00534504468993565	down	Transcriptional Activator	TRPS1	24.0	3.0	OFF
0.0007657740476809122	4.769135893172151e-05	down	Transcriptional Activator	TFDP1	27.0	3.0	OFF
0.03935419570503067	0.006708101540630227	down	Transcriptional Activator	ZNF544	26.0	3.0	OFF
0.015209548504321685	0.0019438413525298965	down	Transcriptional Repressor	MZF1	17.0	3.0	ON
0.028547692637259037	0.004432138821487088	down	Transcriptional Repressor	ZNF23	7.0	3.0	ON
0.008228876573264363	0.0008549482154040898	down	Transcriptional Repressor	ZNF142	13.0	3.0	ON
0.03560458107832957	0.0058504387376480975	down	Transcriptional Repressor	ZNF230	8.0	3.0	ON
0.0011796454649115474	7.921173059839939e-05	up	Transcriptional Activator	ZNF580	201.0	6.0	ON
0.005883290133064325	0.0005617561324827219	up	Transcriptional Activator	HMG20B	215.0	6.0	ON
0.0023697612241635373	0.00018815400510625494	up	Transcriptional Activator	ZC3H7A	35.0	6.0	ON
0.0033507497098120608	0.000282855494984135	up	Transcriptional Activator	ZNF654	16.0	6.0	ON
1.518214619183444e-06	3.383270476633708e-08	up	Transcriptional Activator	ZNF267	70.0	6.0	ON
0.04829722020625432	0.00880269583157085	up	Transcriptional Activator	CUX1	119.0	6.0	ON
1.1094292716500194e-05	3.3237033964721657e-07	up	Transcriptional Activator	TAF10	273.0	6.0	ON
0.0003654715540272833	1.990245032999817e-05	up	Transcriptional Activator	ZMYM2	49.0	6.0	ON
0.0066706776213425155	0.0006625392619780862	up	Transcriptional Activator	HMG20A	23.0	6.0	ON
2.646897465291705e-09	2.2428741547594245e-11	up	Transcriptional Activator	ZNF263	25.0	6.0	ON
9.436069379602177e-05	3.94097938965085e-06	up	Transcriptional Activator	JUND	29.0	6.0	ON
0.0001940173644597352	9.191200411979781e-06	up	Transcriptional Activator	GATA3	22.0	6.0	ON
0.005972340914744151	0.0005737297956769756	up	Transcriptional Activator	ZNF12	9.0	6.0	ON
0.0004553713344729088	2.540294634456309e-05	up	Transcriptional Activator	HMBOX1	39.0	6.0	ON
0.005710723922238508	0.0005412443383191408	up	Transcriptional Activator	TBP	39.0	6.0	ON
4.5826644610980084e-07	8.04806775192832e-09	up	Transcriptional Activator	CREBBP	103.0	6.0	ON
5.9721395147814134e-05	2.35762377947157e-06	up	Transcriptional Activator	ZC3H15	69.0	6.0	ON
0.015143302819999168	0.0019092340442723433	up	Transcriptional Activator	ZNF451	21.0	6.0	ON
5.759863499076757e-15	5.950272209790037e-18	up	Transcriptional Activator	ZC3H11A	60.0	6.0	ON
0.002331458483007935	0.00018270431736676704	up	Transcriptional Activator	ATF2	103.0	6.0	ON
3.1084988410039426e-05	1.0505404878835642e-06	up	Transcriptional Activator	GABPB1	55.0	6.0	ON
6.754710718029121e-10	4.485861604358181e-12	up	Transcriptional Activator	CEBPG	33.0	6.0	ON
0.0032906294208599703	0.00027583788533773067	up	Transcriptional Repressor	ZDHHC6	8.0	6.0	OFF
6.227912551108559e-09	5.69850321972743e-11	up	Transcriptional Activator	TSC22D2	53.0	6.0	ON
9.224048801196413e-07	1.806314979695452e-08	up	Transcriptional Activator	ZNF165	35.0	6.0	ON
7.924150143988e-06	2.2570262364074445e-07	up	Transcriptional Activator	IRX5	36.0	6.0	ON
0.03850723264871884	0.006518269753258634	up	Transcriptional Activator	ZNF510	5.0	6.0	ON
0.00047166800959726174	2.652088424683541e-05	up	Transcriptional Activator	GON4L	29.0	6.0	ON
9.306060923301188e-11	4.3948339661398766e-13	up	Transcriptional Activator	TSC22D1	27.0	6.0	ON
3.944004470696e-08	5.005672734354427e-10	up	Transcriptional Activator	NFIL3	19.0	6.0	ON
0.0002048826753168929	9.857106280003999e-06	up	Transcriptional Activator	RELB	18.0	6.0	ON
0.002079445558617679	0.00015835211160665914	up	Transcriptional Activator	ARNTL	64.0	6.0	ON
2.294537529319973e-06	5.4857597365678226e-08	up	Transcriptional Activator	ZBTB10	33.0	6.0	ON
1.2823831125632312e-09	9.273431599114275e-12	up	Transcriptional Activator	NFE2L2	34.0	6.0	ON
2.294659859719955e-06	5.5199167227619935e-08	up	Transcriptional Activator	BCL6	25.0	6.0	ON
0.0032906294208599703	0.00027583788533773067	up	Transcriptional Activator	ZBTB43	8.0	6.0	ON
0.00047166800959726174	2.652088424683541e-05	up	Transcriptional Activator	ZNF23	29.0	6.0	ON
4.700863110971477e-08	6.243767414218314e-10	up	Transcriptional Activator	FOXJ3	33.0	6.0	ON
2.5667918635706905e-09	2.121315589727844e-11	up	Transcriptional Activator	TSC22D3	19.0	6.0	ON
9.85285629130968e-12	3.0535711646620913e-14	up	Transcriptional Activator	DDIT3	17.0	6.0	ON
1.6925633052007488e-09	1.3488550543217305e-11	up	Transcriptional Activator	JUNB	16.0	6.0	ON
2.4669972000603126e-10	1.204140125532173e-12	up	Transcriptional Activator	MORC3	25.0	6.0	ON
0.006089139089552221	0.0005921993299903948	up	Transcriptional Activator	CREB3L2	28.0	6.0	ON
0.005083963643768375	0.00046968141100929794	up	Transcriptional Activator	KLF4	22.0	6.0	ON
5.238549247818256e-07	9.509172926234438e-09	up	Transcriptional Activator	HSF2	61.0	6.0	ON
0.023762922437150728	0.0035419940468598343	up	Transcriptional Repressor	TEAD4	8.0	6.0	OFF
4.04921063019276e-11	1.6732275331375032e-13	up	Transcriptional Activator	ZNF140	18.0	6.0	ON
0.005965147409509613	0.0005704568360924187	up	Transcriptional Activator	KLF7	9.0	6.0	ON
1.282471709116741e-06	2.7065149705385767e-08	up	Transcriptional Activator	HBP1	17.0	6.0	ON
0.001163443748674757	7.795210476657907e-05	up	Transcriptional Activator	CITED2	27.0	6.0	ON
0.0032906294208599703	0.00027583788533773067	up	Transcriptional Repressor	ELK3	8.0	6.0	OFF
2.611443358116773e-15	2.3123760550030453e-18	up	Transcriptional Activator	MAFF	17.0	6.0	ON
5.892434431084893e-15	6.956829316511089e-18	up	Transcriptional Activator	KLF10	26.0	6.0	ON
0.00024740690821504986	1.2341135622297353e-05	up	Transcriptional Activator	FOSL1	11.0	6.0	ON
0.009628183654828685	0.0010609640390380867	up	Transcriptional Activator	SOX9	10.0	6.0	ON
4.257385691050095e-05	1.5762867431501954e-06	up	Transcriptional Activator	MYC	27.0	6.0	ON
0.0012922928265495669	8.906445543073314e-05	up	Transcriptional Activator	TGIF1	18.0	6.0	ON
0.0006236859435501116	3.755369908034911e-05	up	Transcriptional Activator	ZNF84	9.0	6.0	ON
4.514894915471476e-05	1.6857562184390248e-06	up	Transcriptional Activator	ETS2	12.0	6.0	ON
1.0313796752095691e-06	2.1157286725816137e-08	up	Transcriptional Activator	JUN	20.0	6.0	ON
0.00011402535225543942	4.876893557674957e-06	up	Transcriptional Activator	ZNF34	10.0	6.0	ON
0.015143302819999168	0.0019089159660756671	up	Transcriptional Activator	FOXO1	7.0	6.0	ON
2.7527876747196427e-06	6.987595632405233e-08	up	Transcriptional Activator	ZNF184	62.0	6.0	ON
0.004640197009938106	0.0004190968964111748	up	Transcriptional Activator	LZTFL1	38.0	6.0	ON
2.294537529319973e-06	5.4857597365678226e-08	up	Transcriptional Activator	ADNP2	33.0	6.0	ON
1.3817085847501916e-05	4.261763491924292e-07	up	Transcriptional Activator	IRF1	17.0	6.0	ON
1.3150120820526292e-12	2.911036191084628e-15	up	Transcriptional Activator	ATF3	14.0	6.0	ON
2.643304372518031e-10	1.4823725819906311e-12	up	Transcriptional Activator	KLF6	17.0	6.0	ON
2.054136659619245e-08	2.4251908614158743e-10	up	Transcriptional Activator	ZFP36L1	13.0	6.0	ON
2.6477990182504235e-05	8.792130742419502e-07	up	Transcriptional Activator	ZNF430	18.0	6.0	ON
0.049620171591782	0.009109724536625856	up	Transcriptional Activator	SP2	10.0	6.0	ON
0.003685431259316047	0.00031709067653206243	up	Transcriptional Activator	EGR1	5.0	6.0	ON
9.147238717079548e-10	6.209754737096504e-12	up	Transcriptional Activator	CEBPB	18.0	6.0	ON
1.4748831535775403e-06	3.2649420459951455e-08	up	Transcriptional Activator	ZNF571	28.0	6.0	ON
1.1143788800391488e-07	1.5788130531841544e-09	up	Transcriptional Activator	MAFG	27.0	6.0	ON
1.5590352852756788e-08	1.7256146162289836e-10	up	Transcriptional Activator	DMTF1	18.0	6.0	ON
0.02032482946394734	0.002852555020692727	up	Transcriptional Activator	AFF4	12.0	6.0	ON
0.04972381438579464	0.009158105128906687	up	Transcriptional Activator	ZNF79	10.0	6.0	ON
2.5711277558641013e-06	6.374696915365543e-08	up	Transcriptional Activator	ZNF350	18.0	6.0	ON
0.0005864916220120346	3.4605635642608676e-05	up	Transcriptional Activator	GMEB1	6.0	6.0	ON
0.027756344523579543	0.0042887976263559285	up	Transcriptional Activator	ZMYM5	13.0	6.0	ON
0.01170906292200708	0.0013801281336856515	up	Transcriptional Activator	MEF2A	20.0	6.0	ON
0.0006236859435501116	3.75243570662931e-05	up	Transcriptional Activator	ZFP36L2	9.0	6.0	ON
0.01999607826355532	0.002797562307238849	up	Transcriptional Activator	RCAN1	4.0	6.0	ON
0.003685431259316047	0.00031709067653206243	up	Transcriptional Activator	NR4A3	5.0	6.0	ON
0.000854655182470195	5.436192202548024e-05	up	Transcriptional Activator	ETV5	13.0	6.0	ON
0.008347547064717447	0.0008820607583142994	up	Transcriptional Activator	ZNF266	6.0	6.0	ON
0.023172619501360577	0.0034185175083858914	down	Transcriptional Activator	PLAGL1	71.0	6.0	OFF
0.0003300121160955541	1.7387001984373205e-05	down	Transcriptional Activator	ELK1	49.0	6.0	OFF
0.000697720707273543	4.30412124616796e-05	down	Transcriptional Activator	HMGA1	66.0	6.0	OFF
1.826984787040348e-08	2.078791269469268e-10	down	Transcriptional Activator	SOX3	79.0	6.0	OFF
1.6150386750788897e-06	3.6943771345517696e-08	down	Transcriptional Activator	UBP1	68.0	6.0	OFF
0.01837014123737232	0.0024751976017888025	down	Transcriptional Activator	ZDHHC7	53.0	6.0	OFF
0.0008135156419411923	5.127852493712771e-05	down	Transcriptional Activator	NR2F1	35.0	6.0	OFF
9.115006967898772e-05	3.766531804916848e-06	down	Transcriptional Repressor	ZNF675	116.0	6.0	ON
0.027981557267041032	0.004335985113694375	down	Transcriptional Repressor	RNF6	49.0	6.0	ON
0.002271839017922282	0.00017702641698095703	down	Transcriptional Activator	TCF3	46.0	6.0	OFF
0.04738252702308511	0.008552365268039465	down	Transcriptional Activator	HCFC1	77.0	6.0	OFF
0.001987196581902527	0.00014722147050104316	down	Transcriptional Activator	E2F1	27.0	6.0	OFF
0.0008135156419411923	5.127852493712771e-05	down	Transcriptional Activator	ATF5	35.0	6.0	OFF
0.0009119589321957588	5.827600614533111e-05	down	Transcriptional Activator	MAZ	133.0	6.0	OFF
0.0008135156419411923	5.1384990370547556e-05	down	Transcriptional Activator	SLC2A4RG	67.0	6.0	OFF
0.0007090678601944462	4.384584318498716e-05	down	Transcriptional Activator	SMAD5	102.0	6.0	OFF
0.010669292151782151	0.0012061212792599068	down	Transcriptional Repressor	MTF2	56.0	6.0	ON
0.009900906540077907	0.001104646597446709	down	Transcriptional Repressor	ZZEF1	22.0	6.0	ON
0.005083963643768375	0.00046966031196324256	down	Transcriptional Activator	ZNF629	25.0	6.0	OFF
0.002223369028479975	0.00017226516233057658	down	Transcriptional Activator	ZNF473	22.0	6.0	OFF
0.04212455029523576	0.0073718113433920126	down	Transcriptional Repressor	NR1D2	85.0	6.0	ON
1.563288218485484e-06	3.528961524112971e-08	down	Transcriptional Activator	ZNF185	46.0	6.0	OFF
5.590504995803671e-06	1.5180828205842322e-07	down	Transcriptional Repressor	ZNF253	30.0	6.0	ON
0.0006663119432093416	4.051365416207921e-05	down	Transcriptional Activator	YBX2	59.0	6.0	OFF
0.026381574367102683	0.004045226648084368	down	Transcriptional Activator	TFDP1	27.0	6.0	OFF
0.006415103140774553	0.0006314748811830913	down	Transcriptional Repressor	MNT	26.0	6.0	ON
0.016882185592161855	0.0022223892485549552	down	Transcriptional Repressor	ZNF322	13.0	6.0	ON
0.011233596467291012	0.0012901354986082606	down	Transcriptional Activator	NOTCH3	42.0	6.0	OFF
0.003033854803759361	0.00024983633124228504	down	Transcriptional Repressor	ZNF142	13.0	6.0	ON
0.01908064185290413	0.0026103534530168434	down	Transcriptional Repressor	ZNF76	19.0	6.0	ON
0.022457349400459743	0.003277791994842781	down	Transcriptional Repressor	ZNF3	14.0	6.0	ON
0.005083963643768375	0.00046966031196324256	down	Transcriptional Activator	CEBPA	25.0	6.0	OFF
0.036540361586520916	0.006060976038947922	up	Transcriptional Repressor	HMGB1	117.0	9.0	OFF
0.002839639564242525	0.00022965207809989727	up	Transcriptional Repressor	MYBL2	32.0	9.0	OFF
6.673712921035178e-09	6.500369728281019e-11	up	Transcriptional Activator	ZFAND5	64.0	9.0	ON
0.004584784549947362	0.0004134154899672135	up	Transcriptional Repressor	TCFL5	25.0	9.0	OFF
0.008242090824512814	0.000861333620356703	up	Transcriptional Activator	HMG20B	215.0	9.0	ON
0.0005257072342645206	3.0186428004665355e-05	up	Transcriptional Activator	ZC3H7A	35.0	9.0	ON
0.04547717832909318	0.008056377418442378	up	Transcriptional Activator	RC3H2	90.0	9.0	ON
0.013485795587062916	0.001663831923079191	up	Transcriptional Activator	ZNF654	16.0	9.0	ON
0.008931563001340459	0.0009673403083211203	up	Transcriptional Activator	TAF6	111.0	9.0	ON
0.012616028631418887	0.0015319849852766679	up	Transcriptional Activator	ZDHHC24	119.0	9.0	ON
0.0003610996004656808	1.9340254316558363e-05	up	Transcriptional Activator	ZNF267	70.0	9.0	ON
0.012616028631418887	0.001532318707741698	up	Transcriptional Activator	CUX1	119.0	9.0	ON
0.02212255123286687	0.003206072212319254	up	Transcriptional Repressor	PATZ1	149.0	9.0	OFF
1.0355919532475689e-05	3.0260803828662717e-07	up	Transcriptional Activator	ZNF764	48.0	9.0	ON
5.580367977802567e-05	2.1576983621373556e-06	up	Transcriptional Activator	TAF10	273.0	9.0	ON
0.0006589805766833237	3.997063415242711e-05	up	Transcriptional Activator	ZMYM2	49.0	9.0	ON
0.008931563001340459	0.0009674981173234797	up	Transcriptional Activator	HMG20A	23.0	9.0	ON
0.041246946909547465	0.007133227638228372	up	Transcriptional Activator	CIZ1	77.0	9.0	ON
5.999920406912992e-12	1.682386182575957e-14	up	Transcriptional Activator	ZNF263	25.0	9.0	ON
0.0002624449348900375	1.340531952634005e-05	up	Transcriptional Activator	JUND	29.0	9.0	ON
0.006658339587403454	0.0006603311987507558	up	Transcriptional Activator	GATA3	22.0	9.0	ON
0.005240365665183755	0.0004887708235531483	up	Transcriptional Activator	HMBOX1	39.0	9.0	ON
0.005240365665183755	0.00048812434031175614	up	Transcriptional Activator	TBP	39.0	9.0	ON
1.4804767918232256e-08	1.6168134975637354e-10	up	Transcriptional Activator	CREBBP	103.0	9.0	ON
0.0005718721659126218	3.342110060528309e-05	up	Transcriptional Activator	ELF4	53.0	9.0	ON
0.0020772459170204714	0.00015758571872966258	up	Transcriptional Activator	ZC3H15	69.0	9.0	ON
8.486718126482247e-21	5.009869023897431e-24	up	Transcriptional Activator	ZCCHC8	49.0	9.0	ON
0.0010852409141558386	7.11108273148159e-05	up	Transcriptional Activator	ZNF451	21.0	9.0	ON
2.4669972000603126e-10	1.2944441422705756e-12	up	Transcriptional Activator	ZC3H11A	60.0	9.0	ON
0.0008135156419411923	5.09947458056443e-05	up	Transcriptional Activator	ATF2	103.0	9.0	ON
4.3439771986903895e-05	1.6155287102567562e-06	up	Transcriptional Activator	CEBPD	40.0	9.0	ON
0.001441699425000284	0.0001023402336813956	up	Transcriptional Activator	ZNF518A	18.0	9.0	ON
4.0698628399448993e-07	6.9672976598820615e-09	up	Transcriptional Activator	GABPB1	55.0	9.0	ON
5.396853657696497e-14	8.761126067689119e-17	up	Transcriptional Activator	CEBPG	33.0	9.0	ON
0.009768937672737569	0.0010870394045519665	up	Transcriptional Repressor	ZDHHC6	8.0	9.0	OFF
0.00017739059890579218	8.246463792108109e-06	up	Transcriptional Activator	TFAP2A	28.0	9.0	ON
8.379424435014238e-07	1.607622751699898e-08	up	Transcriptional Activator	TSC22D2	53.0	9.0	ON
0.008916417073982151	0.0009605939291627759	up	Transcriptional Activator	ZBTB11	23.0	9.0	ON
1.0313796752095691e-06	2.1052862969652592e-08	up	Transcriptional Activator	ZNF165	35.0	9.0	ON
0.036540361586520916	0.006077477495278787	up	Transcriptional Repressor	THAP11	15.0	9.0	OFF
0.018363340988328883	0.00247157127824025	up	Transcriptional Repressor	PRDM10	117.0	9.0	OFF
0.016882185592161855	0.002222186384245477	up	Transcriptional Activator	RREB1	40.0	9.0	ON
8.347903649117412e-07	1.5892555648408296e-08	up	Transcriptional Activator	ZNF410	38.0	9.0	ON
0.0005812631665007246	3.414149059434599e-05	up	Transcriptional Activator	ZNF394	10.0	9.0	ON
0.004204410843025417	0.0003704299399772984	up	Transcriptional Activator	GON4L	29.0	9.0	ON
0.019031265170783	0.0026002391961460073	up	Transcriptional Activator	ZKSCAN4	13.0	9.0	ON
6.377486322883585e-09	5.929481085325647e-11	up	Transcriptional Activator	TSC22D1	27.0	9.0	ON
0.001441699425000284	0.0001023402336813956	up	Transcriptional Activator	RELB	18.0	9.0	ON
0.003043479429331995	0.00025152722556462766	up	Transcriptional Activator	ZBTB5	16.0	9.0	ON
0.0003654715540272833	1.987030320540266e-05	up	Transcriptional Activator	ZNF217	75.0	9.0	ON
0.007000104483902498	0.0007055890440533362	up	Transcriptional Activator	ARNTL	64.0	9.0	ON
0.0010742340238134797	7.023106147422838e-05	up	Transcriptional Activator	ZBTB10	33.0	9.0	ON
1.3279984339081556e-08	1.4306948889506396e-10	up	Transcriptional Activator	NFE2L2	34.0	9.0	ON
0.00024267528782150326	1.1997671402037135e-05	up	Transcriptional Activator	BCL6	25.0	9.0	ON
0.009768937672737569	0.0010870394045519665	up	Transcriptional Activator	ZBTB43	8.0	9.0	ON
0.004204410843025417	0.0003704299399772984	up	Transcriptional Activator	ZNF23	29.0	9.0	ON
2.1474022660612997e-06	5.070607475941675e-08	up	Transcriptional Activator	FOXJ3	33.0	9.0	ON
7.615427430331168e-08	1.0452106715182977e-09	up	Transcriptional Activator	TSC22D3	19.0	9.0	ON
6.634668274273871e-07	1.2435107302727006e-08	up	Transcriptional Activator	JUNB	16.0	9.0	ON
1.102906343886924e-09	7.812795824464632e-12	up	Transcriptional Activator	MORC3	25.0	9.0	ON
0.0103937884954292	0.0011642392957542445	up	Transcriptional Activator	CREB3L2	28.0	9.0	ON
0.021940661347783642	0.003173236145340609	up	Transcriptional Activator	KLF4	22.0	9.0	ON
4.170084435031381e-05	1.5200868586965038e-06	up	Transcriptional Activator	HSF2	61.0	9.0	ON
7.095057696518478e-11	3.036550667045984e-13	up	Transcriptional Activator	ZNF140	18.0	9.0	ON
1.6184071448690597e-06	3.7498512654138485e-08	up	Transcriptional Activator	HBP1	17.0	9.0	ON
0.002271273466849541	0.00017643086096506578	up	Transcriptional Activator	CITED2	27.0	9.0	ON
0.0011116233535240882	7.333170587740074e-05	up	Transcriptional Repressor	ELK3	8.0	9.0	OFF
1.1756620956544732e-11	3.817084726150888e-14	up	Transcriptional Activator	MAFF	17.0	9.0	ON
2.9755563124202124e-05	1.0012202468001895e-06	up	Transcriptional Activator	ZNF335	35.0	9.0	ON
1.6965362390839872e-11	6.312907332673749e-14	up	Transcriptional Activator	KLF10	26.0	9.0	ON
9.052518238545275e-06	2.6051373325211463e-07	up	Transcriptional Activator	FOSL1	11.0	9.0	ON
0.004828272671241094	0.00044145151072909583	up	Transcriptional Activator	SOX9	10.0	9.0	ON
0.002271273466849541	0.00017664715422516353	up	Transcriptional Activator	MYC	27.0	9.0	ON
0.0014365533831050756	0.0001015509253995471	up	Transcriptional Activator	TGIF1	18.0	9.0	ON
0.048245753573954483	0.0087790752887671	up	Transcriptional Activator	ZNF669	16.0	9.0	ON
0.0002931077116883096	1.5269631379275873e-05	up	Transcriptional Activator	ETS2	12.0	9.0	ON
1.6954892721764334e-05	5.329681448842685e-07	up	Transcriptional Activator	JUN	20.0	9.0	ON
4.658451652048701e-05	1.7462318766534386e-06	up	Transcriptional Activator	ZNF34	10.0	9.0	ON
0.03473559506326735	0.005649147839392063	up	Transcriptional Activator	FOXO1	7.0	9.0	ON
0.016775130260203615	0.0021995067869233853	up	Transcriptional Repressor	PHTF1	9.0	9.0	OFF
1.5705003248911827e-05	4.913607864181388e-07	up	Transcriptional Activator	ZNF184	62.0	9.0	ON
0.011612980891967785	0.0013505060423362769	up	Transcriptional Activator	LZTFL1	38.0	9.0	ON
0.00026556033448904483	1.367776811344106e-05	up	Transcriptional Activator	ADNP2	33.0	9.0	ON
0.00013982482874720233	6.2524975074383576e-06	up	Transcriptional Activator	IRF1	17.0	9.0	ON
4.04921063019276e-11	1.6725742462191032e-13	up	Transcriptional Activator	ATF3	14.0	9.0	ON
7.754924643469087e-09	7.782391909030371e-11	up	Transcriptional Activator	KLF6	17.0	9.0	ON
3.4371297693478984e-07	5.5290310634433445e-09	up	Transcriptional Activator	ZFP36L1	13.0	9.0	ON
0.0002493612655091417	1.2512224066279248e-05	up	Transcriptional Activator	ZNF430	18.0	9.0	ON
0.00020227610017891718	9.67199770631186e-06	up	Transcriptional Activator	ZNF592	21.0	9.0	ON
0.008279034848499274	0.0008711558215731968	up	Transcriptional Activator	ZBTB48	11.0	9.0	ON
3.7881089221963617e-07	6.354413034176988e-09	up	Transcriptional Activator	CEBPB	18.0	9.0	ON
9.021368939390491e-07	1.74409582505926e-08	up	Transcriptional Activator	ZNF571	28.0	9.0	ON
4.789521515708325e-07	8.552716992336294e-09	up	Transcriptional Activator	MAFG	27.0	9.0	ON
2.5961907976042188e-08	3.141789335943712e-10	up	Transcriptional Activator	DMTF1	18.0	9.0	ON
0.004932145909067201	0.0004534720928791125	up	Transcriptional Activator	ZNF3	7.0	9.0	ON
0.004688044513129815	0.0004241102843194476	up	Transcriptional Activator	ARID4A	17.0	9.0	ON
0.004828272671241094	0.00044178409919856535	up	Transcriptional Activator	ZNF79	10.0	9.0	ON
3.5890201618438074e-05	1.244716260379715e-06	up	Transcriptional Activator	ZNF350	18.0	9.0	ON
0.003997398947967611	0.0003486515316187807	up	Transcriptional Activator	ZMYM5	13.0	9.0	ON
1.9243448352195717e-06	4.5155080991722515e-08	up	Transcriptional Activator	MEF2A	20.0	9.0	ON
0.03853510229308997	0.006540048352575777	up	Transcriptional Activator	RCAN1	4.0	9.0	ON
0.0004745592320451253	2.675348681246132e-05	up	Transcriptional Activator	NR4A3	5.0	9.0	ON
0.003997398947967611	0.0003486515316187807	up	Transcriptional Activator	ETV5	13.0	9.0	ON
0.006354165043621718	0.0006236009082066768	up	Transcriptional Activator	ZBTB25	14.0	9.0	ON
0.0193407553455498	0.002680190269992808	up	Transcriptional Activator	ZNF266	6.0	9.0	ON
0.026086031653554127	0.003957562063142509	up	Transcriptional Activator	ZNF250	10.0	9.0	ON
0.010115428650058655	0.001130073714299646	down	Transcriptional Activator	PLAGL1	71.0	9.0	OFF
0.03883100480530555	0.006607459938092872	down	Transcriptional Activator	PRKDC	88.0	9.0	OFF
0.04940253094405639	0.009047895646631342	down	Transcriptional Repressor	ZNHIT3	47.0	9.0	ON
0.001185743159791476	7.979617486200016e-05	down	Transcriptional Activator	ELK1	49.0	9.0	OFF
0.01170906292200708	0.0013824159293987107	down	Transcriptional Activator	HMGA1	66.0	9.0	OFF
1.052810472045759e-05	3.1074689257548964e-07	down	Transcriptional Activator	UBP1	68.0	9.0	OFF
0.028185178776081038	0.004371697593515521	down	Transcriptional Repressor	TAF9	55.0	9.0	ON
0.004142022031532208	0.0003630993339330183	down	Transcriptional Activator	NR2F1	35.0	9.0	OFF
6.665075066588784e-05	2.665636574742563e-06	down	Transcriptional Repressor	ZNF675	116.0	9.0	ON
0.0034031440540486075	0.00028828286408263	down	Transcriptional Activator	DRAP1	73.0	9.0	OFF
0.005282533628462714	0.0004934834396128834	down	Transcriptional Activator	TCF3	46.0	9.0	OFF
0.013095725456433484	0.0016067132101112778	down	Transcriptional Activator	NOTCH2	60.0	9.0	OFF
0.014225350580601656	0.0017739700768312273	down	Transcriptional Activator	ZFYVE21	68.0	9.0	OFF
0.009710829584233758	0.0010748409368617653	down	Transcriptional Activator	HCFC1	77.0	9.0	OFF
0.001513173618860163	0.00010830714361676196	down	Transcriptional Activator	E2F1	27.0	9.0	OFF
0.004142022031532208	0.0003630993339330183	down	Transcriptional Activator	ATF5	35.0	9.0	OFF
0.012789422999652649	0.0015571537743083582	down	Transcriptional Activator	MAZ	133.0	9.0	OFF
2.781035493026072e-05	9.275590634945282e-07	down	Transcriptional Activator	SLC2A4RG	67.0	9.0	OFF
0.006352991314520883	0.0006216105728346141	down	Transcriptional Activator	NOTCH1	47.0	9.0	OFF
0.017784778237779752	0.0023622049017121864	down	Transcriptional Activator	HOXC13	37.0	9.0	OFF
0.031558672465550816	0.005025355311441757	down	Transcriptional Repressor	GTF2I	35.0	9.0	ON
0.0113929757551277	0.0013114700544568489	down	Transcriptional Activator	ZNF629	25.0	9.0	OFF
0.004828272671241094	0.0004416527017792795	down	Transcriptional Activator	ZNF473	22.0	9.0	OFF
0.013782155056980166	0.0017110833206446677	down	Transcriptional Repressor	ZNF329	9.0	9.0	ON
0.03367095598636365	0.0054109193072815285	down	Transcriptional Repressor	NR1D2	85.0	9.0	ON
0.04688920431256794	0.00841367193863529	down	Transcriptional Activator	ZMAT3	8.0	9.0	OFF
0.04168630427811319	0.0072717254511112436	down	Transcriptional Repressor	ZNF227	21.0	9.0	ON
4.257385691050095e-05	1.5770422202679658e-06	down	Transcriptional Activator	ZNF185	46.0	9.0	OFF
0.000999797129970609	6.506944131007062e-05	down	Transcriptional Repressor	ZNF253	30.0	9.0	ON
0.017784778237779752	0.0023596387996176085	down	Transcriptional Repressor	GABPA	37.0	9.0	ON
0.0006576718786126143	3.9794195724789226e-05	down	Transcriptional Repressor	ZNF273	91.0	9.0	ON
0.0022149781045250412	0.00017062269103268086	down	Transcriptional Activator	AR	42.0	9.0	OFF
0.04535640565696345	0.008014377400382513	down	Transcriptional Repressor	ZNF7	12.0	9.0	ON
0.010669292151782151	0.001205756330584448	down	Transcriptional Repressor	PHF21A	16.0	9.0	ON
0.0010920171744157423	7.171600392783431e-05	down	Transcriptional Repressor	MNT	26.0	9.0	ON
0.010669292151782151	0.001205756330584448	down	Transcriptional Repressor	ZFR	16.0	9.0	ON
0.021474152650038585	0.003086750986000234	down	Transcriptional Activator	ZNF652	23.0	9.0	OFF
0.0065361195963573844	0.0006462810108558807	down	Transcriptional Activator	NOTCH3	42.0	9.0	OFF
0.0022149781045250412	0.00017063438172403654	down	Transcriptional Activator	ZHX3	16.0	9.0	OFF
0.034173853306606286	0.005537616725303085	down	Transcriptional Activator	NFATC1	25.0	9.0	OFF
0.015265606336130687	0.001962270235945961	down	Transcriptional Repressor	ZNF142	13.0	9.0	ON
0.019806357897612908	0.002753481277973932	down	Transcriptional Activator	ZNF83	43.0	9.0	OFF
0.02153523887166641	0.003101833213688471	down	Transcriptional Repressor	AFF4	23.0	9.0	ON
0.009497838607506632	0.0010386508866827649	up	Transcriptional Repressor	HMGB1	117.0	12.0	OFF
0.005220171433542465	0.00048534651758142753	up	Transcriptional Repressor	MYBL2	32.0	12.0	OFF
3.7635093615198176e-07	6.141431767425282e-09	down	Transcriptional Repressor	ZFAND1	89.0	12.0	ON
0.00011977444731792993	5.161472641209494e-06	up	Transcriptional Activator	ZNF292	69.0	12.0	ON
0.0023606327853873572	0.0001867324635430377	up	Transcriptional Activator	MLLT10	37.0	12.0	ON
9.639001270052593e-09	1.0099898024996073e-10	up	Transcriptional Activator	ZFAND5	64.0	12.0	ON
2.08692206179871e-05	6.837318443319268e-07	up	Transcriptional Activator	ZC3H7A	35.0	12.0	ON
0.019178814994701195	0.002636266496611935	up	Transcriptional Activator	RC3H2	90.0	12.0	ON
0.011779115509139484	0.0014005126073374154	up	Transcriptional Activator	ZNHIT3	73.0	12.0	ON
0.017974944359421728	0.00239276856732562	up	Transcriptional Repressor	TCF7L2	80.0	12.0	OFF
0.0261298418477751	0.0039757772941346105	up	Transcriptional Activator	CERS6	108.0	12.0	ON
0.013195145930901743	0.0016260252143304244	up	Transcriptional Repressor	BACH1	82.0	12.0	OFF
0.009628183654828685	0.0010615446472966444	up	Transcriptional Activator	CUX1	119.0	12.0	ON
4.2699889613330685e-06	1.1147958551142893e-07	up	Transcriptional Activator	ZNF764	48.0	12.0	ON
3.6600841157675335e-05	1.274763653071337e-06	up	Transcriptional Activator	HIVEP1	13.0	12.0	ON
0.01033356537266136	0.0011559684994801227	up	Transcriptional Activator	HMG20A	23.0	12.0	ON
0.0014871538087884374	0.00010600579835372128	up	Transcriptional Activator	E2F3	62.0	12.0	ON
2.4669972000603126e-10	1.2631482175518421e-12	up	Transcriptional Activator	ZNF263	25.0	12.0	ON
0.03793937986605941	0.006382953519378354	up	Transcriptional Repressor	ZC3H14	28.0	12.0	OFF
0.0042025395218976075	0.0003690246481005131	up	Transcriptional Activator	HMBOX1	39.0	12.0	ON
0.0004222129235424814	2.3428580172959408e-05	up	Transcriptional Activator	TBP	39.0	12.0	ON
0.0013580689272766585	9.500068942283592e-05	up	Transcriptional Activator	TCF12	28.0	12.0	ON
5.632004957228907e-05	2.1999634966707568e-06	up	Transcriptional Activator	ZDHHC17	16.0	12.0	ON
2.0564552283009166e-05	6.707151792421819e-07	up	Transcriptional Activator	EP300	20.0	12.0	ON
0.0060176514260247855	0.0005799182971065796	up	Transcriptional Activator	STRN3	25.0	12.0	ON
0.0009181200858268485	5.907620386961421e-05	up	Transcriptional Activator	SP3	34.0	12.0	ON
9.931974483772844e-05	4.221382307152566e-06	up	Transcriptional Activator	ELF4	53.0	12.0	ON
0.00046627180230567766	2.607984254336656e-05	up	Transcriptional Activator	ZC3H15	69.0	12.0	ON
1.6901260806585308e-23	2.4942828817274656e-27	up	Transcriptional Activator	ZCCHC8	49.0	12.0	ON
3.708252557571545e-05	1.307958030194214e-06	up	Transcriptional Activator	ATF2	103.0	12.0	ON
0.0005864916220120346	3.462170141747548e-05	up	Transcriptional Activator	CEBPD	40.0	12.0	ON
1.1722461995510307e-06	2.4392962534931435e-08	up	Transcriptional Activator	GABPB1	55.0	12.0	ON
6.081776594057282e-12	1.7950934457075804e-14	up	Transcriptional Activator	CEBPG	33.0	12.0	ON
0.003224878302607824	0.00026794664763403264	up	Transcriptional Repressor	ZDHHC6	8.0	12.0	OFF
0.0011357432829507753	7.564563138544729e-05	up	Transcriptional Repressor	PA2G4	31.0	12.0	OFF
0.0073859665810283815	0.0007569519254747475	up	Transcriptional Activator	BTAF1	22.0	12.0	ON
1.3824189907936233e-05	4.2843563764265204e-07	up	Transcriptional Activator	TFAP2A	28.0	12.0	ON
0.008661122016862375	0.0009254209474923788	up	Transcriptional Activator	XBP1	42.0	12.0	ON
0.0009181200858268485	5.898107784411052e-05	up	Transcriptional Activator	TAF7	34.0	12.0	ON
1.1429133317061055e-07	1.6529738268476737e-09	up	Transcriptional Activator	TSC22D2	53.0	12.0	ON
0.0029097045069960505	0.0002366067271775124	up	Transcriptional Activator	ZBTB11	23.0	12.0	ON
1.3347968752823535e-07	2.009286913795751e-09	up	Transcriptional Activator	ZNF165	35.0	12.0	ON
0.0005257072342645206	3.0257647780868214e-05	up	Transcriptional Activator	IRX5	36.0	12.0	ON
0.005447221423506546	0.0005112799329029166	up	Transcriptional Activator	RREB1	40.0	12.0	ON
0.040231986247376325	0.006911161746154965	up	Transcriptional Repressor	KLF5	71.0	12.0	OFF
0.0020245991613968397	0.00015135171440317454	up	Transcriptional Activator	ZNF394	10.0	12.0	ON
0.0020054911037519995	0.00014916875978320657	up	Transcriptional Activator	GON4L	29.0	12.0	ON
1.0313796752095691e-06	2.0968699548012143e-08	up	Transcriptional Activator	NFIL3	19.0	12.0	ON
0.006059367057809046	0.0005884096109855893	up	Transcriptional Activator	RELB	18.0	12.0	ON
0.00041423594838262595	2.2802539661558364e-05	up	Transcriptional Activator	ZBTB5	16.0	12.0	ON
0.004440202275122734	0.00039644663170738703	up	Transcriptional Activator	ARNTL	64.0	12.0	ON
7.612707635906804e-06	2.157083627647737e-07	up	Transcriptional Activator	ZBTB10	33.0	12.0	ON
1.2977747926708553e-09	9.576260276496867e-12	up	Transcriptional Activator	NFE2L2	34.0	12.0	ON
0.00037992568379387616	2.0801716158135784e-05	up	Transcriptional Activator	BCL6	25.0	12.0	ON
0.003224878302607824	0.00026794664763403264	up	Transcriptional Activator	ZBTB43	8.0	12.0	ON
0.0003624952184196021	1.9579877500232345e-05	up	Transcriptional Activator	DLX2	35.0	12.0	ON
0.0005243188593392675	3.0022980729580247e-05	up	Transcriptional Activator	ZNF23	29.0	12.0	ON
3.404148437112514e-08	4.2702570418324033e-10	up	Transcriptional Activator	FOXJ3	33.0	12.0	ON
1.0313796752095691e-06	2.0762011125318142e-08	up	Transcriptional Activator	TSC22D3	19.0	12.0	ON
2.4669972000603126e-10	1.347091151154539e-12	up	Transcriptional Activator	DDIT3	17.0	12.0	ON
5.632004957228907e-05	2.1999634966707568e-06	up	Transcriptional Activator	JUNB	16.0	12.0	ON
1.5410087797861386e-11	5.4581184644137134e-14	up	Transcriptional Activator	MORC3	25.0	12.0	ON
0.0013580689272766585	9.500068942283592e-05	up	Transcriptional Activator	CREB3L2	28.0	12.0	ON
0.022918735852242814	0.0033620459617959503	up	Transcriptional Activator	KLF4	22.0	12.0	ON
0.011424093789217507	0.0013251679041211574	up	Transcriptional Activator	SNAI2	7.0	12.0	ON
1.4748831535775403e-06	3.262237650470292e-08	up	Transcriptional Activator	HBP1	17.0	12.0	ON
0.0034542536048838427	0.0002946515028959357	up	Transcriptional Activator	CITED2	27.0	12.0	ON
0.0002624449348900375	1.3439845396523464e-05	up	Transcriptional Repressor	ELK3	8.0	12.0	OFF
2.4669972000603126e-10	1.347091151154539e-12	up	Transcriptional Activator	MAFF	17.0	12.0	ON
9.344269337170908e-05	3.875058565149094e-06	up	Transcriptional Activator	ZNF335	35.0	12.0	ON
7.377109816916084e-09	7.294367735144298e-11	up	Transcriptional Activator	KLF10	26.0	12.0	ON
4.9492773535987766e-05	1.8625527230928101e-06	up	Transcriptional Activator	FOSL1	11.0	12.0	ON
0.01256542927141692	0.001520609799669698	up	Transcriptional Activator	SOX9	10.0	12.0	ON
3.564997666978241e-05	1.2175556212338741e-06	up	Transcriptional Activator	TGIF1	18.0	12.0	ON
0.03695648211890926	0.0061739577565828345	up	Transcriptional Activator	ZNF669	16.0	12.0	ON
0.00013821371635531238	6.13965888768433e-06	up	Transcriptional Activator	JUN	20.0	12.0	ON
0.00020683178677764863	9.981404113974485e-06	up	Transcriptional Activator	ZNF34	10.0	12.0	ON
7.932357627693059e-07	1.4984382767779098e-08	up	Transcriptional Activator	BAZ1B	32.0	12.0	ON
0.036540361586520916	0.006072388810537871	up	Transcriptional Repressor	PHTF1	9.0	12.0	OFF
1.863400956442864e-05	5.940003048873356e-07	up	Transcriptional Activator	LZTFL1	38.0	12.0	ON
0.049971835534135145	0.009259409468132857	up	Transcriptional Repressor	ZNF32	21.0	12.0	OFF
0.002223369028479975	0.0001722517701725357	up	Transcriptional Activator	ADNP2	33.0	12.0	ON
6.013795445761577e-10	3.905061977767258e-12	up	Transcriptional Activator	ATF3	14.0	12.0	ON
1.1429133317061055e-07	1.6509241811646086e-09	up	Transcriptional Activator	KLF6	17.0	12.0	ON
2.5239157422551803e-06	6.183146594072608e-08	up	Transcriptional Activator	ZFP36L1	13.0	12.0	ON
0.0012370385232788465	8.379585038149209e-05	up	Transcriptional Activator	MBD1	21.0	12.0	ON
3.564997666978241e-05	1.225862538969791e-06	up	Transcriptional Activator	ZNF430	18.0	12.0	ON
0.02063522679845192	0.0029143907978333066	up	Transcriptional Activator	ZBTB48	11.0	12.0	ON
3.564997666978241e-05	1.225862538969791e-06	up	Transcriptional Activator	CEBPB	18.0	12.0	ON
4.261804861963654e-08	5.597707094373748e-10	up	Transcriptional Activator	ZNF571	28.0	12.0	ON
1.826984787040348e-08	2.130044246992141e-10	up	Transcriptional Activator	MAFG	27.0	12.0	ON
0.0012164926859297663	8.204503504573543e-05	up	Transcriptional Activator	KAT7	12.0	12.0	ON
3.7881089221963617e-07	6.4290514470569905e-09	up	Transcriptional Activator	DMTF1	18.0	12.0	ON
0.003997398947967611	0.0003469949540714785	up	Transcriptional Repressor	NFIC	71.0	12.0	OFF
0.011424093789217507	0.0013251679041211574	up	Transcriptional Activator	ZNF3	7.0	12.0	ON
0.0001235579014897528	5.3609833291008435e-06	up	Transcriptional Activator	ARID4A	17.0	12.0	ON
0.0020245991613968397	0.0001514863894374554	up	Transcriptional Activator	ZNF79	10.0	12.0	ON
3.7881089221963617e-07	6.4290514470569905e-09	up	Transcriptional Activator	ZNF350	18.0	12.0	ON
0.0023367228561458142	0.00018449627037160719	up	Transcriptional Activator	ZMYM5	13.0	12.0	ON
1.3503109610120402e-09	1.0163202333473145e-11	up	Transcriptional Activator	MEF2A	20.0	12.0	ON
0.0008256082814586044	5.2392497199999985e-05	up	Transcriptional Activator	ZFP36L2	9.0	12.0	ON
0.005710723922238508	0.0005419119660565763	up	Transcriptional Activator	RCAN1	4.0	12.0	ON
0.0012255708010238	8.283816807392272e-05	up	Transcriptional Activator	NR4A3	5.0	12.0	ON
0.0023367228561458142	0.00018449627037160719	up	Transcriptional Activator	ETV5	13.0	12.0	ON
0.004219986425028222	0.00037246269737061763	up	Transcriptional Activator	ZBTB25	14.0	12.0	ON
0.03738304649462477	0.006267287605946537	up	Transcriptional Activator	ZNF266	6.0	12.0	ON
0.031543470519983824	0.005018279400906517	down	Transcriptional Activator	ZNF500	39.0	12.0	OFF
0.0261001386101472	0.003967405957563698	down	Transcriptional Activator	PLAGL1	71.0	12.0	OFF
0.011404299045380158	0.0013195056746720846	down	Transcriptional Activator	ENO1	113.0	12.0	OFF
0.00023664627633388882	1.1594829359924893e-05	down	Transcriptional Activator	CXXC1	31.0	12.0	OFF
6.645875923502524e-05	2.638342124294833e-06	down	Transcriptional Activator	ELK1	49.0	12.0	OFF
6.22599342310271e-06	1.7232593768683248e-07	down	Transcriptional Activator	UBP1	68.0	12.0	OFF
0.003388901426565572	0.00028657622748259627	down	Transcriptional Activator	NR2F1	35.0	12.0	OFF
9.05322307768522e-06	2.6187008902395267e-07	down	Transcriptional Repressor	ZNF675	116.0	12.0	ON
0.00022718002525274087	1.1030435110412004e-05	down	Transcriptional Repressor	RNF6	49.0	12.0	ON
0.015143302819999168	0.001925645084087827	down	Transcriptional Activator	RFXANK	190.0	12.0	OFF
2.731564933240046e-06	6.893412095396223e-08	down	Transcriptional Activator	DRAP1	73.0	12.0	OFF
0.006933182600468268	0.0006957739327506528	down	Transcriptional Activator	TCF3	46.0	12.0	OFF
0.019031265170783	0.002600789779832505	down	Transcriptional Activator	SOX13	11.0	12.0	OFF
0.02089929535374051	0.002960939129219435	down	Transcriptional Activator	NOTCH2	60.0	12.0	OFF
0.01543190086983304	0.001985923488561749	down	Transcriptional Activator	HCFC1	77.0	12.0	OFF
0.00017615734749738685	8.163135642588471e-06	down	Transcriptional Activator	E2F1	27.0	12.0	OFF
0.009686405898701813	0.0010707080900424523	down	Transcriptional Activator	ATF5	35.0	12.0	OFF
8.635120216121769e-06	2.4722746781694554e-07	down	Transcriptional Activator	MAZ	133.0	12.0	OFF
1.316502303069995e-06	2.797761683029505e-08	down	Transcriptional Activator	SLC2A4RG	67.0	12.0	OFF
0.022692567767971447	0.0033188215256876787	down	Transcriptional Repressor	CNOT8	94.0	12.0	ON
0.0116782038704822	0.001366708333720836	down	Transcriptional Activator	NOTCH1	47.0	12.0	OFF
0.015143302819999168	0.0019298864867230523	down	Transcriptional Activator	HOXC13	37.0	12.0	OFF
0.016072597913509474	0.0020873503783778533	down	Transcriptional Activator	ZNF629	25.0	12.0	OFF
5.091642735670373e-05	1.93867152568323e-06	down	Transcriptional Repressor	ZNF329	9.0	12.0	ON
0.0006808046747194058	4.169627213821626e-05	down	Transcriptional Repressor	NR1D2	85.0	12.0	ON
0.015743317622713703	0.002037616522302232	down	Transcriptional Repressor	ZNF207	33.0	12.0	ON
0.019031265170783	0.002598924266395564	down	Transcriptional Repressor	NFE2L1	11.0	12.0	ON
0.01999607826355532	0.0027965851717726515	down	Transcriptional Activator	ZMAT3	8.0	12.0	OFF
0.0002044611560605441	9.806652260873206e-06	down	Transcriptional Repressor	ZNF227	21.0	12.0	ON
0.0008919333036971267	5.686469704798683e-05	down	Transcriptional Activator	LITAF	58.0	12.0	OFF
5.4665989742634215e-06	1.4763689673704334e-07	down	Transcriptional Activator	ZNF185	46.0	12.0	OFF
0.0023004510165960906	0.00017992723478804607	down	Transcriptional Repressor	ZNF253	30.0	12.0	ON
0.005883290133064325	0.000560971758792551	down	Transcriptional Repressor	GABPA	37.0	12.0	ON
1.3118387527166365e-05	4.026895817075861e-07	down	Transcriptional Activator	YBX2	59.0	12.0	OFF
0.02913394561220568	0.004541482352483939	down	Transcriptional Repressor	ZNF7	12.0	12.0	ON
0.002051713087380307	0.00015412071450362694	down	Transcriptional Repressor	MNT	26.0	12.0	ON
0.0020679096405909554	0.00015625291263024932	down	Transcriptional Repressor	ZFR	16.0	12.0	ON
0.0419340060870249	0.0073211229635405045	down	Transcriptional Repressor	ZNF322	13.0	12.0	ON
0.0019014944009245003	0.0001399641566156967	down	Transcriptional Repressor	E2F5	19.0	12.0	ON
0.02676778116165461	0.004108396164126445	down	Transcriptional Activator	ZNF652	23.0	12.0	OFF
0.00026235080849033144	1.3357589865579153e-05	down	Transcriptional Activator	NOTCH3	42.0	12.0	OFF
0.009412465722556948	0.0010279257135023822	down	Transcriptional Activator	ZHX3	16.0	12.0	OFF
0.0006913351770331018	4.244324581549148e-05	down	Transcriptional Repressor	ZCCHC4	49.0	12.0	ON
0.005883290133064325	0.0005617604362592411	down	Transcriptional Repressor	TBX3	37.0	12.0	ON
0.03414231693867121	0.0055173903553490215	down	Transcriptional Repressor	FOSL2	9.0	12.0	ON
0.0017497929382616231	0.00012730931501814938	up	Transcriptional Repressor	MYBL2	32.0	24.0	OFF
0.041490896963277374	0.007219269114478163	up	Transcriptional Activator	MRPL28	80.0	24.0	ON
4.775142698739459e-06	1.2614382276776314e-07	up	Transcriptional Activator	ZC3H7A	35.0	24.0	ON
0.03033446935953558	0.0047901242937873475	up	Transcriptional Activator	ZNHIT3	73.0	24.0	ON
0.009216230501681277	0.0010037748096577304	up	Transcriptional Activator	CERS6	108.0	24.0	ON
0.03200910524386085	0.005106529334210978	up	Transcriptional Repressor	BACH1	82.0	24.0	OFF
0.019940460997162308	0.002778009914598764	up	Transcriptional Activator	CUX1	119.0	24.0	ON
1.9786932770855665e-05	6.424328821706383e-07	up	Transcriptional Activator	ZNF764	48.0	24.0	ON
0.0009996916603024872	6.491504287678487e-05	up	Transcriptional Activator	ZMYM2	49.0	24.0	ON
0.0003610996004656808	1.9397912421710127e-05	up	Transcriptional Activator	HIVEP1	13.0	24.0	ON
0.010870727864046732	0.0012401228805944693	up	Transcriptional Activator	HMG20A	23.0	24.0	ON
1.6965362390839872e-11	6.509731732022383e-14	up	Transcriptional Activator	ZNF263	25.0	24.0	ON
0.04809990249058675	0.00871807035243943	up	Transcriptional Repressor	MTF2	56.0	24.0	OFF
0.03760406935865037	0.006315441400552556	up	Transcriptional Activator	ZNF12	9.0	24.0	ON
0.0014777195441079034	0.00010511523321428713	up	Transcriptional Repressor	ZC3H14	28.0	24.0	OFF
0.0015249028626856552	0.00010937172244173975	up	Transcriptional Activator	HMBOX1	39.0	24.0	ON
0.004564747771263644	0.00041026142159084414	up	Transcriptional Activator	TBP	39.0	24.0	ON
0.015143302819999168	0.0019255192624063017	up	Transcriptional Activator	TCF12	28.0	24.0	ON
0.00032276493558974605	1.690991029137542e-05	up	Transcriptional Activator	ZNF148	31.0	24.0	ON
2.3374635598024016e-06	5.657379336003453e-08	up	Transcriptional Activator	ELF4	53.0	24.0	ON
0.0004910428069168002	2.7972627430620564e-05	up	Transcriptional Activator	ZC3H15	69.0	24.0	ON
5.317422958503836e-21	2.354230943847624e-24	up	Transcriptional Activator	ZCCHC8	49.0	24.0	ON
3.9457945685026834e-05	1.4208587289177312e-06	up	Transcriptional Activator	ATF2	103.0	24.0	ON
0.001421797821527665	0.00010008818784957144	up	Transcriptional Activator	ZNF518A	18.0	24.0	ON
1.927370928914158e-05	6.229253740144638e-07	up	Transcriptional Activator	GABPB1	55.0	24.0	ON
0.003344531106930809	0.00028183696311356133	up	Transcriptional Repressor	ZDHHC6	8.0	24.0	OFF
8.124095515730996e-05	3.3210957170269863e-06	up	Transcriptional Activator	TFAP2A	28.0	24.0	ON
0.009315986413099766	0.0010160144568005798	up	Transcriptional Activator	XBP1	42.0	24.0	ON
2.8207344555480243e-05	9.449626939335913e-07	up	Transcriptional Activator	SOX4	26.0	24.0	ON
0.00011402535225543942	4.880069680353814e-06	up	Transcriptional Activator	TSC22D2	53.0	24.0	ON
3.768097845500575e-05	1.3513101777695392e-06	up	Transcriptional Activator	RLF	18.0	24.0	ON
0.007871492160117838	0.0008131706776981237	up	Transcriptional Activator	SMAD1	22.0	24.0	ON
0.02123692354437668	0.003024443804652228	up	Transcriptional Activator	RREB1	40.0	24.0	ON
0.015143302819999168	0.001927685036485258	up	Transcriptional Activator	THOC1	28.0	24.0	ON
0.0020939397792589594	0.00016038293173485833	up	Transcriptional Activator	ZNF394	10.0	24.0	ON
1.8654658720230712e-07	2.8907012479696347e-09	up	Transcriptional Activator	TSC22D1	27.0	24.0	ON
6.673712921035178e-09	6.449373051053521e-11	up	Transcriptional Activator	NFIL3	19.0	24.0	ON
0.0024803375215675296	0.00019876376537945227	up	Transcriptional Activator	ZBTB5	16.0	24.0	ON
0.0019014944009245003	0.00014003035803738574	up	Transcriptional Activator	ZNF217	75.0	24.0	ON
0.0006942622077644356	4.272540446248076e-05	up	Transcriptional Activator	ZBTB10	33.0	24.0	ON
1.1390005717526647e-08	1.210272154164579e-10	up	Transcriptional Activator	NFE2L2	34.0	24.0	ON
0.001769287531459419	0.0001289887899263508	up	Transcriptional Activator	BCL6	25.0	24.0	ON
0.0070078505513004215	0.000707404040302463	up	Transcriptional Activator	ZNF23	29.0	24.0	ON
6.673712921035178e-09	6.375514048121208e-11	up	Transcriptional Activator	TSC22D3	19.0	24.0	ON
1.2606630406221494e-07	1.8790874720017284e-09	up	Transcriptional Activator	DDIT3	17.0	24.0	ON
0.0004439705055722296	2.47014286600842e-05	up	Transcriptional Activator	JUNB	16.0	24.0	ON
3.092840228150034e-09	2.7386424688459573e-11	up	Transcriptional Activator	MORC3	25.0	24.0	ON
0.0003654715540272833	1.9890017735290837e-05	up	Transcriptional Activator	CREB3L2	28.0	24.0	ON
0.01170906292200708	0.0013817055046689106	up	Transcriptional Activator	SNAI2	7.0	24.0	ON
1.5217030250443273e-09	1.1902340662241644e-11	up	Transcriptional Activator	ZNF140	18.0	24.0	ON
0.003344531106930809	0.00028183696311356133	up	Transcriptional Repressor	ELK3	8.0	24.0	OFF
2.645840193657207e-10	1.5491945281015149e-12	up	Transcriptional Activator	MAFF	17.0	24.0	ON
2.396413028859956e-05	7.886660351767566e-07	up	Transcriptional Activator	ZNF335	35.0	24.0	ON
0.021319164247673	0.003039302341093877	up	Transcriptional Activator	ZKSCAN1	11.0	24.0	ON
8.262536542349365e-09	8.535678246228681e-11	up	Transcriptional Activator	KLF10	26.0	24.0	ON
0.01305405483183615	0.0015952316341167273	up	Transcriptional Activator	SOX9	10.0	24.0	ON
0.0014155567279519323	9.943993543463989e-05	up	Transcriptional Activator	TGIF1	18.0	24.0	ON
1.2246311668891527e-05	3.723052248807047e-07	up	Transcriptional Activator	ETS2	12.0	24.0	ON
2.6889674692743854e-06	6.706545193438184e-08	up	Transcriptional Activator	JUN	20.0	24.0	ON
0.0020939397792589594	0.00016038293173485833	up	Transcriptional Activator	ZNF34	10.0	24.0	ON
0.03760406935865037	0.006315441400552556	up	Transcriptional Repressor	PHTF1	9.0	24.0	OFF
0.00032811724222923044	1.723874531192533e-05	up	Transcriptional Activator	LZTFL1	38.0	24.0	ON
0.007355732167113558	0.0007508699892830884	up	Transcriptional Activator	ADNP2	33.0	24.0	ON
2.784363950642057e-08	3.4105992901902413e-10	up	Transcriptional Activator	ATF3	14.0	24.0	ON
1.2605428828953152e-07	1.8603053171418465e-09	up	Transcriptional Activator	KLF6	17.0	24.0	ON
2.7086492701668964e-06	6.795607673086959e-08	up	Transcriptional Activator	ZFP36L1	13.0	24.0	ON
0.0013154861135736664	9.10512082742104e-05	up	Transcriptional Activator	MBD1	21.0	24.0	ON
0.02137404293991688	0.0030534347057024104	up	Transcriptional Activator	ZBTB48	11.0	24.0	ON
0.0012646017628572097	8.659610654748306e-05	up	Transcriptional Activator	EGR1	5.0	24.0	ON
3.768097845500575e-05	1.3513101777695392e-06	up	Transcriptional Activator	CEBPB	18.0	24.0	ON
0.0023697612241635373	0.000188106714133304	up	Transcriptional Activator	ELF1	33.0	24.0	ON
8.171599179312682e-05	3.364634254764224e-06	up	Transcriptional Activator	ZNF571	28.0	24.0	ON
1.8654658720230712e-07	2.8907012479696347e-09	up	Transcriptional Activator	MAFG	27.0	24.0	ON
0.00015193770847489235	6.928682396508521e-06	up	Transcriptional Activator	KAT7	12.0	24.0	ON
4.2699889613330685e-06	1.1216913151081554e-07	up	Transcriptional Activator	DMTF1	18.0	24.0	ON
0.01851356481405082	0.0025054514366122486	up	Transcriptional Repressor	NFIC	71.0	24.0	OFF
0.01170906292200708	0.0013817055046689106	up	Transcriptional Activator	ZNF3	7.0	24.0	ON
0.0008153349784536201	5.16202340254727e-05	up	Transcriptional Activator	ARID4A	17.0	24.0	ON
0.01305405483183615	0.0015964032579687856	up	Transcriptional Activator	ZNF79	10.0	24.0	ON
4.186557513335464e-07	7.232973105025002e-09	up	Transcriptional Activator	ZNF350	18.0	24.0	ON
0.005472333366420304	0.0005152993153209224	up	Transcriptional Activator	TFE3	21.0	24.0	ON
0.012347851357307012	0.001490634948388007	up	Transcriptional Activator	ZMYM5	13.0	24.0	ON
3.099722504323723e-07	4.8490346142018106e-09	up	Transcriptional Activator	MEF2A	20.0	24.0	ON
0.005883290133064325	0.0005615001511864574	up	Transcriptional Activator	RCAN1	4.0	24.0	ON
0.0012646017628572097	8.659610654748306e-05	up	Transcriptional Activator	NR4A3	5.0	24.0	ON
0.012347851357307012	0.001490634948388007	up	Transcriptional Activator	ETV5	13.0	24.0	ON
0.004932145909067201	0.0004527513870888595	up	Transcriptional Activator	ZNF266	6.0	24.0	ON
0.0029931107548990324	0.00024515591336613977	down	Transcriptional Activator	ENO1	113.0	24.0	OFF
0.011994461995985363	0.0014373528838164276	down	Transcriptional Activator	CTBP1	35.0	24.0	OFF
0.03936134770034993	0.006720938501963529	down	Transcriptional Activator	PRKDC	88.0	24.0	OFF
0.011016773560314157	0.0012584094946403715	down	Transcriptional Activator	CXXC1	31.0	24.0	OFF
0.0005435110718064074	3.1442789278056623e-05	down	Transcriptional Activator	ELK1	49.0	24.0	OFF
1.6184071448690597e-06	3.7354342191160203e-08	down	Transcriptional Activator	HMGA1	66.0	24.0	OFF
1.9189743781426903e-05	6.1737959627377e-07	down	Transcriptional Activator	SOX3	79.0	24.0	OFF
0.011994461995985363	0.0014373528838164276	down	Transcriptional Activator	NR2F1	35.0	24.0	OFF
0.0023367228561458142	0.0001837942273704441	down	Transcriptional Repressor	RNF6	49.0	24.0	ON
0.034759010513411195	0.005663215408324374	down	Transcriptional Activator	PURA	35.0	24.0	OFF
0.00016224779536579484	7.470677708696574e-06	down	Transcriptional Activator	DRAP1	73.0	24.0	OFF
0.0059746767772403	0.0005748951090260737	down	Transcriptional Activator	TCF3	46.0	24.0	OFF
0.035632114173143936	0.005873829919038042	down	Transcriptional Activator	SOX13	11.0	24.0	OFF
0.021561482522183442	0.003112032158603218	down	Transcriptional Activator	NOTCH2	60.0	24.0	OFF
1.1111245202648241e-05	3.345180078719365e-07	down	Transcriptional Activator	ZFYVE21	68.0	24.0	OFF
0.030264749245643794	0.0047701818468635715	down	Transcriptional Repressor	ZBTB6	58.0	24.0	ON
0.007052776524113564	0.0007140207638048855	down	Transcriptional Activator	HCFC1	77.0	24.0	OFF
0.00019335856853398159	9.102919622541341e-06	down	Transcriptional Activator	E2F1	27.0	24.0	OFF
0.00705911925699654	0.0007157046826382264	down	Transcriptional Activator	CIZ1	77.0	24.0	OFF
0.002478328726072637	0.00019787128701376867	down	Transcriptional Activator	MAZ	133.0	24.0	OFF
0.03599101506785918	0.0059436165674342425	down	Transcriptional Activator	NOTCH1	47.0	24.0	OFF
0.02336049756801096	0.0034551897546029873	down	Transcriptional Activator	HOXC13	37.0	24.0	OFF
0.021453054094624842	0.0030805521892074924	down	Transcriptional Activator	TFAM	73.0	24.0	OFF
0.0180986708720358	0.002417109318844288	down	Transcriptional Repressor	RELA	44.0	24.0	ON
0.0005456203901130393	3.180242062488382e-05	down	Transcriptional Repressor	MLLT10	73.0	24.0	ON
0.0001452079613109279	6.6003618777694515e-06	down	Transcriptional Repressor	ZNF329	9.0	24.0	ON
0.011994461995985363	0.0014373528838164276	down	Transcriptional Repressor	ZCCHC6	35.0	24.0	ON
0.005434425289415815	0.0005092768681787252	down	Transcriptional Repressor	NR1D2	85.0	24.0	ON
0.0034234677638765873	0.0002912435755141963	down	Transcriptional Repressor	ZNF227	21.0	24.0	ON
0.00028410344931585466	1.4674764944000754e-05	down	Transcriptional Activator	HDAC1	22.0	24.0	OFF
0.018035289205312523	0.0024034631275674746	down	Transcriptional Repressor	ATF1	51.0	24.0	ON
0.00020225817313676908	9.635800854229106e-06	down	Transcriptional Activator	ZNF185	46.0	24.0	OFF
0.0001940173644597352	9.183451488944104e-06	down	Transcriptional Repressor	ZNF253	30.0	24.0	ON
0.007611239954330039	0.0007835990291548202	down	Transcriptional Repressor	ZNF273	91.0	24.0	ON
0.004376988445794498	0.00038886467596934587	down	Transcriptional Activator	YBX2	59.0	24.0	OFF
0.02544746550437136	0.00384941737632536	down	Transcriptional Activator	TFDP1	27.0	24.0	OFF
0.03473559506326735	0.005643183689193435	down	Transcriptional Activator	ZNF395	35.0	24.0	OFF
0.04129341307758454	0.007172719479385625	down	Transcriptional Activator	E2F8	18.0	24.0	OFF
0.005561526714000321	0.0005252917793624859	down	Transcriptional Repressor	E2F5	19.0	24.0	ON
0.004351519333613114	0.0003853175324923064	down	Transcriptional Activator	ARNTL2	28.0	24.0	OFF
0.00442377652924524	0.00039432718767180126	down	Transcriptional Activator	NOTCH3	42.0	24.0	OFF
3.5890201618438074e-05	1.2404632576611074e-06	down	Transcriptional Repressor	RRN3	68.0	24.0	ON
0.0034552704350983834	0.00029524816734385537	down	Transcriptional Activator	PSMC3IP	18.0	24.0	OFF
0.004734331796795171	0.00042899641724206534	down	Transcriptional Repressor	ZCCHC4	49.0	24.0	ON
7.148986759998707e-05	2.8908240440372583e-06	down	Transcriptional Repressor	TBX3	37.0	24.0	ON
0.007667607609859495	0.0007909766409816689	down	Transcriptional Repressor	AFF4	23.0	24.0	ON
0.0004881790837031169	2.773744793767709e-05	down	Transcriptional Repressor	NR3C1	10.0	24.0	ON
0.03765666660520477	0.0063298322407509214	down	Transcriptional Activator	DNMT3B	99.0	9.0	OFF
0.008548190299759978	0.0009095698356149564	up	Transcriptional Activator	TAF2	89.0	12.0	ON
0.014592840030978162	0.0018262586107245407	up	Transcriptional Repressor	TAF2	92.0	12.0	OFF
0.0044451767143559385	0.00039754679588248197	up	Transcriptional Repressor	PRDM10	117.0	12.0	OFF
0.032858920832537934	0.005251802134244182	up	Transcriptional Repressor	TAF2	92.0	24.0	OFF
7.555833874059736e-11	3.345262931254311e-13	up	Transcriptional Activator	CEBPG	33.0	24.0	ON
0.0473887951734477	0.008581176457765691	up	Transcriptional Repressor	CEBPG	13.0	24.0	OFF
0.02760855458458538	0.004257812801194174	up	Transcriptional Repressor	PRDM10	117.0	24.0	OFF
0.04047796865800514	0.0069826874823327185	down	Transcriptional Activator	HMGB1	98.0	24.0	OFF
0.028951953669589088	0.004507720059240923	down	Transcriptional Repressor	HMGB1	117.0	24.0	ON
