# Supplementary material for: The transcriptomic response of cells to a drug combination is more than the sum of the responses to the monotherapies
Source: eLife. 2020 Sep 18;9:e52707. doi: 10.7554/eLife.52707 (PMC7546737; doi:10.7554/eLife.52707)
Supplement: Source data 9. [file elife-52707-data9.zip › Supplementary Item 14 Transcription Factor Activity/MCF7_aracne_TM_regulators_fishers_mins_3_2concordant.csv]

Fisher_FDR	Fisher_p_value	direction	regulation_type	regulator	regulome_size	time	TF_state
0.03521605845331161	0.005763667181924819	up	Transcriptional Activator	ZFAND1	60	3	ON
0.0177548541020441	0.0023529898145861275	down	Transcriptional Repressor	ZFAND1	89	3	ON
9.825855863473491e-20	7.250483960650451e-23	up	Transcriptional Activator	ZCCHC8	49	3	ON
0.01653208996409104	0.002154628750588848	down	Transcriptional Repressor	ZCCHC8	5	3	ON
0.00022718002525274087	1.1002886501983977e-05	up	Transcriptional Activator	CEBPD	40	3	ON
0.0017769193898380378	0.00012980742295894756	down	Transcriptional Repressor	CEBPD	33	3	ON
4.09699518227277e-08	5.260309634854353e-10	up	Transcriptional Activator	ATF4	32	3	ON
0.008242090824512814	0.0008636193160277593	down	Transcriptional Repressor	ATF4	29	3	ON
0.003828372802255176	0.00033108418862478353	up	Transcriptional Activator	ZBTB11	23	3	ON
0.030083027716116238	0.004728220855617442	down	Transcriptional Repressor	ZBTB11	23	3	ON
1.2572475513899441e-06	2.6347277493708982e-08	up	Transcriptional Activator	TSC22D1	27	3	ON
0.008228876573264363	0.0008549482154040898	down	Transcriptional Repressor	TSC22D1	13	3	ON
0.008242090824512814	0.0008624289402015704	up	Transcriptional Activator	ZZZ3	28	3	ON
0.00349683773328492	0.0002993160987758639	down	Transcriptional Repressor	ZZZ3	22	3	ON
0.001115099626062734	7.372559511158572e-05	up	Transcriptional Activator	CITED2	27	3	ON
0.04635609033077385	0.008264190838189906	down	Transcriptional Repressor	CITED2	28	3	ON
0.00028830929451011643	1.4934557611135015e-05	up	Transcriptional Activator	ZNF330	23	6	ON
0.020528836440868403	0.0028887795303939763	down	Transcriptional Repressor	ZNF330	54	6	ON
0.04815765604112592	0.008747020236329834	up	Transcriptional Repressor	HMGB1	117	6	OFF
0.04025328021369227	0.006920760249254942	down	Transcriptional Activator	HMGB1	98	6	OFF
0.004376988445794498	0.00038843823803444985	up	Transcriptional Repressor	MYBL2	32	6	OFF
3.1446583548366906e-07	4.9657385473365676e-09	down	Transcriptional Activator	MYBL2	155	6	OFF
0.00034221927773374263	1.8131157129045692e-05	up	Transcriptional Activator	ZFAND1	60	6	ON
3.054390162484717e-09	2.6595191792591248e-11	down	Transcriptional Repressor	ZFAND1	89	6	ON
0.00014503285691277982	6.570998682441471e-06	up	Transcriptional Activator	MYNN	35	6	ON
0.0002602680113872643	1.3213133990144467e-05	down	Transcriptional Repressor	MYNN	42	6	ON
0.0005978646937463742	3.546954056759777e-05	up	Transcriptional Activator	ZNF292	69	6	ON
0.0174401534554595	0.002306135994110348	down	Transcriptional Repressor	ZNF292	68	6	ON
9.541615290868671e-05	4.0273051552367785e-06	up	Transcriptional Repressor	ZNF248	13	6	OFF
0.0011207291939882961	7.42631948200627e-05	down	Transcriptional Activator	ZNF248	25	6	OFF
3.563942080237419e-06	9.099202772743113e-08	up	Transcriptional Activator	BAZ2B	43	6	ON
0.001989437058989554	0.00014768105676973815	down	Transcriptional Repressor	BAZ2B	27	6	ON
1.8011634707507714e-23	5.3163030423576484e-27	up	Transcriptional Activator	ZCCHC8	49	6	ON
0.027756344523579543	0.004287850525715408	down	Transcriptional Repressor	ZCCHC8	5	6	ON
4.684315183097806e-10	2.9035011465482264e-12	up	Transcriptional Activator	ZFAND5	64	6	ON
0.0009387799859172328	6.0682649620978165e-05	down	Transcriptional Repressor	ZFAND5	75	6	ON
0.006872292421037773	0.0006866207156202142	up	Transcriptional Activator	CEBPD	40	6	ON
0.007611239954330039	0.000784038590336831	down	Transcriptional Repressor	CEBPD	33	6	ON
0.011641657318778321	0.0013572770486769295	up	Transcriptional Activator	VAV1	31	6	ON
0.001276243374307083	8.776998412442454e-05	down	Transcriptional Repressor	VAV1	56	6	ON
1.0368744478982666e-05	3.0451300934438467e-07	up	Transcriptional Activator	TFAP2A	28	6	ON
0.04547717832909318	0.008067232637480815	down	Transcriptional Repressor	TFAP2A	6	6	ON
2.5711277558641013e-06	6.374696915365543e-08	up	Transcriptional Activator	ZNF274	18	6	ON
0.003033854803759361	0.00024983633124228504	down	Transcriptional Repressor	ZNF274	13	6	ON
3.020633717460043e-12	8.02411554224923e-15	up	Transcriptional Activator	ATF4	32	6	ON
0.00014503285691277982	6.565979852493437e-06	down	Transcriptional Repressor	ATF4	29	6	ON
5.914731372114865e-09	5.3246548656878214e-11	up	Transcriptional Activator	SOX4	26	6	ON
0.0003527465938870718	1.8793022490146536e-05	down	Transcriptional Repressor	SOX4	17	6	ON
2.6477990182504235e-05	8.792130742419501e-07	up	Transcriptional Activator	RLF	18	6	ON
0.002223369028479975	0.00017226516233057658	down	Transcriptional Repressor	RLF	22	6	ON
8.194197338057863e-08	1.1488322714219258e-09	up	Transcriptional Activator	ZNF410	38	6	ON
0.0116782038704822	0.0013662859971136818	down	Transcriptional Repressor	ZNF410	17	6	ON
0.010860811989384244	0.0012373888512108378	up	Transcriptional Repressor	TCFL5	25	6	OFF
0.002680165666158211	0.00021596376235572359	down	Transcriptional Activator	TCFL5	75	6	OFF
0.0005812631665007246	3.4119108952369516e-05	up	Transcriptional Activator	ZNF217	75	6	ON
0.04738252702308511	0.008559063322942175	down	Transcriptional Repressor	ZNF217	62	6	ON
1.4748831535775403e-06	3.2593124593095314e-08	up	Transcriptional Activator	ZZZ3	28	6	ON
0.009890151756168992	0.001101987097979278	down	Transcriptional Repressor	ZZZ3	22	6	ON
0.008438671436937805	0.0008954257324613758	up	Transcriptional Activator	ZFP36	14	6	ON
0.023457842511934453	0.0034819126026749683	down	Transcriptional Repressor	ZFP36	20	6	ON
0.008347547064717447	0.0008820607583142994	up	Transcriptional Repressor	LHX2	6	6	OFF
0.02621514485754697	0.004008100660038172	down	Transcriptional Activator	LHX2	41	6	OFF
0.0012646017628572097	8.649555233057711e-05	up	Transcriptional Activator	LMO4	10	6	ON
0.036990395014671607	0.006185082283297362	down	Transcriptional Repressor	LMO4	29	6	ON
0.015143302819999168	0.001907726210934552	up	Transcriptional Activator	ZNF592	21	6	ON
0.04547717832909318	0.008067232637480815	down	Transcriptional Repressor	ZNF592	6	6	ON
0.00035222259357322683	1.8713124806133654e-05	up	Transcriptional Activator	ELF1	33	6	ON
0.015150761061549197	0.0019340921366942235	down	Transcriptional Repressor	ELF1	59	6	ON
0.0005133497052414985	2.9319116872559026e-05	up	Transcriptional Activator	ZNF330	23	9	ON
0.00012160532707766167	5.258317714544697e-06	down	Transcriptional Repressor	ZNF330	54	9	ON
0.0025560986954234976	0.00020521217389468457	up	Transcriptional Activator	ZFAND1	60	9	ON
5.239096574322609e-07	9.587484876269236e-09	down	Transcriptional Repressor	ZFAND1	89	9	ON
0.0005289539659298117	3.052257979317538e-05	up	Transcriptional Activator	MYNN	35	9	ON
0.0006680224605092383	4.071624501037713e-05	down	Transcriptional Repressor	MYNN	42	9	ON
0.0005978646937463742	3.5408369997640806e-05	up	Transcriptional Repressor	ZNF248	13	9	OFF
0.0032094816236041173	0.0002657200694867045	down	Transcriptional Activator	ZNF248	25	9	OFF
6.894147592294876e-06	1.9433031141208988e-07	up	Transcriptional Activator	BAZ2B	43	9	ON
0.01815501565630033	0.002432814966930446	down	Transcriptional Repressor	BAZ2B	27	9	ON
0.0001292149333486606	5.644572058914337e-06	up	Transcriptional Activator	VAV1	31	9	ON
0.00020225817313676908	9.64129131097645e-06	down	Transcriptional Repressor	VAV1	56	9	ON
3.7881089221963617e-07	6.354413034176988e-09	up	Transcriptional Activator	ZNF274	18	9	ON
0.003023927893985157	0.0002481263147957124	down	Transcriptional Repressor	ZNF274	13	9	ON
1.634335671051905e-14	2.411947566487463e-17	up	Transcriptional Activator	ATF4	32	9	ON
0.00016036932774824987	7.336849409970108e-06	down	Transcriptional Repressor	ATF4	29	9	ON
1.2287901103559143e-05	3.753830472899561e-07	up	Transcriptional Activator	SOX4	26	9	ON
0.014728443924754276	0.0018456378830425887	down	Transcriptional Repressor	SOX4	17	9	ON
0.0002493612655091417	1.2512224066279248e-05	up	Transcriptional Activator	RLF	18	9	ON
0.017049169950984325	0.002249403473462218	down	Transcriptional Repressor	RLF	22	9	ON
7.633329025871247e-08	1.058932893199376e-09	up	Transcriptional Activator	NFIL3	19	9	ON
0.021561482522183442	0.0031112935592276275	down	Transcriptional Repressor	NFIL3	10	9	ON
3.6224623586380987e-10	2.1918677199551663e-12	up	Transcriptional Activator	DDIT3	17	9	ON
0.04688920431256794	0.00841367193863529	down	Transcriptional Repressor	DDIT3	8	9	ON
1.1641710055841794e-07	1.7008991964703921e-09	up	Transcriptional Activator	ZZZ3	28	9	ON
0.0011105790433201214	7.309891577933501e-05	down	Transcriptional Repressor	ZZZ3	22	9	ON
0.006354165043621718	0.0006236009082066769	up	Transcriptional Activator	ZFP36	14	9	ON
0.03352777778204314	0.005378496819521973	down	Transcriptional Repressor	ZFP36	20	9	ON
0.0193407553455498	0.002680190269992808	up	Transcriptional Repressor	LHX2	6	9	OFF
0.014225350580601656	0.0017739382535965308	down	Transcriptional Activator	LHX2	41	9	OFF
0.004828272671241094	0.00044145151072909583	up	Transcriptional Activator	LMO4	10	9	ON
0.00016170661561576397	7.421894547889992e-06	down	Transcriptional Repressor	LMO4	29	9	ON
5.971331708526666e-05	2.3441178194629472e-06	up	Transcriptional Activator	ELF1	33	9	ON
0.021453054094624842	0.003080016416489909	down	Transcriptional Repressor	ELF1	59	9	ON
0.010637766834113315	0.0011962617695780052	up	Transcriptional Activator	ZNF654	16	12	ON
0.012063015920195276	0.0014473482796810448	down	Transcriptional Repressor	ZNF654	36	12	ON
0.0029279729273559434	0.00023852435889912642	up	Transcriptional Activator	ZNF330	23	12	ON
9.994140776333452e-10	6.932181471187608e-12	down	Transcriptional Repressor	ZNF330	54	12	ON
5.425708843957216e-06	1.457318491145533e-07	up	Transcriptional Activator	ZNF267	70	12	ON
0.0053311740072810405	0.0004988140969032144	down	Transcriptional Repressor	ZNF267	18	12	ON
0.008916417073982151	0.000959578057282657	up	Transcriptional Activator	HIF1A	34	12	ON
0.014766792152134847	0.0018545661336285054	down	Transcriptional Repressor	HIF1A	54	12	ON
0.0003624952184196021	1.9579877500232345e-05	up	Transcriptional Activator	MYNN	35	12	ON
1.8435760826348035e-05	5.849599435750927e-07	down	Transcriptional Repressor	MYNN	42	12	ON
0.0023367228561458142	0.0001844962703716072	up	Transcriptional Repressor	ZNF248	13	12	OFF
0.0051965171700477574	0.0004823803571369597	down	Transcriptional Activator	ZNF248	25	12	OFF
6.376572723952084e-06	1.7880000259015585e-07	up	Transcriptional Activator	ZMYM2	49	12	ON
0.026173355685795145	0.003986457873030795	down	Transcriptional Repressor	ZMYM2	19	12	ON
0.012631744292796471	0.0015360916908595474	up	Transcriptional Activator	ZNF146	47	12	ON
0.04809990249058675	0.008724141109936705	down	Transcriptional Repressor	ZNF146	51	12	ON
3.7550305158471136e-05	1.3299990020709966e-06	up	Transcriptional Activator	BAZ2B	43	12	ON
0.009628183654828685	0.001059233396623167	down	Transcriptional Repressor	BAZ2B	27	12	ON
0.011404299045380158	0.0013162964791976644	up	Transcriptional Activator	ZNF148	31	12	ON
0.02913394561220568	0.0045446547390940685	down	Transcriptional Repressor	ZNF148	12	12	ON
4.170084435031381e-05	1.5132361751415786e-06	up	Transcriptional Activator	ZNF451	21	12	ON
0.046839975396194534	0.008371193949939727	down	Transcriptional Repressor	ZNF451	37	12	ON
0.04962052536033032	0.009124435448490491	up	Transcriptional Repressor	HDAC1	17	12	OFF
0.020528836440868403	0.002890275968799949	down	Transcriptional Activator	HDAC1	22	12	OFF
0.00024147884809704316	1.1874948200752655e-05	up	Transcriptional Activator	ZNF518A	18	12	ON
0.0064509736486652106	0.0006359578508424381	down	Transcriptional Repressor	ZNF518A	22	12	ON
0.022457349400459743	0.0032754897929233467	up	Transcriptional Activator	ATF1	41	12	ON
0.00971356882595329	0.0010765776547064522	down	Transcriptional Repressor	ATF1	51	12	ON
0.0011357432829507753	7.576091556873532e-05	up	Transcriptional Activator	VAV1	31	12	ON
5.632004957228907e-05	2.202599341301152e-06	down	Transcriptional Repressor	VAV1	56	12	ON
0.015257601953572675	0.0019572290855362144	up	Transcriptional Activator	ZNF273	17	12	ON
0.0003665182712062515	2.0013541963741595e-05	down	Transcriptional Repressor	ZNF273	91	12	ON
0.036540361586520916	0.006072388810537871	up	Transcriptional Repressor	ZNF395	9	12	OFF
0.009628183654828685	0.0010628514424161533	down	Transcriptional Activator	ZNF395	35	12	OFF
0.0073859665810283815	0.0007569519254747475	up	Transcriptional Activator	PHF21A	22	12	ON
0.0020679096405909554	0.00015625291263024932	down	Transcriptional Repressor	PHF21A	16	12	ON
3.900072838468223e-06	1.0072502165465453e-07	up	Transcriptional Activator	ZNF274	18	12	ON
0.0020772459170204714	0.0001578238990041965	down	Transcriptional Repressor	ZNF274	13	12	ON
2.0379814240731e-12	5.1129994405612005e-15	up	Transcriptional Activator	ATF4	32	12	ON
0.0016401114112729938	0.00011836105078401621	down	Transcriptional Repressor	ATF4	29	12	ON
7.182947830965783e-08	9.752526570968886e-10	up	Transcriptional Activator	SOX4	26	12	ON
0.045583047240031024	0.008092739939456512	down	Transcriptional Repressor	SOX4	17	12	ON
3.564997666978241e-05	1.225862538969791e-06	up	Transcriptional Activator	RLF	18	12	ON
0.020528836440868403	0.002890275968799949	down	Transcriptional Repressor	RLF	22	12	ON
2.2855059214218928e-08	2.732083524722157e-10	up	Transcriptional Activator	ZNF410	38	12	ON
0.013731059830421272	0.0016961182228545757	down	Transcriptional Repressor	ZNF410	17	12	ON
0.006031836025689408	0.000583065613463188	up	Transcriptional Repressor	ZDHHC3	25	12	OFF
0.001647693515398719	0.00011915139057635363	down	Transcriptional Activator	ZDHHC3	29	12	OFF
0.018319602835589647	0.002462980841679777	up	Transcriptional Repressor	TCFL5	25	12	OFF
0.00285689504795877	0.00023146921212062653	down	Transcriptional Activator	TCFL5	75	12	OFF
1.826984787040348e-08	2.130044246992141e-10	up	Transcriptional Activator	TSC22D1	27	12	ON
0.04212455029523576	0.007373039647306611	down	Transcriptional Repressor	TSC22D1	13	12	ON
7.055860814356556e-05	2.842753840494894e-06	up	Transcriptional Activator	ZNF217	75	12	ON
0.014592840030978162	0.001825234280507466	down	Transcriptional Repressor	ZNF217	62	12	ON
1.350648013103342e-09	1.0365067396896956e-11	up	Transcriptional Activator	ZNF140	18	12	ON
0.001041106302641723	6.791159766346541e-05	down	Transcriptional Repressor	ZNF140	7	12	ON
4.902261352255227e-10	3.1109391698195807e-12	up	Transcriptional Activator	ZZZ3	28	12	ON
9.48275900599793e-06	2.7569414465489845e-07	down	Transcriptional Repressor	ZZZ3	22	12	ON
0.018280057853825818	0.0024522686819846034	up	Transcriptional Activator	ZFP36	14	12	ON
0.0029625782840446693	0.0002422178821370641	down	Transcriptional Repressor	ZFP36	20	12	ON
0.00025181314744447984	1.2672414887628042e-05	up	Transcriptional Repressor	LHX2	6	12	OFF
4.970107153379799e-05	1.8777264333902424e-06	down	Transcriptional Activator	LHX2	41	12	OFF
0.01256542927141692	0.001520609799669698	up	Transcriptional Activator	LMO4	10	12	ON
0.00041912147932000827	2.3195182223288536e-05	down	Transcriptional Repressor	LMO4	29	12	ON
0.00014320973939100758	6.424994211166811e-06	up	Transcriptional Activator	ETS2	12	12	ON
0.035263317098199555	0.005781810108633369	down	Transcriptional Repressor	ETS2	6	12	ON
3.2914819776680906e-07	5.246163718833438e-09	up	Transcriptional Activator	ZNF184	62	12	ON
0.0016401114112729938	0.0001181929588958542	down	Transcriptional Repressor	ZNF184	29	12	ON
0.005162691043295278	0.00047847844970328135	up	Transcriptional Activator	ZNF592	21	12	ON
0.035263317098199555	0.005781810108633369	down	Transcriptional Repressor	ZNF592	6	12	ON
0.046098398111142525	0.008211447243233328	up	Transcriptional Activator	ZNF408	13	12	ON
0.0063454990701725285	0.0006199410248604213	down	Transcriptional Repressor	ZNF408	9	12	ON
3.768097845500575e-05	1.345472496654554e-06	up	Transcriptional Activator	ELF1	33	12	ON
0.01917505282354953	0.0026289291725321005	down	Transcriptional Repressor	ELF1	59	12	ON
0.007355732167113558	0.0007512052331231673	up	Transcriptional Activator	AFF4	12	12	ON
0.00896078676149335	0.0009733085974703519	down	Transcriptional Repressor	AFF4	23	12	ON
0.022918735852242814	0.0033620459617959503	up	Transcriptional Activator	ZNF200	22	12	ON
0.022692567767971447	0.003317008365418872	down	Transcriptional Repressor	ZNF200	3	12	ON
0.011076152803280956	0.0012700960342605227	up	Transcriptional Activator	ZNF654	16	24	ON
0.040231986247376325	0.0068905484078587926	down	Transcriptional Repressor	ZNF654	36	24	ON
3.738889036872687e-06	9.601043276503064e-08	up	Transcriptional Activator	ZNF330	23	24	ON
2.9175518834676624e-08	3.6167998555384237e-10	down	Transcriptional Repressor	ZNF330	54	24	ON
0.0193407553455498	0.00267288965034036	up	Transcriptional Repressor	UBP1	29	24	OFF
0.0001365149219290965	6.02390225159384e-06	down	Transcriptional Activator	UBP1	68	24	OFF
0.011779115509139484	0.0013998144876813188	up	Transcriptional Activator	ZNF675	39	24	ON
0.00013671704060360336	6.052997665448793e-06	down	Transcriptional Repressor	ZNF675	116	24	ON
0.0012664682377209074	8.691082209861601e-05	up	Transcriptional Activator	ZNF267	70	24	ON
0.013095725456433484	0.0016079757349103687	down	Transcriptional Repressor	ZNF267	18	24	ON
0.003293134093749605	0.0002765338399267304	up	Transcriptional Activator	HIF1A	34	24	ON
0.008242090824512814	0.0008629947840160863	down	Transcriptional Repressor	HIF1A	54	24	ON
9.6396542074045e-05	4.08291138949984e-06	up	Transcriptional Activator	ZFAND1	60	24	ON
4.930242385664019e-06	1.3096865841492382e-07	down	Transcriptional Repressor	ZFAND1	89	24	ON
0.001402972961135456	9.834890149636092e-05	up	Transcriptional Activator	MYNN	35	24	ON
4.20913887800048e-05	1.5467467246489367e-06	down	Transcriptional Repressor	MYNN	42	24	ON
0.01601767302869185	0.00207785339318479	up	Transcriptional Activator	ZNF292	69	24	ON
0.03684649720563117	0.00614470806410319	down	Transcriptional Repressor	ZNF292	68	24	ON
0.0003610996004656808	1.9397912421710127e-05	up	Transcriptional Repressor	ZNF248	13	24	OFF
0.004828272671241094	0.0004402867356287847	down	Transcriptional Activator	ZNF248	25	24	OFF
0.013147615261140465	0.0016182277343257305	up	Transcriptional Repressor	ATF5	20	24	OFF
0.0045730908846087935	0.0004116861628706264	down	Transcriptional Activator	ATF5	35	24	OFF
4.187807659184887e-05	1.5327277146957672e-06	up	Transcriptional Activator	BAZ2B	43	24	ON
0.02521097977433957	0.0038099237439379744	down	Transcriptional Repressor	BAZ2B	27	24	ON
0.021374042939916876	0.0030512550298941203	up	Transcriptional Activator	NFE2L1	11	24	ON
0.035632114173143936	0.005869729269797063	down	Transcriptional Repressor	NFE2L1	11	24	ON
0.00026349149278137617	1.3532325780389446e-05	up	Transcriptional Activator	ZNF451	21	24	ON
0.02336049756801096	0.00345253065153828	down	Transcriptional Repressor	ZNF451	37	24	ON
0.0020556315068142343	0.00015471842805124845	up	Transcriptional Activator	CEBPD	40	24	ON
0.02717513134529984	0.004174927941330746	down	Transcriptional Repressor	CEBPD	33	24	ON
0.03841011870322531	0.006490493789137099	up	Transcriptional Repressor	LITAF	16	24	OFF
0.00011977444731792991	5.145880511743272e-06	down	Transcriptional Activator	LITAF	58	24	OFF
0.03084845663818232	0.0048940511933361856	up	Transcriptional Activator	VAV1	31	24	ON
0.0016489379134439484	0.00011948472778940064	down	Transcriptional Repressor	VAV1	56	24	ON
4.2699889613330685e-06	1.1216913151081554e-07	up	Transcriptional Activator	ZNF274	18	24	ON
0.021941000135973488	0.0031765231896974605	down	Transcriptional Repressor	ZNF274	13	24	ON
2.645840193657207e-10	1.5618891343903234e-12	up	Transcriptional Activator	ATF4	32	24	ON
0.0018664989920634488	0.00013690230210382736	down	Transcriptional Repressor	ATF4	29	24	ON
9.224048801196413e-07	1.8263128910545844e-08	up	Transcriptional Activator	ZNF165	35	24	ON
0.01189911098996573	0.0014189022550018164	down	Transcriptional Repressor	ZNF165	21	24	ON
0.027218830576239444	0.00418565842096244	up	Transcriptional Repressor	THAP11	15	24	OFF
0.008242090824512814	0.0008606103072884698	down	Transcriptional Activator	THAP11	54	24	OFF
9.224048801196413e-07	1.8377310923280927e-08	up	Transcriptional Activator	ZNF410	38	24	ON
0.02998475730087298	0.004699500037415452	down	Transcriptional Repressor	ZNF410	17	24	ON
0.019178814994701195	0.0026351134698672915	up	Transcriptional Repressor	ZDHHC3	25	24	OFF
0.016775130260203615	0.002200087461140517	down	Transcriptional Activator	ZDHHC3	29	24	OFF
0.00041894090006539285	2.3123361367245706e-05	up	Transcriptional Repressor	TCFL5	25	24	OFF
0.000726167082729487	4.501035636753019e-05	down	Transcriptional Activator	TCFL5	75	24	OFF
0.01170906292200708	0.0013768507163012893	up	Transcriptional Repressor	ZHX3	7	24	OFF
0.020677727839728138	0.0029234449926888364	down	Transcriptional Activator	ZHX3	16	24	OFF
0.022256762694697257	0.003235376513323022	up	Transcriptional Activator	RELB	18	24	ON
0.026173355685795145	0.0039978487507080825	down	Transcriptional Repressor	RELB	5	24	ON
1.563288218485484e-06	3.529856809744378e-08	up	Transcriptional Activator	FOXJ3	33	24	ON
0.04688920431256794	0.008421511459326325	down	Transcriptional Repressor	FOXJ3	22	24	ON
2.5239157422551803e-06	6.171258158818644e-08	up	Transcriptional Activator	ZZZ3	28	24	ON
5.1293321713423545e-05	1.9605918423519335e-06	down	Transcriptional Repressor	ZZZ3	22	24	ON
1.6008038638046463e-06	3.638190599556015e-08	up	Transcriptional Activator	HBP1	17	24	ON
0.005972340914744151	0.0005737889515198409	down	Transcriptional Repressor	HBP1	8	24	ON
0.0116782038704822	0.0013657925843916314	up	Transcriptional Activator	CITED2	27	24	ON
0.0012512570057509884	8.49436574152088e-05	down	Transcriptional Repressor	CITED2	28	24	ON
0.01899593028755527	0.0025847473029996988	up	Transcriptional Activator	ZFP36	14	24	ON
0.008370589413275578	0.000885730904562956	down	Transcriptional Repressor	ZFP36	20	24	ON
0.004932145909067201	0.0004527513870888595	up	Transcriptional Repressor	LHX2	6	24	OFF
6.22599342310271e-06	1.7329804983887013e-07	down	Transcriptional Activator	LHX2	41	24	OFF
0.01305405483183615	0.0015952316341167273	up	Transcriptional Activator	LMO4	10	24	ON
0.0018664989920634488	0.0001366956070412873	down	Transcriptional Repressor	LMO4	29	24	ON
5.22193223470061e-05	2.011399517793476e-06	up	Transcriptional Activator	FOSL1	11	24	ON
0.026173355685795145	0.0039978487507080825	down	Transcriptional Repressor	FOSL1	5	24	ON
0.00016888884032433698	7.801388285347916e-06	up	Transcriptional Activator	ZNF184	62	24	ON
0.006059367057809046	0.0005873228469243175	down	Transcriptional Repressor	ZNF184	29	24	ON
0.0002556433145876997	1.294062232933604e-05	up	Transcriptional Activator	ZNF430	18	24	ON
0.04689305864396541	0.008429124177737585	down	Transcriptional Repressor	ZNF430	22	24	ON
0.0473887951734477	0.008581176457765691	up	Transcriptional Activator	ZNF408	13	24	ON
0.01220930699167672	0.0014703061548418245	down	Transcriptional Repressor	ZNF408	9	24	ON
