# Supplementary material for: The transcriptomic response of cells to a drug combination is more than the sum of the responses to the monotherapies
Source: eLife. 2020 Sep 18;9:e52707. doi: 10.7554/eLife.52707 (PMC7546737; doi:10.7554/eLife.52707)
Supplement: Source data 10. [file elife-52707-data10.zip]

Archive with 22 entries (19 files):
- Supplementary Item 15 Cascade TFs/
- Supplementary Item 15 Cascade TFs/cascade_layer_2_20170313.txt
- Supplementary Item 15 Cascade TFs/cascade_layer_5_20170313.txt
- Supplementary Item 15 Cascade TFs/cascade_layer_3_20170128.txt
- Supplementary Item 15 Cascade TFs/cascade_layer_4_20170128.txt
- Supplementary Item 15 Cascade TFs/cascade_layer_4_20170313.txt
- Supplementary Item 15 Cascade TFs/cascade_layer_3_20170313.txt
- Supplementary Item 15 Cascade TFs/Icon
- __MACOSX/
- __MACOSX/Supplementary Item 15 Cascade TFs/
- __MACOSX/Supplementary Item 15 Cascade TFs/._Icon
- Supplementary Item 15 Cascade TFs/cascade_layer_5_20170128.txt
- Supplementary Item 15 Cascade TFs/cascade_layer_2_20170128.txt
- Supplementary Item 15 Cascade TFs/README.txt
- __MACOSX/Supplementary Item 15 Cascade TFs/._README.txt
- Supplementary Item 15 Cascade TFs/cascade_layer_1_20170313.txt
- Supplementary Item 15 Cascade TFs/cascade_layer_6_20170313.txt
- __MACOSX/Supplementary Item 15 Cascade TFs/._cascade_layer_6_20170313.txt
- Supplementary Item 15 Cascade TFs/cascade_layer_6_20170128.txt
- __MACOSX/Supplementary Item 15 Cascade TFs/._cascade_layer_6_20170128.txt
- Supplementary Item 15 Cascade TFs/cascade_layer_1_20170128.txt
- __MACOSX/._Supplementary Item 15 Cascade TFs
