# Supplementary material for: The transcriptomic response of cells to a drug combination is more than the sum of the responses to the monotherapies
Source: eLife. 2020 Sep 18;9:e52707. doi: 10.7554/eLife.52707 (PMC7546737; doi:10.7554/eLife.52707)
Supplement: Source data 10. [file elife-52707-data10.zip › Supplementary Item 15 Cascade TFs/cascade_layer_2_20170313.txt]

top 101:  
top 111: KLF10 MYC 
top 011: ATF3 DDIT3 
past 001:  
mid 111: ZFP36L2 ZCCHC8 TSC22D2 TSC22D1 KLF6 JUNB JUN IRF1 ATF4 
mid 101-111-011:  
mid 101-011  
bot 001 ZNF292 ZNF263 ZNF23 ZNF140 ZMYND8 ZFP36L1 SOX4 NFE2L2 MORC3 MAFF JUND GATA3 ELF1 CREBBP CITED2 CEBPB 
past 001 -> 001  
unexplained BCL3 CEBPD DMTF1 ELF2 FOSL1 FOXA1 FOXJ3 MAFG MYBL2 MZF1 NFIL3 NR3C1 NR4A3 TAF7 TFDP1 TRPS1 ZBTB11 ZBTB40 ZC3H11A ZC3H7A ZFAND1 ZFAND5 ZMAT3 ZNF142 ZNF230 ZNF248 ZNF335 ZNF34 ZNF350 ZNF473 ZNF500 ZNF544 ZNF629 ZZZ3
