# Supplementary material for: The transcriptomic response of cells to a drug combination is more than the sum of the responses to the monotherapies
Source: eLife. 2020 Sep 18;9:e52707. doi: 10.7554/eLife.52707 (PMC7546737; doi:10.7554/eLife.52707)
Supplement: Source data 10. [file elife-52707-data10.zip › Supplementary Item 15 Cascade TFs/cascade_layer_5_20170313.txt]

top 101: PRDM10 PA2G4 TCF3 
top 111: MYC ATF4 CEBPG DDIT3 HBP1 KLF10 LITAF LZTFL1 MAFF NFIL3 TSC22D3 
top 011: CREB3L2 DNMT3B KLF6 MORC3 TSC22D1 ZNF217 ATF3 CEBPB ELK1 ETV5 HCFC1 HMGB1 NFE2L1 ZCCHC8 ZDHHC6 ZFAND1 ZFAND5 ZFP36L1 ZNF165 ZNF227 ZNF652 
past 001: ZMYM5 TGIF1 ETS2 ZNF335 TSC22D2 MAFG JUNB IRF1 GABPB1 ZCCHC8 JUN CREBBP ZZZ3 ZNF764 ZNF654 ZNF410 ZNF263 ZNF23 ZNF185 ZNF184 ZNF140 ZMYM2 ZFP36 ZC3H7A ZBTB10 SOX4 RLF RELB RCAN1 NFE2L2 JUND HSF2 GATA3 ELF1 CITED2 CEBPD CEBPB ZNF7 ZNF675 ZNF669 ZNF571 ZNF518A ZNF430 ZNF350 ZNF34 ZNF329 ZNF3 ZNF274 ZNF273 ZNF267 ZNF253 ZNF250 ZNF248 ZNF142 ZMAT3 ZFYVE21 ZFR ZDHHC24 ZC3H15 ZBTB5 ZBTB11 VAV1 TFAP2A TCFL5 TAF10 SOX9 SLC2A4RG RREB1 PRKDC PHF21A PATZ1 NFATC1 MYNN MYBL2 MNT KLF4 HOXC13 HMG20A HMBOX1 HCFC1 GTF2I GON4L FOXO1 FOSL1 ETV5 DRAP1 DMTF1 BCL6 BAZ2B ATF2 ARID4A AFF4 ADNP2 
mid 111: ZZZ3 ZNF330 ZNF263 ZNF217 ZMYM5 ZFP36L2 ZFP36 ZBTB25 ZBTB10 YBX2 XBP1 VAV1 TSC22D2 TSC22D1 TGIF1 NR1D2 MEF2A LMO4 KLF6 JUNB JUN IRX5 ETS2 ENO1 
mid 101-111-011:  
mid 101-011 ZNF335 MAFG GABPB1 
bot 001 ZNF764 ZNF7 ZNF654 ZNF451 ZNF410 ZNF408 ZNF322 ZNF32 ZNF3 ZNF292 ZNF273 ZNF267 ZNF207 ZNF185 ZNF184 ZNF140 ZMYM2 ZHX3 ZC3H15 ZC3H14 TCF12 TBP TAF7 TAF2 SP3 SOX4 RLF RELB RCAN1 PRDM10 NFIC NFE2L2 MORC3 MNT MAZ KLF5 KAT7 HIVEP1 FOSL2 ELF1 E2F3 E2F1 DLX2 CITED2 CEBPD BTAF1 BAZ1B ARNTL ARID4A ADNP2 
past 001 -> 001 ZNF79 ZNF675 ZNF669 ZNF571 ZNF518A ZNF500 ZNF430 ZNF350 ZNF34 ZNF329 ZNF274 ZNF266 ZNF253 ZNF248 ZNF23 ZNF200 ZMAT3 ZFR ZDHHC3 ZDHHC17 ZCCHC4 ZC3H7A ZBTB5 ZBTB11 UBP1 TFAP2A TCFL5 TCF7L2 STRN3 RREB1 RNF6 RFXANK PHTF1 PHF21A NOTCH2 MYNN MYBL2 MLLT10 MBD1 KLF4 HOXC13 HMG20A HMBOX1 HIF1A HDAC1 GON4L GABPA FOXJ3 EP300 ELK3 ELF4 E2F5 DRAP1 DMTF1 CUX1 CERS6 BCL6 BAZ2B BACH1 ATF2 ATF1 AFF4 
unexplained ATF5 CNOT8 CREB3L2 CXXC1 FOSL1 LHX2 NOTCH1 NOTCH3 NR2F1 NR4A3 PLAGL1 RC3H2 SLC2A4RG SNAI2 SOX13 SOX9 TBX3 ZBTB43 ZBTB48 ZNF394 ZNF395 ZNF592 ZNF629 ZNHIT3
