# Supplementary material for: The transcriptomic response of cells to a drug combination is more than the sum of the responses to the monotherapies
Source: eLife. 2020 Sep 18;9:e52707. doi: 10.7554/eLife.52707 (PMC7546737; doi:10.7554/eLife.52707)
Supplement: Source data 10. [file elife-52707-data10.zip › Supplementary Item 15 Cascade TFs/cascade_layer_3_20170128.txt]

top 101: CREB3L2 
top 111: DDIT3 HBP1 KLF10 TSC22D3 
top 011: ATF2 ATF3 ATF5 CEBPG CITED2 ELK3 ETV5 HCFC1 LZTFL1 MAFF MORC3 MYC NFIL3 TEAD4 TSC22D1 ZDHHC6 ZFAND1 ZFAND5 ZNF165 ZNF217 
past 001: ZFP36L2 ZCCHC8 TSC22D2 TSC22D1 KLF6 JUNB JUN IRF1 ATF4 ZNF292 ZNF263 ZNF23 ZNF140 ZMYND8 ZFP36L1 SOX4 NFE2L2 MORC3 MAFF JUND GATA3 ELF1 CREBBP CITED2 CEBPB 
mid 111: ZMYM5 ZCCHC8 ZBTB10 TSC22D2 TGIF1 KLF7 KLF6 JUNB JUN IRF1 CEBPB ATF4 
mid 101-111-011:  
mid 101-011  
bot 001 ZNF654 ZNF410 ZNF322 ZNF292 ZNF267 ZNF263 ZNF23 ZNF185 ZNF184 ZNF140 ZMYM2 ZFP36L1 ZC3H15 VAV1 SOX4 RLF RELB RCAN1 NFE2L2 KLF4 JUND HSF2 FOXO1 ETS2 ELF1 EGR1 CREBBP 
past 001 -> 001 ZZZ3 ZNF84 ZNF675 ZNF350 ZNF3 ZNF248 ZFP36L2 ZC3H7A ZC3H11A TFAP2A SMAD5 RNF6 MTF2 MNT MAFG IRX5 GON4L GMEB1 GATA3 E2F1 DMTF1 CEBPD BCL6 BAZ2B 
unexplained ADNP2 AFF4 ARNTL CEBPA CUX1 ELK1 FOSL1 FOXJ3 GABPB1 HMBOX1 HMG20A HMG20B HMGA1 LHX2 LMO4 MAZ MEF2A MYBL2 MYNN NOTCH3 NR1D2 NR2F1 NR4A3 PLAGL1 SLC2A4RG SOX3 SOX9 SP2 TAF10 TBP TCF3 TCFL5 TFDP1 UBP1 YBX2 ZBTB43 ZDHHC7 ZNF12 ZNF142 ZNF253 ZNF266 ZNF274 ZNF330 ZNF34 ZNF430 ZNF451 ZNF473 ZNF510 ZNF571 ZNF580 ZNF592 ZNF629 ZNF76 ZNF79 ZZEF1
