# Supplementary material for: The transcriptomic response of cells to a drug combination is more than the sum of the responses to the monotherapies
Source: eLife. 2020 Sep 18;9:e52707. doi: 10.7554/eLife.52707 (PMC7546737; doi:10.7554/eLife.52707)
Supplement: Source data 10. [file elife-52707-data10.zip › Supplementary Item 15 Cascade TFs/cascade_layer_4_20170313.txt]

top 101: KLF10 PRDM10 
top 111: HBP1 MAFF MYC 
top 011: ATF2 ATF5 CITED2 ELK3 ETV5 HCFC1 TEAD4 ATF3 ATF4 CEBPG CREB3L2 DDIT3 DNMT3B KLF6 LZTFL1 MORC3 NFIL3 TSC22D1 TSC22D3 ZDHHC6 ZFAND1 ZFAND5 ZFP36L1 ZNF165 ZNF217 
past 001: ZMYM5 ZCCHC8 ZBTB10 TSC22D2 TGIF1 KLF7 KLF6 JUNB JUN IRF1 CEBPB ATF4 ZNF654 ZNF410 ZNF322 ZNF292 ZNF267 ZNF263 ZNF23 ZNF185 ZNF184 ZNF140 ZMYM2 ZFP36L1 ZC3H15 VAV1 SOX4 RLF RELB RCAN1 NFE2L2 KLF4 JUND HSF2 FOXO1 ETS2 ELF1 EGR1 CREBBP ZZZ3 ZNF84 ZNF675 ZNF350 ZNF3 ZNF248 ZFP36L2 ZC3H7A ZC3H11A TFAP2A SMAD5 RNF6 MTF2 MNT MAFG IRX5 GON4L GMEB1 GATA3 E2F1 DMTF1 CEBPD BCL6 BAZ2B 
mid 111: ZMYM5 TGIF1 ETS2 
mid 101-111-011: ZCCHC8 JUN CREBBP 
mid 101-011 ZNF335 TSC22D2 MAFG JUNB IRF1 GABPB1 
bot 001 ZZZ3 ZNF764 ZNF654 ZNF410 ZNF263 ZNF23 ZNF185 ZNF184 ZNF140 ZMYM2 ZFP36 ZC3H7A ZBTB10 SOX4 RLF RELB RCAN1 NFE2L2 JUND HSF2 GATA3 ELF1 CITED2 CEBPD CEBPB 
past 001 -> 001 ZNF7 ZNF675 ZNF669 ZNF571 ZNF518A ZNF430 ZNF350 ZNF34 ZNF329 ZNF3 ZNF274 ZNF273 ZNF267 ZNF253 ZNF250 ZNF248 ZNF142 ZMAT3 ZFYVE21 ZFR ZDHHC24 ZC3H15 ZBTB5 ZBTB11 VAV1 TFAP2A TCFL5 TAF10 SOX9 SLC2A4RG RREB1 PRKDC PHF21A PATZ1 NFATC1 MYNN MYBL2 MNT KLF4 HOXC13 HMG20A HMBOX1 HCFC1 GTF2I GON4L FOXO1 FOSL1 ETV5 DRAP1 DMTF1 BCL6 BAZ2B ATF2 ARID4A AFF4 ADNP2 
unexplained AR ARNTL ATF5 CIZ1 CUX1 E2F1 ELF4 ELK1 ELK3 FOXJ3 GABPA HMG20B HMGA1 HMGB1 LHX2 LMO4 MAZ MEF2A NOTCH1 NOTCH2 NOTCH3 NR1D2 NR2F1 NR4A3 PHTF1 PLAGL1 RC3H2 TAF6 TAF9 TBP TCF3 THAP11 UBP1 ZBTB25 ZBTB43 ZBTB48 ZC3H11A ZHX3 ZKSCAN4 ZNF227 ZNF266 ZNF330 ZNF394 ZNF451 ZNF473 ZNF592 ZNF629 ZNF652 ZNF79 ZNF83 ZNHIT3
