# Supplementary material for: The transcriptomic response of cells to a drug combination is more than the sum of the responses to the monotherapies
Source: eLife. 2020 Sep 18;9:e52707. doi: 10.7554/eLife.52707 (PMC7546737; doi:10.7554/eLife.52707)
Supplement: Source data 10. [file elife-52707-data10.zip › Supplementary Item 15 Cascade TFs/README.txt]

The names of these files correspond to the timepoint analyzed and the method of analysis as follows.

1. The digit after 'layer_' in each filename corresponds to a timepoint as follows:
Number in filename : timepoint (hours)
1:0
2:3
3:6
4:9
5:12
6:24

2. The date of the file corresponds to the edges included in the analysis. The date is the final string of numbers before the file extension. Files dated 20170128 include edges from the current timepoint only. Files dated 20170313 include edges from the current and previous timepoint. The difference between each pair of files was used to calculate the edges directed from one timepoint to the next in Figure 6. 
