# Supplementary material for: The transcriptomic response of cells to a drug combination is more than the sum of the responses to the monotherapies
Source: eLife. 2020 Sep 18;9:e52707. doi: 10.7554/eLife.52707 (PMC7546737; doi:10.7554/eLife.52707)
Supplement: Source data 10. [file elife-52707-data10.zip › Supplementary Item 15 Cascade TFs/cascade_layer_1_20170313.txt]

top 101:  
top 111:  
top 011:  
past 001:  
mid 111:  
mid 101-111-011:  
mid 101-011  
bot 001  
past 001 -> 001  
unexplained 
