# Supplementary material for: The transcriptomic response of cells to a drug combination is more than the sum of the responses to the monotherapies
Source: eLife. 2020 Sep 18;9:e52707. doi: 10.7554/eLife.52707 (PMC7546737; doi:10.7554/eLife.52707)
Supplement: Source data 10. [file elife-52707-data10.zip › Supplementary Item 15 Cascade TFs/cascade_layer_6_20170313.txt]

top 101: PA2G4 CITED2 ELK3 KLF6 NFE2L1 NR3C1 PURA TFDP1 ZKSCAN1 
top 111: CEBPG DDIT3 KLF10 LZTFL1 NFIL3 ATF3 ATF4 E2F8 HBP1 LHX2 LITAF TFAM THAP11 TSC22D1 TSC22D3 ZDHHC6 ZNF12 ZNF165 ZNF394 
top 011: CEBPB ELK1 ETV5 HCFC1 HMGB1 ZCCHC8 ZFAND1 ZFAND5 ZFP36L1 ZNF227 ZNF652 FOSL1 MAFF NOTCH2 TCF3 ZNF408 
past 001: ZZZ3 ZNF330 ZNF263 ZNF217 ZMYM5 ZFP36L2 ZFP36 ZBTB25 ZBTB10 YBX2 XBP1 VAV1 TSC22D2 TSC22D1 TGIF1 NR1D2 MEF2A LMO4 KLF6 JUNB JUN IRX5 ETS2 ENO1 ZNF335 MAFG GABPB1 ZNF764 ZNF7 ZNF654 ZNF451 ZNF410 ZNF408 ZNF322 ZNF32 ZNF3 ZNF292 ZNF273 ZNF267 ZNF207 ZNF185 ZNF184 ZNF140 ZMYM2 ZHX3 ZC3H15 ZC3H14 TCF12 TBP TAF7 TAF2 SP3 SOX4 RLF RELB RCAN1 PRDM10 NFIC NFE2L2 MORC3 MNT MAZ KLF5 KAT7 HIVEP1 FOSL2 ELF1 E2F3 E2F1 DLX2 CITED2 CEBPD BTAF1 BAZ1B ARNTL ARID4A ADNP2 ZNF79 ZNF675 ZNF669 ZNF571 ZNF518A ZNF500 ZNF430 ZNF350 ZNF34 ZNF329 ZNF274 ZNF266 ZNF253 ZNF248 ZNF23 ZNF200 ZMAT3 ZFR ZDHHC3 ZDHHC17 ZCCHC4 ZC3H7A ZBTB5 ZBTB11 UBP1 TFAP2A TCFL5 TCF7L2 STRN3 RREB1 RNF6 RFXANK PHTF1 PHF21A NOTCH2 MYNN MYBL2 MLLT10 MBD1 KLF4 HOXC13 HMG20A HMBOX1 HIF1A HDAC1 GON4L GABPA FOXJ3 EP300 ELK3 ELF4 E2F5 DRAP1 DMTF1 CUX1 CERS6 BCL6 BAZ2B BACH1 ATF2 ATF1 AFF4 
mid 111: ZZZ3 ZNF764 ZNF430 ZNF330 ZNF329 ZNF3 ZNF263 ZMYM5 ZFP36 ZFAND1 ZCCHC8 ZBTB10 YBX2 VAV1 TSC22D2 TGIF1 RRN3 RELA RCAN1 NR1D2 NFIL3 MORC3 MEF2A LMO4 JUNB JUN HMGA1 ETS2 ENO1 EGR1 E2F1 DDIT3 CEBPG CEBPB 
mid 101-111-011: ZNF217 KLF10 
mid 101-011 ZC3H14 SOX4 HOXC13 
bot 001 ZNF654 ZNF518A ZNF451 ZNF410 ZNF292 ZNF273 ZNF267 ZNF248 ZNF23 ZNF185 ZNF184 ZNF140 ZMYM2 ZHX3 ZFP36L1 ZC3H15 TFE3 TCF12 TBP TAF2 SOX9 SOX3 RNF6 RLF RELB PRKDC NFIC NFE2L2 MYNN MYBL2 MRPL28 MLLT10 MAZ MAFG KAT7 HMBOX1 HIVEP1 ETV5 ELF4 ELF1 CEBPD BAZ2B ARID4A ADNP2 
past 001 -> 001 ZNHIT3 ZNF79 ZNF675 ZNF571 ZNF350 ZNF34 ZNF335 ZNF274 ZNF266 ZNF253 ZNF148 ZFYVE21 ZDHHC3 ZCCHC6 ZCCHC4 ZC3H7A ZBTB6 ZBTB5 ZBTB48 XBP1 THOC1 TFAP2A TCFL5 TBX3 SMAD1 RREB1 PRDM10 PHTF1 MTF2 MBD1 HMG20A HIF1A HCFC1 GABPB1 FOXJ3 ELK1 E2F5 DRAP1 DMTF1 CXXC1 CUX1 CIZ1 BCL6 BACH1 ATF5 ATF2 ATF1 AFF4 
unexplained ARNTL2 CERS6 CREB3L2 CTBP1 HDAC1 HMGB1 LZTFL1 NOTCH1 NOTCH3 NR2F1 NR4A3 PSMC3IP SNAI2 SOX13 UBP1 ZNF227 ZNF395
