# Supplementary material for: The transcriptomic response of cells to a drug combination is more than the sum of the responses to the monotherapies
Source: eLife. 2020 Sep 18;9:e52707. doi: 10.7554/eLife.52707 (PMC7546737; doi:10.7554/eLife.52707)
Supplement: Source data 10. [file elife-52707-data10.zip › Supplementary Item 15 Cascade TFs/cascade_layer_6_20170128.txt]

top 101: CITED2 ELK3 KLF6 NFE2L1 NR3C1 PURA TFDP1 ZKSCAN1 
top 111: ATF3 ATF4 E2F8 HBP1 LHX2 LITAF TFAM THAP11 TSC22D1 TSC22D3 ZDHHC6 ZNF12 ZNF165 ZNF394 
top 011: FOSL1 MAFF NOTCH2 TCF3 ZNF408 
past 001: ZZZ3 ZNF330 ZNF263 ZNF217 ZMYM5 ZFP36 ZBTB25 ZBTB10 YBX2 VAV1 TSC22D2 TSC22D1 TGIF1 NR1D2 MEF2A LMO4 KLF6 JUNB JUN IRX5 ETS2 ENO1 ZNF764 ZNF7 ZNF654 ZNF451 ZNF410 ZNF408 ZNF322 ZNF3 ZNF292 ZNF273 ZNF267 ZNF207 ZNF185 ZNF184 ZNF140 ZMYM2 ZHX3 ZC3H15 ZC3H14 TCF12 TBP TAF2 SOX4 RLF RELB RCAN1 NFIC NFE2L2 MORC3 MNT MAZ MAFG KLF5 KAT7 FOSL2 ELF1 E2F1 DLX2 CITED2 CEBPD BTAF1 ARNTL ARID4A ADNP2 ZNF79 ZNF675 ZNF669 ZNF571 ZNF518A ZNF500 ZNF430 ZNF350 ZNF34 ZNF329 ZNF274 ZNF266 ZNF253 ZNF248 ZNF23 ZNF200 ZMAT3 ZFR ZFP36L2 ZDHHC3 ZDHHC17 ZCCHC4 ZC3H7A ZBTB5 ZBTB11 XBP1 UBP1 TFAP2A TCFL5 TCF7L2 TAF7 STRN3 SP3 RREB1 RNF6 RFXANK PRDM10 PHTF1 PHF21A NOTCH2 MYNN MYBL2 MLLT10 MBD1 KLF4 HOXC13 HMG20A HMBOX1 HIVEP1 HIF1A HDAC1 GON4L GABPA FOXJ3 EP300 ELK3 ELF4 E2F5 E2F3 DRAP1 DMTF1 CUX1 CERS6 BCL6 BAZ2B BAZ1B BACH1 ATF2 ATF1 AFF4 
mid 111: ZNF764 ZNF430 ZNF330 ZNF329 ZNF3 ZNF263 ZCCHC8 YBX2 VAV1 TGIF1 RRN3 RELA RCAN1 NR1D2 NFIL3 MORC3 KLF10 JUN HMGA1 ETS2 ENO1 EGR1 E2F1 DDIT3 CEBPG CEBPB 
mid 101-111-011:  
mid 101-011 ZC3H14 
bot 001 ZZZ3 ZNF518A ZNF410 ZNF292 ZNF273 ZNF23 ZNF217 ZNF140 ZMYM5 ZMYM2 ZFP36L1 ZFP36 ZFAND1 ZC3H15 ZBTB10 TSC22D2 TFE3 TCF12 TAF2 SOX9 SOX4 SOX3 RNF6 RLF NFE2L2 MYNN MRPL28 MLLT10 MEF2A MAZ MAFG LMO4 JUNB HOXC13 HMBOX1 HIVEP1 ETV5 ELF4 ELF1 CEBPD ADNP2 
past 001 -> 001 ZNHIT3 ZNF79 ZNF675 ZNF654 ZNF571 ZNF451 ZNF350 ZNF34 ZNF335 ZNF274 ZNF267 ZNF266 ZNF253 ZNF248 ZNF185 ZNF184 ZNF148 ZHX3 ZFYVE21 ZDHHC3 ZCCHC6 ZCCHC4 ZC3H7A ZBTB6 ZBTB5 ZBTB48 XBP1 THOC1 TFAP2A TCFL5 TBX3 TBP SMAD1 RREB1 RELB PRKDC PRDM10 PHTF1 NFIC MYBL2 MTF2 MBD1 KAT7 HMG20A HIF1A HCFC1 GABPB1 FOXJ3 ELK1 E2F5 DRAP1 DMTF1 CXXC1 CUX1 CIZ1 BCL6 BAZ2B BACH1 ATF5 ATF2 ATF1 ARID4A AFF4 
unexplained ARNTL2 CERS6 CREB3L2 CTBP1 HDAC1 HMGB1 LZTFL1 NOTCH1 NOTCH3 NR2F1 NR4A3 PSMC3IP SNAI2 SOX13 UBP1 ZNF227 ZNF395
