# Supplementary material for: The transcriptomic response of cells to a drug combination is more than the sum of the responses to the monotherapies
Source: eLife. 2020 Sep 18;9:e52707. doi: 10.7554/eLife.52707 (PMC7546737; doi:10.7554/eLife.52707)
Supplement: Supplementary file 6. [file elife-52707-supp6.csv.zip › Supplementary File 6 Dose Combination.csv]

Sham Combination	Drug1	Drug1 Inhibition	Drug 1 Viability	Drug1_StdDev	Drug2	Drug2 Inhibition	Drug 2 Viability	Drug2 StdDev	Observed Viability	Observed Inhibition StdDev	Excess Over BLISS	Excess Over BLISS Error
M_5	M_2.5	4.730312376	95.26968762	1.312248374	M_2.5	4.730312376	95.26968762	1.312248374	93.57069055	1.35252713	-2.807556753	1.285198342
M_10	M_5	6.429309447	93.57069055	1.35252713	M_5	6.429309447	93.57069055	1.35252713	86.32256862	0.961470153	1.232172689	1.172995385
M_15	M_5	6.429309447	93.57069055	1.35252713	M_10	13.67743138	86.32256862	0.961470153	63.2963806	0.737699855	17.47624296	0.951616091
T_10	T_5	-1.191706222	101.1917062	1.051261569	T_5	-1.191706222	101.1917062	1.051261569	98.59776419	1.420215823	3.79984989	1.194474678
T_20	T_10	1.402235809	98.59776419	1.420215823	T_10	1.402235809	98.59776419	1.420215823	67.77809715	2.10293644	29.43709388	1.667735763
T_25	T_5	-1.191706222	101.1917062	1.051261569	T_20	32.22190285	67.77809715	2.10293644	37.10292644	1.406503776	31.48288652	1.529086572
T_30	T_10	1.402235809	98.59776419	1.420215823	T_20	32.22190285	67.77809715	2.10293644	13.71083645	0.49252312	53.11685196	1.350105744
