# Supplementary material for: The transcriptomic response of cells to a drug combination is more than the sum of the responses to the monotherapies
Source: eLife. 2020 Sep 18;9:e52707. doi: 10.7554/eLife.52707 (PMC7546737; doi:10.7554/eLife.52707)
Supplement: Supplementary file 7. [file elife-52707-supp7.zip]

Archive with 18 entries (15 files):
- Supplementary Item 7 Raw Fastq IDs/
- Supplementary Item 7 Raw Fastq IDs/IR4_SamplesKey.xlsx
- __MACOSX/
- __MACOSX/Supplementary Item 7 Raw Fastq IDs/
- __MACOSX/Supplementary Item 7 Raw Fastq IDs/._IR4_SamplesKey.xlsx
- Supplementary Item 7 Raw Fastq IDs/IR3_SamplesKey.xlsx
- __MACOSX/Supplementary Item 7 Raw Fastq IDs/._IR3_SamplesKey.xlsx
- Supplementary Item 7 Raw Fastq IDs/Icon
- __MACOSX/Supplementary Item 7 Raw Fastq IDs/._Icon
- Supplementary Item 7 Raw Fastq IDs/IR2_SamplesKey.xlsx
- __MACOSX/Supplementary Item 7 Raw Fastq IDs/._IR2_SamplesKey.xlsx
- Supplementary Item 7 Raw Fastq IDs/lncap_anno.csv
- __MACOSX/Supplementary Item 7 Raw Fastq IDs/._lncap_anno.csv
- Supplementary Item 7 Raw Fastq IDs/pheno_single.csv
- __MACOSX/Supplementary Item 7 Raw Fastq IDs/._pheno_single.csv
- Supplementary Item 7 Raw Fastq IDs/IR1_SamplesKey.xlsx
- __MACOSX/Supplementary Item 7 Raw Fastq IDs/._IR1_SamplesKey.xlsx
- __MACOSX/._Supplementary Item 7 Raw Fastq IDs
