# Supplementary material for: The transcriptomic response of cells to a drug combination is more than the sum of the responses to the monotherapies
Source: eLife. 2020 Sep 18;9:e52707. doi: 10.7554/eLife.52707 (PMC7546737; doi:10.7554/eLife.52707)
Supplement: Supplementary file 7. [file elife-52707-supp7.zip › Supplementary Item 7 Raw Fastq IDs/IR4_SamplesKey.xlsx]

## Sheet: Sheet1
NGS Sample #	NGS Well	Sample Name	Sample	Drug1	Drug2	Timepoint (Hrs)
1	A1	IR4A01	T 48hr A	Tamoxifen		48
2	A2	IR4A02	M 48hr A	Mefloquine		48
3	A3	IR4A03	W 48hr A	Withaferin A		48
4	A4	IR4A04	T 48hr B	Tamoxifen		48
5	A5	IR4A05	M 48hr B	Mefloquine		48
6	A6	IR4A06	W 48hr B	Withaferin A		48
7	A7	IR4A07	T 48hr C	Tamoxifen		48
8	A8	IR4A08	M 48hr C	Mefloquine		48
9	A9	IR4A09	W 48hr C	Withaferin A		48
10	A10	IR4A10	DMSO 48hr A	DMSO		48
11	A11	IR4A11	DMSO 48hr B	DMSO		48
12	A12	IR4A12	DMSO 48hr C	DMSO		48
