# Supplementary material for: The transcriptomic response of cells to a drug combination is more than the sum of the responses to the monotherapies
Source: eLife. 2020 Sep 18;9:e52707. doi: 10.7554/eLife.52707 (PMC7546737; doi:10.7554/eLife.52707)
Supplement: Supplementary file 7. [file elife-52707-supp7.zip › Supplementary Item 7 Raw Fastq IDs/IR3_SamplesKey.xlsx]

## Sheet: Sheet1
NGS Sample #	NGS Well	Sample Name	Sample	Drug1	Drug2	Timepoint (Hrs)
1	A1	IR3A1	TM 12hr A	Tamoxifen	Mefloquine	12
2	A2	IR3A2	TM 12hr B	Tamoxifen	Mefloquine	12
3	A3	IR3A3	TM 12hr C	Tamoxifen	Mefloquine	12
4	A4	IR3A4	TM 24hr A	Tamoxifen	Mefloquine	24
5	A5	IR3A5	TM 24hr B	Tamoxifen	Mefloquine	24
6	A6	IR3A6	TM 24hr C	Tamoxifen	Mefloquine	24
7	A7	IR3A7	TW 12hr A	Tamoxifen	Withaferin A	12
8	A8	IR3A8	TW 12hr B	Tamoxifen	Withaferin A	12
9	A9	IR3A9	TW 12hr C	Tamoxifen	Withaferin A	12
10	A10	IR3A10	TW 24hr A	Tamoxifen	Withaferin A	24
11	A11	IR3A11	TW 24hr B	Tamoxifen	Withaferin A	24
12	A12	IR3A12	TW 24hr C	Tamoxifen	Withaferin A	24
13	B1	IR3B01	MW 12hr A	Mefloquine	Withaferin A	12
14	B2	IR3B02	MW 12hr B	Mefloquine	Withaferin A	12
15	B3	IR3B03	MW 12hr C	Mefloquine	Withaferin A	12
16	B4	IR3B04	MW 24hr A	Mefloquine	Withaferin A	24
17	B5	IR3B05	MW 24hr B	Mefloquine	Withaferin A	24
18	B6	IR3B06	MW 24hr C	Mefloquine	Withaferin A	24
19	B7	IR3B07	T 12hr A	Tamoxifen		12
20	B8	IR3B08	T 12hr B	Tamoxifen		12
21	B9	IR3B09	T 12hr C	Tamoxifen		12
22	B10	IR3B10	T 24hr A	Tamoxifen		24
23	B11	IR3B11	T 24hr B	Tamoxifen		24
24	B12	IR3B12	T 24hr C	Tamoxifen		24
25	C1	IR3C01	M 12hr A	Mefloquine		12
26	C2	IR3C02	M 12hr B	Mefloquine		12
27	C3	IR3C03	M 12hr C	Mefloquine		12
28	C4	IR3C04	M 24hr A	Mefloquine		24
29	C5	IR3C05	M 24hr B	Mefloquine		24
30	C6	IR3C06	M 24hr C	Mefloquine		24
31	C7	IR3C07	W 12hr A	Withaferin A		12
32	C8	IR3C08	W 12hr B	Withaferin A		12
33	C9	IR3C09	W 12hr C	Withaferin A		12
34	C10	IR3C10	W 24hr A	Withaferin A		24
35	C11	IR3C11	W 24hr B	Withaferin A		24
36	C12	IR3C12	W 24hr C	Withaferin A		24
37	D1	IR3D01	DMSO 12hr A	DMSO		12
38	D2	IR3D02	DMSO 12hr B	DMSO		12
39	D3	IR3D03	DMSO 12hr C	DMSO		12
40	D4	IR3D04	DMSO 24hr A	DMSO		24
41	D5	IR3D05	DMSO 24hr B	DMSO		24
42	D6	IR3D06	DMSO 24hr C	DMSO		24
