# Supplementary material for: The transcriptomic response of cells to a drug combination is more than the sum of the responses to the monotherapies
Source: eLife. 2020 Sep 18;9:e52707. doi: 10.7554/eLife.52707 (PMC7546737; doi:10.7554/eLife.52707)
Supplement: Supplementary file 7. [file elife-52707-supp7.zip › Supplementary Item 7 Raw Fastq IDs/IR2_SamplesKey.xlsx]

## Sheet: Sheet1
NGS Sample #	NGS Well	Sample Name	Sample	Drug1	Drug2	Timepoint (Hrs)
1	A1	IR2A1	TM 6hr A	Tamoxifen	Mefloquine	6
2	A2	IR2A2	TM 6hr B	Tamoxifen	Mefloquine	6
3	A3	IR2A3	TM 6hr C	Tamoxifen	Mefloquine	6
4	A4	IR2A4	TM 9hr A	Tamoxifen	Mefloquine	9
5	A5	IR2A5	TM 9hr B	Tamoxifen	Mefloquine	9
6	A6	IR2A6	TM 9hr C	Tamoxifen	Mefloquine	9
7	A7	IR2A7	TW 6hr A	Tamoxifen	Withaferin A	6
8	A8	IR2A8	TW 6hr B	Tamoxifen	Withaferin A	6
9	A9	IR2A9	TW 6hr C	Tamoxifen	Withaferin A	6
10	A10	IR2A10	TW 9hr A	Tamoxifen	Withaferin A	9
11	A11	IR2A11	TW 9hr B	Tamoxifen	Withaferin A	9
12	A12	IR2A12	TW 9hr C	Tamoxifen	Withaferin A	9
13	B1	IR2B1	MW 6hr A	Mefloquine	Withaferin A	6
14	B2	IR2B2	MW 6hr B	Mefloquine	Withaferin A	6
15	B3	IR2B3	MW 6hr C	Mefloquine	Withaferin A	6
16	B4	IR2B4	MW 9hr A	Mefloquine	Withaferin A	9
17	B5	IR2B5	MW 9hr B	Mefloquine	Withaferin A	9
18	B6	IR2B6	MW 9hr C	Mefloquine	Withaferin A	9
19	B7	IR2B7	T 6hr A	Tamoxifen		6
20	B8	IR2B8	T 6hr B	Tamoxifen		6
21	B9	IR2B9	T 6hr C	Tamoxifen		6
22	B10	IR2B10	T 9hr A	Tamoxifen		9
23	B11	IR2B11	T 9hr B	Tamoxifen		9
24	B12	IR2B12	T 9hr C	Tamoxifen		9
25	C1	IR2C1	M 6hr A	Mefloquine		6
26	C2	IR2C2	M 6hr B	Mefloquine		6
27	C3	IR2C3	M 6hr C	Mefloquine		6
28	C4	IR2C4	M 9hr A	Mefloquine		9
29	C5	IR2C5	M 9hr B	Mefloquine		9
30	C6	IR2C6	M 9hr C	Mefloquine		9
31	C7	IR2C7	W 6hr A	Withaferin A		6
32	C8	IR2C8	W 6hr B	Withaferin A		6
33	C9	IR2C9	W 6hr C	Withaferin A		6
34	C10	IR2C10	W 9hr A	Withaferin A		9
35	C11	IR2C11	W 9hr B	Withaferin A		9
36	C12	IR2C12	W 9hr C	Withaferin A		9
37	D1	IR2D1	DMSO 6hr A	DMSO		6
38	D2	IR2D2	DMSO 6hr B	DMSO		6
39	D3	IR2D3	DMSO 6hr C	DMSO		6
40	D4	IR2D4	DMSO 9hr A	DMSO		9
41	D5	IR2D5	DMSO 9hr B	DMSO		9
42	D6	IR2D6	DMSO 9hr C	DMSO		9
			DMSO 6hr A
			DMSO 6hr B
			DMSO 9hr A
			DMSO 9hr A
			DMSO 9hr B
