# Supplementary material for: The transcriptomic response of cells to a drug combination is more than the sum of the responses to the monotherapies
Source: eLife. 2020 Sep 18;9:e52707. doi: 10.7554/eLife.52707 (PMC7546737; doi:10.7554/eLife.52707)
Supplement: Supplementary file 7. [file elife-52707-supp7.zip › Supplementary Item 7 Raw Fastq IDs/lncap_anno.csv]

	Drug.1	Drug.2	Drug.3	Time..Hrs.	RIN	Conc..pg.uL.	Yield..nG...60uL.	CTG	DRUG	Type	Replicate	Contrast	Sample	InCell
RR101	Tamoxifen	Mefloquine		0	9.7	2,049.7	123	96.9	TM	Doublet	A	TM_0	TM_0A	145.7
RR102	Tamoxifen	Mefloquine		0	9.8	2,847.6	170.9	96.9	TM	Doublet	B	TM_0	TM_0B	145.7
RR103	Tamoxifen	Mefloquine		0	9.8	3,200.1	192	96.9	TM	Doublet	C	TM_0	TM_0C	145.7
RR104	Tamoxifen	Mefloquine		3	9.7	3,518.0	211.1	93.8	TM	Doublet	A	TM_3	TM_3A	25.5
RR105	Tamoxifen	Mefloquine		3	9.8	2,578.7	154.7	93.8	TM	Doublet	B	TM_3	TM_3B	25.5
RR106	Tamoxifen	Mefloquine		3	9.8	3,457.5	207.4	93.8	TM	Doublet	C	TM_3	TM_3C	25.5
RR107	Tamoxifen	Withaferin A		0	9.8	3,398.7	203.9	95.2	TW	Doublet	A	TW_0	TW_0A	125.2
RR108	Tamoxifen	Withaferin A		0	9.8	3,497.4	209.8	95.2	TW	Doublet	B	TW_0	TW_0B	125.2
RR109	Tamoxifen	Withaferin A		0	9.8	2,585.2	155.1	95.2	TW	Doublet	C	TW_0	TW_0C	125.2
RR110	Tamoxifen	Withaferin A		3	9.7	3,785.1	227.1	91	TW	Doublet	A	TW_3	TW_3A	101.5
RR111	Tamoxifen	Withaferin A		3	9.8	3,457.0	207.4	91	TW	Doublet	B	TW_3	TW_3B	101.5
RR112	Tamoxifen	Withaferin A		3	9.7	2,618.9	157.1	91	TW	Doublet	C	TW_3	TW_3C	101.5
RR113	Mefloquine	Withaferin A		0	9.8	1,850.3	111	98.1	MW	Doublet	A	MW_0	MW_0A	130.1
RR114	Mefloquine	Withaferin A		0	9.7	840.2	50.4	98.1	MW	Doublet	B	MW_0	MW_0B	130.1
RR115	Mefloquine	Withaferin A		0	9.8	2,988.6	179.3	98.1	MW	Doublet	C	MW_0	MW_0C	130.1
RR116	Mefloquine	Withaferin A		3	9.9	2,156.0	129.4	97.8	MW	Doublet	A	MW_3	MW_3A	65.8
RR117	Mefloquine	Withaferin A		3	9.8	2,350.3	141	97.8	MW	Doublet	B	MW_3	MW_3B	65.8
RR118	Mefloquine	Withaferin A		3	9.7	3,257.5	195.4	97.8	MW	Doublet	C	MW_3	MW_3C	65.8
RR119	Tamoxifen			0	9.7	4,016.4	241	95.3	T	Singlet	A	T_0	T_0A	130.3
RR120	Tamoxifen			0	9.8	3,459.0	207.5	95.3	T	Singlet	B	T_0	T_0B	130.3
RR121	Tamoxifen			0	9.7	2,806.4	168.4	95.3	T	Singlet	C	T_0	T_0C	130.3
RR122	Tamoxifen			3	9.7	3,348.9	200.9	91.7	T	Singlet	A	T_3	T_3A	91.8
RR123	Tamoxifen			3	10	2,925.4	175.5	91.7	T	Singlet	B	T_3	T_3B	91.8
RR124	Tamoxifen			3	9.9	3,358.1	201.5	91.7	T	Singlet	C	T_3	T_3C	91.8
RR125	Mefloquine			0	9.9	1,618.9	97.1	95.1	M	Singlet	A	M_0	M_0A	127.7
RR126	Mefloquine			0	9.8	3,272.9	196.4	95.1	M	Singlet	B	M_0	M_0B	127.7
RR127	Mefloquine			0	9.9	3,375.9	202.6	95.1	M	Singlet	C	M_0	M_0C	127.7
RR128	Mefloquine			3	9.7	3,702.3	222.1	96.8	M	Singlet	A	M_3	M_3A	53.9
RR129	Mefloquine			3	9.8	1,992.2	119.5	96.8	M	Singlet	B	M_3	M_3B	53.9
RR130	Mefloquine			3	9.8	2,574.5	154.5	96.8	M	Singlet	C	M_3	M_3C	53.9
RR131	Withaferin A			0	9.9	2,720.5	163.2	98.3	W	Singlet	A	W_0	W_0A	116.5
RR132	Withaferin A			0	9.7	3,420.6	205.2	98.3	W	Singlet	B	W_0	W_0B	116.5
RR133	Withaferin A			0	9.9	2,309.0	138.5	98.3	W	Singlet	C	W_0	W_0C	116.5
RR134	Withaferin A			3	9.7	3,033.2	182	98.1	W	Singlet	A	W_3	W_3A	125.3
RR135	Withaferin A			3	9.8	2,997.6	179.9	98.1	W	Singlet	B	W_3	W_3B	125.3
RR136	Withaferin A			3	9.6	2,832.3	169.9	98.1	W	Singlet	C	W_3	W_3C	125.3
RR137	Tamoxifen	Mefloquine	Withaferin A	0	9.8	1,694.1	101.6	98.4	TMW	Triplet	A	TMW_0	TMW_0A	0
RR138	Tamoxifen	Mefloquine	Withaferin A	0	9.7	2,946.1	176.8	98.4	TMW	Triplet	B	TMW_0	TMW_0B	0
RR139	Tamoxifen	Mefloquine	Withaferin A	0	9.8	2,949.3	177	98.4	TMW	Triplet	C	TMW_0	TMW_0C	0
RR140	Tamoxifen	Mefloquine	Withaferin A	3	8.7	3,234.9	194.1	101.9	TMW	Triplet	A	TMW_3	TMW_3A	0
RR141	Tamoxifen	Mefloquine	Withaferin A	3	9.7	1,332.0	79.9	101.9	TMW	Triplet	B	TMW_3	TMW_3B	0
RR142	Tamoxifen	Mefloquine	Withaferin A	3	9.6	2,072.0	124.3	101.9	TMW	Triplet	C	TMW_3	TMW_3C	0
RR143	DMSO			0	10	4,663.5	279.8	98.4	DMSO	Singlet	A	DMSO_0	DMSO_0A	0
RR144	DMSO			0	9.9	2,229.1	133.7	98.4	DMSO	Singlet	B	DMSO_0	DMSO_0B	0
RR145	DMSO			0	9.7	2,126.1	127.6	98.4	DMSO	Singlet	C	DMSO_0	DMSO_0C	0
RR146	DMSO			3	9.7	2,537.8	152.3	101.9	DMSO	Singlet	A	DMSO_3	DMSO_3A	0
RR147	DMSO			3	9.8	5,304.9	318.3	101.9	DMSO	Singlet	B	DMSO_3	DMSO_3B	0
RR148	DMSO			3	9.8	2,104.9	126.3	101.9	DMSO	Singlet	C	DMSO_3	DMSO_3C	0
RR201	Tamoxifen	Mefloquine		6	9.5	1,543.7	92.6	90.2	TM	Doublet	A	TM_6	TM_6A	27.8
RR202	Tamoxifen	Mefloquine		6	9.6	2,562.7	153.8	90.2	TM	Doublet	B	TM_6	TM_6B	27.8
RR203	Tamoxifen	Mefloquine		6	9.3	2,133.6	128	90.2	TM	Doublet	C	TM_6	TM_6C	27.8
RR204	Tamoxifen	Mefloquine		9	9.7	1,602.6	96.2	99.9	TM	Doublet	A	TM_9	TM_9A	57.6
RR205	Tamoxifen	Mefloquine		9	9.6	1,530.3	91.8	99.9	TM	Doublet	B	TM_9	TM_9B	57.6
RR206	Tamoxifen	Mefloquine		9	9.7	820.9	49.3	99.9	TM	Doublet	C	TM_9	TM_9C	57.6
RR207	Tamoxifen	Withaferin A		6	9.7	3,692.5	221.6	90.5	TW	Doublet	A	TW_6	TW_6A	95.6
RR208	Tamoxifen	Withaferin A		6	9.6	3,240.8	194.5	90.5	TW	Doublet	B	TW_6	TW_6B	95.6
RR209	Tamoxifen	Withaferin A		6	9.6	3,642.7	218.6	90.5	TW	Doublet	C	TW_6	TW_6C	95.6
RR210	Tamoxifen	Withaferin A		9	9.7	2,891.1	173.5	93.7	TW	Doublet	A	TW_9	TW_9A	112.8
RR211	Tamoxifen	Withaferin A		9	9.7	2,503.8	150.2	93.7	TW	Doublet	B	TW_9	TW_9B	112.8
RR212	Tamoxifen	Withaferin A		9	9.6	1,242.6	74.6	93.7	TW	Doublet	C	TW_9	TW_9C	112.8
RR213	Mefloquine	Withaferin A		6	9.6	3,418.5	205.1	99.9	MW	Doublet	A	MW_6	MW_6A	80.4
RR214	Mefloquine	Withaferin A		6	9.4	4,249.2	255	99.9	MW	Doublet	B	MW_6	MW_6B	80.4
RR215	Mefloquine	Withaferin A		6	9.6	3,594.9	215.7	99.9	MW	Doublet	C	MW_6	MW_6C	80.4
RR216	Mefloquine	Withaferin A		9	9.7	3,384.1	203	96.4	MW	Doublet	A	MW_9	MW_9A	128.3
RR217	Mefloquine	Withaferin A		9	9.7	2,965.9	178	96.4	MW	Doublet	B	MW_9	MW_9B	128.3
RR218	Mefloquine	Withaferin A		9	9.7	2,930.9	175.9	96.4	MW	Doublet	C	MW_9	MW_9C	128.3
RR219	Tamoxifen			6	9.6	3,399.3	204	91	T	Singlet	A	T_6	T_6A	96.5
RR220	Tamoxifen			6	9.6	5,188.9	311.3	91	T	Singlet	B	T_6	T_6B	96.5
RR221	Tamoxifen			6	9.7	3,571.5	214.3	91	T	Singlet	C	T_6	T_6C	96.5
RR222	Tamoxifen			9	9.6	3,949.1	236.9	85.8	T	Singlet	A	T_9	T_9A	106.2
RR223	Tamoxifen			9	9.7	3,615.8	216.9	85.8	T	Singlet	B	T_9	T_9B	106.2
RR224	Tamoxifen			9	9.7	3,631.1	217.9	85.8	T	Singlet	C	T_9	T_9C	106.2
RR225	Mefloquine			6	9.6	4,150.7	249	93.8	M	Singlet	A	M_6	M_6A	77.7
RR226	Mefloquine			6	9.6	4,766.4	286	93.8	M	Singlet	B	M_6	M_6B	77.7
RR227	Mefloquine			6	9.7	4,644.0	278.6	93.8	M	Singlet	C	M_6	M_6C	77.7
RR228	Mefloquine			9	9.7	3,631.0	217.9	91.9	M	Singlet	A	M_9	M_9A	93.3
RR229	Mefloquine			9	9.7	3,461.8	207.7	91.9	M	Singlet	B	M_9	M_9B	93.3
RR230	Mefloquine			9	9.7	4,005.1	240.3	91.9	M	Singlet	C	M_9	M_9C	93.3
RR231	Withaferin A			6	9.7	3,903.0	234.2	103	W	Singlet	A	W_6	W_6A	125.2
RR232	Withaferin A			6	9.6	2,570.3	154.2	103	W	Singlet	B	W_6	W_6B	125.2
RR233	Withaferin A			6	9.5	4,809.3	288.6	103	W	Singlet	C	W_6	W_6C	125.2
RR234	Withaferin A			9	9.7	3,658.5	219.5	92.9	W	Singlet	A	W_9	W_9A	141.2
RR235	Withaferin A			9	9.5	3,754.3	225.3	92.9	W	Singlet	B	W_9	W_9B	141.2
RR236	Withaferin A			9	9.7	3,834.1	230	92.9	W	Singlet	C	W_9	W_9C	141.2
RR237	Tamoxifen	Mefloquine	Withaferin A	6	9.4	2,935.6	176.1	86.2	TMW	Triplet	A	TMW_6	TMW_6A	0
RR238	Tamoxifen	Mefloquine	Withaferin A	6	9.6	5,189.9	311.4	86.2	TMW	Triplet	B	TMW_6	TMW_6B	0
RR239	Tamoxifen	Mefloquine	Withaferin A	6	9.6	2,155.3	129.3	86.2	TMW	Triplet	C	TMW_6	TMW_6C	0
RR240	Tamoxifen	Mefloquine	Withaferin A	9	9.6	2,755.4	165.3	96.2	TMW	Triplet	A	TMW_9	TMW_9A	0
RR241	Tamoxifen	Mefloquine	Withaferin A	9	9.6	2,695.8	161.7	96.2	TMW	Triplet	B	TMW_9	TMW_9B	0
RR242	Tamoxifen	Mefloquine	Withaferin A	9	9.6	2,532.3	151.9	96.2	TMW	Triplet	C	TMW_9	TMW_9C	0
RR243	DMSO			6	9.6	4,478.6	268.7	86.2	DMSO	Singlet	A	DMSO_6	DMSO_6A	0
RR244	DMSO			6	9.6	5,556.4	333.4	86.2	DMSO	Singlet	B	DMSO_6	DMSO_6B	0
RR245	DMSO			6	9.5	5,196.7	311.8	86.2	DMSO	Singlet	C	DMSO_6	DMSO_6C	0
RR246	DMSO			9	9.7	4,483.4	269	96.2	DMSO	Singlet	A	DMSO_9	DMSO_9A	0
RR247	DMSO			9	9.6	3,887.1	233.2	96.2	DMSO	Singlet	B	DMSO_9	DMSO_9B	0
RR248	DMSO			9	9.7	3,729.6	223.8	96.2	DMSO	Singlet	C	DMSO_9	DMSO_9C	0
RR301	Tamoxifen	Mefloquine		12	9.8	926.6	55.6	72.6	TM	Doublet	A	TM_12	TM_12A	51.1
RR302	Tamoxifen	Mefloquine		12	9.9	690.6	41.4	72.6	TM	Doublet	B	TM_12	TM_12B	51.1
RR303	Tamoxifen	Mefloquine		12	10	688.5	41.3	72.6	TM	Doublet	C	TM_12	TM_12C	51.1
RR304	Tamoxifen	Mefloquine		24	9.1	122.1	7.3	44.7	TM	Doublet	A	TM_24	TM_24A	16.6
RR305	Tamoxifen	Mefloquine		24	9.2	868.4	52.1	44.7	TM	Doublet	B	TM_24	TM_24B	16.6
RR306	Tamoxifen	Mefloquine		24	9.3	491.6	29.5	44.7	TM	Doublet	C	TM_24	TM_24C	16.6
RR307	Tamoxifen	Withaferin A		12	10	1,110.9	66.7	87.3	TW	Doublet	A	TW_12	TW_12A	105.3
RR308	Tamoxifen	Withaferin A		12	10	724.5	43.5	87.3	TW	Doublet	B	TW_12	TW_12B	105.3
RR309	Tamoxifen	Withaferin A		12	10	897.5	53.9	87.3	TW	Doublet	C	TW_12	TW_12C	105.3
RR310	Tamoxifen	Withaferin A		24	9.6	2,432.0	145.9	69.1	TW	Doublet	A	TW_24	TW_24A	72.4
RR311	Tamoxifen	Withaferin A		24	9.6	2,485.6	149.1	69.1	TW	Doublet	B	TW_24	TW_24B	72.4
RR312	Tamoxifen	Withaferin A		24	9.5	1,194.6	71.7	69.1	TW	Doublet	C	TW_24	TW_24C	72.4
RR313	Mefloquine	Withaferin A		12	10	857.3	51.4	91.3	MW	Doublet	A	MW_12	MW_12A	122.3
RR314	Mefloquine	Withaferin A		12	9.5	727.5	43.6	91.3	MW	Doublet	B	MW_12	MW_12B	122.3
RR315	Mefloquine	Withaferin A		12	10	830.9	49.9	91.3	MW	Doublet	C	MW_12	MW_12C	122.3
RR316	Mefloquine	Withaferin A		24	9.6	2,494.9	149.7	76.3	MW	Doublet	A	MW_24	MW_24A	80.6
RR317	Mefloquine	Withaferin A		24	9.6	3,494.1	209.6	76.3	MW	Doublet	B	MW_24	MW_24B	80.6
RR318	Mefloquine	Withaferin A		24	9.4	1,731.9	103.9	76.3	MW	Doublet	C	MW_24	MW_24C	80.6
RR319	Tamoxifen			12	10	1,081.9	64.9	86.4	T	Singlet	A	T_12	T_12A	98.1
RR320	Tamoxifen			12	10	824.0	49.4	86.4	T	Singlet	B	T_12	T_12B	98.1
RR321	Tamoxifen			12	10	1,137.7	68.3	86.4	T	Singlet	C	T_12	T_12C	98.1
RR322	Tamoxifen			24	9.7	3,000.4	180	78	T	Singlet	A	T_24	T_24A	82.2
RR323	Tamoxifen			24	9.6	4,148.2	248.9	78	T	Singlet	B	T_24	T_24B	82.2
RR324	Tamoxifen			24	9.8	3,694.8	221.7	78	T	Singlet	C	T_24	T_24C	82.2
RR325	Mefloquine			12	10	1,493.2	89.6	89.8	M	Singlet	A	M_12	M_12A	97.8
RR326	Mefloquine			12	10	938.3	56.3	89.8	M	Singlet	B	M_12	M_12B	97.8
RR327	Mefloquine			12	10	1,030.8	61.8	89.8	M	Singlet	C	M_12	M_12C	97.8
RR328	Mefloquine			24	9.8	3,888.7	233.3	83.8	M	Singlet	A	M_24	M_24A	92.7
RR329	Mefloquine			24	9.7	4,975.0	298.5	83.8	M	Singlet	B	M_24	M_24B	92.7
RR330	Mefloquine			24	9.8	5,433.7	326	83.8	M	Singlet	C	M_24	M_24C	92.7
RR331	Withaferin A			12	10	1,410.3	84.6	92.1	W	Singlet	A	W_12	W_12A	117.7
RR332	Withaferin A			12	10	1,206.2	72.4	92.1	W	Singlet	B	W_12	W_12B	117.7
RR333	Withaferin A			12	10	944.5	56.7	92.1	W	Singlet	C	W_12	W_12C	117.7
RR334	Withaferin A			24	9.5	3,677.0	220.6	82.6	W	Singlet	A	W_24	W_24A	90
RR335	Withaferin A			24	9.4	5,371.6	322.3	82.6	W	Singlet	B	W_24	W_24B	90
RR336	Withaferin A			24	9.7	4,198.9	251.9	82.6	W	Singlet	C	W_24	W_24C	90
RR337	Tamoxifen	Mefloquine	Withaferin A	12	10	889.2	53.4	68.3	TMW	Triplet	A	TMW_12	TMW_12A	0
RR338	Tamoxifen	Mefloquine	Withaferin A	12	9.7	834.0	50	68.3	TMW	Triplet	B	TMW_12	TMW_12B	0
RR339	Tamoxifen	Mefloquine	Withaferin A	12	9.9	657.4	39.4	68.3	TMW	Triplet	C	TMW_12	TMW_12C	0
RR340	Tamoxifen	Mefloquine	Withaferin A	24	8.1	701.0	42.1	17.2	TMW	Triplet	A	TMW_24	TMW_24A	0
RR341	Tamoxifen	Mefloquine	Withaferin A	24	9	461.1	27.7	17.2	TMW	Triplet	B	TMW_24	TMW_24B	0
RR342	Tamoxifen	Mefloquine	Withaferin A	24	9.6	955.0	57.3	17.2	TMW	Triplet	C	TMW_24	TMW_24C	0
RR343	DMSO			12	9.3	1,143.5	68.6	68.3	DMSO	Singlet	A	DMSO_12	DMSO_12A	0
RR344	DMSO			12	9.9	1,402.3	84.1	68.3	DMSO	Singlet	B	DMSO_12	DMSO_12B	0
RR345	DMSO			12	10	1,200.7	72	68.3	DMSO	Singlet	C	DMSO_12	DMSO_12C	0
RR346	DMSO			24	9.7	4,127.6	247.7	17.2	DMSO	Singlet	A	DMSO_24	DMSO_24A	0
RR347	DMSO			24	9.8	7,133.9	428	17.2	DMSO	Singlet	B	DMSO_24	DMSO_24B	0
RR348	DMSO			24	9.8	5,668.7	340.1	17.2	DMSO	Singlet	C	DMSO_24	DMSO_24C	0
