# Supplementary material for: The transcriptomic response of cells to a drug combination is more than the sum of the responses to the monotherapies
Source: eLife. 2020 Sep 18;9:e52707. doi: 10.7554/eLife.52707 (PMC7546737; doi:10.7554/eLife.52707)
Supplement: Supplementary file 7. [file elife-52707-supp7.zip › Supplementary Item 7 Raw Fastq IDs/pheno_single.csv]

	Sample_ID	Well	RNA.Yield..nG.uL.	RIN	Drug	Concentration..uM.	InCell	InCell.Viability.Stdev	Replicate	Sample	Contrast	Treatment_Time
RRA01	RRA01	A1	0.759	9.5	T	5	101.3	1.3	A	T_5_A	T_5	T_5
RRA02	RRA02	A2	0.752	9.3	T	5	101.3	1.3	B	T_5_B	T_5	T_5
RRA03	RRA03	A3	0.893	10	T	10	98.7	1.7	A	T_10_A	T_10	T_10
RRA04	RRA04	A4	0.696	10	T	10	98.7	1.7	B	T_10_B	T_10	T_10
RRA05	RRA05	A5	0.823	8.1	T	20	67.8	2.6	A	T_20_A	T_20	T_20
RRA06	RRA06	A6	0.895	7.6	T	20	67.8	2.6	B	T_20_B	T_20	T_20
RRA07	RRA07	A7	0.787	7.2	T	25	37.1	1.7	A	T_25_A	T_25	T_25
RRA08	RRA08	A8	0.618	7.6	T	25	37.1	1.7	B	T_25_B	T_25	T_25
RRA09	RRA09	A9	1.626	8.8	M	2.5	95.3	1.6	A	M_2.5_A	M_2.5	M_2.5
RRA10	RRA10	A10	0.999	9.3	M	2.5	95.3	1.6	B	M_2.5_B	M_2.5	M_2.5
RRA11	RRA11	A11	1.337	9.5	M	5	93.6	1.7	A	M_5_A	M_5	M_5
RRA12	RRA12	A12	1.188	9.1	M	5	93.6	1.7	B	M_5_B	M_5	M_5
RRB01	RRB01	B1	0.997	9.2	M	10	86.4	1.2	A	M_10_A	M_10	M_10
RRB02	RRB02	B2	0.755	9	M	10	86.4	1.2	B	M_10_B	M_10	M_10
RRB03	RRB03	B3	0.663	8.8	M	15	63.3	0.9	A	M_15_A	M_15	M_15
RRB04	RRB04	B4	0.898	8.9	M	15	63.3	0.9	B	M_15_B	M_15	M_15
RRB05	RRB05	B5	1.178	9.4	DMSO	-	100.1	2.4	A	DMSO_A	DMSO	DMSO
RRB06	RRB06	B6	1.035	9.5	DMSO	-	100.1	2.4	B	DMSO_B	DMSO	DMSO
