# Supplementary material for: The transcriptomic response of cells to a drug combination is more than the sum of the responses to the monotherapies
Source: eLife. 2020 Sep 18;9:e52707. doi: 10.7554/eLife.52707 (PMC7546737; doi:10.7554/eLife.52707)
Supplement: Supplementary file 7. [file elife-52707-supp7.zip › Supplementary Item 7 Raw Fastq IDs/IR1_SamplesKey.xlsx]

## Sheet: Sheet1
NGS Sample #	NGS Well	Sample Name	Sample	Drug1	Drug2	Timepoint (Hrs)
1	A1	IR1A1	TM 0hr A	Tamoxifen	Mefloquine	0
2	A2	IR1A2	TM 0hr B	Tamoxifen	Mefloquine	0
3	A3	IR1A3	TM 0hr C	Tamoxifen	Mefloquine	0
4	A4	IR1A4	TM 3hr A	Tamoxifen	Mefloquine	3
5	A5	IR1A5	TM 3hr B	Tamoxifen	Mefloquine	3
6	A6	IR1A6	TM 3hr C	Tamoxifen	Mefloquine	3
7	A7	IR1A7	TW 0hr A	Tamoxifen	Withaferin A	0
8	A8	IR1A8	TW 0hr B	Tamoxifen	Withaferin A	0
9	A9	IR1A9	TW 0hr C	Tamoxifen	Withaferin A	0
10	A10	IR1A10	TW 3hr A	Tamoxifen	Withaferin A	3
11	A11	IR1A11	TW 3hr B	Tamoxifen	Withaferin A	3
12	A12	IR1A12	TW 3hr C	Tamoxifen	Withaferin A	3
13	B1	IR1B1	MW 0hr A	Mefloquine	Withaferin A	0
14	B2	IR1B2	MW 0hr B	Mefloquine	Withaferin A	0
15	B3	IR1B3	MW 0hr C	Mefloquine	Withaferin A	0
16	B4	IR1B4	MW 3hr A	Mefloquine	Withaferin A	3
17	B5	IR1B5	MW 3hr B	Mefloquine	Withaferin A	3
18	B6	IR1B6	MW 3hr C	Mefloquine	Withaferin A	3
19	B7	IR1B7	T 0hr A	Tamoxifen		0
20	B8	IR1B8	T 0hr B	Tamoxifen		0
21	B9	IR1B9	T 0hr C	Tamoxifen		0
22	B10	IR1B10	T 3hr A	Tamoxifen		3
23	B11	IR1B11	T 3hr B	Tamoxifen		3
24	B12	IR1B12	T 3hr C	Tamoxifen		3
25	C1	IR1C1	M 0hr A	Mefloquine		0
26	C2	IR1C2	M 0hr B	Mefloquine		0
27	C3	IR1C3	M 0hr C	Mefloquine		0
28	C4	IR1C4	M 3hr A	Mefloquine		3
29	C5	IR1C5	M 3hr B	Mefloquine		3
30	C6	IR1C6	M 3hr C	Mefloquine		3
31	C7	IR1C7	W 0hr A	Withaferin A		0
32	C8	IR1C8	W 0hr B	Withaferin A		0
33	C9	IR1C9	W 0hr C	Withaferin A		0
34	C10	IR1C10	W 3hr A	Withaferin A		3
35	C11	IR1C11	W 3hr B	Withaferin A		3
36	C12	IR1C12	W 3hr C	Withaferin A		3
37	D1	IR1D1	DMSO 0hr A	DMSO		0
38	D2	IR1D2	DMSO 0hr B	DMSO		0
39	D3	IR1D3	DMSO 0hr C	DMSO		0
40	D4	IR1D4	DMSO 3hr A	DMSO		3
41	D5	IR1D5	DMSO 3hr B	DMSO		3
42	D6	IR1D6	DMSO 3hr C	DMSO		3
