# Supplementary material for: The transcriptomic response of cells to a drug combination is more than the sum of the responses to the monotherapies
Source: eLife. 2020 Sep 18;9:e52707. doi: 10.7554/eLife.52707 (PMC7546737; doi:10.7554/eLife.52707)
Supplement: Supplementary file 8. [file elife-52707-supp8.zip]

Archive with 17 entries (14 files):
- Supplementary Item 8 Raw Expression Files/
- Supplementary Item 8 Raw Expression Files/pheno_mcf7.RDS
- Supplementary Item 8 Raw Expression Files/.DS_Store
- __MACOSX/
- __MACOSX/Supplementary Item 8 Raw Expression Files/
- __MACOSX/Supplementary Item 8 Raw Expression Files/._.DS_Store
- Supplementary Item 8 Raw Expression Files/Icon
- __MACOSX/Supplementary Item 8 Raw Expression Files/._Icon
- Supplementary Item 8 Raw Expression Files/lncap_anno.csv
- Supplementary Item 8 Raw Expression Files/self_synergy_fcounts_ucsc.mtrx
- Supplementary Item 8 Raw Expression Files/counts_all.Rdata
- Supplementary Item 8 Raw Expression Files/dose_ss.txt
- Supplementary Item 8 Raw Expression Files/pheno_ss.txt
- Supplementary Item 8 Raw Expression Files/lncap_ucsc_raw_counts
- Supplementary Item 8 Raw Expression Files/dynsyn_count.csv
- __MACOSX/Supplementary Item 8 Raw Expression Files/._dynsyn_count.csv
- __MACOSX/._Supplementary Item 8 Raw Expression Files
