# Supplementary material for: The transcriptomic response of cells to a drug combination is more than the sum of the responses to the monotherapies
Source: eLife. 2020 Sep 18;9:e52707. doi: 10.7554/eLife.52707 (PMC7546737; doi:10.7554/eLife.52707)
Supplement: Supplementary file 8. [file elife-52707-supp8.zip › Supplementary Item 8 Raw Expression Files/self_synergy_fcounts_ucsc.mtrx]

# Program:featureCounts v1.4.4; Command:"featureCounts" "-p" "-T" "11" "-t" "exon" "-g" "gene_id" "-a" "/sc/orga/projects/losicb01a/reference_seq/UCSC_hg19/Homo_sapiens/UCSC/hg19/Annotation/Genes/genes.gtf" "-o" "/sc/orga/scratch/chenx08/self_synergy/count/self_synergy_fcounts_ucsc.mtrx" "/sc/orga/scratch/chenx08/self_synergy/raw_fastq/star_align/RRA03_TTAGGC_L007001/Aligned.out.bam" "/sc/orga/sc…
Geneid	Chr	Start	End	Strand	Length	/sc/orga/scratch/chenx08/self_synergy/raw_fastq/star_align/RRA03_TTAGGC_L007001/Aligned.out.bam	/sc/orga/scratch/chenx08/self_synergy/raw_fastq/star_align/RRA02_CGATGT_L007001/Aligned.out.bam	/sc/orga/scratch/chenx08/self_synergy/raw_fastq/star_align/RRA01_ATCACG_L007001/Aligned.out.bam	/sc/orga/scratch/chenx08/self_synergy/raw_fastq/star_align/RRA04_TGACCA_L007001/Aligned.out.bam	/sc/orga/scratch/chenx08/self_synergy/raw_fastq/star_align/RRA05_ACAGTG_L007001/Aligned.out.bam	/sc/orga/scratch/chenx08/self_synergy/raw_fastq/star_align/RRA06_GCCAAT_L007001/Aligned.out.bam	/sc/orga/scratch/chenx08/self_synergy/raw_fastq/star_align/RRA07_CAGATC_L007001/Aligned.out.bam	/sc/orga/scratch/chenx08/self_synergy/raw_fastq/star_align/RRA08_ACTTGA_L007001/Aligned.out.bam	/sc/orga/scratch/chenx08/self_synergy/raw_fastq/star_align/RRA09_GATCAG_L007001/Aligned.out.bam	/sc/orga/scratch/chenx08/self_synergy/raw_fastq/star_align/RRA10_TAGCTT_L008001/Aligned.out.bam	/sc/orga/scratch/chenx08/self_synergy/raw_fastq/star_align/RRA11_GGCTAC_L008001/Aligned.out.bam	/sc/orga/scratch/chenx08/self_synergy/raw_fastq/star_align/RRA12_CTTGTA_L008001/Aligned.out.bam	/sc/orga/scratch/chenx08/self_synergy/raw_fastq/star_align/RRB02_AGTTCC_L008001/Aligned.out.bam	/sc/orga/scratch/chenx08/self_synergy/raw_fastq/star_align/RRB01_AGTCAA_L008001/Aligned.out.bam	/sc/orga/scratch/chenx08/self_synergy/raw_fastq/star_align/RRB03_ATGTCA_L008001/Aligned.out.bam	/sc/orga/scratch/chenx08/self_synergy/raw_fastq/star_align/RRB04_CCGTCC_L008001/Aligned.out.bam	/sc/orga/scratch/chenx08/self_synergy/raw_fastq/star_align/RRB06_GTGAAA_L008001/Aligned.out.bam	/sc/orga/scratch/chenx08/self_synergy/raw_fastq/star_align/RRB05_GTCCGC_L008001/Aligned.out.bam
WASH7P	chr1;chr1;chr1;chr1;chr1;chr1;chr1;chr1;chr1;chr1;chr1	14362;14970;15796;16607;16858;17233;17606;17915;18268;24738;29321	14829;15038;15947;16765;17055;17368;17742;18061;18366;24891;29370	-;-;-;-;-;-;-;-;-;-;-	1769	47	51	48	48	52	43	62	24	42	50	45	50	36	67	53	51	57	43
FAM138F	chr1;chr1;chr1;chr19;chr19;chr19	34611;35277;35721;76220;76886;77330	35174;35481;36081;76783;77090;77690	-;-;-;-;-;-	2260	0	0	0	0	0	0	0	0	0	0	0	0	0	0	0	0	0	0
FAM138A	chr1;chr1;chr1;chr19;chr19;chr19	34611;35277;35721;76220;76886;77330	35174;35481;36081;76783;77090;77690	-;-;-;-;-;-	2260	0	0	0	0	0	0	0	0	0	0	0	0	0	0	0	0	0	0
OR4F5	chr1	69091	70008	+	918	0	0	0	0	0	0	0	0	0	0	0	0	0	0	0	0	0	0
LOC729737	chr1;chr1;chr1;chr1;chr1	136698;136806;136953;139790;140075	136756;136854;139696;139847;140566	-;-;-;-;-	3402	416	387	412	357	518	505	557	350	260	343	326	376	385	395	444	610	232	218
LOC100132287	chr1;chr1;chr1;chr5;chr5;chr5	323892;324288;324439;180750507;180750903;180751054	324060;324345;328581;180750675;180750960;180755196	+;+;+;+;+;+	8740	0	0	0	0	0	0	0	0	0	0	0	0	0	0	0	0	0	0
LOC100132062	chr1;chr1;chr1;chr5;chr5;chr5	323892;324288;324439;180750507;180750903;180751054	324060;324345;328581;180750675;180750960;180755196	+;+;+;+;+;+	8740	0	0	0	0	0	0	0	0	0	0	0	0	0	0	0	0	0	0
LOC100133331	chr1;chr1;chr1;chr1;chr1;chr1;chr1;chr5;chr5;chr5;chr5	323892;324288;324439;327036;661139;665278;665563;180750507;180750903;180751054;180753651	324060;324345;326938;328581;665184;665335;665731;180750675;180750960;180753553;180755196	+;+;+;+;-;-;-;+;+;+;+	12819	118	126	112	77	108	115	134	66	101	113	76	127	117	117	111	144	105	75
OR4F16	chr1;chr1;chr5	367659;621096;180794288	368597;622034;180795226	+;-;+	2817	0	0	0	0	0	0	0	0	0	0	0	0	0	0	0	0	0	0
OR4F29	chr1;chr1;chr5	367659;621096;180794288	368597;622034;180795226	+;-;+	2817	0	0	0	0	0	0	0	0	0	0	0	0	0	0	0	0	0	0
OR4F3	chr1;chr1;chr5	367659;621096;180794288	368597;622034;180795226	+;-;+	2817	0	0	0	0	0	0	0	0	0	0	0	0	0	0	0	0	0	0
LOC100288069	chr1;chr1;chr1;chr1;chr1;chr1;chr1	700245;701709;703928;704877;708356;709551;713664	700627;701767;703993;705092;708487;709660;714068	-;-;-;-;-;-;-	1371	14	21	8	10	20	12	17	19	12	14	17	32	9	14	21	28	14	14
NCRNA00115	chr1	761586	762902	-	1317	11	11	8	17	11	7	13	10	11	7	6	9	18	8	13	21	11	6
LOC643837	chr1;chr1;chr1;chr1;chr1;chr1;chr1	763064;764383;783034;787307;788051;788771;788957	763155;764484;783186;787490;788146;788902;789740	+;+;+;+;+;+;+	1543	109	106	101	87	93	86	132	82	98	107	89	100	88	96	94	144	85	99
FAM41C	chr1;chr1;chr1	803451;809492;812126	804055;810535;812182	-;-;-	1706	0	0	0	0	0	0	0	0	1	0	0	0	1	0	1	0	0	0
LOC100130417	chr1;chr1;chr1;chr1	852953;853402;854205;854715	853100;853555;854295;854817	-;-;-;-	496	124	146	140	121	94	84	52	33	109	119	112	126	75	68	41	81	98	90
SAMD11	chr1;chr1;chr1;chr1;chr1;chr1;chr1;chr1;chr1;chr1;chr1;chr1;chr1;chr1	861121;861302;865535;866419;871152;874420;874655;876524;877516;877790;877939;878633;879078;879288	861180;861393;865716;866469;871276;874509;874840;876686;877631;877868;878438;878757;879188;879961	+;+;+;+;+;+;+;+;+;+;+;+;+;+	2554	233	274	252	218	261	225	206	113	231	241	204	314	212	224	145	261	211	215
NOC2L	chr1;chr1;chr1;chr1;chr1;chr1;chr1;chr1;chr1;chr1;chr1;chr1;chr1;chr1;chr1;chr1;chr1;chr1;chr1	879583;880437;880898;881553;881782;883511;883870;886507;887380;887792;888555;889162;889384;891303;891475;892274;892479;894309;894595	880180;880526;881033;881666;881925;883612;883983;886618;887519;887980;888668;889272;889462;891393;891595;892405;892653;894461;894679	-;-;-;-;-;-;-;-;-;-;-;-;-;-;-;-;-;-;-	2800	3117	3211	3324	2767	2348	2264	2181	1806	3756	4018	3529	4223	2736	3036	2165	3279	3806	3621
KLHL17	chr1;chr1;chr1;chr1;chr1;chr1;chr1;chr1;chr1;chr1;chr1;chr1	895967;896673;897009;897206;897735;898084;898489;898717;899300;899487;899729;900343	896180;896932;897130;897427;897851;898297;898633;898884;899388;899560;899910;901099	+;+;+;+;+;+;+;+;+;+;+;+	2564	527	571	583	456	489	515	405	404	502	529	486	716	418	474	308	560	453	458
PLEKHN1	chr1;chr1;chr1;chr1;chr1;chr1;chr1;chr1;chr1;chr1;chr1;chr1;chr1;chr1;chr1;chr1	901877;902084;905657;905901;906066;906259;906457;906704;907455;907668;908241;908566;908880;909213;909696;909822	901994;902183;905803;905981;906138;906386;906588;906784;907530;907804;908390;908706;909020;909431;909744;910484	+;+;+;+;+;+;+;+;+;+;+;+;+;+;+;+	2436	244	248	217	169	175	172	149	103	197	219	174	242	153	150	97	178	196	155
C1orf170	chr1;chr1;chr1;chr1;chr1	910579;911879;914261;916517;917445	911649;912004;916037;916553;917473	-;-;-;-;-	3040	80	95	86	54	61	73	62	43	67	80	67	87	51	69	30	56	50	67
HES4	chr1;chr1;chr1	934342;934906;935072	934812;934993;935552	-;-;-	1040	605	595	555	507	751	598	550	457	592	874	560	976	695	700	693	922	560	566
ISG15	chr1;chr1	948847;949364	948956;949919	+;+	666	751	732	1497	865	677	2670	446	399	668	687	690	851	577	891	556	894	715	783
AGRN	chr1;chr1;chr1;chr1;chr1;chr1;chr1;chr1;chr1;chr1;chr1;chr1;chr1;chr1;chr1;chr1;chr1;chr1;chr1;chr1;chr1;chr1;chr1;chr1;chr1;chr1;chr1;chr1;chr1;chr1;chr1;chr1;chr1;chr1;chr1;chr1	955503;957581;970657;976045;976553;976858;977336;978619;978918;979203;979489;979714;980541;980739;981113;981344;981540;981777;982200;982707;982953;983156;983392;984247;984616;984946;985283;985613;985807;986106;986633;986833;987108;989133;989828;990204	955753;957842;970704;976260;976777;977082;977542;978837;979112;979403;979637;979819;980657;980903;981256;981468;981645;982115;982337;982834;983067;983275;983745;984439;984831;985175;985417;985709;985971;986217;986749;987025;987195;989357;989931;991492	+;+;+;+;+;+;+;+;+;+;+;+;+;+;+;+;+;+;+;+;+;+;+;+;+;+;+;+;+;+;+;+;+;+;+;+	7319	11054	10873	10892	9727	9042	8855	6866	5385	9230	10213	9109	12626	8425	9141	6008	9769	8929	8595
RNF223	chr1;chr1	1007126;1009396	1007955;1009687	-;-	1122	535	498	480	473	428	353	368	197	393	426	339	501	291	365	391	471	411	388
C1orf159	chr1;chr1;chr1;chr1;chr1;chr1;chr1;chr1;chr1;chr1	1017198;1019733;1019861;1021258;1022519;1022882;1025733;1026852;1027371;1051440	1018367;1019763;1019886;1021392;1022584;1022977;1025808;1026945;1027483;1051736	-;-;-;-;-;-;-;-;-;-	2104	518	481	504	406	412	404	465	267	471	535	464	624	425	455	425	545	461	444
LOC254099	chr1;chr1;chr1	1072397;1076205;1078119	1072490;1076412;1079434	+;+;+	1618	6	4	10	7	6	13	3	1	3	6	5	7	4	5	1	9	2	4
MIR200B	chr1	1102484	1102578	+	95	10	6	13	4	10	9	3	7	9	6	10	8	10	10	3	13	8	13
MIR200A	chr1	1103243	1103332	+	90	15	15	24	14	15	14	7	9	9	14	17	27	14	15	4	14	10	10
MIR429	chr1	1104385	1104467	+	83	24	18	22	26	26	22	20	12	18	33	17	21	12	19	10	17	20	19
TTLL10	chr1;chr1;chr1;chr1;chr1;chr1;chr1;chr1;chr1;chr1;chr1;chr1;chr1;chr1;chr1;chr1	1109286;1109665;1109804;1114569;1115037;1115414;1115863;1116111;1117121;1117741;1118256;1119300;1120349;1131980;1132473;1132818	1109306;1109701;1109869;1114713;1115233;1115720;1115981;1116240;1117195;1117826;1118427;1119471;1121243;1132096;1132566;1133313	+;+;+;+;+;+;+;+;+;+;+;+;+;+;+;+	3129	29	24	20	18	26	25	28	19	15	16	15	36	20	23	9	40	8	22
TNFRSF18	chr1;chr1;chr1;chr1;chr1	1138888;1139414;1139779;1140750;1141765	1139348;1139616;1139866;1140872;1142089	-;-;-;-;-	1200	123	119	138	112	108	102	78	58	148	159	124	174	114	134	70	125	153	138
TNFRSF4	chr1;chr1;chr1;chr1;chr1;chr1;chr1	1146706;1147084;1147322;1148018;1148372;1149043;1149363	1147005;1147212;1147518;1148084;1148473;1149165;1149548	-;-;-;-;-;-;-	1104	0	2	1	1	6	3	2	0	1	1	1	3	0	0	2	3	3	0
SDF4	chr1;chr1;chr1;chr1;chr1;chr1;chr1	1152288;1153838;1154149;1158624;1159212;1163848;1167272	1153184;1154013;1154307;1158737;1159348;1164326;1167447	-;-;-;-;-;-;-	2138	4093	4106	3970	3474	3376	3176	2955	2257	3863	4260	3849	5078	3263	3657	2959	4508	3877	3736
B3GALT6	chr1	1167629	1170420	+	2792	708	707	681	614	605	479	380	306	723	823	658	910	664	764	578	874	700	742
FAM132A	chr1;chr1;chr1;chr1;chr1;chr1;chr1;chr1	1177833;1178215;1178442;1178824;1179334;1179571;1179761;1181894	1178026;1178293;1178532;1178932;1179485;1179655;1179877;1182102	-;-;-;-;-;-;-;-	1036	43	48	43	32	46	39	44	32	29	38	33	50	29	29	32	43	22	17
UBE2J2	chr1;chr1;chr1;chr1;chr1;chr1;chr1;chr1	1189292;1191425;1192372;1192588;1198726;1200163;1203113;1209046	1190867;1191505;1192510;1192690;1198766;1200210;1203372;1209234	-;-;-;-;-;-;-;-	2437	1386	1259	1376	1181	1148	1000	1087	637	1287	1378	1189	1640	1073	1119	960	1551	1353	1265
SCNN1D	chr1;chr1;chr1;chr1;chr1;chr1;chr1;chr1;chr1;chr1;chr1;chr1;chr1;chr1;chr1;chr1;chr1;chr1	1215816;1216606;1216791;1217622;1219358;1220951;1221306;1222148;1222489;1222888;1223053;1223319;1225651;1225857;1226017;1226275;1226445;1226634	1216046;1216677;1216990;1217695;1219470;1221044;1221658;1222355;1222679;1222976;1223216;1223417;1225768;1225935;1226074;1226333;1226520;1227409	+;+;+;+;+;+;+;+;+;+;+;+;+;+;+;+;+;+	3054	118	141	122	104	101	108	92	65	123	108	100	116	94	95	50	96	77	71
ACAP3	chr1;chr1;chr1;chr1;chr1;chr1;chr1;chr1;chr1;chr1;chr1;chr1;chr1;chr1;chr1;chr1;chr1;chr1;chr1;chr1;chr1;chr1;chr1;chr1	1227764;1229203;1229470;1229782;1230098;1230827;1231116;1231395;1231591;1231805;1233202;1233393;1233750;1233947;1234725;1235211;1235353;1235538;1235889;1237368;1238302;1238542;1239466;1243149	1229088;1229313;1229579;1230008;1230196;1230934;1231318;1231489;1231660;1232013;1233313;1233493;1233801;1234059;1234736;1235285;1235448;1235582;1236072;1237426;1238355;1238661;1239523;1243269	-;-;-;-;-;-;-;-;-;-;-;-;-;-;-;-;-;-;-;-;-;-;-;-	3759	2089	2149	1961	1826	1938	1726	1551	1239	1817	2171	1822	2443	1756	1894	1588	2472	1732	1595
PUSL1	chr1;chr1;chr1;chr1;chr1;chr1;chr1;chr1	1243994;1244295;1244466;1244834;1245061;1246014;1246289;1246710	1244100;1244352;1244653;1244983;1245231;1246068;1246451;1247057	+;+;+;+;+;+;+;+	1240	419	451	428	384	414	342	358	282	445	493	395	619	356	437	355	549	465	475
CPSF3L	chr1;chr1;chr1;chr1;chr1;chr1;chr1;chr1;chr1;chr1;chr1;chr1;chr1;chr1;chr1;chr1;chr1	1246965;1247398;1247606;1247820;1247973;1248167;1248415;1248889;1249112;1249681;1250204;1250784;1250900;1254676;1255836;1256376;1259961	1247304;1247527;1247748;1247881;1248080;1248329;1248504;1248972;1249301;1249745;1250342;1250818;1250998;1254904;1255909;1256473;1260046	-;-;-;-;-;-;-;-;-;-;-;-;-;-;-;-;-	2135	1821	1846	1787	1548	1692	1514	1596	1577	1599	1727	1624	2012	1524	1624	1403	2170	1642	1483
GLTPD1	chr1;chr1;chr1	1260143;1262216;1262621	1260482;1262412;1264276	+;+;+	2193	642	672	686	622	501	455	404	227	595	631	578	800	452	548	356	585	633	580
TAS1R3	chr1;chr1;chr1;chr1;chr1;chr1	1266726;1267018;1267404;1268301;1268639;1268886	1266916;1267318;1268186;1268504;1268759;1269844	+;+;+;+;+;+	2559	15	19	11	22	19	8	7	3	7	19	11	19	12	13	11	15	16	11
DVL1	chr1;chr1;chr1;chr1;chr1;chr1;chr1;chr1;chr1;chr1;chr1;chr1;chr1;chr1;chr1	1270658;1273357;1273649;1273902;1274742;1274962;1275116;1275418;1275627;1275790;1277047;1277433;1277743;1278069;1284276	1271895;1273563;1273816;1274033;1274819;1275029;1275192;1275557;1275696;1275883;1277185;1277536;1277864;1278138;1284492	-;-;-;-;-;-;-;-;-;-;-;-;-;-;-	2924	1702	1620	1673	1415	1684	1613	1799	1428	1554	1780	1578	2135	1530	1702	1392	2119	1664	1436
MXRA8	chr1;chr1;chr1;chr1;chr1;chr1;chr1;chr1;chr1;chr1	1288071;1289228;1289410;1289573;1289734;1290062;1290624;1290830;1292061;1293836	1289009;1289308;1289486;1289612;1289889;1290532;1290725;1291132;1292084;1293915	-;-;-;-;-;-;-;-;-;-	2273	93	88	83	64	49	25	17	17	61	85	65	90	44	63	24	52	57	62
AURKAIP1	chr1;chr1;chr1;chr1	1309110;1309380;1310085;1310377	1309282;1309825;1310170;1310818	-;-;-;-	1147	2145	2193	2170	1869	1878	1635	1693	902	2310	2425	2315	2933	1941	2159	1644	2525	2508	2331
CCNL2	chr1;chr1;chr1;chr1;chr1;chr1;chr1;chr1;chr1;chr1;chr1;chr1	1321091;1323157;1323334;1325610;1325839;1326146;1327668;1328776;1330774;1333613;1333977;1334399	1322962;1323249;1323445;1325751;1325943;1326245;1328183;1328840;1330894;1333722;1334051;1334718	-;-;-;-;-;-;-;-;-;-;-;-	3631	3757	3634	3842	3247	3684	3206	3468	2663	3352	3872	3372	4265	3242	3520	3132	4928	2941	2962
LOC148413	chr1;chr1;chr1	1334910;1335538;1335985	1335069;1335683;1337426	+;+;+	1748	613	543	574	493	424	487	382	394	577	588	542	632	447	492	354	609	535	503
MRPL20	chr1;chr1;chr1;chr1	1337276;1341189;1342289;1342511	1337636;1341266;1342399;1342693	-;-;-;-	733	1376	1251	1302	1076	1028	983	879	647	1403	1472	1377	1655	1077	1250	834	1428	1467	1344
LOC441869	chr1;chr1;chr1;chr1	1353800;1355432;1356177;1356513	1354929;1355972;1356385;1356650	-;-;-;-	2018	2	3	2	1	0	0	0	1	2	6	1	5	5	3	0	1	1	3
TMEM88B	chr1;chr1	1361508;1362934	1361765;1363167	+;+	492	0	0	0	0	1	0	0	0	0	1	0	0	0	0	0	1	0	1
VWA1	chr1;chr1;chr1	1370903;1372307;1374461	1371201;1372864;1378262	+;+;+	4659	1121	1062	1002	961	926	728	491	329	970	1141	929	1272	756	809	437	748	891	889
ATAD3C	chr1;chr1;chr1;chr1;chr1;chr1;chr1;chr1;chr1;chr1;chr1;chr1	1385069;1387426;1387745;1389725;1390840;1391171;1391605;1392509;1394541;1396130;1397980;1403764	1386138;1387502;1387814;1389880;1390899;1391296;1391729;1392560;1394611;1396297;1398088;1405538	+;+;+;+;+;+;+;+;+;+;+;+	3859	14	12	16	16	8	11	15	9	8	11	11	6	6	7	7	20	10	9
ATAD3B	chr1;chr1;chr1;chr1;chr1;chr1;chr1;chr1;chr1;chr1;chr1;chr1;chr1;chr1;chr1;chr1	1407164;1412654;1414024;1414429;1416247;1417518;1417925;1420396;1421162;1421490;1421924;1423243;1424584;1425637;1425943;1430865	1407469;1412730;1414125;1414488;1416316;1417683;1417994;1420551;1421218;1421615;1422048;1423294;1424654;1425804;1426051;1431582	+;+;+;+;+;+;+;+;+;+;+;+;+;+;+;+	2433	509	482	491	429	402	414	440	334	532	660	494	671	474	523	469	723	555	511
ATAD3A	chr1;chr1;chr1;chr1;chr1;chr1;chr1;chr1;chr1;chr1;chr1;chr1;chr1;chr1;chr1;chr1;chr1	1447523;1447910;1451392;1452547;1453096;1454301;1455521;1455928;1458124;1458891;1459219;1459653;1460620;1461841;1463075;1464603;1469306	1447853;1448070;1451468;1452792;1453155;1454370;1455686;1455997;1458279;1458947;1459344;1459777;1460671;1461911;1463242;1464711;1470067	+;+;+;+;+;+;+;+;+;+;+;+;+;+;+;+;+	2807	1010	1072	965	838	829	802	828	638	1258	1379	1086	1499	961	1096	922	1421	1318	1289
C1orf70	chr1;chr1;chr1;chr1	1470158;1470969;1475064;1475670	1470887;1471177;1475170;1475740	-;-;-;-	1117	0	1	4	2	2	1	3	2	3	2	1	3	8	5	1	0	5	3
SSU72	chr1;chr1;chr1;chr1;chr1	1477053;1479249;1480243;1500153;1509858	1477547;1479367;1480382;1500296;1510262	-;-;-;-;-	1303	1910	1701	1752	1647	1702	1613	1638	889	1622	1702	1690	1980	1430	1560	1313	2004	1536	1534
LOC643988	chr1	1533388	1535476	-	2089	812	836	869	750	581	557	410	312	946	1017	870	1276	760	841	452	743	991	959
MIB2	chr1;chr1;chr1;chr1;chr1;chr1;chr1;chr1;chr1;chr1;chr1;chr1;chr1;chr1;chr1;chr1;chr1;chr1;chr1;chr1;chr1	1550795;1551245;1551888;1558769;1559154;1560175;1560371;1560666;1560926;1562030;1562217;1562454;1562676;1563053;1563399;1563653;1563869;1564513;1564765;1565019;1565672	1551013;1551480;1551994;1559079;1559325;1560281;1560565;1560808;1561033;1562134;1562379;1562587;1562824;1563209;1563559;1563779;1564102;1564691;1564946;1565084;1565990	+;+;+;+;+;+;+;+;+;+;+;+;+;+;+;+;+;+;+;+;+	3574	854	824	802	721	1035	902	839	798	685	769	657	925	767	794	821	1208	578	553
MMP23B	chr1;chr1;chr1;chr1;chr1;chr1;chr1;chr1	1567560;1568162;1568360;1568567;1569127;1569368;1569581;1569827	1567753;1568292;1568499;1568734;1569291;1569478;1569707;1570030	+;+;+;+;+;+;+;+	1240	2	1	1	5	2	0	0	0	1	0	1	5	1	6	0	4	2	1
MMP23A	chr1;chr1;chr1;chr1;chr1;chr1;chr1;chr1;chr1;chr1;chr1;chr1	1568159;1568567;1569127;1569368;1569581;1569827;1631378;1631786;1632346;1632587;1632800;1633047	1568292;1568734;1569291;1569478;1569707;1570027;1631511;1631953;1632510;1632697;1632926;1633247	+;+;+;+;+;+;+;+;+;+;+;+	1812	1	3	3	2	1	1	2	0	1	5	0	3	2	1	0	3	0	2
CDK11B	chr1;chr1;chr1;chr1;chr1;chr1;chr1;chr1;chr1;chr1;chr1;chr1;chr1;chr1;chr1;chr1;chr1;chr1;chr1;chr1;chr1	1571100;1571299;1571695;1572044;1572259;1572443;1572770;1573124;1573862;1575638;1576409;1577023;1577267;1577747;1643703;1647785;1650767;1653035;1654027;1654147;1655706	1571218;1571488;1571843;1572160;1572366;1572564;1572875;1573245;1573952;1575813;1576474;1577181;1577362;1577869;1643866;1647917;1650894;1653150;1654073;1654271;1655775	-;-;-;-;-;-;-;-;-;-;-;-;-;-;-;-;-;-;-;-;-	2527	605	553	578	538	568	510	559	478	611	646	530	684	478	530	507	685	584	573
SLC35E2B	chr1;chr1;chr1;chr1;chr1;chr1;chr1;chr1;chr1	1592939;1599766;1601103;1601537;1602948;1606902;1607503;1607817;1623888	1597458;1599911;1601175;1601590;1603068;1607029;1607638;1608285;1624243	-;-;-;-;-;-;-;-;-	6003	2381	2146	2298	1983	1956	1909	1768	1129	2090	2157	2193	2667	1902	2032	1579	2595	1897	1770
CDK11A	chr1;chr1;chr1;chr1;chr1;chr1;chr1;chr1;chr1;chr1;chr1;chr1;chr1;chr1;chr1;chr1;chr1;chr1;chr1;chr1	1634170;1634519;1634915;1635263;1635478;1635662;1635989;1636343;1637081;1638848;1639619;1640233;1640477;1640957;1643703;1647785;1650767;1653035;1654147;1655697	1634438;1634708;1635063;1635379;1635585;1635783;1636094;1636464;1637171;1639023;1639684;1640391;1640572;1641079;1643839;1647917;1650894;1653150;1654270;1655791	-;-;-;-;-;-;-;-;-;-;-;-;-;-;-;-;-;-;-;-	2627	429	450	437	379	427	360	336	273	333	461	396	473	344	413	378	543	356	367
SLC35E2	chr1;chr1;chr1;chr1;chr1;chr1;chr1;chr1	1656277;1658824;1666129;1669760;1670361;1670675;1675690;1677163	1656861;1663962;1666274;1669887;1670496;1671143;1676107;1677438	-;-;-;-;-;-;-;-	7297	857	767	832	704	776	793	703	465	656	732	685	880	727	770	567	992	530	600
NADK	chr1;chr1;chr1;chr1;chr1;chr1;chr1;chr1;chr1;chr1;chr1;chr1;chr1;chr1;chr1;chr1;chr1	1682671;1685006;1685490;1685723;1685983;1686813;1687697;1687942;1688546;1689804;1690540;1691173;1693391;1696667;1709728;1710185;1711344	1684499;1685088;1685647;1685822;1686137;1686915;1687782;1688096;1688749;1690081;1690682;1691341;1693474;1696885;1709909;1710297;1711508	-;-;-;-;-;-;-;-;-;-;-;-;-;-;-;-;-	4226	2610	2490	2447	2201	2613	2397	2821	2138	2271	2562	2352	3144	2339	2582	2716	3976	2239	2179
GNB1	chr1;chr1;chr1;chr1;chr1;chr1;chr1;chr1;chr1;chr1;chr1;chr1	1716725;1718761;1720492;1721834;1724684;1735858;1737914;1747195;1749276;1756836;1770629;1822259	1718492;1718876;1720708;1722035;1724750;1736020;1737977;1747301;1749314;1756938;1770677;1822526	-;-;-;-;-;-;-;-;-;-;-;-	3163	11728	10983	10636	9494	10272	9456	9353	8629	10174	11566	10599	12599	8820	9671	7945	12200	10066	9965
CALML6	chr1;chr1;chr1;chr1;chr1;chr1	1846266;1847124;1847880;1848191;1848413;1848586	1846746;1847174;1848054;1848335;1848513;1848733	+;+;+;+;+;+	1101	32	20	26	18	15	20	28	26	14	30	29	23	29	12	23	34	17	27
TMEM52	chr1;chr1;chr1;chr1;chr1	1849029;1849692;1850332;1850484;1850621	1849601;1849870;1850373;1850527;1850740	-;-;-;-;-	958	57	73	67	47	80	82	118	60	111	114	98	115	79	69	101	129	114	92
KIAA1751	chr1;chr1;chr1;chr1;chr1;chr1;chr1;chr1;chr1;chr1;chr1;chr1;chr1;chr1;chr1;chr1;chr1;chr1	1884752;1888059;1890559;1891403;1895188;1896327;1897810;1900074;1902098;1903419;1904376;1905464;1916825;1918376;1919951;1920328;1922329;1935140	1887289;1888223;1890648;1891469;1895306;1896500;1897965;1900272;1902255;1903521;1904486;1905637;1916929;1918474;1920094;1920412;1922414;1935276	-;-;-;-;-;-;-;-;-;-;-;-;-;-;-;-;-;-	4710	5	3	1	0	7	9	11	5	4	5	2	3	3	2	6	9	6	4
GABRD	chr1;chr1;chr1;chr1;chr1;chr1;chr1;chr1;chr1	1950768;1956381;1956773;1956957;1959016;1959594;1960550;1960990;1961422	1950930;1956493;1956840;1957177;1959098;1959731;1960705;1961201;1962192	+;+;+;+;+;+;+;+;+	1925	61	77	68	50	64	63	74	55	92	78	81	79	40	57	35	60	105	81
PRKCZ	chr1;chr1;chr1;chr1;chr1;chr1;chr1;chr1;chr1;chr1;chr1;chr1;chr1;chr1;chr1;chr1;chr1;chr1;chr1;chr1;chr1	1981909;1986880;1987923;1990980;2005086;2005425;2036155;2066701;2075649;2077466;2080311;2082229;2087434;2100957;2103494;2103740;2105336;2106193;2106663;2116022;2116361	1982140;1987001;1988012;1991030;2005368;2005714;2036334;2066786;2075780;2077547;2080363;2082417;2087531;2101043;2103629;2103827;2105455;2106272;2106752;2116137;2116834	+;+;+;+;+;+;+;+;+;+;+;+;+;+;+;+;+;+;+;+;+	3079	1026	962	887	868	925	863	871	793	766	881	759	1015	774	782	701	1044	699	724
C1orf86	chr1;chr1;chr1;chr1;chr1;chr1;chr1;chr1;chr1;chr1;chr1	2115899;2120988;2125078;2125437;2126127;2129446;2132489;2134875;2137744;2137954;2138995	2116952;2121220;2125349;2125572;2126214;2129581;2132664;2135069;2137863;2138106;2139172	-;-;-;-;-;-;-;-;-;-;-	2741	467	484	427	442	438	378	362	110	372	427	380	537	342	446	316	482	403	384
SKI	chr1;chr1;chr1;chr1;chr1;chr1;chr1	2160134;2234417;2234724;2235279;2235732;2237459;2238016	2161174;2234542;2234839;2235541;2236024;2237689;2241652	+;+;+;+;+;+;+	5707	1336	1375	1321	1098	1227	986	972	548	1233	1525	1235	1705	1034	1240	802	1309	1275	1169
MORN1	chr1;chr1;chr1;chr1;chr1;chr1;chr1;chr1;chr1;chr1;chr1;chr1;chr1;chr1	2252696;2255536;2267908;2268156;2288871;2290031;2303920;2305900;2316417;2317246;2318858;2319678;2321364;2322897	2253018;2255582;2267987;2268289;2289037;2290154;2304030;2305996;2316504;2317336;2318968;2319776;2321435;2322993	-;-;-;-;-;-;-;-;-;-;-;-;-;-	1641	117	135	120	112	125	104	139	78	111	137	111	153	94	116	83	159	106	109
LOC100129534	chr1	2281853	2284100	-	2248	49	50	48	43	39	31	25	22	41	61	46	49	47	45	43	48	25	50
RER1	chr1;chr1;chr1;chr1;chr1;chr1;chr1	2323214;2327223;2328555;2330854;2332296;2333646;2334474	2323397;2327310;2328659;2330953;2332374;2333781;2336885	+;+;+;+;+;+;+	3104	2994	2725	2701	2494	2911	2544	2625	2155	2849	3215	2926	3514	2616	2822	2546	3926	2682	2803
PEX10	chr1;chr1;chr1;chr1;chr1;chr1	2336241;2337923;2338159;2339891;2341810;2343830	2337273;2338058;2338394;2340297;2341890;2344010	-;-;-;-;-;-	2074	475	487	467	400	444	380	389	290	462	551	496	639	421	453	363	572	456	423
PLCH2	chr1;chr1;chr1;chr1;chr1;chr1;chr1;chr1;chr1;chr1;chr1;chr1;chr1;chr1;chr1;chr1;chr1;chr1;chr1;chr1;chr1;chr1	2407754;2409915;2411173;2411622;2415887;2418346;2418612;2419037;2420646;2421199;2422631;2426295;2426927;2428046;2428267;2428941;2429962;2430183;2430523;2431080;2433551;2435361	2408151;2410061;2411416;2411751;2416057;2418439;2418815;2419157;2420817;2421306;2422774;2426387;2427009;2428143;2428449;2429048;2430086;2430267;2430669;2431159;2433848;2436964	+;+;+;+;+;+;+;+;+;+;+;+;+;+;+;+;+;+;+;+;+;+	4837	37	37	37	45	53	50	50	37	49	41	43	44	38	44	16	54	39	53
PANK4	chr1;chr1;chr1;chr1;chr1;chr1;chr1;chr1;chr1;chr1;chr1;chr1;chr1;chr1;chr1;chr1;chr1;chr1;chr1	2439975;2441301;2441496;2442117;2442777;2443067;2444327;2445441;2445793;2447001;2449603;2449955;2450582;2451240;2451761;2452162;2452540;2453157;2457903	2440499;2441369;2441596;2442221;2442826;2443122;2444478;2445528;2445905;2447156;2449703;2450036;2450763;2451393;2451853;2452345;2452754;2453239;2458035	-;-;-;-;-;-;-;-;-;-;-;-;-;-;-;-;-;-;-	2642	726	689	670	586	688	614	695	539	635	708	645	786	526	596	531	782	648	636
HES5	chr1;chr1;chr1	2460184;2461285;2461550	2461188;2461450;2461684	-;-;-	1306	0	0	0	0	0	0	0	0	0	0	1	0	0	0	0	1	0	0
LOC115110	chr1;chr1	2481359;2482431	2481713;2484284	-;-	2209	1	1	1	0	0	0	0	0	0	1	0	1	1	1	0	0	1	1
LOC100133445	chr1;chr1	2487208;2488416	2488135;2488450	-;-	963	1	1	0	0	0	0	0	0	0	1	0	0	0	0	0	1	0	0
TNFRSF14	chr1;chr1;chr1;chr1;chr1;chr1;chr1;chr1	2487805;2489165;2489782;2491262;2492063;2493112;2494304;2494587	2488172;2489273;2489907;2491417;2492153;2493254;2494335;2495267	+;+;+;+;+;+;+;+	1706	0	0	1	1	1	1	0	0	0	0	0	2	0	1	0	1	0	0
C1orf93	chr1;chr1;chr1;chr1;chr1;chr1;chr1;chr1	2517899;2518189;2518530;2519180;2519775;2519969;2520361;2520849	2518030;2518387;2518734;2519231;2519892;2520064;2520479;2522908	+;+;+;+;+;+;+;+	2981	1116	1181	1156	968	876	857	680	457	1202	1288	1137	1426	995	1024	647	1033	1120	1285
MMEL1	chr1;chr1;chr1;chr1;chr1;chr1;chr1;chr1;chr1;chr1;chr1;chr1;chr1;chr1;chr1;chr1;chr1;chr1;chr1;chr1;chr1;chr1;chr1;chr1	2522081;2522996;2523371;2524094;2524272;2525253;2525824;2526229;2526715;2527448;2528000;2529646;2530093;2535323;2535586;2536997;2537687;2538413;2540778;2541109;2542720;2543566;2560770;2564305	2522528;2523072;2523466;2524159;2524405;2525372;2525882;2526332;2526798;2527546;2528128;2529739;2530229;2535412;2535720;2537062;2537805;2538508;2540858;2541270;2542779;2543643;2560960;2564481	-;-;-;-;-;-;-;-;-;-;-;-;-;-;-;-;-;-;-;-;-;-;-;-	2902	79	75	79	82	57	67	31	34	70	68	88	83	77	59	45	84	72	51
TTC34	chr1;chr1;chr1;chr1;chr1;chr1;chr1	2572807;2575703;2576732;2700154;2702384;2704046;2706068	2573334;2575917;2577002;2700320;2702588;2704271;2706230	-;-;-;-;-;-;-	1775	1	4	3	0	2	0	2	1	1	2	3	4	0	2	0	1	0	1
ACTRT2	chr1	2938046	2939467	+	1422	0	0	0	0	0	0	0	0	0	0	0	0	0	0	0	0	0	0
FLJ42875	chr1;chr1;chr1;chr1;chr1;chr1	2976181;2976794;2977065;2977671;2980636;2983901	2976301;2976847;2977168;2980619;2980866;2984289	-;-;-;-;-;-	3848	11	6	17	10	11	12	9	1	10	8	9	10	9	9	6	13	8	6
PRDM16	chr1;chr1;chr1;chr1;chr1;chr1;chr1;chr1;chr1;chr1;chr1;chr1;chr1;chr1;chr1;chr1;chr1	2985742;3102689;3160651;3301716;3313055;3319355;3321303;3322059;3327948;3331124;3334392;3335231;3342145;3342615;3347436;3348530;3350241	2985860;3103038;3160701;3301850;3313157;3319562;3321450;3322212;3329364;3331211;3334561;3335308;3342314;3342789;3347672;3348704;3355185	+;+;+;+;+;+;+;+;+;+;+;+;+;+;+;+;+	8723	131	170	150	133	138	129	130	108	109	148	112	149	102	117	112	150	132	144
MIR4251	chr1	3044539	3044599	+	61	0	0	0	0	0	0	0	0	0	0	0	0	0	0	0	0	0	0
ARHGEF16	chr1;chr1;chr1;chr1;chr1;chr1;chr1;chr1;chr1;chr1;chr1;chr1;chr1;chr1;chr1	3371147;3379630;3382712;3383732;3385444;3385997;3389642;3389957;3391272;3392534;3394439;3394988;3396081;3396376;3397012	3371375;3380236;3382757;3383901;3385500;3386157;3389794;3390086;3391346;3392626;3394590;3395176;3396154;3396477;3397677	+;+;+;+;+;+;+;+;+;+;+;+;+;+;+	2904	1774	1673	1686	1469	1518	1358	1502	894	1478	1573	1349	1844	1260	1333	1070	1616	1363	1310
MEGF6	chr1;chr1;chr1;chr1;chr1;chr1;chr1;chr1;chr1;chr1;chr1;chr1;chr1;chr1;chr1;chr1;chr1;chr1;chr1;chr1;chr1;chr1;chr1;chr1;chr1;chr1;chr1;chr1;chr1;chr1;chr1;chr1;chr1;chr1;chr1;chr1;chr1	3404506;3407476;3409203;3410335;3410560;3410935;3411177;3412454;3413219;3413552;3413797;3414935;3415262;3415702;3416152;3416360;3417197;3417530;3417741;3418360;3421772;3421986;3422672;3424359;3425122;3425639;3426434;3427347;3428114;3428570;3431114;3431966;3440688;3496389;3511902;3519030;3527702	3407153;3407523;3409331;3410463;3410688;3411063;3411305;3412582;3413347;3413683;3413925;3415063;3415390;3415830;3416280;3416488;3417328;3417658;3417872;3418485;3421906;3422120;3422800;3424487;3425253;3425809;3426556;3427466;3428251;3428692;3431236;3432091;3440810;3496493;3512011;3519164;3528059	-;-;-;-;-;-;-;-;-;-;-;-;-;-;-;-;-;-;-;-;-;-;-;-;-;-;-;-;-;-;-;-;-;-;-;-;-	7439	913	820	757	759	835	784	747	485	912	1039	865	1092	662	774	514	983	844	831
MIR551A	chr1	3477260	3477354	-	95	0	0	0	0	0	0	0	0	0	0	0	0	0	0	0	0	0	0
TPRG1L	chr1;chr1;chr1;chr1;chr1	3541556;3541988;3542277;3544064;3544973	3541837;3542079;3542453;3544217;3546694	+;+;+;+;+	2427	1146	1129	1072	987	936	956	887	653	1060	1164	1112	1399	1042	1060	900	1523	1085	1052
WRAP73	chr1;chr1;chr1;chr1;chr1;chr1;chr1;chr1;chr1;chr1;chr1;chr1	3547331;3548030;3548777;3549962;3551561;3551724;3552508;3553559;3555314;3563230;3563972;3566495	3547681;3548221;3548902;3550067;3551638;3551858;3552594;3553662;3555386;3563346;3564124;3566671	-;-;-;-;-;-;-;-;-;-;-;-	1699	726	683	711	623	625	632	615	473	742	804	728	933	565	661	485	790	731	755
TP73	chr1;chr1;chr1;chr1;chr1;chr1;chr1;chr1;chr1;chr1;chr1;chr1;chr1;chr1;chr1;chr1	3569129;3598897;3599624;3607236;3614610;3624113;3638585;3639918;3643679;3644192;3644693;3645891;3646564;3647491;3648027;3649311	3569205;3598994;3599744;3607508;3614715;3624355;3638771;3640033;3643788;3644334;3644781;3646012;3646712;3647629;3648120;3652765	+;+;+;+;+;+;+;+;+;+;+;+;+;+;+;+	5522	124	158	134	110	94	82	100	57	244	262	204	253	108	131	56	119	245	243
TP73-AS1	chr1;chr1;chr1;chr1	3652548;3659368;3659625;3662171	3656951;3659521;3659754;3663937	-;-;-;-	6455	1	0	0	0	0	0	0	0	0	1	0	2	0	2	1	0	1	0
CCDC27	chr1;chr1;chr1;chr1;chr1;chr1;chr1;chr1;chr1;chr1;chr1;chr1	3668965;3670682;3672021;3673297;3677845;3679184;3679672;3680270;3683099;3683797;3686347;3687965	3669363;3670805;3672131;3673454;3677994;3679276;3680038;3680400;3683176;3684009;3686451;3688209	+;+;+;+;+;+;+;+;+;+;+;+	2174	2	2	2	0	1	1	1	3	3	5	1	5	2	0	2	1	5	2
LOC388588	chr1;chr1;chr1;chr1	3689352;3689627;3691863;3692359	3689405;3689745;3692047;3692546	+;+;+;+	546	48	64	42	64	61	45	37	46	38	46	46	54	45	32	22	40	47	40
LRRC47	chr1;chr1;chr1;chr1;chr1;chr1;chr1	3696784;3698076;3699225;3700560;3701651;3703413;3712426	3697900;3698165;3699327;3700675;3701767;3703874;3713068	-;-;-;-;-;-;-	2648	1677	1648	1762	1449	1491	1325	1336	877	1666	1859	1637	2077	1443	1597	1368	1922	1635	1799
CEP104	chr1;chr1;chr1;chr1;chr1;chr1;chr1;chr1;chr1;chr1;chr1;chr1;chr1;chr1;chr1;chr1;chr1;chr1;chr1;chr1;chr1;chr1	3728645;3732844;3739738;3739988;3742322;3742934;3743272;3745830;3746355;3747610;3750426;3751489;3753059;3753856;3755528;3756172;3761471;3761853;3764039;3765172;3768859;3773453	3732081;3732934;3739805;3740126;3742430;3743000;3743308;3745937;3746561;3747786;3750599;3751656;3753256;3754083;3755683;3756340;3761547;3761915;3764177;3765345;3768985;3773797	-;-;-;-;-;-;-;-;-;-;-;-;-;-;-;-;-;-;-;-;-;-	6458	1350	1327	1220	1123	1235	1165	1321	804	1094	1328	1148	1341	1137	1180	1084	1710	1099	1112
DFFB	chr1;chr1;chr1;chr1;chr1;chr1;chr1	3773845;3775282;3782376;3784538;3786169;3789036;3800071	3774281;3775408;3782564;3784617;3786339;3789136;3801993	+;+;+;+;+;+;+	3028	209	169	214	176	182	164	161	132	227	228	211	245	185	174	147	260	184	159
C1orf174	chr1;chr1;chr1;chr1	3805697;3807133;3809447;3816736	3806637;3807621;3809560;3816857	-;-;-;-	1666	505	408	409	388	506	493	663	439	458	465	463	540	441	480	480	764	486	434
LOC100133612	chr1;chr1;chr1;chr1	3816968;3820529;3830256;3830959	3817195;3820600;3830854;3832011	+;+;+;+	1952	3	1	4	4	2	9	1	4	5	1	7	2	2	6	2	6	2	1
LOC728716	chr1;chr1;chr1	4000672;4001054;4012313	4000758;4001203;4012643	+;+;+	568	0	0	0	0	0	0	0	0	0	0	0	0	0	0	0	0	0	0
LOC284661	chr1;chr1;chr1;chr1;chr1;chr1	4472111;4475613;4476372;4482820;4483408;4484054	4472692;4475647;4476608;4483247;4483508;4484744	+;+;+;+;+;+	2074	0	0	0	0	0	0	0	0	0	0	0	0	0	0	0	0	0	0
AJAP1	chr1;chr1;chr1;chr1;chr1;chr1;chr1	4715105;4771960;4829913;4832340;4834487;4837461;4842605	4715514;4772759;4830000;4832585;4834618;4837854;4843851	+;+;+;+;+;+;+	3317	4	7	12	2	1	4	4	1	4	5	2	10	4	2	4	0	6	5
MIR4417	chr1	5624131	5624203	+	73	0	0	0	0	0	0	0	0	0	0	0	0	0	0	0	0	0	0
MIR4689	chr1	5922732	5922801	-	70	3	0	0	0	0	0	0	0	0	0	0	0	1	1	0	0	0	0
NPHP4	chr1;chr1;chr1;chr1;chr1;chr1;chr1;chr1;chr1;chr1;chr1;chr1;chr1;chr1;chr1;chr1;chr1;chr1;chr1;chr1;chr1;chr1;chr1;chr1;chr1;chr1;chr1;chr1;chr1;chr1	5922870;5923950;5924398;5925162;5926433;5927090;5927800;5933312;5934531;5934934;5937153;5940174;5947346;5950928;5964677;5965352;5965692;5967175;5969212;5987709;5993207;6007164;6008130;6012760;6021854;6027359;6029147;6038330;6046215;6052304	5923465;5924093;5924577;5925333;5926518;5927175;5927956;5933395;5934717;5935160;5937358;5940299;5947526;5951088;5964864;5965543;5965843;5967282;5969273;5987847;5993389;6007290;6008311;6012896;6022009;6027423;6029319;6038473;6046387;6052533	-;-;-;-;-;-;-;-;-;-;-;-;-;-;-;-;-;-;-;-;-;-;-;-;-;-;-;-;-;-	5004	412	433	442	419	434	418	465	366	451	500	480	623	392	434	381	589	473	451
KCNAB2	chr1;chr1;chr1;chr1;chr1;chr1;chr1;chr1;chr1;chr1;chr1;chr1;chr1;chr1;chr1;chr1;chr1;chr1;chr1;chr1;chr1	6052358;6086073;6094348;6100577;6101891;6105981;6111571;6132815;6133793;6142255;6145264;6147527;6149068;6150449;6151323;6154460;6155383;6155590;6156696;6157329;6158545	6052848;6086505;6094854;6100705;6101932;6106243;6111814;6132858;6133830;6142334;6145308;6147571;6149111;6150535;6151367;6154545;6155503;6155684;6156816;6157417;6161253	+;+;+;+;+;+;+;+;+;+;+;+;+;+;+;+;+;+;+;+;+	5758	425	404	408	349	352	398	372	259	376	457	384	470	323	330	232	332	372	392
CHD5	chr1;chr1;chr1;chr1;chr1;chr1;chr1;chr1;chr1;chr1;chr1;chr1;chr1;chr1;chr1;chr1;chr1;chr1;chr1;chr1;chr1;chr1;chr1;chr1;chr1;chr1;chr1;chr1;chr1;chr1;chr1;chr1;chr1;chr1;chr1;chr1;chr1;chr1;chr1;chr1;chr1;chr1	6161847;6166294;6166455;6166676;6169855;6170454;6171835;6172200;6172969;6181165;6181554;6184008;6184577;6185160;6185584;6185826;6186632;6188106;6188559;6188898;6190264;6191691;6194188;6194778;6195290;6196577;6196788;6202188;6202474;6203883;6204084;6206272;6206725;6208914;6209306;6211092;6212472;6214720;6215659;6219396;6228210;6240005	6165487;6166347;6166569;6166839;6170050;6170586;6171943;6172337;6173058;6181297;6181633;6184167;6184721;6185293;6185672;6185918;6186806;6188278;6188669;6189129;6190388;6191808;6194319;6194919;6195463;6196698;6196925;6202388;6202665;6203991;6204215;6206483;6206931;6209135;6209472;6211215;6212596;6214958;6215777;6219575;6228337;6240194	-;-;-;-;-;-;-;-;-;-;-;-;-;-;-;-;-;-;-;-;-;-;-;-;-;-;-;-;-;-;-;-;-;-;-;-;-;-;-;-;-;-	9663	199	181	171	165	219	214	246	176	286	300	246	280	212	212	139	259	246	241
RPL22	chr1;chr1;chr1;chr1	6245080;6252990;6257712;6259622	6246876;6253114;6257816;6259679	-;-;-;-	2085	4311	4054	3793	3425	4697	3883	4232	2557	4139	4557	4311	5195	3818	4188	3412	5282	3808	3672
RNF207	chr1;chr1;chr1;chr1;chr1;chr1;chr1;chr1;chr1;chr1;chr1;chr1;chr1;chr1;chr1;chr1;chr1;chr1	6266189;6266596;6267439;6268941;6269175;6269328;6269474;6269984;6270283;6270430;6270930;6271081;6271927;6272291;6272742;6273126;6278349;6279296	6266362;6266786;6267571;6269085;6269256;6269403;6269599;6270030;6270355;6270498;6270998;6271178;6272113;6272476;6272793;6273243;6278429;6281359	+;+;+;+;+;+;+;+;+;+;+;+;+;+;+;+;+;+	3971	475	478	461	368	388	326	309	226	317	384	337	396	334	358	279	467	216	240
ICMT	chr1;chr1;chr1;chr1;chr1	6281253;6291962;6293534;6294946;6295777	6285322;6292179;6293703;6295034;6296044	-;-;-;-;-	4815	2707	2935	2736	2164	2392	2026	1963	1354	3213	3568	3011	3581	2109	2387	1630	2631	3246	3160
HES3	chr1;chr1;chr1;chr1	6304252;6304411;6304608;6305170	6304301;6304506;6304689;6305638	+;+;+;+	697	0	0	0	0	0	1	0	0	0	0	0	0	0	0	0	0	0	0
GPR153	chr1;chr1;chr1;chr1;chr1;chr1	6307406;6310500;6311398;6313778;6314610;6320885	6310063;6310684;6311590;6314207;6315074;6321035	-;-;-;-;-;-	4082	301	315	282	239	212	213	166	128	400	426	347	395	220	263	125	214	374	385
ACOT7	chr1;chr1;chr1;chr1;chr1;chr1;chr1;chr1;chr1;chr1;chr1;chr1	6324332;6341162;6354924;6378552;6387359;6393537;6399493;6409809;6418886;6420630;6445554;6453317	6324755;6341346;6355040;6378638;6387473;6393628;6399649;6409926;6419004;6420764;6445883;6453826	-;-;-;-;-;-;-;-;-;-;-;-	2389	953	960	967	849	851	789	777	747	1235	1291	1175	1356	860	904	626	1021	1249	1279
HES2	chr1;chr1;chr1;chr1	6475294;6479301;6479667;6479836	6479213;6479400;6479762;6479979	-;-;-;-	4260	43	50	47	47	44	33	29	26	62	64	46	80	33	41	28	43	66	63
ESPN	chr1;chr1;chr1;chr1;chr1;chr1;chr1;chr1;chr1;chr1;chr1;chr1;chr1	6484848;6488286;6500314;6500686;6500994;6504541;6505724;6508701;6511663;6511893;6517244;6517421;6520059	6485309;6488479;6500500;6500868;6501125;6504742;6505995;6509151;6511808;6512156;6517323;6517432;6521004	+;+;+;+;+;+;+;+;+;+;+;+;+	3531	816	881	896	744	807	757	717	598	926	990	816	1167	745	864	587	904	816	797
MIR4252	chr1	6489894	6489956	-	63	0	0	1	0	2	0	2	0	0	0	0	0	0	1	0	0	0	0
TNFRSF25	chr1;chr1;chr1;chr1;chr1;chr1;chr1;chr1;chr1;chr1	6521214;6522054;6522689;6522923;6523125;6524171;6524612;6525148;6525500;6526129	6521822;6522234;6522726;6523030;6523207;6524513;6524779;6525282;6525620;6526255	-;-;-;-;-;-;-;-;-;-	1913	219	218	261	230	204	212	212	152	208	265	213	263	241	211	151	246	166	171
PLEKHG5	chr1;chr1;chr1;chr1;chr1;chr1;chr1;chr1;chr1;chr1;chr1;chr1;chr1;chr1;chr1;chr1;chr1;chr1;chr1;chr1;chr1;chr1;chr1;chr1;chr1;chr1	6526152;6527885;6529102;6529395;6529604;6530296;6530566;6530795;6531050;6531548;6531818;6532587;6533046;6533311;6534073;6534511;6535107;6535522;6535991;6537589;6545896;6550505;6551697;6556553;6557380;6579505	6527632;6528646;6529301;6529510;6529736;6530415;6530703;6530944;6531160;6531697;6531868;6532682;6533234;6533514;6534224;6534647;6535198;6535582;6536096;6537718;6546014;6550640;6551760;6556629;6557484;6580069	-;-;-;-;-;-;-;-;-;-;-;-;-;-;-;-;-;-;-;-;-;-;-;-;-;-	5645	541	541	543	453	471	461	485	301	461	596	525	637	464	520	333	598	492	460
NOL9	chr1;chr1;chr1;chr1;chr1;chr1;chr1;chr1;chr1;chr1;chr1;chr1	6581407;6586756;6589054;6592028;6592523;6593340;6601890;6604886;6605105;6609631;6610456;6614167	6586063;6586889;6589231;6592139;6592820;6593501;6601987;6604982;6605240;6609758;6610675;6614658	-;-;-;-;-;-;-;-;-;-;-;-	6712	750	698	746	594	633	576	567	305	693	868	718	921	614	686	554	805	701	749
TAS1R1	chr1;chr1;chr1;chr1;chr1;chr1	6615338;6630969;6634691;6636475;6637010;6638713	6615624;6631275;6635452;6636687;6637130;6639817	+;+;+;+;+;+	2795	0	0	1	0	1	0	1	3	2	1	0	0	0	1	0	1	1	0
ZBTB48	chr1;chr1;chr1;chr1;chr1;chr1;chr1;chr1;chr1;chr1;chr1	6640063;6640601;6642118;6645979;6646755;6647265;6647538;6648120;6648338;6648816;6648976	6640196;6641359;6642359;6646090;6646847;6647351;6647692;6648256;6648502;6648904;6649340	+;+;+;+;+;+;+;+;+;+;+	2338	443	400	424	295	370	356	340	276	375	403	367	445	367	395	317	494	330	326
KLHL21	chr1;chr1;chr1;chr1	6650784;6655545;6659107;6661857	6653718;6655617;6659512;6662929	-;-;-;-	4487	730	735	705	630	708	664	706	628	714	864	752	945	752	840	763	1127	674	671
PHF13	chr1;chr1;chr1;chr1	6673756;6676817;6679863;6681471	6674165;6676918;6680397;6684093	+;+;+;+	3670	996	911	936	772	909	796	830	473	941	1031	989	1160	759	830	566	941	967	965
THAP3	chr1;chr1;chr1;chr1;chr1;chr1;chr1	6684925;6685210;6688559;6690348;6692430;6692856;6694080	6685014;6685352;6688751;6690413;6692555;6693642;6695646	+;+;+;+;+;+;+	2972	255	269	243	206	277	273	337	196	204	242	230	265	196	213	230	330	208	192
DNAJC11	chr1;chr1;chr1;chr1;chr1;chr1;chr1;chr1;chr1;chr1;chr1;chr1;chr1;chr1;chr1;chr1	6694228;6696177;6697258;6697507;6698355;6699962;6704618;6705101;6705849;6711589;6712889;6713971;6727769;6738454;6740968;6761789	6695760;6696306;6697400;6697564;6698424;6700117;6704734;6705186;6706038;6711662;6713011;6714099;6727870;6738527;6741097;6761966	-;-;-;-;-;-;-;-;-;-;-;-;-;-;-;-	3293	1200	1123	1120	1000	961	821	814	652	1234	1411	1229	1500	916	1060	743	1248	1177	1164
CAMTA1	chr1;chr1;chr1;chr1;chr1;chr1;chr1;chr1;chr1;chr1;chr1;chr1;chr1;chr1;chr1;chr1;chr1;chr1;chr1;chr1;chr1;chr1;chr1;chr1;chr1	6845384;6880241;6885152;6931817;6947714;7151364;7309551;7527890;7700460;7721786;7723413;7730971;7737659;7792508;7796404;7796991;7797315;7798019;7804895;7805905;7807770;7811259;7812519;7815698;7826519	6845635;6880310;6885270;6932107;6948261;7151431;7309686;7527961;7700613;7721926;7725259;7731097;7737793;7792659;7796600;7797069;7797630;7798542;7805082;7806151;7807841;7811452;7812593;7815728;7829766	+;+;+;+;+;+;+;+;+;+;+;+;+;+;+;+;+;+;+;+;+;+;+;+;+	9283	763	805	767	675	798	740	893	540	797	878	797	956	669	787	759	1014	798	772
VAMP3	chr1;chr1;chr1;chr1;chr1	7831329;7833502;7837220;7838178;7839686	7831445;7833571;7837378;7838229;7841492	+;+;+;+;+	2205	1921	1985	1811	1519	1756	1664	1553	804	1823	2188	1830	2200	1507	1743	1201	1898	1732	1788
PER3	chr1;chr1;chr1;chr1;chr1;chr1;chr1;chr1;chr1;chr1;chr1;chr1;chr1;chr1;chr1;chr1;chr1;chr1;chr1;chr1;chr1	7844763;7845501;7846781;7848105;7854020;7858585;7861173;7863107;7863752;7868953;7869953;7870498;7879345;7880175;7880527;7886540;7887178;7889897;7895822;7897059;7902732	7845065;7845646;7846896;7848306;7854068;7858733;7861251;7863213;7863908;7869058;7870081;7870627;7879480;7880299;7880700;7886770;7887875;7890221;7896005;7897209;7905237	+;+;+;+;+;+;+;+;+;+;+;+;+;+;+;+;+;+;+;+;+	6203	911	829	796	786	1474	1403	1778	1139	694	725	716	885	832	863	894	1257	589	607
UTS2	chr1;chr1;chr1;chr1;chr1	7907672;7909700;7910872;7912961;7913367	7907942;7909743;7910982;7913104;7913551	-;-;-;-;-	755	0	0	0	0	0	0	0	0	1	0	0	0	0	0	0	0	0	0
TNFRSF9	chr1;chr1;chr1;chr1;chr1;chr1;chr1;chr1;chr1	7975931;7993222;7995073;7997750;7998253;7998781;7999955;8000844;8003199	7980983;7993356;7995203;7997816;7998390;7998888;8000138;8000993;8003225	-;-;-;-;-;-;-;-;-	5993	2	1	1	2	2	3	3	2	0	0	0	0	1	4	4	3	0	0
PARK7	chr1;chr1;chr1;chr1;chr1;chr1;chr1	8021714;8022823;8025384;8029405;8030954;8037712;8044954	8021853;8022935;8025485;8029464;8031023;8037798;8045342	+;+;+;+;+;+;+	961	4674	4531	4482	4011	4116	3591	3568	2649	5007	5257	4939	5752	3759	4266	2854	4908	4970	4744
ERRFI1	chr1;chr1;chr1;chr1	8071779;8075368;8075555;8086218	8074456;8075444;8075752;8086393	-;-;-;-	3129	711	685	622	596	843	733	1005	631	442	553	476	590	461	525	767	930	491	490
SLC45A1	chr1;chr1;chr1;chr1;chr1;chr1;chr1;chr1	8384390;8385358;8385878;8390269;8395497;8397876;8399553;8403807	8384786;8385450;8386102;8390996;8395650;8398052;8399758;8404227	+;+;+;+;+;+;+;+	2401	6	7	6	3	6	10	6	1	3	3	3	4	2	4	1	12	6	2
RERE	chr1;chr1;chr1;chr1;chr1;chr1;chr1;chr1;chr1;chr1;chr1;chr1;chr1;chr1;chr1;chr1;chr1;chr1;chr1;chr1;chr1;chr1;chr1;chr1;chr1	8412464;8415479;8416160;8418256;8419824;8420172;8421823;8422743;8424116;8424806;8425872;8482787;8483621;8525985;8555123;8557465;8568686;8601273;8616534;8617477;8674620;8684369;8716032;8852463;8877219	8415180;8415659;8416306;8418976;8420046;8421550;8421936;8422904;8424315;8424898;8426034;8482867;8483747;8526083;8555222;8557589;8568734;8601377;8616630;8617582;8674745;8684439;8716500;8852647;8877699	-;-;-;-;-;-;-;-;-;-;-;-;-;-;-;-;-;-;-;-;-;-;-;-;-	8321	2381	2262	2254	1918	2276	2188	2116	1497	1870	1966	1838	2364	1802	1974	1669	2597	1735	1661
ENO1	chr1;chr1;chr1;chr1;chr1;chr1;chr1;chr1;chr1;chr1;chr1;chr1	8921059;8922946;8923294;8923950;8925344;8926338;8927176;8928047;8930511;8931950;8934883;8938639	8921488;8923004;8923402;8924151;8925541;8926560;8927309;8928116;8931635;8932045;8934976;8939151	-;-;-;-;-;-;-;-;-;-;-;-	3253	42999	41487	41101	36716	35456	33614	33271	23908	47111	49745	45219	53653	31545	35032	21571	35636	45021	43315
ENO1-AS1	chr1;chr1	8938894;8939624	8939019;8939943	+;+	446	6	8	10	8	8	9	3	3	7	6	7	6	2	3	6	6	3	7
CA6	chr1;chr1;chr1;chr1;chr1;chr1;chr1;chr1	9005922;9009322;9017196;9018969;9022646;9027718;9030926;9034681	9006024;9009501;9017344;9019061;9022715;9027875;9031040;9035148	+;+;+;+;+;+;+;+	1336	0	0	0	0	0	0	0	0	0	0	1	0	0	0	0	0	0	0
SLC2A7	chr1;chr1;chr1;chr1;chr1;chr1;chr1;chr1;chr1;chr1;chr1;chr1	9063359;9064811;9067369;9070202;9073584;9074740;9075176;9078282;9079268;9082977;9085035;9086354	9063577;9064938;9067444;9070303;9073694;9074927;9075301;9078434;9079392;9083137;9085133;9086404	-;-;-;-;-;-;-;-;-;-;-;-	1539	0	0	1	0	0	0	0	0	0	0	0	0	0	0	1	0	0	0
SLC2A5	chr1;chr1;chr1;chr1;chr1;chr1;chr1;chr1;chr1;chr1;chr1;chr1;chr1;chr1	9097005;9097956;9098490;9098887;9099611;9099859;9100123;9101427;9107669;9117507;9118211;9129563;9145073;9148431	9097848;9098083;9098565;9098988;9099721;9100046;9100248;9101996;9107793;9117667;9118309;9129887;9145201;9148510	-;-;-;-;-;-;-;-;-;-;-;-;-;-	3064	0	5	1	4	3	2	1	0	2	4	0	1	1	2	2	3	0	4
GPR157	chr1;chr1;chr1;chr1	9164476;9165545;9171335;9188704	9164693;9165739;9171548;9189229	-;-;-;-	1153	160	152	127	112	148	119	99	77	105	153	134	183	123	130	84	135	134	111
MIR34A	chr1	9211727	9211836	-	110	1	4	1	1	0	0	1	1	1	1	0	0	1	2	0	1	1	2
H6PD	chr1;chr1;chr1;chr1;chr1	9294863;9304984;9307025;9322118;9323568	9295125;9305620;9307142;9322387;9331394	+;+;+;+;+	9115	1566	1446	1601	1361	1745	1577	1654	1062	1177	1387	1340	1569	1397	1510	1143	2013	1163	1118
SPSB1	chr1;chr1;chr1	9352941;9415802;9427507	9353130;9416644;9429590	+;+;+	3117	401	443	444	375	483	472	535	318	461	575	464	626	403	444	421	623	451	451
SLC25A33	chr1;chr1;chr1;chr1;chr1;chr1;chr1	9599528;9613684;9627342;9630316;9633404;9640012;9642357	9599806;9613863;9627419;9630416;9633470;9640292;9642831	+;+;+;+;+;+;+	1461	138	175	151	148	214	185	249	102	173	214	165	218	171	185	212	332	215	194
TMEM201	chr1;chr1;chr1;chr1;chr1;chr1;chr1;chr1;chr1;chr1;chr1	9648932;9655948;9656917;9658507;9661163;9662127;9667615;9669898;9670564;9671811;9673044	9649101;9656068;9657111;9658683;9661512;9665020;9667847;9669969;9670863;9671948;9674935	+;+;+;+;+;+;+;+;+;+;+	6542	448	423	442	319	322	308	302	205	578	682	533	764	402	466	312	520	644	578
PIK3CD	chr1;chr1;chr1;chr1;chr1;chr1;chr1;chr1;chr1;chr1;chr1;chr1;chr1;chr1;chr1;chr1;chr1;chr1;chr1;chr1;chr1;chr1;chr1;chr1	9711790;9751525;9770482;9775599;9775907;9776498;9777017;9777595;9778752;9779979;9780170;9780669;9780800;9781185;9781502;9781819;9782033;9782302;9782586;9783183;9784027;9784334;9784862;9786967	9711860;9751629;9770654;9775827;9776136;9776677;9777166;9777684;9778973;9780075;9780300;9780719;9780967;9781306;9781645;9781918;9782211;9782414;9782664;9783350;9784150;9784479;9784994;9789172	+;+;+;+;+;+;+;+;+;+;+;+;+;+;+;+;+;+;+;+;+;+;+;+	5411	64	65	65	66	76	66	70	64	61	88	64	90	72	69	57	72	63	58
C1orf200	chr1;chr1	9712668;9714256	9714101;9714644	-;-	1823	0	0	0	0	0	0	0	0	0	0	0	0	0	0	0	0	0	0
CLSTN1	chr1;chr1;chr1;chr1;chr1;chr1;chr1;chr1;chr1;chr1;chr1;chr1;chr1;chr1;chr1;chr1;chr1;chr1;chr1	9789079;9791264;9791819;9793459;9794030;9795006;9795525;9795943;9797556;9801152;9803942;9804453;9809519;9809822;9811531;9815172;9816539;9833330;9883701	9790763;9791448;9791954;9793604;9794200;9795232;9795673;9796100;9797612;9801314;9804063;9804701;9809704;9809971;9811739;9815367;9816568;9833452;9884550	-;-;-;-;-;-;-;-;-;-;-;-;-;-;-;-;-;-;-	5192	5796	5408	5693	4823	5085	4571	4210	3295	4413	4875	4514	5602	3776	4205	3196	5051	4286	4296
CTNNBIP1	chr1;chr1;chr1;chr1;chr1;chr1	9908334;9931245;9932027;9937963;9943763;9970153	9910834;9931335;9932146;9938047;9943796;9970316	-;-;-;-;-;-	2995	1156	1011	1028	887	936	954	1005	544	940	1035	1003	1065	888	927	740	1169	865	975
LZIC	chr1;chr1;chr1;chr1;chr1;chr1;chr1	9989776;9991949;9992861;9994820;9995550;9996577;10002682	9990515;9992030;9992956;9994918;9995685;9996685;10002826	-;-;-;-;-;-;-	1407	543	529	492	456	488	465	560	235	569	625	626	576	474	507	484	742	548	549
NMNAT1	chr1;chr1;chr1;chr1;chr1	10003486;10032076;10035650;10041089;10042359	10003573;10032246;10035833;10041228;10045556	+;+;+;+;+	3781	476	517	483	426	427	338	354	216	404	481	451	523	365	413	290	487	407	369
RBP7	chr1;chr1;chr1;chr1	10057255;10067628;10068231;10075840	10057389;10067806;10068332;10076078	+;+;+;+	655	24	25	35	40	36	38	21	14	31	30	22	38	25	29	11	30	33	27
UBE4B	chr1;chr1;chr1;chr1;chr1;chr1;chr1;chr1;chr1;chr1;chr1;chr1;chr1;chr1;chr1;chr1;chr1;chr1;chr1;chr1;chr1;chr1;chr1;chr1;chr1;chr1;chr1;chr1	10093041;10132086;10155519;10161166;10163006;10165574;10166255;10177517;10179571;10182020;10186852;10189450;10190558;10190773;10192427;10195046;10197125;10204998;10207021;10209242;10211384;10218414;10221200;10228194;10231196;10238702;10239474;10239953	10093752;10132272;10155654;10161253;10163150;10165802;10166641;10177658;10179671;10182134;10186935;10189506;10190674;10190871;10192540;10195244;10197263;10205097;10207148;10209340;10211619;10218540;10221344;10228328;10231387;10238876;10239620;10241296	+;+;+;+;+;+;+;+;+;+;+;+;+;+;+;+;+;+;+;+;+;+;+;+;+;+;+;+	5879	2665	2343	2497	2060	2505	2299	2329	1470	2145	2459	2224	2607	1984	2149	1940	3077	2158	2009
KIF1B	chr1;chr1;chr1;chr1;chr1;chr1;chr1;chr1;chr1;chr1;chr1;chr1;chr1;chr1;chr1;chr1;chr1;chr1;chr1;chr1;chr1;chr1;chr1;chr1;chr1;chr1;chr1;chr1;chr1;chr1;chr1;chr1;chr1;chr1;chr1;chr1;chr1;chr1;chr1;chr1;chr1;chr1;chr1;chr1;chr1;chr1;chr1;chr1	10270764;10292308;10316305;10318551;10321963;10327438;10328210;10331560;10332299;10335486;10336379;10338044;10342458;10351140;10352105;10355144;10355718;10356640;10356955;10357232;10363221;10380101;10381767;10383942;10384816;10386169;10394578;10396715;10397132;10397429;10399827;10402108;10403290;10405903;10407819;10408707;10412689;10420987;10421750;10423341;10425158;10425467;10428525;10431199;104…	10270936;10292492;10316381;10318730;10322028;10327616;10328321;10331637;10332364;10335561;10336457;10338186;10342591;10351219;10352180;10355223;10355824;10356723;10357135;10357304;10368655;10380194;10381915;10384120;10384953;10386417;10394696;10396800;10397261;10397591;10399917;10402226;10403345;10406011;10407885;10408791;10412794;10421101;10421883;10423402;10425303;10425706;10428596;10431320;104…	+;+;+;+;+;+;+;+;+;+;+;+;+;+;+;+;+;+;+;+;+;+;+;+;+;+;+;+;+;+;+;+;+;+;+;+;+;+;+;+;+;+;+;+;+;+;+;+	16016	3645	3373	3218	2892	3241	2934	3033	1941	2979	3584	3064	3691	2640	2887	2406	3880	3019	3011
PGD	chr1;chr1;chr1;chr1;chr1;chr1;chr1;chr1;chr1;chr1;chr1;chr1;chr1	10459085;10459686;10460450;10463128;10464218;10468128;10471475;10473119;10477044;10477433;10478883;10479474;10479687	10459182;10459761;10460629;10463193;10464336;10468197;10471609;10473308;10477174;10477566;10478982;10479596;10480201	+;+;+;+;+;+;+;+;+;+;+;+;+	1937	8922	8133	8094	7514	8775	8285	10626	9271	7996	8646	8278	9797	7307	8046	9032	12741	7943	7584
APITD1-CORT	chr1;chr1;chr1;chr1;chr1;chr1	10490159;10490804;10493899;10494714;10500404;10511434	10490625;10491458;10494022;10494747;10500470;10512060	+;+;+;+;+;+	1974	0	0	0	0	0	0	0	0	0	0	0	0	0	0	0	0	0	0
APITD1	chr1;chr1;chr1;chr1;chr1;chr1	10490159;10490804;10493899;10494714;10500404;10502322	10490625;10491458;10494022;10494747;10500470;10502872	+;+;+;+;+;+	1898	141	97	114	86	87	83	71	26	149	171	135	181	84	98	73	130	167	144
CORT	chr1;chr1	10509776;10511434	10510379;10512060	+;+	1231	2	4	2	3	3	2	3	3	4	4	1	2	4	3	5	2	4	2
DFFA	chr1;chr1;chr1;chr1;chr1	10520603;10523488;10527247;10529234;10532380	10523266;10523677;10527389;10529395;10532613	-;-;-;-;-	3393	825	820	751	680	691	633	731	543	853	980	851	1014	758	752	549	897	879	899
PEX14	chr1;chr1;chr1;chr1;chr1;chr1;chr1;chr1;chr1	10535003;10555331;10596270;10659295;10678389;10683076;10684397;10687329;10689588	10535059;10555378;10596354;10659423;10678474;10683178;10684494;10687420;10690815	+;+;+;+;+;+;+;+;+	1926	584	584	566	515	476	461	497	331	512	497	499	604	435	509	350	578	542	504
CASZ1	chr1;chr1;chr1;chr1;chr1;chr1;chr1;chr1;chr1;chr1;chr1;chr1;chr1;chr1;chr1;chr1;chr1;chr1;chr1;chr1;chr1	10696666;10702916;10703217;10704974;10706185;10707270;10709127;10709340;10710749;10710998;10713434;10714476;10715706;10716703;10718565;10719759;10725140;10753931;10765549;10820758;10856621	10700116;10703057;10703368;10705145;10706383;10708196;10709249;10709494;10710812;10711133;10714275;10714648;10715870;10716793;10718633;10720593;10725628;10753969;10765601;10820914;10856707	-;-;-;-;-;-;-;-;-;-;-;-;-;-;-;-;-;-;-;-;-	8521	1203	1227	1203	949	940	829	857	567	935	978	868	1159	733	934	701	1057	960	892
C1orf127	chr1;chr1;chr1;chr1;chr1;chr1;chr1;chr1;chr1;chr1;chr1;chr1;chr1	11006530;11007700;11009681;11014076;11015047;11017080;11017673;11018771;11024185;11026415;11030027;11036213;11042069	11006798;11008901;11009871;11014199;11015243;11017164;11017810;11018809;11024328;11026539;11030146;11036313;11042094	-;-;-;-;-;-;-;-;-;-;-;-;-	2761	4	10	10	8	3	2	0	0	4	9	10	12	5	3	2	2	2	6
TARDBP	chr1;chr1;chr1;chr1;chr1;chr1	11072679;11073773;11076901;11078790;11080486;11082181	11072800;11074022;11077064;11078930;11080656;11085549	+;+;+;+;+;+	4217	4541	4653	4348	3759	4021	3746	3503	2366	4747	5624	4837	5565	3682	4092	2893	4760	4886	4990
MASP2	chr1;chr1;chr1;chr1;chr1;chr1;chr1;chr1;chr1;chr1;chr1;chr1	11086580;11090233;11090805;11094885;11097750;11102932;11103396;11104855;11105465;11106613;11106948;11107260	11087705;11090307;11090939;11094963;11097868;11103079;11103592;11105010;11105596;11106790;11107176;11107296	-;-;-;-;-;-;-;-;-;-;-;-	2611	42	47	28	15	21	22	16	19	34	43	25	44	25	32	24	36	22	19
SRM	chr1;chr1;chr1;chr1;chr1;chr1;chr1;chr1	11114649;11115019;11115838;11116068;11116661;11118857;11119282;11119834	11114942;11115141;11115983;11116151;11116814;11118949;11119402;11120091	-;-;-;-;-;-;-;-	1273	1423	1419	1500	1190	1109	1060	1140	946	1921	2106	1782	2341	1534	1753	1642	2389	2051	2030
EXOSC10	chr1;chr1;chr1;chr1;chr1;chr1;chr1;chr1;chr1;chr1;chr1;chr1;chr1;chr1;chr1;chr1;chr1;chr1;chr1;chr1;chr1;chr1;chr1;chr1;chr1	11126676;11128065;11128702;11129616;11130957;11132144;11133991;11134288;11136899;11137422;11137658;11139768;11140556;11140821;11141139;11142745;11147505;11147857;11148180;11150611;11151071;11151550;11155815;11158077;11159778	11126805;11128141;11128763;11129787;11131030;11132228;11134065;11134383;11137005;11137500;11137708;11139879;11140606;11140969;11141295;11142935;11147648;11147967;11148255;11150725;11151236;11151654;11155938;11158213;11159938	-;-;-;-;-;-;-;-;-;-;-;-;-;-;-;-;-;-;-;-;-;-;-;-;-	2807	2018	1899	1774	1593	1865	1646	1772	1162	1901	2112	1975	2318	1596	1698	1445	2246	1896	1890
MTOR	chr1;chr1;chr1;chr1;chr1;chr1;chr1;chr1;chr1;chr1;chr1;chr1;chr1;chr1;chr1;chr1;chr1;chr1;chr1;chr1;chr1;chr1;chr1;chr1;chr1;chr1;chr1;chr1;chr1;chr1;chr1;chr1;chr1;chr1;chr1;chr1;chr1;chr1;chr1;chr1;chr1;chr1;chr1;chr1;chr1;chr1;chr1;chr1;chr1;chr1;chr1;chr1;chr1;chr1;chr1;chr1;chr1;chr1	11166588;11168238;11169347;11169706;11172909;11174375;11174870;11175453;11177061;11181303;11182036;11184555;11186679;11187067;11187681;11188061;11188511;11188912;11189795;11190586;11193137;11194408;11199361;11199590;11204705;11205025;11206733;11210183;11217209;11227499;11259315;11259598;11264618;11269369;11270871;11272369;11272853;11273456;11276205;11288725;11290982;11291357;11292493;11293455;112…	11167557;11168343;11169427;11169786;11172974;11174510;11174944;11175525;11177143;11181425;11182183;11184690;11186853;11187201;11187863;11188183;11188609;11189008;11189895;11190834;11193254;11194523;11199492;11199715;11204812;11205102;11206848;11210283;11217348;11227574;11259460;11259760;11264760;11269515;11270963;11272531;11272965;11273623;11276291;11288975;11291111;11291491;11292585;11293544;112…	-;-;-;-;-;-;-;-;-;-;-;-;-;-;-;-;-;-;-;-;-;-;-;-;-;-;-;-;-;-;-;-;-;-;-;-;-;-;-;-;-;-;-;-;-;-;-;-;-;-;-;-;-;-;-;-;-;-	8725	3740	3688	3695	3057	3512	3222	3269	2628	3330	3644	3363	3916	2957	3280	2979	4488	3229	3250
ANGPTL7	chr1;chr1;chr1;chr1;chr1	11249398;11252327;11253637;11254518;11254911	11250012;11252427;11253831;11254716;11256038	+;+;+;+;+	2238	0	0	0	0	2	1	2	0	0	0	0	1	1	2	0	1	1	1
UBIAD1	chr1;chr1	11333255;11345701	11334117;11348491	+;+	3654	581	571	546	513	533	474	513	394	713	741	676	786	581	625	624	945	653	642
PTCHD2	chr1;chr1;chr1;chr1;chr1;chr1;chr1;chr1;chr1;chr1;chr1;chr1;chr1;chr1;chr1;chr1;chr1;chr1;chr1;chr1;chr1	11539295;11561047;11562735;11574447;11575426;11576058;11577520;11579412;11579776;11580744;11583999;11585233;11586708;11589613;11589844;11590964;11591622;11594438;11595068;11595535;11596381	11539429;11562145;11562954;11574583;11575560;11576218;11577659;11579560;11579937;11580905;11584112;11585369;11586892;11589743;11590016;11591090;11591767;11594597;11595181;11595701;11597640	+;+;+;+;+;+;+;+;+;+;+;+;+;+;+;+;+;+;+;+;+	5214	93	97	104	80	71	70	49	51	65	77	62	80	70	55	53	103	53	66
FBXO2	chr1;chr1;chr1;chr1;chr1;chr1	11708418;11709144;11709836;11710002;11710523;11714376	11708885;11709282;11709931;11710131;11710891;11714888	-;-;-;-;-;-	1715	120	136	129	132	117	94	101	94	90	117	101	116	66	84	48	71	86	97
FBXO44	chr1;chr1;chr1;chr1;chr1;chr1;chr1;chr1	11714432;11714914;11715385;11715863;11718324;11718590;11718793;11721187	11714638;11715009;11715756;11716157;11718450;11718685;11718928;11723384	+;+;+;+;+;+;+;+	3527	531	574	538	457	530	513	484	440	451	440	444	535	397	443	291	498	387	391
FBXO6	chr1;chr1;chr1;chr1;chr1;chr1	11724150;11728713;11731323;11731985;11733334;11733672	11724312;11729001;11731449;11732080;11733469;11734409	+;+;+;+;+;+	1549	246	235	197	179	246	246	226	154	183	180	189	231	156	180	134	233	201	195
MAD2L2	chr1;chr1;chr1;chr1;chr1;chr1;chr1;chr1;chr1;chr1	11734537;11735139;11735715;11736103;11736905;11737600;11740410;11740619;11741096;11751470	11734873;11735231;11735788;11736197;11737005;11737671;11740528;11740670;11741271;11751678	-;-;-;-;-;-;-;-;-;-	1328	585	604	578	489	553	562	582	576	688	762	700	821	569	612	499	745	784	726
C1orf187	chr1;chr1;chr1;chr1;chr1;chr1;chr1	11751781;11766306;11769332;11771908;11772397;11775176;11779641	11751910;11766766;11769522;11772022;11772486;11775265;11780336	+;+;+;+;+;+;+	1773	0	2	1	3	4	3	2	3	2	1	2	4	1	1	3	5	0	4
AGTRAP	chr1;chr1;chr1;chr1;chr1;chr1	11796142;11805860;11806184;11807497;11808472;11810134	11796292;11805894;11806280;11807602;11808667;11810828	+;+;+;+;+;+	1280	635	572	600	506	608	617	571	517	538	526	539	648	539	590	446	716	509	480
MTHFR	chr1;chr1;chr1;chr1;chr1;chr1;chr1;chr1;chr1;chr1;chr1;chr1	11845787;11851264;11852335;11853964;11854415;11854786;11855155;11856263;11860269;11861218;11862938;11865945	11850955;11851383;11852436;11854146;11854595;11854920;11855405;11856456;11860379;11861456;11863186;11866160	-;-;-;-;-;-;-;-;-;-;-;-	7150	839	789	802	703	947	904	961	680	495	557	526	683	631	608	704	1105	412	469
CLCN6	chr1;chr1;chr1;chr1;chr1;chr1;chr1;chr1;chr1;chr1;chr1;chr1;chr1;chr1;chr1;chr1;chr1;chr1;chr1;chr1;chr1;chr1;chr1	11866207;11867188;11875903;11876672;11879545;11882752;11883764;11884543;11886213;11887146;11888163;11888515;11889253;11893572;11893934;11894293;11894541;11896024;11897056;11897400;11898392;11898592;11900200	11866406;11867247;11875968;11876737;11879611;11882858;11883890;11884610;11886281;11887278;11888276;11888681;11889379;11893695;11894087;11894452;11894647;11896210;11897213;11897556;11898499;11898717;11903201	+;+;+;+;+;+;+;+;+;+;+;+;+;+;+;+;+;+;+;+;+;+;+	5654	485	361	370	410	773	713	953	735	265	357	284	377	444	421	570	889	273	232
NPPA-AS1	chr1;chr1;chr1;chr1	11900376;11903761;11905604;11907491	11901264;11904130;11905823;11907673	+;+;+;+	1662	6	3	2	7	13	12	10	2	1	4	1	1	6	7	10	13	1	6
NPPA	chr1;chr1;chr1	11905767;11907170;11907619	11906071;11907496;11907840	-;-;-	854	5	4	3	6	11	6	4	16	2	6	1	3	5	4	13	13	0	1
NPPB	chr1;chr1;chr1	11917521;11918271;11918759	11917728;11918526;11918992	-;-;-	698	0	0	0	0	0	0	0	0	0	0	0	0	0	1	0	0	0	0
KIAA2013	chr1;chr1;chr1	11979645;11982693;11985262	11980389;11983546;11986485	-;-;-	2823	1626	1637	1595	1397	1463	1392	1206	1019	1623	1769	1562	2024	1413	1574	1168	1808	1612	1507
PLOD1	chr1;chr1;chr1;chr1;chr1;chr1;chr1;chr1;chr1;chr1;chr1;chr1;chr1;chr1;chr1;chr1;chr1;chr1;chr1	11994724;12008033;12009830;12010414;12012680;12014887;12016974;12017899;12018573;12020703;12023589;12024232;12024701;12025537;12026308;12027044;12030727;12032929;12034710	11994912;12008124;12009963;12010577;12012792;12014950;12017071;12018000;12018704;12020824;12023693;12024357;12024842;12025650;12026373;12027148;12030873;12033054;12035599	+;+;+;+;+;+;+;+;+;+;+;+;+;+;+;+;+;+;+	3031	2037	1826	1859	1680	1994	1929	1897	1440	1953	1986	1969	2463	1804	2067	1576	2604	1845	1843
MFN2	chr1;chr1;chr1;chr1;chr1;chr1;chr1;chr1;chr1;chr1;chr1;chr1;chr1;chr1;chr1;chr1;chr1;chr1;chr1	12040238;12042027;12049222;12052612;12056213;12057354;12058827;12059045;12061458;12061826;12062039;12064049;12064566;12064882;12065768;12066595;12067110;12069649;12071553	12040541;12042171;12049400;12052747;12056375;12057478;12058935;12059152;12061611;12061893;12062160;12064175;12064670;12064984;12065988;12066750;12067306;12069783;12073572	+;+;+;+;+;+;+;+;+;+;+;+;+;+;+;+;+;+;+	4677	3076	3007	2848	2488	2603	2509	2558	2280	2904	3200	2778	3446	2280	2573	2139	3288	2908	2895
MIIP	chr1;chr1;chr1;chr1;chr1;chr1;chr1;chr1;chr1;chr1	12079512;12081702;12082152;12082890;12089090;12089280;12089822;12090085;12091323;12091779	12079609;12081897;12082499;12082974;12089198;12089338;12089951;12090181;12091460;12092106	+;+;+;+;+;+;+;+;+;+	1588	436	355	368	349	417	439	531	324	408	429	377	516	339	369	427	633	401	366
TNFRSF8	chr1;chr1;chr1;chr1;chr1;chr1;chr1;chr1;chr1;chr1;chr1;chr1;chr1;chr1;chr1	12123434;12144521;12157158;12164436;12169623;12170098;12171955;12175634;12183341;12183772;12185958;12186240;12195645;12198286;12202344	12123718;12144608;12157274;12164588;12169713;12170261;12172071;12175786;12183434;12183884;12186109;12186293;12195670;12198493;12204264	+;+;+;+;+;+;+;+;+;+;+;+;+;+;+	3736	0	0	0	0	0	0	0	0	3	0	2	0	0	0	0	0	1	0
TNFRSF1B	chr1;chr1;chr1;chr1;chr1;chr1;chr1;chr1;chr1;chr1	12227060;12248853;12251014;12251831;12252488;12252920;12254012;12254641;12262024;12266797	12227226;12248952;12251142;12251980;12252581;12253155;12254089;12254675;12262228;12269277	+;+;+;+;+;+;+;+;+;+	3675	0	3	4	2	2	0	0	1	1	0	1	4	1	2	0	3	0	4
MIR4632	chr1	12251762	12251839	+	78	0	0	0	0	0	0	0	0	0	0	0	0	0	0	0	0	0	0
VPS13D	chr1;chr1;chr1;chr1;chr1;chr1;chr1;chr1;chr1;chr1;chr1;chr1;chr1;chr1;chr1;chr1;chr1;chr1;chr1;chr1;chr1;chr1;chr1;chr1;chr1;chr1;chr1;chr1;chr1;chr1;chr1;chr1;chr1;chr1;chr1;chr1;chr1;chr1;chr1;chr1;chr1;chr1;chr1;chr1;chr1;chr1;chr1;chr1;chr1;chr1;chr1;chr1;chr1;chr1;chr1;chr1;chr1;chr1;chr1;chr1;chr1;chr1;chr1;chr1;chr1;chr1;chr1;chr1;chr1;chr1	12290113;12294248;12302570;12304303;12304594;12309280;12313779;12316390;12317044;12317992;12320750;12321005;12321958;12326938;12327902;12328763;12331051;12333060;12335882;12339556;12342762;12348280;12351055;12353581;12359259;12364563;12368488;12371511;12371870;12374172;12378129;12379554;12381866;12382593;12383763;12387705;12389886;12393283;12395762;12398288;12401837;12402956;12405431;12406662;124…	12290177;12294420;12302647;12304493;12304674;12309396;12313883;12316560;12317144;12318160;12320851;12321206;12322137;12327068;12327977;12328933;12331181;12333192;12338095;12339707;12343793;12348370;12351181;12353761;12359441;12364785;12368698;12371682;12371982;12374384;12378394;12379687;12382021;12382803;12383837;12387911;12389975;12393423;12395884;12398362;12401942;12403108;12405566;12406709;124…	+;+;+;+;+;+;+;+;+;+;+;+;+;+;+;+;+;+;+;+;+;+;+;+;+;+;+;+;+;+;+;+;+;+;+;+;+;+;+;+;+;+;+;+;+;+;+;+;+;+;+;+;+;+;+;+;+;+;+;+;+;+;+;+;+;+;+;+;+;+	16328	3255	3005	2945	2617	2735	2635	2585	1573	2673	2908	2682	3061	2191	2441	1976	3236	2487	2514
SNORA59B	chr1;chr17	12567300;19460873	12567451;19461024	+;+	304	0	0	0	0	0	0	0	0	0	0	0	0	0	0	0	0	0	0
SNORA59A	chr1;chr17	12567300;19460873	12567451;19461024	+;+	304	0	0	0	0	0	0	0	0	0	0	0	0	0	0	0	0	0	0
DHRS3	chr1;chr1;chr1;chr1;chr1;chr1	12627939;12632756;12638746;12639321;12640551;12677159	12628453;12632881;12638984;12639440;12640694;12677820	-;-;-;-;-;-	1806	1080	903	835	896	1184	1204	1313	968	576	668	654	877	860	949	1292	1750	492	535
AADACL4	chr1;chr1;chr1;chr1	12704566;12711142;12721802;12725972	12704733;12711358;12721865;12727097	+;+;+;+	1575	0	0	0	0	0	0	0	0	1	0	0	0	0	0	0	0	0	0
AADACL3	chr1;chr1;chr1;chr1	12776118;12779477;12780885;12785189	12776347;12779693;12780948;12788726	+;+;+;+	4049	0	0	0	0	0	0	0	0	0	0	0	0	0	0	0	0	0	0
C1orf158	chr1;chr1;chr1;chr1	12806163;12815650;12819243;12820703	12806489;12815763;12819420;12821102	+;+;+;+	1019	0	0	0	0	0	0	1	0	0	0	0	0	0	0	0	0	0	0
PRAMEF12	chr1;chr1;chr1	12834984;12835686;12837154	12835297;12836261;12838048	+;+;+	1785	0	0	0	0	0	0	0	0	0	0	0	0	0	0	0	0	0	0
PRAMEF1	chr1;chr1;chr1;chr1	12851546;12853352;12854064;12855587	12851623;12853663;12854642;12856777	+;+;+;+	2160	0	0	0	0	0	0	0	0	0	0	0	0	0	0	0	0	0	0
PRAMEF11	chr1;chr1;chr1;chr1	12884468;12887108;12888357;12891210	12885361;12887689;12888664;12891264	-;-;-;-	1839	0	0	0	0	0	0	0	0	0	0	0	0	0	0	0	0	0	0
LOC649330	chr1	12907236	12908237	-	1002	0	0	0	0	0	0	0	0	0	0	0	0	0	0	0	0	0	0
HNRNPCL1	chr1;chr1	12907261;12908534	12908323;12908578	-;-	1108	0	0	0	0	0	0	0	0	1	0	0	0	0	0	0	0	0	0
PRAMEF2	chr1;chr1;chr1;chr1	12916941;12918840;12919548;12921076	12917002;12919151;12920126;12921764	+;+;+;+	1642	1	1	0	0	0	0	0	0	0	1	0	0	0	0	0	0	0	0
PRAMEF4	chr1;chr1;chr1;chr1	12939033;12941675;12942923;12945971	12939926;12942256;12943231;12946025	-;-;-;-	1840	0	0	0	0	0	0	0	0	0	0	0	0	0	0	0	0	0	0
PRAMEF10	chr1;chr1;chr1;chr1	12952727;12954417;12955392;12958047	12953305;12954995;12955703;12958094	-;-;-;-	1518	0	0	0	0	0	0	0	1	0	0	0	0	0	0	0	0	0	0
PRAMEF8	chr1;chr1;chr1;chr1;chr1;chr1;chr1;chr1;chr1;chr1;chr1;chr1	12976450;12977488;12978182;12979672;13386647;13388458;13389416;13390708;13607431;13609243;13610201;13611493	12976507;12977799;12978757;12980568;13387543;13389033;13389727;13390765;13608328;13609818;13610512;13611550	+;+;+;+;-;-;-;-;-;-;-;-	5530	0	0	0	0	0	0	0	0	0	0	0	0	0	0	0	0	0	0
PRAMEF7	chr1;chr1;chr1;chr1;chr1;chr1	12977513;12978182;12979672;13607767;13609243;13610201	12977799;12978757;12980233;13608328;13609818;13610487	+;+;+;-;-;-	2850	0	0	0	0	0	0	0	0	0	0	0	0	0	0	0	0	0	0
PRAMEF6	chr1;chr1;chr1;chr1;chr1;chr1;chr1;chr1	12998302;13000814;13002062;13007343;13359833;13364869;13365844;13368172	12999066;13001395;13002370;13007406;13359896;13365177;13366425;13368936	-;-;-;-;+;+;+;+	3440	0	0	0	0	0	0	0	0	0	0	0	0	0	0	0	0	0	0
PRAMEF22	chr1;chr1;chr1;chr1;chr1;chr1	13035543;13036222;13037808;13328833;13330414;13331379	13035835;13036800;13038381;13329406;13330992;13331671	+;+;+;-;-;-	2892	0	0	0	0	0	0	0	0	0	0	0	0	0	0	0	0	0	0
PRAMEF5	chr1;chr1;chr1;chr1;chr1;chr1;chr1;chr1	13108514;13111146;13112394;13117674;13359819;13364869;13365844;13368172	13109399;13111727;13112702;13117751;13359896;13365177;13366425;13369057	-;-;-;-;+;+;+;+	3710	0	0	0	0	0	0	0	0	0	0	0	0	0	0	0	0	0	0
LOC440563	chr1;chr1	13182960;13184265	13184053;13184326	-;-	1156	0	0	0	0	0	0	0	0	3	1	1	0	0	0	0	0	0	0
PRAMEF3	chr1;chr1;chr1	13328196;13330414;13331379	13329406;13330992;13331692	-;-;-	2104	0	0	0	0	0	0	0	0	0	0	0	0	0	0	0	0	0	0
PRAMEF15	chr1;chr1;chr1;chr1;chr1;chr1;chr1;chr1	13421176;13423987;13424967;13427298;13641973;13644784;13645764;13648095	13421253;13424295;13425548;13428190;13642050;13645092;13646345;13648987	+;+;+;+;+;+;+;+	3724	0	0	0	0	0	0	0	0	0	0	0	0	0	0	0	0	0	0
PRAMEF9	chr1;chr1;chr1;chr1;chr1;chr1;chr1;chr1	13421176;13423987;13424967;13427298;13641973;13644784;13645764;13648095	13421253;13424295;13425548;13428191;13642050;13645092;13646345;13648988	+;+;+;+;+;+;+;+	3726	0	0	0	0	0	0	0	0	0	0	0	0	0	0	0	0	0	0
PRAMEF14	chr1;chr1;chr1;chr1;chr1;chr1;chr1;chr1	13447414;13449704;13450550;13452579;13668269;13670559;13671405;13673434	13448608;13450138;13450941;13452656;13669463;13670993;13671796;13673511	-;-;-;-;-;-;-;-	4200	0	0	0	0	0	0	0	0	0	0	0	0	0	0	0	0	0	0
PRAMEF13	chr1;chr1;chr1;chr1	13447414;13449560;13450550;13452579	13448608;13450138;13450861;13452656	-;-;-;-	2164	0	0	0	0	0	0	0	0	0	0	0	0	0	0	0	0	0	0
PRAMEF19	chr1;chr1;chr1;chr1;chr1;chr1	13474053;13476271;13477236;13694889;13697107;13698072	13475262;13476849;13477569;13696098;13697685;13698405	-;-;-;-;-;-	4246	0	0	0	0	0	0	0	0	0	0	0	0	0	0	0	0	0	0
PRAMEF18	chr1;chr1;chr1;chr1;chr1;chr1	13474053;13476271;13477236;13694889;13697107;13698072	13475262;13476849;13477569;13696098;13697685;13698405	-;-;-;-;-;-	4246	0	0	0	0	0	0	0	0	0	0	0	0	0	0	0	0	0	0
PRAMEF16	chr1;chr1;chr1	13495254;13495967;13497570	13495570;13496545;13498259	+;+;+	1586	0	0	0	0	0	0	0	0	0	0	0	0	0	0	0	0	0	0
PRAMEF20	chr1;chr1;chr1;chr1;chr1;chr1;chr1;chr1	13516066;13521969;13523737;13526312;13736907;13742808;13744597;13747172	13516160;13522259;13524315;13526943;13737001;13743098;13745175;13747803	+;+;+;+;+;+;+;+	3194	0	0	0	0	0	0	0	0	0	0	0	0	0	0	0	0	0	0
PRAMEF21	chr1;chr1;chr1;chr1;chr1;chr1	13521963;13523737;13526312;13742802;13744597;13747172	13522259;13524315;13526943;13743098;13745175;13747803	+;+;+;+;+;+	3016	0	0	0	0	0	0	0	0	0	0	0	0	0	0	0	0	0	0
PRAMEF17	chr1;chr1;chr1	13716088;13716801;13718404	13716404;13717379;13719064	+;+;+	1557	0	0	0	0	0	0	0	0	0	0	0	0	0	0	0	0	0	0
LRRC38	chr1;chr1	13801445;13839458	13802567;13840242	-;-	1908	0	0	0	0	0	0	0	0	0	0	0	0	0	0	0	0	0	0
PDPN	chr1;chr1;chr1;chr1;chr1;chr1;chr1	13910252;13911967;13933668;13936882;13940182;13940795;13942400	13910595;13912134;13933801;13937011;13940220;13940906;13944452	+;+;+;+;+;+;+	2980	0	0	1	0	1	0	1	1	0	0	1	1	2	0	0	0	0	1
PRDM2	chr1;chr1;chr1;chr1;chr1;chr1;chr1;chr1;chr1;chr1;chr1;chr1	14026735;14031350;14042036;14057495;14059274;14068500;14075856;14099573;14104913;14113010;14142922;14149654	14026795;14032140;14042109;14057612;14059377;14068652;14075982;14099683;14109326;14114574;14143065;14151574	+;+;+;+;+;+;+;+;+;+;+;+	9583	1556	1465	1340	1250	1346	1258	1265	688	1252	1546	1435	1667	1199	1307	1004	1705	1314	1201
KAZN	chr1;chr1;chr1;chr1;chr1;chr1;chr1;chr1;chr1;chr1;chr1;chr1;chr1;chr1;chr1;chr1;chr1;chr1	14925213;15250625;15256296;15272415;15287180;15361245;15370485;15382587;15386668;15390068;15392126;15420676;15421311;15428039;15429855;15430519;15438923;15440967	14925719;15251068;15256540;15272669;15287371;15361381;15370655;15382776;15386798;15390118;15394651;15420881;15421429;15428270;15429956;15430685;15439037;15444544	+;+;+;+;+;+;+;+;+;+;+;+;+;+;+;+;+;+	9368	488	445	420	369	364	359	313	265	380	415	404	456	350	343	220	396	370	387
C1orf126	chr1;chr1;chr1;chr1;chr1	15438311;15444823;15447468;15450724;15478787	15444303;15445400;15447555;15450869;15478960	-;-;-;-;-	6979	27	30	25	29	26	18	28	14	36	29	34	40	25	33	16	33	16	23
TMEM51	chr1;chr1;chr1;chr1;chr1	15479028;15480229;15536986;15541391;15545822	15479280;15480450;15537058;15541927;15546974	+;+;+;+;+	2238	387	373	335	317	393	352	317	195	352	388	358	511	309	367	258	395	397	337
FHAD1	chr1;chr1;chr1;chr1;chr1;chr1;chr1;chr1;chr1;chr1;chr1;chr1;chr1;chr1;chr1;chr1;chr1;chr1;chr1;chr1;chr1;chr1;chr1;chr1;chr1;chr1;chr1;chr1;chr1;chr1;chr1	15573768;15578267;15598819;15615895;15623180;15627701;15635109;15639553;15642874;15644320;15650948;15653555;15654773;15655842;15668232;15671579;15671912;15675538;15679373;15684606;15686974;15689138;15692323;15693959;15695866;15700998;15702099;15707197;15707727;15708524;15723793	15573891;15578373;15599025;15616162;15623289;15627937;15635232;15639683;15642963;15644424;15651055;15653638;15654925;15656037;15668389;15671686;15672019;15675645;15679480;15684779;15687199;15689222;15692429;15694118;15695998;15701127;15702226;15707292;15707947;15708689;15724622	+;+;+;+;+;+;+;+;+;+;+;+;+;+;+;+;+;+;+;+;+;+;+;+;+;+;+;+;+;+;+	5090	15	13	7	12	7	4	8	2	9	11	7	14	10	6	3	4	17	7
EFHD2	chr1;chr1;chr1;chr1	15736391;15752367;15753646;15755089	15736775;15752514;15753780;15756839	+;+;+;+	2419	1278	1268	1265	1059	1007	874	763	521	1343	1568	1247	1771	1068	1064	652	1077	1330	1291
CTRC	chr1;chr1;chr1;chr1;chr1;chr1;chr1;chr1	15764938;15766796;15766989;15768943;15769914;15771101;15772092;15773070	15765000;15766887;15767086;15769068;15770050;15771246;15772244;15773153	+;+;+;+;+;+;+;+	899	4	0	3	1	1	0	2	0	3	1	0	2	2	3	0	3	5	0
CELA2A	chr1;chr1;chr1;chr1;chr1;chr1;chr1;chr1	15783223;15783581;15788056;15789228;15789881;15792494;15793881;15798485	15783288;15783669;15788153;15789356;15790017;15792639;15794033;15798586	+;+;+;+;+;+;+;+	920	0	0	0	0	0	0	2	1	0	0	1	0	0	0	1	1	1	0
CELA2B	chr1;chr1;chr1;chr1;chr1;chr1;chr1;chr1	15802596;15802952;15807593;15808760;15809759;15812396;15813780;15817790	15802660;15803040;15807690;15808888;15809895;15812541;15813932;15817895	+;+;+;+;+;+;+;+	923	2	5	1	6	2	3	3	0	3	0	9	4	1	1	2	4	2	3
CASP9	chr1;chr1;chr1;chr1;chr1;chr1;chr1;chr1;chr1;chr1	15818769;15820387;15821768;15831106;15832485;15833394;15834368;15844605;15850564;15851078	15819530;15820496;15821947;15831253;15832574;15833570;15834402;15844890;15850940;15851285	-;-;-;-;-;-;-;-;-;-	2373	399	437	440	369	379	316	332	263	342	339	315	373	330	334	280	456	308	274
DNAJC16	chr1;chr1;chr1;chr1;chr1;chr1;chr1;chr1;chr1;chr1;chr1;chr1;chr1;chr1;chr1	15853352;15855583;15860732;15862970;15870894;15873262;15874765;15886021;15888637;15890424;15890778;15892414;15892577;15893594;15894273	15853453;15855767;15860798;15863309;15871078;15873366;15874923;15886151;15888820;15890606;15890854;15892494;15892675;15893764;15898228	+;+;+;+;+;+;+;+;+;+;+;+;+;+;+	6025	903	832	863	705	857	858	840	476	755	823	756	885	701	715	662	1145	636	652
AGMAT	chr1;chr1;chr1;chr1;chr1;chr1;chr1	15898194;15901252;15904180;15905354;15906589;15909688;15911191	15900219;15901336;15904359;15905549;15906637;15909890;15911605	-;-;-;-;-;-;-	3154	213	219	203	160	175	177	149	86	274	294	232	289	216	238	160	282	270	230
DDI2	chr1;chr1;chr1;chr1;chr1;chr1;chr1;chr1;chr1;chr1	15943953;15953164;15956820;15959934;15964802;15970017;15976215;15978201;15983112;15986332	15944303;15953293;15957056;15960060;15964929;15970145;15976318;15978390;15983174;15987552	+;+;+;+;+;+;+;+;+;+	2680	490	418	409	372	359	328	354	269	382	434	375	425	314	314	381	505	314	304
RSC1A1	chr1	15986364	15988217	+	1854	370	283	305	261	293	238	275	193	276	293	313	299	251	265	257	439	241	261
PLEKHM2	chr1;chr1;chr1;chr1;chr1;chr1;chr1;chr1;chr1;chr1;chr1;chr1;chr1;chr1;chr1;chr1;chr1;chr1;chr1;chr1	16010827;16042732;16043202;16044388;16045033;16046229;16047824;16051812;16053509;16054574;16054762;16055164;16055597;16056292;16057027;16057687;16058384;16058845;16059107;16060292	16011113;16042838;16043311;16044487;16045120;16046415;16047883;16052040;16054327;16054643;16054852;16055228;16055685;16056424;16057217;16057752;16058543;16059024;16059223;16061264	+;+;+;+;+;+;+;+;+;+;+;+;+;+;+;+;+;+;+;+	4122	1602	1532	1547	1407	1569	1617	1807	1335	1321	1532	1364	1706	1333	1381	1324	1889	1366	1327
SLC25A34	chr1;chr1;chr1;chr1;chr1	16062809;16064424;16064588;16065089;16065719	16063358;16064489;16064740;16065223;16067884	+;+;+;+;+	3070	28	22	31	30	23	14	25	19	22	18	17	20	26	17	13	34	16	15
TMEM82	chr1;chr1;chr1;chr1;chr1;chr1	16068917;16069330;16069515;16070655;16073362;16074041	16069142;16069402;16069689;16071075;16073549;16074477	+;+;+;+;+;+	1520	0	0	0	1	0	0	0	1	0	0	0	0	0	0	0	0	0	0
FBLIM1	chr1;chr1;chr1;chr1;chr1;chr1;chr1;chr1;chr1	16085255;16090991;16091459;16093871;16095023;16096904;16101113;16103665;16111043	16085343;16091180;16091728;16094058;16095125;16097073;16101715;16103782;16113084	+;+;+;+;+;+;+;+;+	3773	329	317	302	275	319	308	280	240	227	219	239	320	232	241	179	269	200	200
UQCRHL	chr1	16133657	16134194	-	538	186	177	168	170	181	142	163	146	162	235	158	217	145	156	145	227	188	191
FLJ37453	chr1;chr1	16160710;16174603	16163401;16174642	-;-	2732	198	205	197	181	131	149	130	65	183	198	237	265	175	188	105	217	187	199
SPEN	chr1;chr1;chr1;chr1;chr1;chr1;chr1;chr1;chr1;chr1;chr1;chr1;chr1;chr1;chr1	16174359;16199311;16202697;16235816;16237596;16242623;16245421;16245899;16247365;16248744;16254586;16263658;16264307;16265213;16265791	16174645;16199631;16203173;16235976;16237796;16242774;16245546;16246012;16247478;16248844;16262761;16264140;16264501;16265371;16266950	+;+;+;+;+;+;+;+;+;+;+;+;+;+;+	12227	4211	3876	3750	3270	3430	3155	3024	1840	3644	3909	3633	4177	3092	3292	2557	4176	3598	3359
ZBTB17	chr1;chr1;chr1;chr1;chr1;chr1;chr1;chr1;chr1;chr1;chr1;chr1;chr1;chr1;chr1;chr1	16268364;16268826;16269024;16269559;16269894;16270094;16270303;16270795;16271192;16271432;16272210;16272649;16273430;16274786;16299534;16302478	16268747;16268915;16269233;16269689;16270014;16270210;16270390;16271095;16271334;16271697;16272335;16272811;16273618;16274992;16299620;16302627	-;-;-;-;-;-;-;-;-;-;-;-;-;-;-;-	2773	692	688	696	629	670	638	588	663	582	640	579	750	578	661	565	808	565	563
C1orf64	chr1;chr1	16330731;16332414	16330880;16333184	+;+	921	1	1	3	1	0	0	0	0	1	0	0	0	0	0	0	0	0	0
HSPB7	chr1;chr1;chr1	16340523;16343569;16344260	16342254;16343702;16345285	-;-;-	2892	0	0	0	0	0	0	0	0	0	0	0	0	0	0	0	0	0	0
CLCNKA	chr1;chr1;chr1;chr1;chr1;chr1;chr1;chr1;chr1;chr1;chr1;chr1;chr1;chr1;chr1;chr1;chr1;chr1;chr1;chr1	16348486;16349108;16350295;16351258;16352603;16353031;16353192;16353805;16354316;16354513;16355256;16355621;16356226;16356460;16356956;16358205;16358698;16358938;16359665;16360106	16348558;16349214;16350423;16351386;16352742;16353108;16353270;16353930;16354400;16354614;16355340;16355794;16356295;16356570;16357169;16358338;16358786;16359021;16359751;16360545	+;+;+;+;+;+;+;+;+;+;+;+;+;+;+;+;+;+;+;+	2536	0	2	0	0	1	0	0	0	0	1	0	0	0	0	0	0	0	1
CLCNKB	chr1;chr1;chr1;chr1;chr1;chr1;chr1;chr1;chr1;chr1;chr1;chr1;chr1;chr1;chr1;chr1;chr1;chr1;chr1;chr1	16370247;16370981;16372053;16373030;16374400;16374838;16374999;16375284;16376113;16376310;16377011;16377370;16377973;16378205;16378693;16380134;16381930;16382170;16382917;16383364	16370375;16371087;16372181;16373158;16374539;16374915;16375077;16375740;16376197;16376411;16377095;16377543;16378042;16378315;16378906;16380267;16382018;16382253;16383003;16383803	+;+;+;+;+;+;+;+;+;+;+;+;+;+;+;+;+;+;+;+	2923	0	0	0	0	0	0	0	0	0	0	1	0	0	1	0	0	0	0
FAM131C	chr1;chr1;chr1;chr1;chr1;chr1;chr1	16384264;16385989;16386364;16388594;16388994;16390016;16399916	16385212;16386099;16386546;16388687;16389029;16390131;16400127	-;-;-;-;-;-;-	1701	54	51	43	42	71	60	63	40	39	52	46	58	46	31	23	43	51	52
EPHA2	chr1;chr1;chr1;chr1;chr1;chr1;chr1;chr1;chr1;chr1;chr1;chr1;chr1;chr1;chr1;chr1;chr1	16450832;16455929;16456721;16458216;16458559;16458873;16459675;16459976;16460355;16460963;16461531;16462150;16464348;16464770;16474873;16477391;16482343	16451815;16456084;16456914;16458365;16458768;16458934;16459863;16460101;16460410;16461062;16461684;16462265;16464680;16464925;16475542;16477458;16482582	-;-;-;-;-;-;-;-;-;-;-;-;-;-;-;-;-	3964	514	463	486	402	505	478	498	447	454	540	479	569	352	410	292	452	524	494
ARHGEF19	chr1;chr1;chr1;chr1;chr1;chr1;chr1;chr1;chr1;chr1;chr1;chr1;chr1;chr1;chr1;chr1	16524599;16525645;16528277;16528911;16531254;16531582;16531846;16532033;16532426;16532675;16533443;16534017;16534170;16534439;16535138;16538997	16525239;16525749;16528356;16529069;16531414;16531671;16531920;16532162;16532578;16532835;16533705;16534093;16534272;16534720;16535578;16539104	-;-;-;-;-;-;-;-;-;-;-;-;-;-;-;-	3029	766	733	691	597	712	653	615	485	815	874	828	961	617	691	382	768	809	791
RSG1	chr1;chr1;chr1;chr1;chr1	16558182;16559005;16559388;16560107;16563126	16558792;16559141;16559512;16560259;16563659	-;-;-;-;-	1560	131	129	133	108	99	128	139	90	106	136	129	136	123	118	103	165	122	99
FBXO42	chr1;chr1;chr1;chr1;chr1;chr1;chr1;chr1;chr1;chr1	16576559;16578783;16579591;16580130;16582206;16583101;16621278;16632298;16641664;16678750	16578280;16578899;16579647;16580226;16582316;16583254;16621412;16632414;16641930;16678948	-;-;-;-;-;-;-;-;-;-	2976	890	742	804	678	781	707	829	540	737	804	767	898	601	658	792	1016	704	720
C1orf144	chr1;chr1;chr1;chr1	16693583;16717870;16719723;16721533	16693803;16717919;16719977;16724640	+;+;+;+	3634	5309	5125	5295	4364	4038	3797	3646	2599	5102	5342	4740	5972	4009	4380	3270	5249	5113	5041
SPATA21	chr1;chr1;chr1;chr1;chr1;chr1;chr1;chr1;chr1;chr1;chr1;chr1;chr1	16725138;16725839;16727215;16730222;16730463;16731462;16735613;16736096;16748004;16748406;16757833;16759285;16763623	16725317;16726016;16727387;16730339;16730534;16731599;16735698;16736538;16748052;16748466;16757917;16759419;16763919	-;-;-;-;-;-;-;-;-;-;-;-;-	2015	1	0	0	1	0	1	0	1	1	1	0	0	0	2	0	2	0	2
NECAP2	chr1;chr1;chr1;chr1;chr1;chr1;chr1;chr1	16767167;16770127;16774365;16774555;16775588;16778333;16782313;16785337	16767348;16770227;16774469;16774636;16775696;16778510;16782388;16786584	+;+;+;+;+;+;+;+	2081	967	918	867	851	886	800	731	471	878	863	858	1019	757	860	718	1074	871	807
CROCCP3	chr1;chr1;chr1;chr1;chr1;chr1;chr1;chr1;chr1;chr1;chr1;chr1;chr1;chr1;chr1	16793931;16802320;16802894;16803425;16804750;16809782;16810728;16811318;16812064;16812921;16817113;16817360;16817505;16817681;16818476	16796622;16802557;16802999;16803569;16804932;16809981;16810959;16811401;16812160;16813156;16817278;16817421;16817579;16817811;16819196	-;-;-;-;-;-;-;-;-;-;-;-;-;-;-	5368	135	107	101	110	145	153	101	89	99	116	92	117	98	113	70	138	91	73
MIR3675	chr1;chr1;chr1	16875409;17007750;17185444	16875482;17007823;17185516	+;+;-	221	0	0	0	0	0	0	0	0	1	0	0	0	0	0	0	0	0	0
NBPF1	chr1;chr1;chr1;chr1;chr1;chr1;chr1;chr1;chr1;chr1;chr1;chr1;chr1;chr1;chr1;chr1;chr1;chr1;chr1;chr1;chr1;chr1;chr1;chr1;chr1;chr1;chr1;chr1;chr1	16890412;16891302;16892128;16892902;16893674;16894474;16895568;16899637;16900982;16901652;16902762;16903812;16905688;16907240;16907915;16909039;16910089;16911984;16913545;16914220;16915344;16916394;16918342;16918654;16919936;16921087;16921426;16935003;16939833	16890681;16891413;16892304;16892954;16893846;16894525;16895731;16899688;16901187;16901724;16902976;16903914;16905897;16907451;16907987;16909253;16910191;16912193;16913756;16914292;16915558;16916496;16918551;16918808;16920062;16921156;16921504;16935274;16939982	-;-;-;-;-;-;-;-;-;-;-;-;-;-;-;-;-;-;-;-;-;-;-;-;-;-;-;-;-	4339	3364	3098	3044	2866	3597	3242	4112	3349	3211	3867	3480	4404	3162	3507	3566	5627	3076	2904
CROCCP2	chr1;chr1;chr1;chr1;chr1;chr1;chr1	16944751;16946340;16952270;16952848;16953640;16954963;16957385	16945598;16946533;16952500;16952994;16953784;16955145;16957401	-;-;-;-;-;-;-	1765	468	469	462	459	566	490	495	391	430	488	442	568	405	463	417	615	389	380
MST1P2	chr1;chr1;chr1;chr1;chr1;chr1;chr1;chr1;chr1;chr1;chr1;chr1;chr1;chr1	16972069;16972864;16973092;16973475;16973693;16973958;16974279;16975251;16975376;16975669;16975874;16976102;16976305;16976569	16972173;16973010;16973204;16973611;16973809;16974076;16975159;16975287;16975536;16975746;16976020;16976208;16976444;16976915	+;+;+;+;+;+;+;+;+;+;+;+;+;+	2636	82	83	125	104	107	97	94	62	79	83	127	133	90	113	87	136	62	69
ESPNP	chr1;chr1;chr1;chr1;chr1;chr1;chr1;chr1;chr1;chr1;chr1	17017713;17022926;17023274;17025921;17026354;17029196;17030438;17033783;17034040;17034387;17046459	17017789;17023189;17023419;17026116;17026515;17029467;17030639;17033914;17034222;17034573;17046652	-;-;-;-;-;-;-;-;-;-;-	2015	17	17	15	22	20	16	14	21	15	15	17	27	17	24	19	31	14	10
MST1P9	chr1;chr1;chr1;chr1;chr1;chr1;chr1;chr1;chr1;chr1;chr1;chr1;chr1;chr1;chr1	17081401;17084013;17084249;17084437;17084961;17085298;17085561;17085764;17085971;17086384;17086647;17086849;17087246;17087450;17090909	17083888;17084152;17084355;17084583;17085081;17085530;17085663;17085894;17086181;17086502;17086767;17086985;17087368;17087597;17090975	-;-;-;-;-;-;-;-;-;-;-;-;-;-;-	4396	35	33	45	25	28	31	28	23	33	19	16	37	37	43	22	34	26	16
CROCC	chr1;chr1;chr1;chr1;chr1;chr1;chr1;chr1;chr1;chr1;chr1;chr1;chr1;chr1;chr1;chr1;chr1;chr1;chr1;chr1;chr1;chr1;chr1;chr1;chr1;chr1;chr1;chr1;chr1;chr1;chr1;chr1;chr1;chr1;chr1;chr1;chr1	17248445;17249158;17250820;17256341;17256619;17256781;17256924;17257786;17263132;17264136;17264895;17265404;17266389;17270595;17271957;17272754;17273256;17274826;17275294;17277448;17279797;17280718;17281229;17281807;17282492;17285078;17287253;17292218;17292494;17292903;17294698;17295611;17296280;17296748;17297131;17297960;17298855	17248573;17249293;17250974;17256526;17256702;17256842;17257089;17257892;17263368;17264232;17264978;17265637;17266588;17270777;17272101;17272900;17273486;17275019;17275421;17277617;17279976;17280852;17281372;17282045;17282651;17285245;17287625;17292387;17292614;17293066;17294913;17295835;17296429;17296948;17297262;17298142;17299474	+;+;+;+;+;+;+;+;+;+;+;+;+;+;+;+;+;+;+;+;+;+;+;+;+;+;+;+;+;+;+;+;+;+;+;+;+	6656	726	702	646	521	564	563	574	467	528	645	582	849	612	652	531	814	485	523
MFAP2	chr1;chr1;chr1;chr1;chr1;chr1;chr1;chr1;chr1;chr1	17300999;17301764;17302138;17302996;17303203;17303392;17303604;17304732;17307082;17308009	17301518;17301837;17302225;17303040;17303289;17303418;17303693;17304809;17307173;17308081	-;-;-;-;-;-;-;-;-;-	1174	63	67	43	49	50	46	23	25	77	71	72	89	55	65	23	69	69	82
ATP13A2	chr1;chr1;chr1;chr1;chr1;chr1;chr1;chr1;chr1;chr1;chr1;chr1;chr1;chr1;chr1;chr1;chr1;chr1;chr1;chr1;chr1;chr1;chr1;chr1;chr1;chr1;chr1;chr1;chr1	17312453;17312958;17313300;17313541;17314633;17314817;17316186;17316382;17316622;17318229;17318504;17318738;17318981;17320124;17322471;17322749;17322881;17323515;17326506;17326741;17326895;17328529;17328791;17330827;17331187;17331509;17331869;17332179;17338224	17312853;17313127;17313451;17313764;17314729;17314969;17316265;17316498;17316782;17318353;17318624;17318897;17319076;17320330;17322659;17322795;17322991;17323670;17326637;17326807;17327029;17328598;17328868;17330906;17331316;17331567;17332051;17332273;17338423	-;-;-;-;-;-;-;-;-;-;-;-;-;-;-;-;-;-;-;-;-;-;-;-;-;-;-;-;-	3996	1703	1747	1622	1393	1447	1355	1285	1104	1712	1751	1641	2078	1477	1654	1020	1664	1653	1600
SDHB	chr1;chr1;chr1;chr1;chr1;chr1;chr1;chr1	17345225;17349103;17350468;17354244;17355095;17359555;17371256;17380443	17345453;17349225;17350569;17354360;17355231;17359640;17371383;17380665	-;-;-;-;-;-;-;-	1145	2029	1924	1895	1671	1843	1714	1965	1441	2070	2194	2045	2323	1632	1854	1470	2202	2035	2049
PADI2	chr1;chr1;chr1;chr1;chr1;chr1;chr1;chr1;chr1;chr1;chr1;chr1;chr1;chr1;chr1;chr1	17393256;17396583;17397901;17401351;17402174;17405759;17409040;17410221;17411094;17413016;17418903;17420062;17422404;17429482;17431373;17445775	17395772;17396711;17397986;17401444;17402318;17405910;17409147;17410332;17411197;17413194;17419028;17420179;17422465;17429554;17431556;17445948	-;-;-;-;-;-;-;-;-;-;-;-;-;-;-;-	4363	234	283	217	212	197	199	158	106	262	329	255	267	164	137	68	145	223	230
PADI1	chr1;chr1;chr1;chr1;chr1;chr1;chr1;chr1;chr1;chr1;chr1;chr1;chr1;chr1;chr1;chr1	17531621;17548785;17550116;17550862;17552306;17552528;17555120;17555443;17556580;17557067;17559314;17563809;17565111;17566199;17567130;17570505	17531804;17548965;17550188;17550923;17552423;17552653;17555292;17555546;17556703;17557174;17559465;17563953;17565204;17566278;17567255;17572501	+;+;+;+;+;+;+;+;+;+;+;+;+;+;+;+	3847	4	3	6	2	6	7	7	7	4	5	1	6	4	7	7	5	3	3
PADI3	chr1;chr1;chr1;chr1;chr1;chr1;chr1;chr1;chr1;chr1;chr1;chr1;chr1;chr1;chr1;chr1	17575593;17586073;17588628;17592154;17593214;17594332;17596728;17597374;17597562;17599835;17601130;17603014;17603269;17606845;17607166;17609341	17575724;17586253;17588700;17592215;17593331;17594457;17596906;17597477;17597673;17599942;17601281;17603158;17603371;17606924;17607291;17610727	+;+;+;+;+;+;+;+;+;+;+;+;+;+;+;+	3188	69	62	67	54	81	69	58	56	41	60	54	68	46	60	33	43	53	57
PADI4	chr1;chr1;chr1;chr1;chr1;chr1;chr1;chr1;chr1;chr1;chr1;chr1;chr1;chr1;chr1;chr1	17634690;17657464;17660438;17662654;17664533;17666183;17668438;17668794;17672523;17674436;17681028;17682478;17682852;17685333;17685775;17690017	17634809;17657644;17660504;17662721;17664650;17666308;17668616;17668897;17672634;17674543;17681182;17682622;17682954;17685403;17685903;17690495	+;+;+;+;+;+;+;+;+;+;+;+;+;+;+;+	2265	4	5	2	4	0	3	0	0	2	0	0	2	2	0	6	4	1	6
PADI6	chr1;chr1;chr1;chr1;chr1;chr1;chr1;chr1;chr1;chr1;chr1;chr1;chr1;chr1;chr1;chr1	17698741;17699551;17701922;17706415;17707542;17708462;17714876;17715272;17718609;17720471;17720796;17721447;17722036;17723567;17725182;17727701	17698856;17699728;17701994;17706482;17707659;17708587;17715054;17715375;17718721;17720578;17720950;17721603;17722159;17723637;17725343;17728195	+;+;+;+;+;+;+;+;+;+;+;+;+;+;+;+	2347	1	1	2	1	3	2	6	8	2	0	0	1	4	1	3	3	0	0
RCC2	chr1;chr1;chr1;chr1;chr1;chr1;chr1;chr1;chr1;chr1;chr1;chr1;chr1	17733251;17736470;17738618;17739569;17740033;17742976;17747210;17748699;17749201;17752037;17755602;17764726;17766041	17735690;17736547;17738690;17739674;17740213;17743142;17747324;17748787;17749332;17752180;17755695;17765059;17766250	-;-;-;-;-;-;-;-;-;-;-;-;-	4163	7796	7891	7804	6264	6748	6554	7082	4908	7625	8375	7500	9177	6065	6431	6106	9040	7627	7588
ARHGEF10L	chr1;chr1;chr1;chr1;chr1;chr1;chr1;chr1;chr1;chr1;chr1;chr1;chr1;chr1;chr1;chr1;chr1;chr1;chr1;chr1;chr1;chr1;chr1;chr1;chr1;chr1;chr1;chr1;chr1	17866330;17907048;17913955;17914941;17928622;17930003;17934297;17939553;17942589;17945834;17948359;17949491;17950882;17952451;17953825;17958816;17961043;17961330;17964383;17965057;17966697;17975049;17981131;17982374;17983049;17990942;18014068;18021653;18023343	17866445;17907127;17914140;17914974;17928713;17930086;17934472;17939669;17942697;17945940;17948436;17949670;17950998;17952543;17953998;17958961;17961057;17961511;17964498;17965184;17966797;17975170;17981217;17982597;17983203;17991090;18014242;18021775;18024370	+;+;+;+;+;+;+;+;+;+;+;+;+;+;+;+;+;+;+;+;+;+;+;+;+;+;+;+;+	4494	2473	2439	2496	2033	1870	1804	1461	1160	1471	1635	1501	1886	1361	1385	981	1559	1454	1304
ACTL8	chr1;chr1;chr1	18081808;18149480;18152262	18081999;18149851;18153558	+;+;+	1861	14	18	20	15	4	14	5	4	40	30	39	55	27	48	19	39	47	37
IGSF21	chr1;chr1;chr1;chr1;chr1;chr1;chr1;chr1;chr1;chr1	18434240;18554392;18618360;18661386;18688609;18691717;18702804;18703294;18703887;18704750	18434692;18554504;18618481;18661504;18688724;18692191;18702889;18703486;18703925;18704977	+;+;+;+;+;+;+;+;+;+	1944	1	0	0	0	0	0	0	0	0	1	0	0	0	0	0	0	0	0
KLHDC7A	chr1	18807424	18812480	+	5057	73	51	56	53	76	64	86	58	38	34	31	40	44	50	30	90	27	24
PAX7	chr1;chr1;chr1;chr1;chr1;chr1;chr1;chr1;chr1	18957500;18960797;18961605;18962731;19018248;19027147;19029588;19062126;19071308	18958182;18961032;18961734;18962865;19018447;19027312;19029790;19062632;19075360	+;+;+;+;+;+;+;+;+	6313	3	0	0	0	0	1	0	0	0	0	0	0	1	1	2	0	1	1
TAS1R2	chr1;chr1;chr1;chr1;chr1;chr1	19166093;19168223;19175835;19180707;19183825;19185973	19167021;19168346;19176044;19181480;19184125;19186155	-;-;-;-;-;-	2521	0	0	0	0	0	0	0	0	0	0	0	0	0	0	0	0	0	0
ALDH4A1	chr1;chr1;chr1;chr1;chr1;chr1;chr1;chr1;chr1;chr1;chr1;chr1;chr1;chr1;chr1;chr1	19197924;19200957;19201876;19202809;19203702;19203910;19205794;19208194;19209618;19209773;19211967;19212958;19215856;19216506;19217188;19228956	19199451;19201075;19201997;19202961;19203749;19204106;19205867;19208381;19209692;19209922;19212122;19213005;19215948;19216599;19217385;19229293	-;-;-;-;-;-;-;-;-;-;-;-;-;-;-;-	3581	1551	1611	1694	1456	1075	1022	845	630	1194	1295	1202	1560	937	1071	637	1039	1276	1245
MIR4695	chr1	19209688	19209774	-	87	0	0	0	0	0	0	0	0	0	0	0	0	0	0	0	0	0	0
IFFO2	chr1;chr1;chr1;chr1;chr1;chr1;chr1;chr1;chr1	19230774;19236836;19237878;19238457;19243397;19244856;19246172;19247555;19282162	19235160;19236966;19237970;19238577;19243536;19244996;19246267;19247615;19282826	-;-;-;-;-;-;-;-;-	5835	612	575	571	514	526	523	479	332	514	565	512	580	386	433	346	538	541	521
UBR4	chr1;chr1;chr1;chr1;chr1;chr1;chr1;chr1;chr1;chr1;chr1;chr1;chr1;chr1;chr1;chr1;chr1;chr1;chr1;chr1;chr1;chr1;chr1;chr1;chr1;chr1;chr1;chr1;chr1;chr1;chr1;chr1;chr1;chr1;chr1;chr1;chr1;chr1;chr1;chr1;chr1;chr1;chr1;chr1;chr1;chr1;chr1;chr1;chr1;chr1;chr1;chr1;chr1;chr1;chr1;chr1;chr1;chr1;chr1;chr1;chr1;chr1;chr1;chr1;chr1;chr1;chr1;chr1;chr1;chr1;chr1;chr1;chr1;chr1;chr1;chr1;chr1;chr1;chr1;chr1…	19401000;19403234;19404470;19407843;19410998;19412639;19413173;19414310;19415253;19419313;19419807;19420443;19421400;19422039;19423017;19423687;19426091;19426870;19428014;19430578;19431079;19431542;19432227;19433063;19433331;19436590;19436874;19437236;19439018;19440193;19440439;19441305;19441892;19443715;19444317;19445366;19446051;19446674;19447683;19448428;19449327;19451035;19452940;19454117;194…	19401390;19403396;19404560;19408067;19411192;19412764;19413315;19414423;19415471;19419412;19419980;19420633;19421519;19422146;19423144;19423774;19426171;19427067;19428135;19430751;19431160;19431683;19432336;19433220;19433460;19436717;19436958;19437326;19439361;19440321;19440564;19441443;19442131;19443908;19444404;19445451;19446195;19446842;19447928;19448506;19449554;19451184;19453149;19454233;194…	-;-;-;-;-;-;-;-;-;-;-;-;-;-;-;-;-;-;-;-;-;-;-;-;-;-;-;-;-;-;-;-;-;-;-;-;-;-;-;-;-;-;-;-;-;-;-;-;-;-;-;-;-;-;-;-;-;-;-;-;-;-;-;-;-;-;-;-;-;-;-;-;-;-;-;-;-;-;-;-;-;-;-;-;-;-;-;-;-;-;-;-;-;-;-;-;-;-;-;-;-;-;-;-;-;-	15882	8296	7866	7789	6891	7495	7238	7591	6016	6856	7598	6926	8320	6101	6663	6194	9308	6813	6391
KIAA0090	chr1;chr1;chr1;chr1;chr1;chr1;chr1;chr1;chr1;chr1;chr1;chr1;chr1;chr1;chr1;chr1;chr1;chr1;chr1;chr1;chr1;chr1;chr1	19544584;19546063;19547258;19549118;19549890;19553807;19557338;19557755;19559118;19559430;19561624;19563636;19564511;19565289;19565725;19566312;19566791;19567510;19568839;19570108;19570444;19571400;19577909	19545976;19546192;19547342;19549328;19550063;19553944;19557457;19557916;19559267;19559629;19561746;19563732;19564633;19565351;19565796;19566479;19566940;19567636;19568967;19570201;19570509;19571524;19578046	-;-;-;-;-;-;-;-;-;-;-;-;-;-;-;-;-;-;-;-;-;-;-	4238	2260	2144	2192	1754	1986	1844	1927	1409	2366	2471	2251	2787	1926	2214	1736	2694	2234	2147
MRTO4	chr1;chr1;chr1;chr1;chr1;chr1;chr1;chr1	19578075;19581276;19582442;19583558;19583948;19584327;19584971;19585175	19578357;19581334;19582545;19583639;19584015;19584478;19585047;19586622	+;+;+;+;+;+;+;+	2273	1283	1287	1267	1047	884	901	914	657	1697	1885	1631	1963	1141	1229	882	1558	1830	1806
AKR7L	chr1;chr1;chr1;chr1;chr1;chr1;chr1	19592476;19595066;19595766;19596077;19596945;19597242;19600355	19593955;19595195;19595865;19596173;19597049;19597429;19600568	-;-;-;-;-;-;-	2314	20	14	20	4	15	12	8	13	16	20	16	18	12	20	8	20	14	16
AKR7A3	chr1;chr1;chr1;chr1;chr1;chr1;chr1	19609057;19610490;19611180;19611512;19612382;19612679;19614990	19609386;19610619;19611279;19611608;19612486;19612866;19615280	-;-;-;-;-;-;-	1241	25	14	21	25	19	15	14	7	14	21	23	11	22	10	11	19	22	19
LOC100506730	chr1	19619741	19622230	-	2490	173	151	141	109	149	104	141	56	147	193	151	169	98	97	90	143	141	126
AKR7A2	chr1;chr1;chr1;chr1;chr1;chr1;chr1	19630459;19632512;19633496;19633808;19634652;19634949;19638321	19630880;19632641;19633595;19633904;19634756;19635136;19638640	-;-;-;-;-;-;-	1362	1451	1483	1384	1329	1264	1074	1025	724	1428	1652	1439	1787	1258	1286	815	1396	1396	1399
PQLC2	chr1;chr1;chr1;chr1;chr1;chr1;chr1;chr1	19638740;19644094;19651127;19651989;19652739;19653025;19653721;19655066	19639383;19644335;19651256;19652076;19652881;19653117;19653906;19655794	+;+;+;+;+;+;+;+	2255	386	316	376	320	423	400	444	321	287	302	308	383	322	337	380	595	282	272
CAPZB	chr1;chr1;chr1;chr1;chr1;chr1;chr1;chr1;chr1;chr1;chr1;chr1	19665267;19669246;19670852;19671681;19683129;19683916;19705034;19711999;19746155;19775328;19810684;19811930	19666111;19669358;19670928;19671746;19683245;19684057;19705147;19712120;19746244;19775824;19811201;19812066	-;-;-;-;-;-;-;-;-;-;-;-	2838	5583	5443	5445	4642	4196	3902	3475	2187	4748	5076	4661	5645	3837	4084	2688	4212	4640	4764
C1orf151	chr1;chr1;chr1;chr1;chr1;chr1;chr1	19923471;19927281;19943752;19948594;19949968;19951886;19952881	19923603;19927465;19943830;19948641;19950077;19952126;19956315	+;+;+;+;+;+;+	4231	1026	1118	1043	884	785	709	614	471	1029	1081	1029	1254	768	840	463	854	1008	978
C1orf15-NBL1	chr1;chr1;chr1;chr1;chr1	19923471;19927281;19981505;19981817;19983359	19923603;19927465;19981693;19981928;19984949	+;+;+;+;+	2210	0	0	0	0	0	0	0	0	0	0	0	0	0	0	0	0	0	0
NBL1	chr1;chr1;chr1;chr1;chr1;chr1;chr1;chr1	19969723;19970208;19970807;19971866;19972260;19981505;19981817;19983359	19969891;19970448;19970940;19972024;19972527;19981693;19981928;19984949	+;+;+;+;+;+;+;+	2863	1	3	0	0	0	0	0	0	2	2	2	6	3	1	1	1	0	2
HTR6	chr1;chr1;chr1	19991780;20005060;20005412	19992960;20005218;20006055	+;+;+	1984	1	2	1	1	3	1	0	0	3	1	1	6	1	3	3	0	7	3
TMCO4	chr1;chr1;chr1;chr1;chr1;chr1;chr1;chr1;chr1;chr1;chr1;chr1;chr1;chr1;chr1;chr1	20008706;20020927;20027261;20063865;20066317;20067270;20072025;20072949;20073656;20082127;20097035;20097801;20107073;20113519;20124630;20126348	20009937;20021044;20027378;20063949;20066453;20067434;20072144;20073092;20073753;20082259;20097062;20097975;20107259;20113610;20124708;20126410	-;-;-;-;-;-;-;-;-;-;-;-;-;-;-;-	2974	452	448	445	383	424	405	465	313	320	383	347	402	344	403	366	523	318	313
RNF186	chr1	20140522	20141771	-	1250	0	0	0	0	0	0	0	0	0	0	0	0	0	0	0	0	0	0
OTUD3	chr1;chr1;chr1;chr1;chr1;chr1;chr1;chr1	20208888;20216878;20220861;20224033;20230760;20231384;20232925;20234063	20209227;20217026;20220973;20224155;20230891;20231480;20233109;20239437	+;+;+;+;+;+;+;+	6514	630	559	546	453	600	516	663	404	513	648	609	639	471	508	469	704	517	610
PLA2G2E	chr1;chr1;chr1;chr1	20246800;20248791;20249110;20250013	20246942;20248897;20249248;20250110	-;-;-;-	487	0	0	0	0	0	0	0	0	0	0	0	0	0	0	0	0	0	0
PLA2G2A	chr1;chr1;chr1;chr1;chr1;chr1	20301924;20304508;20304873;20305227;20306073;20306855	20302336;20304614;20305017;20305404;20306183;20306932	-;-;-;-;-;-	1032	6	3	5	2	2	2	0	2	6	9	7	4	1	12	2	3	8	7
PLA2G5	chr1;chr1;chr1;chr1;chr1	20396701;20411314;20412576;20416282;20417061	20396958;20411363;20412720;20416388;20418394	+;+;+;+;+	1894	0	0	0	0	0	0	0	0	0	0	0	0	0	0	0	0	0	0
PLA2G2D	chr1;chr1;chr1;chr1	20438434;20442000;20442826;20445952	20440752;20442106;20442970;20446008	-;-;-;-	2628	0	0	0	0	0	0	0	0	0	0	0	0	0	0	0	0	0	0
PLA2G2F	chr1;chr1;chr1;chr1;chr1	20465823;20466659;20469939;20471073;20474683	20466036;20466711;20470083;20471182;20476879	+;+;+;+;+	2719	0	3	0	4	2	4	2	5	1	0	1	3	1	1	0	2	0	0
PLA2G2C	chr1;chr1;chr1	20490484;20499287;20501500	20490650;20499384;20501687	-;-;-	453	0	0	0	0	0	0	0	0	0	0	0	0	0	0	0	0	0	0
UBXN10	chr1;chr1	20512578;20517040	20512646;20519942	+;+	2972	0	3	2	0	0	0	0	0	0	1	0	0	0	0	0	0	0	0
VWA5B1	chr1;chr1;chr1;chr1;chr1;chr1;chr1;chr1;chr1;chr1;chr1;chr1;chr1;chr1;chr1;chr1;chr1;chr1;chr1;chr1;chr1;chr1	20617412;20637069;20639329;20640815;20644023;20645083;20645875;20649849;20654383;20656673;20657362;20659259;20662796;20664139;20668925;20669572;20671949;20674738;20676649;20677350;20678548;20680250	20617581;20637233;20639481;20641085;20644168;20645214;20645999;20650025;20654493;20656875;20657476;20659444;20662979;20664329;20669102;20669886;20672086;20674851;20676723;20677419;20678665;20681387	+;+;+;+;+;+;+;+;+;+;+;+;+;+;+;+;+;+;+;+;+;+	4475	0	2	0	0	0	0	0	1	0	0	0	0	0	0	0	0	0	1
LOC339505	chr1;chr1;chr1;chr1;chr1;chr1;chr1;chr1;chr1;chr1;chr1;chr1	20686294;20688637;20700088;20703874;20704804;20705466;20724976;20725973;20727428;20732068;20732680;20755077	20688534;20688887;20700231;20704002;20704925;20705519;20725280;20726042;20727480;20732187;20732762;20755287	-;-;-;-;-;-;-;-;-;-;-;-	3783	0	0	0	0	0	0	0	0	0	0	0	0	0	0	0	0	0	0
CAMK2N1	chr1;chr1	20808884;20811707	20810212;20812728	-;-	2351	908	986	893	717	724	719	584	266	620	756	711	770	512	577	368	724	666	619
MUL1	chr1;chr1;chr1;chr1	20825941;20828562;20829715;20834398	20827912;20828682;20829802;20834674	-;-;-;-	2458	684	639	638	541	637	584	549	353	637	667	636	832	575	692	497	758	605	575
FAM43B	chr1	20878932	20881513	+	2582	0	0	0	0	0	0	0	0	0	0	0	0	0	0	0	0	0	0
CDA	chr1;chr1;chr1;chr1	20915444;20931421;20940335;20944945	20915776;20931532;20940392;20945400	+;+;+;+	959	0	0	0	1	1	2	0	0	0	0	1	0	0	1	0	0	1	0
PINK1	chr1;chr1;chr1;chr1;chr1;chr1;chr1;chr1	20959948;20964335;20966385;20970983;20972053;20974998;20975488;20976927	20960428;20964622;20966485;20971165;20972216;20975125;20975724;20978004	+;+;+;+;+;+;+;+	2660	1359	1230	1297	1152	1395	1259	1264	996	801	834	854	1007	860	965	872	1294	739	746
DDOST	chr1;chr1;chr1;chr1;chr1;chr1;chr1;chr1;chr1;chr1;chr1	20978260;20979114;20979344;20980120;20980716;20981107;20981933;20982169;20982594;20987374;20987690	20979021;20979220;20979464;20980267;20980864;20981200;20982027;20982272;20982680;20987484;20988037	-;-;-;-;-;-;-;-;-;-;-	2126	8732	8529	8469	7360	8457	7572	8510	6552	9020	9360	9065	11185	8435	9259	9284	13409	8450	8253
KIF17	chr1;chr1;chr1;chr1;chr1;chr1;chr1;chr1;chr1;chr1;chr1;chr1;chr1;chr1;chr1	20990507;20992707;20996914;20998431;21009146;21011302;21012539;21013881;21016681;21024872;21030940;21036132;21039947;21041986;21043969	20991255;20992824;20996984;20998689;21009377;21011513;21012619;21014437;21016828;21024981;21031392;21036321;21040048;21042132;21044317	-;-;-;-;-;-;-;-;-;-;-;-;-;-;-	3778	7	4	7	4	7	6	8	8	6	3	12	6	4	14	9	4	6	8
SH2D5	chr1;chr1;chr1;chr1;chr1;chr1;chr1;chr1;chr1;chr1	21046225;21049249;21050119;21050576;21050889;21052413;21053494;21054016;21054451;21058674	21048488;21049408;21050227;21050744;21051128;21052559;21053568;21054096;21054579;21059133	-;-;-;-;-;-;-;-;-;-	3834	22	13	16	28	44	54	64	54	25	29	31	34	21	41	51	61	25	25
HP1BP3	chr1;chr1;chr1;chr1;chr1;chr1;chr1;chr1;chr1;chr1;chr1;chr1;chr1	21069171;21072036;21074037;21076216;21083659;21091870;21094077;21097423;21099944;21103090;21106305;21106838;21113142	21071584;21072149;21074148;21076375;21083749;21092024;21094157;21097566;21100103;21103243;21106404;21107033;21113181	-;-;-;-;-;-;-;-;-;-;-;-;-	3921	5183	5246	4977	4271	4815	4412	4460	2177	4935	5509	4987	5856	4156	4442	3462	5751	4947	4746
EIF4G3	chr1;chr1;chr1;chr1;chr1;chr1;chr1;chr1;chr1;chr1;chr1;chr1;chr1;chr1;chr1;chr1;chr1;chr1;chr1;chr1;chr1;chr1;chr1;chr1;chr1;chr1;chr1;chr1;chr1;chr1;chr1;chr1;chr1;chr1;chr1;chr1;chr1;chr1;chr1;chr1;chr1;chr1	21132785;21137231;21139651;21143885;21151593;21154110;21155640;21167349;21175908;21177751;21180053;21181471;21183896;21186878;21188721;21190969;21191609;21205816;21212694;21219112;21220010;21221861;21226190;21231376;21267738;21267984;21276496;21295967;21299495;21306827;21307541;21308881;21324094;21329206;21377359;21415631;21437816;21494454;21496157;21501203;21502668;21503215	21133993;21137377;21139732;21144031;21151691;21154191;21155765;21167521;21176023;21177971;21180170;21181564;21183990;21187010;21188825;21191205;21191755;21206013;21212864;21219222;21220129;21221994;21226436;21231464;21267888;21268823;21276604;21296089;21299592;21306941;21307720;21308901;21324126;21329301;21377487;21415706;21437876;21494532;21496214;21501251;21502851;21503381	-;-;-;-;-;-;-;-;-;-;-;-;-;-;-;-;-;-;-;-;-;-;-;-;-;-;-;-;-;-;-;-;-;-;-;-;-;-;-;-;-;-	6970	4751	4460	4444	3814	4001	3607	3902	2234	3964	4572	4095	4684	3592	3765	3102	4755	3795	3732
ECE1	chr1;chr1;chr1;chr1;chr1;chr1;chr1;chr1;chr1;chr1;chr1;chr1;chr1;chr1;chr1;chr1;chr1;chr1;chr1;chr1	21543740;21548240;21551743;21553652;21554424;21560051;21562343;21563239;21564627;21571482;21573714;21582440;21584018;21585186;21586764;21599192;21605684;21616563;21616857;21671869	21546624;21548335;21551933;21553719;21554534;21560154;21562420;21563337;21564737;21571596;21573856;21582631;21584083;21585332;21586885;21599404;21606183;21616766;21616982;21672034	-;-;-;-;-;-;-;-;-;-;-;-;-;-;-;-;-;-;-;-	5737	4314	4471	4710	3681	2829	2560	2361	1732	4711	4964	4479	5675	3255	3699	1921	3396	4479	4483
LOC100506801	chr1;chr1;chr1	21619783;21620427;21624520	21620236;21620703;21626362	+;+;+	2574	6	1	3	2	1	5	2	0	6	3	5	2	1	2	1	2	4	2
NBPF3	chr1;chr1;chr1;chr1;chr1;chr1;chr1;chr1;chr1;chr1;chr1;chr1;chr1;chr1;chr1	21766631;21771441;21795181;21797125;21798062;21799336;21799873;21801393;21804637;21805842;21806544;21807423;21808090;21808977;21809636	21766841;21771712;21795390;21797227;21798276;21799408;21800078;21801444;21804800;21805893;21806716;21807474;21808262;21809028;21811393	+;+;+;+;+;+;+;+;+;+;+;+;+;+;+	3766	433	450	461	384	452	436	484	256	387	412	397	450	361	398	260	458	369	364
ALPL	chr1;chr1;chr1;chr1;chr1;chr1;chr1;chr1;chr1;chr1;chr1;chr1	21835858;21880471;21887119;21887590;21889603;21890534;21894597;21896798;21900158;21902226;21903015;21903876	21836010;21880635;21887238;21887705;21889777;21890709;21894740;21896867;21900292;21902417;21903134;21904905	+;+;+;+;+;+;+;+;+;+;+;+	2596	2	0	1	0	0	0	0	0	0	2	2	1	0	0	1	0	0	0
RAP1GAP	chr1;chr1;chr1;chr1;chr1;chr1;chr1;chr1;chr1;chr1;chr1;chr1;chr1;chr1;chr1;chr1;chr1;chr1;chr1;chr1;chr1;chr1;chr1;chr1;chr1;chr1;chr1;chr1	21922708;21924179;21924454;21924893;21925987;21928177;21929297;21930328;21932559;21934706;21935343;21936068;21936613;21937945;21938209;21938519;21939669;21940121;21940479;21943799;21944427;21945518;21946508;21952797;21976254;21978272;21991704;21995747	21923757;21924221;21924557;21924995;21926110;21928290;21929406;21930405;21932690;21934843;21935429;21936139;21936768;21938074;21938309;21938602;21939722;21940199;21940582;21943984;21944465;21945565;21946543;21952890;21976289;21978348;21991810;21995856	-;-;-;-;-;-;-;-;-;-;-;-;-;-;-;-;-;-;-;-;-;-;-;-;-;-;-;-	3596	1423	1144	1137	1238	2146	2310	2924	2091	615	658	739	812	988	983	1506	1987	640	596
USP48	chr1;chr1;chr1;chr1;chr1;chr1;chr1;chr1;chr1;chr1;chr1;chr1;chr1;chr1;chr1;chr1;chr1;chr1;chr1;chr1;chr1;chr1;chr1;chr1;chr1;chr1;chr1	22004792;22007301;22013684;22016467;22021559;22027991;22030005;22030755;22032220;22032619;22032960;22033237;22041882;22047529;22048143;22050391;22054339;22056197;22062939;22073560;22074631;22078000;22079020;22079485;22083039;22084156;22109317	22005932;22007327;22013732;22016592;22021714;22028095;22030111;22030885;22032330;22032680;22033082;22033361;22041950;22047659;22048257;22050588;22055212;22056325;22063118;22073642;22074764;22078108;22079144;22079612;22083195;22084276;22109688	-;-;-;-;-;-;-;-;-;-;-;-;-;-;-;-;-;-;-;-;-;-;-;-;-;-;-	5188	2141	1835	1733	1603	1941	1712	1912	1072	1765	2031	1739	2119	1473	1591	1565	2407	1676	1726
LDLRAD2	chr1;chr1;chr1;chr1;chr1	22138758;22140891;22142436;22147943;22148695	22139029;22141316;22142567;22148104;22151714	+;+;+;+;+	4012	3	1	2	2	2	1	2	0	2	0	4	0	0	1	1	1	1	0
HSPG2	chr1;chr1;chr1;chr1;chr1;chr1;chr1;chr1;chr1;chr1;chr1;chr1;chr1;chr1;chr1;chr1;chr1;chr1;chr1;chr1;chr1;chr1;chr1;chr1;chr1;chr1;chr1;chr1;chr1;chr1;chr1;chr1;chr1;chr1;chr1;chr1;chr1;chr1;chr1;chr1;chr1;chr1;chr1;chr1;chr1;chr1;chr1;chr1;chr1;chr1;chr1;chr1;chr1;chr1;chr1;chr1;chr1;chr1;chr1;chr1;chr1;chr1;chr1;chr1;chr1;chr1;chr1;chr1;chr1;chr1;chr1;chr1;chr1;chr1;chr1;chr1;chr1;chr1;chr1;chr1…	22148737;22150109;22150614;22150799;22151030;22151197;22154356;22154523;22154748;22155328;22155876;22156486;22157475;22157708;22157956;22158145;22158988;22159761;22159960;22160309;22161172;22162033;22163295;22165318;22165864;22166315;22167594;22168032;22168495;22168732;22169263;22169790;22170641;22172601;22172941;22173847;22174182;22174451;22175136;22175386;22176534;22176856;22178039;22178284;221…	22149981;22150212;22150697;22150869;22151108;22151272;22154412;22154645;22154919;22155572;22156097;22156584;22157583;22157817;22158055;22158289;22159099;22159877;22160107;22160418;22161438;22162130;22163499;22165578;22166043;22166510;22167778;22168166;22168635;22168873;22169414;22169931;22170792;22172748;22173092;22173985;22174333;22174586;22175287;22175524;22176685;22176991;22178190;22178419;221…	-;-;-;-;-;-;-;-;-;-;-;-;-;-;-;-;-;-;-;-;-;-;-;-;-;-;-;-;-;-;-;-;-;-;-;-;-;-;-;-;-;-;-;-;-;-;-;-;-;-;-;-;-;-;-;-;-;-;-;-;-;-;-;-;-;-;-;-;-;-;-;-;-;-;-;-;-;-;-;-;-;-;-;-;-;-;-;-;-;-;-;-;-;-;-;-;-	14288	1114	1031	1038	898	1131	1156	1090	937	920	976	899	1202	870	936	587	1036	831	828
CELA3B	chr1;chr1;chr1;chr1;chr1;chr1;chr1;chr1	22303418;22304862;22307317;22307531;22310187;22310682;22313024;22315755	22303575;22304947;22307414;22307665;22310323;22310824;22313176;22315847	+;+;+;+;+;+;+;+	1003	0	0	0	0	0	0	0	0	0	0	1	0	0	0	0	0	0	0
CELA3A	chr1;chr1;chr1;chr1;chr1;chr1;chr1;chr1	22328149;22329496;22331940;22332155;22333371;22333866;22336198;22338943	22328210;22329581;22332037;22332289;22333507;22334008;22336350;22339035	+;+;+;+;+;+;+;+	907	0	0	0	0	0	0	0	0	0	0	0	0	0	0	0	0	0	0
NCRNA00339	chr1;chr1;chr1	22351707;22352042;22356773	22351865;22352136;22357715	+;+;+	1197	151	144	128	155	165	168	173	131	159	194	169	173	121	154	157	235	167	154
CDC42	chr1;chr1;chr1;chr1;chr1;chr1;chr1;chr1	22379120;22400587;22404922;22408215;22412932;22413162;22416436;22417921	22379235;22400712;22405076;22408287;22413041;22413359;22417296;22419436	+;+;+;+;+;+;+;+	3155	4853	5055	4706	4090	4208	3806	3293	1663	4572	5152	4636	5448	3676	4076	2684	4494	4680	4393
WNT4	chr1;chr1;chr1;chr1;chr1	22443798;22447704;22447938;22456109;22469339	22447010;22447846;22448069;22456344;22469519	-;-;-;-;-	3905	61	59	56	52	77	80	84	90	51	35	27	56	34	40	51	66	39	28
ZBTB40	chr1;chr1;chr1;chr1;chr1;chr1;chr1;chr1;chr1;chr1;chr1;chr1;chr1;chr1;chr1;chr1;chr1;chr1;chr1	22778344;22779152;22816373;22817893;22827985;22828792;22832542;22834494;22835023;22835593;22837672;22838169;22839417;22843793;22846554;22847989;22848870;22850711;22852695	22778497;22779439;22817138;22818026;22828177;22828934;22832734;22834630;22835224;22835726;22837840;22838627;22839623;22843957;22846768;22848151;22848956;22850937;22857650	+;+;+;+;+;+;+;+;+;+;+;+;+;+;+;+;+;+;+	8992	1624	1416	1417	1345	1519	1410	1558	1113	1187	1394	1259	1503	1160	1308	1365	1935	1106	1081
EPHA8	chr1;chr1;chr1;chr1;chr1;chr1;chr1;chr1;chr1;chr1;chr1;chr1;chr1;chr1;chr1;chr1;chr1	22890004;22895782;22902710;22912973;22915364;22919819;22920017;22921723;22922599;22923805;22924169;22924644;22925331;22927154;22927391;22927793;22928120	22890222;22895846;22903373;22913128;22916112;22919943;22920179;22921816;22922666;22923969;22924354;22924705;22925540;22927303;22927581;22927966;22930087	+;+;+;+;+;+;+;+;+;+;+;+;+;+;+;+;+	5409	3	6	11	1	4	3	4	7	10	6	12	10	7	7	5	12	7	7
C1QA	chr1;chr1;chr1	22963118;22964103;22965326	22963195;22964272;22966175	+;+;+	1098	0	0	0	0	0	0	0	0	0	0	0	0	0	0	0	0	0	0
C1QC	chr1;chr1;chr1	22970118;22970504;22973720	22970230;22970697;22974603	+;+;+	1191	0	0	0	0	0	0	0	0	0	1	0	0	0	0	0	0	0	0
C1QB	chr1;chr1;chr1	22979682;22985933;22987305	22979796;22986136;22988029	+;+;+	1044	0	0	0	0	0	0	0	0	0	0	0	0	0	0	0	0	0	0
EPHB2	chr1;chr1;chr1;chr1;chr1;chr1;chr1;chr1;chr1;chr1;chr1;chr1;chr1;chr1;chr1;chr1	23037331;23107914;23110885;23189530;23191370;23208852;23219377;23221965;23222904;23232480;23233203;23234446;23235515;23236875;23238937;23239955	23037536;23107978;23111569;23189685;23191705;23208976;23219539;23222073;23222971;23232602;23233450;23234661;23235664;23237068;23239092;23241823	+;+;+;+;+;+;+;+;+;+;+;+;+;+;+;+	4869	383	344	364	303	299	287	267	239	359	348	346	329	246	299	206	342	305	333
MIR4684	chr1	23046010	23046091	+	82	0	0	0	0	0	0	0	0	0	0	0	0	0	0	0	0	0	0
MIR4253	chr1	23189652	23189719	-	68	0	0	0	0	0	0	0	0	0	0	0	0	0	0	0	0	0	0
LOC729059	chr1;chr1;chr1	23337327;23340376;23342265	23337594;23340538;23342343	-;-;-	510	3	2	0	0	1	2	0	3	0	1	0	0	0	0	1	0	1	0
KDM1A	chr1;chr1;chr1;chr1;chr1;chr1;chr1;chr1;chr1;chr1;chr1;chr1;chr1;chr1;chr1;chr1;chr1;chr1;chr1;chr1;chr1	23345941;23356962;23370920;23376880;23380254;23381562;23382425;23383977;23385566;23392553;23395032;23395554;23397718;23398617;23399785;23403721;23405483;23406046;23407939;23408713;23409672	23346440;23357127;23370979;23377013;23380332;23381654;23382531;23384058;23385660;23392564;23395174;23395644;23397852;23398690;23399896;23403853;23405670;23406160;23408066;23408859;23410184	+;+;+;+;+;+;+;+;+;+;+;+;+;+;+;+;+;+;+;+;+	3107	3700	3338	3406	2991	2993	2829	2808	1919	3681	4239	3696	4338	2915	3120	2359	3884	3520	3480
MIR3115	chr1	23370798	23370865	+	68	0	0	0	0	0	0	0	0	0	0	0	0	0	0	0	0	0	0
LUZP1	chr1;chr1;chr1;chr1;chr1	23410516;23417683;23435515;23436078;23495259	23415546;23420873;23435620;23436143;23495351	-;-;-;-;-	8487	1156	1210	1182	1049	943	865	783	387	1085	1332	1071	1285	862	1004	579	955	1158	1090
HTR1D	chr1	23518388	23521222	-	2835	16	14	19	12	7	16	8	6	18	18	22	18	15	17	8	9	24	16
HNRNPR	chr1;chr1;chr1;chr1;chr1;chr1;chr1;chr1;chr1;chr1;chr1	23636276;23637694;23640046;23644976;23648021;23650049;23660011;23664247;23664983;23667345;23670704	23637559;23637815;23640195;23645190;23648156;23650225;23660124;23664354;23665101;23667510;23670853	-;-;-;-;-;-;-;-;-;-;-	2741	4702	4709	4383	3667	3672	3357	3360	2044	5136	5635	4934	5706	3721	4077	3047	4942	5111	5269
ZNF436	chr1;chr1;chr1;chr1	23685941;23693535;23694466;23695859	23689714;23693661;23694879;23696357	-;-;-;-	4814	685	601	592	543	611	503	540	280	566	619	589	669	488	529	448	684	527	482
C1orf213	chr1	23695464	23698330	+	2867	48	48	45	40	62	54	55	32	39	56	39	51	44	44	32	43	40	35
TCEA3	chr1;chr1;chr1;chr1;chr1;chr1;chr1;chr1;chr1;chr1;chr1	23707555;23710839;23713766;23720372;23724036;23724285;23735157;23743742;23744397;23745570;23751058	23707967;23710910;23713912;23720524;23724094;23724448;23735219;23743883;23744502;23745632;23751261	-;-;-;-;-;-;-;-;-;-;-	1586	130	86	92	69	129	124	141	77	85	87	81	102	64	77	48	96	76	68
ASAP3	chr1;chr1;chr1;chr1;chr1;chr1;chr1;chr1;chr1;chr1;chr1;chr1;chr1;chr1;chr1;chr1;chr1;chr1;chr1;chr1;chr1;chr1;chr1;chr1;chr1	23755056;23757528;23758189;23759570;23759918;23760119;23760747;23761026;23762344;23763053;23763404;23763623;23763917;23765240;23765654;23767595;23767880;23768148;23768679;23768994;23777972;23779190;23782374;23782615;23810498	23756423;23757618;23758411;23759765;23760025;23760186;23760862;23761111;23762521;23763147;23763537;23763813;23763965;23765327;23765723;23767704;23767966;23768223;23768764;23769128;23778021;23779264;23782519;23782687;23810750	-;-;-;-;-;-;-;-;-;-;-;-;-;-;-;-;-;-;-;-;-;-;-;-;-	4152	906	812	843	768	1166	1126	1107	878	652	673	690	743	636	773	783	1148	587	560
E2F2	chr1;chr1;chr1;chr1;chr1;chr1;chr1	23832920;23842827;23845508;23847405;23848329;23850875;23857034	23836640;23843019;23845622;23847563;23848548;23850980;23857712	-;-;-;-;-;-;-	5193	262	317	294	202	191	199	178	108	633	715	587	661	247	297	205	303	654	669
ID3	chr1;chr1;chr1	23884409;23885426;23885618	23884906;23885510;23886322	-;-;-	1288	3322	2955	3108	2883	2872	2765	2760	1572	2849	3011	2839	3704	2548	2740	1999	3055	2632	2529
MDS2	chr1;chr1;chr1;chr1;chr1;chr1;chr1	23953824;23954271;23954997;23955971;23965599;23966170;23966879	23954027;23954488;23955087;23956047;23965741;23966285;23967056	+;+;+;+;+;+;+	1027	0	0	0	0	0	0	0	0	0	1	0	0	0	0	0	0	0	0
RPL11	chr1;chr1;chr1;chr1;chr1;chr1	24018269;24019099;24020297;24021150;24022288;24022834	24018319;24019249;24020403;24021281;24022398;24022915	+;+;+;+;+;+	634	23111	20250	20014	19119	22777	21270	24556	17578	21247	22487	22213	25353	20231	21666	20396	30837	19634	19189
TCEB3	chr1;chr1;chr1;chr1;chr1;chr1;chr1;chr1;chr1;chr1;chr1	24069856;24075511;24076332;24077335;24078897;24080590;24080853;24082333;24082764;24083443;24086002	24070068;24075567;24076438;24078520;24079008;24080745;24080950;24082513;24082875;24083615;24088549	+;+;+;+;+;+;+;+;+;+;+	4943	2171	2103	2111	1789	1825	1630	1783	936	2175	2423	2310	2660	1745	2024	1689	2597	2230	2272
LOC100506963	chr1;chr1;chr1;chr1	24086872;24098601;24098758;24104689	24087641;24098656;24098916;24104787	-;-;-;-	1084	19	12	12	8	12	16	8	7	7	4	9	12	12	10	11	17	10	7
PITHD1	chr1;chr1;chr1;chr1;chr1;chr1	24104876;24105928;24106354;24112165;24112805;24113765	24105203;24105971;24106431;24112269;24112913;24114722	+;+;+;+;+;+	1622	904	831	880	670	813	764	794	592	914	1102	826	1147	705	750	720	994	938	966
LYPLA2	chr1;chr1;chr1;chr1;chr1;chr1;chr1;chr1;chr1;chr1	24117646;24119147;24119498;24119641;24120195;24120350;24120553;24120714;24120917;24121172	24117740;24119250;24119529;24119706;24120242;24120420;24120626;24120815;24121090;24122029	+;+;+;+;+;+;+;+;+;+	1624	1609	1715	1549	1394	1197	1204	1010	682	1437	1535	1422	1783	1252	1324	938	1408	1356	1382
GALE	chr1;chr1;chr1;chr1;chr1;chr1;chr1;chr1;chr1;chr1;chr1;chr1;chr1	24122089;24122641;24122999;24123187;24123366;24123524;24124185;24124607;24125105;24125377;24125856;24126877;24127202	24122497;24122755;24123076;24123272;24123432;24123637;24124361;24124720;24125220;24125502;24126060;24127034;24127294	-;-;-;-;-;-;-;-;-;-;-;-;-	1858	669	676	697	616	564	487	416	344	765	720	639	774	461	502	356	521	775	778
HMGCL	chr1;chr1;chr1;chr1;chr1;chr1;chr1;chr1;chr1	24128367;24130890;24134625;24137226;24140680;24143165;24143966;24147000;24151846	24129054;24131015;24134813;24137289;24140828;24143260;24144073;24147083;24151949	-;-;-;-;-;-;-;-;-	1608	1138	981	1041	890	1029	1059	1091	689	799	839	812	1016	772	831	737	1068	747	741
FUCA1	chr1;chr1;chr1;chr1;chr1;chr1;chr1;chr1	24171572;24172564;24175139;24180850;24186288;24189624;24191981;24194388	24172345;24172663;24175329;24181050;24186393;24189761;24192115;24194859	-;-;-;-;-;-;-;-	2117	1576	1460	1368	1176	1482	1294	1258	793	1147	1290	1345	1508	1233	1369	990	1650	1082	1167
CNR2	chr1;chr1	24200460;24239736	24202152;24239817	-;-	1775	0	1	0	3	0	0	0	0	1	0	0	1	1	0	0	1	0	0
MIR378F	chr1	24255560	24255637	+	78	0	0	0	0	0	0	0	0	0	0	0	0	0	0	0	0	0	0
PNRC2	chr1;chr1;chr1	24286301;24287419;24287930	24286488;24287624;24289949	+;+;+	2414	2499	2640	2322	1970	2185	2113	1929	949	2106	2461	2180	2432	1731	1953	1339	2299	2061	2074
SRSF10	chr1;chr1;chr1;chr1;chr1;chr1;chr1;chr1;chr1_gl000191_random;chr1_gl000191_random;chr1_gl000191_random;chr1_gl000191_random;chr1_gl000191_random;chr1_gl000191_random;chr1_gl000191_random;chr1_gl000191_random	24292937;24295573;24298063;24298340;24301464;24304401;24305143;24306681;36273;38912;41406;41683;44809;47745;48487;50009	24294446;24297929;24298116;24298502;24301565;24304763;24305307;24306953;37782;41272;41459;41845;44910;48107;48651;50281	-;-;-;-;-;-;-;-;-;-;-;-;-;-;-;-	9978	3138	3533	3206	2513	2599	2350	2116	1310	3478	3916	3409	3786	2507	2735	1751	3007	3362	3396
MYOM3	chr1;chr1;chr1;chr1;chr1;chr1;chr1;chr1;chr1;chr1;chr1;chr1;chr1;chr1;chr1;chr1;chr1;chr1;chr1;chr1;chr1;chr1;chr1;chr1;chr1;chr1;chr1;chr1;chr1;chr1;chr1;chr1;chr1;chr1;chr1;chr1;chr1	24382531;24385414;24387550;24387763;24388436;24389616;24389982;24390562;24392381;24393511;24394460;24394713;24397607;24398459;24400650;24401809;24402649;24406506;24407820;24408491;24409083;24410958;24413134;24416028;24416555;24417287;24418664;24419437;24421343;24421932;24424413;24426170;24432410;24433563;24434483;24434966;24438521	24384117;24385469;24387572;24387799;24388599;24389724;24390020;24390649;24392491;24393578;24394519;24394857;24397743;24398503;24400759;24401965;24402763;24406684;24407946;24408678;24409204;24411129;24413317;24416155;24416608;24417486;24418805;24419598;24421480;24421976;24424501;24426265;24432567;24433722;24434563;24435144;24438665	-;-;-;-;-;-;-;-;-;-;-;-;-;-;-;-;-;-;-;-;-;-;-;-;-;-;-;-;-;-;-;-;-;-;-;-;-	5800	2	3	2	1	1	0	0	0	4	2	1	4	2	3	1	1	0	2
IL22RA1	chr1;chr1;chr1;chr1;chr1;chr1;chr1	24446261;24449792;24454631;24460701;24463621;24465072;24469530	24448227;24449913;24454769;24460876;24463799;24465204;24469775	-;-;-;-;-;-;-	2962	0	1	2	1	1	0	0	0	0	2	4	1	0	2	0	1	0	2
IL28RA	chr1;chr1;chr1;chr1;chr1;chr1;chr1	24480647;24485542;24485964;24488032;24495907;24507221;24513681	24484381;24485672;24486123;24488174;24496091;24507344;24513765	-;-;-;-;-;-;-	4563	21	21	17	18	18	32	24	16	23	12	23	24	7	20	14	22	15	12
LOC284632	chr1;chr1;chr1	24526730;24528954;24536623	24526881;24529089;24538180	+;+;+	1846	0	2	0	1	1	1	0	0	0	1	0	1	0	0	0	0	1	0
GRHL3	chr1;chr1;chr1;chr1;chr1;chr1;chr1;chr1;chr1;chr1;chr1;chr1;chr1;chr1;chr1;chr1;chr1;chr1	24645812;24649530;24657916;24661135;24662972;24663568;24664126;24664482;24666158;24668605;24669184;24669382;24671387;24673043;24673958;24676548;24680864;24690675	24646237;24649607;24658102;24661196;24663317;24663641;24664279;24664593;24666252;24668763;24669262;24669515;24671421;24673131;24674043;24676612;24681808;24690970	+;+;+;+;+;+;+;+;+;+;+;+;+;+;+;+;+;+	3422	204	161	194	169	128	95	54	34	98	98	80	109	44	49	18	37	105	114
C1orf201	chr1;chr1;chr1;chr1;chr1;chr1;chr1;chr1;chr1;chr1;chr1	24683489;24687341;24696164;24700192;24706143;24710392;24718051;24718414;24727809;24740164;24741401	24685109;24687531;24696329;24700300;24706313;24710493;24718169;24718557;24727946;24740262;24741587	-;-;-;-;-;-;-;-;-;-;-	3047	121	100	91	104	137	99	124	84	89	130	94	138	104	107	111	152	117	86
NIPAL3	chr1;chr1;chr1;chr1;chr1;chr1;chr1;chr1;chr1;chr1;chr1;chr1	24742245;24745781;24766662;24768545;24771675;24775971;24779898;24782628;24785378;24786971;24790516;24795476	24742394;24746130;24766730;24768716;24771734;24776116;24779994;24782763;24785466;24787034;24790610;24799473	+;+;+;+;+;+;+;+;+;+;+;+	5426	755	712	663	565	727	671	699	521	593	593	654	751	593	713	492	904	508	463
RCAN3	chr1;chr1;chr1;chr1;chr1	24829387;24840804;24857708;24859573;24861583	24829640;24841057;24857881;24859744;24862427	+;+;+;+;+	1699	181	151	145	156	172	166	165	110	140	151	168	212	146	160	145	207	122	134
C1orf130	chr1;chr1;chr1;chr1	24882567;24921915;24927431;24932097	24882660;24922003;24927515;24935818	+;+;+;+	3990	67	69	58	51	44	26	18	20	37	32	31	43	38	34	19	39	32	35
SRRM1	chr1;chr1;chr1;chr1;chr1;chr1;chr1;chr1;chr1;chr1;chr1;chr1;chr1;chr1;chr1;chr1;chr1	24969594;24972475;24973158;24975350;24976462;24977900;24978925;24979404;24981346;24987210;24987801;24989151;24993306;24995614;24996611;24997877;24998673	24969838;24972564;24973280;24975520;24976577;24978103;24979119;24979523;24981620;24987290;24987887;24989295;24993416;24996078;24996806;24998086;24999772	+;+;+;+;+;+;+;+;+;+;+;+;+;+;+;+;+	3934	2785	2578	2470	2205	2409	2377	2285	1317	2621	3022	2666	3070	2201	2401	1928	2985	2678	2655
CLIC4	chr1;chr1;chr1;chr1;chr1;chr1	25071760;25124233;25140585;25153501;25166351;25167264	25072116;25124342;25140710;25153607;25166532;25170815	+;+;+;+;+;+	4434	3298	3717	2986	2576	3573	3604	4093	1705	3030	3450	3314	3841	2873	3015	3156	4716	3192	3164
RUNX3	chr1;chr1;chr1;chr1;chr1;chr1	25226002;25233750;25245731;25254065;25256078;25291005	25229157;25233908;25245835;25254221;25256770;25291501	-;-;-;-;-;-	4767	2	1	1	3	0	0	0	0	2	1	0	0	0	0	0	0	1	0
SYF2	chr1;chr1;chr1;chr1;chr1;chr1;chr1	25548767;25551493;25553933;25554609;25555489;25558595;25558935	25549922;25551591;25554023;25554726;25555614;25558702;25559013	-;-;-;-;-;-;-	1777	935	836	865	778	1036	935	1210	524	717	900	784	931	741	849	915	1382	661	653
C1orf63	chr1;chr1;chr1;chr1;chr1	25568740;25570041;25571641;25572935;25573800	25569196;25570124;25571792;25573520;25573985	-;-;-;-;-	1465	1080	961	951	882	1011	898	968	645	761	913	816	949	861	850	762	1244	676	667
RHD	chr1;chr1;chr1;chr1;chr1;chr1;chr1;chr1;chr1;chr1	25598981;25611064;25617132;25627437;25628011;25629813;25633087;25643491;25648380;25655389	25599186;25611250;25617282;25627584;25628177;25629950;25633220;25643570;25648453;25656936	+;+;+;+;+;+;+;+;+;+	2833	5	10	8	4	10	6	4	4	8	3	3	4	7	7	13	9	1	3
TMEM50A	chr1;chr1;chr1;chr1;chr1;chr1;chr1	25664789;25666965;25669452;25678117;25679373;25683284;25687151	25664947;25667070;25669564;25678184;25679465;25683344;25688852	+;+;+;+;+;+;+	2302	2151	2031	1928	1712	2034	1815	1614	1008	1912	2174	1944	2511	1650	1814	1302	2184	1704	1793
RHCE	chr1;chr1;chr1;chr1;chr1;chr1;chr1;chr1;chr1;chr1	25688740;25696958;25701840;25712202;25715467;25717240;25718485;25729087;25735174;25747130	25689044;25697031;25701919;25712335;25715604;25717406;25718632;25729237;25735360;25747363	-;-;-;-;-;-;-;-;-;-	1618	7	4	5	6	19	13	18	14	7	7	7	2	15	16	23	18	4	6
TMEM57	chr1;chr1;chr1;chr1;chr1;chr1;chr1;chr1;chr1;chr1;chr1	25757388;25773253;25775299;25780750;25783144;25784882;25810607;25812104;25815664;25817901;25824755	25757669;25773394;25775425;25780873;25783322;25785383;25810765;25812286;25815784;25818075;25826698	+;+;+;+;+;+;+;+;+;+;+	3938	980	944	884	789	922	755	906	453	890	985	934	1131	851	926	1028	1523	896	884
LDLRAP1	chr1;chr1;chr1;chr1;chr1;chr1;chr1;chr1;chr1	25870076;25880413;25881351;25883644;25889135;25889561;25890152;25891664;25893339	25870277;25880555;25881463;25883758;25889207;25889644;25890282;25891698;25895377	+;+;+;+;+;+;+;+;+	2935	911	829	889	759	873	778	804	592	789	908	836	1016	658	802	620	985	787	842
MAN1C1	chr1;chr1;chr1;chr1;chr1;chr1;chr1;chr1;chr1;chr1;chr1;chr1	25943959;26012931;26073159;26075746;26079975;26085083;26090365;26098148;26104596;26107431;26109076;26110154	25944828;26013027;26073274;26075826;26080069;26085200;26090458;26098263;26104815;26107603;26109191;26111258	+;+;+;+;+;+;+;+;+;+;+;+	3201	281	280	282	254	256	236	193	107	165	187	172	232	180	165	112	212	182	192
SEPN1	chr1;chr1;chr1;chr1;chr1;chr1;chr1;chr1;chr1;chr1;chr1;chr1;chr1	26126667;26127534;26128507;26131633;26135071;26135517;26136174;26137945;26138182;26139178;26140372;26140568;26142039	26126904;26127651;26128608;26131766;26135280;26135641;26136311;26138026;26138370;26139283;26140484;26140669;26144713	+;+;+;+;+;+;+;+;+;+;+;+;+	4332	2328	2191	2282	1814	1902	1791	1592	1161	1862	1977	1955	2485	1663	1940	1129	2045	1919	1911
FAM54B	chr1;chr1;chr1;chr1;chr1;chr1;chr1;chr1;chr1	26146397;26146684;26147319;26149510;26150135;26152793;26153106;26156000;26158412	26146520;26146905;26147494;26149619;26150239;26152902;26153317;26156321;26159433	+;+;+;+;+;+;+;+;+	2403	1051	872	943	783	925	822	835	572	742	754	741	939	686	727	576	899	683	660
LOC646471	chr1	26146445	26150097	-	3653	138	139	127	125	121	102	62	65	96	104	113	119	83	93	52	105	67	77
C1orf135	chr1;chr1;chr1	26160497;26163904;26185771	26162337;26164045;26185848	-;-;-	2061	168	204	220	174	172	143	262	110	276	311	248	275	151	203	191	245	301	293
PAQR7	chr1;chr1	26187975;26197100	26190352;26197744	-;-	3023	158	138	130	106	132	149	115	83	96	108	99	129	76	111	55	94	120	85
STMN1	chr1;chr1;chr1;chr1;chr1;chr1;chr1;chr1	26210677;26226607;26227982;26230132;26231155;26232343;26232880;26233279	26212360;26227578;26228173;26230304;26231229;26232644;26232993;26233368	-;-;-;-;-;-;-;-	3602	4101	4010	3671	3289	3878	3525	3907	1455	5653	6348	5576	6254	3832	4389	2982	5162	5853	5792
MIR3917	chr1	26232853	26232945	-	93	0	0	0	0	0	0	0	0	0	0	0	0	0	0	0	0	0	0
PAFAH2	chr1;chr1;chr1;chr1;chr1;chr1;chr1;chr1;chr1;chr1;chr1	26286258;26299049;26300971;26303173;26308855;26310437;26310951;26314722;26315939;26317218;26324516	26288574;26299203;26301141;26303264;26308968;26310578;26311019;26314818;26316092;26317354;26324648	-;-;-;-;-;-;-;-;-;-;-	3581	764	730	733	597	699	603	618	365	624	654	639	755	582	629	486	801	478	512
EXTL1	chr1;chr1;chr1;chr1;chr1;chr1;chr1;chr1;chr1;chr1;chr1	26348271;26355684;26356091;26356967;26357623;26357951;26358887;26359720;26360187;26361327;26361656	26349916;26355777;26356198;26357086;26357755;26358057;26358976;26359806;26360347;26361495;26362954	+;+;+;+;+;+;+;+;+;+;+	4014	2	2	4	6	6	6	5	4	1	2	0	2	3	2	2	4	2	0
SLC30A2	chr1;chr1;chr1;chr1;chr1;chr1;chr1;chr1	26364514;26366268;26368191;26369040;26369889;26370789;26371488;26372338	26365796;26366402;26368296;26369199;26370042;26370935;26371708;26372604	-;-;-;-;-;-;-;-	2473	0	0	0	0	0	0	2	1	0	0	0	0	0	0	2	2	0	0
TRIM63	chr1;chr1;chr1;chr1;chr1;chr1;chr1;chr1;chr1	26377798;26380384;26383694;26384119;26384881;26386757;26387657;26392759;26393827	26378374;26380455;26383818;26384141;26385114;26386852;26387825;26392931;26394121	-;-;-;-;-;-;-;-;-	1764	0	0	1	1	0	0	3	0	0	2	0	0	0	0	0	0	1	0
PDIK1L	chr1;chr1;chr1;chr1;chr1	26437656;26438268;26438951;26440783;26448328	26437911;26438406;26439141;26441084;26452026	+;+;+;+;+	4587	617	662	609	487	676	689	744	325	555	701	664	686	590	566	507	770	549	572
GRRP1	chr1;chr1	26485511;26487703	26485617;26489119	+;+	1524	0	0	1	0	1	1	3	1	0	0	1	1	0	0	0	0	0	0
ZNF593	chr1;chr1;chr1	26496388;26496909;26497066	26496674;26496971;26497364	+;+;+	649	423	447	420	422	485	414	448	377	473	492	461	548	423	443	414	617	467	478
CNKSR1	chr1;chr1;chr1;chr1;chr1;chr1;chr1;chr1;chr1;chr1;chr1;chr1;chr1;chr1;chr1;chr1;chr1;chr1;chr1;chr1;chr1	26503981;26506944;26507206;26508348;26508852;26508971;26509688;26509837;26510220;26510562;26510705;26510892;26511076;26511505;26513659;26513902;26514725;26514933;26515089;26515263;26515770	26504090;26507101;26507387;26508432;26508893;26509075;26509747;26509905;26510321;26510632;26510778;26510998;26511103;26511677;26513732;26513973;26514798;26514994;26515188;26515444;26516375	+;+;+;+;+;+;+;+;+;+;+;+;+;+;+;+;+;+;+;+;+	2536	972	863	909	791	880	770	783	596	664	712	703	820	661	656	666	1043	610	565
CATSPER4	chr1;chr1;chr1;chr1;chr1;chr1;chr1;chr1;chr1;chr1	26517119;26517778;26520278;26524177;26524448;26524777;26526375;26527321;26527845;26528980	26517331;26517921;26520379;26524274;26524568;26524910;26526549;26527532;26528010;26529033	+;+;+;+;+;+;+;+;+;+	1419	0	0	1	0	1	1	1	1	2	1	1	2	0	2	0	0	0	0
CEP85	chr1;chr1;chr1;chr1;chr1;chr1;chr1;chr1;chr1;chr1;chr1;chr1;chr1;chr1	26560693;26566253;26570657;26581662;26584088;26584634;26586108;26594974;26595951;26597505;26598512;26601455;26603026;26603624	26560801;26566329;26570809;26582356;26584221;26584751;26586293;26595126;26596105;26597598;26598562;26601562;26603251;26605299	+;+;+;+;+;+;+;+;+;+;+;+;+;+	3935	943	893	903	833	1121	1081	1276	860	1202	1358	1160	1374	963	1003	1047	1538	1202	1168
SH3BGRL3	chr1;chr1;chr1	26606213;26607256;26607549	26606694;26607423;26608013	+;+;+	1115	2377	2356	2505	2159	1923	1736	1540	1153	2258	2420	2115	2738	1759	1989	1257	2071	2237	2314
UBXN11	chr1;chr1;chr1;chr1;chr1;chr1;chr1;chr1;chr1;chr1;chr1;chr1;chr1;chr1;chr1;chr1;chr1	26608773;26609140;26609355;26610633;26610853;26611955;26612314;26620696;26623410;26623918;26624453;26627417;26628185;26629304;26629534;26633083;26644538	26609060;26609280;26609428;26610736;26610973;26612032;26612528;26620822;26623486;26623972;26624553;26627515;26628213;26629409;26629658;26633195;26644756	-;-;-;-;-;-;-;-;-;-;-;-;-;-;-;-;-	2072	310	311	265	243	336	317	344	249	321	335	295	420	275	356	317	515	296	283
CD52	chr1;chr1	26644411;26646662	26644562;26647014	+;+	505	0	1	1	0	0	1	1	2	0	0	1	0	0	1	0	1	0	0
AIM1L	chr1;chr1;chr1;chr1;chr1;chr1;chr1;chr1;chr1;chr1;chr1;chr1;chr1;chr1;chr1;chr1;chr1;chr1;chr1;chr1	26648350;26648655;26650643;26654700;26655225;26657980;26662586;26662829;26663097;26663332;26663744;26664029;26664503;26664842;26665781;26669245;26669538;26669737;26670236;26680527	26648547;26648814;26650801;26654823;26655364;26658109;26662698;26662861;26663223;26663471;26663870;26664165;26664538;26664968;26665920;26669374;26669650;26669784;26673203;26680621	-;-;-;-;-;-;-;-;-;-;-;-;-;-;-;-;-;-;-;-	5245	44	41	45	45	52	50	81	47	36	40	35	52	34	49	53	49	52	29
ZNF683	chr1;chr1;chr1;chr1;chr1;chr1	26688125;26689517;26691023;26694084;26694949;26699160	26688513;26689645;26691717;26694288;26695076;26699266	-;-;-;-;-;-	1653	0	0	0	0	0	0	0	0	0	0	0	0	0	0	0	0	0	0
LIN28A	chr1;chr1;chr1;chr1	26737269;26737877;26751794;26752733	26737413;26738073;26751978;26756219	+;+;+;+	4014	4	2	0	0	0	1	0	1	0	0	0	1	0	1	2	0	0	0
DHDDS	chr1;chr1;chr1;chr1;chr1;chr1;chr1;chr1;chr1	26758802;26759382;26764659;26769222;26772807;26774050;26784282;26786528;26795383	26758867;26759499;26764775;26769364;26772923;26774151;26784396;26786635;26797795	+;+;+;+;+;+;+;+;+	3299	949	953	951	868	1120	1015	966	767	890	1011	946	1114	1010	1017	1242	1749	857	881
HMGN2	chr1;chr1;chr1;chr1;chr1;chr1	26798902;26799974;26800194;26800576;26801063;26801604	26799118;26800018;26800223;26800626;26801158;26803133	+;+;+;+;+;+	1969	7630	7481	7212	6462	7224	6392	6568	5089	8343	9314	8273	10109	6464	7095	5006	8546	8326	8099
RPS6KA1	chr1;chr1;chr1;chr1;chr1;chr1;chr1;chr1;chr1;chr1;chr1;chr1;chr1;chr1;chr1;chr1;chr1;chr1;chr1;chr1;chr1;chr1;chr1	26856249;26863416;26872343;26873358;26873680;26877888;26878135;26879882;26880705;26881087;26881642;26882028;26883145;26883489;26885298;26887217;26887536;26887996;26897940;26898340;26898667;26899715;26900570	26856474;26863460;26872526;26873474;26873761;26877968;26878214;26879988;26880742;26881229;26881712;26882116;26883209;26883591;26885428;26887342;26887625;26888154;26898101;26898416;26898784;26899852;26901520	+;+;+;+;+;+;+;+;+;+;+;+;+;+;+;+;+;+;+;+;+;+;+	3383	1320	1236	1191	1101	1158	1133	1067	849	1097	1232	1123	1282	878	946	735	1110	1029	1126
MIR1976	chr1	26881033	26881084	+	52	0	0	0	0	0	0	0	0	0	0	0	0	0	0	0	0	0	0
ARID1A	chr1;chr1;chr1;chr1;chr1;chr1;chr1;chr1;chr1;chr1;chr1;chr1;chr1;chr1;chr1;chr1;chr1;chr1;chr1;chr1	27022522;27056142;27057643;27059167;27087347;27087875;27088643;27089464;27092712;27092948;27094281;27097610;27098991;27099303;27099837;27100071;27100293;27100820;27102068;27105514	27024031;27056354;27058095;27059283;27087587;27087964;27088810;27089776;27092857;27093057;27094490;27097817;27099123;27099478;27099987;27100208;27100389;27101711;27102198;27108601	+;+;+;+;+;+;+;+;+;+;+;+;+;+;+;+;+;+;+;+	8585	5670	5416	5329	4666	4627	4271	4267	3286	4875	5576	4869	6184	4110	4550	4011	5943	4884	4676
PIGV	chr1;chr1;chr1;chr1	27114454;27117250;27120604;27124054	27115310;27117384;27121725;27124894	+;+;+;+	2955	548	512	481	425	439	501	453	312	395	473	411	539	413	445	352	552	430	374
ZDHHC18	chr1;chr1;chr1;chr1;chr1;chr1;chr1;chr1	27153201;27158938;27175099;27176792;27177049;27177620;27179244;27180217	27153630;27159098;27175248;27176929;27177097;27177722;27179356;27182211	+;+;+;+;+;+;+;+	3139	1090	991	996	904	994	936	961	729	1073	1000	960	1219	885	930	803	1184	1031	994
SFN	chr1	27189633	27190947	+	1315	1208	1222	1210	1142	1357	1415	1485	1290	1460	1447	1280	1528	982	1129	1148	1659	1480	1483
GPN2	chr1;chr1;chr1;chr1;chr1	27205873;27210651;27212464;27215460;27216177	27206240;27210781;27212624;27215616;27216869	-;-;-;-;-	1510	629	556	620	554	546	484	441	488	577	667	546	772	497	562	395	625	548	593
GPATCH3	chr1;chr1;chr1;chr1;chr1;chr1;chr1	27216979;27218902;27219161;27219880;27220727;27223792;27226483	27217717;27219029;27219282;27219939;27220901;27224216;27226962	-;-;-;-;-;-;-	2129	309	307	307	265	297	289	249	195	225	259	227	320	231	259	247	301	212	272
NR0B2	chr1;chr1	27237975;27239900	27238577;27240567	-;-	1271	2	0	0	1	0	0	3	1	0	0	0	2	1	0	1	1	0	0
NUDC	chr1;chr1;chr1;chr1;chr1;chr1;chr1;chr1;chr1	27248224;27250580;27267948;27268244;27269151;27269362;27271881;27272059;27272621	27248420;27250657;27268151;27268309;27269267;27269556;27271964;27272177;27272887	+;+;+;+;+;+;+;+;+	1327	2161	2165	2052	1697	1680	1556	1599	1241	2674	2879	2359	3039	1770	2034	1450	2288	2691	2577
C1orf172	chr1;chr1;chr1;chr1	27276047;27277173;27277833;27286841	27276642;27277247;27278903;27286901	-;-;-;-	1803	430	433	430	391	440	384	432	320	425	493	438	541	359	413	366	507	435	390
TRNP1	chr1;chr1	27320195;27326338	27321103;27327377	+;+	1949	81	82	91	69	79	66	55	38	82	81	78	93	64	78	41	80	92	67
FAM46B	chr1;chr1	27331511;27338898	27333448;27339333	-;-	2374	87	104	88	98	108	92	89	93	93	89	75	100	80	75	65	97	91	99
SLC9A1	chr1;chr1;chr1;chr1;chr1;chr1;chr1;chr1;chr1;chr1;chr1;chr1	27425300;27427694;27428216;27428507;27428876;27429164;27429714;27432376;27434139;27436018;27440317;27480474	27427135;27427766;27428317;27428621;27429049;27429234;27429803;27432578;27434356;27436268;27440777;27481451	-;-;-;-;-;-;-;-;-;-;-;-	4572	3421	3081	3079	2869	3137	3261	3500	2829	2366	2484	2350	2935	2241	2349	2336	3482	2282	2308
WDTC1	chr1;chr1;chr1;chr1;chr1;chr1;chr1;chr1;chr1;chr1;chr1;chr1;chr1;chr1;chr1;chr1	27561007;27587447;27589643;27608730;27609829;27614165;27618706;27620513;27621005;27622817;27623542;27624429;27627717;27630112;27631492;27632677	27561442;27587593;27589726;27608776;27609940;27614352;27618888;27620607;27621120;27622892;27623647;27624602;27627952;27630286;27631684;27635110	+;+;+;+;+;+;+;+;+;+;+;+;+;+;+;+	4802	1879	1622	1731	1514	1615	1597	1381	1048	1403	1560	1403	1790	1331	1537	1141	1838	1370	1276
TMEM222	chr1;chr1;chr1;chr1;chr1;chr1;chr1;chr1	27648636;27657211;27657476;27658561;27660449;27660642;27661158;27661870	27648882;27657295;27657628;27658592;27660545;27660772;27661245;27662891	+;+;+;+;+;+;+;+	1855	890	780	826	750	834	746	774	661	879	809	850	1114	739	859	745	1122	723	759
LOC644961	chr1	27650365	27653016	+	2652	57	28	32	25	33	24	28	25	28	25	40	51	47	36	27	44	39	25
SYTL1	chr1;chr1;chr1;chr1;chr1;chr1;chr1;chr1;chr1;chr1;chr1;chr1;chr1;chr1;chr1	27668483;27671788;27673912;27674299;27674458;27675571;27675889;27676143;27676463;27676880;27677285;27677749;27677947;27679774;27680204	27668641;27672016;27674060;27674371;27674503;27675643;27675989;27676256;27676623;27676976;27677443;27677827;27678046;27679979;27680423	+;+;+;+;+;+;+;+;+;+;+;+;+;+;+	1966	1357	1279	1294	1190	1588	1486	1742	1165	1091	1181	1099	1432	1169	1245	1631	2379	951	891
MAP3K6	chr1;chr1;chr1;chr1;chr1;chr1;chr1;chr1;chr1;chr1;chr1;chr1;chr1;chr1;chr1;chr1;chr1;chr1;chr1;chr1;chr1;chr1;chr1;chr1;chr1;chr1;chr1;chr1;chr1	27681670;27682160;27682517;27682879;27683081;27683500;27683891;27684202;27684672;27684910;27685200;27685908;27686349;27686732;27687196;27687412;27687648;27687837;27688011;27688196;27688582;27689132;27689342;27689933;27690408;27690695;27691152;27691264;27692749	27681960;27682236;27682590;27682991;27683240;27683605;27684067;27684367;27684810;27685102;27685357;27686013;27686485;27686859;27687329;27687499;27687743;27687886;27688118;27688358;27688741;27689244;27689512;27690039;27690576;27690885;27691175;27691403;27693337	-;-;-;-;-;-;-;-;-;-;-;-;-;-;-;-;-;-;-;-;-;-;-;-;-;-;-;-;-	4328	562	637	638	558	547	562	487	386	746	789	688	820	515	594	359	526	709	661
FCN3	chr1;chr1;chr1;chr1;chr1;chr1;chr1;chr1	27695601;27697087;27697334;27699627;27699979;27700456;27700847;27701219	27695968;27697221;27697463;27699754;27700011;27700500;27700942;27701315	-;-;-;-;-;-;-;-	1032	2	3	1	1	3	1	4	0	2	3	1	3	1	1	2	2	1	2
CD164L2	chr1;chr1;chr1;chr1;chr1	27705596;27708270;27708818;27708990;27709642	27706685;27708314;27708889;27709157;27709805	-;-;-;-;-	1539	24	12	9	9	8	11	11	13	15	12	17	20	6	7	5	3	12	9
GPR3	chr1;chr1	27719152;27720298	27719241;27722317	+;+	2110	2	2	1	6	7	2	5	0	4	5	10	4	2	5	2	5	6	4
WASF2	chr1;chr1;chr1;chr1;chr1;chr1;chr1;chr1;chr1	27730734;27736186;27739066;27741327;27742479;27744770;27745455;27755271;27816497	27734840;27736700;27739221;27741457;27742596;27744923;27745589;27755443;27816678	-;-;-;-;-;-;-;-;-	5671	3985	3896	3833	3484	4279	4262	4511	2987	3654	4133	3673	4726	3315	3518	3596	5258	3436	3467
AHDC1	chr1;chr1;chr1;chr1;chr1;chr1;chr1	27860756;27873772;27879403;27879585;27884816;27885217;27929908	27861427;27878700;27879440;27879801;27885041;27885394;27930143	-;-;-;-;-;-;-	6496	1047	1143	1066	885	1095	947	892	642	977	1103	958	1243	910	988	611	982	984	858
FGR	chr1;chr1;chr1;chr1;chr1;chr1;chr1;chr1;chr1;chr1;chr1;chr1;chr1;chr1;chr1	27938801;27939730;27940941;27941361;27941945;27942200;27943368;27943704;27948070;27949553;27950202;27951600;27952557;27952971;27961576	27939633;27939861;27941094;27941437;27942124;27942355;27943517;27943807;27948168;27949655;27950440;27951662;27952751;27953106;27961727	-;-;-;-;-;-;-;-;-;-;-;-;-;-;-	2773	1	6	4	1	0	1	0	0	1	0	0	1	1	0	0	2	0	1
IFI6	chr1;chr1;chr1;chr1;chr1	27992572;27994737;27994969;27995732;27998634	27992986;27994886;27995046;27995857;27998724	-;-;-;-;-	860	377	262	1344	535	281	3572	311	277	199	405	298	311	411	361	176	1702	477	1052
FAM76A	chr1;chr1;chr1;chr1;chr1;chr1;chr1;chr1;chr1;chr1	28052490;28053983;28056743;28059114;28060542;28071165;28075579;28081706;28086037;28087006	28052672;28054047;28056844;28059168;28060694;28071322;28075665;28081841;28086138;28089423	+;+;+;+;+;+;+;+;+;+	3459	209	174	179	177	214	239	213	116	178	201	197	196	180	191	185	300	167	167
STX12	chr1;chr1;chr1;chr1;chr1;chr1;chr1;chr1;chr1	28099694;28116073;28120044;28128189;28136757;28138674;28144362;28146161;28148742	28099936;28116142;28120143;28128326;28136800;28138779;28144434;28146243;28150963	+;+;+;+;+;+;+;+;+	3079	1162	1268	1124	1014	1111	1013	984	539	1137	1205	1163	1253	906	980	785	1262	1084	1003
PPP1R8	chr1;chr1;chr1;chr1;chr1;chr1;chr1	28157252;28159267;28165210;28167525;28169697;28173539;28176604	28157877;28159327;28165363;28167745;28169841;28173603;28178183	+;+;+;+;+;+;+	2852	1120	1053	1085	904	947	893	956	615	1233	1272	1183	1310	909	1039	755	1215	1179	1156
SCARNA1	chr1	28160912	28161077	+	166	0	1	1	0	1	0	0	1	0	1	1	1	1	0	1	1	0	3
C1orf38	chr1;chr1;chr1;chr1;chr1;chr1	28199055;28203099;28206155;28208482;28211806;28212378	28199176;28203239;28206565;28209554;28211962;28213193	+;+;+;+;+;+	2720	36	20	24	26	61	69	81	54	14	16	11	18	14	23	22	37	21	19
RPA2	chr1;chr1;chr1;chr1;chr1;chr1;chr1;chr1;chr1	28218049;28220523;28220801;28223516;28224144;28233439;28233692;28240574;28240945	28218758;28220617;28220908;28223632;28224218;28233552;28233793;28240680;28241236	-;-;-;-;-;-;-;-;-	1720	1152	1111	1075	913	940	907	939	529	1498	1578	1360	1590	914	979	717	1187	1511	1478
SMPDL3B	chr1;chr1;chr1;chr1;chr1;chr1;chr1;chr1	28261504;28271743;28275576;28279726;28280865;28282195;28282460;28284987	28261755;28271956;28275673;28279869;28281037;28282375;28282991;28285663	+;+;+;+;+;+;+;+	2271	183	167	177	126	136	125	90	88	210	229	222	239	204	205	141	255	200	195
XKR8	chr1;chr1;chr1	28286504;28290008;28293014	28286873;28290204;28294604	+;+;+	2158	219	209	231	173	204	202	221	173	159	182	185	235	171	180	143	266	142	157
EYA3	chr1;chr1;chr1;chr1;chr1;chr1;chr1;chr1;chr1;chr1;chr1;chr1;chr1;chr1;chr1;chr1;chr1;chr1	28296855;28304885;28315046;28316208;28319911;28323831;28326471;28330847;28337458;28339622;28343665;28354300;28362055;28365350;28369082;28374894;28384505;28415035	28301057;28304985;28315167;28316322;28320071;28323889;28326560;28330930;28337597;28339805;28343750;28354437;28362191;28365416;28369161;28374937;28384605;28415148	-;-;-;-;-;-;-;-;-;-;-;-;-;-;-;-;-;-	6026	999	1004	963	797	805	723	660	422	946	1055	1050	1093	845	899	728	1126	881	848
LOC653566	chr1	28421446	28423069	-	1624	2	3	3	0	0	5	6	0	2	4	6	6	2	4	3	12	2	5
PTAFR	chr1;chr1;chr1;chr1	28473677;28498968;28503103;28520233	28477570;28499038;28503455;28520447	-;-;-;-	4533	165	114	96	125	148	114	93	78	81	63	89	115	83	109	46	100	88	64
DNAJC8	chr1;chr1;chr1;chr1;chr1;chr1;chr1;chr1;chr1	28526790;28530258;28531769;28534853;28536483;28537082;28541451;28555433;28559432	28527881;28530333;28531860;28534924;28536577;28537148;28541507;28555534;28559542	-;-;-;-;-;-;-;-;-	1764	2527	2350	2225	2058	2218	2038	1977	1201	2439	2750	2485	2752	1876	2076	1587	2605	2399	2530
ATPIF1	chr1;chr1	28562602;28562872	28562781;28564616	+;+	1925	2881	2658	2776	2304	2310	2044	2025	1186	2519	2874	2548	3220	1993	2286	1519	2701	2392	2482
SESN2	chr1;chr1;chr1;chr1;chr1;chr1;chr1;chr1;chr1;chr1	28585963;28595694;28598185;28598795;28599092;28599869;28600551;28601336;28605608;28607227	28586448;28595759;28598382;28598977;28599304;28600019;28600669;28601526;28605752;28609002	+;+;+;+;+;+;+;+;+;+	3528	935	893	877	833	1159	1122	1886	1190	709	753	713	901	777	835	2057	2287	712	668
MED18	chr1;chr1;chr1	28655513;28657108;28660928	28655691;28657246;28662478	+;+;+	1869	478	457	420	371	387	378	330	259	379	446	383	483	336	373	296	466	394	416
PHACTR4	chr1;chr1;chr1;chr1;chr1;chr1;chr1;chr1;chr1;chr1;chr1;chr1;chr1;chr1;chr1	28696093;28733921;28764661;28785596;28786723;28792196;28792893;28800066;28802619;28806963;28815682;28817463;28818162;28819527;28823046	28696336;28733974;28764941;28785769;28786803;28792360;28793279;28800663;28802803;28807116;28815737;28817524;28818299;28819603;28826881	+;+;+;+;+;+;+;+;+;+;+;+;+;+;+	6492	1282	1318	1222	1048	1229	1144	1233	766	1170	1278	1186	1437	967	1144	1005	1505	1170	1152
RCC1	chr1;chr1;chr1;chr1;chr1;chr1;chr1;chr1;chr1;chr1;chr1;chr1;chr1;chr1;chr1	28832455;28834640;28835342;28843237;28844745;28856370;28857035;28858315;28858683;28861562;28861770;28862383;28862774;28863259;28864344	28832596;28834672;28835417;28843379;28844820;28856451;28857127;28858502;28858862;28861658;28861892;28862538;28862893;28863411;28865708	+;+;+;+;+;+;+;+;+;+;+;+;+;+;+	3027	2969	2867	2891	2355	2759	2706	2948	2203	3132	3299	2907	3521	2462	2733	2437	3599	3206	3118
SNHG3	chr1;chr1;chr1;chr1	28832455;28832732;28834640;28835342	28832596;28832839;28834672;28837404	+;+;+;+	2346	786	818	768	641	930	834	936	606	816	920	860	998	840	904	843	1280	831	754
TRNAU1AP	chr1;chr1;chr1;chr1;chr1;chr1;chr1;chr1;chr1;chr1	28879529;28880152;28887145;28887625;28887858;28891215;28893806;28897688;28898379;28904012	28879649;28880249;28887244;28887772;28887910;28891346;28893925;28897850;28898412;28905057	+;+;+;+;+;+;+;+;+;+	2015	314	284	305	252	287	245	304	280	276	297	284	347	223	226	230	353	267	217
SNHG12	chr1;chr1;chr1;chr1;chr1;chr1	28905050;28906045;28906424;28907072;28907623;28908102	28905192;28906099;28906493;28907158;28907741;28908366	-;-;-;-;-;-	739	272	298	289	262	375	342	567	419	343	361	326	384	353	387	720	809	292	287
SNORD99	chr1	28905255	28905334	-	80	9	8	11	9	5	5	11	3	6	11	8	2	11	6	7	9	9	7
SNORA61	chr1	28906276	28906405	-	130	29	39	44	41	25	25	36	37	55	56	45	49	34	46	40	57	39	35
SNORA44	chr1	28906893	28907024	-	132	18	19	9	14	13	5	12	13	8	14	15	12	21	16	12	20	10	16
SNORA16A	chr1	28907432	28907565	-	134	17	12	15	13	13	8	10	1	12	22	4	15	12	10	13	14	14	16
RAB42	chr1;chr1;chr1	28918712;28919007;28920206	28918911;28919256;28921088	+;+;+	1333	2	3	5	2	0	2	1	1	1	1	4	6	3	1	3	7	5	1
TAF12	chr1;chr1;chr1;chr1;chr1;chr1	28929609;28931884;28939759;28944465;28948426;28969167	28930086;28931972;28939873;28944542;28948677;28969604	-;-;-;-;-;-	1450	688	639	663	557	651	550	603	346	712	706	678	819	574	637	603	952	641	685
RNU11	chr1	28975112	28975246	+	135	3	3	2	1	0	1	1	0	3	3	3	2	2	4	1	3	0	2
GMEB1	chr1;chr1;chr1;chr1;chr1;chr1;chr1;chr1;chr1;chr1	28995240;29010095;29016586;29018097;29019454;29023439;29028950;29030704;29037032;29040585	28995351;29010252;29016698;29018221;29019557;29023596;29029081;29030841;29037154;29042115	+;+;+;+;+;+;+;+;+;+	2694	272	254	241	203	252	235	243	191	224	220	210	246	189	175	197	279	206	175
YTHDF2	chr1;chr1;chr1;chr1;chr1	29063133;29064170;29064771;29068915;29095441	29063659;29064194;29064850;29070498;29096287	+;+;+;+;+	3063	2223	2205	2095	1795	1913	1822	1686	1125	2141	2316	2254	2573	1801	1931	1618	2574	2031	2066
OPRD1	chr1;chr1;chr1	29138654;29185466;29189254	29139122;29185815;29190208	+;+;+	1774	1	1	3	2	0	1	0	0	0	1	1	0	1	0	1	0	2	0
EPB41	chr1;chr1;chr1;chr1;chr1;chr1;chr1;chr1;chr1;chr1;chr1;chr1;chr1;chr1;chr1;chr1;chr1;chr1;chr1;chr1;chr1;chr1;chr1	29213603;29241088;29313943;29315868;29319842;29323727;29338377;29342204;29344736;29356912;29359605;29362338;29365766;29379616;29385101;29385323;29386934;29391494;29424319;29435848;29438880;29442211;29443331	29213722;29241280;29314417;29315947;29320054;29323831;29338419;29342279;29344954;29356999;29359757;29362435;29365938;29379824;29385157;29385364;29386996;29391733;29424447;29435949;29438960;29442315;29446558	+;+;+;+;+;+;+;+;+;+;+;+;+;+;+;+;+;+;+;+;+;+;+	6292	1556	1328	1357	1275	1763	1674	2026	1149	1246	1470	1345	1436	1248	1237	1613	2205	1154	1191
TMEM200B	chr1;chr1;chr1	29445937;29448876;29450368	29448360;29449013;29450421	-;-;-	2616	2	0	2	2	3	0	0	0	0	0	0	0	0	1	0	1	1	3
SRSF4	chr1;chr1;chr1;chr1;chr1;chr1	29474250;29476615;29481208;29485886;29486887;29508158	29475738;29476704;29481422;29485998;29487029;29508637	-;-;-;-;-;-	2530	1709	1649	1642	1472	1480	1440	1687	1081	1717	1817	1486	1973	1218	1442	1329	1981	1649	1667
MECR	chr1;chr1;chr1;chr1;chr1;chr1;chr1;chr1;chr1;chr1	29519385;29522453;29522710;29527028;29528455;29529643;29533274;29542517;29543100;29557243	29520691;29522525;29522770;29527101;29528557;29529745;29533417;29542648;29543324;29557454	-;-;-;-;-;-;-;-;-;-	2434	410	397	388	368	363	316	364	296	407	414	399	502	334	429	302	477	379	400
PTPRU	chr1;chr1;chr1;chr1;chr1;chr1;chr1;chr1;chr1;chr1;chr1;chr1;chr1;chr1;chr1;chr1;chr1;chr1;chr1;chr1;chr1;chr1;chr1;chr1;chr1;chr1;chr1;chr1;chr1;chr1;chr1;chr1	29563028;29581787;29585017;29585773;29585961;29586382;29587122;29601960;29605524;29605968;29606551;29609188;29610452;29611243;29616195;29618381;29630367;29631286;29631864;29633641;29637256;29637968;29638155;29639064;29641884;29642514;29644260;29647197;29649883;29650143;29651703;29652111	29563229;29581918;29585288;29585854;29586076;29586556;29587415;29602268;29605633;29606169;29606653;29609461;29610488;29611381;29616224;29618538;29630557;29631361;29631940;29633658;29637292;29638065;29638271;29639218;29642019;29642663;29644433;29647337;29650008;29650300;29651838;29653325	+;+;+;+;+;+;+;+;+;+;+;+;+;+;+;+;+;+;+;+;+;+;+;+;+;+;+;+;+;+;+;+	5640	1541	1383	1388	1304	1506	1489	1433	1266	1193	1276	1209	1519	1126	1193	1020	1572	1165	1170
MATN1	chr1;chr1;chr1;chr1;chr1;chr1;chr1;chr1	31184124;31187094;31188004;31188756;31189637;31191582;31194252;31196305	31186478;31187174;31188156;31189172;31189762;31191804;31194598;31196432	-;-;-;-;-;-;-;-	3830	1	2	5	1	6	1	3	5	3	6	5	6	5	6	4	5	4	3
LOC100129196	chr1;chr1;chr1;chr1	31191619;31194135;31198582;31199090	31192412;31194569;31198898;31199593	+;+;+;+	2050	47	52	47	42	59	50	61	33	57	61	35	53	66	64	68	95	45	48
LAPTM5	chr1;chr1;chr1;chr1;chr1;chr1;chr1;chr1	31205315;31208020;31210451;31211787;31212656;31214487;31215303;31230506	31206764;31208112;31210546;31211909;31212784;31214563;31215396;31230683	-;-;-;-;-;-;-;-	2240	8	6	9	10	5	10	7	5	2	6	3	6	1	3	3	6	2	3
MIR4420	chr1	31212003	31212079	-	77	0	0	0	0	0	0	0	0	0	0	0	0	0	0	0	0	0	0
SDC3	chr1;chr1;chr1;chr1;chr1	31342313;31347144;31349399;31351470;31381296	31346224;31347435;31350012;31351587;31381480	-;-;-;-;-	5121	1113	1053	1055	918	927	938	901	538	955	982	901	1199	772	936	650	1010	899	930
PUM1	chr1;chr1;chr1;chr1;chr1;chr1;chr1;chr1;chr1;chr1;chr1;chr1;chr1;chr1;chr1;chr1;chr1;chr1;chr1;chr1;chr1;chr1	31404353;31409490;31413998;31414845;31418193;31422974;31425081;31426561;31437521;31438829;31440014;31441201;31447498;31452909;31454159;31465237;31467901;31478700;31479841;31501643;31532051;31538463	31406189;31409682;31414119;31414970;31418330;31423108;31425210;31426828;31437757;31439125;31440157;31441339;31447649;31453010;31454252;31465507;31468067;31478878;31479949;31501711;31532424;31538564	-;-;-;-;-;-;-;-;-;-;-;-;-;-;-;-;-;-;-;-;-;-	5385	3173	3064	2814	2422	2936	2798	2767	2033	2589	2870	2708	3206	2494	2615	2267	3372	2542	2494
SNORD103B	chr1;chr1	31408536;31421965	31408623;31422052	-;-	176	0	0	0	0	0	0	0	0	0	0	0	0	0	0	0	0	0	0
SNORD103A	chr1;chr1	31408536;31421965	31408623;31422052	-;-	176	0	0	0	0	0	0	0	0	0	0	0	0	0	0	0	0	0	0
SNORD85	chr1	31441010	31441084	-	75	0	0	0	0	0	0	0	0	0	0	0	1	0	0	0	0	0	0
PRO0611	chr1	31460912	31461481	+	570	1	1	1	0	2	2	2	1	0	2	0	0	0	2	0	0	3	1
NKAIN1	chr1;chr1;chr1;chr1;chr1;chr1;chr1	31652592;31654707;31655377;31656664;31658094;31660897;31712341	31654559;31654788;31655437;31656861;31658174;31661034;31712734	-;-;-;-;-;-;-	2922	525	508	573	424	334	313	278	226	425	480	390	439	266	320	201	302	400	378
SNRNP40	chr1;chr1;chr1;chr1;chr1;chr1;chr1;chr1;chr1;chr1	31732415;31734376;31740718;31742005;31744226;31754221;31762101;31764760;31766066;31769458	31732968;31734479;31740779;31742087;31744346;31754343;31762266;31764853;31766195;31769644	-;-;-;-;-;-;-;-;-;-	1624	927	867	885	740	737	700	749	567	1051	1082	1007	1114	706	779	670	964	1015	1050
ZCCHC17	chr1;chr1;chr1;chr1;chr1;chr1;chr1;chr1	31769842;31782891;31791956;31810022;31811804;31819487;31821676;31836879	31769922;31783011;31792013;31810122;31811895;31819587;31821821;31837780	+;+;+;+;+;+;+;+	1602	741	717	758	666	645	611	546	398	748	765	762	902	575	589	478	787	738	744
FABP3	chr1;chr1;chr1;chr1	31838100;31840240;31842232;31845789	31838786;31840341;31842404;31845923	-;-;-;-	1097	19	16	9	7	5	7	5	6	17	10	13	15	6	11	9	13	10	7
SERINC2	chr1;chr1;chr1;chr1;chr1;chr1;chr1;chr1;chr1;chr1;chr1;chr1;chr1;chr1	31882412;31883021;31885963;31886660;31888720;31896540;31897530;31898177;31898623;31899501;31901825;31902244;31905814;31906911	31882699;31883282;31886151;31887624;31888754;31896701;31897720;31898256;31898760;31899670;31901915;31902385;31906032;31907527	+;+;+;+;+;+;+;+;+;+;+;+;+;+	3549	550	546	489	452	553	528	472	497	345	376	339	390	386	379	336	471	324	329
LOC149086	chr1;chr1;chr1	31971839;31973035;31973317	31972007;31973182;31974167	+;+;+	1168	0	0	0	0	2	0	1	0	0	0	0	0	1	0	0	2	0	0
LOC284551	chr1;chr1;chr1	31984036;31986547;31987626	31984437;31986664;31989846	+;+;+	2741	0	0	0	0	0	0	0	0	1	0	0	1	0	1	0	0	0	0
TINAGL1	chr1;chr1;chr1;chr1;chr1;chr1;chr1;chr1;chr1;chr1;chr1;chr1;chr1	32042086;32042735;32043746;32044805;32048750;32049062;32050279;32050487;32050752;32051041;32051354;32052311;32052440	32042196;32043059;32043789;32044868;32048842;32049176;32050402;32050637;32050941;32051086;32051477;32052356;32053287	+;+;+;+;+;+;+;+;+;+;+;+;+	2281	14	19	11	11	25	16	20	14	3	5	4	9	7	2	7	14	7	3
HCRTR1	chr1;chr1;chr1;chr1;chr1;chr1;chr1;chr1;chr1	32083301;32084357;32084652;32085133;32086444;32087078;32089124;32090598;32092391	32083482;32084417;32084992;32085311;32086687;32087193;32089350;32090719;32092919	+;+;+;+;+;+;+;+;+	2001	0	0	1	0	0	1	0	1	0	1	0	0	0	0	0	0	0	0
PEF1	chr1;chr1;chr1;chr1;chr1;chr1	32095463;32098096;32098760;32100823;32109981;32110442	32096443;32098239;32098915;32101123;32110218;32110838	-;-;-;-;-;-	2217	1482	1407	1434	1127	1244	1170	1159	909	1349	1344	1349	1585	1122	1350	1010	1593	1298	1280
COL16A1	chr1;chr1;chr1;chr1;chr1;chr1;chr1;chr1;chr1;chr1;chr1;chr1;chr1;chr1;chr1;chr1;chr1;chr1;chr1;chr1;chr1;chr1;chr1;chr1;chr1;chr1;chr1;chr1;chr1;chr1;chr1;chr1;chr1;chr1;chr1;chr1;chr1;chr1;chr1;chr1;chr1;chr1;chr1;chr1;chr1;chr1;chr1;chr1;chr1;chr1;chr1;chr1;chr1;chr1;chr1;chr1;chr1;chr1;chr1;chr1;chr1;chr1;chr1;chr1;chr1;chr1;chr1;chr1;chr1;chr1;chr1	32117848;32119200;32119468;32120393;32120915;32122001;32122634;32124089;32124515;32126186;32126667;32127015;32127261;32127935;32128188;32130773;32131184;32131483;32131638;32133176;32133766;32134403;32136203;32137216;32138017;32138197;32138325;32140608;32140859;32145233;32145405;32145643;32146506;32146624;32148535;32148795;32148935;32149308;32149551;32149710;32150124;32150422;32151240;32151692;321…	32118454;32119277;32119644;32120459;32121103;32122045;32122669;32124178;32124565;32126239;32126720;32127059;32127305;32127988;32128259;32130835;32131219;32131536;32131682;32133229;32133819;32134456;32136247;32137260;32138103;32138238;32138441;32140640;32140912;32145286;32145452;32145702;32146532;32146668;32148603;32148848;32148970;32149349;32149604;32149832;32150231;32150457;32151371;32151736;321…	-;-;-;-;-;-;-;-;-;-;-;-;-;-;-;-;-;-;-;-;-;-;-;-;-;-;-;-;-;-;-;-;-;-;-;-;-;-;-;-;-;-;-;-;-;-;-;-;-;-;-;-;-;-;-;-;-;-;-;-;-;-;-;-;-;-;-;-;-;-;-	5584	54	35	35	38	41	45	54	36	39	28	47	56	33	31	41	77	39	33
BAI2	chr1;chr1;chr1;chr1;chr1;chr1;chr1;chr1;chr1;chr1;chr1;chr1;chr1;chr1;chr1;chr1;chr1;chr1;chr1;chr1;chr1;chr1;chr1;chr1;chr1;chr1;chr1;chr1;chr1;chr1;chr1;chr1;chr1	32192718;32193626;32193783;32194199;32196401;32197716;32198118;32198573;32200784;32201181;32201428;32201922;32202174;32203030;32203253;32203801;32204188;32204433;32204909;32205527;32205711;32205948;32206974;32207225;32207401;32207654;32208439;32209794;32210249;32221600;32222802;32222983;32229485	32193206;32193682;32193881;32194234;32197020;32197755;32198213;32198744;32200882;32201266;32201494;32201991;32202324;32203132;32203356;32203927;32204231;32204538;32205236;32205635;32205779;32206142;32207080;32207326;32207568;32207818;32208603;32209958;32210332;32222416;32222882;32223112;32229648	-;-;-;-;-;-;-;-;-;-;-;-;-;-;-;-;-;-;-;-;-;-;-;-;-;-;-;-;-;-;-;-;-	5415	137	125	182	127	114	93	65	62	163	207	165	200	99	121	54	78	156	194
MIR4254	chr1	32224261	32224336	-	76	0	0	0	0	0	0	0	0	0	0	0	0	0	0	0	0	0	0
SPOCD1	chr1;chr1;chr1;chr1;chr1;chr1;chr1;chr1;chr1;chr1;chr1;chr1;chr1;chr1;chr1;chr1	32256025;32257816;32258279;32258879;32259348;32259725;32262191;32263808;32264043;32265002;32265410;32265617;32266042;32267265;32279552;32281562	32256892;32258002;32258368;32259029;32259498;32259836;32262316;32263924;32264202;32265086;32265464;32265742;32266218;32267306;32280973;32281580	-;-;-;-;-;-;-;-;-;-;-;-;-;-;-;-	3888	50	57	58	56	30	55	28	18	55	55	51	56	41	46	23	52	42	36
PTP4A2	chr1;chr1;chr1;chr1;chr1;chr1	32372022;32375639;32377297;32381496;32384571;32403588	32374561;32375713;32377427;32381588;32385259;32403988	-;-;-;-;-;-	3929	5084	5047	4845	4093	4504	4172	4441	2518	4610	5246	4721	5580	3871	4137	3310	5071	4571	4566
KHDRBS1	chr1;chr1;chr1;chr1;chr1;chr1;chr1;chr1;chr1	32479491;32495899;32497125;32498789;32502511;32503436;32504153;32505116;32508128	32479978;32496023;32497241;32498935;32502644;32503637;32504220;32505174;32509472	+;+;+;+;+;+;+;+;+	2685	6478	6378	5989	5264	6312	5757	6273	3369	6179	7038	6442	7619	5507	6084	4762	7646	5922	5909
TMEM39B	chr1;chr1;chr1;chr1;chr1;chr1;chr1;chr1;chr1	32538503;32540552;32541204;32542364;32542765;32557276;32560385;32566043;32568032	32538652;32540678;32541423;32542447;32542919;32557612;32560572;32566163;32568467	+;+;+;+;+;+;+;+;+	1818	216	231	192	179	219	237	223	226	236	287	227	294	187	217	224	272	206	226
KPNA6	chr1;chr1;chr1;chr1;chr1;chr1;chr1;chr1;chr1;chr1;chr1;chr1;chr1;chr1	32573644;32620189;32622454;32622947;32623868;32625001;32626216;32627548;32627962;32628836;32631706;32632770;32635483;32636308	32573735;32620322;32622546;32623046;32623962;32625132;32626304;32627647;32628125;32628914;32631831;32632897;32635661;32642168	+;+;+;+;+;+;+;+;+;+;+;+;+;+	7372	3539	3285	3309	2804	2945	2817	2777	1626	2943	3294	3046	3633	2481	2767	2002	3346	2864	2817
TXLNA	chr1;chr1;chr1;chr1;chr1;chr1;chr1;chr1;chr1;chr1;chr1	32645345;32645915;32646843;32650126;32653555;32655656;32657912;32658258;32658809;32659666;32660503	32645377;32646115;32647178;32650217;32653725;32655850;32658031;32658332;32658901;32659761;32663886	+;+;+;+;+;+;+;+;+;+;+	4796	2189	2230	2102	1892	2150	1949	2075	1303	2250	2496	2203	2774	2011	2195	2015	3123	2114	2042
CCDC28B	chr1;chr1;chr1;chr1;chr1;chr1	32666202;32667514;32669480;32669787;32670199;32670795	32666310;32667700;32669646;32669980;32670221;32670991	+;+;+;+;+;+	877	28	53	23	26	20	20	13	12	23	34	20	33	26	25	17	38	40	19
IQCC	chr1;chr1;chr1;chr1;chr1	32671236;32671755;32672110;32672603;32672841	32671564;32671898;32672362;32672721;32674288	+;+;+;+;+	2293	163	183	216	185	127	138	125	88	248	295	226	281	156	161	106	209	254	216
DCDC2B	chr1;chr1;chr1;chr1;chr1;chr1;chr1;chr1;chr1	32674695;32676873;32677362;32677671;32678091;32678355;32680398;32681041;32681403	32674960;32676924;32677438;32677802;32678237;32678394;32680533;32681144;32681797	+;+;+;+;+;+;+;+;+	1349	50	49	49	50	40	34	37	24	35	51	47	40	35	37	39	67	29	34
TMEM234	chr1;chr1;chr1;chr1;chr1	32681798;32682860;32686732;32687468;32687908	32682548;32682952;32686798;32687619;32687926	-;-;-;-;-	1082	148	123	117	122	134	117	101	99	121	160	127	143	92	113	126	154	110	101
EIF3I	chr1;chr1;chr1;chr1;chr1;chr1;chr1;chr1;chr1;chr1;chr1	32687971;32688139;32689635;32690011;32691772;32692004;32694100;32694328;32694736;32696528;32696716	32688045;32688231;32689722;32690076;32691921;32692131;32694210;32694417;32694809;32696620;32697205	+;+;+;+;+;+;+;+;+;+;+	1458	5049	4818	4847	4148	4400	4038	4117	3510	5089	5471	4981	5988	3931	4414	3653	5523	5127	5015
MTMR9LP	chr1;chr1;chr1;chr1;chr1;chr1;chr1	32697261;32697643;32700305;32700553;32704896;32705470;32706738	32697570;32697785;32700415;32700811;32705026;32706265;32707311	-;-;-;-;-;-;-	2324	60	59	33	50	63	61	82	38	46	42	44	54	55	63	68	113	19	31
FAM167B	chr1;chr1	32712818;32713972	32713283;32714461	+;+	956	13	4	21	9	10	11	9	6	6	6	7	16	10	13	9	14	8	10
LCK	chr1;chr1;chr1;chr1;chr1;chr1;chr1;chr1;chr1;chr1;chr1;chr1;chr1;chr1	32716840;32739712;32739926;32740338;32740594;32740922;32741170;32741515;32741938;32742208;32745272;32745442;32745680;32751115	32716972;32739827;32740035;32740419;32740684;32741020;32741273;32741664;32742090;32742387;32745348;32745595;32745811;32751766	+;+;+;+;+;+;+;+;+;+;+;+;+;+	2233	0	0	0	0	0	1	0	0	0	0	0	1	0	0	0	0	3	0
HDAC1	chr1;chr1;chr1;chr1;chr1;chr1;chr1;chr1;chr1;chr1;chr1;chr1;chr1;chr1	32757708;32768222;32782266;32790080;32792540;32793137;32794669;32796179;32796369;32797075;32797277;32797691;32798302;32798618	32757819;32768334;32782383;32790154;32792678;32793278;32794761;32796287;32796509;32797183;32797407;32797843;32798350;32799224	+;+;+;+;+;+;+;+;+;+;+;+;+;+	2091	5123	4853	4855	4155	4108	3714	3177	2344	4655	5183	4618	5404	3195	3715	2452	4157	4449	4434
MARCKSL1	chr1;chr1	32799440;32801548	32800698;32801834	-;-	1546	4698	4776	4926	3962	3188	2820	2219	1540	4093	4520	4139	5108	3395	3693	2013	3474	3999	3950
LOC100128071	chr1;chr1;chr1	32826871;32827331;32827559	32827136;32827477;32827844	-;-;-	699	32	22	32	22	27	18	21	18	18	21	19	42	13	21	19	34	16	15
TSSK3	chr1;chr1	32827862;32829196	32828447;32829924	+;+	1315	57	62	49	52	54	48	39	20	29	36	39	51	30	26	30	52	23	30
BSDC1	chr1;chr1;chr1;chr1;chr1;chr1;chr1;chr1;chr1;chr1;chr1	32830705;32834048;32841863;32843571;32843816;32844325;32846815;32849431;32852380;32859681;32860005	32832255;32834151;32842342;32843649;32843884;32844440;32846869;32849649;32852496;32859741;32860062	-;-;-;-;-;-;-;-;-;-;-	2909	2417	2254	2129	2048	2367	2349	2262	1387	1783	1932	1850	2264	1855	2071	2132	3077	1623	1643
ZBTB8B	chr1;chr1;chr1;chr1	32930658;32936185;32946492;32950702	32930706;32937216;32946670;32953459	+;+;+;+	4018	9	2	2	3	1	1	0	0	3	6	5	4	1	3	2	2	5	6
ZBTB8A	chr1;chr1;chr1;chr1;chr1	33004772;33019060;33058532;33060655;33065688	33005173;33019141;33059355;33060824;33071542	+;+;+;+;+	7333	246	280	261	203	331	287	380	221	322	313	317	350	289	286	347	524	292	291
ZBTB8OS	chr1;chr1;chr1;chr1;chr1;chr1;chr1	33087307;33093109;33097428;33099246;33099552;33100369;33116034	33087549;33093145;33097480;33099328;33099673;33100393;33116185	-;-;-;-;-;-;-	715	614	567	538	500	515	482	530	386	629	707	613	727	394	473	402	663	598	549
RBBP4	chr1;chr1;chr1;chr1;chr1;chr1;chr1;chr1;chr1;chr1;chr1;chr1;chr1	33116749;33116959;33117515;33123028;33133826;33134340;33134573;33134832;33135087;33138051;33138243;33138392;33145241	33116923;33117033;33117662;33123173;33133999;33134455;33134733;33134958;33135164;33138127;33138300;33138502;33151812	+;+;+;+;+;+;+;+;+;+;+;+;+	8018	3095	2552	2715	2361	2632	2318	2376	1807	2912	3201	3028	3309	2333	2468	2216	3402	2809	2684
SYNC	chr1;chr1;chr1;chr1;chr1	33145507;33149611;33149859;33160466;33168209	33147461;33149690;33149983;33161645;33168361	-;-;-;-;-	3493	8	3	3	6	6	1	1	0	5	5	3	7	6	6	2	7	4	3
KIAA1522	chr1;chr1;chr1;chr1;chr1;chr1;chr1;chr1	33207512;33231235;33233388;33233663;33234253;33235274;33235481;33238466	33207790;33231428;33233558;33233718;33234376;33235387;33238042;33240571	+;+;+;+;+;+;+;+	5606	7962	7425	7674	6602	7424	6986	6720	4320	5653	5909	5551	7078	5169	5533	4542	6963	5369	5308
YARS	chr1;chr1;chr1;chr1;chr1;chr1;chr1;chr1;chr1;chr1;chr1;chr1;chr1	33240840;33244983;33245686;33246649;33248005;33251963;33252541;33256763;33263364;33272083;33276192;33276512;33282789	33241692;33245124;33245879;33246746;33248140;33252048;33252676;33256855;33263444;33272212;33276367;33276658;33283633	-;-;-;-;-;-;-;-;-;-;-;-;-	3117	2426	2184	2080	1938	3268	3125	5131	3253	2363	2745	2337	2917	2062	2276	4009	5188	2522	2478
S100PBP	chr1;chr1;chr1;chr1;chr1;chr1;chr1;chr1;chr1	33283176;33290914;33291699;33293594;33295565;33299635;33300466;33318680;33321525	33283290;33291030;33292531;33293682;33295668;33299662;33300665;33318767;33324476	+;+;+;+;+;+;+;+;+	4526	719	690	660	546	658	620	715	392	707	867	728	819	480	607	511	744	720	728
FNDC5	chr1;chr1;chr1;chr1;chr1;chr1	33327869;33333354;33333791;33334483;33336254;33337995	33330398;33333443;33333989;33334598;33336414;33338082	-;-;-;-;-;-	3184	11	10	17	15	8	13	4	3	25	11	13	11	5	9	7	11	14	16
HPCA	chr1;chr1;chr1;chr1	33352098;33354479;33359125;33359366	33352116;33354877;33359230;33360247	+;+;+;+	1406	4	4	4	5	5	6	3	1	5	5	3	8	3	6	0	1	7	3
TMEM54	chr1;chr1;chr1;chr1;chr1;chr1	33360196;33360906;33361156;33361511;33363727;33366824	33360480;33361040;33361344;33361570;33363920;33366953	-;-;-;-;-;-	993	1008	936	995	877	1063	914	895	833	1051	1081	903	1313	878	945	611	1029	927	942
RNF19B	chr1;chr1;chr1;chr1;chr1;chr1;chr1;chr1;chr1	33402050;33403998;33407853;33409620;33411115;33412003;33413823;33415170;33429652	33402910;33404129;33408060;33409760;33411229;33412165;33413967;33415375;33430286	-;-;-;-;-;-;-;-;-	2606	384	380	403	345	433	445	546	493	336	439	376	437	362	415	472	647	407	381
AK2	chr1;chr1;chr1;chr1;chr1;chr1;chr1;chr1	33473541;33476826;33480123;33486968;33487194;33490043;33497145;33502337	33476434;33479003;33480195;33487062;33487304;33490168;33497262;33502512	-;-;-;-;-;-;-;-	5771	2553	2409	2363	2048	2113	2058	2196	1244	2817	2899	2699	3162	2123	2391	1880	2799	2628	2660
ADC	chr1;chr1;chr1;chr1;chr1;chr1;chr1;chr1;chr1;chr1;chr1;chr1	33546714;33546989;33547202;33547779;33549555;33557651;33558883;33560149;33562308;33563668;33583503;33585645	33546895;33547109;33547413;33547955;33549728;33557823;33559017;33560314;33562470;33563780;33583717;33585995	+;+;+;+;+;+;+;+;+;+;+;+	2182	14	29	16	19	27	25	15	27	14	21	18	25	17	20	13	22	9	20
TRIM62	chr1;chr1;chr1;chr1;chr1	33611003;33623854;33625289;33631072;33646626	33613328;33623969;33625545;33631167;33647671	-;-;-;-;-	3841	669	650	622	544	530	472	371	282	553	582	573	702	480	489	331	534	548	504
ZNF362	chr1;chr1;chr1;chr1;chr1;chr1;chr1;chr1;chr1	33722174;33736088;33741701;33741949;33745725;33747188;33760538;33760748;33764531	33722255;33736213;33741764;33742195;33746058;33747412;33760616;33760906;33766320	+;+;+;+;+;+;+;+;+	3106	781	666	689	622	694	628	637	366	583	731	594	767	583	672	529	781	567	567
PHC2	chr1;chr1;chr1;chr1;chr1;chr1;chr1;chr1;chr1;chr1;chr1;chr1;chr1;chr1;chr1	33789224;33794471;33795672;33796949;33797876;33799691;33815198;33820002;33820442;33832717;33834137;33836022;33836618;33837890;33840967	33790620;33794747;33795813;33797063;33798005;33799893;33815499;33820167;33820854;33833029;33834223;33836186;33836695;33838048;33841194	-;-;-;-;-;-;-;-;-;-;-;-;-;-;-	4175	1047	935	1086	879	904	948	1065	673	910	999	977	1209	854	949	879	1267	896	912
MIR3605	chr1	33797994	33798093	-	100	1	2	0	0	0	0	0	1	0	0	1	0	1	2	1	2	0	0
ZSCAN20	chr1;chr1;chr1;chr1;chr1;chr1;chr1;chr1	33938232;33944780;33954065;33954715;33955118;33956625;33958787;33959818	33938288;33945306;33954251;33954791;33955202;33957302;33959215;33961995	+;+;+;+;+;+;+;+	4218	166	134	160	148	137	137	117	53	112	125	151	154	112	126	114	210	123	118
CSMD2	chr1;chr1;chr1;chr1;chr1;chr1;chr1;chr1;chr1;chr1;chr1;chr1;chr1;chr1;chr1;chr1;chr1;chr1;chr1;chr1;chr1;chr1;chr1;chr1;chr1;chr1;chr1;chr1;chr1;chr1;chr1;chr1;chr1;chr1;chr1;chr1;chr1;chr1;chr1;chr1;chr1;chr1;chr1;chr1;chr1;chr1;chr1;chr1;chr1;chr1;chr1;chr1;chr1;chr1;chr1;chr1;chr1;chr1;chr1;chr1;chr1;chr1;chr1;chr1;chr1;chr1;chr1;chr1;chr1;chr1	33979609;33985065;33985412;33987063;33988907;33990482;33992796;33998650;33999396;34002622;34003036;34006125;34006730;34008320;34011637;34015777;34033193;34034974;34037132;34038106;34042896;34046353;34049242;34052104;34052688;34066465;34067969;34070882;34071463;34076641;34080104;34082506;34083099;34087767;34088970;34090119;34090651;34092086;34099022;34100814;34101960;34112248;34117923;34123546;341…	33982170;33985277;33985550;33987150;33989019;33990643;33992858;33998829;33999507;34002695;34003209;34006298;34006909;34008496;34011819;34015950;34033366;34035147;34037326;34038291;34043084;34046499;34049430;34052217;34052768;34066610;34068146;34071070;34071588;34076850;34080220;34082575;34083217;34087871;34089066;34090243;34090854;34092181;34099135;34100930;34102154;34112435;34118061;34123737;341…	-;-;-;-;-;-;-;-;-;-;-;-;-;-;-;-;-;-;-;-;-;-;-;-;-;-;-;-;-;-;-;-;-;-;-;-;-;-;-;-;-;-;-;-;-;-;-;-;-;-;-;-;-;-;-;-;-;-;-;-;-;-;-;-;-;-;-;-;-;-	13108	0	0	0	0	0	0	1	0	0	0	0	0	1	0	0	1	0	0
HMGB4	chr1;chr1	34326076;34328466	34326491;34330392	+;+	2343	0	0	0	0	0	0	0	0	0	0	0	0	0	0	0	0	0	0
LOC402779	chr1;chr1;chr1;chr1;chr1;chr1;chr1;chr1	34334557;34334804;34336473;34341067;34343771;34347764;34350171;34350687	34334650;34334938;34336609;34341193;34343951;34347835;34350415;34351059	+;+;+;+;+;+;+;+	1364	0	0	0	0	0	0	0	0	0	0	0	0	0	0	0	0	0	0
C1orf94	chr1;chr1;chr1;chr1;chr1;chr1;chr1;chr1	34632624;34642553;34662826;34666373;34667685;34673758;34677811;34684287	34632772;34643710;34663514;34666633;34667860;34673835;34678007;34684731	+;+;+;+;+;+;+;+	3153	0	0	0	0	0	0	0	0	0	0	0	0	0	0	0	0	0	0
GJB5	chr1;chr1	35220721;35222908	35220796;35224112	+;+	1281	8	4	10	3	7	3	6	2	9	2	3	4	2	9	11	17	4	2
GJB4	chr1;chr1	35225342;35226534	35225389;35229325	+;+	2840	6	4	4	0	2	5	2	1	3	4	3	3	4	2	5	1	3	6
GJB3	chr1;chr1;chr1	35246790;35247911;35250339	35247379;35248043;35251967	+;+;+	2352	23	22	25	26	14	6	13	3	32	27	35	32	28	27	12	14	43	31
GJA4	chr1;chr1	35258599;35259798	35258669;35261348	+;+	1622	0	0	1	1	1	1	0	1	1	0	3	0	1	1	1	0	2	0
C1orf212	chr1;chr1;chr1;chr1	35315963;35322157;35324441;35325056	35321583;35322340;35324646;35325417	-;-;-;-	6373	602	621	588	496	532	509	483	332	584	568	584	680	501	513	439	677	553	620
DLGAP3	chr1;chr1;chr1;chr1;chr1;chr1;chr1;chr1;chr1;chr1	35331037;35332649;35333137;35334206;35350579;35351079;35351673;35365270;35365669;35369878	35331902;35332792;35333228;35334690;35350664;35351392;35351886;35365342;35365874;35370984	-;-;-;-;-;-;-;-;-;-	3587	40	33	38	26	34	32	25	22	34	54	42	54	32	34	29	46	34	34
LOC653160	chr1;chr1;chr1	35441300;35443532;35444279	35443003;35443685;35444307	-;-;-	1887	35	36	33	17	32	24	30	15	24	24	32	33	29	28	16	27	9	30
ZMYM6NB	chr1;chr1;chr1	35447127;35449368;35450799	35447720;35449548;35450948	-;-;-	925	187	210	205	162	180	170	183	127	172	158	192	229	155	169	118	216	129	158
ZMYM6	chr1;chr1;chr1;chr1;chr1;chr1;chr1;chr1;chr1;chr1;chr1;chr1;chr1;chr1;chr1;chr1	35451767;35457835;35469569;35470733;35472552;35474353;35476048;35476359;35477491;35478032;35480298;35480589;35484954;35485984;35496148;35497416	35454536;35457988;35469606;35470873;35472699;35474525;35476198;35476637;35477606;35478182;35480489;35480763;35485203;35486068;35496314;35497569	-;-;-;-;-;-;-;-;-;-;-;-;-;-;-;-	5144	518	549	530	410	577	579	549	293	432	512	483	594	526	490	529	775	471	437
ZMYM1	chr1;chr1;chr1;chr1;chr1;chr1;chr1;chr1;chr1;chr1	35544972;35559515;35561420;35562918;35569896;35570158;35575895;35577373;35577688;35578578	35545043;35559684;35561492;35563167;35570070;35570370;35576048;35577513;35577731;35581455	+;+;+;+;+;+;+;+;+;+	4170	364	429	357	330	370	373	373	176	394	503	462	505	368	369	275	436	436	424
SFPQ	chr1;chr1;chr1;chr1;chr1;chr1;chr1;chr1;chr1;chr1	35649201;35652602;35652804;35653574;35654604;35654787;35656099;35656295;35656942;35657823	35650194;35652723;35652852;35653691;35654688;35654983;35656194;35656596;35657130;35658743	-;-;-;-;-;-;-;-;-;-	3073	8522	8523	7899	6861	7312	5805	4571	3061	8699	11124	8853	11467	7335	8096	5267	9039	9008	8762
ZMYM4	chr1;chr1;chr1;chr1;chr1;chr1;chr1;chr1;chr1;chr1;chr1;chr1;chr1;chr1;chr1;chr1;chr1;chr1;chr1;chr1;chr1;chr1;chr1;chr1;chr1;chr1;chr1;chr1;chr1;chr1	35734568;35790961;35824526;35826795;35827220;35835630;35835973;35846860;35847147;35851043;35851675;35852604;35853055;35854511;35855549;35857813;35858248;35859196;35862153;35862978;35864014;35864465;35865083;35870624;35870974;35873609;35879573;35881067;35884044;35885071	35734686;35791006;35825047;35826856;35827390;35835714;35836228;35847034;35847359;35851193;35851790;35852879;35853205;35854683;35855699;35857953;35858285;35859340;35862271;35863146;35864067;35864644;35865177;35870795;35871069;35873760;35879684;35881315;35884173;35887545	+;+;+;+;+;+;+;+;+;+;+;+;+;+;+;+;+;+;+;+;+;+;+;+;+;+;+;+;+;+	6994	2395	2183	2095	1811	2048	1835	1750	1058	1965	2241	2084	2318	1754	1934	1494	2489	1856	1784
KIAA0319L	chr1;chr1;chr1;chr1;chr1;chr1;chr1;chr1;chr1;chr1;chr1;chr1;chr1;chr1;chr1;chr1;chr1;chr1;chr1;chr1;chr1	35899091;35906648;35907847;35908507;35909762;35913774;35915468;35915959;35917229;35919158;35919963;35921614;35925906;35928222;35932209;35936464;35940406;35944567;35972213;36019951;36022808	35900682;35906739;35907937;35908629;35909904;35913933;35915606;35916110;35917377;35919290;35920086;35921842;35926038;35928314;35932296;35936561;35940507;35944813;35972736;36020120;36023037	-;-;-;-;-;-;-;-;-;-;-;-;-;-;-;-;-;-;-;-;-	4812	2722	2329	2425	2202	2348	2241	2191	1428	1906	2098	1933	2421	1949	2147	1807	2853	1699	1716
NCDN	chr1;chr1;chr1;chr1;chr1;chr1;chr1	36023393;36024708;36025927;36027993;36028803;36029368;36030828	36023824;36024848;36026895;36028234;36029027;36029510;36032380	+;+;+;+;+;+;+	3705	1575	1592	1628	1468	1230	1262	941	761	1410	1555	1369	1818	1296	1422	1040	1751	1344	1368
TFAP2E	chr1;chr1;chr1;chr1;chr1;chr1;chr1	36038971;36039528;36040550;36053931;36055531;36056235;36059995	36039205;36040010;36040601;36054153;36055649;36056376;36060927	+;+;+;+;+;+;+	2187	10	13	14	12	10	15	12	17	12	10	14	14	10	2	8	18	7	3
PSMB2	chr1;chr1;chr1;chr1;chr1;chr1;chr1	36065143;36070834;36074847;36096875;36097037;36101911;36106943	36068975;36070883;36075009;36096945;36097138;36102033;36107445	-;-;-;-;-;-;-	4845	2789	2694	2554	2337	2461	2266	2156	1636	3039	3163	2994	3443	2264	2533	2060	3284	3020	2954
C1orf216	chr1;chr1	36179477;36184308	36181927;36184790	-;-	2934	303	302	332	265	263	270	219	231	344	357	314	416	278	289	232	345	337	352
CLSPN	chr1;chr1;chr1;chr1;chr1;chr1;chr1;chr1;chr1;chr1;chr1;chr1;chr1;chr1;chr1;chr1;chr1;chr1;chr1;chr1;chr1;chr1;chr1;chr1;chr1	36197713;36202515;36202940;36203593;36204056;36204737;36204966;36208742;36209056;36211052;36212367;36213508;36214006;36215068;36215234;36216851;36219346;36225943;36226697;36227599;36228005;36228761;36229867;36230819;36235448	36202207;36202676;36203022;36203698;36204183;36204858;36205130;36208842;36209131;36211163;36212593;36213662;36214205;36215132;36215412;36217107;36219537;36226517;36226805;36227671;36228082;36228922;36230315;36230927;36235551	-;-;-;-;-;-;-;-;-;-;-;-;-;-;-;-;-;-;-;-;-;-;-;-;-	8484	388	459	439	340	241	227	257	168	1019	1131	940	980	347	462	328	468	1160	1090
EIF2C4	chr1;chr1;chr1;chr1;chr1;chr1;chr1;chr1;chr1;chr1;chr1;chr1;chr1;chr1;chr1;chr1;chr1;chr1	36273828;36282483;36288463;36290914;36291280;36291527;36292349;36297028;36297413;36297658;36298038;36299591;36301435;36306766;36307217;36315758;36316455;36319098	36274036;36282648;36288583;36291095;36291416;36291661;36292436;36297175;36297532;36297786;36298171;36299775;36301594;36307081;36307351;36315859;36316654;36323490	+;+;+;+;+;+;+;+;+;+;+;+;+;+;+;+;+;+	7060	871	770	762	663	963	931	1039	562	618	755	795	818	665	729	598	1051	561	583
EIF2C1	chr1;chr1;chr1;chr1;chr1;chr1;chr1;chr1;chr1;chr1;chr1;chr1;chr1;chr1;chr1;chr1;chr1;chr1;chr1	36348810;36354028;36358158;36358698;36359275;36359638;36359916;36360723;36367075;36367549;36367805;36372536;36379443;36379785;36380949;36383194;36383923;36384656;36385100	36349047;36354211;36358278;36358879;36359411;36359772;36360003;36360870;36367194;36367671;36367938;36372720;36379602;36379875;36381143;36383328;36384024;36384855;36389899	+;+;+;+;+;+;+;+;+;+;+;+;+;+;+;+;+;+;+	7478	1532	1421	1367	1252	1348	1186	1126	832	1263	1421	1377	1595	1136	1226	847	1383	1230	1216
EIF2C3	chr1;chr1;chr1;chr1;chr1;chr1;chr1;chr1;chr1;chr1;chr1;chr1;chr1;chr1;chr1;chr1;chr1;chr1;chr1	36396683;36411293;36432556;36437625;36438976;36469942;36474291;36474498;36475076;36479231;36479516;36492715;36499775;36501778;36505391;36505908;36509048;36520547;36521238	36397046;36411464;36432676;36437833;36439112;36470076;36474378;36474645;36475195;36479353;36479649;36492899;36499934;36501868;36505585;36506042;36509149;36520746;36522063	+;+;+;+;+;+;+;+;+;+;+;+;+;+;+;+;+;+;+	3645	340	330	258	240	297	302	340	209	266	296	288	352	304	277	316	430	227	271
TEKT2	chr1;chr1;chr1;chr1;chr1;chr1;chr1;chr1;chr1;chr1	36549676;36550471;36550764;36551437;36552305;36552532;36552805;36553040;36553329;36553574	36549750;36550678;36550889;36551642;36552448;36552646;36552912;36553183;36553408;36553876	+;+;+;+;+;+;+;+;+;+	1509	0	1	0	0	0	1	1	1	0	0	1	0	0	2	0	3	1	1
ADPRHL2	chr1;chr1;chr1;chr1;chr1;chr1	36554453;36556845;36557219;36557511;36558023;36558698	36554716;36556941;36557426;36557695;36558123;36559533	+;+;+;+;+;+	1691	615	580	662	603	585	600	535	402	660	701	608	798	519	608	488	691	634	640
COL8A2	chr1;chr1	36560844;36565651	36565088;36565850	-;-	4445	0	1	0	2	1	2	0	0	0	0	1	0	0	0	1	2	1	0
TRAPPC3	chr1;chr1;chr1;chr1;chr1	36602173;36603397;36605321;36605670;36614938	36602923;36603579;36605420;36605767;36615067	-;-;-;-;-	1262	1397	1272	1250	1150	1224	1151	1206	748	1202	1272	1222	1441	1016	1216	954	1521	1167	1185
MAP7D1	chr1;chr1;chr1;chr1;chr1;chr1;chr1;chr1;chr1;chr1;chr1;chr1;chr1;chr1;chr1;chr1;chr1	36621803;36636572;36637114;36638065;36638965;36640499;36641800;36642298;36643474;36644020;36644286;36644522;36644863;36645113;36645267;36645475;36645849	36622064;36636916;36637182;36638228;36639079;36640609;36642182;36642443;36643802;36644197;36644424;36644626;36644916;36645158;36645357;36645668;36646441	+;+;+;+;+;+;+;+;+;+;+;+;+;+;+;+;+	3324	1433	1304	1302	1216	1266	1084	1056	776	1155	1257	1084	1467	962	1086	951	1306	1201	1156
THRAP3	chr1;chr1;chr1;chr1;chr1;chr1;chr1;chr1;chr1;chr1;chr1;chr1	36690017;36724983;36748134;36751969;36754661;36756975;36758199;36759452;36762184;36766487;36767154;36769397	36690106;36725085;36748301;36752871;36755365;36757147;36758310;36759536;36762371;36766685;36767297;36770957	+;+;+;+;+;+;+;+;+;+;+;+	4431	5770	5308	5228	4674	4778	4330	4368	2415	5144	5722	5182	6086	4117	4573	3679	5873	5095	4949
SH3D21	chr1;chr1;chr1;chr1;chr1;chr1;chr1;chr1;chr1;chr1;chr1;chr1;chr1;chr1;chr1;chr1	36771994;36772199;36772443;36772708;36773118;36773371;36773519;36773710;36773990;36775149;36784672;36784861;36785043;36785276;36786516;36786657	36772025;36772356;36772506;36772886;36773208;36773426;36773564;36773810;36774076;36775191;36784765;36784913;36785137;36786399;36786579;36786948	+;+;+;+;+;+;+;+;+;+;+;+;+;+;+;+	2579	561	546	514	454	421	377	424	196	455	607	459	610	375	419	251	466	418	382
FAM176B	chr1;chr1;chr1	36787632;36788572;36789494	36788326;36788668;36789755	-;-;-	1054	251	284	256	204	202	199	177	85	193	249	205	316	186	209	133	210	190	164
STK40	chr1;chr1;chr1;chr1;chr1;chr1;chr1;chr1;chr1;chr1;chr1;chr1	36805225;36808965;36809461;36809721;36814301;36819965;36820807;36823840;36824338;36826822;36833449;36851324	36807574;36809049;36809580;36809865;36814416;36820017;36821034;36823983;36824423;36826941;36833685;36851485	-;-;-;-;-;-;-;-;-;-;-;-	3846	1329	1300	1233	1135	1393	1333	1687	1297	1139	1164	1188	1350	1217	1256	1786	2308	1066	1021
LSM10	chr1;chr1	36859031;36863368	36859754;36863493	-;-	850	525	537	522	504	549	413	489	413	557	549	559	647	457	533	501	702	552	570
OSCP1	chr1;chr1;chr1;chr1;chr1;chr1;chr1;chr1;chr1;chr1;chr1	36883507;36884592;36886077;36887751;36888369;36888964;36893901;36897403;36898023;36904357;36915859	36883856;36884655;36886216;36887820;36888497;36889067;36894076;36897483;36898190;36904511;36916086	-;-;-;-;-;-;-;-;-;-;-	1665	213	194	192	188	205	173	197	153	136	136	148	227	155	172	141	227	139	128
MRPS15	chr1;chr1;chr1;chr1;chr1;chr1;chr1;chr1	36921362;36921788;36923524;36926293;36926865;36927689;36929407;36929747	36921526;36921979;36923582;36926377;36926913;36927764;36929451;36930040	-;-;-;-;-;-;-;-	965	1821	1483	1484	1435	1844	1672	1919	1046	1506	1719	1553	1821	1318	1479	1395	2127	1549	1468
CSF3R	chr1;chr1;chr1;chr1;chr1;chr1;chr1;chr1;chr1;chr1;chr1;chr1;chr1;chr1;chr1;chr1;chr1	36931644;36932831;36933159;36933423;36933676;36934757;36935253;36937034;36937667;36937839;36938118;36939036;36939365;36940978;36945034;36947079;36948412	36932509;36932912;36933252;36933563;36933822;36934858;36935441;36937247;36937740;36937992;36938287;36939223;36939488;36941274;36945117;36947138;36948915	-;-;-;-;-;-;-;-;-;-;-;-;-;-;-;-;-	3490	13	7	10	6	22	22	26	19	4	7	8	5	8	6	23	29	2	3
GRIK3	chr1;chr1;chr1;chr1;chr1;chr1;chr1;chr1;chr1;chr1;chr1;chr1;chr1;chr1;chr1;chr1	37261128;37270588;37271705;37282661;37285337;37291204;37307337;37315912;37319216;37324709;37325445;37335349;37337789;37346235;37356521;37499595	37267646;37270838;37271927;37282878;37285455;37291427;37307540;37316025;37319323;37324852;37325618;37335402;37337970;37346492;37356697;37499844	-;-;-;-;-;-;-;-;-;-;-;-;-;-;-;-	9219	222	224	187	156	136	119	128	117	277	317	291	351	246	259	277	463	292	280
MIR4255	chr1	37627164	37627235	+	72	0	0	0	0	0	0	0	0	0	0	0	0	0	0	0	0	0	0
LOC728431	chr1;chr1;chr1	37920480;37921968;37939745	37921513;37922060;37940044	-;-;-	1427	143	111	126	90	136	118	122	93	103	91	95	131	90	101	102	163	85	87
ZC3H12A	chr1;chr1;chr1;chr1;chr1;chr1	37940119;37941060;37945891;37947202;37948035;37948338	37940230;37941540;37946030;37947436;37948141;37949978	+;+;+;+;+;+	2716	1032	919	879	936	1003	1008	1043	670	896	982	955	1241	1070	1233	1054	1656	819	750
MEAF6	chr1;chr1;chr1;chr1;chr1;chr1;chr1;chr1	37958176;37961486;37962308;37967405;37974879;37975056;37979024;37980258	37959708;37961519;37962337;37967597;37974924;37975143;37979139;37980364	-;-;-;-;-;-;-;-	2147	1437	1474	1276	1136	1373	1281	1385	693	1064	1319	1170	1365	992	1053	978	1462	1127	1090
SNIP1	chr1;chr1;chr1;chr1	38002142;38005758;38018246;38019607	38003613;38006356;38018348;38019903	-;-;-;-	2471	628	496	525	522	509	420	479	298	479	527	503	532	424	501	425	724	510	471
DNALI1	chr1;chr1;chr1;chr1;chr1;chr1	38022520;38023204;38024928;38027158;38027682;38030627	38022676;38023349;38025097;38027336;38027846;38032458	+;+;+;+;+;+	2649	16	12	10	5	11	6	4	3	6	15	7	18	8	9	9	7	9	11
GNL2	chr1;chr1;chr1;chr1;chr1;chr1;chr1;chr1;chr1;chr1;chr1;chr1;chr1;chr1;chr1;chr1	38032413;38033274;38033876;38034452;38039944;38040266;38041196;38042029;38047824;38048379;38049468;38052912;38056307;38058313;38059363;38061360	38032608;38033365;38033958;38034903;38040057;38040424;38041300;38042157;38047937;38048537;38049534;38053096;38056446;38058407;38059447;38061586	-;-;-;-;-;-;-;-;-;-;-;-;-;-;-;-	2402	1658	1463	1427	1330	1509	1369	1594	964	1704	1837	1765	1884	1482	1558	1507	2168	1744	1568
RSPO1	chr1;chr1;chr1;chr1;chr1;chr1;chr1;chr1;chr1	38076951;38077421;38079376;38079856;38082156;38095240;38097516;38097959;38100238	38077349;38078593;38079564;38080005;38082347;38095621;38097694;38098025;38100595	-;-;-;-;-;-;-;-;-	3089	2	1	2	1	1	0	5	0	1	9	4	4	3	1	0	5	6	5
C1orf109	chr1;chr1;chr1;chr1;chr1	38147242;38148991;38151945;38155278;38156006	38148832;38149109;38152124;38155555;38156192	-;-;-;-;-	2355	455	457	387	349	410	374	446	251	507	580	503	632	395	459	453	566	522	548
CDCA8	chr1;chr1;chr1;chr1;chr1;chr1;chr1;chr1;chr1;chr1;chr1	38158159;38158348;38158577;38161582;38164577;38166108;38167426;38168924;38171113;38172650;38173994	38158250;38158456;38158705;38161622;38164649;38166193;38167490;38169019;38171239;38172736;38175391	+;+;+;+;+;+;+;+;+;+;+	2303	1020	1040	918	875	1114	978	1212	834	1356	1455	1318	1527	979	1003	876	1404	1556	1541
EPHA10	chr1;chr1;chr1;chr1;chr1;chr1;chr1;chr1;chr1;chr1;chr1;chr1;chr1;chr1;chr1;chr1;chr1	38181646;38184333;38185086;38185581;38186023;38186455;38187332;38188713;38188983;38192774;38197083;38200929;38218548;38219887;38225945;38228457;38230633	38184158;38184488;38185279;38185730;38186226;38186516;38187517;38188838;38189044;38192882;38197254;38201062;38218898;38220042;38227755;38228521;38230824	-;-;-;-;-;-;-;-;-;-;-;-;-;-;-;-;-	6643	363	385	343	313	326	285	308	208	325	347	308	392	332	336	252	469	308	274
MANEAL	chr1;chr1;chr1;chr1	38259774;38261160;38262416;38265239	38260404;38261518;38262492;38267278	+;+;+;+	3107	1252	1236	1282	1101	991	871	791	592	1199	1259	1208	1531	971	1091	725	1179	1238	1122
YRDC	chr1;chr1;chr1;chr1;chr1	38268614;38269974;38272529;38272773;38273464	38269669;38270116;38272648;38272887;38273865	-;-;-;-;-	1836	509	516	525	441	497	438	507	329	572	682	646	752	492	574	509	798	635	626
C1orf122	chr1;chr1;chr1	38273473;38274203;38274650	38274111;38274404;38275126	+;+;+	1318	983	902	899	848	756	694	642	287	930	1050	917	1254	807	898	869	1193	865	936
MTF1	chr1;chr1;chr1;chr1;chr1;chr1;chr1;chr1;chr1;chr1;chr1	38275239;38283091;38287793;38289382;38297917;38300751;38301343;38304297;38305592;38322923;38325203	38281238;38283154;38288388;38289484;38297994;38300887;38301416;38304428;38305830;38323381;38325292	-;-;-;-;-;-;-;-;-;-;-	7972	1027	907	845	661	817	766	774	505	852	930	865	1016	748	745	765	1065	879	815
INPP5B	chr1;chr1;chr1;chr1;chr1;chr1;chr1;chr1;chr1;chr1;chr1;chr1;chr1;chr1;chr1;chr1;chr1;chr1;chr1;chr1;chr1;chr1;chr1;chr1	38326369;38329984;38331433;38332131;38334173;38338602;38339665;38341278;38343860;38345757;38348479;38351310;38352560;38353023;38353915;38355229;38357030;38397585;38406360;38409312;38409468;38411428;38411924;38412662	38328102;38330095;38331560;38332215;38334286;38338837;38339827;38341388;38343995;38345866;38348590;38351497;38352676;38353137;38354016;38355396;38357126;38397725;38406470;38409341;38409565;38411522;38412006;38412729	-;-;-;-;-;-;-;-;-;-;-;-;-;-;-;-;-;-;-;-;-;-;-;-	4454	573	466	533	445	507	457	461	299	499	561	542	591	430	463	370	574	494	497
SF3A3	chr1;chr1;chr1;chr1;chr1;chr1;chr1;chr1;chr1;chr1;chr1;chr1;chr1;chr1;chr1;chr1;chr1	38422652;38425792;38433716;38435026;38435243;38442556;38444392;38444660;38445137;38446258;38447401;38449841;38450379;38453245;38453456;38455220;38455542	38423935;38425847;38433806;38435136;38435407;38442625;38444499;38444727;38445205;38446396;38447483;38449932;38450451;38453350;38453508;38455267;38455761	-;-;-;-;-;-;-;-;-;-;-;-;-;-;-;-;-	2836	2409	2308	2308	1978	2169	2106	2288	1584	2743	2981	2641	2932	2118	2134	1983	3062	2736	2838
FHL3	chr1;chr1;chr1;chr1;chr1;chr1	38462442;38463356;38463635;38464646;38464929;38471029	38463231;38463542;38463804;38464820;38465104;38471234	-;-;-;-;-;-	1704	42	39	44	48	60	66	84	32	41	53	40	64	52	34	52	72	42	44
UTP11L	chr1;chr1;chr1;chr1;chr1;chr1;chr1;chr1	38478384;38482031;38483340;38484136;38484731;38484925;38488371;38489217	38478537;38482092;38483442;38484249;38484824;38485055;38488481;38490497	+;+;+;+;+;+;+;+	2050	913	805	776	740	743	724	819	306	992	1007	975	1050	765	799	765	1075	960	947
POU3F1	chr1	38509523	38512450	-	2928	2	4	4	2	2	5	4	1	5	2	3	8	7	9	1	6	5	2
MIR3659	chr1	38554903	38555001	+	99	0	0	0	0	0	0	0	0	0	0	0	0	0	0	0	0	0	0
LOC339442	chr1;chr1;chr1;chr1	38674706;38677406;38677770;38680389	38676494;38677494;38678123;38680439	-;-;-;-	2283	0	0	0	0	0	0	0	0	0	0	0	0	0	0	0	0	0	1
RRAGC	chr1;chr1;chr1;chr1;chr1;chr1;chr1	39305015;39311611;39317287;39318046;39321380;39322551;39325082	39305376;39311759;39317429;39318160;39321579;39322754;39325340	-;-;-;-;-;-;-	1432	561	433	356	395	588	573	616	344	334	403	347	458	394	415	537	844	304	338
GJA9-MYCBP	chr1;chr1;chr1;chr1;chr1;chr1	39328162;39332552;39333234;39338690;39339267;39347104	39330386;39332681;39333282;39338762;39341865;39347298	-;-;-;-;-;-	5271	1	0	2	0	4	0	0	2	0	3	5	0	1	1	0	2	0	1
MYCBP	chr1;chr1;chr1;chr1;chr1	39328162;39332552;39333234;39338690;39338963	39330386;39332681;39333282;39338762;39339050	-;-;-;-;-	2565	0	0	0	0	1	0	0	0	1	0	0	1	0	0	0	0	1	0
GJA9	chr1;chr1	39339739;39347104	39341865;39347298	-;-	2322	0	0	0	0	0	0	0	0	0	0	0	0	0	0	0	0	0	0
RHBDL2	chr1;chr1;chr1;chr1;chr1;chr1;chr1;chr1	39351479;39353635;39358836;39361641;39376994;39381234;39384639;39407354	39352355;39353696;39358896;39361741;39377106;39381382;39385009;39407456	-;-;-;-;-;-;-;-	1837	13	5	5	10	23	8	9	12	2	6	6	9	6	13	18	13	6	4
AKIRIN1	chr1;chr1;chr1;chr1;chr1	39456916;39463843;39466644;39469019;39469717	39457272;39463983;39466778;39469090;39471737	+;+;+;+;+	2726	1529	1462	1467	1282	1443	1262	1199	637	1480	1729	1445	1820	1232	1341	1177	1826	1410	1423
NDUFS5	chr1;chr1;chr1	39491967;39494395;39500064	39492074;39494612;39500308	+;+;+	571	2773	2572	2581	2252	2227	2196	1969	2078	2725	2785	2889	3142	2198	2487	1690	2790	2753	2740
MACF1	chr1;chr1;chr1;chr1;chr1;chr1;chr1;chr1;chr1;chr1;chr1;chr1;chr1;chr1;chr1;chr1;chr1;chr1;chr1;chr1;chr1;chr1;chr1;chr1;chr1;chr1;chr1;chr1;chr1;chr1;chr1;chr1;chr1;chr1;chr1;chr1;chr1;chr1;chr1;chr1;chr1;chr1;chr1;chr1;chr1;chr1;chr1;chr1;chr1;chr1;chr1;chr1;chr1;chr1;chr1;chr1;chr1;chr1;chr1;chr1;chr1;chr1;chr1;chr1;chr1;chr1;chr1;chr1;chr1;chr1;chr1;chr1;chr1;chr1;chr1;chr1;chr1;chr1;chr1;chr1…	39547089;39549035;39549839;39696854;39715686;39719970;39723608;39747880;39748861;39749081;39749738;39750005;39750755;39750969;39751276;39752958;39757582;39758438;39759130;39760718;39761459;39763292;39765882;39768596;39775242;39775917;39776503;39781185;39782063;39782886;39784125;39785336;39788280;39788582;39789865;39790318;39792890;39796810;39802854;39806174;39806476;39812649;39815150;39816457;398…	39547215;39549089;39550110;39696915;39715775;39720047;39723700;39748046;39748973;39749187;39749857;39750100;39750882;39751062;39751430;39753234;39757710;39758515;39759291;39760822;39761554;39763417;39766034;39768750;39775368;39776100;39776672;39781363;39782201;39783079;39784287;39785419;39788387;39788680;39790017;39790406;39793025;39802325;39803003;39806389;39806625;39812882;39815299;39816690;398…	+;+;+;+;+;+;+;+;+;+;+;+;+;+;+;+;+;+;+;+;+;+;+;+;+;+;+;+;+;+;+;+;+;+;+;+;+;+;+;+;+;+;+;+;+;+;+;+;+;+;+;+;+;+;+;+;+;+;+;+;+;+;+;+;+;+;+;+;+;+;+;+;+;+;+;+;+;+;+;+;+;+;+;+;+;+;+;+;+;+;+;+;+;+;+;+;+;+;+;+;+	24155	3649	3422	3365	2960	2931	2747	2821	1756	3494	4099	3565	4296	2871	3221	2287	3929	3389	3414
KIAA0754	chr1	39875176	39882154	+	6979	502	510	455	395	429	381	390	205	481	550	461	537	416	449	341	594	494	439
BMP8A	chr1;chr1;chr1;chr1;chr1;chr1;chr1	39957318;39976846;39977428;39987048;39988075;39988679;39991321	39957997;39977035;39977576;39987242;39988154;39988789;39995541	+;+;+;+;+;+;+	5626	47	45	33	35	45	23	16	10	51	51	50	58	31	35	22	24	55	49
PPIEL	chr1;chr1;chr1;chr1;chr1;chr1;chr1;chr1;chr1	39987952;39994727;40007392;40011405;40013251;40018790;40020021;40022271;40025306	39988177;39994836;40007513;40011529;40014623;40018816;40020064;40022815;40025370	-;-;-;-;-;-;-;-;-	2637	6	7	9	7	13	14	13	8	2	13	7	9	13	18	2	12	4	3
PABPC4	chr1;chr1;chr1;chr1;chr1;chr1;chr1;chr1;chr1;chr1;chr1;chr1;chr1;chr1;chr1;chr1	40026485;40027357;40027745;40027995;40029286;40029508;40030095;40030358;40030778;40033423;40034474;40035267;40035535;40036906;40038065;40041431	40026794;40027459;40027875;40028088;40029413;40029594;40030214;40030445;40031050;40033518;40034611;40035361;40035674;40037021;40038258;40042521	-;-;-;-;-;-;-;-;-;-;-;-;-;-;-;-	3204	4075	3709	3722	3306	4407	4100	4857	3123	3847	4213	3996	4761	3807	4156	4172	6129	3635	3632
SNORA55	chr1	40033046	40033182	-	137	3	4	4	12	8	7	5	1	14	9	7	6	11	5	5	13	9	6
HEYL	chr1;chr1;chr1;chr1;chr1	40089103;40095899;40097168;40098321;40105218	40092852;40095980;40097251;40098387;40105348	-;-;-;-;-	4114	85	93	91	72	86	79	78	48	72	70	65	94	71	72	71	85	80	87
NT5C1A	chr1;chr1;chr1;chr1;chr1;chr1	40124793;40126751;40128984;40131193;40131741;40137576	40125158;40126935;40129106;40131322;40131908;40137710	-;-;-;-;-;-	1107	0	0	0	0	0	0	0	0	0	0	0	0	0	0	0	0	0	0
HPCAL4	chr1;chr1;chr1;chr1	40144645;40149609;40150114;40156978	40148405;40149824;40150283;40157089	-;-;-;-	4259	2	5	4	1	3	3	4	1	3	2	2	3	0	1	1	1	3	1
PPIE	chr1;chr1;chr1;chr1;chr1;chr1;chr1;chr1;chr1;chr1;chr1;chr1	40204517;40205837;40207038;40207567;40208888;40209496;40211047;40214575;40218582;40218959;40228189;40229361	40204603;40205935;40207081;40207593;40208969;40209596;40211170;40214760;40218724;40222441;40228323;40229586	+;+;+;+;+;+;+;+;+;+;+;+	4737	1101	999	1032	887	974	891	899	762	1007	1145	1002	1219	793	950	804	1220	1052	973
BMP8B	chr1;chr1;chr1;chr1;chr1;chr1;chr1	40223903;40228764;40229384;40230295;40239980;40240521;40253824	40226240;40228874;40229463;40230489;40240128;40240710;40254533	-;-;-;-;-;-;-	3773	121	105	95	126	132	132	94	85	104	108	101	113	84	112	69	120	109	101
OXCT2	chr1	40235197	40237020	-	1824	1	3	5	2	3	3	0	0	1	3	2	4	1	5	1	1	2	3
TRIT1	chr1;chr1;chr1;chr1;chr1;chr1;chr1;chr1;chr1;chr1;chr1	40306706;40309773;40310203;40312892;40313220;40313658;40315791;40318403;40319642;40322947;40348990	40307585;40309890;40310312;40312969;40313332;40313769;40315933;40318548;40319738;40323089;40349177	-;-;-;-;-;-;-;-;-;-;-	2128	522	514	522	412	482	477	487	226	520	592	543	570	412	471	458	598	475	505
MYCL1	chr1;chr1	40361096;40365284	40363642;40367687	-;-	4951	235	215	184	179	218	203	272	120	168	168	172	191	192	223	270	367	167	125
MFSD2A	chr1;chr1;chr1;chr1;chr1;chr1;chr1;chr1;chr1;chr1;chr1;chr1;chr1;chr1	40420784;40422759;40424334;40430883;40431143;40431529;40432273;40432483;40432758;40433300;40433476;40434006;40434241;40435177	40421057;40422893;40424497;40431006;40431221;40431686;40432363;40432604;40432841;40433383;40433588;40434149;40434417;40435628	+;+;+;+;+;+;+;+;+;+;+;+;+;+	2201	37	27	22	33	57	59	70	62	48	39	52	47	48	62	140	171	31	37
CAP1	chr1;chr1;chr1;chr1;chr1;chr1;chr1;chr1;chr1;chr1;chr1;chr1;chr1	40506255;40525009;40525739;40527407;40529899;40530146;40531887;40533212;40535362;40535831;40536102;40536508;40537122	40506473;40525130;40525842;40527484;40530042;40530231;40531992;40533389;40535546;40535954;40536184;40536651;40538321	+;+;+;+;+;+;+;+;+;+;+;+;+	2773	6898	6289	6212	5439	5500	4893	4534	2976	5914	6444	5963	6902	4705	5401	3534	6178	5860	5858
PPT1	chr1;chr1;chr1;chr1;chr1;chr1;chr1;chr1;chr1	40538382;40542514;40544232;40546069;40555082;40557001;40557717;40558070;40562787	40539855;40542585;40544330;40546159;40555184;40557071;40557844;40558179;40563142	-;-;-;-;-;-;-;-;-	2504	4533	4054	4075	3726	4189	3611	3540	2069	3200	3687	3645	3958	3187	3387	2560	4287	2996	3052
RLF	chr1;chr1;chr1;chr1;chr1;chr1;chr1;chr1	40627041;40654727;40656444;40661304;40668084;40688246;40697189;40701464	40627308;40654881;40656525;40661436;40668286;40688382;40697330;40706593	+;+;+;+;+;+;+;+	6250	1221	1068	1022	900	1228	1109	1378	554	1093	1251	1155	1292	938	1073	951	1418	1050	969
TMCO2	chr1;chr1	40713573;40716955	40713902;40717365	+;+	741	0	0	0	0	0	0	1	0	1	0	0	0	0	0	0	1	0	0
ZMPSTE24	chr1;chr1;chr1;chr1;chr1;chr1;chr1;chr1;chr1;chr1	40723733;40726511;40733458;40734091;40735647;40737566;40747015;40751597;40756526;40758117	40724066;40726657;40733544;40734207;40735799;40737707;40747199;40751701;40756669;40759856	+;+;+;+;+;+;+;+;+;+	3154	1926	2156	1956	1543	1468	1389	1201	631	2028	2378	2141	2490	1623	1769	1141	2001	2170	2208
COL9A2	chr1;chr1;chr1;chr1;chr1;chr1;chr1;chr1;chr1;chr1;chr1;chr1;chr1;chr1;chr1;chr1;chr1;chr1;chr1;chr1;chr1;chr1;chr1;chr1;chr1;chr1;chr1;chr1;chr1;chr1;chr1;chr1	40766163;40767484;40768293;40768803;40769202;40769479;40769600;40769736;40769992;40770148;40770466;40771387;40771815;40773118;40773375;40773864;40775610;40775783;40775936;40776386;40776765;40776902;40777172;40777334;40777731;40778128;40778246;40778403;40779877;40780024;40781262;40782795	40767053;40767561;40768481;40768857;40769348;40769511;40769644;40769771;40770063;40770201;40770519;40771440;40771859;40773171;40773428;40773917;40775663;40775836;40775989;40776439;40776818;40776958;40777219;40777387;40777784;40778151;40778281;40778456;40779939;40780059;40781336;40782939	-;-;-;-;-;-;-;-;-;-;-;-;-;-;-;-;-;-;-;-;-;-;-;-;-;-;-;-;-;-;-;-	2831	133	101	95	122	124	125	101	47	52	65	67	89	70	80	48	110	48	45
SMAP2	chr1;chr1;chr1;chr1;chr1;chr1;chr1;chr1;chr1;chr1;chr1;chr1;chr1	40839378;40840305;40859017;40862472;40872408;40874325;40875429;40878688;40879831;40880944;40881848;40882452;40887648	40839895;40840380;40859176;40862562;40872541;40874410;40875507;40878774;40879912;40881053;40882013;40882768;40888998	+;+;+;+;+;+;+;+;+;+;+;+;+	3257	1387	1330	1329	1120	1141	1061	1010	693	1293	1385	1252	1502	999	1112	768	1254	1299	1237
ZNF643	chr1;chr1;chr1;chr1;chr1	40916337;40919875;40922617;40923016;40928093	40916760;40919960;40922743;40923111;40929390	+;+;+;+;+	2031	78	89	85	63	96	77	86	61	82	95	105	96	112	95	96	118	65	72
ZNF642	chr1;chr1;chr1;chr1;chr1;chr1	40943302;40945005;40947435;40954760;40955201;40960593	40943566;40945160;40947526;40954886;40955296;40962015	+;+;+;+;+;+	2159	175	114	135	133	139	154	157	70	156	189	155	189	102	123	110	174	133	181
DEM1	chr1;chr1;chr1	40974433;40975405;40980187	40974549;40975462;40982214	+;+;+	2203	171	171	154	170	140	160	147	89	200	249	195	209	152	158	133	199	185	217
ZNF684	chr1;chr1;chr1;chr1;chr1	40997233;40998815;41006258;41007287;41012234	40997459;40998853;41006384;41007382;41013841	+;+;+;+;+	2097	51	61	46	36	54	62	70	16	64	53	67	65	45	56	48	72	60	53
RIMS3	chr1;chr1;chr1;chr1;chr1;chr1;chr1;chr1	41086352;41094482;41094943;41098741;41101588;41107381;41113340;41131066	41092401;41094621;41095044;41098853;41101729;41107628;41113514;41131324	-;-;-;-;-;-;-;-	7229	241	283	248	199	180	170	104	71	214	223	177	246	109	150	68	113	200	205
LOC100130557	chr1	41154752	41157933	-	3182	64	70	67	58	63	56	48	62	50	88	69	74	62	52	41	103	51	61
NFYC	chr1;chr1;chr1;chr1;chr1;chr1;chr1;chr1;chr1;chr1;chr1;chr1;chr1;chr1;chr1;chr1;chr1	41157242;41157680;41161278;41178070;41187278;41188880;41189361;41204508;41213206;41215245;41218823;41223793;41228560;41232268;41232590;41235028;41236381	41157539;41157872;41161417;41178141;41187376;41188946;41189464;41204620;41213277;41215358;41218918;41223966;41228718;41232375;41232646;41235087;41237275	+;+;+;+;+;+;+;+;+;+;+;+;+;+;+;+;+	2821	935	971	924	754	811	806	851	664	880	895	811	984	725	806	777	1126	793	822
MIR30E	chr1	41220027	41220118	+	92	0	0	0	0	0	0	0	0	0	0	0	0	0	0	0	0	0	0
MIR30C1	chr1	41222956	41223044	+	89	0	0	0	0	0	0	0	0	0	0	0	0	0	0	0	0	0	0
KCNQ4	chr1;chr1;chr1;chr1;chr1;chr1;chr1;chr1;chr1;chr1;chr1;chr1;chr1;chr1	41249684;41282937;41283836;41284177;41285019;41285547;41285837;41287986;41289769;41296756;41298686;41300639;41303337;41303983	41250079;41283027;41283962;41284352;41285144;41285657;41285932;41288074;41289930;41296976;41298785;41300770;41303466;41306124	+;+;+;+;+;+;+;+;+;+;+;+;+;+	4099	39	52	45	43	64	74	113	92	46	58	52	56	41	43	62	71	50	55
CITED4	chr1	41326728	41328018	-	1291	437	454	443	355	362	316	206	101	397	503	396	608	373	410	262	349	416	432
CTPS	chr1;chr1;chr1;chr1;chr1;chr1;chr1;chr1;chr1;chr1;chr1;chr1;chr1;chr1;chr1;chr1;chr1;chr1;chr1	41445007;41448950;41450493;41453044;41454266;41456837;41457437;41461589;41463066;41466701;41467832;41468786;41471723;41473121;41474331;41474466;41475117;41475833;41477330	41445501;41449128;41450663;41453144;41454382;41456920;41457517;41461740;41463198;41466789;41467926;41468848;41471766;41473217;41474386;41474562;41475261;41475926;41478235	+;+;+;+;+;+;+;+;+;+;+;+;+;+;+;+;+;+;+	3199	1218	1264	1321	1019	954	892	1031	727	1884	2129	1753	2057	1192	1302	903	1448	2099	2027
LOC100507178	chr1;chr1;chr1;chr1	41480262;41494205;41503718;41508787	41484073;41494384;41503749;41509562	+;+;+;+	4800	11	7	12	9	14	8	7	9	5	4	5	12	13	12	9	16	8	10
SLFNL1	chr1;chr1;chr1;chr1;chr1;chr1	41481269;41482906;41483307;41485898;41486536;41487202	41481900;41483049;41483828;41486458;41486605;41487427	-;-;-;-;-;-	2155	3	2	1	3	2	2	2	1	3	3	2	2	0	2	2	5	0	2
SCMH1	chr1;chr1;chr1;chr1;chr1;chr1;chr1;chr1;chr1;chr1;chr1;chr1;chr1;chr1;chr1;chr1;chr1;chr1;chr1	41492871;41494256;41499655;41503034;41512079;41514362;41536267;41540891;41578955;41582594;41608550;41617286;41618271;41625397;41626547;41627036;41628451;41651793;41707731	41493991;41494398;41499720;41503213;41512270;41514562;41536393;41541123;41579198;41582682;41608784;41617356;41618413;41625605;41626570;41627104;41628689;41651922;41707815	-;-;-;-;-;-;-;-;-;-;-;-;-;-;-;-;-;-;-	3801	586	541	522	536	705	640	705	474	406	511	437	551	451	431	505	855	403	421
EDN2	chr1;chr1;chr1;chr1;chr1	41944446;41946766;41948137;41949718;41950209	41945173;41946864;41948259;41949874;41950344	-;-;-;-;-	1243	13	10	10	10	10	9	11	9	10	11	9	17	10	10	3	7	3	6
HIVEP3	chr1;chr1;chr1;chr1;chr1;chr1;chr1;chr1;chr1;chr1;chr1;chr1	41975684;41978487;41984073;41990406;42041215;42045408;42094420;42166587;42312860;42314542;42384084;42501478	41976937;41979421;41984159;41990581;42041360;42050989;42094618;42166666;42314116;42314760;42384496;42501596	-;-;-;-;-;-;-;-;-;-;-;-	10467	435	436	471	319	285	252	220	183	351	415	336	442	297	402	186	338	334	320
GUCA2B	chr1;chr1;chr1	42619092;42620351;42621206	42619211;42620537;42621495	+;+;+	597	0	0	0	0	0	0	0	0	0	0	0	0	0	0	0	0	0	0
GUCA2A	chr1;chr1;chr1	42628362;42629074;42630309	42628641;42629281;42630395	-;-;-	575	0	0	2	0	0	0	0	0	0	0	0	0	0	1	0	0	1	1
FOXJ3	chr1;chr1;chr1;chr1;chr1;chr1;chr1;chr1;chr1;chr1;chr1;chr1;chr1;chr1;chr1;chr1;chr1	42642210;42647588;42654408;42654974;42656974;42660561;42664773;42671433;42693554;42730786;42744019;42776721;42781017;42789355;42800596;42800730;42801297	42645496;42647695;42654599;42655075;42657390;42660735;42664901;42671534;42693637;42730860;42744343;42776781;42781126;42789498;42800636;42800903;42801548	-;-;-;-;-;-;-;-;-;-;-;-;-;-;-;-;-	5778	2370	2478	2277	1940	2042	1892	1985	1236	2022	2368	2133	2581	1804	2124	1700	2636	2130	2068
RIMKLA	chr1;chr1;chr1;chr1;chr1	42846468;42865075;42870182;42875655;42880155	42846768;42865305;42870268;42875858;42889900	+;+;+;+;+	10569	553	465	476	395	450	408	408	258	482	545	495	567	382	385	243	505	407	365
ZMYND12	chr1;chr1;chr1;chr1;chr1;chr1;chr1;chr1	42896001;42898814;42900945;42902092;42905527;42914138;42915589;42921559	42896529;42898959;42901056;42902214;42905696;42914309;42915730;42921938	-;-;-;-;-;-;-;-	1774	29	35	28	19	37	20	30	11	17	23	14	23	23	17	22	28	10	7
PPCS	chr1;chr1;chr1	42922173;42922918;42925274	42922744;42923021;42926086	+;+;+	1489	1562	1479	1559	1236	1286	1179	1134	480	1435	1591	1436	1654	1118	1228	986	1370	1344	1367
CCDC30	chr1;chr1;chr1;chr1;chr1;chr1;chr1;chr1;chr1;chr1;chr1;chr1;chr1;chr1;chr1;chr1	43000560;43002147;43004844;43011081;43021827;43031967;43042691;43047031;43054992;43076649;43102908;43108144;43110364;43111806;43119047;43119489	43000660;43002272;43004981;43011250;43022076;43032146;43042900;43047185;43055154;43076761;43103049;43108280;43110478;43111988;43119114;43120335	+;+;+;+;+;+;+;+;+;+;+;+;+;+;+;+	3098	18	12	19	17	21	20	8	7	10	13	12	17	8	14	16	12	14	7
PPIH	chr1;chr1;chr1;chr1;chr1;chr1;chr1;chr1;chr1;chr1	43124048;43124515;43124899;43125193;43126533;43130534;43131651;43132218;43133022;43142255	43124183;43124579;43124922;43125237;43126575;43130626;43131738;43132258;43133111;43142429	+;+;+;+;+;+;+;+;+;+	800	479	433	424	435	441	464	488	301	596	595	496	666	404	505	385	638	659	625
YBX1	chr1;chr1;chr1;chr1;chr1;chr1;chr1;chr1	43148066;43149074;43159161;43161870;43162313;43162851;43166452;43167652	43148402;43149137;43159194;43161959;43162615;43162933;43166717;43168020	+;+;+;+;+;+;+;+	1546	10905	10247	9947	8555	10256	9083	9861	7611	11521	13045	11079	14193	9278	10428	8253	12558	11368	11204
CLDN19	chr1;chr1;chr1;chr1	43198764;43203900;43204092;43205512	43201701;43203984;43204256;43205925	-;-;-;-	3602	0	0	0	0	0	1	0	0	1	0	2	0	0	0	1	0	0	0
LEPRE1	chr1;chr1;chr1;chr1;chr1;chr1;chr1;chr1;chr1;chr1;chr1;chr1;chr1;chr1	43212006;43213394;43213871;43215857;43217945;43218208;43220540;43220836;43221219;43223454;43224523;43224872;43227994;43232178	43213083;43213469;43213988;43216007;43218040;43218335;43220661;43220888;43221308;43223593;43224654;43225061;43228146;43232755	-;-;-;-;-;-;-;-;-;-;-;-;-;-	3105	556	461	470	471	720	615	714	518	354	445	397	543	490	604	697	1041	346	300
C1orf50	chr1;chr1;chr1;chr1;chr1	43232916;43233180;43239234;43240408;43240880	43233061;43233295;43239320;43240539;43241413	+;+;+;+;+	1015	259	225	227	195	255	198	255	202	212	263	225	267	191	246	227	322	179	221
LOC100129924	chr1;chr1;chr1;chr1;chr1;chr1;chr1	43253661;43254939;43255492;43258476;43259272;43260084;43263769	43253735;43255156;43255605;43258573;43259415;43260284;43263901	+;+;+;+;+;+;+	983	2	6	10	5	8	3	2	4	3	3	4	4	3	7	5	5	6	4
CCDC23	chr1;chr1;chr1	43272723;43282102;43282861	43273171;43282251;43283059	-;-;-	798	249	181	193	179	233	238	276	108	167	173	151	231	187	185	169	278	207	183
ERMAP	chr1;chr1;chr1;chr1;chr1;chr1;chr1;chr1;chr1;chr1;chr1;chr1	43282776;43291249;43296115;43296439;43300709;43301403;43302829;43304572;43305704;43305823;43305941;43308188	43282924;43291409;43296204;43296786;43300825;43301435;43302861;43304592;43305724;43305849;43305967;43310660	+;+;+;+;+;+;+;+;+;+;+;+	3500	420	403	401	352	428	398	466	265	317	349	403	382	321	319	327	498	306	297
ZNF691	chr1;chr1;chr1;chr1	43312244;43314962;43315236;43316621	43312328;43315084;43315413;43318146	+;+;+;+	1912	182	172	166	126	195	180	211	104	157	182	178	205	164	168	129	231	142	156
SLC2A1	chr1;chr1;chr1;chr1;chr1;chr1;chr1;chr1;chr1;chr1	43391046;43393276;43394603;43394881;43395264;43395544;43396297;43396717;43408897;43424305	43392912;43393479;43394704;43394985;43395451;43395706;43396537;43396877;43408992;43424847	-;-;-;-;-;-;-;-;-;-	3670	4657	4756	4755	3997	3041	2765	2465	1896	3130	3465	3412	4065	2493	2712	2001	3181	2990	2833
FLJ32224	chr1;chr1;chr1;chr1	43424720;43435920;43439645;43448796	43425248;43436065;43439859;43449029	+;+;+;+	1124	29	21	39	23	23	26	24	9	12	15	12	19	10	14	14	15	14	7
FAM183A	chr1;chr1;chr1;chr1	43613594;43616432;43618499;43621877	43613755;43616491;43618602;43622067	+;+;+;+	517	13	23	17	7	25	11	20	9	12	22	10	21	12	11	9	18	6	9
EBNA1BP2	chr1;chr1;chr1;chr1;chr1;chr1;chr1;chr1;chr1	43629845;43630314;43632497;43632831;43634610;43636427;43637150;43637557;43637724	43630164;43630476;43632590;43632906;43634699;43636550;43637322;43637640;43638241	-;-;-;-;-;-;-;-;-	1642	2140	2105	2182	1859	1642	1513	1620	881	2517	2579	2380	2741	1871	1982	1542	2457	2564	2466
WDR65	chr1;chr1;chr1;chr1;chr1;chr1;chr1;chr1;chr1;chr1;chr1;chr1	43638001;43638403;43642792;43647205;43649262;43650820;43652378;43663224;43664152;43665061;43672391;43675414	43638124;43638581;43642882;43647521;43649548;43651027;43652530;43663363;43664317;43665174;43672603;43676549	+;+;+;+;+;+;+;+;+;+;+;+	3128	16	13	12	12	8	10	6	7	10	13	7	12	7	5	7	8	10	9
TMEM125	chr1;chr1;chr1;chr1	43735665;43736352;43737855;43738249	43735756;43736464;43738010;43739673	+;+;+;+	1786	451	394	415	380	554	562	575	514	336	358	347	499	392	437	730	999	323	292
C1orf210	chr1;chr1;chr1	43747557;43748923;43751115	43748778;43749039;43751288	-;-;-	1513	360	314	291	261	361	289	328	221	276	307	279	336	231	292	223	399	261	253
TIE1	chr1;chr1;chr1;chr1;chr1;chr1;chr1;chr1;chr1;chr1;chr1;chr1;chr1;chr1;chr1;chr1;chr1;chr1;chr1;chr1;chr1;chr1;chr1	43766664;43770522;43770904;43772511;43772813;43773103;43773467;43774657;43775059;43777342;43777665;43777976;43778806;43779449;43782870;43783235;43783553;43784906;43785130;43786940;43787067;43787287;43788322	43766800;43770836;43771014;43772666;43772944;43773243;43773595;43774802;43775203;43777500;43777802;43778272;43779096;43779639;43783080;43783345;43783743;43785019;43785200;43786980;43787163;43787386;43788779	+;+;+;+;+;+;+;+;+;+;+;+;+;+;+;+;+;+;+;+;+;+;+	3882	0	0	0	0	2	1	0	0	0	0	0	0	0	0	1	1	0	0
MPL	chr1;chr1;chr1;chr1;chr1;chr1;chr1;chr1;chr1;chr1;chr1;chr1	43803475;43803770;43804213;43804942;43805635;43806058;43812116;43812463;43814514;43814934;43817887;43818189	43803598;43803902;43804391;43805240;43805797;43806184;43812300;43812605;43814673;43815030;43817974;43820135	+;+;+;+;+;+;+;+;+;+;+;+	3645	13	13	5	12	8	7	13	6	10	11	10	11	5	18	6	11	8	5
CDC20	chr1;chr1;chr1;chr1;chr1;chr1;chr1;chr1;chr1;chr1;chr1	43824626;43824838;43825161;43825396;43825640;43825864;43826170;43826404;43826791;43827866;43828622	43824677;43825067;43825309;43825492;43825768;43826060;43826264;43826632;43826916;43827983;43828873	+;+;+;+;+;+;+;+;+;+;+	1674	1736	1739	1766	1551	1821	1579	2132	1498	2153	2164	2062	2377	1540	1784	1445	2320	2288	2276
ELOVL1	chr1;chr1;chr1;chr1;chr1;chr1;chr1;chr1	43829072;43829995;43830213;43830409;43830599;43830857;43831235;43833586	43829808;43830131;43830318;43830465;43830679;43831047;43831294;43833699	-;-;-;-;-;-;-;-	1483	2798	2756	2773	2257	2392	2277	2129	2011	2651	2769	2537	3023	2025	2246	1802	2663	2586	2553
MED8	chr1;chr1;chr1;chr1;chr1;chr1;chr1;chr1	43849588;43850397;43851649;43852260;43852529;43853174;43853981;43855430	43850223;43850777;43851897;43852341;43852669;43853318;43854099;43855483	-;-;-;-;-;-;-;-	1807	894	787	799	706	1082	1037	1228	881	762	812	786	960	842	922	1080	1542	765	803
SZT2	chr1;chr1;chr1;chr1;chr1;chr1;chr1;chr1;chr1;chr1;chr1;chr1;chr1;chr1;chr1;chr1;chr1;chr1;chr1;chr1;chr1;chr1;chr1;chr1;chr1;chr1;chr1;chr1;chr1;chr1;chr1;chr1;chr1;chr1;chr1;chr1;chr1;chr1;chr1;chr1;chr1;chr1;chr1;chr1;chr1;chr1;chr1;chr1;chr1;chr1;chr1;chr1;chr1;chr1;chr1;chr1;chr1;chr1;chr1;chr1;chr1;chr1;chr1;chr1;chr1;chr1;chr1;chr1;chr1;chr1;chr1	43855556;43868848;43869272;43870051;43880753;43881631;43882206;43885405;43885824;43886420;43886845;43887754;43888151;43888440;43888770;43889888;43890455;43890784;43891145;43891506;43891709;43892386;43892727;43892952;43893201;43893674;43893911;43895374;43895682;43895982;43896167;43896620;43896936;43897131;43897387;43897943;43898188;43898399;43898660;43900057;43900871;43902842;43903077;43903266;439…	43855666;43868973;43869445;43870221;43880884;43881772;43882312;43885615;43885994;43886654;43886974;43887896;43888303;43888554;43888987;43890103;43890533;43890878;43891313;43891620;43891822;43892480;43892850;43893116;43893405;43893789;43894157;43895515;43895774;43896060;43896460;43896761;43897043;43897194;43897572;43898110;43898275;43898470;43898861;43900156;43901000;43902994;43903179;43903371;439…	+;+;+;+;+;+;+;+;+;+;+;+;+;+;+;+;+;+;+;+;+;+;+;+;+;+;+;+;+;+;+;+;+;+;+;+;+;+;+;+;+;+;+;+;+;+;+;+;+;+;+;+;+;+;+;+;+;+;+;+;+;+;+;+;+;+;+;+;+;+;+	13979	1392	1215	1286	1206	1308	1233	1216	878	1065	1116	1109	1359	1183	1242	1214	1863	923	938
HYI	chr1;chr1;chr1;chr1;chr1;chr1;chr1;chr1	43916824;43917081;43917319;43917469;43917606;43917876;43919057;43919266	43916982;43917215;43917388;43917518;43917684;43917990;43919168;43919660	-;-;-;-;-;-;-;-	1115	0	0	0	0	0	0	0	0	0	0	0	0	0	0	0	0	0	0
PTPRF	chr1;chr1;chr1;chr1;chr1;chr1;chr1;chr1;chr1;chr1;chr1;chr1;chr1;chr1;chr1;chr1;chr1;chr1;chr1;chr1;chr1;chr1;chr1;chr1;chr1;chr1;chr1;chr1;chr1;chr1;chr1;chr1;chr1;chr1	43996547;44003869;44010702;44019163;44019471;44035261;44044481;44054402;44056643;44057483;44058128;44063419;44064391;44067742;44069087;44069282;44070574;44070861;44071200;44071911;44072485;44075054;44079289;44083116;44083407;44084301;44084719;44084959;44085351;44085766;44086125;44086509;44086768;44087606	43996761;44003948;44010837;44019308;44019612;44035449;44044591;44054671;44057224;44057619;44058272;44063724;44064584;44067768;44069204;44069860;44070671;44071114;44071293;44072129;44072639;44075169;44079386;44083239;44083582;44084420;44084873;44085244;44085529;44085892;44086250;44086663;44086903;44089343	+;+;+;+;+;+;+;+;+;+;+;+;+;+;+;+;+;+;+;+;+;+;+;+;+;+;+;+;+;+;+;+;+;+	7733	15833	14886	14604	13183	14106	13171	12507	11083	11814	12797	12484	15105	11603	12895	9885	16050	11174	10986
KDM4A	chr1;chr1;chr1;chr1;chr1;chr1;chr1;chr1;chr1;chr1;chr1;chr1;chr1;chr1;chr1;chr1;chr1;chr1;chr1;chr1;chr1;chr1	44115797;44118808;44121262;44125969;44128565;44131367;44132123;44132625;44133443;44134771;44137176;44149355;44154585;44156516;44157167;44157927;44159665;44160380;44163514;44169288;44169691;44169901	44115923;44118984;44121437;44126083;44128758;44131416;44132226;44132762;44133690;44134970;44137546;44149475;44154766;44156720;44157243;44157982;44159773;44160565;44163684;44169407;44169783;44171189	+;+;+;+;+;+;+;+;+;+;+;+;+;+;+;+;+;+;+;+;+;+	4509	3163	2996	2976	2659	2833	2569	2754	2027	2279	2560	2495	2806	2317	2492	2296	3311	2106	2070
LOC100132774	chr1;chr1;chr1;chr1;chr1	44165409;44168327;44169235;44170024;44172730	44166423;44168399;44169318;44170128;44173012	-;-;-;-;-	1560	26	34	40	18	20	16	40	19	22	35	30	32	23	26	18	30	17	25
ST3GAL3	chr1;chr1;chr1;chr1;chr1;chr1;chr1;chr1;chr1;chr1;chr1;chr1;chr1	44173218;44201904;44257773;44280563;44290403;44303891;44360055;44363907;44364840;44365213;44386076;44386454;44395804	44173364;44202096;44257820;44280605;44290564;44303983;44360149;44363970;44364935;44365399;44386222;44386600;44396831	+;+;+;+;+;+;+;+;+;+;+;+;+	2450	131	87	90	62	122	92	126	109	118	115	101	134	101	86	99	157	91	94
ARTN	chr1;chr1;chr1;chr1;chr1	44398992;44399784;44401262;44401741;44401974	44399557;44399932;44401388;44401903;44402912	+;+;+;+;+	1944	16	16	20	20	40	29	41	17	41	27	36	41	33	36	44	75	26	23
IPO13	chr1;chr1;chr1;chr1;chr1;chr1;chr1;chr1;chr1;chr1;chr1;chr1;chr1;chr1;chr1;chr1;chr1;chr1;chr1;chr1	44412478;44415089;44421992;44422232;44422482;44422867;44423074;44423649;44423914;44424133;44424418;44425921;44426548;44426838;44429941;44432247;44432396;44432602;44432987;44433258	44413356;44415825;44422132;44422373;44422648;44422987;44423221;44423830;44423940;44424267;44424561;44426001;44426685;44426934;44429993;44432313;44432454;44432691;44433168;44433694	+;+;+;+;+;+;+;+;+;+;+;+;+;+;+;+;+;+;+;+	4027	1026	1059	1000	851	905	950	843	735	844	980	840	1166	855	883	800	1263	880	857
DPH2	chr1;chr1;chr1;chr1;chr1;chr1	44435653;44436268;44436638;44437059;44437830;44438087	44435994;44436380;44436861;44437742;44438006;44439043	+;+;+;+;+;+	2497	921	965	939	819	878	816	864	646	1164	1171	1068	1303	970	1018	985	1439	1115	1098
ATP6V0B	chr1;chr1;chr1;chr1;chr1;chr1;chr1;chr1	44440602;44441472;44441762;44441974;44442262;44442445;44442698;44443653	44440779;44441520;44441845;44442051;44442331;44442496;44442888;44443972	+;+;+;+;+;+;+;+	1022	2763	2625	2618	2435	2656	2514	2487	1892	2498	2619	2536	3142	2433	2633	2515	3820	2445	2347
B4GALT2	chr1;chr1;chr1;chr1;chr1;chr1;chr1;chr1;chr1	44444874;44445608;44446177;44446781;44447361;44450537;44450950;44451189;44455970	44445183;44445718;44446286;44447145;44447596;44450727;44451072;44451293;44456843	+;+;+;+;+;+;+;+;+	2425	891	950	871	751	838	825	792	616	1007	994	934	1307	835	933	822	1201	1061	933
CCDC24	chr1;chr1;chr1;chr1;chr1;chr1;chr1;chr1;chr1	44457280;44457519;44457884;44458195;44459559;44460780;44461273;44461450;44461610	44457418;44457676;44458059;44458311;44459636;44460834;44461342;44461528;44462198	+;+;+;+;+;+;+;+;+	1461	307	314	335	264	243	221	227	119	223	228	237	287	204	241	144	286	186	197
SLC6A9	chr1;chr1;chr1;chr1;chr1;chr1;chr1;chr1;chr1;chr1;chr1;chr1;chr1;chr1;chr1;chr1	44462155;44463527;44466439;44466628;44466836;44467062;44467985;44468184;44468525;44474025;44475637;44476398;44477233;44482719;44489920;44496978	44463411;44463697;44466539;44466727;44466970;44467299;44468088;44468318;44468657;44474295;44475768;44476554;44477394;44482997;44490034;44497134	-;-;-;-;-;-;-;-;-;-;-;-;-;-;-;-	3647	746	880	946	669	638	596	864	792	229	250	227	284	260	303	978	1137	276	272
KLF17	chr1;chr1;chr1;chr1	44584522;44595025;44596184;44598910	44584660;44595868;44596428;44600809	+;+;+;+	3128	0	0	1	3	1	0	0	0	0	0	0	0	0	0	0	0	0	0
DMAP1	chr1;chr1;chr1;chr1;chr1;chr1;chr1;chr1;chr1;chr1	44679125;44680022;44680375;44683983;44684260;44684728;44685078;44685478;44685689;44686231	44679530;44680113;44680570;44684141;44684427;44684913;44685149;44685550;44685981;44686351	+;+;+;+;+;+;+;+;+;+	1766	874	829	876	736	717	627	605	459	579	593	571	712	498	552	451	717	517	578
ERI3	chr1;chr1;chr1;chr1;chr1;chr1;chr1;chr1;chr1	44686742;44713611;44750507;44773982;44778841;44785300;44804717;44818522;44820564	44687312;44713710;44750579;44774073;44778900;44785416;44804994;44818597;44820939	-;-;-;-;-;-;-;-;-	1743	1077	932	963	842	946	935	968	691	999	1063	971	1216	949	1014	857	1343	1021	998
RNF220	chr1;chr1;chr1;chr1;chr1;chr1;chr1;chr1;chr1;chr1;chr1;chr1;chr1;chr1;chr1	44870960;44877653;45079837;45088414;45091969;45098015;45101217;45101702;45110370;45110667;45110893;45111082;45115333;45115555;45116376	44871202;44878394;45079969;45088459;45092070;45098057;45101260;45101834;45110466;45110753;45110948;45111160;45115441;45115629;45117396	+;+;+;+;+;+;+;+;+;+;+;+;+;+;+	3010	1498	1405	1447	1178	1430	1309	1379	1328	1272	1351	1324	1561	1253	1270	1139	1839	1227	1255
TMEM53	chr1;chr1;chr1	45119501;45125846;45140003	45120881;45125967;45140099	-;-;-	1600	127	121	131	118	162	160	170	164	117	107	121	157	110	102	98	175	110	83
C1orf228	chr1;chr1;chr1;chr1;chr1;chr1;chr1;chr1;chr1;chr1;chr1;chr1	45140394;45155348;45162774;45163735;45166595;45169761;45189794;45189992;45190211;45190434;45190808;45190963	45140545;45155575;45162842;45163901;45166791;45169845;45189916;45190064;45190340;45190511;45190889;45191263	+;+;+;+;+;+;+;+;+;+;+;+	1685	62	52	52	42	91	62	116	72	21	29	31	44	55	44	43	82	24	16
KIF2C	chr1;chr1;chr1;chr1;chr1;chr1;chr1;chr1;chr1;chr1;chr1;chr1;chr1;chr1;chr1;chr1;chr1;chr1;chr1;chr1;chr1	45205490;45206585;45213056;45213324;45216114;45218804;45219405;45220422;45221601;45221747;45223228;45223580;45223721;45224878;45225952;45226264;45227588;45228018;45228217;45232498;45232769	45205674;45206679;45213157;45213372;45216236;45218926;45219505;45220517;45221655;45221909;45223318;45223643;45223812;45225020;45226156;45226374;45227655;45228123;45228330;45232621;45233438	+;+;+;+;+;+;+;+;+;+;+;+;+;+;+;+;+;+;+;+;+	2880	1277	1215	1236	1072	1447	1387	1659	1084	1674	1860	1670	1949	1249	1318	1292	2097	1803	1807
RPS8	chr1;chr1;chr1;chr1;chr1;chr1	45241246;45241706;45242347;45243286;45243672;45244248	45241272;45241812;45242446;45243461;45243801;45244412	+;+;+;+;+;+	705	27391	24287	24506	22619	26270	23654	29201	21421	25921	26986	27051	32324	24288	26976	25228	37976	24123	23908
SNORD55	chr1	45241537	45241610	+	74	18	15	14	17	17	11	19	5	12	32	14	30	23	28	23	33	11	17
SNORD46	chr1	45242164	45242261	+	98	2	9	8	3	8	5	10	4	8	16	9	11	4	5	8	16	9	10
SNORD38A	chr1	45243514	45243584	+	71	8	13	7	14	7	11	9	8	9	14	9	10	11	10	16	22	11	12
SNORD38B	chr1	45244062	45244130	+	69	14	13	16	9	11	16	12	13	9	10	9	11	7	11	9	20	11	9
BEST4	chr1;chr1;chr1;chr1;chr1;chr1;chr1;chr1;chr1	45249257;45250301;45250577;45250780;45251271;45251746;45252135;45253044;45253226	45250155;45250455;45250657;45250977;45251348;45251900;45252368;45253138;45253426	-;-;-;-;-;-;-;-;-	2096	9	9	13	7	9	5	8	6	9	11	7	10	6	9	4	8	8	6
PLK3	chr1;chr1;chr1;chr1;chr1;chr1;chr1;chr1;chr1;chr1;chr1;chr1;chr1;chr1;chr1	45266036;45266512;45266708;45267294;45267517;45268432;45268627;45268940;45269272;45269603;45269835;45270011;45270322;45270938;45271159	45266345;45266619;45266824;45267423;45267604;45268527;45268825;45269063;45269363;45269696;45269918;45270173;45270451;45271051;45271667	+;+;+;+;+;+;+;+;+;+;+;+;+;+;+	2358	93	87	99	74	88	82	104	84	95	88	63	95	79	78	72	98	84	70
TCTEX1D4	chr1;chr1	45271586;45272456	45272347;45272957	-;-	1264	4	3	5	1	3	0	4	0	0	3	2	1	2	0	1	2	3	5
BTBD19	chr1;chr1;chr1;chr1;chr1;chr1;chr1;chr1	45274154;45275885;45276226;45277711;45278668;45278810;45279046;45279310	45274578;45276098;45276279;45277770;45278736;45278941;45279171;45279801	+;+;+;+;+;+;+;+	1572	1	4	2	3	5	2	5	1	1	3	2	3	3	2	4	3	0	0
PTCH2	chr1;chr1;chr1;chr1;chr1;chr1;chr1;chr1;chr1;chr1;chr1;chr1;chr1;chr1;chr1;chr1;chr1;chr1;chr1;chr1;chr1;chr1;chr1	45285516;45287938;45288741;45288915;45291922;45292160;45292574;45292839;45293074;45293515;45293968;45294178;45294654;45294829;45295074;45295286;45295581;45296520;45297378;45297647;45297824;45307519;45308533	45286376;45288341;45288840;45289057;45292059;45292440;45292754;45292981;45293386;45293863;45294086;45294303;45294746;45294984;45295205;45295433;45295702;45296715;45297469;45297716;45298013;45307711;45308616	-;-;-;-;-;-;-;-;-;-;-;-;-;-;-;-;-;-;-;-;-;-;-	4634	7	4	9	12	3	3	8	9	5	6	5	11	5	2	6	9	3	8
EIF2B3	chr1;chr1;chr1;chr1;chr1;chr1;chr1;chr1;chr1;chr1;chr1;chr1	45316194;45323376;45340192;45341290;45345490;45347284;45363027;45392300;45407178;45443987;45446693;45452165	45316675;45323479;45340498;45341367;45345680;45347411;45363116;45392411;45407337;45444132;45446849;45452361	-;-;-;-;-;-;-;-;-;-;-;-	2152	518	566	528	459	484	365	484	419	619	721	605	695	433	486	434	647	636	653
HECTD3	chr1;chr1;chr1;chr1;chr1;chr1;chr1;chr1;chr1;chr1;chr1;chr1;chr1;chr1;chr1;chr1;chr1;chr1;chr1;chr1;chr1	45468220;45469341;45469527;45469732;45469920;45470272;45471466;45471669;45472364;45472623;45472891;45473085;45473912;45474208;45474816;45475041;45475240;45475658;45475873;45476218;45476561	45469248;45469412;45469608;45469806;45470049;45470478;45471555;45471788;45472467;45472687;45472943;45473267;45473993;45474373;45474898;45475154;45475355;45475793;45475965;45476378;45477027	-;-;-;-;-;-;-;-;-;-;-;-;-;-;-;-;-;-;-;-;-	3628	1337	1233	1207	1153	1172	1059	970	911	1035	1155	1100	1300	1014	1053	930	1505	1056	1009
UROD	chr1;chr1;chr1;chr1;chr1;chr1;chr1;chr1;chr1;chr1	45477805;45478529;45478808;45478964;45479266;45479581;45480111;45480408;45480612;45481009	45477957;45478691;45478887;45479026;45479463;45479742;45480248;45480508;45480678;45481341	+;+;+;+;+;+;+;+;+;+	1458	1017	974	926	806	942	848	866	812	841	859	857	1022	814	905	671	1174	804	791
ZSWIM5	chr1;chr1;chr1;chr1;chr1;chr1;chr1;chr1;chr1;chr1;chr1;chr1;chr1;chr1	45482076;45485738;45486297;45499984;45501360;45501711;45504608;45506064;45508891;45516746;45524281;45525771;45553553;45671428	45484988;45485819;45486460;45500141;45501495;45501971;45504745;45506210;45509067;45516925;45524431;45525919;45553909;45672250	-;-;-;-;-;-;-;-;-;-;-;-;-;-	5836	1248	1165	1151	988	956	811	668	575	881	1007	940	1125	767	845	599	1027	804	807
LOC400752	chr1	45769582	45771291	+	1710	24	19	18	21	16	25	21	2	20	17	30	25	23	13	15	41	18	20
HPDL	chr1	45792545	45794346	+	1802	310	293	331	292	171	198	120	100	398	427	341	416	211	232	137	227	365	339
MUTYH	chr1;chr1;chr1;chr1;chr1;chr1;chr1;chr1;chr1;chr1;chr1;chr1;chr1;chr1;chr1;chr1;chr1;chr1	45794914;45796188;45796854;45797092;45797333;45797695;45797838;45798063;45798246;45798435;45798590;45798769;45798957;45799085;45800063;45805571;45805648;45805891	45795109;45796229;45797006;45797228;45797521;45797758;45797982;45798160;45798359;45798506;45798631;45798842;45798996;45799275;45800183;45805629;45805787;45806142	-;-;-;-;-;-;-;-;-;-;-;-;-;-;-;-;-;-	2129	277	310	289	248	289	249	362	276	313	341	274	368	297	288	320	492	280	284
TOE1	chr1;chr1;chr1;chr1;chr1;chr1;chr1;chr1	45805342;45806745;45806975;45807145;45807621;45808056;45808515;45808754	45805976;45806887;45807015;45807241;45807779;45808315;45808674;45809650	+;+;+;+;+;+;+;+	2392	275	308	285	242	207	189	189	163	350	375	333	355	261	251	226	363	334	339
TESK2	chr1;chr1;chr1;chr1;chr1;chr1;chr1;chr1;chr1;chr1;chr1	45809555;45811549;45812365;45812651;45813281;45813590;45820975;45851584;45887397;45923236;45956524	45811230;45811666;45812451;45812734;45813365;45813672;45821121;45851632;45887518;45923543;45956840	-;-;-;-;-;-;-;-;-;-;-	3076	458	370	403	375	492	486	679	396	229	261	270	332	311	317	355	567	207	228
CCDC163P	chr1;chr1;chr1;chr1;chr1;chr1	45959598;45961090;45962228;45962971;45965017;45965204	45960838;45961217;45962295;45963055;45965115;45965751	-;-;-;-;-;-	2169	123	118	117	110	136	113	201	152	123	118	122	173	148	149	255	269	116	116
MMACHC	chr1;chr1;chr1;chr1	45965856;45973028;45973884;45974468	45966085;45973222;45974036;45976739	+;+;+;+	2850	198	184	197	177	183	139	155	158	249	247	222	256	203	229	191	301	203	219
PRDX1	chr1;chr1;chr1;chr1;chr1;chr1;chr1	45976707;45980179;45980545;45981326;45984610;45987281;45988450	45977086;45980309;45980667;45981479;45984726;45987610;45988562	-;-;-;-;-;-;-	1348	14049	12850	12859	11566	11418	10786	10338	7112	15147	16175	15334	17374	12022	13508	8476	14877	14727	14798
AKR1A1	chr1;chr1;chr1;chr1;chr1;chr1;chr1;chr1;chr1;chr1	46016455;46018108;46027461;46032241;46032541;46033654;46034157;46034599;46034815;46035563	46016827;46018235;46027550;46032360;46032692;46033849;46034356;46034671;46034901;46035723	+;+;+;+;+;+;+;+;+;+	1580	1298	1051	1111	1070	1784	1626	1847	1920	1078	1208	1219	1479	1476	1549	1884	2604	983	991
NASP	chr1;chr1;chr1;chr1;chr1;chr1;chr1;chr1;chr1;chr1;chr1;chr1;chr1;chr1;chr1	46049660;46056895;46067927;46070608;46072154;46072993;46078841;46079768;46079965;46080685;46080977;46082009;46082298;46083135;46083733	46049877;46056942;46068037;46070688;46072263;46074009;46078920;46079853;46080038;46080873;46081143;46082065;46082375;46083263;46084578	+;+;+;+;+;+;+;+;+;+;+;+;+;+;+	3291	2256	2309	2204	1850	1700	1565	1623	1032	3333	3621	2981	3427	1805	2015	1197	2030	3426	3388
CCDC17	chr1;chr1;chr1;chr1;chr1;chr1;chr1;chr1;chr1;chr1;chr1;chr1;chr1	46085716;46086395;46086575;46086953;46087310;46087549;46087913;46088221;46088423;46088627;46088889;46089229;46089408	46086105;46086505;46086785;46087156;46087407;46087667;46088020;46088339;46088506;46088789;46089111;46089324;46089731	-;-;-;-;-;-;-;-;-;-;-;-;-	2250	74	55	54	60	55	63	59	52	45	61	54	56	70	68	73	86	35	36
GPBP1L1	chr1;chr1;chr1;chr1;chr1;chr1;chr1;chr1;chr1;chr1;chr1;chr1;chr1	46092976;46095248;46096154;46099161;46099768;46105882;46108099;46120215;46120862;46124700;46125856;46151248;46152084	46094080;46095350;46096278;46099319;46099908;46106075;46108171;46120501;46120991;46124814;46126897;46151292;46152302	-;-;-;-;-;-;-;-;-;-;-;-;-	3738	2986	2872	2764	2401	2907	2745	3186	1797	2383	2860	2695	3137	2436	2593	2347	3754	2274	2421
RPS15AP10	chr1	46111452	46112357	-	906	2	4	6	4	6	5	4	6	2	2	2	4	5	5	1	7	2	2
TMEM69	chr1;chr1;chr1	46153847;46156646;46158876	46153947;46156782;46160108	+;+;+	1471	577	522	501	489	589	575	537	300	499	592	529	664	501	534	565	771	515	478
IPP	chr1;chr1;chr1;chr1;chr1;chr1;chr1;chr1;chr1;chr1	46159998;46164407;46179918;46182567;46184875;46193303;46195286;46206573;46211792;46216269	46160187;46165862;46180138;46182689;46185012;46193470;46195441;46207004;46212133;46216485	-;-;-;-;-;-;-;-;-;-	3443	397	353	376	294	362	313	311	206	380	428	392	450	280	312	207	369	330	373
MAST2	chr1;chr1;chr1;chr1;chr1;chr1;chr1;chr1;chr1;chr1;chr1;chr1;chr1;chr1;chr1;chr1;chr1;chr1;chr1;chr1;chr1;chr1;chr1;chr1;chr1;chr1;chr1;chr1;chr1	46269285;46290105;46295111;46348036;46425058;46463396;46468477;46471913;46473968;46476402;46485268;46487622;46488582;46488905;46489444;46491349;46493403;46494440;46495138;46495503;46495801;46496279;46496679;46497063;46497850;46498268;46499474;46499745;46500210	46269744;46290252;46295253;46348067;46425149;46463471;46468555;46472067;46474043;46476611;46485369;46487754;46488643;46488990;46489652;46491487;46493535;46494605;46495239;46495625;46495910;46496433;46496962;46497257;46498076;46498390;46499610;46499938;46501796	+;+;+;+;+;+;+;+;+;+;+;+;+;+;+;+;+;+;+;+;+;+;+;+;+;+;+;+;+	5738	1446	1375	1245	1132	1309	1360	1477	1181	1395	1551	1345	1670	1131	1302	1107	1673	1539	1398
PIK3R3	chr1;chr1;chr1;chr1;chr1;chr1;chr1;chr1;chr1;chr1;chr1	46505812;46511590;46512223;46521467;46527601;46531726;46532583;46543187;46546314;46597519;46598456	46509543;46511760;46512297;46521643;46527743;46531851;46532763;46543285;46546422;46598380;46598708	-;-;-;-;-;-;-;-;-;-;-	5928	7216	6266	6575	5805	6365	5677	5395	2861	4368	4977	4971	5552	4392	4650	3595	5894	4074	4122
TSPAN1	chr1;chr1;chr1;chr1;chr1;chr1;chr1;chr1;chr1	46640749;46646198;46646772;46649863;46650266;46650457;46650632;46650897;46651158	46641081;46646330;46646836;46650069;46650340;46650555;46650787;46650980;46651634	+;+;+;+;+;+;+;+;+	1629	382	337	343	335	301	280	198	145	302	273	341	367	217	277	146	215	276	184
POMGNT1	chr1;chr1;chr1;chr1;chr1;chr1;chr1;chr1;chr1;chr1;chr1;chr1;chr1;chr1;chr1;chr1;chr1;chr1;chr1;chr1;chr1;chr1;chr1	46654353;46655130;46655526;46656145;46656392;46657770;46657980;46658190;46658572;46658846;46658977;46659236;46659527;46659946;46660225;46660516;46661483;46661684;46662403;46662642;46663374;46664008;46685377	46655029;46655239;46655661;46656189;46656456;46657895;46658108;46658262;46658630;46658887;46659060;46659311;46659597;46660073;46660323;46660633;46661596;46661749;46662521;46662756;46663543;46664121;46685977	-;-;-;-;-;-;-;-;-;-;-;-;-;-;-;-;-;-;-;-;-;-;-	3337	1875	1888	1867	1660	1713	1625	1501	1067	1608	1802	1676	2065	1578	1707	1113	1885	1544	1563
C1orf190	chr1;chr1	46669006;46685371	46669296;46686928	+;+	1849	2	2	4	3	2	2	4	3	1	2	0	0	3	0	2	3	1	0
RAD54L	chr1;chr1;chr1;chr1;chr1;chr1;chr1;chr1;chr1;chr1;chr1;chr1;chr1;chr1;chr1;chr1;chr1;chr1	46713367;46714184;46715672;46724358;46725636;46726214;46726399;46726933;46733131;46736331;46738138;46738344;46739027;46739296;46739810;46740210;46743489;46743744	46714080;46714270;46715791;46724418;46725771;46726283;46726687;46727057;46733281;46736457;46738212;46738474;46739137;46739419;46739888;46740389;46743652;46744145	+;+;+;+;+;+;+;+;+;+;+;+;+;+;+;+;+;+	3146	302	331	313	264	250	230	290	218	621	677	571	656	260	319	251	379	707	633
LRRC41	chr1;chr1;chr1;chr1;chr1;chr1;chr1;chr1;chr1;chr1	46744072;46744854;46745164;46745864;46746068;46746797;46751034;46763235;46763956;46768796	46744756;46744929;46745286;46745962;46746232;46747057;46752171;46763305;46764042;46769038	-;-;-;-;-;-;-;-;-;-	2948	2127	2024	2075	1864	2010	1809	1789	1019	1628	1728	1726	2043	1699	1766	1377	2291	1493	1480
UQCRH	chr1;chr1;chr1;chr1	46769380;46774773;46775827;46782224	46769492;46774799;46775988;46782447	+;+;+;+	526	3233	3066	3044	2714	3123	2823	2850	2106	3226	3539	3302	3759	2584	2913	2178	3528	3146	3166
NSUN4	chr1;chr1;chr1;chr1;chr1;chr1	46806390;46810473;46812593;46818540;46826376;46827242	46806591;46810816;46812747;46818700;46826500;46830690	+;+;+;+;+;+	4436	765	688	672	625	759	764	939	668	676	821	730	844	641	707	714	1025	677	698
FAAH	chr1;chr1;chr1;chr1;chr1;chr1;chr1;chr1;chr1;chr1;chr1;chr1;chr1;chr1;chr1	46859939;46867763;46870686;46871044;46871260;46871710;46871916;46874131;46874773;46876070;46876486;46877284;46877815;46878747;46879119	46860215;46867876;46870820;46871177;46871466;46871750;46872040;46874256;46874870;46876169;46876526;46877323;46877923;46878892;46879520	+;+;+;+;+;+;+;+;+;+;+;+;+;+;+	2095	997	1035	1031	876	823	779	710	563	929	989	915	1168	748	822	597	910	881	811
DMBX1	chr1;chr1;chr1;chr1	46972668;46976133;46976607;46977715	46972836;46976326;46976955;46979886	+;+;+;+	2884	6	15	9	7	13	21	23	10	20	14	23	22	11	11	8	19	19	17
LOC100507423	chr1;chr1;chr1;chr1;chr1;chr1;chr1;chr1	47004368;47006602;47009366;47023897;47025342;47029184;47033878;47034154	47004466;47006681;47009440;47024014;47025483;47029248;47033969;47035927	+;+;+;+;+;+;+;+	2445	15	4	7	4	2	3	5	3	2	3	6	6	5	4	6	6	2	5
KNCN	chr1;chr1;chr1	47011316;47014865;47016737	47013481;47014939;47016887	-;-;-	2392	0	0	0	0	1	0	0	0	0	0	0	0	0	0	0	0	0	0
MKNK1	chr1;chr1;chr1;chr1;chr1;chr1;chr1;chr1;chr1;chr1;chr1;chr1;chr1;chr1;chr1	47023090;47025906;47027150;47028321;47030713;47034115;47037089;47037735;47040619;47042247;47046202;47048900;47051546;47059785;47069857	47024472;47025949;47027314;47028515;47030808;47034170;47037211;47037839;47040692;47042326;47046299;47049001;47051646;47059952;47069966	-;-;-;-;-;-;-;-;-;-;-;-;-;-;-	2900	747	638	652	624	643	677	653	497	640	718	628	729	533	565	489	755	588	609
MOBKL2C	chr1;chr1;chr1;chr1;chr1	47073387;47075674;47078576;47080643;47082383	47075356;47075876;47079043;47080805;47082563	-;-;-;-;-	2985	344	277	300	274	341	345	330	231	226	239	208	255	226	279	244	347	220	217
ATPAF1	chr1;chr1;chr1;chr1;chr1;chr1;chr1;chr1;chr1	47098411;47108866;47110833;47118253;47119489;47123799;47124359;47130928;47133729	47101642;47108973;47110928;47118300;47119539;47123861;47124409;47131036;47134099	-;-;-;-;-;-;-;-;-	4129	1369	1337	1352	1101	1100	1080	991	584	1310	1487	1361	1567	1041	1161	874	1409	1372	1379
ATPAF1-AS1	chr1;chr1	47137500;47138545	47137643;47139251	+;+	851	3	4	2	4	0	1	1	0	0	3	2	1	2	0	0	2	1	1
LOC100130197	chr1;chr1;chr1;chr1	47139708;47147853;47152345;47157546	47139891;47147936;47152435;47157769	+;+;+;+	583	0	3	5	4	5	1	9	0	1	6	2	2	2	0	1	3	2	2
KIAA0494	chr1;chr1;chr1;chr1;chr1;chr1;chr1;chr1;chr1;chr1;chr1	47140831;47148972;47150163;47152456;47154025;47155259;47157499;47162223;47173578;47181967;47183575	47144308;47149097;47150274;47152542;47154216;47155363;47157609;47162321;47173723;47182115;47184736	-;-;-;-;-;-;-;-;-;-;-	5767	3877	3416	3506	2975	3560	3123	2887	1268	2813	3344	3055	3721	2881	3096	2445	4118	2807	2778
CYP4B1	chr1;chr1;chr1;chr1;chr1;chr1;chr1;chr1;chr1;chr1;chr1;chr1	47264670;47276480;47276812;47278168;47279154;47279581;47279881;47280746;47282720;47283637;47283803;47284303	47264933;47276621;47276856;47278295;47279278;47279735;47279987;47280936;47282853;47283701;47283885;47285021	+;+;+;+;+;+;+;+;+;+;+;+	2158	76	68	79	65	84	82	76	72	20	33	38	41	40	41	36	56	27	25
CYP4Z2P	chr1;chr1;chr1;chr1;chr1;chr1;chr1;chr1;chr1;chr1	47323906;47324567;47333619;47338916;47348610;47348844;47351128;47352923;47364515;47365930	47324512;47325459;47333809;47339019;47348764;47348968;47351255;47352967;47364656;47366147	-;-;-;-;-;-;-;-;-;-	2608	15	16	15	20	16	21	12	12	8	8	8	8	10	12	7	9	12	2
CYP4A11	chr1;chr1;chr1;chr1;chr1;chr1;chr1;chr1;chr1;chr1;chr1;chr1	47394846;47398433;47398655;47399618;47399848;47400125;47400672;47401195;47402336;47402974;47403668;47406911	47395982;47398509;47398719;47399751;47400038;47400231;47400826;47401319;47402463;47403018;47403809;47407156	-;-;-;-;-;-;-;-;-;-;-;-	2552	0	0	0	0	0	0	0	0	0	0	0	0	0	0	0	0	0	0
CYP4X1	chr1;chr1;chr1;chr1;chr1;chr1;chr1;chr1;chr1;chr1;chr1;chr1	47489240;47495662;47497108;47498913;47501478;47501689;47504332;47505014;47512139;47514237;47515094;47515672	47489666;47495803;47497152;47499040;47501605;47501843;47504438;47505204;47512272;47514301;47515176;47516423	+;+;+;+;+;+;+;+;+;+;+;+	2357	6	2	2	3	2	4	6	3	4	3	2	3	3	3	0	5	1	0
CYP4Z1	chr1;chr1;chr1;chr1;chr1;chr1;chr1;chr1;chr1;chr1;chr1;chr1	47533160;47534294;47546295;47548006;47550292;47550496;47560238;47564766;47571800;47581201;47582322;47583438	47533339;47534435;47546339;47548133;47550416;47550650;47560341;47564956;47571933;47581265;47582404;47583992	+;+;+;+;+;+;+;+;+;+;+;+	1907	0	1	1	1	0	1	0	0	0	4	3	1	0	1	2	1	1	1
CYP4A22	chr1;chr1;chr1;chr1;chr1;chr1;chr1;chr1;chr1;chr1;chr1;chr1	47603107;47606452;47607243;47607780;47608941;47609434;47610029;47610222;47610509;47611538;47611749;47614274	47603352;47606593;47607287;47607907;47609065;47609588;47610135;47610412;47610642;47611602;47611825;47614526	+;+;+;+;+;+;+;+;+;+;+;+	1668	0	0	1	0	0	1	0	0	0	3	0	1	0	0	0	0	0	0
PDZK1IP1	chr1;chr1;chr1;chr1	47649261;47650674;47652991;47655538	47649715;47650769;47653099;47655771	-;-;-;-	894	2	1	5	2	4	0	4	2	4	4	1	5	1	3	1	2	2	0
TAL1	chr1;chr1;chr1;chr1	47681963;47689676;47691115;47694868	47685846;47689770;47691561;47695443	-;-;-;-	5002	0	0	0	0	0	1	0	0	0	1	0	0	0	0	0	0	0	0
STIL	chr1;chr1;chr1;chr1;chr1;chr1;chr1;chr1;chr1;chr1;chr1;chr1;chr1;chr1;chr1;chr1;chr1	47715811;47725961;47728575;47735307;47737748;47745913;47748017;47753223;47755107;47759130;47761437;47765577;47767233;47767906;47770561;47775948;47779708	47717594;47726211;47728788;47735538;47737913;47746881;47748131;47753332;47755257;47759216;47761520;47765824;47767420;47768018;47770668;47776034;47779819	-;-;-;-;-;-;-;-;-;-;-;-;-;-;-;-;-	5019	866	843	812	694	920	912	1200	587	1172	1431	1151	1245	823	881	1018	1388	1263	1178
CMPK1	chr1;chr1;chr1;chr1;chr1;chr1	47799469;47834141;47838627;47840581;47840869;47842376	47799788;47834287;47838779;47840657;47840965;47844511	+;+;+;+;+;+	2930	2120	2492	2063	1664	2432	2432	2356	1181	2169	2568	2482	2729	2123	2258	1871	2994	2246	2248
FOXE3	chr1	47881744	47883724	+	1981	2	2	0	1	4	3	0	1	3	1	1	2	0	0	2	1	1	3
MGC12982	chr1	47897807	47900313	-	2507	27	28	19	22	32	23	30	17	13	25	19	24	17	20	26	26	20	21
FOXD2	chr1	47901689	47906363	+	4675	50	43	37	33	31	30	34	14	35	50	31	34	15	23	21	13	37	25
LOC388630	chr1;chr1;chr1;chr1;chr1;chr1;chr1	48226200;48240842;48244126;48260258;48267145;48459706;48462360	48231778;48241111;48244216;48260432;48267291;48460269;48462562	-;-;-;-;-;-;-	7029	1	2	2	4	2	0	2	0	3	4	3	4	2	7	2	7	1	2
SKINTL	chr1;chr1;chr1;chr1;chr1;chr1;chr1;chr1;chr1;chr1	48567387;48593580;48594132;48625221;48627471;48630303;48632145;48644827;48647383;48648042	48567622;48593693;48594245;48625328;48627581;48630584;48632492;48644907;48647440;48648100	-;-;-;-;-;-;-;-;-;-	1511	0	1	0	0	0	0	0	0	0	0	0	0	0	0	0	0	0	0
SLC5A9	chr1;chr1;chr1;chr1;chr1;chr1;chr1;chr1;chr1;chr1;chr1;chr1;chr1;chr1;chr1	48688357;48690396;48694522;48694775;48694967;48696272;48697217;48697618;48698039;48699327;48701401;48703351;48704994;48708129;48713007	48688570;48690467;48694626;48694849;48695131;48696377;48697297;48697823;48698174;48699434;48701551;48703519;48705209;48708288;48714316	+;+;+;+;+;+;+;+;+;+;+;+;+;+;+	3274	0	0	1	0	2	1	1	0	0	0	0	0	0	1	0	0	1	1
SPATA6	chr1;chr1;chr1;chr1;chr1;chr1;chr1;chr1;chr1;chr1;chr1;chr1;chr1	48761044;48771459;48821342;48825258;48850981;48860939;48865023;48869474;48877136;48878782;48917224;48918666;48937630	48764565;48771550;48821441;48825442;48851021;48861026;48865316;48869554;48877260;48878823;48917272;48918803;48937876	-;-;-;-;-;-;-;-;-;-;-;-;-	5004	44	41	37	32	40	49	36	24	27	35	32	55	32	29	24	46	33	31
AGBL4	chr1;chr1;chr1;chr1;chr1;chr1;chr1;chr1;chr1;chr1;chr1;chr1;chr1;chr1	48998527;49000562;49005314;49052676;49056505;49100165;49119009;49128824;49332863;49511256;49711442;50162985;50317068;50489435	48999965;49000588;49005410;49052838;49056657;49100276;49119123;49128913;49332902;49511472;49711536;50163109;50317190;50489626	-;-;-;-;-;-;-;-;-;-;-;-;-;-	2988	0	0	1	1	0	0	1	1	0	1	0	1	0	0	0	2	0	0
BEND5	chr1;chr1;chr1;chr1;chr1;chr1	49193540;49201911;49208295;49224572;49227009;49242278	49193715;49202124;49208443;49224956;49227142;49242547	-;-;-;-;-;-	1328	6	4	2	0	10	6	7	6	0	3	2	2	3	3	0	1	2	1
ELAVL4	chr1;chr1;chr1;chr1;chr1;chr1;chr1;chr1;chr1;chr1	50513686;50569582;50571964;50574594;50610629;50642761;50659437;50661233;50663101;50666481	50513854;50569672;50572065;50574870;50610869;50642864;50659590;50661458;50663139;50667540	+;+;+;+;+;+;+;+;+;+	2463	0	0	1	0	0	0	0	0	0	0	0	0	1	0	0	0	0	0
DMRTA2	chr1;chr1;chr1	50883223;50886650;50888788	50885406;50887216;50889119	-;-;-	3083	2	0	1	1	0	0	1	0	0	0	0	0	0	0	0	0	0	0
FAF1	chr1;chr1;chr1;chr1;chr1;chr1;chr1;chr1;chr1;chr1;chr1;chr1;chr1;chr1;chr1;chr1;chr1;chr1;chr1	50906935;50941136;50956260;50957393;51001041;51005264;51032749;51048290;51049324;51050357;51061793;51121114;51171458;51204535;51210356;51253672;51267303;51323601;51425439	50907195;50941351;50956337;50957473;51001129;51005400;51032903;51048371;51049387;51050483;51061888;51121200;51171563;51204626;51210447;51253877;51267349;51323669;51425936	-;-;-;-;-;-;-;-;-;-;-;-;-;-;-;-;-;-;-	2583	1309	1190	1220	1046	1309	1182	1585	988	1237	1486	1288	1573	1031	1170	1219	1729	1395	1346
CDKN2C	chr1;chr1;chr1	51434367;51435642;51439565	51435571;51436169;51440309	+;+;+	2478	397	446	385	358	534	386	441	289	511	566	471	641	415	467	352	613	506	509
C1orf185	chr1;chr1;chr1;chr1;chr1	51567906;51578136;51584338;51611396;51613139	51567921;51578241;51584473;51611432;51613754	+;+;+;+;+	911	0	0	0	0	0	0	0	0	0	0	0	0	0	0	0	0	0	0
RNF11	chr1;chr1;chr1	51701945;51735628;51736823	51702551;51735797;51739119	+;+;+	3074	2822	3294	2665	2128	2239	2182	1876	910	2443	2869	2707	3140	2124	2506	1479	2407	2400	2468
TTC39A	chr1;chr1;chr1;chr1;chr1;chr1;chr1;chr1;chr1;chr1;chr1;chr1;chr1;chr1;chr1;chr1;chr1;chr1;chr1	51752930;51754511;51755677;51756186;51760063;51761751;51767244;51768029;51768178;51768756;51770753;51771649;51774933;51776926;51777791;51778484;51787393;51787790;51810663	51753952;51754627;51755791;51756297;51760183;51761842;51767405;51768088;51768245;51768864;51770818;51771748;51774997;51776993;51777867;51778615;51787497;51787938;51810785	-;-;-;-;-;-;-;-;-;-;-;-;-;-;-;-;-;-;-	2864	5106	4786	4833	4169	3804	3609	3351	2634	2710	2906	2862	3354	2449	2579	1968	3250	2693	2635
EPS15	chr1;chr1;chr1;chr1;chr1;chr1;chr1;chr1;chr1;chr1;chr1;chr1;chr1;chr1;chr1;chr1;chr1;chr1;chr1;chr1;chr1;chr1;chr1;chr1;chr1	51819935;51826843;51829538;51831625;51860053;51864704;51866590;51868107;51869091;51871577;51873807;51875207;51887458;51906019;51910561;51912632;51913718;51926763;51929345;51930933;51934145;51937362;51938531;51946945;51984871	51822518;51827027;51829700;51831701;51860119;51864837;51866625;51868197;51869204;51871780;51874004;51875368;51887793;51906104;51910717;51912777;51913807;51926822;51929470;51930998;51934240;51937409;51938620;51946986;51984995	-;-;-;-;-;-;-;-;-;-;-;-;-;-;-;-;-;-;-;-;-;-;-;-;-	5483	2432	2360	2156	1873	2015	1837	1778	1010	1896	2253	1933	2158	1485	1778	1270	2070	1851	1874
OSBPL9	chr1;chr1;chr1;chr1;chr1;chr1;chr1;chr1;chr1;chr1;chr1;chr1;chr1;chr1;chr1;chr1;chr1;chr1;chr1;chr1;chr1;chr1;chr1;chr1;chr1;chr1	52082546;52117663;52135106;52179675;52195486;52205815;52211208;52212382;52214041;52215817;52221992;52226362;52227539;52231494;52237742;52238277;52242505;52246836;52248231;52249587;52249936;52250114;52251480;52252198;52253025;52253387	52082893;52117713;52135184;52179751;52195796;52205883;52211303;52212429;52214070;52215867;52222030;52226452;52227643;52231653;52237854;52238395;52242590;52247007;52248315;52249697;52249999;52250254;52251558;52252289;52253160;52254891	+;+;+;+;+;+;+;+;+;+;+;+;+;+;+;+;+;+;+;+;+;+;+;+;+;+	4258	2356	2213	2055	1876	2266	2063	2301	1388	1899	2214	2045	2202	1710	1918	1702	2589	1890	1887
NRD1	chr1;chr1;chr1;chr1;chr1;chr1;chr1;chr1;chr1;chr1;chr1;chr1;chr1;chr1;chr1;chr1;chr1;chr1;chr1;chr1;chr1;chr1;chr1;chr1;chr1;chr1;chr1;chr1;chr1;chr1;chr1;chr1;chr1;chr1	52254866;52255240;52256205;52256572;52257250;52257718;52258049;52260144;52260495;52263921;52266228;52269486;52271182;52272466;52274987;52275953;52277666;52279707;52280223;52280365;52281984;52283738;52285472;52287170;52289336;52290959;52293468;52299689;52301803;52302041;52303159;52305898;52343655;52343947	52255105;52255329;52256321;52256662;52257333;52257770;52258096;52260282;52260526;52264083;52266355;52269636;52271233;52272585;52275073;52276076;52277770;52279761;52280281;52280485;52282061;52283807;52285545;52287227;52289458;52291054;52293541;52299842;52301884;52302110;52303292;52306186;52343712;52344609	-;-;-;-;-;-;-;-;-;-;-;-;-;-;-;-;-;-;-;-;-;-;-;-;-;-;-;-;-;-;-;-;-;-	4082	5172	4742	4621	4219	5119	4718	5543	3318	4688	5132	4846	5554	3830	4323	4082	6190	4722	4743
MIR761	chr1	52302016	52302074	-	59	0	0	0	0	0	0	0	0	0	0	0	0	0	0	0	0	0	0
RAB3B	chr1;chr1;chr1;chr1;chr1	52373628;52398990;52402966;52442562;52456224	52385786;52399114;52403084;52442789;52456436	-;-;-;-;-	12844	100	101	67	73	50	45	41	20	123	118	94	106	63	79	25	67	101	105
TXNDC12	chr1;chr1;chr1;chr1;chr1;chr1;chr1	52485804;52489163;52490182;52492947;52494250;52507209;52520672	52486684;52489246;52490251;52493020;52494302;52507269;52521047	-;-;-;-;-;-;-	1599	1421	1359	1258	1159	1319	1269	1479	772	1428	1552	1567	1704	1219	1279	1156	1895	1405	1410
KTI12	chr1	52497777	52499472	-	1696	286	288	249	251	273	249	273	172	278	328	301	364	247	297	267	390	266	267
BTF3L4	chr1;chr1;chr1;chr1;chr1;chr1	52521857;52525507;52530497;52549012;52551784;52552384	52522051;52525573;52530610;52549213;52551843;52554090	+;+;+;+;+;+	2345	1263	1437	1185	929	1183	1219	1256	647	1379	1622	1414	1648	1149	1231	1006	1655	1398	1354
ZFYVE9	chr1;chr1;chr1;chr1;chr1;chr1;chr1;chr1;chr1;chr1;chr1;chr1;chr1;chr1;chr1;chr1;chr1;chr1;chr1	52608046;52682041;52698843;52703160;52729445;52732327;52734135;52740136;52744164;52747333;52759125;52761567;52769493;52798440;52800360;52803444;52805798;52810440;52811732	52608075;52682146;52698948;52705267;52729719;52732503;52734304;52740256;52744286;52747488;52759349;52761649;52769597;52798590;52800440;52803606;52805903;52810616;52812358	+;+;+;+;+;+;+;+;+;+;+;+;+;+;+;+;+;+;+	5090	578	493	497	469	628	569	634	398	435	500	473	556	464	496	499	757	387	444
CC2D1B	chr1;chr1;chr1;chr1;chr1;chr1;chr1;chr1;chr1;chr1;chr1;chr1;chr1;chr1;chr1;chr1;chr1;chr1;chr1;chr1;chr1;chr1;chr1;chr1	52816265;52820280;52820512;52821070;52821280;52821443;52821858;52822056;52822673;52823198;52823453;52824003;52824358;52824699;52824922;52825131;52825377;52825746;52826096;52826646;52827185;52828274;52830224;52831741	52819319;52820370;52820611;52821121;52821338;52821516;52821974;52822114;52822798;52823370;52823588;52824133;52824430;52824829;52825029;52825206;52825555;52825905;52826221;52826804;52827288;52828418;52830306;52831877	-;-;-;-;-;-;-;-;-;-;-;-;-;-;-;-;-;-;-;-;-;-;-;-	5654	1135	1024	1030	924	1058	1022	1059	747	1005	1062	980	1196	940	1029	1020	1470	907	923
ORC1	chr1;chr1;chr1;chr1;chr1;chr1;chr1;chr1;chr1;chr1;chr1;chr1;chr1;chr1;chr1;chr1;chr1	52838501;52840482;52841102;52847314;52849092;52849502;52850222;52850833;52851524;52854114;52854889;52859115;52861718;52863357;52867034;52867801;52869918	52839047;52840569;52841271;52847433;52849241;52849609;52850393;52850934;52851621;52854309;52854993;52859475;52862036;52863535;52867161;52867900;52870143	-;-;-;-;-;-;-;-;-;-;-;-;-;-;-;-;-	3169	237	261	275	194	185	131	279	182	675	666	567	605	263	273	229	334	777	693
PRPF38A	chr1;chr1;chr1;chr1;chr1;chr1;chr1;chr1;chr1;chr1	52870219;52871352;52874241;52876787;52878186;52879551;52880293;52880434;52881010;52882320	52870551;52871511;52874362;52876872;52878296;52879663;52880319;52880531;52881058;52883992	+;+;+;+;+;+;+;+;+;+	2772	1364	1250	1206	1073	1144	1001	1056	721	1330	1438	1308	1462	1008	1115	896	1379	1307	1231
ZCCHC11	chr1;chr1;chr1;chr1;chr1;chr1;chr1;chr1;chr1;chr1;chr1;chr1;chr1;chr1;chr1;chr1;chr1;chr1;chr1;chr1;chr1;chr1;chr1;chr1;chr1;chr1;chr1;chr1;chr1;chr1	52888948;52891021;52896685;52901037;52902427;52903892;52911459;52911629;52911937;52912262;52924008;52926806;52927185;52927384;52930742;52933853;52937624;52940504;52943380;52947095;52947476;52954581;52956404;52959283;52961099;52962678;52975268;52981563;52991235;53018603	52889674;52891179;52897132;52901137;52902650;52904007;52911541;52911676;52912114;52912339;52924121;52926895;52927288;52927441;52930845;52933939;52937774;52941207;52943554;52947307;52947595;52954707;52956473;52959334;52961187;52962855;52975384;52981726;52992045;53018762	-;-;-;-;-;-;-;-;-;-;-;-;-;-;-;-;-;-;-;-;-;-;-;-;-;-;-;-;-;-	5850	136	137	127	139	181	186	166	95	156	162	147	143	109	160	150	229	118	125
GPX7	chr1;chr1;chr1	53068043;53072356;53073934	53068219;53072617;53074723	+;+;+	1229	0	0	0	0	0	0	0	0	0	0	0	0	0	0	0	0	0	1
FAM159A	chr1;chr1;chr1	53099066;53108535;53122462	53099347;53108674;53122737	+;+;+	698	0	0	0	0	0	0	0	0	0	0	0	0	0	0	0	0	1	0
SELRC1	chr1;chr1;chr1	53152014;53158399;53163893	53153840;53158539;53164038	-;-;-	2114	504	465	482	383	493	454	560	373	573	652	567	656	491	529	519	750	590	562
ZYG11B	chr1;chr1;chr1;chr1;chr1;chr1;chr1;chr1;chr1;chr1;chr1;chr1;chr1;chr1	53192131;53222130;53236692;53245525;53250549;53255675;53261964;53262406;53267491;53267764;53279208;53279532;53282204;53287111	53192355;53222295;53237446;53245665;53250725;53255739;53262063;53262456;53267652;53267811;53279405;53279584;53282301;53293013	+;+;+;+;+;+;+;+;+;+;+;+;+;+	8142	1116	1047	900	747	895	889	907	438	888	967	837	1006	739	801	610	931	802	869
ZYG11A	chr1;chr1;chr1;chr1;chr1;chr1;chr1;chr1;chr1;chr1;chr1;chr1;chr1;chr1	53308183;53320137;53322670;53326403;53329653;53332175;53333211;53333399;53343354;53343597;53347143;53351505;53352628;53358454	53308645;53320302;53323421;53326543;53329829;53332239;53333310;53333449;53343515;53343641;53347337;53351566;53352725;53360247	+;+;+;+;+;+;+;+;+;+;+;+;+;+	4271	457	412	390	332	462	369	519	282	413	440	389	458	353	390	360	596	366	383
ECHDC2	chr1;chr1;chr1;chr1;chr1;chr1;chr1;chr1;chr1;chr1	53361582;53363109;53364846;53370318;53370706;53372191;53373540;53377238;53377395;53387225	53362269;53363156;53364896;53370505;53370762;53372283;53373626;53377325;53377462;53387446	-;-;-;-;-;-;-;-;-;-	1590	563	570	562	462	559	492	468	404	430	451	431	499	369	392	325	533	360	343
SCP2	chr1;chr1;chr1;chr1;chr1;chr1;chr1;chr1;chr1;chr1;chr1;chr1;chr1;chr1;chr1;chr1;chr1	53392901;53407468;53413681;53416427;53420412;53427175;53440441;53442355;53443889;53446068;53453701;53458930;53480562;53493641;53504589;53513530;53516281	53393137;53407525;53413752;53416558;53420476;53427301;53440504;53442441;53444039;53446215;53453808;53459904;53480715;53493743;53504718;53513609;53517289	+;+;+;+;+;+;+;+;+;+;+;+;+;+;+;+;+	3700	2064	2059	1941	1805	1851	1768	1567	724	1724	2037	1922	2117	1534	1775	1093	1944	1702	1775
PODN	chr1;chr1;chr1;chr1;chr1;chr1;chr1;chr1;chr1;chr1;chr1;chr1;chr1	53527724;53529042;53532484;53535473;53537207;53540278;53541534;53542862;53543357;53544037;53546400;53547653;53550185	53527980;53529231;53532539;53535839;53537300;53540342;53541643;53543018;53543472;53544694;53546548;53547860;53551174	+;+;+;+;+;+;+;+;+;+;+;+;+	3417	0	0	0	0	0	0	0	0	0	0	0	0	0	0	0	0	0	0
SLC1A7	chr1;chr1;chr1;chr1;chr1;chr1;chr1;chr1;chr1;chr1;chr1	53552855;53554549;53555472;53556284;53558226;53559133;53569018;53571404;53580430;53600022;53607987	53553899;53554651;53555606;53556478;53558459;53559232;53569240;53571446;53580645;53600101;53608289	-;-;-;-;-;-;-;-;-;-;-	2677	0	0	0	0	0	0	0	0	0	0	0	1	0	0	0	0	0	0
CPT2	chr1;chr1;chr1;chr1;chr1	53662101;53666391;53667995;53675687;53678936	53662767;53666471;53668101;53676991;53679869	+;+;+;+;+	3094	1209	1224	1270	1013	963	888	789	460	1131	1194	1089	1334	854	1028	625	1035	1124	1075
C1orf123	chr1;chr1;chr1;chr1;chr1;chr1;chr1;chr1	53679772;53681663;53682454;53683844;53684086;53684539;53685933;53686242	53680408;53681728;53682531;53683875;53684167;53684595;53686016;53686289	-;-;-;-;-;-;-;-	1084	623	557	578	479	546	556	499	369	564	569	587	670	494	554	464	721	569	537
MAGOH	chr1;chr1;chr1;chr1;chr1	53692564;53694544;53699214;53701249;53704033	53692816;53694626;53699324;53701307;53704282	-;-;-;-;-	756	625	534	557	478	531	508	507	500	570	639	625	688	442	493	566	837	618	617
LOC100507564	chr1;chr1;chr1	53704282;53707519;53708110	53705017;53707617;53708455	+;+;+	1181	28	33	29	22	20	21	38	9	15	25	31	35	29	31	26	47	23	14
LRP8	chr1;chr1;chr1;chr1;chr1;chr1;chr1;chr1;chr1;chr1;chr1;chr1;chr1;chr1;chr1;chr1;chr1;chr1;chr1	53708041;53715052;53716362;53720789;53722912;53723991;53726136;53727740;53728118;53729841;53732145;53736700;53736899;53741303;53742364;53746259;53755239;53792545;53793461	53712728;53715228;53716534;53720857;53723136;53724143;53726277;53727879;53728236;53730068;53732319;53736825;53737018;53741425;53742750;53746387;53755361;53792664;53793821	-;-;-;-;-;-;-;-;-;-;-;-;-;-;-;-;-;-;-	7778	1132	1024	981	931	1482	1446	1925	1596	1322	1520	1362	1641	1155	1236	1278	1931	1378	1382
FLJ40434	chr1;chr1	53904043;53905448	53904721;53905693	-;-	925	0	0	0	0	0	0	0	0	0	0	0	0	0	0	0	0	0	0
DMRTB1	chr1;chr1;chr1;chr1	53925072;53927146;53930310;53932268	53925703;53927318;53930520;53933158	+;+;+;+	1907	0	0	0	0	0	0	0	0	0	0	0	0	0	0	0	0	0	0
GLIS1	chr1;chr1;chr1;chr1;chr1;chr1;chr1;chr1;chr1;chr1	53971906;53974793;53975522;53980298;53986307;53990450;53995464;54059781;54065774;54199577	53972449;53974960;53975700;53980454;53986439;53990560;53995625;54060663;54065951;54199877	-;-;-;-;-;-;-;-;-;-	2816	0	0	0	1	0	0	0	0	1	0	0	0	0	0	0	0	0	0
TMEM48	chr1;chr1;chr1;chr1;chr1;chr1;chr1;chr1;chr1;chr1;chr1;chr1;chr1;chr1;chr1;chr1;chr1;chr1	54231134;54238002;54252831;54254806;54258902;54262362;54262572;54266366;54269601;54272098;54273329;54275368;54284644;54291471;54293672;54298163;54301173;54303878	54233706;54238162;54252931;54254869;54258952;54262477;54262817;54266521;54269682;54272190;54273464;54275419;54284752;54291609;54293846;54298264;54301293;54304225	-;-;-;-;-;-;-;-;-;-;-;-;-;-;-;-;-;-	4825	1143	1187	1049	846	1077	1030	1164	548	1493	1584	1463	1540	1103	1137	1025	1657	1534	1597
YIPF1	chr1;chr1;chr1;chr1;chr1;chr1;chr1;chr1;chr1;chr1;chr1;chr1	54317392;54320674;54325729;54331873;54332431;54337045;54343988;54344315;54348786;54354580;54354917;54355386	54317943;54320724;54325826;54332055;54332597;54337161;54344075;54344395;54348949;54354659;54355136;54355487	-;-;-;-;-;-;-;-;-;-;-;-	1903	821	681	675	601	659	582	481	320	620	559	584	683	536	550	397	627	566	492
DIO1	chr1;chr1;chr1;chr1	54359861;54370339;54371768;54375604	54360220;54370482;54371967;54376759	+;+;+;+	1860	37	30	26	39	38	35	46	16	7	20	15	17	5	10	14	10	17	10
HSPB11	chr1;chr1;chr1;chr1;chr1;chr1	54387234;54389577;54394045;54395712;54405658;54411228	54387440;54389620;54394113;54395818;54405770;54411288	-;-;-;-;-;-	601	499	460	410	376	406	371	412	115	436	490	424	481	341	369	246	477	439	475
LRRC42	chr1;chr1;chr1;chr1;chr1;chr1;chr1;chr1	54412037;54417659;54423822;54426029;54427707;54427969;54431969;54433338	54412222;54418145;54423953;54426147;54427795;54428082;54432053;54433839	+;+;+;+;+;+;+;+	1714	723	666	645	642	725	723	777	459	653	757	672	779	559	625	551	864	576	683
LDLRAD1	chr1;chr1;chr1;chr1;chr1;chr1	54474506;54475955;54477816;54479909;54483049;54483765	54474803;54476083;54477953;54480037;54483100;54483803	-;-;-;-;-;-	785	26	9	10	12	19	18	25	12	6	6	3	3	7	6	13	24	9	3
TMEM59	chr1;chr1;chr1;chr1;chr1;chr1;chr1;chr1	54497349;54502283;54506429;54507397;54509046;54511365;54512940;54518673	54497978;54502391;54506510;54507478;54509198;54511459;54513045;54519111	-;-;-;-;-;-;-;-	1696	4714	4471	4015	3961	4865	4173	4148	2667	4028	4827	4448	5389	3802	4101	3377	5455	3762	3749
TCEANC2	chr1;chr1;chr1;chr1;chr1	54519274;54520054;54534429;54554270;54561958	54519431;54520197;54534570;54554463;54565416	+;+;+;+;+	4097	330	307	301	250	280	253	265	162	318	324	299	364	239	252	192	362	301	284
MIR4781	chr1	54519752	54519827	+	76	0	0	0	0	0	0	0	0	0	0	0	0	0	0	0	0	0	0
CDCP2	chr1;chr1;chr1;chr1	54604668;54606771;54610139;54618517	54605779;54607106;54610486;54619443	-;-;-;-	2723	0	0	0	1	1	0	3	0	0	0	0	0	0	0	0	0	0	0
CYB5RL	chr1;chr1;chr1;chr1;chr1;chr1;chr1;chr1	54638027;54644822;54649834;54653325;54656421;54661092;54662042;54665649	54640495;54645025;54649938;54653412;54656569;54661388;54662164;54665746	-;-;-;-;-;-;-;-	3533	188	174	178	166	189	179	190	156	187	207	176	188	157	195	152	183	174	130
MRPL37	chr1;chr1;chr1;chr1;chr1;chr1;chr1	54665840;54670691;54670968;54675619;54678174;54681814;54683845	54666262;54670874;54671083;54675804;54678331;54682017;54684056	+;+;+;+;+;+;+	1483	2159	2123	2167	1831	2009	1842	2232	1393	2349	2472	2219	2718	1809	2094	1877	2563	2472	2408
SSBP3	chr1;chr1;chr1;chr1;chr1;chr1;chr1;chr1;chr1;chr1;chr1;chr1;chr1;chr1;chr1;chr1;chr1;chr1	54692195;54693928;54694122;54694421;54704802;54706578;54707147;54707837;54708908;54717289;54717467;54722800;54723742;54747111;54867534;54870249;54870531;54871626	54692833;54694029;54694150;54694499;54704872;54706632;54707182;54707885;54708972;54717365;54717533;54722859;54723822;54747200;54867618;54870310;54870603;54872092	-;-;-;-;-;-;-;-;-;-;-;-;-;-;-;-;-;-	2187	950	790	827	723	786	674	714	375	802	814	794	961	644	697	550	904	710	694
ACOT11	chr1;chr1;chr1;chr1;chr1;chr1;chr1;chr1;chr1;chr1;chr1;chr1;chr1;chr1;chr1;chr1;chr1;chr1	55013807;55050328;55051508;55058219;55059614;55060229;55062932;55064969;55066942;55068342;55069544;55070019;55070749;55072807;55073615;55074630;55096407;55100361	55014015;55050535;55051577;55058279;55059712;55060364;55063088;55065088;55067086;55068397;55069610;55070102;55070882;55072938;55073741;55076005;55096559;55100417	+;+;+;+;+;+;+;+;+;+;+;+;+;+;+;+;+;+	3391	95	89	75	68	66	70	71	64	59	58	59	70	52	58	35	50	45	58
FAM151A	chr1;chr1;chr1;chr1;chr1;chr1;chr1;chr1	55074850;55076085;55077279;55078159;55080373;55081693;55085537;55088951	55075614;55076228;55077418;55078383;55080532;55081845;55085680;55089200	-;-;-;-;-;-;-;-	1981	3	3	1	4	4	2	0	0	4	2	1	5	1	2	0	4	2	2
HEATR8	chr1;chr1;chr1;chr1;chr1;chr1;chr1;chr1;chr1;chr1;chr1;chr1;chr1;chr1;chr1;chr1;chr1;chr1;chr1;chr1;chr1;chr1;chr1;chr1	55107427;55117622;55118526;55130840;55134527;55136170;55136473;55138764;55139374;55139673;55144415;55144936;55145564;55148329;55151931;55158097;55161049;55165994;55166816;55167763;55168296;55172108;55174687;55175619	55107641;55117656;55119830;55130913;55134610;55136249;55136602;55138859;55139478;55139824;55144527;55145112;55145718;55148467;55152121;55158234;55161163;55166134;55166995;55167918;55168418;55172210;55174749;55175939	+;+;+;+;+;+;+;+;+;+;+;+;+;+;+;+;+;+;+;+;+;+;+;+	4391	0	0	1	1	0	0	1	0	1	0	0	0	0	1	1	1	0	1
HEATR8-TTC4	chr1;chr1;chr1;chr1;chr1;chr1;chr1;chr1;chr1;chr1;chr1;chr1;chr1;chr1;chr1;chr1;chr1;chr1;chr1;chr1;chr1;chr1;chr1;chr1;chr1;chr1;chr1;chr1;chr1;chr1;chr1;chr1;chr1;chr1	55107427;55117517;55118526;55124788;55130840;55134527;55136170;55136473;55138764;55139374;55139673;55144415;55144936;55145564;55148329;55151931;55158097;55161049;55165994;55166816;55167763;55168296;55172108;55174687;55181196;55182273;55183165;55186836;55188348;55194019;55197159;55199302;55203255;55207084	55107641;55117656;55119830;55124862;55130913;55134610;55136249;55136602;55138859;55139478;55139824;55144527;55145112;55145718;55148467;55152121;55158234;55161163;55166134;55166995;55167918;55168418;55172210;55174749;55181283;55182390;55183326;55186913;55188472;55194105;55197373;55199383;55203337;55208328	+;+;+;+;+;+;+;+;+;+;+;+;+;+;+;+;+;+;+;+;+;+;+;+;+;+;+;+;+;+;+;+;+;+	6533	4	1	0	0	1	0	0	1	0	0	1	0	0	0	0	0	0	0
TTC4	chr1;chr1;chr1;chr1;chr1;chr1;chr1;chr1;chr1;chr1	55181495;55182273;55183165;55186836;55188348;55194019;55197159;55199302;55203255;55207084	55181692;55182390;55183326;55186913;55188472;55194105;55197373;55199383;55203337;55208328	+;+;+;+;+;+;+;+;+;+	2393	5	3	8	8	7	7	8	4	4	9	7	7	5	4	7	7	11	11
PARS2	chr1;chr1	55222571;55230134	55224863;55230226	-;-	2386	291	254	279	217	227	216	217	167	259	305	271	314	199	241	185	318	247	238
TTC22	chr1;chr1;chr1;chr1;chr1;chr1;chr1;chr1	55246752;55247998;55250224;55251656;55252630;55253384;55253715;55266270	55247452;55248150;55251317;55251817;55252748;55253499;55253770;55266941	-;-;-;-;-;-;-;-	3073	7	5	4	4	4	8	2	1	4	4	3	5	1	0	1	3	2	2
C1orf177	chr1;chr1;chr1;chr1;chr1;chr1;chr1;chr1;chr1;chr1;chr1	55271736;55272669;55273199;55273562;55277467;55277719;55279487;55280587;55282662;55307289;55307474	55271893;55272756;55273363;55273684;55277604;55277862;55279648;55280712;55282795;55307375;55307937	+;+;+;+;+;+;+;+;+;+;+	1789	0	2	0	1	3	1	1	0	0	0	0	0	0	0	0	2	0	1
DHCR24	chr1;chr1;chr1;chr1;chr1;chr1;chr1;chr1;chr1	55315300;55319107;55319710;55330976;55337023;55340766;55341615;55349291;55352562	55318059;55319285;55319907;55331119;55337286;55340884;55341720;55349446;55352921	-;-;-;-;-;-;-;-;-	4286	9756	7651	7602	7913	12791	12010	12983	9913	5652	6166	5934	7040	5694	6093	7220	11099	5930	5789
TMEM61	chr1;chr1;chr1	55446465;55451770;55457509	55446753;55452119;55457966	+;+;+	1097	8	8	6	6	13	10	7	7	6	4	5	8	5	3	9	14	4	4
BSND	chr1;chr1;chr1;chr1	55464617;55470695;55472670;55473887	55465036;55470789;55472945;55474465	+;+;+;+	1370	0	0	0	4	0	0	2	0	0	1	0	1	0	0	0	3	1	0
PCSK9	chr1;chr1;chr1;chr1;chr1;chr1;chr1;chr1;chr1;chr1;chr1;chr1	55505149;55509516;55512196;55517951;55518323;55521666;55523004;55523709;55524172;55525159;55527048;55529042	55505717;55509707;55512319;55518084;55518464;55521862;55523187;55523882;55524320;55525336;55527229;55530526	+;+;+;+;+;+;+;+;+;+;+;+	3710	0	0	0	0	0	0	0	0	0	0	0	0	0	0	0	2	0	0
USP24	chr1;chr1;chr1;chr1;chr1;chr1;chr1;chr1;chr1;chr1;chr1;chr1;chr1;chr1;chr1;chr1;chr1;chr1;chr1;chr1;chr1;chr1;chr1;chr1;chr1;chr1;chr1;chr1;chr1;chr1;chr1;chr1;chr1;chr1;chr1;chr1;chr1;chr1;chr1;chr1;chr1;chr1;chr1;chr1;chr1;chr1;chr1;chr1;chr1;chr1;chr1;chr1;chr1;chr1;chr1;chr1;chr1;chr1;chr1;chr1;chr1;chr1;chr1;chr1;chr1;chr1;chr1;chr1	55532032;55537487;55537990;55538459;55539501;55541130;55542908;55544211;55545211;55546995;55548945;55549445;55551615;55555300;55557696;55558494;55559610;55560928;55562171;55562625;55563271;55563616;55564149;55565444;55566512;55567257;55569549;55571819;55572912;55575858;55586269;55587109;55589120;55590142;55590993;55591336;55595150;55598218;55599743;55600001;55603188;55603479;55604281;55604617;556…	55534780;55537597;55538076;55538534;55539579;55541196;55542973;55544324;55545332;55547097;55549037;55549561;55551711;55555413;55557799;55558589;55559760;55561069;55562295;55562845;55563390;55563757;55564231;55565542;55566637;55567376;55569693;55571936;55573103;55575919;55586429;55587179;55589275;55590301;55591221;55591431;55595247;55598373;55599836;55600086;55603361;55603577;55604391;55604683;556…	-;-;-;-;-;-;-;-;-;-;-;-;-;-;-;-;-;-;-;-;-;-;-;-;-;-;-;-;-;-;-;-;-;-;-;-;-;-;-;-;-;-;-;-;-;-;-;-;-;-;-;-;-;-;-;-;-;-;-;-;-;-;-;-;-;-;-;-	10802	2158	1998	2026	1675	1999	1930	1876	1203	1821	1986	1919	2231	1613	1781	1553	2411	1802	1818
LOC100507634	chr1	55681081	55683128	+	2048	11	7	9	13	16	15	11	7	15	13	6	16	16	14	19	24	7	10
MIR4422	chr1	55691314	55691396	+	83	0	0	0	0	0	0	0	0	0	0	0	0	0	0	0	0	0	0
PPAP2B	chr1;chr1;chr1;chr1;chr1;chr1	56960419;56977648;56989495;56989949;57002627;57044551	56962348;56977824;56989552;56990226;57002784;57045257	-;-;-;-;-;-	3308	294	268	271	271	362	323	428	308	206	264	244	291	261	264	316	386	206	201
PRKAA2	chr1;chr1;chr1;chr1;chr1;chr1;chr1;chr1;chr1	57110990;57140054;57157067;57158031;57159438;57161608;57169644;57171765;57173148	57111154;57140195;57157160;57158175;57159525;57161832;57170148;57171891;57181008	+;+;+;+;+;+;+;+;+	9352	4	6	2	2	12	10	3	8	8	14	9	17	7	11	10	14	11	6
C1orf168	chr1;chr1;chr1;chr1;chr1;chr1;chr1;chr1;chr1;chr1;chr1;chr1;chr1;chr1;chr1;chr1;chr1;chr1;chr1;chr1	57184477;57185695;57185846;57189261;57192170;57202760;57204298;57206370;57207834;57209699;57209825;57216717;57219512;57221569;57224389;57233502;57252848;57254646;57257729;57284955	57185365;57185728;57186002;57189354;57192256;57202820;57204326;57206468;57207894;57209739;57209939;57216876;57219608;57221600;57224423;57233611;57252881;57254807;57258476;57285369	-;-;-;-;-;-;-;-;-;-;-;-;-;-;-;-;-;-;-;-	3460	6	5	3	5	3	1	1	0	1	0	2	3	4	0	3	0	1	4
C8A	chr1;chr1;chr1;chr1;chr1;chr1;chr1;chr1;chr1;chr1;chr1	57320443;57333282;57340622;57341735;57347118;57349154;57351600;57372340;57373629;57378076;57383238	57320651;57333375;57340766;57341882;57347307;57349354;57351840;57372465;57373786;57378298;57383894	+;+;+;+;+;+;+;+;+;+;+	2392	0	0	0	0	0	0	0	0	0	0	0	0	0	0	0	0	0	0
C8B	chr1;chr1;chr1;chr1;chr1;chr1;chr1;chr1;chr1;chr1;chr1;chr1	57394883;57397483;57399008;57406522;57409369;57411494;57415228;57417721;57420359;57422442;57425693;57431530	57395231;57397551;57399161;57406685;57409497;57411734;57415425;57417853;57420500;57422583;57425849;57431688	-;-;-;-;-;-;-;-;-;-;-;-	2037	0	0	0	0	0	0	0	0	0	0	0	0	0	0	0	0	0	0
DAB1	chr1;chr1;chr1;chr1;chr1;chr1;chr1;chr1;chr1;chr1;chr1;chr1;chr1;chr1;chr1;chr1;chr1	57463579;57476353;57476818;57480556;57489204;57491654;57528557;57535033;57536696;57537195;57537956;57602216;57610963;57756636;58115264;58349671;58715912	57463801;57476463;57476945;57481104;57489312;57491716;57528616;57535098;57536734;57537314;57538087;57602314;57611102;57756838;58115337;58349834;58716211	-;-;-;-;-;-;-;-;-;-;-;-;-;-;-;-;-	2580	0	0	0	0	1	0	1	1	0	0	0	0	0	1	0	0	0	0
OMA1	chr1;chr1;chr1;chr1;chr1;chr1;chr1;chr1;chr1	58946391;58971732;58992933;58996273;58999625;58999830;59002185;59004467;59012375	58946846;58971881;58993007;58996401;58999732;59000003;59002413;59004982;59012446	-;-;-;-;-;-;-;-;-	1909	519	495	408	426	524	424	461	223	380	474	440	480	367	380	303	507	385	363
TACSTD2	chr1	59041095	59043166	-	2072	5560	4686	4710	4683	5350	4461	3620	2654	3396	3823	3655	4539	3455	3777	2363	4158	3167	3055
MYSM1	chr1;chr1;chr1;chr1;chr1;chr1;chr1;chr1;chr1;chr1;chr1;chr1;chr1;chr1;chr1;chr1;chr1;chr1;chr1;chr1	59120411;59126842;59127078;59131171;59132710;59133519;59134304;59134656;59137542;59139245;59141149;59142598;59147457;59150825;59154710;59155898;59156012;59158533;59160801;59165657	59125827;59126899;59127183;59131303;59132898;59133593;59134354;59134710;59137630;59139322;59141252;59142728;59148217;59150923;59154788;59155921;59156089;59158603;59160879;59165747	-;-;-;-;-;-;-;-;-;-;-;-;-;-;-;-;-;-;-;-	7768	1108	1166	976	921	1078	1076	1096	524	898	1092	1027	1185	856	923	929	1372	887	876
JUN	chr1	59246463	59249785	-	3323	1968	1790	1591	1700	2568	2378	3647	2295	1304	1602	1326	1912	2045	1972	4400	4707	1180	1101
LOC100131060	chr1;chr1;chr1;chr1	59250823;59359217;59361929;59364719	59250977;59359389;59362057;59365384	+;+;+;+	1123	6	16	11	14	11	17	5	11	3	7	13	9	7	7	9	13	7	7
HSD52	chr1;chr1;chr1	59597608;59598903;59612348	59598418;59599002;59612479	-;-;-	1043	0	0	0	0	0	0	0	0	0	0	0	0	0	0	0	0	0	0
FGGY	chr1;chr1;chr1;chr1;chr1;chr1;chr1;chr1;chr1;chr1;chr1;chr1;chr1;chr1;chr1;chr1;chr1	59762625;59787208;59805630;59811919;59844421;59922633;59977983;60019796;60073475;60091660;60103900;60106952;60125891;60132955;60139711;60223603;60228175	59762822;59787422;59805741;59812070;59844509;59922748;59978111;60019899;60073582;60091721;60104047;60107023;60125965;60133075;60139805;60223664;60228402	+;+;+;+;+;+;+;+;+;+;+;+;+;+;+;+;+	2086	217	191	203	179	191	186	214	144	182	176	181	192	149	199	115	190	158	151
MIR4711	chr1	60198899	60198968	-	70	0	0	0	0	0	0	0	0	0	0	0	0	0	0	0	0	0	0
HOOK1	chr1;chr1;chr1;chr1;chr1;chr1;chr1;chr1;chr1;chr1;chr1;chr1;chr1;chr1;chr1;chr1;chr1;chr1;chr1;chr1;chr1;chr1	60280533;60287530;60294452;60297835;60299077;60301017;60302545;60305980;60309104;60312717;60313987;60314745;60324100;60324657;60325860;60328456;60330304;60330835;60331544;60333922;60336714;60338467	60280852;60287615;60294524;60297885;60299209;60301084;60302607;60306063;60309270;60312857;60314188;60314855;60324187;60324717;60326000;60328549;60330338;60330917;60331644;60334023;60336782;60342050	+;+;+;+;+;+;+;+;+;+;+;+;+;+;+;+;+;+;+;+;+;+	5857	1828	1898	1680	1419	1823	1594	1518	666	1638	1976	1790	1993	1528	1640	1173	1979	1659	1646
CYP2J2	chr1;chr1;chr1;chr1;chr1;chr1;chr1;chr1;chr1	60358980;60366637;60370543;60373458;60375456;60377280;60377834;60381610;60392209	60359501;60366775;60370730;60373599;60375632;60377440;60377983;60381772;60392423	-;-;-;-;-;-;-;-;-	1857	240	210	233	214	123	150	81	63	159	187	168	180	118	133	85	145	156	127
C1orf87	chr1;chr1;chr1;chr1;chr1;chr1;chr1;chr1;chr1;chr1;chr1;chr1	60456066;60463281;60466749;60476064;60491073;60499148;60503664;60505589;60506663;60520876;60538209;60539362	60456505;60463488;60466828;60476128;60491170;60499313;60503779;60505852;60506803;60521110;60538342;60539442	-;-;-;-;-;-;-;-;-;-;-;-	2028	0	0	0	0	0	0	0	2	0	0	0	0	0	0	0	0	0	0
NFIA	chr1;chr1;chr1;chr1;chr1;chr1;chr1;chr1;chr1;chr1;chr1;chr1;chr1	61542946;61547534;61547980;61553821;61743192;61798184;61818122;61824819;61848909;61869776;61872234;61892137;61920975	61543300;61547719;61548490;61554352;61743257;61798258;61818239;61824946;61849037;61869954;61872399;61892228;61928460	+;+;+;+;+;+;+;+;+;+;+;+;+	10023	75	64	70	58	58	79	76	30	62	95	90	122	93	81	80	108	93	81
TM2D1	chr1;chr1;chr1;chr1;chr1;chr1;chr1	62146719;62149089;62160369;62166606;62175001;62189385;62190627	62147022;62149218;62160442;62166697;62175109;62189456;62191095	-;-;-;-;-;-;-	1250	361	418	365	310	420	406	423	221	363	409	409	461	366	417	300	492	367	370
INADL	chr1;chr1;chr1;chr1;chr1;chr1;chr1;chr1;chr1;chr1;chr1;chr1;chr1;chr1;chr1;chr1;chr1;chr1;chr1;chr1;chr1;chr1;chr1;chr1;chr1;chr1;chr1;chr1;chr1;chr1;chr1;chr1;chr1;chr1;chr1;chr1;chr1;chr1;chr1;chr1;chr1;chr1;chr1	62208149;62228530;62228685;62231951;62234955;62237103;62240878;62253426;62257020;62261139;62262959;62267295;62271120;62274146;62288617;62293094;62299326;62321702;62327223;62329910;62340915;62349909;62365255;62366954;62374044;62380259;62393402;62455840;62483528;62503649;62516638;62545122;62550187;62574109;62579725;62582204;62582804;62586853;62588693;62593644;62594513;62613956;62626580	62208227;62228586;62228851;62232145;62235094;62237298;62241006;62253644;62257119;62261230;62263100;62267441;62271196;62274202;62288751;62293255;62299457;62321911;62327339;62330305;62341038;62350080;62365326;62367131;62374154;62380336;62393501;62456036;62483619;62503721;62516730;62545239;62550320;62574192;62579918;62582351;62582890;62586967;62588730;62593766;62594617;62614062;62629591	+;+;+;+;+;+;+;+;+;+;+;+;+;+;+;+;+;+;+;+;+;+;+;+;+;+;+;+;+;+;+;+;+;+;+;+;+;+;+;+;+;+;+	8504	2743	2537	2326	2229	2314	2028	2262	1397	1893	2176	2090	2416	1733	1949	1609	2430	1748	1807
L1TD1	chr1;chr1;chr1;chr1;chr1	62660474;62662107;62669119;62672191;62675455	62660593;62662200;62669229;62673308;62678001	+;+;+;+;+	3990	0	0	0	0	0	3	0	0	1	0	2	1	0	0	0	1	0	0
KANK4	chr1;chr1;chr1;chr1;chr1;chr1;chr1;chr1;chr1;chr1	62701837;62713144;62718739;62728764;62732404;62733959;62737150;62738876;62747221;62784777	62704053;62713344;62718881;62728983;62732491;62734177;62737261;62740759;62747306;62785083	-;-;-;-;-;-;-;-;-;-	5477	0	0	0	0	0	0	2	1	0	0	0	1	0	0	1	0	0	0
USP1	chr1;chr1;chr1;chr1;chr1;chr1;chr1;chr1;chr1;chr1	62901975;62902383;62905470;62907159;62907866;62908830;62910409;62913012;62914136;62915917	62902233;62903071;62905708;62907279;62907970;62908990;62911100;62913182;62914337;62917475	+;+;+;+;+;+;+;+;+;+	4198	1377	1510	1400	1152	1316	1381	1524	648	2143	2441	2048	2158	1343	1433	1422	2058	2355	2264
DOCK7	chr1;chr1;chr1;chr1;chr1;chr1;chr1;chr1;chr1;chr1;chr1;chr1;chr1;chr1;chr1;chr1;chr1;chr1;chr1;chr1;chr1;chr1;chr1;chr1;chr1;chr1;chr1;chr1;chr1;chr1;chr1;chr1;chr1;chr1;chr1;chr1;chr1;chr1;chr1;chr1;chr1;chr1;chr1;chr1;chr1;chr1;chr1;chr1;chr1	62920397;62923209;62939653;62940879;62941378;62941738;62943371;62953069;62954605;62958375;62959946;62961252;62962010;62970301;62971353;62973633;62976248;62979115;62979387;62993822;62994948;63001164;63003562;63005216;63005423;63008279;63009327;63018403;63021496;63024660;63027288;63042933;63044499;63048855;63052178;63084377;63085571;63090930;63096911;63099169;63100444;63102208;63113362;63113777;631…	62921127;62923376;62939759;62941022;62941614;62941827;62943496;62953083;62954736;62958518;62960138;62961352;62962168;62970453;62971487;62973729;62976344;62979277;62979569;62993976;62995117;63001303;63003732;63005329;63005563;63008374;63009416;63018572;63021660;63024891;63027374;63043034;63044637;63048925;63052295;63084539;63085664;63091072;63097076;63099249;63100593;63102274;63113447;63113989;631…	-;-;-;-;-;-;-;-;-;-;-;-;-;-;-;-;-;-;-;-;-;-;-;-;-;-;-;-;-;-;-;-;-;-;-;-;-;-;-;-;-;-;-;-;-;-;-;-;-	7052	1337	1197	1077	986	1202	1069	1114	660	1214	1350	1284	1380	1046	1078	946	1422	1111	1199
ANGPTL3	chr1;chr1;chr1;chr1;chr1;chr1;chr1	63063187;63064367;63066753;63067440;63067956;63069640;63070304	63063732;63064477;63066867;63067553;63068051;63069906;63071180	+;+;+;+;+;+;+	2126	0	0	0	0	0	0	0	0	0	0	1	0	0	1	0	0	0	0
ATG4C	chr1;chr1;chr1;chr1;chr1;chr1;chr1;chr1;chr1;chr1;chr1	63249777;63269390;63270843;63282246;63284676;63286810;63294711;63299709;63300447;63307099;63329663	63249944;63269533;63270926;63282479;63285006;63286880;63294847;63299787;63300523;63307218;63330941	+;+;+;+;+;+;+;+;+;+;+	2724	190	227	172	150	189	220	218	77	212	261	214	249	192	190	145	253	200	234
LOC199899	chr1;chr1;chr1;chr1;chr1;chr1;chr1;chr1;chr1;chr1;chr1;chr1	63624754;63625832;63627075;63628218;63629915;63635823;63656111;63664387;63723656;63770366;63781620;63782729	63624941;63625933;63627236;63628353;63630026;63636095;63656195;63664691;63723721;63770417;63781758;63782901	-;-;-;-;-;-;-;-;-;-;-;-	1793	0	1	1	0	1	0	0	0	0	0	0	0	0	0	0	0	0	0
FOXD3	chr1	63788730	63790797	+	2068	18	17	9	10	24	14	9	6	11	2	7	14	6	15	8	27	11	5
ALG6	chr1;chr1;chr1;chr1;chr1;chr1;chr1;chr1;chr1;chr1;chr1;chr1;chr1;chr1;chr1	63833261;63836442;63862184;63867925;63870124;63871988;63872733;63876817;63877597;63879732;63881544;63885041;63894404;63894599;63902494	63833358;63836730;63862268;63868014;63870212;63872070;63872797;63877002;63877732;63879817;63881628;63885111;63894472;63894797;63904233	+;+;+;+;+;+;+;+;+;+;+;+;+;+;+	3371	409	517	436	356	395	362	259	132	511	578	477	574	338	394	246	392	500	524
ITGB3BP	chr1;chr1;chr1;chr1;chr1;chr1;chr1;chr1;chr1;chr1	63906441;63912477;63919589;63920051;63920561;63944435;63955754;63974199;63975736;63988800	63906774;63912527;63919645;63920144;63920639;63944504;63955889;63974241;63975852;63988944	-;-;-;-;-;-;-;-;-;-	1126	227	228	208	158	207	211	256	107	339	341	327	380	246	254	196	309	370	369
EFCAB7	chr1;chr1;chr1;chr1;chr1;chr1;chr1;chr1;chr1;chr1;chr1;chr1;chr1;chr1	63989013;63991243;63997491;63998341;63999125;63999766;64011587;64017396;64021029;64022785;64027380;64033981;64036692;64038113	63989305;63991430;63997702;63998427;63999320;63999887;64011728;64017505;64021186;64022918;64027528;64034190;64036799;64038364	+;+;+;+;+;+;+;+;+;+;+;+;+;+	2361	104	94	77	75	112	91	86	53	76	85	86	82	84	113	82	143	101	110
DLEU2L	chr1	64014651	64016307	+	1657	0	5	3	5	7	1	0	0	0	3	7	5	4	3	3	4	3	3
PGM1	chr1;chr1;chr1;chr1;chr1;chr1;chr1;chr1;chr1;chr1;chr1;chr1;chr1	64058947;64059480;64088887;64095096;64095613;64097328;64100500;64101905;64104356;64114188;64117340;64120003;64125257	64059405;64059815;64089431;64095258;64095759;64097453;64100690;64102059;64104471;64114323;64117523;64120137;64125916	+;+;+;+;+;+;+;+;+;+;+;+;+	3353	479	376	343	373	530	491	613	415	356	419	400	477	365	384	417	653	322	275
ROR1	chr1;chr1;chr1;chr1;chr1;chr1;chr1;chr1;chr1	64239690;64474977;64515363;64516358;64603052;64605792;64608088;64624664;64643111	64240179;64475048;64515650;64516388;64603179;64606109;64609052;64624875;64644707	+;+;+;+;+;+;+;+;+	4101	1	1	1	1	3	3	1	5	3	1	0	0	2	3	4	3	3	1
UBE2U	chr1;chr1;chr1;chr1;chr1;chr1;chr1;chr1;chr1	64669490;64671322;64672447;64676425;64680498;64686542;64698244;64707335;64709813	64669799;64671403;64672539;64676522;64680615;64686590;64698332;64707416;64710027	+;+;+;+;+;+;+;+;+	1136	0	0	0	0	0	0	0	0	0	0	0	0	0	0	0	0	0	0
CACHD1	chr1;chr1;chr1;chr1;chr1;chr1;chr1;chr1;chr1;chr1;chr1;chr1;chr1;chr1;chr1;chr1;chr1;chr1;chr1;chr1;chr1;chr1;chr1;chr1;chr1;chr1;chr1	64936476;65016277;65047839;65068489;65095038;65098282;65099727;65107503;65113484;65117844;65119441;65120369;65124388;65129378;65130181;65131740;65137247;65138841;65139031;65141084;65141580;65142578;65143842;65145278;65146941;65147688;65157006	64936625;65016339;65047987;65068595;65095164;65098426;65099943;65107652;65113717;65117993;65119564;65120486;65124556;65129520;65130362;65131850;65137369;65138940;65139147;65141244;65141666;65142694;65143993;65145439;65147018;65147789;65158741	+;+;+;+;+;+;+;+;+;+;+;+;+;+;+;+;+;+;+;+;+;+;+;+;+;+;+	5274	160	151	184	123	138	140	154	105	147	163	156	169	121	151	122	185	142	147
MIR4794	chr1	65045530	65045604	+	75	0	0	0	0	0	0	0	0	0	0	0	0	0	0	0	0	0	0
RAVER2	chr1;chr1;chr1;chr1;chr1;chr1;chr1;chr1;chr1;chr1;chr1;chr1	65210778;65234339;65243306;65247063;65255071;65268659;65270456;65270674;65272889;65278421;65280387;65296522	65211104;65234405;65243775;65247254;65255197;65268744;65270521;65270788;65273157;65278532;65280523;65298914	+;+;+;+;+;+;+;+;+;+;+;+	4361	464	400	438	373	411	373	453	268	427	487	442	485	361	381	310	468	393	443
JAK1	chr1;chr1;chr1;chr1;chr1;chr1;chr1;chr1;chr1;chr1;chr1;chr1;chr1;chr1;chr1;chr1;chr1;chr1;chr1;chr1;chr1;chr1;chr1;chr1;chr1	65298906;65301079;65301781;65303615;65304148;65305286;65306928;65307134;65309747;65310437;65311196;65312332;65313215;65316487;65321192;65323339;65325788;65330470;65332549;65334994;65339053;65344708;65348960;65351942;65432016	65300340;65301189;65301898;65303787;65304272;65305478;65307022;65307284;65309898;65310572;65311323;65312419;65313358;65316593;65321381;65323462;65325945;65330655;65332891;65335157;65339206;65344831;65349158;65352024;65432187	-;-;-;-;-;-;-;-;-;-;-;-;-;-;-;-;-;-;-;-;-;-;-;-;-	5053	6239	5872	5733	5170	4887	4662	5341	3352	5819	6634	6083	7300	5331	5741	4843	7248	5669	5431
MIR3671	chr1	65523438	65523525	-	88	0	0	0	0	1	0	0	0	0	0	0	0	0	0	0	0	0	0
MIR101-1	chr1	65524117	65524191	-	75	0	0	0	0	0	0	0	0	0	0	0	0	0	0	0	0	0	0
AK4	chr1;chr1;chr1;chr1;chr1;chr1;chr1	65613232;65613513;65613850;65656393;65684437;65690435;65691746	65613348;65613740;65614235;65656512;65684609;65690553;65697828	+;+;+;+;+;+;+	7226	1361	1264	1281	1167	1392	1322	1315	640	1514	1686	1635	1815	1185	1278	815	1498	1242	1311
DNAJC6	chr1;chr1;chr1;chr1;chr1;chr1;chr1;chr1;chr1;chr1;chr1;chr1;chr1;chr1;chr1;chr1;chr1;chr1;chr1	65730430;65830318;65831568;65831731;65845085;65849876;65851395;65852495;65854019;65854939;65855230;65858114;65860581;65864496;65867444;65871553;65874324;65876933;65878607	65730615;65830468;65831617;65831879;65845207;65850009;65851589;65852612;65854098;65855132;65855310;65858548;65860715;65864564;65867563;65871816;65874466;65877109;65881552	+;+;+;+;+;+;+;+;+;+;+;+;+;+;+;+;+;+;+	5750	294	279	312	260	248	209	286	182	293	376	282	354	213	264	204	357	268	271
LEPROT	chr1;chr1;chr1;chr1;chr1;chr1	65886131;65887011;65890986;65893465;65895545;65897486	65886423;65887142;65891061;65893692;65895731;65901690	+;+;+;+;+;+	5121	1524	1347	1290	1079	1407	1292	1135	638	1223	1326	1242	1476	1094	1275	918	1600	1103	1109
LEPR	chr1;chr1;chr1;chr1;chr1;chr1;chr1;chr1;chr1;chr1;chr1;chr1;chr1;chr1;chr1;chr1;chr1;chr1;chr1;chr1;chr1;chr1;chr1;chr1	65886335;65890986;65991372;66031229;66036156;66038009;66058340;66062131;66064343;66067075;66067526;66070721;66074436;66075630;66075897;66081691;66083647;66085611;66087036;66088589;66091806;66095885;66098835;66101874	65886423;65891061;65991501;66031288;66036485;66038132;66058548;66062276;66064487;66067365;66067643;66070920;66074584;66075789;66075979;66081907;66083829;66085706;66087141;66088664;66091917;66096095;66101111;66103176	+;+;+;+;+;+;+;+;+;+;+;+;+;+;+;+;+;+;+;+;+;+;+;+	6891	116	146	89	87	126	110	114	54	103	101	100	136	79	92	98	129	101	107
PDE4B	chr1;chr1;chr1;chr1;chr1;chr1;chr1;chr1;chr1;chr1;chr1;chr1;chr1;chr1;chr1;chr1;chr1;chr1;chr1	66258193;66258856;66378928;66384280;66458390;66713143;66723330;66723476;66731721;66797793;66821210;66827298;66828851;66829090;66831350;66833379;66833626;66834470;66837996	66258313;66258931;66379039;66384518;66458825;66713337;66723366;66723546;66731770;66798303;66821303;66827476;66828949;66829254;66831449;66833533;66833748;66834652;66840262	+;+;+;+;+;+;+;+;+;+;+;+;+;+;+;+;+;+;+	5213	24	20	17	14	15	16	12	7	22	33	30	33	33	24	25	35	23	26
SGIP1	chr1;chr1;chr1;chr1;chr1;chr1;chr1;chr1;chr1;chr1;chr1;chr1;chr1;chr1;chr1;chr1;chr1;chr1;chr1;chr1;chr1;chr1;chr1;chr1;chr1	66999825;67091530;67098753;67101627;67105460;67108493;67109227;67126196;67133213;67136678;67137627;67138964;67142687;67145361;67147552;67154831;67155873;67161117;67184977;67194947;67199431;67205018;67206341;67206955;67208756	67000051;67091593;67098777;67101698;67105516;67108547;67109402;67126207;67133224;67136702;67137678;67139049;67142779;67145435;67148052;67154958;67155999;67161176;67185088;67195102;67199563;67205220;67206405;67207119;67210768	+;+;+;+;+;+;+;+;+;+;+;+;+;+;+;+;+;+;+;+;+;+;+;+;+	4694	0	0	0	0	0	0	0	0	1	0	0	0	0	0	0	0	0	0
MIR3117	chr1	67094123	67094200	+	78	0	0	0	0	0	0	0	0	0	0	0	0	0	0	0	0	0	0
TCTEX1D1	chr1;chr1;chr1;chr1;chr1	67218140;67220339;67236070;67241962;67242934	67218267;67220460;67236161;67242086;67244730	+;+;+;+;+	2264	0	0	0	0	2	0	0	0	0	0	0	0	0	0	0	0	0	0
INSL5	chr1;chr1	67263424;67266730	67263928;67266942	-;-	718	0	0	0	0	0	0	0	0	0	0	0	0	0	0	0	0	0	0
WDR78	chr1;chr1;chr1;chr1;chr1;chr1;chr1;chr1;chr1;chr1;chr1;chr1;chr1;chr1;chr1;chr1;chr1	67278572;67288044;67292503;67293495;67299268;67299674;67301309;67303282;67306152;67313167;67327830;67337053;67340464;67356837;67358912;67370884;67390345	67279863;67288200;67292729;67293593;67299389;67299831;67301460;67303479;67306354;67313361;67327985;67337192;67340620;67356949;67359096;67371058;67390570	-;-;-;-;-;-;-;-;-;-;-;-;-;-;-;-;-	3955	26	27	29	31	27	23	30	5	38	42	32	41	38	34	32	50	25	28
MIER1	chr1;chr1;chr1;chr1;chr1;chr1;chr1;chr1;chr1;chr1;chr1;chr1;chr1;chr1;chr1;chr1	67390578;67391825;67394570;67395926;67405711;67411833;67423742;67424534;67425362;67428771;67436491;67437338;67438580;67442278;67447462;67450255	67390778;67391925;67394646;67396083;67405735;67411978;67423903;67424666;67425426;67428843;67436642;67437419;67438674;67442405;67447601;67454302	+;+;+;+;+;+;+;+;+;+;+;+;+;+;+;+	5786	553	583	483	431	544	525	583	265	455	552	522	576	494	532	401	687	461	511
SLC35D1	chr1;chr1;chr1;chr1;chr1;chr1;chr1;chr1;chr1;chr1;chr1;chr1	67465015;67474768;67486052;67487218;67507919;67512948;67515465;67516116;67517695;67518454;67518639;67519494	67470131;67474850;67486130;67487285;67508011;67513050;67515533;67516187;67517762;67518540;67518672;67520080	-;-;-;-;-;-;-;-;-;-;-;-	6460	662	640	581	518	632	555	532	251	624	729	718	752	577	603	486	776	577	601
C1orf141	chr1;chr1;chr1;chr1;chr1;chr1;chr1	67557859;67560918;67561935;67581035;67591435;67592849;67594127	67559287;67561104;67562004;67581147;67591592;67592940;67594220	-;-;-;-;-;-;-	2143	0	1	0	0	0	0	0	0	0	0	0	0	0	0	0	0	0	0
IL23R	chr1;chr1;chr1;chr1;chr1;chr1;chr1;chr1;chr1;chr1;chr1	67632169;67633775;67635025;67648519;67666420;67672593;67685257;67702396;67705862;67721520;67724161	67632224;67633873;67635321;67648642;67666580;67672738;67685413;67702485;67705964;67721610;67725650	+;+;+;+;+;+;+;+;+;+;+	2814	0	0	0	0	0	0	0	0	0	0	0	0	0	0	0	0	0	0
IL12RB2	chr1;chr1;chr1;chr1;chr1;chr1;chr1;chr1;chr1;chr1;chr1;chr1;chr1;chr1;chr1;chr1	67773047;67786016;67787285;67792418;67793883;67795270;67796343;67804307;67816553;67833508;67838119;67838308;67845669;67852262;67855712;67861230	67773650;67786127;67787572;67792532;67794067;67795412;67796493;67804386;67816772;67833708;67838217;67838466;67845806;67852352;67855811;67862583	+;+;+;+;+;+;+;+;+;+;+;+;+;+;+;+	4040	1	0	2	0	2	1	0	0	0	1	1	0	2	1	0	3	1	0
SERBP1	chr1;chr1;chr1;chr1;chr1;chr1;chr1;chr1	67873493;67880849;67885692;67889883;67890571;67890766;67891818;67895671	67878946;67881022;67885869;67890005;67890660;67890906;67891968;67896123	-;-;-;-;-;-;-;-	6764	7876	8299	7616	6320	6841	6204	6594	3858	8756	10218	8701	10688	6718	7350	5176	8180	8981	8994
GADD45A	chr1;chr1;chr1;chr1	68150860;68151708;68152033;68153344	68151221;68151809;68152270;68154021	+;+;+;+	1380	303	277	218	255	562	476	829	530	226	318	234	284	322	319	752	808	212	225
GNG12	chr1;chr1;chr1;chr1	68167149;68173277;68243141;68299027	68171259;68173395;68243190;68299155	-;-;-;-	4409	968	963	914	768	892	941	871	407	882	974	960	1067	868	953	713	1188	858	856
LOC100289178	chr1;chr1;chr1;chr1;chr1;chr1;chr1;chr1;chr1;chr1	68297971;68500330;68537483;68564326;68565412;68566381;68583134;68586808;68603980;68667652	68298119;68500446;68537556;68564519;68565475;68566457;68583415;68586924;68604133;68668670	+;+;+;+;+;+;+;+;+;+	2247	0	4	4	1	8	4	1	7	5	7	1	3	2	2	10	9	3	1
DIRAS3	chr1;chr1	68511645;68516231	68513045;68516460	-;-	1631	0	0	0	0	0	0	0	0	0	0	0	0	0	0	0	0	0	0
WLS	chr1;chr1;chr1;chr1;chr1;chr1;chr1;chr1;chr1;chr1;chr1;chr1;chr1	68564142;68591041;68603463;68610252;68611552;68613819;68614246;68615871;68619200;68620782;68624806;68659638;68697877	68564436;68592018;68603616;68610335;68611695;68613882;68614343;68616039;68619336;68620943;68624930;68659910;68698284	-;-;-;-;-;-;-;-;-;-;-;-;-	3091	286	226	217	249	335	307	295	263	133	217	207	221	188	217	175	316	167	177
MIR1262	chr1	68649201	68649293	-	93	0	0	0	0	0	0	0	0	0	0	0	0	0	0	0	0	0	0
RPE65	chr1;chr1;chr1;chr1;chr1;chr1;chr1;chr1;chr1;chr1;chr1;chr1;chr1;chr1	68894507;68896748;68896965;68897154;68903870;68904625;68904874;68905244;68906536;68910214;68910459;68912393;68914307;68915578	68895610;68896859;68897059;68897268;68903999;68904764;68905006;68905325;68906683;68910355;68910566;68912543;68914389;68915642	-;-;-;-;-;-;-;-;-;-;-;-;-;-	2608	0	0	0	0	0	0	0	0	0	0	0	0	0	0	0	2	0	0
DEPDC1	chr1;chr1;chr1;chr1;chr1;chr1;chr1;chr1;chr1;chr1;chr1;chr1	68939835;68943470;68944827;68947123;68947729;68949633;68952620;68954057;68954599;68955135;68960113;68962635	68942752;68943655;68945003;68947295;68948580;68949773;68952667;68954187;68954717;68955291;68960378;68962799	-;-;-;-;-;-;-;-;-;-;-;-	5333	771	720	614	510	843	859	953	411	909	984	984	1072	746	763	608	1115	947	941
LRRC7	chr1;chr1;chr1;chr1;chr1;chr1;chr1;chr1;chr1;chr1;chr1;chr1;chr1;chr1;chr1;chr1;chr1;chr1;chr1;chr1;chr1;chr1;chr1;chr1;chr1	70225858;70257726;70291431;70300463;70303910;70397190;70446062;70451925;70460244;70477480;70478657;70482148;70484402;70486688;70488809;70493854;70501804;70502127;70503796;70509637;70518709;70541760;70555410;70573435;70587463	70226076;70257843;70291509;70300552;70303966;70397253;70446136;70452069;70460316;70477609;70478772;70482217;70484501;70486812;70489057;70494054;70501915;70502307;70505476;70509777;70518828;70541981;70555502;70573509;70589171	+;+;+;+;+;+;+;+;+;+;+;+;+;+;+;+;+;+;+;+;+;+;+;+;+	6245	0	0	0	0	0	0	0	0	0	0	0	0	0	0	0	0	0	0
PIN1P1	chr1	70385005	70386000	+	996	0	0	0	0	0	0	0	0	0	0	0	0	1	0	0	0	0	0
LRRC40	chr1;chr1;chr1;chr1;chr1;chr1;chr1;chr1;chr1;chr1;chr1;chr1;chr1;chr1;chr1	70610485;70614170;70616811;70618116;70621372;70625013;70639148;70639305;70641493;70644534;70646769;70650468;70652948;70654775;70671073	70611588;70614355;70616888;70618226;70621479;70625121;70639193;70639392;70641665;70644676;70646892;70650597;70653021;70654956;70671361	-;-;-;-;-;-;-;-;-;-;-;-;-;-;-	2945	405	488	380	327	355	415	378	153	472	544	448	482	313	374	222	410	458	436
SRSF11	chr1;chr1;chr1;chr1;chr1;chr1;chr1;chr1;chr1;chr1;chr1;chr1;chr1	70671365;70687295;70694105;70697951;70700379;70701184;70703108;70705122;70710367;70712501;70715635;70716048;70716291	70671463;70687522;70694238;70698060;70700471;70701233;70703235;70705203;70710498;70712590;70715730;70716186;70717701	+;+;+;+;+;+;+;+;+;+;+;+;+	2792	2582	2761	2416	1990	2482	2359	2274	1477	2485	3018	2655	3000	2181	2405	1832	3023	2334	2321
ANKRD13C	chr1;chr1;chr1;chr1;chr1;chr1;chr1;chr1;chr1;chr1;chr1;chr1;chr1	70724685;70736539;70740403;70742448;70758071;70761813;70766447;70771907;70779428;70781164;70790536;70801741;70819662	70728530;70736639;70740501;70742527;70758232;70761944;70766591;70771973;70779473;70781249;70790640;70801782;70820417	-;-;-;-;-;-;-;-;-;-;-;-;-	5667	732	760	716	546	639	625	632	264	673	737	705	812	560	605	558	738	653	642
HHLA3	chr1;chr1;chr1;chr1	70820493;70832127;70832616;70833300	70820891;70832220;70832667;70833705	+;+;+;+	951	128	113	118	107	114	97	126	69	105	124	127	151	79	93	91	146	77	93
CTH	chr1;chr1;chr1;chr1;chr1;chr1;chr1;chr1;chr1;chr1;chr1;chr1	70876901;70881639;70883620;70887249;70889968;70895477;70896000;70897766;70899511;70900808;70904371;70904784	70877266;70881720;70883715;70887358;70890099;70895534;70896077;70897918;70899632;70900860;70904509;70905534	+;+;+;+;+;+;+;+;+;+;+;+	2140	78	66	74	66	66	84	79	42	71	79	73	90	77	80	61	106	59	76
PTGER3	chr1;chr1;chr1;chr1;chr1;chr1;chr1;chr1;chr1;chr1	71318036;71327988;71331372;71334927;71418115;71419446;71436464;71439980;71471537;71512364	71318542;71328080;71331516;71335002;71418742;71419472;71437416;71440071;71478167;71513491	-;-;-;-;-;-;-;-;-;-	10280	10	24	11	11	15	13	9	6	18	21	17	25	11	13	15	14	10	16
LOC100132618	chr1;chr1;chr1	71512189;71514497;71532449	71513272;71514671;71532865	+;+;+	1676	17	12	12	10	9	9	7	1	7	17	15	9	11	11	5	18	6	5
ZRANB2	chr1;chr1;chr1;chr1;chr1;chr1;chr1;chr1;chr1;chr1;chr1	71528974;71531361;71532459;71534959;71536510;71537804;71538155;71542478;71544140;71544339;71546623	71530820;71531435;71532617;71535045;71536679;71537938;71538231;71542560;71544248;71544391;71546972	-;-;-;-;-;-;-;-;-;-;-	3145	1225	1424	1152	989	1344	1280	1167	583	1232	1478	1367	1486	1200	1324	963	1576	1130	1121
MIR186	chr1	71533314	71533399	-	86	2	3	2	1	4	5	2	0	0	0	4	2	4	2	2	2	2	2
NEGR1	chr1;chr1;chr1;chr1;chr1;chr1;chr1	71868625;72058500;72076709;72163691;72241855;72400762;72748002	71873253;72058651;72076829;72163822;72241980;72400994;72748277	-;-;-;-;-;-;-	5669	0	0	0	1	0	1	0	0	2	0	0	1	0	0	0	1	1	1
LRRIQ3	chr1;chr1;chr1;chr1;chr1;chr1;chr1;chr1	74491702;74506897;74540345;74575078;74621417;74648222;74649120;74663680	74492653;74507617;74540474;74575237;74621550;74648545;74649368;74663871	-;-;-;-;-;-;-;-	2862	10	6	13	2	6	5	5	1	8	4	13	12	5	6	3	4	5	10
FPGT-TNNI3K	chr1;chr1;chr1;chr1;chr1;chr1;chr1;chr1;chr1;chr1;chr1;chr1;chr1;chr1;chr1;chr1;chr1;chr1;chr1;chr1;chr1;chr1;chr1;chr1;chr1;chr1;chr1;chr1	74663896;74665348;74667002;74701786;74715143;74716356;74737282;74797134;74801695;74808526;74808759;74818950;74819664;74832940;74833592;74834706;74834891;74835075;74835972;74901764;74902158;74905174;74929125;74930319;74954873;74957781;75005918;75009590	74664044;74665515;74667094;74701894;74715228;74716453;74737392;74797232;74801833;74808670;74808863;74819044;74819813;74833026;74833648;74834798;74834948;74835269;74836076;74901816;74902210;74905306;74929234;74930609;74954932;74957950;75005997;75010116	+;+;+;+;+;+;+;+;+;+;+;+;+;+;+;+;+;+;+;+;+;+;+;+;+;+;+;+	3619	0	0	0	0	0	0	0	0	0	0	0	0	0	0	0	0	0	0
FPGT	chr1;chr1;chr1;chr1	74663896;74665348;74667002;74670075	74664044;74665515;74667094;74674148	+;+;+;+	4484	277	301	224	171	186	222	172	80	239	291	274	294	228	239	142	242	230	225
TNNI3K	chr1;chr1;chr1;chr1;chr1;chr1;chr1;chr1;chr1;chr1;chr1;chr1;chr1;chr1;chr1;chr1;chr1;chr1;chr1;chr1;chr1;chr1;chr1;chr1;chr1	74701071;74701786;74715143;74716356;74737282;74797134;74801695;74808526;74808759;74818950;74819664;74832940;74833592;74834706;74834891;74835075;74835972;74901764;74902158;74905174;74929125;74954873;74957781;75005918;75009590	74701175;74701894;74715228;74716453;74737392;74797232;74801833;74808670;74808863;74819044;74819813;74833026;74833648;74834798;74834948;74835269;74836076;74901816;74902210;74905306;74929234;74954932;74957950;75005997;75010116	+;+;+;+;+;+;+;+;+;+;+;+;+;+;+;+;+;+;+;+;+;+;+;+;+	3023	0	0	0	0	0	0	0	0	0	0	0	0	0	0	0	0	0	0
C1orf173	chr1;chr1;chr1;chr1;chr1;chr1;chr1;chr1;chr1;chr1;chr1;chr1;chr1;chr1;chr1	75033795;75036783;75042579;75055315;75065379;75072285;75078307;75086418;75097397;75101964;75107015;75108711;75112351;75114906;75139181	75036123;75039175;75042620;75055764;75065615;75072586;75078493;75086598;75097612;75102122;75107143;75108782;75112476;75114999;75139422	-;-;-;-;-;-;-;-;-;-;-;-;-;-;-	7159	1	0	0	0	0	0	0	0	0	0	0	0	0	0	0	0	0	0
CRYZ	chr1;chr1;chr1;chr1;chr1;chr1;chr1;chr1;chr1;chr1	75171172;75172583;75172787;75175782;75180263;75184893;75188802;75190395;75196066;75198640	75172141;75172678;75172888;75175931;75180314;75185056;75188954;75190518;75196104;75199092	-;-;-;-;-;-;-;-;-;-	2303	529	681	563	402	524	513	392	203	497	607	563	684	493	466	290	523	514	523
TYW3	chr1;chr1;chr1;chr1;chr1;chr1	75198836;75202226;75204374;75214435;75217976;75229578	75199215;75202306;75204472;75214506;75218109;75232360	+;+;+;+;+;+	3549	482	449	435	399	480	446	495	254	442	552	492	552	438	474	400	715	438	388
LHX8	chr1;chr1;chr1;chr1;chr1;chr1;chr1;chr1;chr1;chr1	75594119;75595911;75602288;75602785;75606670;75608803;75609530;75614272;75622578;75626504	75594293;75596417;75602374;75602946;75606791;75609023;75609633;75614367;75622761;75627218	+;+;+;+;+;+;+;+;+;+	2373	0	0	0	0	0	0	0	0	0	0	0	0	0	0	0	1	0	0
SLC44A5	chr1;chr1;chr1;chr1;chr1;chr1;chr1;chr1;chr1;chr1;chr1;chr1;chr1;chr1;chr1;chr1;chr1;chr1;chr1;chr1;chr1;chr1;chr1;chr1;chr1	75667816;75672075;75677153;75679390;75679604;75680290;75681439;75683551;75684175;75684942;75685485;75688046;75693411;75699671;75702672;75704198;75707686;75708571;75716895;75740643;75766297;75805267;75862268;76007120;76076725	75669518;75672404;75677237;75679478;75679674;75680363;75681542;75683645;75684437;75685029;75685577;75688145;75693542;75699783;75702755;75704321;75707746;75708696;75716979;75740727;75766370;75805315;75862306;76007201;76076799	-;-;-;-;-;-;-;-;-;-;-;-;-;-;-;-;-;-;-;-;-;-;-;-;-	4224	25	22	17	17	27	21	22	7	13	13	11	15	3	12	6	10	8	7
ACADM	chr1;chr1;chr1;chr1;chr1;chr1;chr1;chr1;chr1;chr1;chr1;chr1	76190043;76194074;76198329;76198538;76199213;76200476;76205665;76211491;76215104;76216136;76226807;76228377	76190502;76194173;76198426;76198607;76199313;76200556;76205795;76211599;76215244;76216231;76227055;76229355	+;+;+;+;+;+;+;+;+;+;+;+	2615	495	519	470	406	444	425	448	195	469	506	492	516	403	410	408	570	382	422
RABGGTB	chr1;chr1;chr1;chr1;chr1;chr1;chr1;chr1;chr1	76251886;76253182;76254844;76255637;76256970;76257146;76257866;76259769;76260195	76251959;76253289;76255041;76255742;76257022;76257256;76257991;76259918;76260764	+;+;+;+;+;+;+;+;+	1496	1223	1140	1094	998	1415	1384	1724	963	1167	1324	1275	1315	1041	1155	1534	2028	1155	1199
SNORD45C	chr1	76252757	76252834	+	78	0	1	2	3	1	3	4	0	3	4	0	4	5	8	1	5	1	0
SNORD45A	chr1	76253574	76253657	+	84	5	7	7	6	3	4	5	0	6	8	7	5	8	6	1	14	8	4
SNORD45B	chr1	76255162	76255232	+	71	5	7	13	9	17	19	10	3	13	19	17	11	15	10	4	21	7	13
MSH4	chr1;chr1;chr1;chr1;chr1;chr1;chr1;chr1;chr1;chr1;chr1;chr1;chr1;chr1;chr1;chr1;chr1;chr1;chr1;chr1	76262630;76269416;76272666;76276382;76280706;76282058;76288094;76313894;76333199;76342621;76343834;76344677;76345735;76346931;76349306;76354936;76356381;76363592;76365303;76378381	76262914;76269598;76272826;76276492;76280821;76282231;76288266;76313961;76333273;76342685;76344003;76344813;76345838;76347055;76349506;76355054;76356509;76363766;76365391;76378923	+;+;+;+;+;+;+;+;+;+;+;+;+;+;+;+;+;+;+;+	3203	2	0	0	2	1	0	0	0	1	0	0	0	0	1	4	3	1	1
ASB17	chr1;chr1;chr1	76384558;76387765;76397576	76384843;76388044;76398116	-;-;-	1107	0	0	0	0	0	0	0	0	0	0	0	0	0	0	0	0	0	0
ST6GALNAC3	chr1;chr1;chr1;chr1;chr1;chr1	76540389;76779490;76877693;77042531;77093137;77094305	76540569;76779684;76878102;77042892;77093244;77096669	+;+;+;+;+;+	3621	0	0	0	0	0	1	0	0	0	0	0	1	0	0	0	0	0	0
ST6GALNAC5	chr1;chr1;chr1;chr1;chr1	77333186;77334182;77509889;77515943;77528660	77333375;77334427;77510298;77516050;77529737	+;+;+;+;+	2032	11	10	9	8	4	5	0	9	10	15	10	14	10	2	9	9	9	12
PIGK	chr1;chr1;chr1;chr1;chr1;chr1;chr1;chr1;chr1;chr1;chr1	77554667;77587960;77620134;77626980;77627279;77629531;77632404;77634945;77672325;77676121;77684995	77558175;77588044;77620306;77627090;77627396;77629627;77632515;77635080;77672416;77676174;77685132	-;-;-;-;-;-;-;-;-;-;-	4625	613	641	587	446	573	580	638	297	679	729	673	746	574	639	464	733	630	687
AK5	chr1;chr1;chr1;chr1;chr1;chr1;chr1;chr1;chr1;chr1;chr1;chr1;chr1;chr1;chr1	77747662;77748287;77752626;77759478;77763244;77763519;77806062;77876666;77883324;77949002;77951993;77984249;77987512;78001532;78024287	77748058;77749296;77752812;77759645;77763413;77763632;77806253;77876756;77883400;77949044;77952037;77984412;77987628;78001723;78025654	+;+;+;+;+;+;+;+;+;+;+;+;+;+;+	4335	0	0	0	1	0	0	0	0	0	0	0	0	1	1	0	1	0	0
ZZZ3	chr1;chr1;chr1;chr1;chr1;chr1;chr1;chr1;chr1;chr1;chr1;chr1;chr1;chr1;chr1	78030190;78031766;78034017;78041753;78044459;78045212;78046683;78047461;78047664;78050202;78097535;78105134;78107069;78107207;78148270	78031469;78031866;78034151;78041905;78044554;78045313;78046754;78047576;78047811;78050340;78099090;78105287;78107131;78107340;78148343	-;-;-;-;-;-;-;-;-;-;-;-;-;-;-	4323	1684	1522	1540	1391	1633	1541	1749	960	1474	1700	1498	1708	1275	1419	1379	2084	1381	1466
USP33	chr1;chr1;chr1;chr1;chr1;chr1;chr1;chr1;chr1;chr1;chr1;chr1;chr1;chr1;chr1;chr1;chr1;chr1;chr1;chr1;chr1;chr1;chr1;chr1;chr1	78161674;78163548;78167054;78177338;78178885;78180299;78181427;78183552;78184281;78186857;78187516;78187709;78189016;78191307;78193980;78195545;78196303;78200032;78201741;78204950;78206562;78207061;78207302;78211106;78225328	78163159;78163616;78167156;78177540;78178966;78180468;78181553;78183732;78184326;78186890;78187610;78187881;78189128;78191447;78194397;78195623;78196416;78200101;78201843;78205102;78206624;78207114;78207433;78211284;78225537	-;-;-;-;-;-;-;-;-;-;-;-;-;-;-;-;-;-;-;-;-;-;-;-;-	4598	1985	1942	1850	1613	1720	1586	1608	803	1672	1958	1759	2031	1443	1476	1214	1983	1605	1654
FAM73A	chr1;chr1;chr1;chr1;chr1;chr1;chr1;chr1;chr1;chr1;chr1;chr1;chr1;chr1;chr1;chr1	78245309;78248923;78267016;78268955;78272660;78279419;78280793;78308992;78324623;78324999;78325725;78326909;78329579;78332023;78338689;78340531	78245421;78249036;78267193;78269091;78272786;78279552;78280916;78309092;78324741;78325071;78325811;78327007;78329713;78332076;78338805;78344081	+;+;+;+;+;+;+;+;+;+;+;+;+;+;+;+	5263	616	678	541	495	589	598	569	289	534	531	554	624	525	569	489	744	471	459
NEXN	chr1;chr1;chr1;chr1;chr1;chr1;chr1;chr1;chr1;chr1;chr1;chr1;chr1	78354200;78381740;78383251;78383645;78383810;78390873;78392099;78392401;78395001;78398967;78401508;78407708;78408146	78354444;78381818;78383442;78383723;78383958;78390914;78392296;78392577;78395189;78399164;78401729;78407893;78409578	+;+;+;+;+;+;+;+;+;+;+;+;+	3389	9	8	7	8	9	3	2	0	4	6	5	5	10	8	9	12	6	3
FUBP1	chr1;chr1;chr1;chr1;chr1;chr1;chr1;chr1;chr1;chr1;chr1;chr1;chr1;chr1;chr1;chr1;chr1;chr1;chr1;chr1	78413591;78414840;78420940;78422257;78425869;78426029;78428455;78429259;78429747;78429939;78430331;78430555;78430753;78432378;78432568;78432733;78433311;78433849;78435609;78444569	78414459;78414985;78421014;78422385;78425948;78426180;78428615;78429400;78429847;78430041;78430432;78430653;78430915;78432435;78432639;78432785;78433350;78433887;78435699;78444777	-;-;-;-;-;-;-;-;-;-;-;-;-;-;-;-;-;-;-;-	2884	4319	4040	3972	3403	3859	3657	4111	2497	4129	4601	4367	5026	3509	4014	3400	5317	4259	4114
DNAJB4	chr1;chr1;chr1	78470636;78478735;78481698	78471005;78479303;78482995	+;+;+	2237	61	66	41	54	80	88	112	47	66	74	80	74	83	111	117	162	58	71
GIPC2	chr1;chr1;chr1;chr1;chr1;chr1	78511589;78546359;78560636;78585077;78591565;78601276	78512018;78546544;78560816;78585183;78591646;78603112	+;+;+;+;+;+	2823	0	1	0	0	0	0	1	0	0	0	0	0	3	0	1	0	0	0
MGC27382	chr1;chr1;chr1;chr1;chr1;chr1	78695283;78715868;78717178;78808210;78834222;78834968	78695413;78716057;78717561;78808324;78834412;78835147	+;+;+;+;+;+	1191	0	0	0	0	0	0	0	0	0	0	0	0	0	0	0	0	0	0
PTGFR	chr1;chr1;chr1;chr1	78956728;78958357;78963559;79002091	78956921;78959226;78963629;79006386	+;+;+;+	5431	0	0	0	0	0	0	0	0	0	0	0	0	0	0	0	0	0	0
IFI44L	chr1;chr1;chr1;chr1;chr1;chr1;chr1;chr1;chr1	79086088;79093591;79094636;79095405;79101022;79102717;79106706;79107120;79107460	79086256;79094078;79094684;79095600;79101174;79102888;79106806;79107294;79111830	+;+;+;+;+;+;+;+;+	5874	15	20	28	18	16	90	9	13	25	21	32	34	34	33	23	41	33	20
IFI44	chr1;chr1;chr1;chr1;chr1;chr1;chr1;chr1;chr1	79115477;79115871;79119928;79120699;79121047;79124997;79126239;79128389;79129450	79115590;79116337;79119964;79120894;79121196;79125168;79126339;79128563;79129763	+;+;+;+;+;+;+;+;+	1726	95	132	154	99	103	220	86	24	124	184	183	222	174	181	100	141	196	210
ELTD1	chr1;chr1;chr1;chr1;chr1;chr1;chr1;chr1;chr1;chr1;chr1;chr1;chr1;chr1;chr1	79355449;79357209;79358783;79383319;79383515;79385868;79387298;79392571;79401980;79403492;79403785;79404873;79411959;79470755;79472318	79356901;79357377;79358874;79383385;79383735;79386071;79387471;79392776;79402096;79403675;79403964;79404943;79412111;79470904;79472495	-;-;-;-;-;-;-;-;-;-;-;-;-;-;-	3619	0	0	0	0	0	0	0	0	0	0	0	0	0	0	0	0	0	0
LPHN2	chr1;chr1;chr1;chr1;chr1;chr1;chr1;chr1;chr1;chr1;chr1;chr1;chr1;chr1;chr1;chr1;chr1;chr1;chr1;chr1	82266082;82302570;82372702;82402412;82408653;82415873;82416702;82417641;82421561;82431742;82432088;82433710;82434862;82435998;82437536;82445553;82447492;82450267;82450943;82456075	82266197;82302742;82372915;82402521;82409453;82416166;82416805;82417826;82421744;82431867;82432293;82433883;82435071;82436218;82437602;82445644;82447660;82450395;82451039;82458107	+;+;+;+;+;+;+;+;+;+;+;+;+;+;+;+;+;+;+;+	5706	69	78	78	56	91	65	72	34	70	70	77	83	74	50	47	73	58	67
TTLL7	chr1;chr1;chr1;chr1;chr1;chr1;chr1;chr1;chr1;chr1;chr1;chr1;chr1;chr1;chr1;chr1;chr1;chr1;chr1;chr1;chr1	84335057;84348646;84356004;84369762;84372012;84373139;84376848;84383287;84385382;84386770;84386930;84394819;84399291;84403535;84408146;84412807;84414311;84415548;84417528;84417870;84464614	84335765;84348819;84356164;84369842;84372146;84373344;84377046;84383373;84385517;84386843;84387077;84394913;84399449;84403699;84408362;84412965;84414378;84415669;84417659;84418070;84464833	-;-;-;-;-;-;-;-;-;-;-;-;-;-;-;-;-;-;-;-;-	3648	88	75	80	59	72	42	79	35	69	85	57	76	49	66	102	134	86	75
PRKACB	chr1;chr1;chr1;chr1;chr1;chr1;chr1;chr1;chr1;chr1;chr1;chr1;chr1;chr1;chr1;chr1;chr1;chr1	84543745;84609952;84630065;84630649;84639012;84640716;84641482;84644860;84647343;84647883;84649720;84650783;84662299;84663412;84668366;84670165;84679836;84700863	84544054;84610231;84630105;84630696;84639035;84640739;84641490;84644921;84647411;84648011;84649818;84650865;84662425;84663507;84668488;84670979;84680000;84704181	+;+;+;+;+;+;+;+;+;+;+;+;+;+;+;+;+;+	5823	420	419	394	314	386	393	331	175	359	440	352	445	306	326	247	386	348	327
SAMD13	chr1;chr1;chr1;chr1;chr1;chr1	84764049;84767289;84768334;84768886;84791320;84815314	84764250;84767484;84768373;84768970;84791431;84816481	+;+;+;+;+;+	1803	13	12	9	9	1	2	8	0	6	5	7	5	4	8	2	4	6	9
UOX	chr1;chr1;chr1;chr1;chr1;chr1;chr1;chr1;chr1	84830641;84831272;84833333;84835587;84837725;84847497;84847675;84850276;84863485	84831178;84831364;84833423;84835710;84837911;84847575;84847802;84850494;84863576	-;-;-;-;-;-;-;-;-	1551	0	1	1	0	0	1	1	0	0	0	0	0	0	0	0	0	0	0
DNASE2B	chr1;chr1;chr1;chr1;chr1;chr1	84864215;84867584;84874034;84876521;84878032;84880211	84864372;84867761;84874201;84876682;84878229;84880691	+;+;+;+;+;+	1345	0	1	0	1	0	2	0	1	0	0	0	1	0	3	0	1	1	0
RPF1	chr1;chr1;chr1;chr1;chr1;chr1;chr1;chr1;chr1	84944920;84946639;84948598;84955316;84956002;84961056;84961565;84961927;84963112	84945192;84946695;84948678;84955411;84956155;84961138;84961746;84962053;84964033	+;+;+;+;+;+;+;+;+	1975	960	807	829	710	714	731	770	311	851	950	898	1027	680	750	689	1046	913	887
GNG5	chr1;chr1;chr1;chr1	84964006;84967509;84971694;84972119	84964231;84967653;84971984;84972262	-;-;-;-	806	1265	1196	1179	1058	1249	1246	1327	584	1177	1306	1174	1418	1093	1191	1089	1536	1109	1087
CTBS	chr1;chr1;chr1;chr1;chr1;chr1;chr1	85018804;85028940;85029418;85031524;85035614;85036265;85039922	85020882;85029101;85029515;85031695;85035822;85036403;85040163	-;-;-;-;-;-;-	3101	318	388	316	279	369	403	438	206	320	389	414	391	345	365	316	478	268	286
C1orf180	chr1;chr1;chr1	85093913;85097293;85100615	85096570;85097429;85100703	-;-;-	2884	0	0	1	1	1	0	0	0	0	1	1	1	0	0	0	0	0	2
SSX2IP	chr1;chr1;chr1;chr1;chr1;chr1;chr1;chr1;chr1;chr1;chr1;chr1;chr1;chr1;chr1	85109390;85116045;85117566;85121515;85122031;85124001;85127881;85128138;85130100;85131805;85135364;85136329;85136860;85146021;85155837	85113290;85116210;85117680;85121688;85122167;85124151;85128058;85128213;85130235;85131915;85135576;85136498;85136991;85146070;85156240	-;-;-;-;-;-;-;-;-;-;-;-;-;-;-	6114	772	797	665	575	697	657	772	325	851	993	898	918	627	641	518	890	865	905
LPAR3	chr1;chr1;chr1	85279086;85331068;85358699	85279854;85331821;85358896	-;-;-	1721	1	0	5	1	0	1	2	4	4	8	2	0	2	2	1	4	1	3
MCOLN2	chr1;chr1;chr1;chr1;chr1;chr1;chr1;chr1;chr1;chr1;chr1;chr1;chr1;chr1	85391266;85395241;85397045;85403438;85403664;85405236;85406562;85412716;85417926;85418129;85422114;85424212;85431232;85462479	85392404;85395362;85397251;85403560;85403765;85405385;85406674;85412815;85418022;85418213;85422267;85424385;85431391;85462796	-;-;-;-;-;-;-;-;-;-;-;-;-;-	3044	127	116	107	94	156	149	190	67	107	115	128	124	140	133	140	221	102	102
MCOLN3	chr1;chr1;chr1;chr1;chr1;chr1;chr1;chr1;chr1;chr1;chr1;chr1;chr1	85483765;85486753;85487753;85487982;85491622;85491855;85494789;85498379;85498555;85499781;85506693;85510816;85514079	85484940;85486959;85487875;85488083;85491771;85491967;85494888;85498475;85498639;85499934;85506860;85511045;85514169	-;-;-;-;-;-;-;-;-;-;-;-;-	2796	146	123	119	116	242	207	267	170	78	95	134	127	164	146	191	302	92	99
WDR63	chr1;chr1;chr1;chr1;chr1;chr1;chr1;chr1;chr1;chr1;chr1;chr1;chr1;chr1;chr1;chr1;chr1;chr1;chr1;chr1;chr1;chr1;chr1	85527993;85537611;85538737;85546917;85547983;85550229;85551514;85555799;85559141;85560114;85561614;85563252;85564213;85570207;85573716;85575731;85583412;85587434;85589804;85592194;85594391;85595673;85598538	85528169;85537688;85538775;85547098;85548087;85550378;85551713;85555915;85559331;85560238;85561703;85563338;85564341;85570280;85573860;85575818;85583542;85587497;85589934;85592398;85594482;85595795;85598821	+;+;+;+;+;+;+;+;+;+;+;+;+;+;+;+;+;+;+;+;+;+;+	3007	6	11	8	9	3	15	11	4	7	3	8	9	4	7	4	6	2	0
MIR4423	chr1	85599477	85599556	+	80	0	0	0	0	0	0	0	0	0	0	0	0	0	0	0	0	0	0
SYDE2	chr1;chr1;chr1;chr1;chr1;chr1;chr1	85623356;85630209;85634727;85643829;85647781;85655740;85665935	85624932;85630440;85634908;85643955;85648883;85656435;85666728	-;-;-;-;-;-;-	4711	845	672	666	587	720	682	743	363	605	655	632	705	506	600	597	844	560	581
C1orf52	chr1;chr1;chr1;chr1	85715637;85724207;85724618;85725041	85718385;85724405;85724744;85725355	-;-;-;-	3390	388	460	408	379	412	411	479	261	420	510	434	523	433	431	383	595	414	427
BCL10	chr1;chr1;chr1	85731460;85736301;85741979	85733665;85736589;85742587	-;-;-	3104	498	489	435	397	437	390	434	203	444	482	472	545	394	448	423	632	384	381
DDAH1	chr1;chr1;chr1;chr1;chr1;chr1;chr1;chr1	85784168;85790423;85816098;85817189;85824431;85930426;85961849;86043667	85787251;85790566;85816217;85817262;85824530;85930889;85961964;86044046	-;-;-;-;-;-;-;-	4482	629	755	699	529	571	564	503	274	728	923	773	916	587	638	366	687	758	736
CYR61	chr1;chr1;chr1;chr1;chr1	86046444;86047048;86047611;86048099;86048423	86046730;86047261;86047967;86048307;86049648	+;+;+;+;+	2293	46	56	32	32	39	47	71	42	72	56	68	52	44	56	71	92	76	58
ZNHIT6	chr1;chr1;chr1;chr1;chr1;chr1;chr1;chr1;chr1;chr1	86115106;86123530;86142919;86144384;86146519;86167840;86171761;86171932;86172125;86173312	86119781;86123654;86142996;86144464;86146587;86167943;86171846;86172038;86172190;86174116	-;-;-;-;-;-;-;-;-;-	6197	317	310	347	269	291	263	246	188	356	399	401	382	301	349	316	444	324	336
COL24A1	chr1;chr1;chr1;chr1;chr1;chr1;chr1;chr1;chr1;chr1;chr1;chr1;chr1;chr1;chr1;chr1;chr1;chr1;chr1;chr1;chr1;chr1;chr1;chr1;chr1;chr1;chr1;chr1;chr1;chr1;chr1;chr1;chr1;chr1;chr1;chr1;chr1;chr1;chr1;chr1;chr1;chr1;chr1;chr1;chr1;chr1;chr1;chr1;chr1;chr1;chr1;chr1;chr1;chr1;chr1;chr1;chr1;chr1;chr1;chr1	86194916;86200432;86203079;86210349;86211124;86227079;86227214;86241357;86246903;86249179;86249796;86249942;86252037;86282471;86283717;86289219;86289368;86304268;86306905;86307751;86308023;86313348;86315036;86334202;86334465;86340332;86340960;86342805;86355243;86361541;86361704;86362039;86372877;86374281;86375633;86377063;86426932;86430692;86435910;86437023;86453284;86482834;86487923;86488221;864…	86196375;86200647;86203188;86210517;86211189;86227105;86227249;86241392;86246956;86249241;86249849;86250049;86252144;86282578;86283770;86289272;86289421;86304321;86306961;86307804;86308076;86313455;86315089;86334309;86334518;86340385;86341013;86342858;86355296;86361585;86361748;86362092;86372930;86374334;86375686;86377116;86426976;86430745;86435954;86437076;86453337;86482887;86487976;86488274;864…	-;-;-;-;-;-;-;-;-;-;-;-;-;-;-;-;-;-;-;-;-;-;-;-;-;-;-;-;-;-;-;-;-;-;-;-;-;-;-;-;-;-;-;-;-;-;-;-;-;-;-;-;-;-;-;-;-;-;-;-	6500	9	5	9	3	10	10	4	3	5	11	4	8	12	14	10	17	8	5
ODF2L	chr1;chr1;chr1;chr1;chr1;chr1;chr1;chr1;chr1;chr1;chr1;chr1;chr1;chr1;chr1;chr1;chr1;chr1;chr1;chr1	86812507;86815777;86818542;86820213;86820457;86821028;86822127;86824470;86826109;86834319;86836701;86838114;86841916;86847925;86848614;86848817;86850359;86851141;86852598;86861716	86814561;86817891;86818667;86820375;86820542;86821066;86822285;86824574;86826219;86834405;86836836;86838223;86842101;86848041;86848685;86848879;86850484;86851273;86852769;86862025	-;-;-;-;-;-;-;-;-;-;-;-;-;-;-;-;-;-;-;-	6471	272	254	248	216	246	209	165	97	212	269	254	281	229	265	191	354	207	215
CLCA2	chr1;chr1;chr1;chr1;chr1;chr1;chr1;chr1;chr1;chr1;chr1;chr1;chr1;chr1	86889769;86891022;86894101;86896545;86898052;86900201;86904559;86905831;86907120;86909470;86913191;86916246;86919052;86920768	86890116;86891159;86894251;86896653;86898211;86900428;86904789;86906008;86907226;86909694;86913461;86916416;86919285;86922240	+;+;+;+;+;+;+;+;+;+;+;+;+;+	4024	4	6	12	4	2	2	1	2	7	0	1	4	4	1	1	2	1	9
CLCA1	chr1;chr1;chr1;chr1;chr1;chr1;chr1;chr1;chr1;chr1;chr1;chr1;chr1;chr1	86934526;86939100;86939412;86942131;86947888;86951026;86952209;86954679;86956948;86959067;86959870;86961188;86964255;86965337	86934816;86939240;86939559;86942236;86948065;86951244;86952436;86954853;86957054;86959282;86960131;86961358;86964494;86965974	+;+;+;+;+;+;+;+;+;+;+;+;+;+	3120	1	0	0	0	1	0	0	0	0	0	0	0	0	0	0	0	0	0
CLCA4	chr1;chr1;chr1;chr1;chr1;chr1;chr1;chr1;chr1;chr1;chr1;chr1;chr1;chr1	87012759;87025615;87025894;87029344;87030957;87031485;87033107;87036760;87038297;87040223;87041015;87043585;87045037;87045625	87012961;87025755;87026041;87029452;87031134;87031703;87033334;87036937;87038403;87040438;87041282;87043755;87045270;87046432	+;+;+;+;+;+;+;+;+;+;+;+;+;+	3208	0	0	0	1	1	0	0	0	0	0	0	0	0	0	0	0	0	0
CLCA3P	chr1;chr1;chr1;chr1;chr1;chr1;chr1;chr1;chr1;chr1;chr1;chr1;chr1;chr1;chr1	87099959;87101283;87101639;87102483;87104541;87108227;87109548;87111660;87112846;87113000;87113463;87113988;87114817;87115841;87120090	87100135;87101423;87101786;87102591;87104718;87108451;87109772;87111837;87112905;87113100;87113686;87114258;87114981;87116080;87121059	+;+;+;+;+;+;+;+;+;+;+;+;+;+;+	3412	0	0	0	0	0	1	0	0	0	0	0	0	0	0	0	0	0	0
SH3GLB1	chr1;chr1;chr1;chr1;chr1;chr1;chr1;chr1;chr1;chr1;chr1	87170253;87181407;87185190;87188223;87189996;87194086;87195771;87200285;87200762;87207891;87208811	87170654;87181548;87185318;87188356;87190088;87194172;87195794;87200374;87200862;87208119;87213867	+;+;+;+;+;+;+;+;+;+;+	6488	967	912	859	796	1059	1024	1179	614	797	968	831	1049	773	802	947	1412	727	789
SEP15	chr1;chr1;chr1;chr1;chr1	87328128;87333736;87346345;87368964;87379711	87329288;87333785;87346408;87369131;87380107	-;-;-;-;-	1840	1595	1630	1453	1228	1758	1671	1598	783	1671	1858	1738	1932	1596	1713	1504	2401	1565	1625
HS2ST1	chr1;chr1;chr1;chr1;chr1;chr1;chr1	87380335;87538617;87549877;87558214;87563521;87569115;87570153	87380843;87538855;87549962;87558352;87564125;87569272;87575681	+;+;+;+;+;+;+	7265	1196	1216	1025	909	1105	1102	1172	522	1041	1135	1093	1171	919	996	735	1188	934	996
LOC339524	chr1;chr1;chr1;chr1;chr1;chr1	87595448;87597609;87598347;87599297;87599648;87633819	87595677;87597942;87598546;87599401;87602352;87634886	+;+;+;+;+;+	4642	7	9	4	4	1	5	2	0	1	4	2	8	3	3	6	3	8	1
LMO4	chr1;chr1;chr1;chr1;chr1	87794151;87797696;87805219;87805730;87810471	87794927;87797934;87805315;87805885;87814607	+;+;+;+;+	5406	377	396	353	303	376	338	521	373	319	342	245	310	230	257	487	572	311	307
LOC100505768	chr1;chr1;chr1;chr1	87819210;87820527;87823259;87837252	87819550;87820881;87823361;87837338	-;-;-;-	886	0	0	0	0	0	0	0	0	0	0	0	0	0	0	0	0	0	0
PKN2	chr1;chr1;chr1;chr1;chr1;chr1;chr1;chr1;chr1;chr1;chr1;chr1;chr1;chr1;chr1;chr1;chr1;chr1;chr1;chr1;chr1;chr1	89149922;89206671;89225905;89236035;89237104;89237346;89250322;89251787;89270074;89270529;89271180;89271574;89272996;89273212;89273367;89279240;89287624;89289993;89294164;89298427;89298760;89298928	89150311;89206971;89226059;89236152;89237249;89237562;89250507;89251896;89270217;89270604;89271354;89271700;89273126;89273287;89273458;89279416;89287686;89290069;89294306;89298534;89298840;89301938	+;+;+;+;+;+;+;+;+;+;+;+;+;+;+;+;+;+;+;+;+;+	6104	1465	1383	1253	1073	1313	1239	1198	524	1417	1579	1346	1561	1152	1270	992	1578	1268	1306
GTF2B	chr1;chr1;chr1;chr1;chr1;chr1;chr1	89318321;89322889;89325565;89325823;89329664;89352944;89357166	89319029;89323170;89325694;89325969;89329797;89353050;89357301	-;-;-;-;-;-;-	1645	469	406	397	347	391	352	370	183	379	428	392	481	350	332	324	535	390	380
CCBL2	chr1;chr1;chr1;chr1;chr1;chr1;chr1;chr1;chr1;chr1;chr1;chr1;chr1;chr1	89401456;89408688;89409033;89414774;89418746;89420832;89426850;89427064;89427742;89430512;89434353;89435092;89453935;89458268	89401928;89408774;89409106;89414960;89418835;89420908;89426970;89427189;89427828;89430661;89434497;89435150;89454034;89458643	-;-;-;-;-;-;-;-;-;-;-;-;-;-	2152	431	434	383	355	393	411	462	243	390	412	402	488	301	369	321	530	381	404
RBMXL1	chr1;chr1;chr1	89445139;89453935;89458268	89449749;89454034;89458643	-;-;-	5087	414	350	320	298	308	302	229	141	317	418	387	388	288	337	277	338	327	315
GBP3	chr1;chr1;chr1;chr1;chr1;chr1;chr1;chr1;chr1;chr1;chr1	89472360;89474630;89475075;89476587;89477430;89478868;89479766;89480230;89480970;89486215;89488367	89473535;89474823;89475177;89476799;89477710;89479110;89479962;89480339;89481097;89486426;89488549	-;-;-;-;-;-;-;-;-;-;-	3040	125	98	114	116	151	183	139	48	83	78	103	118	90	95	94	143	71	93
GBP1	chr1;chr1;chr1;chr1;chr1;chr1;chr1;chr1;chr1;chr1;chr1	89517987;89520365;89520796;89521699;89522537;89523675;89524524;89525000;89525880;89528728;89530843	89519151;89520558;89520898;89521911;89522817;89523917;89524726;89525109;89526007;89528936;89531043	-;-;-;-;-;-;-;-;-;-;-	3050	11	7	10	5	14	18	3	5	10	7	8	11	9	10	4	8	2	1
GBP2	chr1;chr1;chr1;chr1;chr1;chr1;chr1;chr1;chr1;chr1;chr1	89573310;89575360;89575847;89578155;89579699;89582675;89583260;89585862;89586826;89587460;89591546	89573974;89575553;89575949;89578367;89579979;89582917;89583456;89585971;89586953;89587666;89591799	-;-;-;-;-;-;-;-;-;-;-	2595	442	361	366	367	455	471	415	321	270	311	317	423	324	397	310	486	247	231
GBP7	chr1;chr1;chr1;chr1;chr1;chr1;chr1;chr1;chr1;chr1;chr1	89597434;89598941;89607229;89613250;89614975;89616013;89617951;89618351;89630414;89637429;89641604	89598086;89599134;89607331;89613462;89615255;89616258;89618147;89618460;89630541;89637637;89641723	-;-;-;-;-;-;-;-;-;-;-	2454	1	0	0	0	0	0	1	0	0	1	1	0	0	0	1	1	1	0
GBP4	chr1;chr1;chr1;chr1;chr1;chr1;chr1;chr1;chr1;chr1;chr1	89646831;89652016;89652683;89654265;89655721;89656944;89658587;89658986;89660980;89662793;89664478	89651152;89652209;89652785;89654477;89656001;89657189;89658783;89659095;89661107;89662987;89664633	-;-;-;-;-;-;-;-;-;-;-	6145	2	3	0	3	10	19	5	6	2	4	0	2	2	8	1	2	0	2
GBP5	chr1;chr1;chr1;chr1;chr1;chr1;chr1;chr1;chr1;chr1;chr1;chr1	89724634;89727903;89728366;89729419;89730369;89732029;89732640;89733100;89734412;89735049;89736438;89738135	89726500;89728084;89728468;89729631;89730649;89732271;89732836;89733209;89734539;89735257;89736545;89738544	-;-;-;-;-;-;-;-;-;-;-;-	4051	0	0	0	0	0	0	0	0	0	0	1	0	2	1	0	0	1	0
GBP6	chr1;chr1;chr1;chr1;chr1;chr1;chr1;chr1;chr1;chr1;chr1	89829436;89834088;89835105;89843662;89843976;89845945;89847253;89848223;89849211;89849652;89850789	89829686;89834300;89835232;89843771;89844172;89846190;89847533;89848435;89849313;89849845;89853719	+;+;+;+;+;+;+;+;+;+;+	4867	0	0	0	0	0	0	0	0	1	0	0	0	1	0	0	0	0	0
GBP1P1	chr1;chr1;chr1;chr1;chr1	89873238;89875859;89885750;89886640;89889817	89873317;89876067;89885877;89886779;89890493	+;+;+;+;+	1234	0	0	0	0	0	0	0	0	1	0	0	1	0	0	0	0	0	0
LRRC8B	chr1;chr1;chr1;chr1;chr1;chr1;chr1;chr1;chr1	89990397;89992521;90015474;90024272;90033806;90033998;90045150;90048184;90058330	89990581;89992545;90015530;90024595;90033866;90034052;90045247;90050348;90063420	+;+;+;+;+;+;+;+;+	8061	675	687	542	523	596	545	550	274	653	733	691	799	592	606	498	781	629	633
FLJ27354	chr1;chr1;chr1	90090408;90097575;90098216	90090764;90097768;90098453	-;-;-	789	0	1	1	0	1	0	1	0	0	0	0	1	0	1	0	0	1	0
LRRC8C	chr1;chr1;chr1	90098644;90152029;90178268	90098881;90152170;90185094	+;+;+	7207	40	43	32	21	26	22	15	12	35	35	32	40	31	31	12	20	37	32
LRRC8D	chr1;chr1;chr1;chr1	90286573;90287480;90309197;90398626	90286850;90287744;90309341;90401989	+;+;+;+	4052	650	680	577	542	611	616	693	441	676	728	709	788	628	659	613	952	640	669
GEMIN8P4	chr1	90458824	90460525	-	1702	24	12	13	11	19	20	26	17	24	25	23	12	15	16	29	32	16	14
ZNF326	chr1;chr1;chr1;chr1;chr1;chr1;chr1;chr1;chr1;chr1;chr1;chr1	90460678;90463669;90470562;90470692;90472904;90475647;90478685;90482876;90484244;90486351;90487809;90492913	90460832;90463713;90470597;90472000;90473309;90475845;90478796;90483023;90484343;90486481;90487904;90494094	+;+;+;+;+;+;+;+;+;+;+;+	3919	467	501	415	340	373	358	358	216	551	640	555	603	441	458	355	571	565	543
BARHL2	chr1;chr1;chr1	91177579;91180088;91182128	91178181;91180313;91182794	-;-;-	1496	0	0	0	0	0	0	0	0	0	0	0	0	0	1	0	0	0	0
ZNF644	chr1;chr1;chr1;chr1;chr1;chr1;chr1	91380857;91383609;91403042;91403829;91447867;91486830;91487547	91382547;91383711;91403647;91406866;91447927;91487065;91487812	-;-;-;-;-;-;-	6001	857	808	722	623	740	720	694	371	749	861	790	893	659	712	588	919	728	698
HFM1	chr1;chr1;chr1;chr1;chr1;chr1;chr1;chr1;chr1;chr1;chr1;chr1;chr1;chr1;chr1;chr1;chr1;chr1;chr1;chr1;chr1;chr1;chr1;chr1;chr1;chr1;chr1;chr1;chr1;chr1;chr1;chr1;chr1;chr1;chr1;chr1;chr1;chr1;chr1	91726323;91727798;91728038;91731574;91733302;91739269;91740287;91742185;91742539;91778906;91779514;91781372;91781658;91781948;91784635;91784850;91788507;91788650;91790232;91808987;91812986;91816295;91817106;91818063;91818608;91818813;91840915;91841084;91843582;91843960;91844620;91845661;91846469;91850744;91851132;91859650;91861850;91866569;91870355	91726916;91727949;91728149;91731664;91733412;91739372;91740366;91742300;91742619;91779052;91779617;91781529;91781741;91782033;91784766;91784947;91788554;91788756;91790323;91809067;91813033;91816428;91817200;91818208;91818709;91818856;91841003;91841284;91843740;91844037;91844771;91845793;91846539;91850791;91851391;91859959;91861962;91866666;91870426	-;-;-;-;-;-;-;-;-;-;-;-;-;-;-;-;-;-;-;-;-;-;-;-;-;-;-;-;-;-;-;-;-;-;-;-;-;-;-	4931	1	0	0	0	0	0	0	0	0	0	0	0	1	0	0	0	0	1
CDC7	chr1;chr1;chr1;chr1;chr1;chr1;chr1;chr1;chr1;chr1;chr1;chr1;chr1	91966404;91966665;91967211;91973411;91973819;91977154;91977338;91978615;91979505;91980376;91981351;91985687;91989598	91966505;91966860;91967388;91973494;91973954;91977247;91977480;91978864;91979600;91980554;91981433;91985836;91991321	+;+;+;+;+;+;+;+;+;+;+;+;+	3415	293	297	297	228	182	219	199	82	485	548	481	494	293	308	138	263	487	496
HSP90B3P	chr1;chr1;chr1	92100568;92107922;92108331	92100645;92108200;92109335	+;+;+	1362	0	1	0	1	1	2	2	0	0	0	1	2	5	4	5	2	2	2
TGFBR3	chr1;chr1;chr1;chr1;chr1;chr1;chr1;chr1;chr1;chr1;chr1;chr1;chr1;chr1;chr1;chr1;chr1;chr1;chr1;chr1	92145900;92161229;92163646;92174220;92177800;92181793;92182125;92184869;92185450;92187512;92193216;92195362;92200333;92224170;92262844;92266516;92327028;92351435;92365194;92371383	92149414;92161336;92163687;92174340;92178099;92181951;92182265;92185021;92185787;92187701;92193363;92195530;92200516;92224307;92263028;92266612;92327201;92351836;92365254;92371559	-;-;-;-;-;-;-;-;-;-;-;-;-;-;-;-;-;-;-;-	6802	29	42	37	34	19	7	19	7	18	12	14	14	9	10	7	8	17	13
BRDT	chr1;chr1;chr1;chr1;chr1;chr1;chr1;chr1;chr1;chr1;chr1;chr1;chr1;chr1;chr1;chr1;chr1;chr1;chr1;chr1;chr1	92414928;92415447;92417709;92428275;92430184;92433703;92441823;92442600;92443725;92445126;92446200;92446446;92446825;92447175;92456741;92457821;92459640;92467606;92469971;92470676;92479763	92415239;92416031;92417815;92428503;92430321;92433829;92441995;92442950;92443853;92445314;92446372;92446735;92446938;92447312;92456802;92457871;92459811;92467706;92470176;92470856;92479985	+;+;+;+;+;+;+;+;+;+;+;+;+;+;+;+;+;+;+;+;+	4051	0	1	0	1	0	0	0	0	0	0	0	0	0	0	0	0	0	0
EPHX4	chr1;chr1;chr1;chr1;chr1;chr1;chr1	92495533;92498062;92508380;92511089;92515874;92518067;92528612	92495867;92498147;92508537;92511217;92515977;92518215;92529093	+;+;+;+;+;+;+	1443	12	11	18	14	4	3	2	0	12	8	15	11	8	3	5	5	12	6
BTBD8	chr1;chr1;chr1;chr1;chr1;chr1;chr1;chr1;chr1	92545862;92554255;92568030;92573441;92595244;92604907;92606672;92612737;92613241	92546277;92554452;92568226;92573558;92595333;92604987;92606768;92612825;92613401	+;+;+;+;+;+;+;+;+	1447	24	18	18	15	19	28	16	15	14	30	26	35	19	18	8	22	13	13
KIAA1107	chr1;chr1;chr1;chr1;chr1;chr1;chr1;chr1;chr1	92632609;92633405;92634423;92636956;92642386;92643368;92643869;92645822;92649421	92632697;92633542;92634552;92637017;92643103;92643455;92644008;92648152;92650280	+;+;+;+;+;+;+;+;+	4556	129	116	102	95	103	124	149	46	106	103	125	115	88	109	70	129	92	89
C1orf146	chr1;chr1;chr1;chr1;chr1;chr1	92683573;92696939;92707769;92709774;92710336;92711097	92683605;92697043;92707862;92709942;92710414;92711367	+;+;+;+;+;+	751	0	0	0	0	0	0	0	0	0	0	0	0	0	0	0	0	0	0
GLMN	chr1;chr1;chr1;chr1;chr1;chr1;chr1;chr1;chr1;chr1;chr1;chr1;chr1;chr1;chr1;chr1;chr1;chr1;chr1	92711955;92712619;92713435;92728420;92729180;92730111;92731976;92732257;92733470;92733662;92735280;92737022;92752047;92754471;92755755;92756975;92762961;92763518;92764482	92712203;92712701;92713546;92728483;92729289;92730195;92732049;92732298;92733559;92733692;92735333;92737209;92752149;92754708;92755863;92757094;92763086;92763586;92764566	-;-;-;-;-;-;-;-;-;-;-;-;-;-;-;-;-;-;-	2032	137	170	163	138	120	128	125	45	197	197	203	234	139	143	104	161	163	189
RPAP2	chr1;chr1;chr1;chr1;chr1;chr1;chr1;chr1;chr1;chr1;chr1;chr1;chr1	92764522;92765751;92767033;92769534;92769841;92772745;92786156;92789002;92798948;92801904;92811403;92846281;92852568	92764703;92765796;92767147;92769632;92769906;92772833;92786191;92789932;92799030;92801984;92811471;92846430;92853732	+;+;+;+;+;+;+;+;+;+;+;+;+	3112	267	240	199	200	220	222	230	79	237	255	248	243	173	218	185	273	233	228
GFI1	chr1;chr1;chr1;chr1;chr1;chr1;chr1;chr1;chr1	92940318;92944145;92945905;92946158;92948421;92948930;92949292;92951571;92952283	92941764;92944310;92946042;92946645;92948603;92949143;92949356;92951628;92952433	-;-;-;-;-;-;-;-;-	2910	39	40	35	31	50	41	41	29	42	58	45	53	30	41	24	72	44	41
EVI5	chr1;chr1;chr1;chr1;chr1;chr1;chr1;chr1;chr1;chr1;chr1;chr1;chr1;chr1;chr1;chr1;chr1;chr1	92974253;93029199;93070864;93073138;93089733;93091351;93101759;93131496;93142715;93159359;93159856;93160867;93163417;93167698;93168952;93170112;93201955;93257901	92979527;93029294;93070959;93073284;93089891;93091491;93101893;93131549;93142775;93159456;93159945;93161010;93163542;93167772;93169176;93170301;93202184;93257961	-;-;-;-;-;-;-;-;-;-;-;-;-;-;-;-;-;-	7403	341	363	304	257	327	294	342	152	228	305	301	329	244	295	257	463	236	229
RPL5	chr1;chr1;chr1;chr1;chr1;chr1;chr1;chr1	93297594;93298946;93299102;93300336;93301747;93303013;93306108;93307323	93297674;93299015;93299217;93300470;93301949;93303190;93306196;93307481	+;+;+;+;+;+;+;+	1031	15905	13973	13908	13084	16284	14699	17471	11814	14701	15814	15656	18112	14281	15673	14857	22451	13564	13470
SNORD21	chr1	93302846	93302940	+	95	6	5	1	2	6	4	5	2	2	8	1	3	6	4	2	6	4	3
SNORA66	chr1	93306276	93306408	+	133	4	4	2	3	5	3	1	7	8	5	7	6	7	3	4	5	4	3
FAM69A	chr1;chr1;chr1;chr1;chr1	93307721;93312740;93316405;93341853;93426933	93309752;93312916;93316512;93341987;93427079	-;-;-;-;-	2599	115	107	75	79	97	100	86	40	80	78	86	109	70	84	51	80	92	71
MTF2	chr1;chr1;chr1;chr1;chr1;chr1;chr1;chr1;chr1;chr1;chr1;chr1;chr1;chr1;chr1	93544792;93575787;93576102;93580245;93580545;93581027;93583902;93584890;93586106;93592789;93594835;93599260;93599485;93599648;93602227	93545088;93575985;93576183;93580340;93580645;93581175;93583997;93584958;93586229;93592856;93595005;93599365;93599537;93599752;93604638	+;+;+;+;+;+;+;+;+;+;+;+;+;+;+	4128	528	554	463	401	478	463	462	219	548	618	633	621	485	488	308	558	595	533
TMED5	chr1;chr1;chr1;chr1;chr1;chr1	93615299;93621593;93621857;93624372;93625686;93645611	93620445;93621641;93622040;93624442;93625783;93646246	-;-;-;-;-;-	6185	782	974	739	583	788	748	765	431	860	1051	973	1063	864	900	915	1260	938	837
CCDC18	chr1;chr1;chr1;chr1;chr1;chr1;chr1;chr1;chr1;chr1;chr1;chr1;chr1;chr1;chr1;chr1;chr1;chr1;chr1;chr1;chr1;chr1;chr1;chr1;chr1;chr1;chr1;chr1	93646281;93648917;93649535;93651902;93657557;93659173;93667449;93671067;93672664;93676359;93677658;93680300;93682193;93683295;93687166;93687416;93691890;93697983;93701805;93704867;93705240;93711662;93712395;93720028;93721892;93724305;93730258;93744020	93646439;93649052;93649703;93652060;93657663;93659301;93667545;93671188;93672955;93676483;93677818;93680523;93682303;93683426;93687300;93687493;93692006;93698150;93701947;93705030;93705453;93711761;93712511;93720171;93722095;93724442;93730458;93744287	+;+;+;+;+;+;+;+;+;+;+;+;+;+;+;+;+;+;+;+;+;+;+;+;+;+;+;+	4314	199	162	173	168	150	148	182	69	226	241	216	239	183	200	149	258	233	213
LOC100131564	chr1;chr1;chr1;chr1;chr1;chr1;chr1;chr1;chr1	93775666;93790192;93791326;93792159;93802934;93804914;93805206;93806015;93811281	93777165;93790286;93791452;93792219;93804831;93805093;93805236;93806067;93811368	-;-;-;-;-;-;-;-;-	4033	204	185	200	185	308	219	361	235	128	170	191	201	234	210	236	324	111	100
DR1	chr1;chr1;chr1	93811478;93819465;93826050	93812422;93819628;93828148	+;+;+	3208	658	645	572	482	592	544	599	260	684	696	658	788	552	552	467	720	665	715
FNBP1L	chr1;chr1;chr1;chr1;chr1;chr1;chr1;chr1;chr1;chr1;chr1;chr1;chr1;chr1;chr1;chr1	93913688;93965025;93987639;93988901;93989818;93995209;93996312;93998479;94000262;94001889;94006599;94009664;94012399;94012904;94014835;94016504	93913862;93965140;93987692;93989048;93989880;93995313;93996440;93998625;94000465;94002047;94006613;94009773;94012531;94012998;94014983;94020218	+;+;+;+;+;+;+;+;+;+;+;+;+;+;+;+	5517	1903	1899	1748	1502	1552	1566	1562	902	1558	1849	1776	1916	1362	1464	1179	1829	1405	1490
BCAR3	chr1;chr1;chr1;chr1;chr1;chr1;chr1;chr1;chr1;chr1;chr1;chr1	94027349;94032836;94033297;94037227;94041571;94047858;94049575;94054534;94057822;94107860;94140170;94147154	94027976;94033048;94033408;94037398;94041686;94048510;94049678;94054976;94057950;94107899;94140497;94147385	-;-;-;-;-;-;-;-;-;-;-;-	3170	462	520	454	455	358	369	369	215	334	352	317	397	281	300	171	267	320	255
LOC100129046	chr1;chr1;chr1;chr1	94057525;94059930;94064474;94064718	94058065;94060006;94064547;94065587	+;+;+;+	1562	7	4	7	0	6	3	1	6	2	5	2	0	1	1	0	9	2	4
MIR760	chr1	94312388	94312467	+	80	1	0	0	0	0	0	0	0	0	0	0	0	0	0	0	0	0	0
DNTTIP2	chr1;chr1;chr1;chr1;chr1;chr1;chr1	94335014;94336239;94337628;94338675;94341201;94341824;94344633	94335500;94336348;94337792;94338770;94341339;94343418;94344762	-;-;-;-;-;-;-	2722	1034	904	956	781	803	755	809	397	1086	1206	1071	1175	821	854	805	1154	1116	1157
GCLM	chr1;chr1;chr1;chr1;chr1;chr1;chr1	94352590;94360170;94362174;94363395;94367141;94370079;94374594	94354715;94360284;94362376;94363454;94367225;94370144;94375012	-;-;-;-;-;-;-	3074	591	615	539	426	701	571	765	438	660	847	661	833	640	715	874	1030	612	590
ABCA4	chr1;chr1;chr1;chr1;chr1;chr1;chr1;chr1;chr1;chr1;chr1;chr1;chr1;chr1;chr1;chr1;chr1;chr1;chr1;chr1;chr1;chr1;chr1;chr1;chr1;chr1;chr1;chr1;chr1;chr1;chr1;chr1;chr1;chr1;chr1;chr1;chr1;chr1;chr1;chr1;chr1;chr1;chr1;chr1;chr1;chr1;chr1;chr1;chr1;chr1	94458394;94461665;94463417;94466392;94466558;94467414;94470997;94473190;94473791;94474307;94476356;94476818;94480099;94481295;94485138;94486796;94487196;94487402;94488942;94490510;94495001;94495984;94496552;94497334;94502296;94502701;94505599;94506765;94508317;94508892;94510169;94512475;94514424;94517189;94520667;94522157;94526093;94528133;94528668;94543246;94544146;94544878;94546034;94548908;945…	94458798;94461751;94463666;94466484;94466661;94467548;94471138;94473296;94473853;94474427;94476485;94476941;94480246;94481410;94485315;94486965;94487270;94487507;94488974;94490604;94495187;94496082;94496676;94497599;94502344;94502906;94505683;94506958;94508454;94509031;94510300;94512649;94514513;94517254;94520871;94522378;94526315;94528309;94528873;94543443;94544262;94545017;94546274;94548997;945…	-;-;-;-;-;-;-;-;-;-;-;-;-;-;-;-;-;-;-;-;-;-;-;-;-;-;-;-;-;-;-;-;-;-;-;-;-;-;-;-;-;-;-;-;-;-;-;-;-;-	7325	10	8	6	7	7	13	10	5	8	5	3	3	9	2	9	3	0	4
ARHGAP29	chr1;chr1;chr1;chr1;chr1;chr1;chr1;chr1;chr1;chr1;chr1;chr1;chr1;chr1;chr1;chr1;chr1;chr1;chr1;chr1;chr1;chr1;chr1	94634463;94643168;94643408;94645281;94649707;94650428;94650898;94652055;94654393;94654772;94655482;94667276;94668100;94668474;94668656;94669486;94670617;94671191;94674388;94674810;94685814;94696963;94702971	94640305;94643276;94643723;94645513;94649844;94650616;94651037;94652153;94654497;94654908;94655639;94667413;94668288;94668554;94668766;94669550;94670754;94671239;94674460;94674906;94685948;94697199;94703307	-;-;-;-;-;-;-;-;-;-;-;-;-;-;-;-;-;-;-;-;-;-;-	9117	401	390	376	303	405	391	426	210	313	378	305	385	227	277	251	352	297	285
ABCD3	chr1;chr1;chr1;chr1;chr1;chr1;chr1;chr1;chr1;chr1;chr1;chr1;chr1;chr1;chr1;chr1;chr1;chr1;chr1;chr1;chr1;chr1;chr1;chr1	94883933;94924163;94930331;94933475;94939322;94940699;94941170;94943815;94944080;94946020;94948726;94953098;94953250;94953448;94955281;94955459;94956740;94964158;94964339;94964501;94965051;94972094;94980702;94982608	94884144;94924199;94930429;94933563;94939391;94940796;94941293;94943871;94944260;94946162;94948795;94953167;94953347;94953539;94955372;94955531;94956803;94964235;94964404;94964590;94965170;94972198;94980758;94984219	+;+;+;+;+;+;+;+;+;+;+;+;+;+;+;+;+;+;+;+;+;+;+;+	3797	1686	1681	1487	1339	1165	1147	933	593	1516	1804	1603	1849	1259	1305	816	1418	1540	1570
F3	chr1;chr1;chr1;chr1;chr1;chr1	94994732;94997877;94998646;95001521;95005813;95007093	94996152;94998036;94998824;95001720;95005924;95007413	-;-;-;-;-;-	2393	59	42	37	34	54	47	51	28	55	70	65	59	58	55	65	84	55	45
SLC44A3	chr1;chr1;chr1;chr1;chr1;chr1;chr1;chr1;chr1;chr1;chr1;chr1;chr1;chr1;chr1;chr1	95285901;95286100;95286505;95290049;95293063;95294049;95303267;95305504;95307556;95310834;95322891;95330299;95332887;95356686;95357837;95360374	95286034;95286279;95286612;95290191;95293199;95294142;95303427;95305593;95307680;95311020;95323056;95330455;95332973;95356823;95358073;95360802	+;+;+;+;+;+;+;+;+;+;+;+;+;+;+;+	2573	37	31	28	14	33	17	21	13	26	27	22	19	16	18	10	21	16	21
CNN3	chr1;chr1;chr1;chr1;chr1;chr1;chr1	95362507;95364927;95367225;95367677;95368678;95368959;95392394	95363639;95365073;95367341;95367814;95368744;95369080;95392735	-;-;-;-;-;-;-	2066	3	0	2	2	0	2	2	0	0	0	2	0	3	1	1	1	0	2
LOC729970	chr1;chr1;chr1;chr1	95393584;95397428;95426873;95428481	95393958;95397541;95426989;95428826	+;+;+;+	952	0	0	0	0	0	0	0	0	0	0	0	0	0	0	0	0	0	0
ALG14	chr1;chr1;chr1;chr1	95448279;95492685;95530422;95538319	95448862;95492816;95530573;95538507	-;-;-;-	1057	113	123	107	104	101	120	117	65	99	129	151	152	125	122	154	210	95	109
TMEM56	chr1;chr1;chr1;chr1;chr1;chr1;chr1;chr1	95558073;95582894;95609447;95614258;95615764;95616881;95639372;95657106	95558437;95583173;95609612;95614347;95615822;95616975;95639445;95663161	+;+;+;+;+;+;+;+	7185	34	52	33	28	54	35	44	19	36	56	36	46	24	31	47	41	43	40
TMEM56-RWDD3	chr1;chr1;chr1;chr1;chr1;chr1;chr1;chr1	95583479;95609447;95614258;95615764;95616881;95639372;95696458;95709767	95583647;95609612;95614347;95615822;95616975;95639445;95696550;95710509	+;+;+;+;+;+;+;+	1489	0	7	0	0	0	0	0	0	0	1	2	0	4	3	1	4	0	4
RWDD3	chr1;chr1;chr1;chr1;chr1	95699711;95705333;95709767;95712098;95712312	95699871;95705465;95710271;95712213;95712781	+;+;+;+;+	1385	58	81	47	50	68	49	62	14	71	76	67	71	46	56	36	71	72	51
FLJ31662	chr1;chr1;chr1;chr1	95940293;95940870;95942300;95942895	95940731;95940930;95942536;95944912	+;+;+;+	2755	0	0	0	0	0	0	0	0	0	0	0	0	0	0	0	0	0	0
PTBP2	chr1;chr1;chr1;chr1;chr1;chr1;chr1;chr1;chr1;chr1;chr1;chr1;chr1;chr1	97187175;97189120;97216981;97235259;97236264;97243141;97243392;97250615;97270356;97271975;97272422;97278268;97278585;97278832	97187428;97189150;97217056;97235431;97236407;97243305;97243502;97250810;97270495;97272008;97272514;97278484;97278662;97280605	+;+;+;+;+;+;+;+;+;+;+;+;+;+	3486	342	387	330	292	334	298	225	121	325	422	363	385	369	337	266	406	332	341
DPYD	chr1;chr1;chr1;chr1;chr1;chr1;chr1;chr1;chr1;chr1;chr1;chr1;chr1;chr1;chr1;chr1;chr1;chr1;chr1;chr1;chr1;chr1;chr1;chr1	97543300;97547886;97564045;97658625;97700408;97770815;97771733;97839117;97847949;97915615;97981282;98015116;98039316;98058774;98060615;98144651;98157273;98164907;98185314;98187066;98205948;98293670;98348820;98386440	97544702;97548026;97564188;97658804;97700550;97770934;97771853;97839200;97848017;97915779;97981497;98015300;98039526;98058943;98060722;98144738;98157354;98165103;98186482;98187227;98206035;98293752;98348930;98386615	-;-;-;-;-;-;-;-;-;-;-;-;-;-;-;-;-;-;-;-;-;-;-;-	5616	203	194	196	184	219	203	207	163	130	132	132	171	129	136	95	168	117	142
MIR2682	chr1	98510799	98510907	-	109	0	0	0	0	0	0	0	0	0	0	0	0	0	0	0	0	0	0
MIR137	chr1	98511626	98511727	-	102	0	0	0	0	0	0	0	0	0	0	0	0	0	0	0	0	0	0
SNX7	chr1;chr1;chr1;chr1;chr1;chr1;chr1;chr1;chr1;chr1	99127236;99128253;99150441;99156631;99157091;99161074;99164262;99167373;99203793;99225610	99127467;99128372;99150623;99156741;99157255;99161272;99164461;99167459;99203945;99226056	+;+;+;+;+;+;+;+;+;+	1897	456	392	365	374	370	312	393	139	344	375	415	397	314	367	261	385	345	389
LPPR5	chr1;chr1;chr1;chr1;chr1;chr1	99355801;99380342;99387438;99418626;99422165;99469991	99358660;99380476;99387614;99418876;99422297;99470449	-;-;-;-;-;-	4015	102	104	100	98	115	80	63	44	107	121	131	119	76	95	52	108	116	124
LOC100129620	chr1;chr1;chr1	99469832;99609592;99612330	99470201;99609686;99614408	+;+;+	2544	0	0	0	0	0	0	0	0	0	0	0	0	0	0	0	0	0	0
LPPR4	chr1;chr1;chr1;chr1;chr1;chr1;chr1	99729848;99753521;99762294;99764591;99766465;99767280;99771241	99730227;99753706;99762423;99764786;99766522;99767453;99775138	+;+;+;+;+;+;+	5022	0	0	1	0	0	0	0	0	0	1	0	0	0	0	0	0	0	0
PALMD	chr1;chr1;chr1;chr1;chr1;chr1;chr1;chr1	100111431;100127875;100133198;100152232;100152486;100152632;100154331;100159575	100111918;100127955;100133322;100152346;100152519;100152745;100155428;100160097	+;+;+;+;+;+;+;+	2578	11	8	12	10	18	13	9	2	9	9	11	9	3	6	2	13	11	11
MIR548AA1	chr1;chr1;chr1	100154611;100154847;100178486	100154621;100154851;100178513	+;+;+	44	0	0	0	0	0	0	0	0	0	0	0	0	0	0	0	0	0	0
MIR548D1	chr1;chr1;chr1	100154611;100154847;100178486	100154621;100154851;100178513	-;-;-	44	0	0	0	0	0	0	0	0	0	0	0	0	0	0	0	0	0	0
FRRS1	chr1;chr1;chr1;chr1;chr1;chr1;chr1;chr1;chr1;chr1;chr1;chr1;chr1;chr1;chr1;chr1;chr1	100174259;100174754;100176390;100177661;100177974;100181142;100182966;100185090;100194049;100195206;100203642;100206349;100207735;100212850;100214129;100214453;100230853	100174676;100174815;100176505;100177719;100178071;100181228;100183081;100185203;100194196;100195304;100203824;100206496;100207829;100212986;100214324;100214557;100231349	-;-;-;-;-;-;-;-;-;-;-;-;-;-;-;-;-	2678	89	80	65	71	89	78	78	51	80	88	94	88	66	67	42	77	78	99
AGL	chr1;chr1;chr1;chr1;chr1;chr1;chr1;chr1;chr1;chr1;chr1;chr1;chr1;chr1;chr1;chr1;chr1;chr1;chr1;chr1;chr1;chr1;chr1;chr1;chr1;chr1;chr1;chr1;chr1;chr1;chr1;chr1;chr1;chr1;chr1;chr1	100315640;100316045;100316531;100318117;100326766;100327813;100329942;100335956;100336314;100340243;100340710;100340914;100342014;100343197;100345479;100346188;100346632;100346848;100347097;100349676;100349895;100350125;100353534;100356776;100357162;100357988;100361842;100366192;100368239;100376268;100377961;100379083;100380945;100381966;100382154;100387090	100315971;100316454;100316680;100318259;100327269;100327979;100330145;100336137;100336425;100340366;100340812;100341011;100342153;100343384;100345602;100346351;100346733;100347003;100347247;100349800;100350007;100350259;100353664;100356912;100357295;100358163;100361944;100366417;100368350;100376403;100378073;100379294;100381042;100382053;100382287;100389579	+;+;+;+;+;+;+;+;+;+;+;+;+;+;+;+;+;+;+;+;+;+;+;+;+;+;+;+;+;+;+;+;+;+;+;+	8217	735	721	592	545	557	518	449	251	551	730	669	651	561	515	372	697	599	603
SLC35A3	chr1;chr1;chr1;chr1;chr1;chr1;chr1;chr1	100435540;100459093;100464817;100472590;100476921;100480858;100483238;100487942	100435718;100459297;100464971;100472712;100477089;100480976;100483371;100489006	+;+;+;+;+;+;+;+	2149	523	548	454	423	550	507	521	190	489	528	504	553	418	451	343	542	402	492
HIAT1	chr1;chr1;chr1;chr1;chr1;chr1;chr1;chr1;chr1;chr1;chr1;chr1	100503789;100515465;100524222;100525434;100527391;100533533;100534029;100535170;100542721;100544007;100546052;100547559	100503872;100515560;100524284;100525561;100527505;100533751;100534142;100535241;100542833;100544104;100546215;100548929	+;+;+;+;+;+;+;+;+;+;+;+	2637	953	976	881	740	999	946	869	554	800	908	849	936	763	841	702	1142	745	790
SASS6	chr1;chr1;chr1;chr1;chr1;chr1;chr1;chr1;chr1;chr1;chr1;chr1;chr1;chr1;chr1;chr1;chr1	100549102;100551092;100553695;100568511;100571323;100572468;100572930;100573184;100573366;100575848;100584574;100585950;100586934;100587936;100588766;100591438;100598306	100550990;100551186;100553792;100568639;100571459;100572549;100573109;100573273;100573560;100576039;100584693;100586015;100587105;100588040;100588845;100591498;100598511	-;-;-;-;-;-;-;-;-;-;-;-;-;-;-;-;-	3897	186	212	162	142	167	158	191	63	252	310	256	276	183	187	185	224	249	279
CCDC76	chr1;chr1;chr1;chr1;chr1;chr1;chr1;chr1;chr1;chr1;chr1	100598706;100602438;100602575;100605205;100605738;100605964;100606408;100608693;100609625;100613450;100614181	100598871;100602484;100602641;100605267;100605807;100606070;100606575;100608765;100609699;100613882;100616054	+;+;+;+;+;+;+;+;+;+;+	3143	196	222	168	147	170	156	200	109	206	259	230	225	167	191	167	229	201	195
LRRC39	chr1;chr1;chr1;chr1;chr1;chr1;chr1;chr1;chr1;chr1	100614413;100617941;100620607;100621728;100623787;100624815;100626022;100633960;100638887;100643691	100614653;100618080;100620759;100621873;100623923;100624971;100626127;100634150;100638926;100643771	-;-;-;-;-;-;-;-;-;-	1392	16	7	6	5	4	9	8	7	8	9	12	10	8	10	7	19	5	5
DBT	chr1;chr1;chr1;chr1;chr1;chr1;chr1;chr1;chr1;chr1;chr1	100652478;100671786;100672001;100676250;100680373;100681539;100684182;100696289;100700992;100706317;100715326	100661978;100671857;100672192;100676327;100680539;100681755;100684303;100696470;100701067;100706440;100715409	-;-;-;-;-;-;-;-;-;-;-	10815	669	701	646	522	521	451	484	219	502	605	572	658	432	530	363	577	567	549
RTCD1	chr1;chr1;chr1;chr1;chr1;chr1;chr1;chr1;chr1;chr1;chr1;chr1	100731714;100732080;100733056;100733708;100736113;100738950;100740380;100741155;100742814;100750784;100752655;100756959	100731976;100732180;100733094;100733851;100736236;100739008;100740521;100741279;100742872;100750878;100752759;100758325	+;+;+;+;+;+;+;+;+;+;+;+	2623	571	516	491	477	503	493	623	346	509	567	524	622	461	535	586	787	535	510
MIR553	chr1	100746797	100746864	+	68	0	2	1	0	0	0	0	0	0	0	4	0	3	2	0	2	0	0
CDC14A	chr1;chr1;chr1;chr1;chr1;chr1;chr1;chr1;chr1;chr1;chr1;chr1;chr1;chr1;chr1;chr1	100818023;100819318;100843102;100856288;100889778;100905488;100908490;100920961;100928207;100933512;100949848;100960374;100961558;100963641;100964485;100983807	100818559;100819408;100843177;100856380;100889857;100905554;100908552;100921048;100928437;100933650;100950926;100960486;100961605;100963763;100965021;100985833	+;+;+;+;+;+;+;+;+;+;+;+;+;+;+;+	5392	199	216	200	170	209	180	138	71	285	334	319	378	189	240	178	276	293	280
GPR88	chr1;chr1	101003728;101004450	101004058;101007583	+;+	3465	0	0	0	0	0	0	0	0	0	0	0	0	1	1	0	1	0	0
LOC100128787	chr1;chr1;chr1;chr1;chr1	101092606;101094381;101106045;101110726;101112459	101092858;101094498;101106328;101110791;101112560	-;-;-;-;-	823	0	0	0	0	0	0	0	0	0	0	0	1	0	0	0	0	0	0
VCAM1	chr1;chr1;chr1;chr1;chr1;chr1;chr1;chr1;chr1	101185196;101186032;101188576;101190180;101194663;101196754;101197974;101200058;101203679	101185480;101186307;101188896;101190446;101194938;101197074;101198240;101200324;101204601	+;+;+;+;+;+;+;+;+	3203	0	0	0	0	0	0	0	0	0	0	0	0	0	0	0	0	0	0
EXTL2	chr1;chr1;chr1;chr1;chr1	101337941;101342350;101343032;101354309;101360189	101339986;101342420;101343459;101354420;101360418	-;-;-;-;-	2887	131	114	125	76	115	123	78	36	116	121	129	117	137	116	72	139	121	78
SLC30A7	chr1;chr1;chr1;chr1;chr1;chr1;chr1;chr1;chr1;chr1;chr1	101361632;101362126;101372408;101376619;101377668;101379219;101383633;101387262;101427384;101431325;101440366	101361898;101362227;101372521;101376706;101377794;101379362;101383683;101387397;101427474;101431474;101447311	+;+;+;+;+;+;+;+;+;+;+	8216	430	487	388	317	458	445	400	233	385	405	430	520	490	483	500	786	422	347
DPH5	chr1;chr1;chr1;chr1;chr1;chr1;chr1;chr1	101455180;101458193;101460666;101467023;101479266;101487197;101490865;101491221	101456187;101458296;101460705;101467143;101479374;101487321;101491022;101491362	-;-;-;-;-;-;-;-	1807	333	364	305	315	389	386	441	272	319	362	368	380	311	388	450	633	325	295
S1PR1	chr1;chr1	101702305;101704378	101702655;101707076	+;+	3050	0	0	0	0	0	0	0	0	0	0	0	0	0	0	0	0	0	0
OLFM3	chr1;chr1;chr1;chr1;chr1;chr1	102268127;102271632;102290582;102296228;102302435;102462304	102270471;102271738;102290801;102296383;102302581;102462790	-;-;-;-;-;-	3462	0	0	0	0	0	0	0	0	0	0	0	0	0	0	0	0	0	0
DNAJA1P5	chr1;chr1	102337567;102358613	102337661;102360299	+;+	1782	0	0	0	0	0	0	0	0	0	0	0	0	0	0	0	0	0	0
COL11A1	chr1;chr1;chr1;chr1;chr1;chr1;chr1;chr1;chr1;chr1;chr1;chr1;chr1;chr1;chr1;chr1;chr1;chr1;chr1;chr1;chr1;chr1;chr1;chr1;chr1;chr1;chr1;chr1;chr1;chr1;chr1;chr1;chr1;chr1;chr1;chr1;chr1;chr1;chr1;chr1;chr1;chr1;chr1;chr1;chr1;chr1;chr1;chr1;chr1;chr1;chr1;chr1;chr1;chr1;chr1;chr1;chr1;chr1;chr1;chr1;chr1;chr1;chr1;chr1;chr1;chr1;chr1;chr1	103342023;103345239;103347253;103348755;103352363;103354133;103354279;103354422;103355011;103356007;103363681;103364222;103364497;103377715;103379193;103379908;103380260;103381187;103385867;103387074;103388892;103400005;103400616;103404591;103405883;103412405;103427422;103427732;103428209;103431043;103435775;103440386;103444264;103444416;103444616;103444938;103449694;103453189;103455074;103461420…	103343721;103345472;103347321;103348867;103352612;103354186;103354314;103354475;103355118;103356060;103363734;103364329;103364550;103377768;103379246;103379961;103380367;103381240;103385920;103387127;103388945;103400112;103400669;103404644;103405990;103412512;103427475;103427821;103428316;103431096;103435828;103440439;103444308;103444469;103444660;103444991;103449747;103453296;103455127;103461464…	-;-;-;-;-;-;-;-;-;-;-;-;-;-;-;-;-;-;-;-;-;-;-;-;-;-;-;-;-;-;-;-;-;-;-;-;-;-;-;-;-;-;-;-;-;-;-;-;-;-;-;-;-;-;-;-;-;-;-;-;-;-;-;-;-;-;-;-	7444	1	1	1	0	0	0	0	0	0	0	1	0	0	0	0	0	0	0
RNPC3	chr1;chr1;chr1;chr1;chr1;chr1;chr1;chr1;chr1;chr1;chr1;chr1;chr1;chr1;chr1	104068578;104070317;104076361;104077396;104077952;104078748;104079964;104083972;104085918;104087563;104088870;104089599;104093563;104094343;104097656	104068884;104070364;104076479;104077479;104078063;104078816;104080106;104084097;104086069;104087724;104088964;104089657;104093695;104094414;104097859	+;+;+;+;+;+;+;+;+;+;+;+;+;+;+	1885	221	163	167	201	163	164	155	85	157	170	152	160	137	151	108	221	128	139
AMY2B	chr1;chr1;chr1;chr1;chr1;chr1;chr1;chr1;chr1;chr1;chr1;chr1	104097322;104108057;104114179;104114732;104115685;104116330;104116882;104117845;104118063;104120112;104120342;104121933	104097731;104108216;104114392;104114878;104115882;104116560;104117015;104117967;104118162;104120230;104120467;104122149	+;+;+;+;+;+;+;+;+;+;+;+	2179	3	14	10	6	19	12	8	3	5	5	12	11	4	8	5	16	5	4
LOC648740	chr1	104112026	104114008	+	1983	0	1	0	0	1	0	0	0	0	1	0	0	0	0	0	0	0	0
AMY2A	chr1;chr1;chr1;chr1;chr1;chr1;chr1;chr1;chr1;chr1	104159999;104160576;104161533;104162176;104163173;104164199;104164416;104166488;104166718;104168179	104160230;104160722;104161730;104162406;104163306;104164321;104164515;104166606;104166843;104168400	+;+;+;+;+;+;+;+;+;+	1632	0	0	0	0	0	0	0	0	0	0	0	0	0	0	0	0	0	0
AMY1A	chr1;chr1;chr1;chr1;chr1;chr1;chr1;chr1;chr1;chr1;chr1;chr1;chr1;chr1;chr1;chr1;chr1;chr1;chr1;chr1;chr1;chr1;chr1;chr1;chr1;chr1;chr1;chr1;chr1;chr1;chr1;chr1;chr1	104198141;104198907;104199466;104200416;104201062;104202032;104202982;104203199;104205279;104205508;104206953;104292279;104293046;104293605;104294555;104295201;104296171;104297121;104297337;104299417;104299646;104301091;104230040;104231580;104231816;104233916;104234110;104235049;104235922;104236601;104237602;104238094;104238664	104198550;104199120;104199612;104200613;104201292;104202165;104203104;104203298;104205397;104205633;104207173;104292688;104293259;104293751;104294752;104295431;104296304;104297243;104297436;104299535;104299771;104301311;104230260;104231705;104231934;104234015;104234232;104235182;104236152;104236798;104237748;104238307;104239073	+;+;+;+;+;+;+;+;+;+;+;+;+;+;+;+;+;+;+;+;+;+;-;-;-;-;-;-;-;-;-;-;-	6069	0	0	0	0	0	0	0	0	0	0	0	0	0	0	0	0	0	0
AMY1C	chr1;chr1;chr1;chr1;chr1;chr1;chr1;chr1;chr1;chr1;chr1;chr1;chr1;chr1;chr1;chr1;chr1;chr1;chr1;chr1;chr1;chr1;chr1;chr1;chr1;chr1;chr1;chr1;chr1;chr1;chr1;chr1;chr1	104198303;104198907;104199466;104200416;104201062;104202032;104202982;104203199;104205279;104205508;104206953;104292441;104293046;104293605;104294555;104295201;104296171;104297121;104297337;104299417;104299646;104301091;104230041;104231580;104231816;104233916;104234110;104235049;104235922;104236601;104237602;104238094;104238664	104198550;104199120;104199612;104200613;104201292;104202165;104203104;104203298;104205397;104205633;104207172;104292688;104293259;104293751;104294752;104295431;104296304;104297243;104297436;104299535;104299771;104301310;104230260;104231705;104231934;104234015;104234232;104235182;104236152;104236798;104237748;104238307;104238911	+;+;+;+;+;+;+;+;+;+;+;+;+;+;+;+;+;+;+;+;+;+;-;-;-;-;-;-;-;-;-;-;-	5580	0	0	0	0	0	0	0	0	0	0	0	0	0	0	0	0	0	0
AMY1B	chr1;chr1;chr1;chr1;chr1;chr1;chr1;chr1;chr1;chr1;chr1;chr1;chr1;chr1;chr1;chr1;chr1;chr1;chr1;chr1;chr1;chr1;chr1;chr1;chr1;chr1;chr1;chr1;chr1;chr1;chr1;chr1;chr1	104198325;104198907;104199466;104200416;104201062;104202032;104202982;104203199;104205279;104205508;104206953;104292463;104293046;104293605;104294555;104295201;104296171;104297121;104297337;104299417;104299646;104301091;104230041;104231580;104231816;104233916;104234110;104235049;104235922;104236601;104237602;104238094;104238664	104198550;104199120;104199612;104200613;104201292;104202165;104203104;104203298;104205397;104205633;104207172;104292688;104293259;104293751;104294752;104295431;104296304;104297243;104297436;104299535;104299771;104301310;104230260;104231705;104231934;104234015;104234232;104235182;104236152;104236798;104237748;104238307;104238889	+;+;+;+;+;+;+;+;+;+;+;+;+;+;+;+;+;+;+;+;+;+;-;-;-;-;-;-;-;-;-;-;-	5514	0	0	0	0	0	0	0	0	0	0	0	0	0	0	0	0	0	0
LOC100129138	chr1;chr1	104615645;104619367	104616526;104619693	+;+	1209	4	2	6	3	3	2	2	2	4	4	3	4	4	3	6	2	1	3
PRMT6	chr1	107599267	107601916	+	2650	4484	5030	4712	3994	3612	3291	2899	1805	5320	5906	5266	6284	3996	4365	2634	4515	5003	4989
NTNG1	chr1;chr1;chr1;chr1;chr1;chr1;chr1;chr1;chr1;chr1	107682629;107690691;107866904;107937776;107950304;107961202;107963706;107973372;107979287;108023233	107682821;107691461;107867544;107937948;107950330;107961267;107963765;107973539;107979421;108024475	+;+;+;+;+;+;+;+;+;+	3477	8	6	0	3	5	6	5	6	16	17	13	15	14	13	3	14	16	14
VAV3	chr1;chr1;chr1;chr1;chr1;chr1;chr1;chr1;chr1;chr1;chr1;chr1;chr1;chr1;chr1;chr1;chr1;chr1;chr1;chr1;chr1;chr1;chr1;chr1;chr1;chr1;chr1	108113782;108116669;108138834;108145019;108145669;108152553;108160189;108185241;108226110;108231003;108247172;108247582;108291590;108292084;108293739;108298049;108299883;108303406;108307698;108309069;108311063;108313258;108315357;108319853;108322056;108417523;108507288	108115994;108116820;108138963;108145106;108145785;108152587;108160254;108185377;108226155;108231126;108247272;108247683;108291699;108292216;108293824;108298135;108299951;108303501;108307797;108309172;108311131;108313350;108315465;108319918;108322114;108417639;108507545	-;-;-;-;-;-;-;-;-;-;-;-;-;-;-;-;-;-;-;-;-;-;-;-;-;-;-	4867	1661	1490	1323	1295	1473	1353	1514	742	1376	1558	1550	1672	1267	1371	1171	1851	1349	1468
SLC25A24	chr1;chr1;chr1;chr1;chr1;chr1;chr1;chr1;chr1;chr1;chr1	108677447;108681680;108686165;108690901;108697605;108700084;108703804;108724563;108728450;108735118;108742578	108679459;108681830;108686332;108691008;108697757;108700242;108703915;108724650;108728576;108735363;108742974	-;-;-;-;-;-;-;-;-;-;-	3722	5825	6401	5339	4536	4678	4400	3494	1729	5793	6864	6333	7247	4941	5333	3052	5459	5847	5852
NBPF4	chr1;chr1;chr1;chr1;chr1;chr1;chr1;chr1;chr1;chr1;chr1;chr1;chr1;chr1;chr1	108765963;108769301;108771542;108774878;108775782;108776864;108777858;108778892;108779909;108781370;108782450;108783572;108784696;108786206;108786521	108766368;108769515;108771778;108775050;108775833;108777033;108777909;108779031;108779960;108781581;108782528;108783786;108784795;108786418;108786703	-;-;-;-;-;-;-;-;-;-;-;-;-;-;-	2499	11	5	11	14	7	9	10	8	23	18	21	46	39	28	19	32	12	28
NBPF6	chr1;chr1;chr1;chr1;chr1;chr1;chr1;chr1;chr1;chr1;chr1;chr1;chr1;chr1;chr1;chr1	108992904;108993189;108994812;108995803;108997061;108998008;108999629;108999870;109000558;109001680;109002555;109003755;109004538;109007810;109010073;109013219	108993086;108993401;108994911;108996017;108997139;108998219;108999680;108999956;109000697;109001731;109002724;109003806;109004710;109008046;109010287;109013260	+;+;+;+;+;+;+;+;+;+;+;+;+;+;+;+	2222	17	20	18	15	16	22	20	14	21	28	41	26	21	38	13	30	19	30
FAM102B	chr1;chr1;chr1;chr1;chr1;chr1;chr1;chr1;chr1;chr1;chr1	109102971;109143188;109148845;109154800;109159004;109167267;109170789;109171017;109171299;109172210;109177730	109103187;109143308;109148874;109154916;109159050;109167370;109170884;109171206;109171426;109172279;109181949	+;+;+;+;+;+;+;+;+;+;+	5340	8508	8943	8073	6540	8465	8106	8629	3961	9102	10325	10390	11142	10024	10148	7943	13373	8639	8467
HENMT1	chr1;chr1;chr1;chr1;chr1;chr1;chr1;chr1;chr1	109190910;109192833;109193652;109197338;109198208;109200073;109202486;109203585;109203806	109191613;109193010;109193831;109197472;109198320;109200201;109202584;109203744;109204148	-;-;-;-;-;-;-;-;-	2041	1125	1033	1048	936	890	878	812	468	1233	1335	1335	1423	938	1149	764	1304	1215	1240
PRPF38B	chr1;chr1;chr1;chr1;chr1;chr1;chr1	109234932;109236212;109238324;109238665;109238899;109241226;109241784	109235489;109236264;109238392;109238816;109238959;109241449;109244422	+;+;+;+;+;+;+	3756	1896	1971	1654	1513	1665	1423	1495	869	1948	2247	1869	2211	1511	1636	1508	2263	1873	1854
FNDC7	chr1;chr1;chr1;chr1;chr1;chr1;chr1;chr1;chr1;chr1;chr1;chr1;chr1	109255556;109256133;109260399;109261411;109264957;109268372;109270430;109271254;109273296;109275894;109280117;109284395;109284547	109255618;109256151;109260653;109261671;109265214;109268626;109270687;109271508;109273550;109276154;109280146;109284463;109285367	+;+;+;+;+;+;+;+;+;+;+;+;+	3060	2	1	1	4	1	1	1	1	3	3	3	5	4	3	1	1	4	1
STXBP3	chr1;chr1;chr1;chr1;chr1;chr1;chr1;chr1;chr1;chr1;chr1;chr1;chr1;chr1;chr1;chr1;chr1;chr1;chr1	109289285;109294879;109295685;109299312;109301132;109302607;109315287;109318955;109321908;109325044;109325271;109336204;109337449;109338856;109339242;109340767;109342842;109350023;109351405	109289408;109294928;109295766;109299388;109301210;109302707;109315441;109319045;109322032;109325139;109325328;109336269;109337529;109338994;109339348;109340859;109342927;109350171;109352148	+;+;+;+;+;+;+;+;+;+;+;+;+;+;+;+;+;+;+	2503	1866	2096	1771	1509	1535	1600	1601	792	1874	2034	1955	2138	1469	1639	1159	1954	1824	1845
AKNAD1	chr1;chr1;chr1;chr1;chr1;chr1;chr1;chr1;chr1;chr1;chr1;chr1;chr1;chr1;chr1;chr1	109358525;109359670;109363167;109365992;109366188;109369827;109373181;109377069;109377551;109380172;109385756;109391374;109391534;109392159;109394294;109399551	109358924;109359799;109363248;109366099;109366310;109369924;109373272;109377150;109377678;109380328;109385889;109391436;109391682;109392198;109395389;109399716	-;-;-;-;-;-;-;-;-;-;-;-;-;-;-;-	3048	5	6	11	2	6	9	13	8	5	7	6	9	6	5	2	10	6	2
SRG7	chr1;chr1;chr1	109399839;109400780;109401007	109400123;109400889;109401146	+;+;+	535	1	1	0	1	0	3	0	0	1	1	1	0	2	1	1	1	0	1
GPSM2	chr1;chr1;chr1;chr1;chr1;chr1;chr1;chr1;chr1;chr1;chr1;chr1;chr1;chr1;chr1	109419603;109427897;109439486;109440114;109440581;109441264;109441501;109444412;109445748;109446747;109456960;109461235;109465039;109466622;109472323	109419850;109428200;109439707;109440249;109440723;109441387;109441616;109444567;109445856;109446876;109457030;109461411;109465198;109466836;109473044	+;+;+;+;+;+;+;+;+;+;+;+;+;+;+	3033	1293	1169	1091	996	1475	1307	1427	743	1259	1596	1331	1552	1064	1247	1079	1761	1368	1339
CLCC1	chr1;chr1;chr1;chr1;chr1;chr1;chr1;chr1;chr1;chr1;chr1;chr1	109472130;109477247;109479699;109482258;109482667;109484027;109486097;109486458;109490233;109492442;109492931;109505983	109475123;109477564;109480040;109482404;109482764;109484120;109486237;109486679;109490340;109492543;109493070;109506111	-;-;-;-;-;-;-;-;-;-;-;-	4835	1794	1729	1610	1465	1503	1463	1582	971	1749	1926	1794	2070	1430	1570	1532	2130	1820	1732
WDR47	chr1;chr1;chr1;chr1;chr1;chr1;chr1;chr1;chr1;chr1;chr1;chr1;chr1;chr1;chr1	109512838;109517158;109524355;109525231;109525904;109529145;109533876;109538202;109544846;109547214;109553538;109556442;109560140;109565977;109584484	109514194;109517376;109524486;109525401;109526073;109529302;109533951;109538459;109545024;109547340;109554340;109556547;109560223;109566143;109584850	-;-;-;-;-;-;-;-;-;-;-;-;-;-;-	4374	817	832	809	673	796	793	692	417	777	857	812	926	646	682	564	880	821	721
TAF13	chr1;chr1;chr1;chr1	109606998;109608757;109617609;109618543	109607315;109608854;109617687;109618624	-;-;-;-	577	599	564	483	447	512	532	443	218	446	563	541	613	450	519	499	633	541	504
TMEM167B	chr1;chr1;chr1	109633403;109635512;109637039	109633504;109635643;109639554	+;+;+	2750	1569	1486	1429	1230	1669	1729	1683	848	1330	1469	1429	1653	1302	1476	1420	2180	1278	1212
SCARNA2	chr1	109642815	109643234	+	420	10	8	9	7	3	2	6	1	7	9	4	14	4	17	3	10	8	5
C1orf194	chr1;chr1;chr1;chr1;chr1	109648573;109649157;109649629;109650543;109656255	109648720;109649281;109649744;109650659;109656479	-;-;-;-;-	731	12	8	4	6	4	4	5	4	10	10	8	17	9	7	2	8	12	5
KIAA1324	chr1;chr1;chr1;chr1;chr1;chr1;chr1;chr1;chr1;chr1;chr1;chr1;chr1;chr1;chr1;chr1;chr1;chr1;chr1;chr1;chr1;chr1	109656585;109704516;109707121;109714488;109715110;109716096;109716310;109727667;109730799;109731688;109732214;109733988;109734348;109735233;109737043;109740096;109740601;109741195;109742476;109742681;109743357;109745566	109656958;109704636;109707313;109714635;109715190;109716201;109716459;109727755;109730976;109731816;109732304;109734093;109734485;109735496;109737216;109740276;109740697;109741296;109742602;109742859;109743522;109749403	+;+;+;+;+;+;+;+;+;+;+;+;+;+;+;+;+;+;+;+;+;+	7032	5317	5320	5393	4556	2786	2475	1607	1475	4972	5630	5564	6462	3604	3992	1426	3133	4775	4642
SARS	chr1;chr1;chr1;chr1;chr1;chr1;chr1;chr1;chr1;chr1	109756515;109757169;109766600;109770974;109772036;109773500;109774253;109777832;109778156;109780353	109756750;109760113;109766670;109771054;109772194;109773643;109774408;109778053;109779995;109780804	+;+;+;+;+;+;+;+;+;+	6306	5416	4683	4903	4361	6398	6395	9977	7568	5121	5502	5226	5796	4644	4985	8456	11109	5157	5032
CELSR2	chr1;chr1;chr1;chr1;chr1;chr1;chr1;chr1;chr1;chr1;chr1;chr1;chr1;chr1;chr1;chr1;chr1;chr1;chr1;chr1;chr1;chr1;chr1;chr1;chr1;chr1;chr1;chr1;chr1;chr1;chr1;chr1;chr1;chr1	109792641;109801054;109803664;109804135;109804430;109804909;109805428;109805764;109806233;109806700;109807076;109807490;109807813;109808357;109808727;109810170;109810473;109811203;109811502;109811732;109812046;109812316;109812555;109813048;109813549;109813839;109814008;109814222;109814900;109815262;109815455;109815788;109816058;109816644	109796011;109801701;109803886;109804250;109804518;109805066;109805591;109805889;109806399;109806987;109807250;109807631;109807933;109808540;109808828;109810264;109810682;109811386;109811630;109811912;109812213;109812442;109812755;109813222;109813661;109813918;109814134;109814344;109815027;109815350;109815649;109815958;109816292;109818378	+;+;+;+;+;+;+;+;+;+;+;+;+;+;+;+;+;+;+;+;+;+;+;+;+;+;+;+;+;+;+;+;+;+	10540	15898	15998	15190	13555	13189	12245	10102	8205	16355	17491	16179	20390	12994	14556	8135	15297	16304	15596
PSRC1	chr1;chr1;chr1;chr1;chr1;chr1;chr1;chr1	109822176;109823018;109823399;109823730;109824241;109825140;109825302;109825685	109822778;109823111;109823668;109823873;109824682;109825197;109825358;109825790	-;-;-;-;-;-;-;-	1774	798	681	675	664	864	820	948	557	876	951	796	1022	680	778	606	1063	905	848
MYBPHL	chr1;chr1;chr1;chr1;chr1;chr1;chr1;chr1;chr1	109834987;109836828;109837733;109838856;109839405;109839672;109840044;109840791;109849469	109835210;109836871;109837919;109838992;109839564;109839811;109840239;109840879;109849663	-;-;-;-;-;-;-;-;-	1372	0	0	0	1	1	0	2	0	0	0	1	0	0	0	1	0	0	0
SORT1	chr1;chr1;chr1;chr1;chr1;chr1;chr1;chr1;chr1;chr1;chr1;chr1;chr1;chr1;chr1;chr1;chr1;chr1;chr1;chr1;chr1	109852188;109856883;109857294;109859472;109860475;109865554;109867521;109869614;109870121;109878862;109883346;109884636;109888373;109890105;109893551;109896989;109897989;109910030;109912152;109935649;109940209	109856679;109857006;109857400;109859580;109860591;109865743;109867711;109869782;109870223;109878968;109883501;109884780;109888503;109890154;109893624;109897153;109898091;109910103;109912211;109935979;109940563	-;-;-;-;-;-;-;-;-;-;-;-;-;-;-;-;-;-;-;-;-	7353	4541	4156	4179	3576	4208	3647	4007	2426	3592	4080	3944	4488	3538	3806	3459	5462	3653	3697
PSMA5	chr1;chr1;chr1;chr1;chr1;chr1;chr1;chr1;chr1	109941653;109952550;109953633;109954499;109954699;109955690;109957859;109964482;109968924	109944712;109952636;109953735;109954557;109954806;109955757;109957985;109964548;109969108	-;-;-;-;-;-;-;-;-	3864	4597	4212	4315	3880	4302	4194	4137	3272	4710	4840	4567	5125	3792	4084	3643	5494	4519	4444
SYPL2	chr1;chr1;chr1;chr1;chr1;chr1	110009100;110009681;110018203;110019398;110020440;110022000	110009519;110009755;110018327;110019599;110020631;110024764	+;+;+;+;+;+	3779	5	7	7	8	7	5	8	5	4	3	8	8	4	9	13	5	6	9
ATXN7L2	chr1;chr1;chr1;chr1;chr1;chr1;chr1;chr1;chr1;chr1;chr1	110026561;110028679;110029128;110029629;110030236;110031005;110031469;110032552;110032893;110033544;110035208	110026702;110028744;110029232;110029839;110030426;110031087;110031722;110032750;110033014;110034339;110035420	+;+;+;+;+;+;+;+;+;+;+	2382	242	298	316	245	206	179	191	99	238	284	246	317	214	259	203	318	224	271
CYB561D1	chr1;chr1;chr1;chr1	110036658;110037142;110037765;110038301	110036909;110037245;110037802;110043063	+;+;+;+	5157	1580	1453	1482	1264	1166	1122	914	691	1289	1343	1379	1557	1133	1224	859	1571	1318	1170
AMIGO1	chr1;chr1	110049446;110052042	110051621;110052336	-;-	2471	322	279	304	295	279	239	214	162	252	269	256	324	207	237	193	305	234	240
GPR61	chr1;chr1;chr1	110082494;110085044;110087933	110082575;110087261;110088455	+;+;+	2823	2	1	0	1	1	0	2	0	0	2	2	1	1	0	0	0	1	0
GNAI3	chr1;chr1;chr1;chr1;chr1;chr1;chr1;chr1;chr1	110091186;110116359;110116518;110121826;110125059;110128838;110129351;110134665;110134967	110091460;110116401;110116659;110121983;110125187;110128967;110129504;110134877;110138452	+;+;+;+;+;+;+;+;+	4730	3834	3929	3632	3149	3450	3232	3262	2137	4014	4504	4014	4518	3095	3383	2748	4257	4027	3945
MIR197	chr1	110141515	110141589	+	75	1	0	0	0	0	0	3	1	0	0	0	0	0	0	1	1	0	0
GNAT2	chr1;chr1;chr1;chr1;chr1;chr1;chr1;chr1	110145889;110146573;110148592;110148930;110151253;110152662;110153087;110155375	110146166;110146726;110148721;110149058;110151410;110152803;110153129;110155705	-;-;-;-;-;-;-;-	1365	11	8	11	4	6	5	6	1	8	10	8	8	9	6	7	16	6	12
AMPD2	chr1;chr1;chr1;chr1;chr1;chr1;chr1;chr1;chr1;chr1;chr1;chr1;chr1;chr1;chr1;chr1;chr1;chr1	110162459;110163276;110167925;110168782;110168941;110169348;110169797;110170051;110170396;110170705;110170986;110171265;110171731;110171949;110172418;110172855;110173305;110173565	110162900;110163888;110168414;110168850;110169049;110169534;110169938;110170140;110170525;110170899;110171117;110171428;110171857;110172112;110172538;110173028;110173415;110174677	+;+;+;+;+;+;+;+;+;+;+;+;+;+;+;+;+;+	4573	1373	1297	1294	1194	1424	1348	1327	1059	1185	1279	1317	1592	1294	1386	1122	1742	1069	1152
GSTM4	chr1;chr1;chr1;chr1;chr1;chr1;chr1;chr1;chr1	110198698;110199334;110199837;110200212;110200394;110201436;110201622;110203787;110207633	110199047;110199409;110199901;110200293;110200494;110201531;110201732;110204331;110208123	+;+;+;+;+;+;+;+;+	1917	521	407	436	362	435	367	361	281	350	376	397	464	281	350	185	318	322	348
GSTM2	chr1;chr1;chr1;chr1;chr1;chr1;chr1;chr1;chr1;chr1	110210644;110211047;110211547;110211912;110212093;110213909;110214095;110217369;110224431;110225829	110210773;110211122;110211611;110211993;110212193;110214004;110214205;110217908;110224456;110226619	+;+;+;+;+;+;+;+;+;+	2018	16	13	8	19	22	22	19	19	7	10	9	8	17	8	11	14	6	4
GSTM1	chr1;chr1;chr1;chr1;chr1;chr1;chr1;chr1	110230418;110230792;110231295;110231670;110231847;110232893;110233076;110235828	110230531;110230867;110231359;110231751;110231947;110232988;110233186;110236367	+;+;+;+;+;+;+;+	1185	2	3	1	1	0	1	3	1	4	2	2	3	0	4	0	1	5	5
GSTM5	chr1;chr1;chr1;chr1;chr1;chr1;chr1;chr1	110254864;110255240;110255741;110256106;110256283;110257569;110257752;110259959	110254970;110255315;110255805;110256187;110256383;110257664;110257862;110260890	+;+;+;+;+;+;+;+	1570	0	0	0	0	0	0	0	0	1	0	0	0	1	0	0	0	0	0
GSTM3	chr1;chr1;chr1;chr1;chr1;chr1;chr1;chr1;chr1	110276554;110280079;110280278;110280713;110280907;110282051;110282455;110282862;110283575	110279791;110280189;110280373;110280813;110280988;110282115;110282530;110283133;110283660	-;-;-;-;-;-;-;-;-	4127	4153	3777	4062	3512	3625	3503	3187	2219	4015	4261	4071	4556	2940	3402	1829	3240	3539	3560
EPS8L3	chr1;chr1;chr1;chr1;chr1;chr1;chr1;chr1;chr1;chr1;chr1;chr1;chr1;chr1;chr1;chr1;chr1;chr1;chr1	110292702;110293282;110293900;110294276;110294617;110295308;110295739;110299639;110300103;110300424;110300566;110300938;110301146;110301684;110301860;110302300;110304117;110304341;110306444	110293024;110293414;110293973;110294404;110294815;110295342;110295820;110299787;110300177;110300485;110300680;110301053;110301288;110301739;110302009;110302458;110304181;110304395;110306644	-;-;-;-;-;-;-;-;-;-;-;-;-;-;-;-;-;-;-	2321	0	5	6	2	3	1	0	2	4	2	0	1	4	3	0	0	0	1
CSF1	chr1;chr1;chr1;chr1;chr1;chr1;chr1;chr1;chr1;chr1	110453233;110456881;110458256;110459915;110464469;110465788;110467398;110467769;110468685;110471474	110453684;110457003;110458318;110460085;110464616;110466812;110467450;110467824;110469365;110472355	+;+;+;+;+;+;+;+;+;+	3654	42	35	33	19	65	67	121	68	27	28	26	30	31	45	82	88	28	21
AHCYL1	chr1;chr1;chr1;chr1;chr1;chr1;chr1;chr1;chr1;chr1;chr1;chr1;chr1;chr1;chr1;chr1;chr1;chr1;chr1;chr1	110527387;110543549;110544852;110546570;110551656;110553836;110554984;110555519;110557385;110558047;110558966;110559289;110560117;110560568;110560995;110561174;110561673;110562170;110563353;110564296	110528165;110543610;110544939;110547073;110551767;110553979;110555084;110555621;110557479;110558153;110559082;110559352;110560205;110560638;110561089;110561272;110561741;110562248;110563473;110566364	+;+;+;+;+;+;+;+;+;+;+;+;+;+;+;+;+;+;+;+	4968	4349	4072	3941	3444	4462	4253	4873	3279	3683	4171	4037	4620	3317	3856	3446	5202	3550	3652
FAM40A	chr1;chr1;chr1;chr1;chr1;chr1;chr1;chr1;chr1;chr1;chr1;chr1;chr1;chr1;chr1;chr1;chr1;chr1;chr1;chr1;chr1	110577241;110580513;110581305;110581794;110582017;110583257;110584158;110584356;110585710;110586261;110587462;110587637;110589302;110590164;110590394;110591734;110592082;110592965;110593578;110594305;110596287	110577439;110580582;110581379;110581928;110582137;110583325;110584264;110584483;110585892;110586478;110587527;110587700;110589373;110590238;110590491;110591860;110592182;110593031;110593682;110594509;110597263	+;+;+;+;+;+;+;+;+;+;+;+;+;+;+;+;+;+;+;+;+	3262	1343	1232	1299	1099	1131	1000	993	810	1132	1187	1154	1301	1040	1046	851	1334	1109	1037
ALX3	chr1;chr1;chr1;chr1	110602997;110604057;110607209;110612958	110603663;110604185;110607525;110613322	-;-;-;-	1478	44	60	41	37	46	57	39	24	41	41	35	47	41	47	42	59	32	36
UBL4B	chr1	110655062	110656569	+	1508	0	2	2	1	1	1	1	1	2	2	0	1	0	0	0	0	1	0
SLC6A17	chr1;chr1;chr1;chr1;chr1;chr1;chr1;chr1;chr1;chr1;chr1;chr1	110693132;110709465;110714682;110716595;110717401;110719251;110734594;110735128;110737201;110738208;110740059;110740698	110693505;110709837;110714839;110716721;110717582;110719361;110734835;110735320;110737393;110738367;110740221;110744823	+;+;+;+;+;+;+;+;+;+;+;+	6402	17	10	21	6	6	3	3	3	8	8	12	16	3	5	4	8	6	14
KCNC4	chr1;chr1;chr1;chr1	110753336;110765586;110768597;110774843	110754799;110766522;110768800;110776674	+;+;+;+	4437	16	7	17	6	22	18	18	17	20	17	21	23	18	15	14	12	25	27
LOC440600	chr1;chr1;chr1;chr1	110828999;110835009;110861387;110881619	110831193;110835129;110861504;110881793	-;-;-;-	2609	2	8	5	7	5	3	5	10	3	11	8	7	2	3	6	5	5	4
RBM15	chr1;chr1;chr1	110881945;110888161;110888930	110884890;110888271;110889303	+;+;+	3431	494	453	427	388	486	431	510	372	422	596	462	636	370	449	463	653	497	490
SLC16A4	chr1;chr1;chr1;chr1;chr1;chr1;chr1;chr1;chr1	110905473;110918080;110919572;110921475;110923604;110924274;110925456;110931859;110933487	110906535;110918173;110919783;110921978;110923765;110924417;110925588;110931977;110933704	-;-;-;-;-;-;-;-;-	2649	41	34	30	27	57	46	50	38	22	47	30	42	37	28	29	46	27	24
HBXIP	chr1;chr1;chr1;chr1	110943877;110946541;110948940;110950208	110944205;110946658;110949001;110950546	-;-;-;-	848	1520	1545	1424	1303	1475	1416	1410	1151	1482	1456	1468	1645	1284	1447	1028	1751	1381	1400
PROK1	chr1;chr1;chr1	110993788;110996583;110998854	110993910;110996708;110999976	+;+;+	1372	0	1	0	0	0	1	1	1	0	0	0	0	0	0	1	0	0	0
CYMP	chr1;chr1;chr1;chr1;chr1;chr1;chr1;chr1;chr1	111023388;111025397;111026536;111027449;111029508;111031145;111032049;111032794;111033656	111023449;111025547;111026653;111027566;111029707;111031256;111032193;111032892;111033891	+;+;+;+;+;+;+;+;+	1241	0	0	0	0	0	0	0	0	0	0	0	0	0	0	0	0	0	0
KCNA10	chr1	111059839	111061797	-	1959	0	0	0	0	0	0	0	0	0	0	0	0	0	0	0	0	0	0
KCNA2	chr1;chr1;chr1;chr1;chr1;chr1	111136202;111144652;111145776;111148013;111148850;111174017	111136550;111144792;111147567;111148344;111148975;111174096	-;-;-;-;-;-	2820	0	0	0	0	0	0	0	0	0	0	0	0	0	0	0	0	0	0
KCNA3	chr1	111214310	111217655	-	3346	0	0	0	0	0	0	0	0	0	0	0	0	0	0	0	0	0	0
CD53	chr1;chr1;chr1;chr1;chr1;chr1;chr1;chr1;chr1	111413821;111415722;111434014;111434967;111436949;111437582;111439275;111440431;111441746	111413881;111415870;111434093;111435155;111437023;111437677;111439355;111440514;111442558	+;+;+;+;+;+;+;+;+	1628	1	1	1	2	3	4	1	1	2	0	4	1	3	1	1	0	5	1
LRIF1	chr1;chr1;chr1;chr1	111489812;111492473;111493910;111506243	111491021;111492745;111495437;111506566	-;-;-;-	3335	787	792	656	578	713	699	785	331	719	788	706	816	655	676	853	1176	654	637
DRAM2	chr1;chr1;chr1;chr1;chr1;chr1;chr1;chr1;chr1	111659954;111661427;111662499;111663138;111667364;111668849;111674046;111680145;111682660	111660889;111661519;111662581;111663315;111667503;111668916;111674190;111680208;111682838	-;-;-;-;-;-;-;-;-	1886	719	589	609	541	849	838	875	397	585	667	625	706	561	601	611	923	529	571
CEPT1	chr1;chr1;chr1;chr1;chr1;chr1;chr1;chr1;chr1;chr1	111682249;111682833;111690264;111702002;111703777;111717501;111724809;111725421;111726084;111726813	111682383;111682929;111690675;111702149;111703918;111717585;111724940;111725579;111726209;111727724	+;+;+;+;+;+;+;+;+;+	2348	652	661	620	508	640	594	671	322	606	698	678	719	569	590	509	812	630	608
DENND2D	chr1;chr1;chr1;chr1;chr1;chr1;chr1;chr1;chr1;chr1;chr1;chr1	111729801;111730753;111731324;111731834;111734762;111737200;111738538;111739798;111740542;111741252;111742245;111743015	111730303;111730992;111731408;111731875;111734939;111737348;111738678;111739875;111740611;111741364;111742420;111743281	-;-;-;-;-;-;-;-;-;-;-;-	2042	1064	888	910	795	908	861	864	557	768	842	806	965	692	801	669	1135	727	753
CHI3L2	chr1;chr1;chr1;chr1;chr1;chr1;chr1;chr1;chr1;chr1;chr1	111770281;111772333;111773364;111773860;111777529;111778261;111778646;111781372;111783949;111784849;111785839	111770391;111772503;111773565;111773916;111777679;111778385;111778775;111781554;111784065;111784988;111786062	+;+;+;+;+;+;+;+;+;+;+	1611	89	61	61	72	64	83	75	46	86	72	67	69	58	58	41	76	64	44
RP11-165H20.1	chr1;chr1;chr1;chr1;chr1;chr1;chr1;chr1	111823146;111824173;111825193;111825603;111825908;111826687;111827368;111827603	111823175;111825097;111825358;111825727;111826031;111826871;111827487;111828730	+;+;+;+;+;+;+;+	2803	0	0	0	0	0	0	0	0	0	0	0	1	0	0	0	0	0	0
CHIA	chr1;chr1;chr1;chr1;chr1;chr1;chr1;chr1;chr1;chr1;chr1;chr1	111833484;111853022;111854311;111854812;111857162;111857892;111860303;111860608;111861115;111861742;111861949;111862835	111833572;111853114;111854340;111855013;111857218;111858057;111860427;111860731;111861300;111861861;111862090;111863185	+;+;+;+;+;+;+;+;+;+;+;+	1685	3	0	2	1	1	0	0	0	0	0	0	0	0	0	0	1	3	0
C1orf88	chr1;chr1;chr1;chr1;chr1;chr1	111889195;111889532;111890296;111891138;111892728;111893881	111889293;111889671;111890394;111891268;111892845;111895639	+;+;+;+;+;+	2346	40	30	17	34	50	43	67	42	9	15	23	25	44	36	30	69	8	15
PGCP1	chr1;chr1;chr1;chr1;chr1	111927141;111929359;111930876;111931770;111932384	111927217;111929480;111931075;111931888;111932473	-;-;-;-;-	608	0	2	0	0	0	0	0	0	0	0	2	0	0	1	0	2	0	0
OVGP1	chr1;chr1;chr1;chr1;chr1;chr1;chr1;chr1;chr1;chr1;chr1	111956937;111958945;111962232;111963898;111964187;111965549;111966165;111968005;111969059;111969684;111970319	111957966;111959080;111962348;111964083;111964295;111965673;111966330;111968061;111969263;111969713;111970399	-;-;-;-;-;-;-;-;-;-;-	2242	40	35	23	24	19	25	38	18	20	22	24	42	36	33	53	71	35	25
WDR77	chr1;chr1;chr1;chr1;chr1;chr1;chr1;chr1;chr1;chr1	111982512;111984647;111985275;111985945;111986489;111986676;111989717;111990057;111991241;111991677	111984011;111984715;111985383;111986016;111986543;111986746;111989766;111990198;111991426;111991830	-;-;-;-;-;-;-;-;-;-	2408	1118	1102	1064	981	864	802	808	651	1323	1376	1209	1539	987	1120	704	1224	1291	1298
ATP5F1	chr1;chr1;chr1;chr1;chr1;chr1;chr1	111991743;111992459;111996833;111998708;111999252;112002079;112003539	111992203;111992495;111996978;111998871;111999377;112002258;112004525	+;+;+;+;+;+;+	2101	4742	4473	4504	3861	3877	3574	3710	2512	4733	5048	4859	5059	3757	4070	3130	4925	4681	4623
C1orf162	chr1;chr1;chr1;chr1;chr1;chr1	112016604;112018640;112019420;112019956;112020273;112020605	112016652;112018687;112019489;112020050;112020397;112021134	+;+;+;+;+;+	917	3	6	1	4	8	17	5	11	4	7	7	4	1	6	10	17	3	1
ADORA3	chr1;chr1;chr1;chr1;chr1;chr1;chr1;chr1	112025970;112028362;112029208;112031299;112033278;112042051;112045627;112106468	112026379;112028462;112029274;112031646;112033384;112043178;112046743;112106597	-;-;-;-;-;-;-;-	3408	1	2	0	1	1	0	0	0	0	5	3	1	0	1	1	2	2	4
LOC100129269	chr1;chr1;chr1;chr1;chr1	112141629;112144814;112146991;112147251;112150758	112142717;112144877;112147122;112147324;112150940	-;-;-;-;-	1542	7	7	2	4	3	4	1	2	15	18	20	24	11	23	6	24	14	19
RAP1A	chr1;chr1;chr1;chr1;chr1;chr1;chr1;chr1;chr1	112162405;112170092;112233956;112237963;112240063;112245958;112246965;112251771;112255053	112162556;112170185;112234039;112238031;112240119;112246098;112247108;112251886;112256101	+;+;+;+;+;+;+;+;+	1906	1112	1206	1026	888	1036	910	935	487	1430	1651	1503	1748	1128	1298	916	1550	1475	1476
C1orf183	chr1;chr1;chr1	112264686;112281808;112298323	112270426;112282046;112298419	-;-;-	6077	191	176	187	157	198	125	157	124	322	326	301	340	232	287	237	365	279	302
LOC100506343	chr1;chr1;chr1	112282463;112286997;112288682	112282699;112287151;112290420	+;+;+	2131	2	0	11	5	7	11	2	3	11	17	18	11	14	14	13	31	13	12
DDX20	chr1;chr1;chr1;chr1;chr1;chr1;chr1;chr1;chr1;chr1;chr1	112298190;112299268;112302022;112303096;112303328;112303609;112303848;112304877;112305299;112305528;112308359	112298847;112299362;112302190;112303210;112303470;112303747;112303906;112304959;112305404;112305629;112310199	+;+;+;+;+;+;+;+;+;+;+	3510	609	673	626	568	546	505	510	250	774	808	751	923	575	598	491	749	797	735
KCND3	chr1;chr1;chr1;chr1;chr1;chr1;chr1;chr1	112318454;112319648;112321058;112322847;112323312;112329566;112524243;112531370	112318900;112319895;112321114;112322936;112323413;112329728;112525420;112531777	-;-;-;-;-;-;-;-	2693	101	70	70	67	40	65	48	42	41	38	51	63	53	59	59	62	33	45
CTTNBP2NL	chr1;chr1;chr1;chr1;chr1;chr1	112938800;112954816;112958779;112991564;112997071;112998553	112938894;112954939;112958886;112991794;112997178;113003786	+;+;+;+;+;+	5900	697	571	553	530	663	608	591	335	496	584	546	650	472	578	509	754	484	495
MIR4256	chr1	113004392	113004455	-	64	0	0	0	0	1	0	0	0	0	0	0	1	1	1	0	0	0	0
WNT2B	chr1;chr1;chr1;chr1;chr1;chr1;chr1	113010040;113033633;113051370;113057496;113058762;113059743;113062902	113010213;113033703;113052066;113057716;113059039;113060007;113063910	+;+;+;+;+;+;+	2715	27	31	20	31	30	19	13	17	17	19	20	13	23	17	12	19	15	12
ST7L	chr1;chr1;chr1;chr1;chr1;chr1;chr1;chr1;chr1;chr1;chr1;chr1;chr1;chr1;chr1	113066141;113084413;113093223;113098490;113119608;113120967;113124614;113124997;113126594;113134147;113140593;113143416;113153463;113159435;113161531	113068733;113084712;113093315;113098640;113119710;113121039;113124728;113125094;113126748;113134225;113140708;113143470;113153625;113159517;113162040	-;-;-;-;-;-;-;-;-;-;-;-;-;-;-	4687	227	220	222	193	200	214	219	90	214	250	237	225	172	204	178	270	206	206
CAPZA1	chr1;chr1;chr1;chr1;chr1;chr1;chr1;chr1;chr1;chr1	113162075;113189832;113192040;113196220;113197087;113201644;113202323;113209696;113212165;113212614	113162505;113189895;113192091;113196283;113197293;113201723;113202401;113209767;113212227;113214241	+;+;+;+;+;+;+;+;+;+	2740	5256	5248	4871	3912	4244	3943	3761	2039	4871	5634	5270	5732	3977	4112	2985	4852	4816	5103
MOV10	chr1;chr1;chr1;chr1;chr1;chr1;chr1;chr1;chr1;chr1;chr1;chr1;chr1;chr1;chr1;chr1;chr1;chr1;chr1;chr1;chr1	113217048;113217454;113231557;113232037;113232462;113234287;113235383;113236640;113237075;113237371;113238038;113238770;113239059;113239252;113240616;113240909;113241337;113242307;113242516;113242841;113243038	113217351;113217671;113231760;113232272;113232720;113234421;113235551;113236794;113237251;113237518;113238196;113238873;113239156;113239468;113240733;113241100;113241411;113242432;113242604;113242962;113243368	+;+;+;+;+;+;+;+;+;+;+;+;+;+;+;+;+;+;+;+;+	3636	1955	1762	1787	1591	1654	1752	1464	1192	1462	1645	1623	1873	1352	1369	971	1679	1410	1332
RHOC	chr1;chr1;chr1;chr1;chr1;chr1;chr1	113243749;113245185;113245621;113246266;113247722;113249455;113249700	113244335;113245315;113245741;113246428;113247790;113249678;113250025	-;-;-;-;-;-;-	1621	4254	3785	3833	3596	3675	3669	3599	2770	3091	3205	3198	3724	2817	3048	2516	3976	3054	2892
PPM1J	chr1;chr1;chr1;chr1;chr1;chr1;chr1;chr1;chr1;chr1	113252616;113253082;113253366;113253630;113253888;113254593;113254967;113255366;113256119;113257598	113252932;113253233;113253473;113253693;113254006;113254677;113255079;113255653;113256233;113257950	-;-;-;-;-;-;-;-;-;-	1714	97	99	79	75	83	66	45	32	82	99	69	94	63	47	43	67	59	72
FAM19A3	chr1;chr1;chr1;chr1;chr1	113263189;113264855;113265638;113266567;113269251	113263256;113264970;113265787;113266759;113269856	+;+;+;+;+	1133	2	1	0	0	0	0	2	0	0	0	0	4	0	1	0	0	0	0
SLC16A1	chr1;chr1;chr1;chr1;chr1	113454470;113459800;113464612;113471714;113497898	113456787;113460666;113464755;113471974;113498975	-;-;-;-;-	4668	354	375	332	290	427	333	489	245	422	490	449	530	445	491	479	684	465	454
AKR7A2P1	chr1	113465972	113467295	+	1324	1	0	0	0	1	3	0	0	1	1	0	0	0	0	2	1	0	0
LRIG2	chr1;chr1;chr1;chr1;chr1;chr1;chr1;chr1;chr1;chr1;chr1;chr1;chr1;chr1;chr1;chr1;chr1;chr1	113615831;113633940;113635828;113636052;113636961;113637234;113638496;113638844;113641327;113642833;113643042;113650216;113652864;113655101;113657049;113658909;113661855;113666497	113616267;113634005;113635902;113636186;113637104;113637377;113638639;113638987;113641407;113642904;113643110;113650379;113653184;113655382;113657498;113659058;113662145;113667342	+;+;+;+;+;+;+;+;+;+;+;+;+;+;+;+;+;+	4015	439	359	385	319	436	365	446	356	377	405	384	442	329	390	330	560	295	352
LOC643441	chr1;chr1;chr1	113739404;113744395;113748684	113741312;113744464;113748875	-;-;-	2171	0	0	1	0	0	0	0	0	0	0	0	0	0	0	0	1	0	0
MAGI3	chr1;chr1;chr1;chr1;chr1;chr1;chr1;chr1;chr1;chr1;chr1;chr1;chr1;chr1;chr1;chr1;chr1;chr1;chr1;chr1;chr1	113933475;114092137;114123164;114128009;114133106;114137103;114157223;114162358;114165428;114184533;114186365;114189108;114191859;114193636;114196452;114201702;114214356;114215237;114215944;114223820;114224834	113933971;114092253;114123283;114128218;114133280;114137182;114157280;114162452;114165616;114185138;114186396;114189264;114191950;114193828;114196640;114201887;114214458;114215363;114216087;114223958;114228545	+;+;+;+;+;+;+;+;+;+;+;+;+;+;+;+;+;+;+;+;+	7221	549	530	498	404	468	482	480	267	512	553	520	540	407	431	283	473	486	488
PHTF1	chr1;chr1;chr1;chr1;chr1;chr1;chr1;chr1;chr1;chr1;chr1;chr1;chr1;chr1;chr1;chr1;chr1;chr1	114239824;114240884;114242326;114243416;114246703;114247288;114248512;114249216;114252876;114254368;114254562;114255901;114267381;114269040;114280732;114281352;114300321;114301281	114240347;114241009;114242421;114243571;114246789;114247419;114248784;114249344;114253097;114254457;114254735;114256060;114267515;114269196;114280890;114281421;114300377;114301777	-;-;-;-;-;-;-;-;-;-;-;-;-;-;-;-;-;-	3244	1029	1024	953	843	779	800	789	366	955	1189	996	1162	846	849	622	1073	943	1035
RSBN1	chr1;chr1;chr1;chr1;chr1;chr1;chr1	114304454;114309721;114310844;114319832;114320293;114339985;114354332	114309075;114309829;114311011;114319974;114320430;114340658;114355070	-;-;-;-;-;-;-	6593	1507	1640	1309	1180	1448	1397	1370	649	1218	1385	1382	1654	1176	1426	1060	1755	1219	1188
PTPN22	chr1;chr1;chr1;chr1;chr1;chr1;chr1;chr1;chr1;chr1;chr1;chr1;chr1;chr1;chr1;chr1;chr1;chr1;chr1;chr1;chr1	114356433;114362199;114367764;114372214;114372571;114375733;114376931;114377532;114380212;114381166;114391162;114394649;114397093;114397529;114399004;114399170;114400360;114401100;114401624;114401974;114414159	114357591;114362276;114367794;114372329;114372651;114375760;114377061;114377615;114381029;114381242;114391248;114394726;114397159;114397671;114399063;114399241;114400398;114401195;114401700;114402082;114414375	-;-;-;-;-;-;-;-;-;-;-;-;-;-;-;-;-;-;-;-;-	3648	22	18	16	20	26	19	15	9	15	22	28	20	24	18	16	32	19	14
LOC100287722	chr1;chr1;chr1;chr1;chr1	114399257;114400158;114400605;114440490;114442494	114399346;114400279;114400638;114440611;114443859	+;+;+;+;+	1734	233	185	201	150	215	203	239	115	201	227	191	222	183	150	199	297	155	162
BCL2L15	chr1;chr1;chr1;chr1	114419436;114424395;114429159;114429871	114423762;114424619;114429280;114430169	-;-;-;-	4973	50	63	46	49	48	48	48	18	47	60	35	61	37	54	37	62	26	43
AP4B1	chr1;chr1;chr1;chr1;chr1;chr1;chr1;chr1;chr1;chr1;chr1	114437677;114438379;114438880;114440462;114441340;114442526;114443858;114444377;114445260;114447227;114447564	114438114;114438660;114439087;114440565;114441423;114443022;114444005;114444507;114445484;114447415;114447741	-;-;-;-;-;-;-;-;-;-;-	2484	1142	1131	1082	900	1123	1043	1214	942	1082	1277	1159	1361	1078	1139	1192	1776	971	1005
DCLRE1B	chr1;chr1;chr1;chr1	114447915;114449618;114450631;114453753	114448397;114449783;114450813;114456708	+;+;+;+	3788	1477	1539	1569	1178	1250	1206	1267	664	2206	2350	2092	2380	1238	1453	1134	1837	2144	2260
HIPK1	chr1;chr1;chr1;chr1;chr1;chr1;chr1;chr1;chr1;chr1;chr1;chr1;chr1;chr1;chr1;chr1;chr1;chr1	114471996;114483004;114493767;114495388;114496499;114497248;114498185;114499249;114499746;114500688;114504939;114506009;114508752;114510388;114511064;114512578;114514446;114515646	114472154;114484081;114493914;114495511;114496554;114497392;114498271;114499433;114499908;114500913;114505060;114506143;114508894;114510570;114511270;114512819;114514698;114520491	+;+;+;+;+;+;+;+;+;+;+;+;+;+;+;+;+;+	8502	14452	14192	13206	11529	13379	12244	12794	7677	12688	14379	12853	15209	10743	11899	10559	16114	12608	12758
OLFML3	chr1;chr1;chr1	114522030;114522954;114523571	114522252;114523239;114524875	+;+;+	1814	254	181	201	191	49	44	8	5	71	72	93	96	56	46	5	25	87	68
SYT6	chr1;chr1;chr1;chr1;chr1;chr1;chr1;chr1	114631914;114636357;114640349;114641716;114646223;114680117;114682237;114696232	114634704;114636425;114640499;114641887;114646343;114680675;114682502;114696472	-;-;-;-;-;-;-;-	4370	4	3	5	8	1	0	0	0	1	1	1	1	0	0	0	1	1	0
TRIM33	chr1;chr1;chr1;chr1;chr1;chr1;chr1;chr1;chr1;chr1;chr1;chr1;chr1;chr1;chr1;chr1;chr1;chr1;chr1;chr1	114935399;114940562;114942079;114944011;114945382;114948032;114949563;114951299;114952806;114964058;114967213;114968071;114969799;114970370;114973420;114976239;115005726;115006034;115006892;115053172	114940482;114940612;114942231;114944085;114945505;114948381;114949722;114951362;114952938;114964258;114967377;114968345;114969916;114970516;114973534;114976355;115005858;115006178;115007010;115053781	-;-;-;-;-;-;-;-;-;-;-;-;-;-;-;-;-;-;-;-	8339	9912	10455	9088	7829	9064	8798	8275	4852	8608	10174	9220	10508	7864	8436	6594	10539	8251	8256
BCAS2	chr1;chr1;chr1;chr1;chr1;chr1;chr1	115110181;115112613;115113321;115118211;115119309;115123920;115124120	115110877;115112693;115113371;115118372;115119379;115124012;115124265	-;-;-;-;-;-;-	1301	5909	6168	5487	4916	5008	4859	5052	2918	6248	6979	6559	7175	5206	5553	5005	7429	6264	6302
DENND2C	chr1;chr1;chr1;chr1;chr1;chr1;chr1;chr1;chr1;chr1;chr1;chr1;chr1;chr1;chr1;chr1;chr1;chr1	115127196;115130008;115130337;115137094;115138453;115141895;115142825;115143441;115144129;115144746;115147543;115151307;115153694;115161007;115165608;115166128;115167800;115212604	115128252;115130094;115130573;115137199;115138494;115142072;115142973;115143581;115144206;115144815;115147652;115151494;115153738;115161103;115165720;115166264;115168809;115212732	-;-;-;-;-;-;-;-;-;-;-;-;-;-;-;-;-;-	3974	202	152	157	146	144	131	153	66	112	146	145	166	101	132	134	232	135	109
AMPD1	chr1;chr1;chr1;chr1;chr1;chr1;chr1;chr1;chr1;chr1;chr1;chr1;chr1;chr1;chr1;chr1	115215720;115216260;115216530;115217373;115218151;115218498;115219972;115220531;115220954;115222200;115222880;115226820;115229366;115231182;115236057;115238071	115215893;115216370;115216703;115217493;115218314;115218624;115220135;115220662;115221148;115222329;115223099;115226985;115229531;115231362;115236068;115238239	-;-;-;-;-;-;-;-;-;-;-;-;-;-;-;-	2406	30	23	19	24	39	25	37	34	17	27	27	27	20	27	36	38	19	14
NRAS	chr1;chr1;chr1;chr1;chr1;chr1;chr1	115247085;115250775;115251152;115252190;115256421;115258671;115259279	115250671;115250813;115251275;115252349;115256599;115258798;115259515	-;-;-;-;-;-;-	4454	9907	10597	8811	7582	9497	9271	9057	4095	9304	10653	10299	11528	9010	9484	7291	11928	9127	9041
CSDE1	chr1;chr1;chr1;chr1;chr1;chr1;chr1;chr1;chr1;chr1;chr1;chr1;chr1;chr1;chr1;chr1;chr1;chr1;chr1;chr1;chr1	115259534;115261234;115262200;115263160;115266504;115267842;115268832;115269604;115272879;115273129;115275225;115276353;115276610;115277063;115279379;115280092;115280584;115282313;115284148;115292442;115300546	115260837;115261366;115262363;115263338;115266623;115267954;115269007;115269711;115273043;115273269;115275437;115276478;115276738;115277144;115279476;115280184;115280693;115282511;115284294;115292828;115300671	-;-;-;-;-;-;-;-;-;-;-;-;-;-;-;-;-;-;-;-;-	4313	80055	72357	69021	63119	82101	75039	87317	55971	65749	75174	70513	79971	60902	66727	66478	99484	64586	64407
SIKE1	chr1;chr1;chr1;chr1;chr1	115312105;115318967;115321763;115322731;115323058	115316993;115319080;115321905;115322836;115323308	-;-;-;-;-	5503	3666	4183	3567	2921	3636	3470	3413	1850	3580	4350	3943	4380	3382	3565	3196	4683	3579	3770
SYCP1	chr1;chr1;chr1;chr1;chr1;chr1;chr1;chr1;chr1;chr1;chr1;chr1;chr1;chr1;chr1;chr1;chr1;chr1;chr1;chr1;chr1;chr1;chr1;chr1;chr1;chr1;chr1;chr1;chr1;chr1;chr1;chr1	115397455;115398062;115399194;115399853;115400065;115401168;115402364;115403357;115417127;115418690;115419358;115420715;115428156;115428746;115430247;115438069;115453018;115454100;115455654;115456596;115466070;115468899;115469122;115486960;115487493;115488910;115489867;115520178;115523957;115527346;115537319;115537503	115397639;115398193;115399278;115399896;115400118;115401332;115402431;115403430;115417185;115418759;115419431;115420823;115428250;115428930;115430314;115438130;115453122;115454203;115455771;115456666;115466151;115468961;115469184;115487076;115487603;115489002;115489941;115520237;115524133;115527489;115537408;115537990	+;+;+;+;+;+;+;+;+;+;+;+;+;+;+;+;+;+;+;+;+;+;+;+;+;+;+;+;+;+;+;+	3490	0	0	0	0	0	0	0	0	0	0	0	0	0	0	0	0	0	0
TSHB	chr1;chr1;chr1	115572415;115575983;115576594	115572481;115576145;115576941	+;+;+	578	0	0	0	0	0	0	0	0	0	0	0	0	0	0	0	0	0	0
TSPAN2	chr1;chr1;chr1;chr1;chr1;chr1;chr1;chr1	115590633;115596000;115600158;115601504;115603085;115604756;115615526;115631985	115593176;115596083;115600229;115601602;115603159;115604853;115615628;115632121	-;-;-;-;-;-;-;-	3212	5	6	9	6	3	2	0	0	3	6	4	1	2	1	1	1	3	5
NGF	chr1;chr1;chr1	115828537;115836248;115880825	115829428;115836371;115880857	-;-;-	1049	0	0	0	0	0	0	0	0	0	0	0	0	0	0	0	0	1	0
VANGL1	chr1;chr1;chr1;chr1;chr1;chr1;chr1;chr1;chr1	116184574;116185250;116193898;116202262;116206282;116224985;116226565;116227914;116233740	116184707;116185327;116194105;116202394;116206889;116225118;116226697;116228148;116240845	+;+;+;+;+;+;+;+;+	8769	3131	2929	2834	2517	2771	2528	2386	1553	2660	2931	2876	3372	2350	2568	1579	2931	2751	2557
CASQ2	chr1;chr1;chr1;chr1;chr1;chr1;chr1;chr1;chr1;chr1;chr1	116242626;116245542;116247813;116260461;116268129;116269613;116275522;116280845;116283349;116287449;116310929	116244047;116245616;116247913;116260515;116268174;116269743;116275595;116280956;116283449;116287533;116311426	-;-;-;-;-;-;-;-;-;-;-	2700	1	1	0	3	0	1	0	0	0	2	2	0	0	1	0	1	5	0
NHLH2	chr1;chr1;chr1	116378999;116382837;116383569	116381001;116383333;116383747	-;-;-	2679	1	4	0	0	0	0	1	1	3	2	1	2	1	2	0	0	2	1
SLC22A15	chr1;chr1;chr1;chr1;chr1;chr1;chr1;chr1;chr1;chr1;chr1;chr1	116519119;116534652;116562203;116563342;116569514;116573987;116577808;116579924;116605383;116607057;116609141;116609640	116519335;116534864;116562335;116563506;116569643;116574202;116577948;116580009;116605503;116607129;116609329;116612675	+;+;+;+;+;+;+;+;+;+;+;+	4720	143	142	137	110	103	90	82	29	71	90	84	93	69	87	58	93	63	74
MAB21L3	chr1;chr1;chr1;chr1;chr1;chr1;chr1	116654376;116655028;116663553;116666687;116670087;116670766;116675753	116654431;116655284;116663693;116666978;116670265;116670960;116677861	+;+;+;+;+;+;+	3229	4	9	7	6	6	2	1	0	7	10	10	7	7	3	2	0	5	5
ATP1A1	chr1;chr1;chr1;chr1;chr1;chr1;chr1;chr1;chr1;chr1;chr1;chr1;chr1;chr1;chr1;chr1;chr1;chr1;chr1;chr1;chr1;chr1;chr1;chr1;chr1	116915795;116916489;116925992;116926636;116927405;116929910;116930753;116931260;116931524;116932061;116932835;116933404;116935476;116936153;116937732;116939220;116940510;116941243;116941552;116942042;116943483;116943752;116944176;116946506;116947038	116916145;116916863;116926175;116926746;116927464;116930113;116930866;116931394;116931641;116932329;116933033;116933513;116935610;116936345;116937907;116939356;116940660;116941411;116941706;116942165;116943628;116943882;116944277;116946597;116947396	+;+;+;+;+;+;+;+;+;+;+;+;+;+;+;+;+;+;+;+;+;+;+;+;+	4300	17217	15353	15541	14167	15555	13876	13117	10484	17678	19580	18485	22597	14856	16762	10691	18193	16949	16654
ATP1A1OS	chr1;chr1;chr1;chr1;chr1;chr1;chr1	116935487;116941622;116943518;116947336;116949550;116953883;116961081	116935648;116941936;116943753;116948770;116949817;116953937;116961244	-;-;-;-;-;-;-	2635	146	145	137	149	150	121	130	134	123	136	130	176	124	127	123	133	89	114
CD58	chr1;chr1;chr1;chr1;chr1;chr1	117057156;117061322;117064528;117078587;117086933;117113525	117057444;117061924;117064605;117078850;117087226;117113715	-;-;-;-;-;-	1719	312	389	290	233	303	326	297	192	316	414	401	387	245	298	201	378	331	330
IGSF3	chr1;chr1;chr1;chr1;chr1;chr1;chr1;chr1;chr1;chr1;chr1;chr1	117117031;117122014;117127267;117131316;117142563;117146246;117149114;117150564;117156387;117158702;117208906;117210240	117120184;117122499;117127674;117131726;117142967;117146647;117149173;117150953;117156797;117159079;117209578;117210314	-;-;-;-;-;-;-;-;-;-;-;-	7253	4567	4360	4634	3832	3413	3331	2845	1892	4215	4581	4381	5157	3258	3591	2079	3621	4029	4068
MIR320B1	chr1	117214371	117214449	+	79	0	0	0	0	0	0	0	0	0	0	0	0	0	0	0	0	0	0
CD2	chr1;chr1;chr1;chr1;chr1	117297086;117297253;117303024;117307106;117311086	117297175;117297573;117303254;117307228;117311851	+;+;+;+;+	1531	0	0	0	0	0	0	0	0	0	0	0	0	0	1	0	0	0	0
PTGFRN	chr1;chr1;chr1;chr1;chr1;chr1;chr1;chr1;chr1	117452689;117484337;117487301;117491814;117503865;117509533;117516838;117527302;117529423	117452874;117484705;117487714;117492194;117504290;117509952;117516945;117527607;117532972	+;+;+;+;+;+;+;+;+	6160	2363	2259	2222	1891	2296	2193	2153	1459	1924	2022	2081	2531	1765	1843	1313	2382	1793	1819
CD101	chr1;chr1;chr1;chr1;chr1;chr1;chr1;chr1;chr1;chr1	117544382;117552472;117554172;117556028;117559712;117560778;117564195;117568131;117576482;117578778	117544482;117552852;117554588;117556414;117560095;117561182;117564605;117568526;117576756;117579167	+;+;+;+;+;+;+;+;+;+	3547	49	37	34	32	36	35	27	24	36	43	41	42	24	32	34	44	40	32
TTF2	chr1;chr1;chr1;chr1;chr1;chr1;chr1;chr1;chr1;chr1;chr1;chr1;chr1;chr1;chr1;chr1;chr1;chr1;chr1;chr1;chr1;chr1;chr1	117602949;117603077;117605009;117616283;117617492;117618802;117619263;117620538;117622190;117624450;117626640;117629039;117631423;117632677;117633154;117633950;117634439;117635353;117637931;117638771;117639973;117641455;117644002	117602996;117603179;117605095;117616349;117618481;117618916;117619445;117620665;117622271;117624569;117626790;117629144;117631604;117632830;117633245;117634032;117634572;117635523;117637989;117638921;117640055;117641529;117645491	+;+;+;+;+;+;+;+;+;+;+;+;+;+;+;+;+;+;+;+;+;+;+	4854	2160	1958	1965	1659	2070	1987	2393	1355	2896	3237	2804	3138	1968	2059	1703	2692	3024	2858
MIR942	chr1	117637265	117637350	+	86	0	1	1	0	0	1	0	2	1	1	3	2	2	1	0	0	0	0
TRIM45	chr1;chr1;chr1;chr1;chr1;chr1	117653677;117655981;117658197;117659238;117660656;117663336	117655075;117656107;117658311;117659367;117661389;117664411	-;-;-;-;-;-	3581	567	568	537	457	467	490	502	311	508	561	513	567	451	452	415	590	467	425
VTCN1	chr1;chr1;chr1;chr1;chr1;chr1	117686209;117690235;117695713;117699196;117712729;117753446	117687847;117690404;117695991;117699543;117712793;117753549	-;-;-;-;-;-	2605	1127	1005	1097	874	780	666	629	397	797	768	809	897	762	750	518	834	624	614
MAN1A2	chr1;chr1;chr1;chr1;chr1;chr1;chr1;chr1;chr1;chr1;chr1;chr1;chr1	117910085;117944808;117948171;117957335;117963191;117984853;118003111;118008956;118035769;118039385;118042004;118045477;118065447	117911107;117945063;117948267;117957453;117963271;117984947;118003234;118009049;118035884;118039604;118042176;118045592;118068320	+;+;+;+;+;+;+;+;+;+;+;+;+	5388	3101	2928	2727	2487	2537	2370	2257	1030	2456	2699	2574	2944	2144	2366	1874	2949	2264	2320
FAM46C	chr1;chr1	118148604;118165464	118148775;118171011	+;+	5720	594	518	550	427	471	473	447	293	473	501	518	568	399	436	345	515	472	430
GDAP2	chr1;chr1;chr1;chr1;chr1;chr1;chr1;chr1;chr1;chr1;chr1;chr1;chr1;chr1	118406107;118419844;118424445;118426110;118429199;118430320;118439455;118441679;118449128;118454616;118455152;118461219;118462805;118472071	118413238;118420774;118424499;118426249;118429275;118430396;118439611;118441838;118449204;118454704;118455305;118461358;118463047;118472302	-;-;-;-;-;-;-;-;-;-;-;-;-;-	9664	681	634	617	534	655	601	674	370	613	698	669	709	537	607	556	800	622	624
WDR3	chr1;chr1;chr1;chr1;chr1;chr1;chr1;chr1;chr1;chr1;chr1;chr1;chr1;chr1;chr1;chr1;chr1;chr1;chr1;chr1;chr1;chr1;chr1;chr1;chr1;chr1;chr1	118472372;118475911;118477096;118479392;118481103;118482100;118483450;118483747;118484373;118485060;118486019;118488709;118491028;118492374;118492618;118493457;118494599;118494920;118495151;118495569;118496099;118496630;118497203;118497938;118499691;118501533;118501915	118472405;118476113;118477305;118479510;118481181;118482195;118483563;118483848;118484470;118485167;118486249;118488802;118491129;118492459;118492753;118493513;118494699;118495031;118495285;118495619;118496164;118496722;118497250;118497981;118499819;118501626;118503049	+;+;+;+;+;+;+;+;+;+;+;+;+;+;+;+;+;+;+;+;+;+;+;+;+;+;+	3877	1480	1337	1320	1139	1160	1156	1196	691	1674	1835	1629	1892	1288	1462	1021	1740	1633	1612
SPAG17	chr1;chr1;chr1;chr1;chr1;chr1;chr1;chr1;chr1;chr1;chr1;chr1;chr1;chr1;chr1;chr1;chr1;chr1;chr1;chr1;chr1;chr1;chr1;chr1;chr1;chr1;chr1;chr1;chr1;chr1;chr1;chr1;chr1;chr1;chr1;chr1;chr1;chr1;chr1;chr1;chr1;chr1;chr1;chr1;chr1;chr1;chr1;chr1;chr1	118496288;118506422;118509232;118512679;118514486;118516048;118523893;118526434;118527306;118530457;118530728;118533484;118534038;118535089;118537029;118538993;118539221;118548037;118550667;118554851;118558588;118565927;118567861;118570897;118574315;118579393;118581915;118583353;118584426;118596625;118598356;118609368;118616477;118617162;118623724;118624038;118628545;118629294;118629494;118634229…	118496672;118506561;118509376;118512739;118514670;118516184;118524024;118526536;118527405;118530504;118530827;118533529;118534151;118535271;118537153;118539123;118539366;118548225;118550821;118554995;118558805;118566086;118568039;118571017;118574490;118579506;118582067;118583464;118584665;118596716;118598537;118609522;118616590;118617223;118623942;118624265;118628695;118629407;118629631;118634341…	-;-;-;-;-;-;-;-;-;-;-;-;-;-;-;-;-;-;-;-;-;-;-;-;-;-;-;-;-;-;-;-;-;-;-;-;-;-;-;-;-;-;-;-;-;-;-;-;-	7125	2	1	4	2	4	2	0	0	1	1	2	4	3	1	0	3	0	1
TBX15	chr1;chr1;chr1;chr1;chr1;chr1;chr1;chr1	119425666;119441651;119456738;119466059;119467269;119469133;119474242;119531978	119428139;119441748;119456802;119466226;119467440;119469234;119474455;119532179	-;-;-;-;-;-;-;-	3495	4	10	2	2	2	5	0	4	2	7	5	1	3	1	5	2	4	3
WARS2	chr1;chr1;chr1;chr1;chr1;chr1	119573839;119576718;119584887;119588205;119618973;119683178	119576011;119576836;119584972;119588285;119619230;119683295	-;-;-;-;-;-	2835	428	378	377	323	485	490	552	312	364	433	422	471	397	417	406	556	388	400
HAO2	chr1;chr1;chr1;chr1;chr1;chr1;chr1;chr1;chr1	119911402;119923127;119923701;119925538;119927399;119929245;119934733;119935241;119936408	119911525;119923346;119923839;119925689;119927676;119929454;119934891;119935310;119936751	+;+;+;+;+;+;+;+;+	1696	0	0	0	0	0	1	0	0	0	0	0	0	1	0	0	0	0	0
HSD3B2	chr1;chr1;chr1;chr1;chr1	119957554;119957743;119957954;119962041;119964432	119957713;119957825;119958184;119962205;119965662	+;+;+;+;+	1870	0	0	0	0	0	0	0	0	0	0	0	0	0	0	0	0	0	0
HSD3B1	chr1;chr1;chr1;chr1	120049826;120050015;120054126;120056457	120049885;120050244;120054290;120057681	+;+;+;+	1680	0	1	0	0	0	4	0	0	2	1	0	0	1	0	0	0	0	0
HSD3BP4	chr1	120106503	120115199	+	8697	0	0	0	0	0	0	1	0	0	0	0	0	0	1	0	0	0	0
LOC644242	chr1	120140325	120141914	-	1590	0	0	0	0	0	0	0	0	0	1	1	0	0	0	0	0	0	0
ZNF697	chr1;chr1;chr1	120162000;120168498;120190314	120166739;120168760;120190390	-;-;-	5080	145	154	126	121	173	139	155	65	129	126	128	152	120	157	114	200	104	116
PHGDH	chr1;chr1;chr1;chr1;chr1;chr1;chr1;chr1;chr1;chr1;chr1;chr1	120254419;120263793;120265999;120269474;120269627;120277257;120277918;120279737;120283009;120284390;120285430;120286509	120254783;120263944;120266064;120269528;120269725;120277389;120278066;120279889;120283141;120284520;120285667;120286849	+;+;+;+;+;+;+;+;+;+;+;+	2015	1017	863	964	865	2123	2062	3698	2869	1087	1041	906	1130	1015	1031	2634	3501	1036	1086
HMGCS2	chr1;chr1;chr1;chr1;chr1;chr1;chr1;chr1;chr1;chr1	120290619;120293420;120295172;120295903;120298050;120299896;120301741;120302487;120306795;120311364	120291464;120293531;120295297;120296009;120298220;120300061;120301905;120302612;120307249;120311555	-;-;-;-;-;-;-;-;-;-	2466	274	185	284	262	154	131	29	36	45	45	72	74	56	57	7	34	39	29
REG4	chr1;chr1;chr1;chr1;chr1;chr1;chr1	120336641;120341120;120342348;120344946;120351326;120351652;120354032	120337308;120341225;120342485;120345788;120351486;120351825;120354203	-;-;-;-;-;-;-	2262	81	61	66	74	65	81	72	31	43	53	49	85	53	48	63	97	46	60
NBPF7	chr1;chr1;chr1;chr1;chr1;chr1;chr1;chr1	120377388;120378620;120379907;120381807;120382880;120384009;120385056;120386924	120377527;120378831;120379982;120382018;120382952;120384223;120385158;120387779	-;-;-;-;-;-;-;-	1887	0	0	0	0	0	0	0	0	0	0	1	0	0	0	0	0	0	0
ADAM30	chr1	120436156	120439147	-	2992	0	0	0	0	0	0	0	0	0	0	0	0	0	0	0	0	0	0
NOTCH2	chr1;chr1;chr1;chr1;chr1;chr1;chr1;chr1;chr1;chr1;chr1;chr1;chr1;chr1;chr1;chr1;chr1;chr1;chr1;chr1;chr1;chr1;chr1;chr1;chr1;chr1;chr1;chr1;chr1;chr1;chr1;chr1;chr1;chr1	120454176;120460288;120461029;120461935;120462852;120464336;120464859;120465259;120466260;120467928;120469122;120471599;120477736;120479905;120480480;120483178;120484149;120491037;120491630;120493347;120496166;120497663;120502015;120506197;120508076;120508999;120510056;120510700;120512134;120529583;120539620;120547952;120572529;120611948	120459317;120460385;120461176;120462236;120463020;120464432;120465069;120465401;120466607;120468433;120469234;120471835;120478227;120480089;120480633;120483379;120484377;120491189;120491749;120493460;120496311;120497855;120502125;120506430;120508189;120509112;120510244;120510855;120512367;120529705;120539955;120548211;120572610;120612317	-;-;-;-;-;-;-;-;-;-;-;-;-;-;-;-;-;-;-;-;-;-;-;-;-;-;-;-;-;-;-;-;-;-	11825	8059	7395	7364	6477	6835	6585	5883	4720	6431	6958	6741	8028	5621	6134	4375	7384	6115	5963
FAM72B	chr1;chr1;chr1;chr1	120839005;120841975;120845995;120854492	120839985;120842052;120846119;120855681	+;+;+;+	2374	69	78	76	86	91	115	169	72	106	147	110	113	90	94	85	156	150	126
HIST2H2BA	chr1;chr1	120906034;120914714	120906419;120914842	+;+	515	0	0	0	0	2	0	0	0	0	0	0	0	0	0	1	0	0	0
FCGR1B	chr1;chr1;chr1;chr1;chr1	120926908;120930039;120934381;120935448;120935864	120927417;120930293;120934635;120935468;120935944	-;-;-;-;-	1122	0	0	0	0	1	0	0	0	0	0	0	0	1	1	0	0	0	0
EMBP1	chr1;chr1;chr1;chr1;chr1;chr1;chr1;chr1	121260910;121298308;121298729;121304026;121306435;121307562;121309945;121310574	121261257;121298494;121298817;121304153;121306711;121307595;121309999;121313686	+;+;+;+;+;+;+;+	4231	25	28	13	15	19	30	21	7	14	19	21	24	19	12	16	14	9	11
LOC100130000	chr1;chr1;chr1;chr1;chr1;chr1;chr1	143687130;143705011;143706704;143708702;143710151;143712474;143713389	143687309;143705246;143706833;143708814;143710303;143712600;143714180	+;+;+;+;+;+;+	1731	1	0	0	0	2	0	3	0	0	0	0	1	2	0	2	2	0	1
FLJ39739	chr1;chr1;chr1;chr1;chr1;chr1;chr1;chr1;chr1;chr1	143718513;143719065;143719747;143721045;143744201;147906022;147906574;147907256;147908554;147931724	143718868;143719186;143719955;143721165;143744457;147906377;147906695;147907464;147908674;147931980	-;-;-;-;-;-;-;-;-;-	2130	0	0	0	0	1	0	0	1	0	0	0	0	0	0	0	0	1	0
LOC100286793	chr1;chr1;chr1;chr1;chr1	143718513;143719065;143719747;143721045;143744201	143718868;143719186;143719955;143721165;143744587	-;-;-;-;-	1195	0	0	0	0	0	0	0	0	0	0	0	0	0	0	0	0	0	0
PPIAL4G	chr1	143767144	143767881	-	738	0	0	0	0	1	0	0	0	0	0	0	0	0	0	0	0	0	1
FAM72D	chr1;chr1;chr1;chr1	143896452;143906012;143910078;143912144	143897641;143906136;143910155;143913143	-;-;-;-	2393	73	126	83	81	126	133	171	89	124	141	131	135	100	126	113	133	148	132
SRGAP2P2	chr1;chr1;chr1;chr1	143915748;144013901;144053506;144094362	143916308;144014093;144053668;144094477	+;+;+;+	1033	251	211	210	210	252	235	284	228	193	253	213	248	176	194	167	255	227	191
LOC728855	chr1;chr1;chr1;chr1	144300512;144340526;149576453;149615765	144301536;144340773;149576700;149616786	-;-;+;+	2543	8	6	3	5	10	3	9	14	4	9	4	6	8	3	4	6	5	2
LOC728875	chr1;chr1;chr1;chr1;chr1;chr1;chr1;chr1	144300517;144301190;144340526;144341670;144480746;144481419;144520774;144521884	144300755;144301536;144340623;144341755;144480984;144481765;144520871;144521969	-;-;-;-;-;-;-;-	1540	0	0	0	0	0	0	0	0	0	0	0	0	0	0	0	0	0	0
PPIAL4B	chr1;chr1;chr1	144363462;147954635;149553003	144364246;147955419;149553787	-;-;+	2355	0	0	0	0	0	0	0	0	0	0	0	0	0	0	0	0	0	0
PPIAL4C	chr1;chr1	144363462;149553003	144364246;149553787	-;+	1570	0	0	0	0	0	0	0	0	0	0	0	0	0	0	0	0	0	0
PPIAL4A	chr1;chr1;chr1	144363587;147954760;149553003	144364246;147955419;149553662	-;-;+	1980	0	0	0	0	0	0	0	0	0	0	0	0	0	0	0	0	0	0
C1orf152	chr1	144610815	144612727	-	1913	14	14	17	11	9	13	5	8	25	17	20	12	20	9	15	16	14	11
NBPF9	chr1;chr1;chr1;chr1;chr1;chr1;chr1;chr1;chr1;chr1;chr1;chr1;chr1;chr1;chr1;chr1;chr1;chr1;chr1;chr1;chr1	144614959;144615096;144617150;144618082;144619347;144619883;144621447;144813742;144814680;144815936;144816473;144817966;144821921;144823128;144823813;144824705;144825353;144826235;144826933;144827820;144828541	144614998;144615303;144617252;144618296;144619419;144620094;144621656;144813844;144814894;144816008;144816678;144818017;144822084;144823179;144823985;144824756;144825525;144826286;144827105;144827928;144828810	+;+;+;+;+;+;+;+;+;+;+;+;+;+;+;+;+;+;+;+;+	2928	467	460	440	372	467	425	484	326	483	560	510	618	396	410	345	585	433	422
LOC653513	chr1;chr1;chr1	144676437;144677239;144679893	144677049;144677362;144680025	-;-;-	870	3	2	2	0	1	1	0	0	0	0	3	0	3	1	1	1	4	1
PDE4DIP	chr1;chr1;chr1;chr1;chr1;chr1;chr1;chr1;chr1;chr1;chr1;chr1;chr1;chr1;chr1;chr1;chr1;chr1;chr1;chr1;chr1;chr1;chr1;chr1;chr1;chr1;chr1;chr1;chr1;chr1;chr1;chr1;chr1;chr1;chr1;chr1;chr1;chr1;chr1;chr1;chr1;chr1;chr1;chr1;chr1;chr1;chr1;chr1;chr1;chr1;chr1	144851424;144854165;144854518;144855740;144856816;144857612;144859759;144863318;144864135;144865810;144866592;144867921;144871696;144873877;144874681;144875977;144877036;144879035;144880742;144881430;144882446;144886097;144890591;144892501;144903077;144904625;144906059;144906421;144909869;144911882;144912130;144915445;144916570;144917499;144917819;144918833;144921835;144922187;144922519;144923690…	144852499;144854211;144854656;144855883;144857042;144857728;144859998;144863442;144864324;144865929;144866723;144868172;144871881;144874029;144874904;144876028;144877271;144879563;144880861;144881622;144882881;144886329;144892219;144892589;144903204;144904737;144906196;144906537;144909960;144911963;144912294;144915639;144916749;144917636;144917932;144918991;144922047;144922279;144922638;144923821…	-;-;-;-;-;-;-;-;-;-;-;-;-;-;-;-;-;-;-;-;-;-;-;-;-;-;-;-;-;-;-;-;-;-;-;-;-;-;-;-;-;-;-;-;-;-;-;-;-;-;-	13141	3242	2620	2609	2516	4009	3836	4493	2594	2529	2764	2848	3283	3166	3470	4205	6246	2416	2564
[truncated: 21,993 more rows]
