# Supplementary material for: The transcriptomic response of cells to a drug combination is more than the sum of the responses to the monotherapies
Source: eLife. 2020 Sep 18;9:e52707. doi: 10.7554/eLife.52707 (PMC7546737; doi:10.7554/eLife.52707)
Supplement: Supplementary file 8. [file elife-52707-supp8.zip › Supplementary Item 8 Raw Expression Files/dose_ss.txt]

Drug	Concentration (uM)	InCell Viability	InCell Stdev	CTG Viability	CTG Stdev
Tamoxifen	40	6.2	2.9	4.7	1.1
Tamoxifen	30	30.8	12.2	22.3	7.7
Tamoxifen	25	60.5	8.1	47.0	10.1
Tamoxifen	20	81.3	7.5	65.9	6.2
Tamoxifen	10	101.2	1.2	90.9	1.1
Tamoxifen	5	104.0	2.7	94.7	2.2
Tamoxifen	2.5	105.7	3.4	96.4	2.9
Tamoxifen	1	103.0	2.3	98.0	0.4
Tamoxifen	0.5	103.9	1.7	98.6	3.2
Mefloquine	40	5.1	0.2	2.4	0.3
Mefloquine	25	29.7	3.7	29.1	3.0
Mefloquine	15	71.9	7.0	66.5	2.2
Mefloquine	10	86.7	0.6	92.3	4.3
Mefloquine	5	92.3	2.7	103.1	0.5
Mefloquine	2.5	97.7	1.0	101.6	0.4
Mefloquine	1.5	98.5	3.1	103.5	0.6
Mefloquine	1	97.9	0.9	103.0	1.7
Mefloquine	0.5	99.9	1.1	103.6	1.1
