# Supplementary material for: The transcriptomic response of cells to a drug combination is more than the sum of the responses to the monotherapies
Source: eLife. 2020 Sep 18;9:e52707. doi: 10.7554/eLife.52707 (PMC7546737; doi:10.7554/eLife.52707)
Supplement: Supplementary file 8. [file elife-52707-supp8.zip › Supplementary Item 8 Raw Expression Files/pheno_ss.txt]

Sample	Well	RNA Yield (nG/uL)	RIN	Drug	Concentration (uM)	InCell Viability	InCell Viability Stdev
RRA01	A1	0.759	9.5	Tamoxifen	5	101.3	1.3
RRA02	A2	0.752	9.3	Tamoxifen	5	101.3	1.3
RRA03	A3	0.893	10	Tamoxifen	10	98.7	1.7
RRA04	A4	0.696	10	Tamoxifen	10	98.7	1.7
RRA05	A5	0.823	8.1	Tamoxifen	20	67.8	2.6
RRA06	A6	0.895	7.6	Tamoxifen	20	67.8	2.6
RRA07	A7	0.787	7.2	Tamoxifen	25	37.1	1.7
RRA08	A8	0.618	7.6	Tamoxifen	25	37.1	1.7
RRA09	A9	1.626	8.8	Mefloquine	2.5	95.3	1.6
RRA10	A10	0.999	9.3	Mefloquine	2.5	95.3	1.6
RRA11	A11	1.337	9.5	Mefloquine	5	93.6	1.7
RRA12	A12	1.188	9.1	Mefloquine	5	93.6	1.7
RRB01	B1	0.997	9.2	Mefloquine	10	86.4	1.2
RRB02	B2	0.755	9	Mefloquine	10	86.4	1.2
RRB03	B3	0.663	8.8	Mefloquine	15	63.3	0.9
RRB04	B4	0.898	8.9	Mefloquine	15	63.3	0.9
RRB05	B5	1.178	9.4	DMSO	-	100.1	2.4
RRB06	B6	1.035	9.5	DMSO	-	100.1	2.4
