# Supplementary material for: The transcriptomic response of cells to a drug combination is more than the sum of the responses to the monotherapies
Source: eLife. 2020 Sep 18;9:e52707. doi: 10.7554/eLife.52707 (PMC7546737; doi:10.7554/eLife.52707)
Supplement: Supplementary file 8. [file elife-52707-supp8.zip › Supplementary Item 8 Raw Expression Files/lncap_ucsc_raw_counts]

# Program:featureCounts v1.4.4; Command:"featureCounts" "-p" "-T" "11" "-t" "exon" "-g" "gene_id" "-a" "/sc/orga/projects/losicb01a/common_folder/ref/hg38/gtf/Hsapiens.UCSC.hg38.knownGene.merged.gtf" "-o" "/sc/orga/projects/dynsyn/LNCap/short/featureCounts/lncap_fcounts_ucsc.mtrx" "/sc/orga/projects/dynsyn/LNCap/short/rawfastq/star_align/RR101_ATCACG_L001001/Aligned.out.bam" "/sc/orga/projects/dy…
Geneid	Chr	Start	End	Strand	Length	/sc/orga/projects/dynsyn/LNCap/short/rawfastq/star_align/RR101_ATCACG_L001001/Aligned.out.bam	/sc/orga/projects/dynsyn/LNCap/short/rawfastq/star_align/RR103_TTAGGC_L001001/Aligned.out.bam	/sc/orga/projects/dynsyn/LNCap/short/rawfastq/star_align/RR104_TGACCA_L001001/Aligned.out.bam	/sc/orga/projects/dynsyn/LNCap/short/rawfastq/star_align/RR102_CGATGT_L001001/Aligned.out.bam	/sc/orga/projects/dynsyn/LNCap/short/rawfastq/star_align/RR106_GCCAAT_L001001/Aligned.out.bam	/sc/orga/projects/dynsyn/LNCap/short/rawfastq/star_align/RR105_ACAGTG_L001001/Aligned.out.bam	/sc/orga/projects/dynsyn/LNCap/short/rawfastq/star_align/RR108_ACTTGA_L001001/Aligned.out.bam	/sc/orga/projects/dynsyn/LNCap/short/rawfastq/star_align/RR107_CAGATC_L001001/Aligned.out.bam	/sc/orga/projects/dynsyn/LNCap/short/rawfastq/star_align/RR110_TAGCTT_L002001/Aligned.out.bam	/sc/orga/projects/dynsyn/LNCap/short/rawfastq/star_align/RR109_GATCAG_L001001/Aligned.out.bam	/sc/orga/projects/dynsyn/LNCap/short/rawfastq/star_align/RR114_AGTTCC_L002001/Aligned.out.bam	/sc/orga/projects/dynsyn/LNCap/short/rawfastq/star_align/RR115_ATGTCA_L002001/Aligned.out.bam	/sc/orga/projects/dynsyn/LNCap/short/rawfastq/star_align/RR111_GGCTAC_L002001/Aligned.out.bam	/sc/orga/projects/dynsyn/LNCap/short/rawfastq/star_align/RR113_AGTCAA_L002001/Aligned.out.bam	/sc/orga/projects/dynsyn/LNCap/short/rawfastq/star_align/RR112_CTTGTA_L002001/Aligned.out.bam	/sc/orga/projects/dynsyn/LNCap/short/rawfastq/star_align/RR116_CCGTCC_L002001/Aligned.out.bam	/sc/orga/projects/dynsyn/LNCap/short/rawfastq/star_align/RR119_GTGGCC_L003001/Aligned.out.bam	/sc/orga/projects/dynsyn/LNCap/short/rawfastq/star_align/RR118_GTGAAA_L002001/Aligned.out.bam	/sc/orga/projects/dynsyn/LNCap/short/rawfastq/star_align/RR117_GTCCGC_L002001/Aligned.out.bam	/sc/orga/projects/dynsyn/LNCap/short/rawfastq/star_align/RR120_GTTTCG_L003001/Aligned.out.bam	/sc/orga/projects/dynsyn/LNCap/short/rawfastq/star_align/RR122_GAGTGG_L003001/Aligned.out.bam	/sc/orga/projects/dynsyn/LNCap/short/rawfastq/star_align/RR121_CGTACG_L003001/Aligned.out.bam	/sc/orga/projects/dynsyn/LNCap/short/rawfastq/star_align/RR124_ATTCCT_L003001/Aligned.out.bam	/sc/orga/projects/dynsyn/LNCap/short/rawfastq/star_align/RR123_ACTGAT_L003001/Aligned.out.bam	/sc/orga/projects/dynsyn/LNCap/short/rawfastq/star_align/RR125_ATCACG_L003001/Aligned.out.bam	/sc/orga/projects/dynsyn/LNCap/short/rawfastq/star_align/RR128_TGACCA_L004001/Aligned.out.bam	/sc/orga/projects/dynsyn/LNCap/short/rawfastq/star_align/RR126_CGATGT_L003001/Aligned.out.bam	/sc/orga/projects/dynsyn/LNCap/short/rawfastq/star_align/RR127_TTAGGC_L003001/Aligned.out.bam	/sc/orga/projects/dynsyn/LNCap/short/rawfastq/star_align/RR129_ACAGTG_L004001/Aligned.out.bam	/sc/orga/projects/dynsyn/LNCap/short/rawfastq/star_align/RR131_CAGATC_L004001/Aligned.out.bam	/sc/orga/projects/dynsyn/LNCap/short/rawfastq/star_align/RR130_GCCAAT_L004001/Aligned.out.bam	/sc/orga/projects/dynsyn/LNCap/short/rawfastq/star_align/RR136_CTTGTA_L001001/Aligned.out.bam	/sc/orga/projects/dynsyn/LNCap/short/rawfastq/star_align/RR137_AGTCAA_L001001/Aligned.out.bam	/sc/orga/projects/dynsyn/LNCap/short/rawfastq/star_align/RR132_ACTTGA_L004001/Aligned.out.bam	/sc/orga/projects/dynsyn/LNCap/short/rawfastq/star_align/RR134_TAGCTT_L001001/Aligned.out.bam	/sc/orga/projects/dynsyn/LNCap/short/rawfastq/star_align/RR133_GATCAG_L004001/Aligned.out.bam	/sc/orga/projects/dynsyn/LNCap/short/rawfastq/star_align/RR135_GGCTAC_L001001/Aligned.out.bam	/sc/orga/projects/dynsyn/LNCap/short/rawfastq/star_align/RR138_AGTTCC_L001001/Aligned.out.bam	/sc/orga/projects/dynsyn/LNCap/short/rawfastq/star_align/RR141_GTCCGC_L001001/Aligned.out.bam	/sc/orga/projects/dynsyn/LNCap/short/rawfastq/star_align/RR139_ATGTCA_L001001/Aligned.out.bam	/sc/orga/projects/dynsyn/LNCap/short/rawfastq/star_align/RR140_CCGTCC_L001001/Aligned.out.bam	/sc/orga/projects/dynsyn/LNCap/short/rawfastq/star_align/RR142_GTGAAA_L001001/Aligned.out.bam	/sc/orga/projects/dynsyn/LNCap/short/rawfastq/star_align/RR143_GTGGCC_L002001/Aligned.out.bam	/sc/orga/projects/dynsyn/LNCap/short/rawfastq/star_align/RR144_GTTTCG_L002001/Aligned.out.bam
A1BG	chr19;chr19;chr19;chr19;chr19;chr19;chr19;chr19;chr19;chr19;chr19;chr19;chr19;chr19	58346806;58347353;58348466;58349568;58351391;58352283;58352928;58353292;58353404;58357585;58357952;58358489;58359197;58362677	58347029;58347640;58349128;58350651;58351687;58352555;58353197;58353327;58353499;58357649;58358286;58358585;58359323;58362848	-;-;-;-;-;-;-;-;-;-;-;-;-;-	4027	242	193	237	328	270	275	279	219	201	253	134	330	310	356	257	251	291	245	380	174	310	249	367	279	210	281	315	201	319	266	242	255	266	267	221	218	196	263	269	287	238	200	247	265
NAT2	chr8;chr8	18391245;18399998	18391345;18401213	+;+	1317	7	8	11	12	7	11	19	17	5	13	8	15	4	18	2	1	16	7	1	6	17	15	8	17	18	8	16	16	8	9	6	4	16	10	2	11	4	22	2	18	9	6	15	12
ADA	chr20;chr20;chr20;chr20;chr20;chr20;chr20;chr20;chr20;chr20;chr20;chr20	44619522;44620299;44621018;44622588;44622829;44623007;44624202;44625569;44626456;44629047;44636227;44651575	44619847;44620401;44621147;44622652;44622930;44623078;44624329;44625684;44626599;44629169;44636288;44651735	-;-;-;-;-;-;-;-;-;-;-;-	1532	396	354	266	494	338	320	462	379	287	359	243	550	325	579	295	346	462	408	486	287	368	389	350	371	394	330	503	370	421	399	306	302	431	405	290	420	243	449	355	479	301	253	376	402
CDH2	chr18;chr18;chr18;chr18;chr18;chr18;chr18;chr18;chr18;chr18;chr18;chr18;chr18;chr18;chr18;chr18;chr18	27950966;27963357;27982944;27985000;27985528;27988524;27990097;27992655;27993500;28002997;28005849;28009717;28011846;28013683;28036470;28147673;28176963	27952359;27963521;27983083;27985233;27985761;27988666;27990350;27992840;27993637;28003169;28005993;28009872;28011992;28013909;28036575;28147784;28177481	-;-;-;-;-;-;-;-;-;-;-;-;-;-;-;-;-	4473	0	0	0	0	1	0	0	0	0	0	0	0	0	0	0	0	0	0	0	0	0	0	0	1	0	1	0	0	0	0	1	0	0	0	0	0	0	0	0	1	0	0	0	0
RNA28S5	chr21;chr21;chr21	8213888;8258859;8399068	8214635;8260268;8401980	+;+;+	5071	2	0	0	0	0	0	1	0	2	0	0	2	0	1	0	0	0	0	1	0	0	0	1	0	0	0	0	0	1	1	0	1	0	0	0	0	0	0	0	0	0	0	1	0
ANO1-AS2	chr11;chr11;chr11	70072434;70074936;70075322	70072939;70075206;70075348	-;-;-	804	0	0	0	0	0	0	0	0	0	0	0	0	0	0	0	0	0	0	0	0	0	0	0	0	0	0	0	0	0	0	0	0	0	0	0	0	0	0	0	0	0	0	0	0
ZBTB11-AS1	chr3	101676430	101679213	+	2784	185	185	141	286	173	172	249	160	105	179	62	238	116	308	98	122	217	118	142	114	171	162	187	187	191	146	225	184	173	182	139	125	194	225	114	215	92	200	120	221	123	124	174	203
MED6	chr14;chr14;chr14;chr14;chr14;chr14;chr14	70583221;70585756;70591266;70592511;70596611;70597618;70600616	70584943;70585783;70591381;70593378;70596702;70597777;70600690	-;-;-;-;-;-;-	3062	746	650	621	811	657	689	837	697	582	700	265	880	679	1006	639	558	687	527	766	294	801	756	754	839	819	641	827	705	850	764	676	797	769	783	964	800	711	749	784	773	715	623	712	761
NR2E3	chr15;chr15;chr15;chr15;chr15;chr15;chr15;chr15	71810548;71811483;71811766;71811955;71812336;71813389;71814012;71817552	71810861;71811609;71811869;71812176;71812511;71813635;71814929;71818256	+;+;+;+;+;+;+;+	2813	3	0	1	1	3	0	0	2	1	2	1	0	3	1	0	2	0	2	2	0	0	0	1	1	1	1	1	0	1	0	1	0	1	2	1	1	0	0	3	0	1	0	0	2
NAALAD2	chr11;chr11;chr11;chr11;chr11;chr11;chr11;chr11;chr11;chr11;chr11;chr11;chr11;chr11;chr11;chr11;chr11;chr11	90134650;90135559;90147330;90149006;90150482;90152298;90158145;90162949;90163310;90163535;90168929;90170069;90173824;90175972;90177853;90181620;90182916;90191558	90134840;90135670;90147516;90149107;90150607;90152484;90159337;90163034;90163429;90164201;90168992;90170136;90173915;90176062;90178117;90181701;90183008;90192611	+;+;+;+;+;+;+;+;+;+;+;+;+;+;+;+;+;+	4780	115	107	73	126	101	70	148	117	187	112	25	124	254	152	139	144	112	105	155	46	118	105	155	129	110	105	173	128	132	124	106	217	116	133	282	150	199	141	230	125	144	159	130	152
SNORD116-1	chr15	25051476	25051572	+	97	7	2	6	5	5	3	6	6	1	7	4	12	10	10	6	7	8	7	7	3	3	5	10	13	5	6	8	4	12	8	7	4	9	7	5	7	4	3	2	8	3	4	7	5
SNORD116-2	chr15;chr15	25054209;25065025	25054305;25067883	+;+	2956	44	56	25	54	32	33	66	43	47	55	31	69	43	92	45	41	48	46	62	27	67	52	74	56	37	45	65	50	47	46	45	40	56	65	33	38	38	50	26	56	37	31	37	61
SNORD116-3	chr15;chr15	25056859;25073106	25056955;25073202	+;+	194	4	5	2	8	4	6	13	3	5	6	2	4	1	7	2	4	4	7	4	2	3	5	5	2	3	3	3	3	2	7	4	3	4	8	1	2	6	3	3	5	2	4	2	2
SNORD116-4	chr15	25059537	25059634	+	98	0	0	0	0	0	0	0	0	0	0	0	0	0	0	0	0	0	0	0	0	0	0	0	0	0	0	0	0	0	0	0	0	0	0	0	0	0	0	0	0	0	0	0	0
SNORD116-5	chr15	25062332	25062428	+	97	0	0	1	0	0	0	0	0	1	0	0	0	0	0	0	0	1	0	1	1	1	0	0	0	1	0	0	1	1	1	0	0	0	0	1	0	1	0	0	0	0	1	0	0
SNORD116-8	chr15	25070431	25070527	+	97	4	8	3	1	2	0	5	4	2	5	2	5	3	3	1	2	5	2	6	1	5	3	1	2	4	7	2	2	7	3	1	4	2	7	3	6	3	2	3	2	5	2	3	3
SNORD116-10	chr15	25074113	25074216	+	104	0	0	0	0	0	0	0	0	0	0	1	0	0	0	0	0	0	0	0	0	0	0	0	0	0	0	0	0	0	0	0	0	0	0	0	0	0	0	0	0	0	0	0	0
SNORD116-11	chr15	25075928	25076021	+	94	0	0	0	0	0	0	0	0	0	0	0	0	0	0	0	0	0	0	0	0	0	0	0	0	0	0	0	0	1	0	0	0	0	0	0	0	0	0	0	0	1	1	0	0
SNORD116-12	chr15	25077050	25077143	+	94	1	0	0	0	1	0	1	2	0	2	1	1	1	1	3	0	4	1	1	1	4	1	2	3	2	1	1	0	2	2	0	2	2	0	0	1	1	1	0	1	1	1	1	5
SNORD116-13	chr15	25079057	25080234	+	1178	59	51	53	80	61	54	61	55	38	61	50	104	42	83	33	53	73	36	74	53	74	56	105	75	47	81	84	85	100	59	74	52	84	81	50	60	40	79	34	58	45	36	65	61
SNORD116-15	chr15	25081286	25081379	+	94	3	1	1	1	1	1	2	3	1	2	0	0	0	2	1	2	0	2	1	0	2	2	1	5	2	2	4	1	4	1	2	1	0	1	4	1	2	3	1	4	0	1	2	2
SNORD116-16	chr15	25082767	25082860	+	94	3	1	1	2	2	0	3	4	3	3	5	5	6	4	2	3	6	6	4	2	4	4	2	0	0	3	2	2	1	4	4	2	4	4	4	2	2	3	1	2	3	2	5	3
SNORD116-18	chr15	25085384	25085477	+	94	0	0	0	1	2	1	2	3	3	2	2	6	3	2	0	2	3	0	0	4	1	2	1	1	3	1	0	2	1	1	1	2	2	2	2	2	0	2	2	1	0	1	1	2
SNORD116-20	chr15	25087661	25088896	+	1236	354	272	201	363	233	255	399	271	215	313	190	414	248	489	242	275	319	280	382	239	355	315	418	411	293	283	380	357	398	309	299	240	372	332	239	312	234	361	185	361	218	177	311	357
SNORD116-22	chr15	25089912	25090010	+	99	0	0	0	0	0	0	0	0	0	0	0	0	0	0	0	0	0	0	0	0	0	0	0	0	0	0	0	0	0	0	0	0	0	0	0	0	0	0	0	0	0	0	0	0
SNORD116-23	chr15	25091785	25091878	+	94	8	3	5	7	3	8	4	2	2	9	6	6	3	2	4	6	4	4	3	1	8	4	3	5	4	3	7	8	2	3	3	5	5	6	7	5	4	3	2	4	3	1	5	4
SNORD116-24	chr15	25094036	25094129	+	94	20	16	20	17	8	19	24	17	8	21	10	11	10	24	6	9	22	11	10	11	16	12	18	23	8	23	24	16	12	11	18	8	11	17	9	17	6	18	8	11	15	12	15	13
SNORD116-25	chr15	25097662	25097755	+	94	1	0	0	1	0	0	1	1	1	0	0	0	0	2	0	0	0	1	0	0	0	0	0	0	1	1	0	0	0	1	0	0	1	0	1	3	1	0	0	1	0	0	0	0
SNORD115-2	chr15	25172635	25172716	+	82	0	0	0	0	0	0	0	0	0	0	0	0	0	0	0	0	0	0	0	0	0	0	0	0	0	0	0	0	0	0	0	0	0	0	0	0	0	0	0	0	0	0	0	0
SNORD116-26	chr15	25099498	25101667	+	2170	38	33	33	32	27	14	40	24	25	25	6	51	22	52	25	12	37	14	16	12	40	44	43	32	41	47	41	28	41	40	25	26	42	41	25	43	31	33	26	50	22	28	36	40
SNORD115-3	chr15	25174927	25175008	+	82	0	0	0	0	0	0	0	0	0	0	0	0	0	0	0	0	0	0	0	0	0	0	0	0	0	0	0	0	0	0	0	0	0	0	0	0	0	0	0	0	0	0	0	0
SNORD115-4	chr15	25176832	25176913	+	82	0	0	0	0	0	0	0	0	0	0	0	0	0	0	0	0	0	0	0	0	0	0	0	0	0	0	0	0	0	0	0	0	0	0	0	0	0	0	0	0	0	0	0	0
SNORD115-5	chr15	25178738	25178819	+	82	0	0	0	0	0	0	0	0	0	0	0	0	0	0	0	0	0	0	0	0	0	0	0	0	0	0	0	0	0	0	0	0	0	0	0	0	0	0	0	0	0	0	0	0
SNORD115-6	chr15	25180497	25180578	+	82	0	0	0	0	0	0	0	0	0	0	0	0	0	0	0	0	0	0	0	0	0	0	0	0	0	0	0	0	0	0	0	0	0	0	0	0	0	0	0	0	0	0	0	0
SNORD115-7	chr15	25182385	25182466	+	82	0	0	0	0	0	0	0	0	0	0	0	0	0	0	0	0	0	0	0	0	0	0	0	0	0	0	0	0	0	0	0	0	0	0	0	0	0	0	0	0	0	0	0	0
SNORD115-8	chr15	25184306	25184387	+	82	0	0	0	0	0	0	0	0	0	0	0	0	0	0	0	0	0	0	0	0	0	0	0	0	0	0	0	0	0	0	0	0	0	0	0	0	0	0	0	0	0	0	0	0
SNORD115-9	chr15;chr15	25185631;25191416	25185712;25191497	+;+	164	0	0	0	0	0	0	0	0	0	0	0	0	0	0	0	0	0	0	0	0	0	0	0	0	0	0	0	0	0	0	0	0	0	0	0	0	0	0	0	0	0	0	0	0
SNORD115-10	chr15;chr15	25187536;25247345	25187616;25247426	+;+	163	0	0	0	0	0	0	0	0	0	0	0	0	0	0	0	0	0	0	0	0	0	0	0	0	0	0	0	0	0	0	0	0	0	0	0	0	0	0	0	0	0	0	0	0
SNORD115-11	chr15;chr15;chr15;chr15	25189414;25223246;25236085;25249198	25189495;25223327;25236166;25249279	+;+;+;+	328	0	0	0	0	0	0	0	0	0	1	0	0	0	0	0	0	0	0	0	0	0	0	0	0	0	0	0	0	0	0	0	0	0	0	0	0	0	0	0	0	0	0	0	0
SNORD115-13	chr15	25193321	25193402	+	82	0	0	0	0	0	0	0	0	0	0	0	0	0	0	0	0	0	0	0	0	0	0	0	0	0	0	0	0	0	0	0	0	0	0	0	0	0	0	0	0	0	0	0	0
SNORD115-14	chr15	25194921	25195001	+	81	0	0	0	0	0	0	0	0	0	0	0	0	0	0	0	0	0	0	0	0	0	0	0	0	0	0	0	0	0	0	0	0	0	0	0	0	0	0	0	0	0	0	0	0
SNORD115-15	chr15	25197576	25197656	+	81	0	0	0	0	0	0	0	0	0	0	0	0	0	0	0	0	0	0	0	0	0	0	0	0	0	0	0	0	0	0	0	0	0	0	0	0	0	0	0	0	0	0	0	0
SNORD115-16	chr15	25199448	25199529	+	82	0	0	0	0	0	0	0	0	0	0	0	0	0	0	0	0	0	0	0	0	0	0	0	0	0	0	0	0	0	0	0	0	0	0	0	0	0	0	0	0	0	0	0	0
SNORD115-17	chr15;chr15;chr15	25201323;25203227;25204357	25201404;25203308;25204438	+;+;+	246	0	0	0	0	0	0	0	0	0	0	1	0	0	0	0	0	0	0	0	0	0	0	0	0	0	0	0	0	0	0	0	0	0	0	0	0	0	0	0	0	0	0	0	0
SNORD115-21	chr15	25243614	25243695	+	82	0	0	0	0	0	0	0	0	0	0	0	0	0	0	0	0	0	0	0	0	0	0	0	0	0	0	0	0	0	0	0	0	0	0	0	0	0	0	0	0	0	0	0	0
SNORD115-22	chr15	25209918	25209999	+	82	0	0	0	0	0	0	0	0	0	0	0	0	0	0	0	0	0	0	0	0	0	0	0	0	0	0	0	0	0	0	0	0	0	0	0	0	0	0	0	0	0	0	0	0
SNORD115-25	chr15	25215541	25215622	+	82	0	0	0	0	0	0	0	0	0	0	0	0	0	0	0	0	0	0	0	0	0	0	0	0	0	0	0	0	0	0	0	0	0	0	0	0	0	0	0	0	0	0	0	0
SNORD115-26	chr15	25218617	25218698	+	82	0	0	0	0	0	0	0	0	0	0	0	0	0	0	0	0	0	0	0	0	0	0	0	0	0	0	0	0	0	0	0	0	0	0	0	0	0	0	0	0	0	0	0	0
SNORD115-30	chr15	25225203	25225284	+	82	0	0	0	0	0	0	0	0	0	0	0	0	0	0	0	0	0	0	0	0	0	0	0	0	0	0	0	0	0	0	0	0	0	0	0	0	0	0	0	0	0	0	0	0
SNORD115-31	chr15	25227109	25227190	+	82	0	0	0	0	0	0	0	0	0	0	0	0	0	0	0	0	0	0	0	0	0	0	0	0	0	0	0	0	0	0	0	0	0	0	0	0	0	0	0	0	0	0	0	0
SNORD115-32	chr15	25228967	25229048	+	82	0	1	0	0	0	0	0	0	0	0	0	0	0	0	0	0	0	0	0	0	0	0	0	0	0	0	0	0	0	0	0	0	0	0	0	0	0	0	0	0	0	0	0	0
SNORD115-33	chr15	25230838	25230919	+	82	0	0	0	0	0	0	0	0	0	0	0	0	0	0	0	0	0	0	0	0	0	0	0	0	0	0	0	0	0	0	0	0	0	0	0	0	0	0	0	0	0	0	0	0
SNORD115-35	chr15	25234247	25234328	+	82	0	0	0	0	0	0	0	0	0	0	0	0	0	0	0	0	0	0	0	0	1	0	0	0	0	0	0	0	0	0	0	0	0	0	0	0	0	0	0	0	0	0	0	0
SNORD115-37	chr15	25237986	25238067	+	82	0	0	0	0	0	0	0	0	0	0	0	0	0	0	0	0	0	0	0	0	0	0	0	0	0	0	0	0	0	0	0	0	0	0	0	0	0	0	0	0	0	0	0	0
SNORD115-38	chr15	25239838	25239919	+	82	0	0	0	0	0	0	0	0	0	0	0	0	0	0	0	0	0	0	0	0	0	0	0	0	0	0	0	0	0	0	0	0	0	0	0	0	0	0	0	0	0	0	0	0
SNORD115-39	chr15	25241746	25241827	+	82	0	0	0	0	0	0	0	0	0	0	0	0	0	0	0	0	0	0	0	0	0	0	0	0	0	0	0	0	0	0	0	0	0	0	0	0	0	0	0	0	0	0	0	0
SNORD115-41	chr15	25245478	25245559	+	82	0	0	0	0	0	0	0	0	0	0	0	0	0	0	0	1	0	0	0	0	0	0	0	0	0	0	0	0	0	0	0	0	0	0	0	0	0	0	0	0	0	0	0	0
SNORD115-44	chr15	25250859	25250940	+	82	0	0	0	0	0	0	0	0	0	0	0	0	0	0	0	0	0	0	0	0	0	0	0	0	0	0	0	0	0	0	0	0	0	0	0	0	0	0	0	0	0	0	0	0
SNORD116-28	chr15	25104641	25104733	+	93	11	10	7	14	5	9	12	11	5	5	6	14	12	14	2	6	7	2	7	13	9	9	14	15	7	6	8	5	14	14	9	3	14	6	9	14	6	9	6	17	9	4	8	12
SNORD116-29	chr15	25106520	25106604	+	85	0	0	1	0	0	1	1	0	2	0	0	0	0	2	1	1	0	1	2	0	1	1	2	1	1	0	1	2	2	0	0	0	0	0	0	0	0	0	2	1	0	0	0	1
SNORD115-48	chr15	25269783	25269858	+	76	0	0	0	0	0	0	0	0	0	0	0	0	0	0	0	0	0	0	0	0	0	0	0	0	0	0	0	0	0	0	0	0	0	0	0	0	0	0	0	0	0	0	0	0
PDZK1P2	chr1;chr1;chr1;chr1;chr1	147993862;147995596;147996523;148001319;148003787	147994354;147995886;147996747;148001515;148003982	-;-;-;-;-	1402	0	0	0	0	0	0	0	0	0	0	0	0	0	0	0	0	0	0	0	0	0	0	0	0	0	0	0	0	0	0	0	0	0	0	0	0	0	0	0	0	0	0	0	0
NULL	chr21;chr21;chr21;chr21;chr21;chr21;chr21;chr15;chr1;chr1;chr1;chr1;chr1;chr1;chr1;chr1;chr1;chr1;chr1;chr1;chr1;chr1;chr1;chr1;chr1;chr1;chr1;chr1;chr1;chr1;chr1;chr1;chr1;chr1;chr1;chr1;chr1;chr1;chr1;chr1;chr1;chr1;chr1;chr1;chr1;chr1;chr1;chr1;chr1;chr1;chr1;chr1;chr1;chr1;chr1;chr1;chr9;chr9;chr9;chr9;chr9;chr9;chr9;chr9;chr9;chr9;chr9;chr10;chr10;chr10;chr10;chr10;chr10;chr10;chr10;chr10;ch…	13843133;13844022;13845005;13846013;13846759;13848090;39313935;45378700;28508558;120912239;120913353;120942600;120952439;120953220;144412576;147953335;147954322;147966554;147968358;147969867;147986199;147988432;147992502;147992711;148388282;148402486;148402715;148420372;148422065;148424063;148425512;148427836;148428751;143630937;143635509;143654918;143660221;147993862;147995596;147996588;14800131…	13843432;13844135;13845274;13846141;13846949;13848364;39314962;45380123;28508762;120912324;120913450;120942763;120952785;120953463;144412740;147953465;147954402;147966663;147968963;147969959;147986294;147988521;147992567;147993523;148388363;148402665;148402875;148420607;148422194;148424175;148425664;148427962;148429542;143631171;143635780;143655143;143660323;147994354;147995886;147996747;14800151…	-;-;-;-;-;-;-;+;+;+;+;+;+;+;+;+;+;+;+;+;+;+;+;+;+;+;+;+;+;+;+;+;+;-;-;-;-;-;-;-;-;-;-;-;-;-;-;-;-;-;-;-;-;-;-;-;+;+;+;+;+;+;-;-;-;-;-;+;+;+;+;+;+;+;+;+;+;+;+;+;+;+;+;+;+;+;+;+;+;+;+;+;+;+;+;+;+;+;+;+;+;+;+;+;+;+;+;+;+;+;+;+;+;+;-;-;-;-;-;-;-;-;-;-;-;-;-;-;-;-;-;-;-;-;-;-;-;-;-;-;-;-;-;+;+;+;+;+;+;+;+;+;+;+;+;+;+;+;+;+;+;+;+;+;+;+;+;+;+;+;+;+;+;+;+;+;+;+;+;+;+;+;+;+;+;+;+;+;+;+;+;-;-;+;+;+;+;+;+;+…	85363	950	863	937	1133	877	1087	1087	801	720	897	419	1206	897	1356	732	897	976	705	1105	541	1002	928	1100	993	879	897	1102	895	1069	919	849	796	1025	996	855	1010	786	1013	941	1023	968	751	898	904
SNORD115-24	chr15	25213659	25213729	+	71	0	0	0	0	0	0	0	0	0	0	0	0	0	0	0	0	0	0	0	0	0	0	0	0	0	0	0	0	0	0	0	0	0	0	0	0	0	0	0	0	0	0	0	0
SNORD115-27	chr15	25220503	25220578	+	76	0	0	0	0	0	0	0	0	0	0	0	0	0	0	0	0	0	0	0	0	0	0	0	0	0	0	0	0	0	0	0	0	0	0	0	0	0	0	0	0	0	0	0	0
SNORD115-28	chr15	25222354	25222427	+	74	0	0	0	0	0	0	0	0	0	0	0	0	0	0	0	0	0	0	0	0	0	0	0	0	0	0	0	0	0	0	0	0	0	0	0	0	0	0	0	0	0	0	0	0
SNORD115-45	chr15	25264527	25264579	+	53	0	0	0	0	0	0	0	0	0	0	0	0	0	0	0	0	0	0	0	0	0	0	0	0	0	0	0	0	0	0	0	0	0	0	0	0	0	0	0	0	0	0	0	0
SNORD115-47	chr15	25268517	25268549	+	33	0	0	0	0	0	0	0	0	0	0	0	0	0	0	0	0	0	0	0	0	0	0	0	0	0	0	0	0	0	0	0	0	0	0	0	0	0	0	0	0	0	0	0	0
TLX1NB	chr10;chr10;chr10	101089321;101126960;101130786	101090702;101127098;101131146	-;-;-	1882	5	4	0	1	6	3	2	1	1	1	0	3	5	4	1	4	5	3	2	3	4	2	6	3	9	0	6	2	4	2	2	4	3	2	2	5	2	3	2	4	1	0	6	3
NAALADL1	chr11;chr11;chr11;chr11;chr11;chr11;chr11;chr11;chr11;chr11;chr11;chr11;chr11;chr11;chr11;chr11;chr11	65044823;65045518;65046027;65046189;65046445;65047475;65047647;65047981;65048152;65048300;65053218;65053491;65054250;65054455;65057371;65057875;65058078	65045457;65045914;65046114;65046362;65046526;65047565;65047738;65048048;65048215;65048457;65053337;65053576;65054374;65054738;65057493;65057996;65058542	-;-;-;-;-;-;-;-;-;-;-;-;-;-;-;-;-	3174	1	3	1	7	2	0	3	3	5	5	1	5	1	4	2	0	3	5	3	2	1	5	3	1	3	1	1	2	2	2	4	1	5	1	5	3	1	4	6	3	4	0	2	3
CDKN2B-AS1	chr9;chr9;chr9;chr9;chr9;chr9;chr9;chr9;chr9;chr9;chr9;chr9;chr9;chr9;chr9;chr9;chr9;chr9;chr9;chr9;chr9	21994791;22029433;22032674;22046317;22046751;22049106;22056252;22058359;22061953;22063944;22065662;22066235;22077679;22092308;22096372;22097258;22112320;22113666;22118644;22120200;22120504	21995161;22029594;22032986;22046449;22046900;22049228;22056387;22059054;22062026;22064018;22065757;22066353;22077890;22092469;22096514;22097364;22112395;22113799;22118767;22120410;22121094	+;+;+;+;+;+;+;+;+;+;+;+;+;+;+;+;+;+;+;+;+	4208	14	22	29	23	20	30	32	24	19	16	3	22	27	18	19	17	18	16	31	9	30	26	27	28	23	26	20	20	22	17	29	24	11	24	19	20	21	22	26	22	24	11	26	26
SIGLEC14	chr19;chr19;chr19;chr19;chr19;chr19;chr19	51642553;51643537;51643779;51645477;51645782;51646257;51646723	51643397;51643672;51644036;51645530;51646060;51646640;51646879	-;-;-;-;-;-;-	2113	0	2	0	1	0	0	1	0	0	1	0	0	0	1	0	0	1	0	0	0	1	0	0	0	2	0	2	0	0	0	0	1	0	0	0	0	1	0	0	0	0	0	1	0
ACOT8	chr20;chr20;chr20;chr20;chr20	45841721;45842023;45848450;45855159;45857188	45841956;45844420;45848675;45855292;45857409	-;-;-;-;-	3216	485	404	395	540	455	508	581	414	299	458	297	690	388	730	389	448	497	450	582	385	518	464	591	538	470	462	608	452	575	454	518	397	510	513	371	431	328	493	362	561	384	315	424	507
ABI1	chr10;chr10;chr10;chr10;chr10;chr10;chr10;chr10;chr10;chr10;chr10;chr10;chr10	26746596;26751598;26755655;26759062;26763880;26765218;26768852;26770245;26771075;26777065;26823138;26839733;26860747	26748745;26751783;26755741;26759238;26763960;26765318;26768992;26770345;26771089;26777241;26823305;26839783;26861087	-;-;-;-;-;-;-;-;-;-;-;-;-	3776	1213	1183	976	1423	1322	1181	1574	1178	1087	1219	437	1609	1372	1675	1153	968	1202	979	1222	634	1502	1164	1434	1481	1350	1415	1543	1287	1553	1289	1452	1298	1347	1436	1296	1387	1124	1308	1247	1342	1193	1122	1256	1423
GNPDA1	chr5;chr5;chr5;chr5;chr5;chr5;chr5	142000669;142003088;142004932;142006144;142007799;142011912;142012995	142002129;142003262;142005116;142006326;142007900;142012973;142013055	-;-;-;-;-;-;-	3229	1468	1294	1382	1750	1701	1624	1744	1326	1728	1422	700	1980	2221	2176	2109	2012	1550	2045	2603	894	2235	1445	2390	2221	1417	1687	1848	1512	2106	1529	1879	2057	1709	1630	1843	1639	1819	1624	1747	1768	1757	1694	1480	1590
MIMT1	chr19;chr19	56840902;56847952	56841586;56848554	+;+	1288	63	54	26	62	29	37	52	57	15	65	26	54	13	70	15	18	44	10	26	33	53	56	49	44	45	29	65	50	33	41	34	10	40	54	15	66	20	49	23	68	20	28	40	63
KCNE3	chr11;chr11;chr11	74454841;74461955;74467398	74457603;74462153;74467555	-;-;-	3120	0	0	0	0	0	0	0	0	0	0	0	0	0	0	0	0	0	0	1	0	0	1	0	1	0	0	0	0	0	0	0	1	0	0	0	0	0	0	0	0	1	0	0	0
ZBTB33	chrX;chrX;chrX	120250752;120252669;120253414	120250977;120252770;120258396	+;+;+	5311	1745	1594	1387	1901	1808	1442	1962	1593	1061	1668	439	1906	1396	2112	1237	929	1548	989	1090	639	1757	1642	1638	1896	1806	1553	1923	1798	1915	1738	1744	1417	1865	1884	1522	1767	1268	1720	1474	1755	1531	1545	1729	1778
SNHG8	chr4;chr4;chr4	118278762;118279389;118279624	118279137;118279431;118279823	+;+;+	619	2362	2054	2206	2743	2935	2991	2827	2035	1483	2116	1222	3047	1985	3261	1880	2092	2452	2284	2599	1681	2558	2152	3050	2462	2223	2517	2589	1979	2735	2206	2342	1842	2273	2343	1555	2262	1597	2245	1921	2441	1927	1811	2205	2316
LOC100093631	chr7;chr7;chr7;chr7;chr7;chr7;chr7;chr7;chr7;chr7;chr7;chr7;chr7;chr7;chr7;chr7;chr7;chr7;chr7;chr7;chr7;chr7;chr7	73154924;73175415;73176857;73179087;73180539;73182077;73183115;73184661;73190066;73191371;73192497;73192951;73194626;73195636;73195879;73197964;73198693;73199696;73200449;73202112;73203423;73204563;73205383	73155343;73175525;73176922;73179270;73180597;73182148;73183298;73184719;73190137;73191554;73192555;73193025;73194727;73195701;73196062;73198019;73198773;73199779;73200632;73202140;73203464;73204604;73207296	+;+;+;+;+;+;+;+;+;+;+;+;+;+;+;+;+;+;+;+;+;+;+	4329	140	126	118	181	151	167	136	144	162	98	28	174	156	168	140	92	126	83	125	51	149	124	132	172	121	126	151	138	145	119	145	184	115	145	189	124	133	120	186	140	173	111	102	139
GS1-600G8.3	chrX;chrX;chrX;chrX;chrX;chrX;chrX;chrX;chrX;chrX;chrX;chrX;chrX;chrX;chrX;chrX;chrX	13310652;13310856;13311030;13311702;13311833;13312061;13312235;13312762;13313027;13313269;13314489;13314998;13315525;13316562;13318788;13319008;13319619	13310742;13310922;13311088;13311713;13311858;13312131;13312647;13312871;13313081;13313340;13314613;13315067;13315611;13316702;13318836;13319493;13319933	+;+;+;+;+;+;+;+;+;+;+;+;+;+;+;+;+	2249	0	0	0	0	0	0	0	0	0	0	0	0	0	0	0	0	0	0	0	0	0	0	0	0	0	0	0	0	0	0	0	0	0	0	0	0	0	0	0	0	0	0	0	0
CDH3	chr16;chr16;chr16;chr16;chr16;chr16;chr16;chr16;chr16;chr16;chr16;chr16;chr16;chr16;chr16;chr16	68644248;68645636;68676385;68678134;68678501;68678762;68679799;68680968;68682302;68684583;68685205;68687512;68691720;68695255;68695777;68698191	68645424;68645750;68676470;68678277;68678656;68678906;68679974;68681096;68682487;68684824;68685350;68687736;68691926;68695385;68695923;68699054	+;+;+;+;+;+;+;+;+;+;+;+;+;+;+;+	4276	27	26	19	31	20	15	35	24	13	16	26	57	22	51	16	24	37	19	36	22	22	28	33	25	37	40	31	34	37	43	24	30	32	25	22	31	24	35	14	34	21	20	31	26
TANK	chr2;chr2;chr2;chr2;chr2;chr2;chr2;chr2;chr2	161136955;161160428;161179614;161203487;161204675;161223915;161224631;161230971;161235342	161137063;161160486;161179761;161203595;161204979;161223991;161224746;161231551;161236172	+;+;+;+;+;+;+;+;+	2335	417	375	413	457	455	478	517	375	326	396	124	488	407	514	362	295	334	308	334	176	530	354	534	543	422	514	448	415	599	337	590	450	466	397	437	445	393	387	372	431	384	371	354	449
HAVCR1P1	chr19	24162193	24163447	-	1255	3	2	4	2	2	5	4	6	9	5	2	11	7	9	11	7	6	9	10	2	10	5	9	10	2	5	2	7	2	2	9	8	5	3	6	4	5	8	2	5	4	5	4	3
POM121C	chr7;chr7;chr7;chr7;chr7;chr7;chr7;chr7;chr7;chr7;chr7;chr7;chr7;chr7;chr7;chr7;chr7	75416781;75419320;75421509;75424049;75424526;75425074;75425635;75426362;75437515;75439144;75440954;75441432;75442145;75474704;75475062;75484198;75485864	75418893;75419442;75423203;75424225;75424628;75425195;75425708;75426453;75437686;75439224;75441115;75441647;75442719;75474882;75475188;75484319;75486288	-;-;-;-;-;-;-;-;-;-;-;-;-;-;-;-;-	6558	2103	1847	1860	2371	1829	2312	2450	1889	1446	1972	1031	2838	1981	3055	1591	1873	2056	1772	2648	1281	2213	1949	2452	2301	1992	2132	2606	2018	2385	2104	1988	1850	2351	2267	1837	2097	1671	2258	2042	2460	2075	1680	2056	2140
ZSCAN30	chr18;chr18;chr18;chr18;chr18;chr18	35251058;35263397;35263945;35267476;35280867;35290084	35254381;35263657;35264455;35267679;35285177;35290245	-;-;-;-;-;-	8773	705	665	860	797	811	994	778	643	662	683	294	907	852	976	737	741	670	698	939	350	850	651	841	833	708	714	856	651	828	647	770	832	797	714	847	754	746	725	962	733	991	796	684	773
MCTS2P	chr20	31547382	31548216	+	835	0	1	0	0	1	0	1	1	0	0	1	0	2	0	1	1	0	3	0	1	0	1	0	1	0	0	0	1	0	0	0	0	1	0	1	0	0	0	1	0	0	2	0	0
ANKRD26P3	chr13;chr13;chr13;chr13;chr13;chr13;chr13;chr13;chr13;chr13;chr13;chr13;chr13;chr13;chr13;chr13;chr13;chr13;chr13;chr13;chr13	19262800;19263210;19263783;19264223;19283200;19284106;19289132;19292147;19294538;19295201;19296636;19309641;19314714;19316887;19321373;19329538;19331626;19333399;19333566;19339457;19344575	19263031;19263351;19264011;19264268;19283257;19284191;19289189;19293071;19294675;19295384;19296849;19309782;19314747;19317054;19321539;19329608;19331883;19333471;19333594;19339529;19344973	-;-;-;-;-;-;-;-;-;-;-;-;-;-;-;-;-;-;-;-;-	3726	0	0	1	1	0	0	0	0	0	0	0	1	0	1	0	0	0	1	0	1	0	1	1	1	2	0	1	0	1	1	0	0	1	2	0	0	1	0	0	0	1	0	0	0
SRA1	chr5;chr5;chr5;chr5	140550067;140551061;140551982;140557147	140550911;140551169;140552184;140558093	-;-;-;-	2104	1033	947	812	1338	946	1067	1341	973	919	1090	580	1472	1161	1717	1102	1059	1262	1076	1501	764	1094	1046	1308	1208	1083	1038	1331	945	1202	1092	1055	1146	1159	1177	1039	1119	949	1171	1052	1265	948	877	1028	1164
SNORD119	chr20	2462952	2463047	-	96	3	3	0	4	1	2	1	3	0	7	0	6	2	4	0	1	2	2	4	5	0	2	5	7	5	3	4	1	6	3	2	1	3	6	3	3	4	2	1	3	2	1	4	7
SNORD121A	chr9	33952764	33952854	-	91	2	0	0	2	0	0	0	1	1	0	1	2	0	0	2	1	1	0	0	0	0	1	0	1	0	0	4	3	0	1	0	0	0	4	0	0	0	0	1	1	1	0	2	1
SNORD19B	chr3	52690738	52690830	+	93	61	41	56	70	65	57	67	61	108	54	14	62	129	64	99	55	45	47	82	11	64	46	62	59	64	40	59	51	59	43	52	50	63	63	73	71	53	53	124	66	149	106	54	66
SNORD105B	chr19	10109749	10109840	+	92	0	0	0	1	0	0	0	0	0	0	0	0	0	0	0	1	0	0	0	0	0	1	0	0	0	0	0	0	0	1	0	0	0	0	0	1	0	0	0	1	0	0	1	0
SNORD123	chr5	9548827	9548914	+	88	0	0	0	0	0	0	0	0	0	0	0	0	0	0	0	0	0	0	0	0	0	0	0	0	0	0	0	0	0	0	0	0	0	0	0	0	0	0	0	0	0	0	0	0
UCKL1-AS1	chr20;chr20	63953384;63956507	63956475;63956985	+;+	3571	50	51	69	70	30	56	61	51	66	56	28	90	95	70	64	70	44	44	134	39	83	63	114	76	36	67	69	46	77	46	58	65	69	50	62	52	58	64	49	74	69	44	58	44
SNORD127	chr14	45110875	45110973	+	99	3	0	4	1	2	0	4	1	0	2	0	0	0	1	1	0	2	2	0	0	2	0	1	2	1	1	1	2	3	0	2	2	1	2	3	1	1	1	0	0	3	1	0	4
SNORD126	chr14	20326441	20326539	-	99	1	0	0	0	0	0	0	0	0	0	0	1	0	1	0	1	1	0	0	0	0	1	0	0	0	0	0	1	0	0	0	0	2	1	0	1	0	0	0	0	0	0	2	1
SNORD11B	chr2	202291317	202291428	+	112	0	0	1	0	0	0	0	0	0	0	1	2	1	1	0	0	0	0	3	0	1	1	0	0	2	2	1	1	0	0	1	1	0	2	0	1	2	1	1	0	0	0	0	2
SNORD12B	chr20	49280313	49280415	+	103	28	21	9	30	1	3	30	24	4	38	6	35	5	45	4	4	20	4	7	18	18	26	7	18	21	9	39	29	9	20	8	5	40	33	4	30	4	33	3	38	4	4	32	31
SNORD111B	chr16	70529499	70529599	+	101	0	0	0	0	0	0	0	0	0	0	0	0	0	1	0	0	0	0	0	0	0	0	0	0	0	0	0	1	1	0	0	0	0	0	0	0	0	0	0	0	0	0	0	0
LINC00577	chr6;chr6;chr6	104936294;104940178;104940378	104936682;104940213;104940527	-;-;-	575	0	0	0	0	0	0	0	0	0	0	0	0	0	0	0	0	0	0	0	0	0	0	0	0	0	0	0	0	0	0	0	1	0	0	0	0	0	0	0	0	0	0	0	0
LINC00583	chr9;chr9;chr9	13927971;13944375;13945392	13928061;13944451;13945607	+;+;+	384	0	0	0	0	0	0	0	0	0	0	0	0	0	0	0	0	0	0	0	0	0	0	0	0	0	0	0	0	0	0	0	0	0	0	0	0	0	0	0	0	0	0	0	0
TMEM170B	chr6;chr6;chr6	11538227;11565666;11575431	11538374;11565836;11583524	+;+;+	8413	338	328	275	378	322	268	455	341	312	314	102	438	353	412	389	297	324	284	323	125	411	312	352	422	347	435	377	372	563	371	482	504	355	414	602	377	552	337	361	371	345	346	359	389
FAM138E	chr15;chr15;chr15	101954885;101955485;101955792	101955245;101955689;101956355	+;+;+	1130	5	4	3	7	1	0	1	2	1	3	0	4	3	6	1	2	0	1	1	0	2	1	4	0	0	4	0	2	3	2	4	2	1	1	0	0	1	2	0	0	1	0	1	1
SNORD58C	chr18	49489235	49489324	-	90	24	31	12	39	10	10	31	22	10	21	6	36	9	32	10	3	24	3	4	7	20	27	32	25	37	11	29	22	16	39	19	10	27	33	8	32	8	27	9	25	8	9	21	31
SCARNA27	chr6	8086408	8086533	-	126	8	7	8	7	3	9	11	6	2	12	5	9	10	16	6	2	12	1	8	3	7	9	9	10	7	11	7	18	16	3	11	10	15	12	14	14	8	14	2	9	5	3	7	17
SNORA84	chr9	92292458	92292593	-	136	6	6	2	8	5	6	2	6	5	4	3	10	5	10	2	6	3	3	8	4	4	4	5	4	5	6	5	8	3	8	7	4	6	3	3	1	2	7	3	6	4	3	5	3
SNORA36C	chr2	69520045	69520171	-	127	0	0	0	0	0	0	0	0	0	0	0	0	0	0	0	0	0	0	1	0	0	0	0	0	0	0	0	0	0	1	0	0	0	0	0	1	0	0	0	0	0	0	0	0
SNORA38B	chr17	67740670	67740801	+	132	0	1	2	0	1	2	1	1	3	0	0	1	0	0	1	1	2	0	0	0	1	1	1	2	1	1	0	2	1	2	0	0	0	1	0	0	1	0	1	0	1	1	0	0
SNORA70B	chr2	61417244	61417377	-	134	0	0	0	0	0	0	0	0	0	0	0	0	0	0	0	0	0	0	0	0	0	0	0	0	0	0	0	0	0	0	0	0	0	0	0	0	0	0	0	0	0	0	0	0
SNORA70C	chr9	117181066	117181201	-	136	0	0	0	0	0	0	0	0	0	0	0	0	0	0	0	0	0	0	0	0	0	0	0	0	0	0	0	0	0	0	0	0	0	0	0	0	0	0	0	0	0	0	0	0
SNORA11B	chr14	91126426	91126552	+	127	0	0	0	0	1	0	0	0	0	0	0	0	0	0	0	0	0	0	1	0	0	0	0	0	0	0	0	0	0	0	0	0	0	0	0	1	0	0	0	0	0	0	0	0
SNORA11C	chrX	47388650	47388776	+	127	0	0	0	0	0	0	0	0	0	0	0	0	0	0	0	0	0	0	0	0	0	0	0	0	0	0	0	0	0	0	0	0	0	0	0	0	0	0	0	0	0	0	0	0
HOTAIR	chr12;chr12;chr12;chr12;chr12;chr12;chr12	53962308;53964231;53965964;53966276;53967269;53968617;53974898	53964124;53964283;53966087;53966377;53967394;53968914;53974956	-;-;-;-;-;-;-	2579	0	1	0	2	0	0	2	1	0	0	0	2	0	0	0	0	2	0	0	0	0	0	6	3	2	2	0	1	0	0	1	0	0	0	1	1	0	0	0	1	0	0	0	0
ZGLP1	chr19;chr19;chr19;chr19	10304803;10305390;10305846;10308185	10305208;10305483;10305952;10309557	-;-;-;-	1980	23	20	31	38	29	32	30	28	27	23	11	33	35	40	24	31	24	25	53	9	32	27	35	33	20	29	30	16	26	29	18	22	32	31	22	27	29	27	27	34	38	40	29	28
FAM86JP	chr3;chr3;chr3;chr3;chr3	125916601;125918864;125920825;125924966;125928495	125916817;125918926;125920905;125925115;125930024	+;+;+;+;+	2041	219	190	128	220	143	154	221	189	76	186	121	259	98	296	71	112	197	98	147	124	158	191	189	168	225	118	255	192	137	201	135	71	235	216	83	230	96	245	126	213	126	118	194	230
FMR1-AS1	chrX;chrX	147909431;147921931	147912230;147922158	-;-	3028	5	6	18	6	5	12	15	11	9	11	4	8	6	7	4	11	3	10	10	4	10	9	11	10	3	10	6	10	13	4	13	13	9	7	14	12	8	12	14	1	10	13	8	6
MIR298	chr20	58818226	58818313	-	88	0	0	0	0	0	1	0	0	0	2	0	0	0	0	0	1	1	0	0	0	0	0	0	0	0	0	0	0	0	0	1	0	0	1	0	0	0	0	0	0	0	0	0	0
MIR300	chr14	101041363	101041444	+	82	0	0	0	0	0	0	0	0	0	0	0	0	0	0	0	0	0	0	0	0	0	0	0	0	0	0	0	0	0	0	0	0	0	0	0	0	0	0	0	0	0	0	0	0
VTRNA2-1	chr5	136080498	136080597	-	100	0	0	0	0	0	0	0	0	0	0	0	0	0	0	0	0	0	0	0	0	0	0	0	0	0	0	0	0	0	0	0	0	0	0	0	0	0	0	0	0	0	0	0	0
MIR450B	chrX	134540185	134540262	-	78	0	0	0	0	0	0	0	0	1	0	0	0	0	0	0	0	0	0	0	0	0	0	0	0	0	0	0	0	0	2	0	0	0	0	0	0	0	0	0	0	0	0	0	0
MIR890	chrX	145994275	145994351	-	77	0	0	0	0	0	0	0	0	0	0	0	0	0	0	0	0	0	0	0	0	0	0	0	0	0	0	0	0	0	0	0	0	0	0	0	0	0	0	0	0	0	0	0	0
MIR891B	chrX	146001053	146001131	-	79	0	0	0	0	0	0	0	0	0	0	0	0	0	0	0	0	0	0	0	0	0	0	0	0	0	0	0	0	0	0	0	0	0	0	0	0	0	0	0	0	0	0	0	0
MIR888	chrX	145994784	145994860	-	77	0	0	0	0	0	0	0	0	0	0	0	0	0	0	0	0	0	0	0	0	0	0	0	0	0	0	0	0	0	0	0	0	0	0	0	0	0	0	0	0	0	0	0	0
MIR892B	chrX	145997198	145997274	-	77	0	0	0	0	0	0	0	0	0	0	0	0	0	0	0	0	0	0	0	0	0	0	0	0	0	0	0	0	0	0	0	0	0	0	0	0	0	0	0	0	0	0	0	0
MIR541	chr14	101064495	101064578	+	84	0	0	0	0	0	0	0	0	0	0	0	0	0	0	0	0	0	0	0	0	0	0	0	0	0	0	0	0	0	0	0	0	0	0	0	0	0	0	0	0	0	0	0	0
MIR875	chr8	99536786	99536861	-	76	0	0	0	0	0	0	0	0	0	0	0	0	0	0	0	0	0	0	0	0	0	0	0	0	0	0	0	0	0	0	0	0	0	0	0	0	0	0	0	0	0	0	0	0
MIR876	chr9	28863626	28863706	-	81	0	0	0	0	0	0	0	0	0	0	0	0	0	0	0	0	0	0	0	0	0	0	0	0	0	0	0	0	0	0	0	0	0	0	0	0	0	0	0	0	0	0	0	0
MIR147B	chr15	45433050	45433129	+	80	0	0	0	0	0	0	0	0	0	0	0	0	0	0	0	0	0	0	0	0	0	0	0	0	0	0	0	0	0	0	0	0	0	0	0	0	0	0	0	0	0	0	0	0
MIR744	chr17	12081899	12081996	+	98	0	2	1	0	0	0	2	1	0	0	0	0	0	0	0	0	0	0	0	0	0	0	0	2	0	0	1	2	0	0	1	0	0	2	0	0	0	0	0	0	0	0	0	0
MIR665	chr14	100875033	100875104	+	72	0	0	0	0	0	0	0	0	0	0	0	0	0	0	0	0	0	0	0	0	0	0	0	0	0	0	0	0	0	0	0	0	0	0	0	0	0	0	0	0	0	0	0	0
MIR873	chr9	28888879	28888955	-	77	0	0	0	0	0	0	0	0	0	0	0	0	0	0	0	0	0	0	0	0	0	0	0	0	0	0	0	0	0	0	0	0	0	0	0	0	0	0	0	0	0	0	0	0
MIR374B	chrX	74218547	74218618	-	72	0	0	0	0	0	0	0	0	0	0	0	0	0	0	0	0	0	0	0	0	0	0	0	0	0	0	0	0	0	0	0	0	0	0	0	0	0	0	0	0	0	0	0	0
MIR301B	chr22	21652981	21653058	+	78	0	0	0	0	0	0	0	0	0	0	0	0	0	0	0	0	0	0	0	0	0	0	0	0	0	0	0	0	0	0	0	0	0	0	0	0	0	0	0	0	0	0	0	0
MIR216B	chr2	56000714	56000795	-	82	0	0	0	0	0	0	0	0	0	0	0	0	0	0	0	0	0	0	0	0	0	0	0	0	0	0	0	0	0	0	0	0	0	0	0	0	0	0	0	0	0	0	0	0
MIR920	chr12	24212421	24212495	+	75	0	0	0	0	0	0	0	0	0	0	0	0	0	0	0	0	0	0	0	0	0	0	0	0	0	0	0	0	0	0	0	0	0	0	0	0	0	0	0	0	0	0	0	0
MIR922	chr3	197674496	197674576	-	81	0	0	0	0	0	0	0	0	0	0	0	0	0	0	0	0	0	0	0	0	0	0	0	0	0	0	0	0	0	0	0	0	0	0	0	0	0	0	0	0	0	0	0	0
MIR924	chr18	39622123	39622175	-	53	0	0	0	0	0	0	0	0	0	0	0	0	0	0	0	0	0	0	0	0	0	0	0	0	0	0	0	0	0	0	0	0	0	0	0	0	0	0	0	0	0	0	0	0
MIR934	chrX	136550878	136550960	+	83	0	0	0	0	0	0	0	0	0	0	0	0	0	0	0	0	0	0	0	0	0	0	0	0	0	0	0	0	0	0	0	0	0	0	0	0	0	0	0	0	0	0	0	0
MIR935	chr19	53982307	53982397	+	91	0	0	0	0	0	0	0	0	0	0	0	0	0	0	0	0	0	0	0	0	0	0	0	0	0	0	0	0	0	0	0	0	0	0	0	0	0	0	0	0	0	0	0	0
MIR936	chr10	104048089	104048186	-	98	0	0	0	0	0	0	0	0	0	0	0	0	0	0	0	0	0	0	0	0	0	0	0	0	0	0	0	0	0	0	0	0	0	0	0	0	0	0	0	0	0	0	0	0
MIR938	chr10	29602264	29602346	-	83	0	0	0	0	0	0	0	0	0	0	0	0	0	0	0	0	0	0	1	0	0	0	0	0	0	0	0	0	0	0	0	0	0	0	0	0	0	0	0	0	0	0	0	0
MIR940	chr16	2271747	2271840	+	94	1	1	2	3	4	2	2	1	2	0	1	4	2	6	6	3	2	3	2	0	1	7	4	1	3	4	2	0	3	3	7	2	0	1	3	3	0	3	1	2	3	3	3	6
MIR941-1	chr20	63919425	63919653	+	229	0	0	0	1	0	0	1	0	1	0	0	0	0	0	0	1	0	0	0	0	1	0	0	1	1	0	2	0	0	0	2	0	0	0	0	1	0	0	0	0	0	0	1	0
MIR942	chr1	117094643	117094728	+	86	0	0	1	0	2	1	0	2	0	0	1	2	0	3	0	0	0	0	0	1	0	1	0	1	0	0	2	2	2	0	0	0	0	0	0	1	0	1	1	0	0	0	1	1
MIR943	chr4	1986384	1986477	-	94	0	0	0	0	0	0	0	0	0	0	0	0	0	0	0	0	0	0	0	0	0	0	0	0	0	0	0	0	0	0	0	0	0	0	0	0	0	0	0	0	0	0	0	0
MIR708	chr11	79402022	79402109	-	88	0	0	0	0	0	0	0	0	0	0	0	0	0	0	0	0	0	0	0	0	0	0	0	0	0	0	0	0	0	0	0	0	0	0	0	0	0	0	0	0	0	0	0	0
MIR885	chr3	10394489	10394562	-	74	0	0	0	0	0	0	0	0	0	0	0	0	0	0	0	0	0	0	0	0	0	0	0	0	0	0	0	0	0	0	0	0	0	0	0	0	0	0	0	0	0	0	0	0
MIR543	chr14	101031987	101032064	+	78	0	0	0	0	0	0	0	0	0	0	0	0	0	0	0	0	0	0	0	0	0	0	0	0	0	0	0	0	0	0	0	0	0	0	0	0	0	0	0	0	0	0	0	0
MIR208B	chr14	23417987	23418063	-	77	0	0	0	0	0	0	0	0	0	0	0	0	0	0	0	0	0	0	0	0	0	0	0	0	0	0	0	0	0	0	0	0	0	0	0	0	1	0	0	0	0	0	0	0
MIR944	chr3	189829922	189830009	+	88	0	0	0	0	0	0	0	0	0	0	0	0	0	0	0	0	0	0	0	0	0	0	0	0	0	0	0	0	0	0	0	0	0	0	0	0	0	0	0	0	0	0	0	0
MIR891A	chrX	146027794	146027872	-	79	0	0	0	0	0	0	0	0	0	0	0	0	0	0	0	0	0	0	0	0	0	0	0	0	0	0	0	0	0	0	0	0	0	0	0	0	0	0	0	0	0	0	0	0
MIR892A	chrX	145996669	145996743	-	75	0	0	0	0	0	0	0	0	0	0	0	0	0	0	0	0	0	0	0	0	0	0	0	0	0	0	0	0	0	0	0	0	0	0	0	0	0	0	0	0	0	0	0	0
MIR874	chr5	137647572	137647649	-	78	0	0	0	0	0	0	0	0	0	0	0	0	0	0	0	0	0	0	0	0	0	0	0	0	0	0	0	0	0	0	0	0	0	0	0	0	0	0	0	0	0	1	0	0
MIR889	chr14	101047901	101047979	+	79	0	0	0	0	0	0	0	0	0	0	0	0	0	0	0	0	0	0	0	0	0	0	0	0	0	0	0	0	0	0	0	0	0	0	0	0	0	0	0	0	0	0	0	0
MIR190B	chr1	154193665	154193743	-	79	0	0	0	0	0	0	0	0	0	0	0	0	0	0	0	0	0	0	0	0	0	0	0	0	0	0	0	0	0	0	0	0	0	0	0	0	0	0	0	0	0	0	0	0
MIR887	chr5	15935182	15935260	+	79	0	0	0	0	0	0	0	0	0	0	0	0	0	0	0	0	0	0	0	0	0	0	0	0	0	0	0	0	0	0	0	0	0	0	0	0	0	0	0	0	0	0	0	0
MIR760	chr1	93846832	93846911	+	80	4	1	4	6	2	2	0	0	1	3	1	6	2	4	0	2	2	0	3	2	1	1	1	0	3	4	3	3	0	4	1	1	3	6	1	2	1	5	1	4	1	0	1	7
MIR921	chr1	166154743	166154798	-	56	0	0	0	0	0	0	0	0	0	0	0	0	0	0	0	0	0	0	0	0	0	0	0	0	0	0	0	0	0	0	0	0	0	0	0	0	0	0	0	0	0	0	0	0
MIR933	chr2	175167633	175167709	-	77	1	0	0	1	0	2	0	0	1	0	0	2	1	0	0	0	0	1	1	0	0	0	0	1	0	0	0	0	0	2	0	0	0	0	0	0	1	0	2	0	0	0	0	1
MIR939	chr8	144394149	144394230	-	82	0	0	0	0	0	0	0	0	0	0	0	0	0	0	0	0	0	0	0	0	0	0	0	0	0	0	0	0	0	0	0	0	0	0	0	0	0	0	0	0	0	0	0	0
MIR941-3	chr20	63919732	63919960	+	229	0	0	0	0	0	0	0	0	0	0	0	0	0	0	0	0	0	0	0	0	0	0	0	0	0	0	0	0	0	0	0	0	0	0	0	0	0	0	0	0	0	0	0	0
MIR297	chr4	110860582	110860647	-	66	0	0	0	0	0	0	0	0	0	0	0	0	0	0	0	0	0	0	0	0	0	0	0	0	0	0	0	0	0	0	0	0	0	0	0	0	0	0	0	0	0	0	0	0
MIR365A	chr16	14309285	14309371	+	87	0	2	1	1	0	0	0	1	1	1	0	0	0	1	0	0	0	0	2	0	0	0	0	0	0	0	1	0	0	0	0	1	0	1	0	1	0	1	0	0	2	0	0	0
MIR365B	chr17	31575411	31575521	+	111	0	0	0	0	0	0	0	0	0	0	0	0	0	0	1	0	0	1	0	0	0	0	0	0	0	0	0	0	0	0	0	1	0	0	1	0	0	0	0	0	0	0	0	0
LINC00322	chr21;chr21;chr21	43322209;43326159;43331856	43322849;43326240;43332039	-;-;-	907	2	0	0	0	3	1	0	0	0	0	0	2	1	0	0	0	1	0	3	0	3	2	0	0	1	1	2	1	0	1	1	1	0	0	2	0	3	1	1	1	2	0	1	0
SNAR-G1	chr19	49037020	49037147	+	128	0	0	0	0	0	0	1	1	0	0	0	0	0	0	0	2	1	0	0	1	0	0	0	0	0	0	0	0	0	0	1	0	0	0	0	0	0	0	1	0	0	0	0	0
SNAR-F	chr19	50604963	50605085	+	123	0	0	0	0	0	0	0	0	0	0	0	0	0	0	0	0	0	0	0	0	0	0	0	0	0	0	0	0	0	0	0	0	0	0	0	0	0	0	0	0	0	0	0	0
LOC100126784	chr11	19710934	19714672	-	3739	1	0	1	1	0	1	1	0	3	1	1	0	0	0	1	1	0	0	1	0	0	0	0	0	3	2	2	0	2	1	3	0	2	0	1	1	0	0	1	0	0	0	0	2
EGOT	chr3;chr3	4749194;4750946	4750010;4751590	-;-	1462	0	0	0	0	0	0	0	0	1	1	0	1	0	0	0	1	0	0	0	0	0	0	1	0	0	0	0	0	0	0	0	0	1	0	0	1	0	0	1	0	1	0	0	0
GHRLOS	chr3;chr3;chr3;chr3;chr3;chr3;chr3;chr3;chr3	10279221;10280113;10280952;10282139;10283521;10285748;10287288;10287945;10292068	10279927;10280395;10281002;10282295;10283603;10285853;10287481;10288106;10293449	+;+;+;+;+;+;+;+;+	3125	70	53	36	75	28	26	76	67	54	53	23	73	66	94	46	36	72	24	58	33	38	66	38	49	66	31	69	46	37	50	36	72	72	51	55	65	44	53	41	75	27	37	60	67
SNAR-A1	chr19;chr19	47918429;47934181	47918550;47934302	+;+	244	0	0	0	0	0	0	0	0	0	0	0	0	0	0	0	0	0	0	0	0	0	0	0	0	0	0	0	0	0	0	0	0	0	0	0	0	0	0	0	0	0	0	0	0
SNAR-A12	chr19;chr19	47907678;47944922	47907799;47945043	+;+	244	0	0	0	0	0	0	0	0	0	0	0	0	0	0	0	0	0	0	0	0	0	0	0	0	0	0	0	0	0	0	0	0	0	0	0	0	0	0	0	0	0	0	0	0
KIAA1024L	chr5;chr5;chr5	129748191;129760378;129764884	129748355;129760605;129765063	+;+;+	573	0	0	0	0	0	0	0	0	0	0	0	0	0	0	0	0	0	0	0	0	0	0	0	0	0	0	0	0	0	0	0	0	0	0	0	0	0	0	0	0	0	0	0	0
SLCO4A1-AS1	chr20;chr20;chr20;chr20	62663027;62664924;62665860;62666385	62663487;62665497;62666010;62666621	-;-;-;-	1423	11	15	140	9	41	83	14	7	4	4	7	22	9	14	4	3	16	8	24	12	19	11	18	17	11	9	10	10	16	12	9	1	20	9	6	9	8	15	47	15	113	22	11	9
C10orf131	chr10;chr10;chr10;chr10;chr10;chr10;chr10;chr10	95907965;95911301;95913382;95922016;95924314;95924779;95927237;95937991	95908057;95911359;95913437;95922076;95924390;95924844;95927332;95938658	+;+;+;+;+;+;+;+	1176	20	17	13	32	19	14	29	20	7	31	8	19	22	28	18	12	20	17	19	15	20	15	22	18	18	17	24	17	23	19	16	11	20	19	22	25	8	13	16	25	10	7	10	15
C8orf88	chr8;chr8;chr8;chr8;chr8;chr8	90958478;90960742;90971066;90978579;90980363;90985114	90959030;90960848;90971141;90978652;90980461;90985257	-;-;-;-;-;-	1053	0	0	0	0	0	0	0	0	1	0	0	0	0	1	0	0	0	1	2	0	0	0	0	0	0	0	0	0	0	0	0	0	0	0	1	0	0	0	0	0	0	0	0	0
LOC100128006	chr17;chr17	12760134;12790143	12763718;12790284	-;-	3727	0	0	1	1	0	3	0	1	2	0	0	0	2	0	4	1	0	3	5	0	0	0	0	1	0	0	1	0	1	0	3	3	0	0	2	1	4	1	5	1	0	2	0	0
DPPA2P3	chr3	193993094	193994238	-	1145	0	0	0	0	0	0	0	0	0	0	0	0	0	0	0	0	1	0	0	0	0	0	0	0	0	0	0	0	0	0	0	0	0	0	0	0	1	0	0	0	0	0	0	0
WWTR1-AS1	chr3;chr3;chr3	149658210;149659378;149661106	149658708;149660319;149661362	+;+;+	1698	0	0	0	0	0	0	0	1	0	0	0	1	0	0	0	0	0	0	0	0	0	0	0	1	0	0	0	0	1	0	0	0	0	0	0	1	0	0	0	0	0	1	0	0
PLCE1-AS1	chr10;chr10;chr10;chr10	94279290;94280594;94283387;94286841	94280331;94280629;94283486;94287070	-;-;-;-	1408	0	0	0	0	0	0	0	0	0	0	0	0	0	0	0	0	0	0	0	0	0	0	0	0	0	0	0	0	0	0	0	0	0	0	0	0	0	0	0	0	0	0	0	0
SMARCA5-AS1	chr4;chr4	143513472;143514445	143514225;143514837	-;-	1147	0	2	0	0	0	1	1	1	0	0	0	0	1	0	0	0	0	0	1	0	0	0	1	2	0	0	0	0	0	1	0	2	0	0	0	0	1	1	1	1	1	0	0	1
FAM229A	chr1;chr1;chr1	32361270;32361730;32361958	32361535;32361876;32362243	-;-;-	699	71	44	65	90	61	136	76	38	115	37	20	93	138	95	90	145	70	88	221	22	82	56	122	71	56	81	65	40	99	33	80	96	59	55	101	41	93	67	134	57	87	60	48	38
LOC100128076	chr9;chr9;chr9;chr9;chr9;chr9;chr9;chr9;chr9;chr9;chr9;chr9;chr9	92132834;92133928;92134743;92135461;92135743;92136253;92136450;92136644;92136812;92137034;92137303;92137524;92138412	92132908;92134062;92134865;92135565;92135893;92136320;92136537;92136722;92136888;92137162;92137419;92138170;92138629	+;+;+;+;+;+;+;+;+;+;+;+;+	2012	0	0	0	0	0	0	0	0	0	0	0	1	0	0	1	0	0	0	0	0	0	0	0	0	0	0	0	0	0	0	0	0	0	0	0	1	0	0	0	0	0	0	0	0
JAZF1-AS1	chr7;chr7;chr7;chr7	28180457;28185670;28217243;28240457	28180539;28185752;28217349;28241377	+;+;+;+	1194	0	0	0	0	0	0	0	0	1	0	0	1	0	0	0	1	0	0	0	0	0	0	0	0	0	0	0	0	0	1	0	0	0	0	1	0	0	1	0	0	0	0	0	0
ST8SIA6-AS1	chr10;chr10;chr10;chr10	17386936;17399105;17407968;17409321	17387075;17399202;17408286;17410631	+;+;+;+	1868	1631	1471	993	1779	1162	1231	1824	1512	1134	1450	488	1956	1438	2121	1204	1003	1440	952	1323	690	1556	1542	1444	1507	1605	1286	1763	1584	1483	1535	1287	1333	1655	1686	1501	1644	1329	1558	1330	1712	1292	1099	1506	1669
HGC6.3	chr6	167975924	167976939	-	1016	0	0	0	0	0	0	2	0	0	0	0	0	0	0	0	1	0	0	0	0	0	0	2	0	0	0	0	0	0	0	0	1	0	0	0	0	0	0	0	0	0	0	0	0
STAU2-AS1	chr8;chr8;chr8	73420074;73438932;73439790	73420239;73439104;73441518	+;+;+	2068	0	2	1	0	0	1	2	0	1	2	0	2	1	2	1	0	3	0	3	3	1	0	2	3	1	2	1	1	2	3	3	2	0	0	0	0	2	1	2	2	0	2	2	0
LOC100128164	chr3;chr3;chr3	169943984;169954227;169965978	169949257;169955207;169966734	-;-;-	7012	3	3	3	12	0	9	6	7	4	4	5	13	3	4	8	5	3	3	2	2	2	6	4	9	7	4	7	5	6	5	7	3	5	7	9	6	7	8	6	8	6	6	2	4
LOC100128176	chr6;chr6;chr6	148954261;148958978;148964561	148956153;148959041;148964684	-;-;-	2081	0	0	0	0	0	0	0	0	2	0	0	0	0	0	0	0	0	0	1	0	1	0	1	0	0	1	0	1	0	0	0	1	0	0	1	0	0	1	0	0	0	0	0	0
TMPO-AS1	chr12;chr12	98512973;98515991	98515897;98516226	-;-	3161	266	213	177	290	201	224	280	223	127	186	63	280	149	338	131	99	246	91	121	75	285	223	300	268	225	223	287	241	268	239	255	169	254	278	166	266	136	240	119	260	130	141	224	278
LOC100128233	chr14;chr14;chr14;chr14	65212893;65217701;65218507;65222219	65213926;65217790;65218695;65222347	-;-;-;-	1442	0	0	0	0	0	0	0	0	1	0	0	0	0	0	0	0	1	1	0	0	0	1	1	0	0	0	0	0	0	1	1	0	0	0	0	0	2	1	2	0	0	2	0	0
LOC100128239	chr11;chr11;chr11	134032272;134037512;134039762	134032860;134037641;134041341	+;+;+	2299	9	8	7	9	7	6	17	7	6	7	5	16	4	13	2	7	5	1	11	5	4	6	10	11	7	6	10	4	4	8	5	6	10	4	2	7	5	8	6	5	4	8	10	15
ZNF667-AS1	chr19;chr19	56477874;56494163	56478381;56495436	+;+	1782	1269	1095	767	1411	907	888	1585	1167	665	1187	705	1722	956	1960	863	949	1344	1070	1270	982	1135	1296	1342	1306	1373	1022	1552	1328	1313	1295	1090	987	1407	1376	971	1307	899	1347	929	1431	735	771	1195	1346
HTR5A-AS1	chr7;chr7;chr7	155067069;155070276;155071034	155069245;155070453;155071557	-;-;-	2879	2	0	0	0	0	0	0	0	0	0	0	0	0	0	0	1	0	0	0	0	1	0	0	0	0	0	0	0	0	0	1	0	0	0	0	0	0	0	0	0	0	0	0	0
DNM1P35	chr15;chr15;chr15;chr15;chr15	75727670;75731967;75738387;75738936;75739908	75730434;75732152;75738623;75739175;75740077	-;-;-;-;-	3598	3	4	3	11	4	4	5	2	3	2	1	10	2	8	7	3	10	6	8	2	6	3	5	9	6	5	5	1	3	6	6	6	3	4	5	4	2	2	6	9	4	3	7	6
LOC100128288	chr17	8358413	8360541	-	2129	107	92	75	119	77	86	112	86	47	98	28	119	60	105	45	33	98	32	51	35	122	88	119	117	90	112	117	79	129	94	86	40	90	102	76	101	51	100	62	91	49	48	101	97
TRAPPC3L	chr6;chr6;chr6;chr6;chr6;chr6	116496488;116500481;116512194;116540363;116543303;116545473	116497073;116500733;116512343;116540462;116543400;116545610	-;-;-;-;-;-	1325	0	0	0	0	0	0	0	0	0	1	0	0	0	0	0	0	0	0	0	0	0	0	0	0	0	0	0	0	0	0	1	0	0	0	0	0	0	0	0	0	0	0	0	0
LOC100128361	chr9	92618050	92620534	+	2485	121	101	105	134	98	129	142	128	99	110	68	163	115	179	91	128	96	120	158	91	162	114	154	176	127	103	135	105	147	140	129	108	129	112	108	126	97	114	125	133	123	95	134	104
LINC00696	chr3	52062094	52065112	-	3019	3	2	1	4	3	2	4	2	2	0	2	6	2	5	1	3	2	5	6	0	3	2	4	6	1	4	4	3	6	6	5	6	4	7	0	5	4	2	2	3	2	6	5	2
FAM225B	chr9;chr9;chr9	113104723;113110910;113111410	113110153;113111016;113111677	-;-;-	5806	1	0	4	0	11	9	0	2	0	1	0	2	1	1	0	3	1	5	2	0	1	0	4	5	2	0	0	3	3	0	2	2	0	0	0	0	0	0	3	0	2	3	2	2
LOC100128398	chr19;chr19;chr19;chr19	58002894;58003211;58004383;58005907	58003046;58003336;58004700;58007206	+;+;+;+	1897	44	26	45	73	41	51	59	58	40	56	23	75	52	77	38	52	46	38	54	35	56	54	72	74	51	57	59	53	67	36	51	58	53	54	54	45	43	52	42	63	51	36	43	58
LINC00892	chrX;chrX;chrX	136639543;136640774;136642103	136639804;136640873;136642429	+;+;+	689	0	0	0	0	0	0	0	0	0	0	0	0	0	0	0	0	0	0	0	0	0	0	0	0	0	0	0	0	0	0	0	0	0	0	0	0	0	0	0	0	0	0	0	0
LOC100128494	chr11;chr11;chr11;chr11	72014291;72017359;72018895;72020326	72016887;72018294;72019009;72020910	+;+;+;+	4233	18	9	35	29	37	33	19	14	21	13	11	31	15	21	15	17	15	12	21	10	38	25	20	41	25	25	18	15	35	17	43	20	18	12	19	15	17	21	14	19	24	20	18	10
C20orf78	chr20;chr20;chr20	18809728;18825266;18830019	18810115;18825348;18830195	-;-;-	648	0	0	0	0	0	0	0	0	0	0	0	0	0	0	0	0	0	0	0	0	0	0	0	0	0	0	0	0	0	0	0	0	0	0	0	0	0	0	0	0	0	0	0	0
ASTN2-AS1	chr9;chr9;chr9;chr9;chr9;chr9;chr9;chr9;chr9;chr9;chr9;chr9	116504283;116540440;116543673;116545749;116545952;116546549;116547314;116547537;116550987;116552110;116557607;116561999	116504344;116540739;116543841;116545827;116546140;116546699;116547434;116547682;116551093;116552202;116557650;116562293	+;+;+;+;+;+;+;+;+;+;+;+	1756	1	1	0	1	0	5	1	3	2	4	0	3	3	3	0	0	0	2	1	0	2	1	0	0	1	1	0	1	0	1	1	1	2	1	1	5	0	1	1	0	0	1	3	1
NEBL-AS1	chr10;chr10;chr10	21173990;21174302;21174482	21174107;21174373;21174923	+;+;+	632	14	9	25	18	34	30	17	13	17	10	0	23	11	20	16	11	16	5	16	8	20	14	28	12	17	13	15	6	10	17	18	21	7	24	20	19	13	11	16	25	19	14	9	14
LOC100128531	chr22;chr22;chr22;chr22;chr22	25102417;25110001;25110958;25112187;25112617	25102918;25110118;25110997;25112423;25112692	-;-;-;-;-	973	53	70	44	70	43	49	72	74	32	66	34	102	43	88	42	45	67	44	57	36	55	70	67	58	65	63	74	60	64	80	47	41	77	64	45	71	40	69	42	78	50	40	63	66
LOC100128554	chr12;chr12;chr12;chr12;chr12;chr12;chr12;chr12;chr12;chr12;chr12;chr12;chr12;chr12;chr12	126442481;126442966;126444885;126447979;126457933;126458892;126460054;126460787;126462718;126465714;126466549;126468758;126469732;126470661;126472586	126442663;126443027;126445053;126448061;126458541;126458975;126460278;126461000;126462825;126465989;126466727;126469107;126469885;126470815;126472785	+;+;+;+;+;+;+;+;+;+;+;+;+;+;+	3051	0	0	0	0	0	0	1	0	0	0	0	0	0	0	0	0	0	0	0	0	0	0	0	0	0	0	0	0	0	0	0	0	0	0	0	0	1	0	0	0	0	0	0	0
LOC100128568	chr19;chr19;chr19;chr19	5978403;6012120;6019836;6020050	5978514;6012224;6019943;6020363	+;+;+;+	639	2	4	2	6	3	4	8	5	1	7	1	9	6	13	3	6	5	8	12	5	9	2	14	8	4	4	6	5	7	6	9	12	7	6	2	2	5	11	6	7	5	4	8	7
C19orf71	chr19;chr19;chr19;chr19	3539157;3543235;3543555;3543829	3539260;3543473;3543680;3544030	+;+;+;+	671	224	183	161	341	189	189	307	210	192	211	165	358	310	401	229	309	257	262	477	199	228	233	292	222	221	224	277	162	280	254	211	234	276	269	218	234	215	230	193	281	217	147	257	259
LOC100128573	chr19	7472837	7473361	-	525	4	10	3	4	0	4	8	6	2	5	3	5	1	5	1	4	8	3	6	4	3	4	3	2	3	6	2	5	5	11	2	3	4	10	5	4	3	10	7	10	5	3	12	7
SLC8A1-AS1	chr2;chr2;chr2;chr2;chr2	39917634;39922849;40104909;40251684;40254420	39917659;39922889;40104962;40251774;40255209	+;+;+;+;+	1002	0	1	0	0	0	0	0	0	0	0	0	0	0	0	0	0	0	0	0	0	0	0	0	0	0	0	0	0	0	0	0	0	0	0	0	0	0	0	0	0	0	0	0	0
LOC100128593	chr9;chr9;chr9	136746161;136747078;136748746	136746201;136748572;136749911	+;+;+	2702	0	0	0	0	0	0	0	0	0	0	0	0	1	1	0	0	0	0	0	0	0	0	0	0	0	0	0	0	0	0	0	0	0	0	0	0	1	0	0	0	0	0	0	0
CDC42P3	chr8	142995828	142997663	+	1836	0	0	0	0	0	0	0	0	0	1	0	0	0	0	0	0	0	0	0	0	0	0	0	0	1	0	1	1	1	0	0	0	0	1	0	0	0	0	0	0	0	0	0	0
ACVR2B-AS1	chr3;chr3	38451027;38454503	38453225;38454820	-;-	2517	40	41	34	34	45	51	44	25	16	36	16	34	18	39	25	25	30	33	42	14	28	32	50	33	38	36	33	30	46	30	36	26	41	39	28	32	22	33	40	47	40	25	29	37
HPN-AS1	chr19;chr19;chr19;chr19;chr19;chr19	35059059;35072801;35079537;35086956;35099205;35106229	35059778;35076176;35079653;35087100;35099387;35106304	-;-;-;-;-;-	4617	55	38	49	55	26	41	63	40	41	44	25	64	43	87	33	27	57	34	64	31	56	51	52	54	44	53	54	68	65	48	41	31	49	52	23	56	33	65	32	52	58	17	54	62
LINC01531	chr19;chr19;chr19;chr19;chr19	35405607;35406585;35409286;35411162;35416479	35405681;35409151;35409472;35411282;35416840	+;+;+;+;+	3312	0	0	0	0	0	0	0	0	0	0	0	0	0	0	0	0	0	0	0	0	0	0	0	0	0	0	1	0	0	0	0	0	0	0	0	0	0	0	0	0	0	0	0	0
LOC100128714	chr15;chr15;chr15;chr15;chr15	25902360;26015334;26049125;26052028;26052367	25902566;26016021;26049242;26052227;26053120	+;+;+;+;+	1967	0	0	0	0	0	0	0	0	0	0	0	0	0	0	0	0	0	0	0	0	0	0	0	0	0	0	0	0	0	0	0	0	0	0	0	0	0	1	0	0	0	0	0	0
OST4	chr2;chr2;chr2	27070474;27071326;27071601	27070721;27071463;27071699	-;-;-	485	1335	1214	872	1668	1003	1003	1502	1260	805	1251	1144	2068	1217	2091	1053	1562	1499	1585	1805	1343	1411	1390	1531	1535	1504	1274	1593	1384	1466	1402	1316	1223	1471	1394	1085	1388	996	1460	950	1512	901	815	1344	1429
RBPMS-AS1	chr8;chr8;chr8	30382119;30383544;30385144	30382615;30383697;30385401	-;-;-	909	14	16	10	18	18	6	11	4	6	14	9	22	14	22	10	13	21	13	17	8	14	19	16	12	21	17	26	18	14	19	19	17	6	15	14	17	14	17	13	18	11	16	13	14
LOC100128770	chr16;chr16;chr16;chr16;chr16;chr16;chr16;chr16	3032481;3032671;3034898;3035338;3037279;3037630;3037835;3038308	3032551;3032742;3034994;3036960;3037395;3037706;3038012;3039132	+;+;+;+;+;+;+;+	3060	45	45	33	54	32	57	44	53	44	42	24	78	75	79	48	60	47	45	74	26	52	59	62	57	30	45	56	46	53	56	45	33	57	43	47	46	43	44	42	44	38	22	49	58
LINC00476	chr9;chr9;chr9;chr9;chr9;chr9	95806088;95840600;95850227;95870284;95874509;95874980	95813922;95842750;95850292;95870441;95874622;95875977	-;-;-;-;-;-	11322	228	206	189	248	243	265	264	200	116	208	102	300	172	318	149	143	232	159	201	150	221	224	303	278	228	296	253	224	288	250	272	170	255	222	157	239	146	238	198	242	189	139	255	248
LINC01349	chr1;chr1;chr1;chr1;chr1	100627050;100628825;100640489;100645170;100646903	100627302;100628942;100640772;100645235;100647004	-;-;-;-;-	823	0	0	0	0	0	0	0	0	0	0	0	0	0	0	0	0	0	0	1	0	0	0	0	0	1	0	0	0	1	1	0	0	0	2	1	0	0	0	0	0	0	0	0	0
SRRM2-AS1	chr16;chr16;chr16;chr16;chr16;chr16;chr16;chr16	2737076;2737480;2738369;2740958;2743552;2744455;2749545;2752442	2737288;2737610;2738500;2741341;2743719;2744797;2750810;2752600	-;-;-;-;-;-;-;-	2796	192	173	130	257	113	170	235	169	131	201	73	245	170	285	187	129	195	127	190	94	212	202	221	204	189	208	233	186	208	201	178	194	234	228	157	206	126	238	161	234	140	148	195	197
GPR158-AS1	chr10;chr10	25158072;25175676	25159903;25176276	-;-	2433	16	12	6	13	8	16	23	8	6	8	4	13	8	18	9	6	8	4	6	14	23	13	15	14	15	8	19	5	13	15	11	8	22	18	7	24	12	13	4	11	9	14	9	13
LINC01003	chr7	152464124	152465546	+	1423	349	328	355	412	459	421	449	270	203	308	135	439	225	531	222	240	366	206	285	192	469	309	524	429	334	423	397	289	422	332	397	220	326	333	183	331	179	321	316	365	304	232	304	322
VPS9D1-AS1	chr16;chr16;chr16;chr16	89711856;89712689;89716471;89717344	89712222;89712818;89716904;89718165	+;+;+;+	1753	884	764	594	1174	603	666	911	806	534	844	491	1511	665	1485	532	758	945	581	993	550	677	1003	807	760	954	667	1195	838	755	925	608	584	1074	975	629	948	534	1071	680	1135	625	491	905	962
LOC100128885	chr7;chr7;chr7	64574695;64599659;64614499	64574848;64599782;64618589	+;+;+	4369	0	0	0	0	0	0	0	0	0	0	0	0	1	0	0	0	0	0	0	0	0	0	0	0	0	0	0	0	0	0	0	0	0	0	0	0	0	0	0	0	0	0	0	0
GATA6-AS1	chr18;chr18	22166898;22168667	22168383;22168968	-;-	1788	4	4	1	3	4	2	4	5	10	2	5	2	7	4	9	7	7	3	6	4	4	5	5	4	2	3	4	1	2	1	4	9	3	4	7	3	2	7	8	7	6	6	4	3
ZBTB42	chr14;chr14	104800596;104801181	104800700;104804711	+;+	3636	1544	1352	1038	1873	1268	1277	1685	1281	561	1454	861	2186	673	2303	667	827	1609	682	1098	1029	1091	1459	1308	1107	1497	940	1926	1308	1168	1512	991	614	1696	1626	623	1584	566	1624	929	1747	944	792	1450	1549
LINC01310	chr22;chr22;chr22;chr22;chr22;chr22;chr22	48866770;48885053;48887013;48892666;48894404;48894735;48896798	48866847;48885112;48887212;48893132;48894615;48896143;48898386	+;+;+;+;+;+;+	4015	0	1	0	1	1	1	0	0	0	0	1	0	0	1	1	1	0	0	1	0	1	0	1	0	0	2	0	0	1	0	2	0	1	0	0	0	0	0	0	0	2	1	2	0
LOC100128993	chr8;chr8;chr8;chr8;chr8	19183676;19184573;19227168;19235464;19245148	19184028;19184662;19227231;19235592;19245522	-;-;-;-;-	1011	0	0	0	0	0	0	0	0	0	0	0	0	0	0	0	0	0	0	0	0	1	0	0	0	0	1	0	0	0	0	1	0	0	0	0	0	0	0	0	0	0	0	0	0
LOC100129027	chr21;chr21;chr21	45827841;45832608;45836286	45831241;45832658;45836419	-;-;-	3586	2	1	6	2	10	1	4	3	3	8	2	7	4	4	2	5	6	4	8	3	7	2	4	2	7	3	6	5	2	5	3	2	5	5	2	3	5	1	3	1	6	1	7	6
LOC100129034	chr9	124353473	124359184	+	5712	2828	2553	1727	3374	1944	2261	3261	2542	1289	2741	1374	3799	1690	4028	1480	1860	2784	1587	2441	1757	2239	2805	2549	2521	2805	2020	3454	2655	2394	2803	2067	1710	3332	3071	1737	2952	1515	2913	1796	3234	1893	1626	2758	2993
LOC100129046	chr1;chr1;chr1;chr1	93591968;93594373;93598917;93599161	93592508;93594449;93598990;93600030	+;+;+;+	1562	0	2	2	0	0	6	1	0	1	1	3	0	2	2	2	0	1	2	0	1	1	2	1	1	0	2	1	0	1	0	0	3	0	2	0	2	0	2	0	1	0	0	0	1
LOC100129055	chr10;chr10;chr10;chr10;chr10;chr10;chr10	38175671;38177901;38195608;38197500;38199292;38210651;38212307	38175960;38177975;38195643;38197551;38199411;38210813;38214345	+;+;+;+;+;+;+	2775	0	1	2	0	0	0	0	0	1	1	0	0	0	0	0	0	0	1	0	0	2	1	0	0	1	1	1	0	0	0	0	0	0	0	1	0	1	0	0	0	2	0	0	0
UNQ6494	chr9;chr9;chr9;chr9;chr9;chr9	89639783;89664928;89672757;89698033;89701918;89719187	89639979;89665382;89673487;89698199;89701988;89719759	+;+;+;+;+;+	2194	5	4	3	3	7	5	6	5	0	4	4	8	2	6	1	4	3	1	3	3	4	6	4	6	2	5	7	2	5	6	2	5	8	6	7	3	2	11	4	10	2	5	6	6
KTN1-AS1	chr14;chr14;chr14;chr14;chr14	55557972;55561089;55576157;55578606;55579936	55559774;55561163;55577379;55578737;55580092	-;-;-;-;-	3390	165	157	136	190	175	147	200	146	147	179	74	234	183	272	153	131	194	134	186	109	162	178	171	180	183	118	211	180	142	194	126	190	194	191	172	186	166	174	193	196	170	168	147	192
LOC100129083	chr19;chr19;chr19	51415906;51416523;51417132	51416132;51416730;51417425	+;+;+	729	2	0	0	2	2	0	2	1	1	0	2	2	1	1	1	1	0	0	0	0	0	0	3	0	2	0	3	0	2	1	0	3	3	0	1	2	0	3	0	2	1	0	1	0
BTNL10	chr1;chr1;chr1	228510359;228511651;228512183	228510678;228512004;228512288	-;-;-	780	0	1	0	0	2	2	2	1	0	1	0	0	1	0	2	0	3	2	2	0	0	1	0	0	2	2	1	0	2	2	0	0	1	0	2	1	0	0	1	1	1	0	1	0
KHDC1L	chr6;chr6;chr6	73223545;73224166;73225297	73223839;73224348;73225452	-;-;-	634	0	0	0	0	0	0	0	0	1	0	0	0	0	1	0	0	0	0	0	0	0	0	0	0	0	0	0	0	0	0	0	0	0	0	0	0	0	1	0	0	0	0	0	0
LOC100129138	chr1;chr1	104073023;104076745	104073904;104077071	+;+	1209	0	0	0	0	0	0	0	0	0	0	0	0	0	0	0	0	0	0	0	0	0	0	0	0	1	0	0	0	1	0	0	1	0	0	0	0	0	0	0	0	0	0	0	0
LOC100129148	chr7;chr7;chr7	139417463;139423285;139427401	139417695;139423385;139427526	-;-;-	460	1	1	6	3	4	3	3	1	0	5	0	0	9	2	0	1	0	2	0	1	2	3	3	3	2	3	2	1	3	1	2	3	0	1	4	2	1	4	1	2	1	1	0	3
LOC100129175	chr2;chr2;chr2	219002215;219009957;219013902	219002300;219010042;219015722	+;+;+	1993	1	1	0	1	3	0	0	0	0	1	0	2	0	1	1	0	0	0	0	0	0	0	1	0	1	0	0	1	0	0	0	1	0	4	1	1	0	0	0	0	0	0	0	0
ZSCAN16-AS1	chr6;chr6;chr6;chr6	28090676;28121795;28125623;28136745	28091468;28123211;28125819;28137316	-;-;-;-	2979	115	86	56	150	87	81	95	99	66	100	66	161	115	149	95	98	122	94	129	69	121	77	141	95	82	95	112	100	141	110	120	117	108	95	85	114	88	113	87	117	77	72	109	113
MATN1-AS1	chr1;chr1;chr1;chr1	30718772;30721288;30725735;30726243	30719565;30721722;30726051;30726746	+;+;+;+	2050	62	56	115	96	123	149	78	66	69	77	30	108	65	104	70	57	96	69	93	41	51	83	63	58	73	55	81	53	68	83	50	59	75	87	74	82	58	84	119	86	104	95	84	90
LOC100129203	chr11;chr11;chr11;chr11;chr11;chr11	95230186;95231125;95232052;95232590;95232880;95233454	95230495;95231573;95232176;95232674;95232919;95234404	+;+;+;+;+;+	1960	14	14	7	15	9	9	15	8	7	10	0	13	11	22	14	13	10	6	8	4	22	15	20	14	16	14	13	15	21	17	19	11	14	22	14	10	7	10	12	16	9	18	18	7
SLC39A12-AS1	chr10;chr10;chr10;chr10;chr10	18001786;18004311;18008550;18009665;18010529	18003396;18004408;18008683;18009753;18010562	-;-;-;-;-	1966	0	0	0	0	0	0	0	0	0	0	0	0	0	0	0	0	0	0	0	0	0	0	0	0	0	0	0	0	0	0	0	0	0	0	0	0	0	0	0	0	0	0	0	0
LOC100129216	chr11;chr11	71878453;71884407	71878510;71884561	+;+	213	7	5	9	8	5	6	12	13	8	4	3	10	14	14	2	6	14	0	8	2	8	7	8	16	9	12	12	10	18	10	9	11	10	10	13	6	7	7	3	8	10	7	8	15
TOPORS-AS1	chr9;chr9;chr9;chr9;chr9;chr9	32551144;32551717;32552234;32552801;32565397;32566391	32551693;32551807;32552479;32553017;32565628;32566860	+;+;+;+;+;+	1806	60	65	43	77	52	72	108	63	40	56	15	89	66	90	58	46	58	32	65	29	65	61	73	64	55	70	75	46	78	80	67	62	63	85	53	69	40	58	64	64	60	58	71	70
LINC01160	chr1;chr1;chr1;chr1;chr1	111599007;111602192;111604369;111604629;111608136	111600095;111602333;111604500;111604702;111608318	-;-;-;-;-	1620	4	0	1	2	0	2	2	3	3	0	0	0	3	1	1	0	2	2	2	0	1	1	1	1	2	1	0	2	2	1	2	3	3	1	0	2	1	1	0	1	0	0	2	0
C1orf68	chr1	152719522	152720429	+	908	0	0	0	0	0	0	0	1	0	0	0	0	0	2	0	0	0	0	0	0	0	0	0	0	0	0	2	0	0	1	0	0	0	0	0	1	0	0	0	0	0	0	0	0
LOC100129316	chr9;chr9;chr9;chr9	91063294;91066729;91069457;91073526	91066616;91066876;91069627;91075132	-;-;-;-	5249	2	3	0	1	0	2	5	0	0	1	2	0	0	6	0	0	4	0	0	0	1	3	2	3	2	0	1	0	1	5	1	0	1	2	1	1	2	0	0	2	0	0	5	2
LOC100129345	chr14;chr14;chr14;chr14	97632647;97646162;97673329;97686359	97633691;97646372;97673442;97686658	-;-;-;-	1670	0	0	0	0	0	0	0	0	0	0	0	0	0	0	0	0	0	0	0	0	0	0	0	0	0	0	0	0	0	0	0	0	0	0	0	0	0	0	0	0	0	0	0	0
NRADDP	chr3;chr3;chr3;chr3	47011542;47012321;47012623;47012833	47011584;47012511;47012765;47013467	+;+;+;+	1012	4	7	1	14	0	1	7	3	0	13	0	8	1	8	6	3	9	4	6	2	4	8	7	6	6	3	6	2	4	8	3	3	13	8	3	8	0	8	5	6	0	3	6	4
C9orf92	chr9;chr9;chr9;chr9;chr9	16203935;16215216;16215772;16253040;16276231	16204038;16215279;16215899;16253107;16276313	-;-;-;-;-	447	17	12	5	19	6	7	10	13	6	14	10	17	7	19	10	12	14	12	5	10	3	10	13	19	19	15	21	10	7	12	13	13	10	8	7	12	12	7	7	17	1	3	13	15
GABPB1-AS1	chr15	50354174	50358306	+	4133	506	455	551	587	608	595	606	462	240	474	175	590	268	665	260	227	493	242	300	226	550	442	594	498	498	538	518	476	594	456	526	267	569	540	251	482	219	478	334	533	333	287	451	480
FAM106CP	chr17	16788743	16790501	+	1759	0	0	0	0	0	0	0	0	0	0	1	0	0	0	0	0	0	0	0	1	0	1	0	0	0	0	0	0	0	0	0	0	0	0	0	0	0	0	0	0	0	0	0	0
MSTO2P	chr1;chr1;chr1;chr1;chr1;chr1;chr1;chr1;chr1;chr1;chr1	155745768;155746005;155746619;155746796;155747129;155747269;155747563;155748606;155749327;155749522;155749923	155745912;155746140;155746688;155746935;155747183;155747407;155748531;155748788;155749431;155749631;155750882	+;+;+;+;+;+;+;+;+;+;+	3012	217	174	165	253	178	227	202	154	128	167	98	287	172	315	107	150	219	154	226	127	163	196	224	214	183	157	247	204	186	209	152	128	227	227	113	229	104	254	185	225	191	111	225	201
DDC-AS1	chr7;chr7;chr7;chr7;chr7	50531759;50539114;50539831;50541346;50542245	50531882;50539167;50540145;50541409;50543463	+;+;+;+;+	1776	1	0	0	0	0	0	0	0	0	0	0	0	0	1	0	0	0	0	0	0	0	0	0	0	0	0	0	0	1	0	0	0	0	0	0	0	0	0	0	1	0	0	0	0
DPY19L1P1	chr7;chr7;chr7;chr7;chr7;chr7;chr7;chr7;chr7;chr7;chr7;chr7;chr7;chr7;chr7;chr7;chr7	32580941;32581572;32585977;32590879;32593184;32620404;32621013;32623361;32632543;32635252;32639274;32655987;32675932;32676788;32678993;32716718;32719136	32581313;32581664;32586136;32591004;32593306;32620484;32621072;32623439;32632620;32635351;32639365;32656044;32676025;32676908;32679130;32716809;32719168	-;-;-;-;-;-;-;-;-;-;-;-;-;-;-;-;-	1901	117	99	93	122	119	92	136	139	83	108	35	142	138	152	106	83	91	89	121	56	149	99	151	181	136	132	124	130	142	110	142	101	102	111	114	122	100	129	104	120	121	122	102	121
LINC01546	chrX;chrX;chrX	3271820;3272297;3284155	3271918;3272372;3284653	+;+;+	674	0	0	0	0	0	0	0	0	0	0	0	0	0	0	0	0	0	0	0	0	0	0	0	0	0	0	0	0	0	0	0	0	0	0	0	0	0	0	0	0	0	0	0	0
MKRN2OS	chr3;chr3;chr3;chr3	12539781;12541860;12543180;12545247	12540433;12542022;12543229;12545464	-;-;-;-	1084	60	63	91	81	102	108	88	56	57	64	30	98	78	98	78	86	65	79	91	61	98	56	88	89	70	92	70	52	86	60	81	83	78	60	72	61	52	80	54	66	94	68	67	57
ZNF37BP	chr10;chr10;chr10;chr10;chr10	42513511;42523182;42523612;42525540;42550557	42521127;42523305;42523738;42525660;42552832	-;-;-;-;-	10265	985	818	881	1052	843	952	1089	897	690	833	291	1131	909	1223	719	691	863	609	881	377	964	866	1003	973	921	807	970	943	1010	854	838	821	1014	1003	960	986	871	941	917	967	1005	738	882	936
LINC00633	chrX;chrX;chrX	135118956;135119734;135120440	135119310;135119971;135120477	-;-;-	631	0	0	0	1	0	0	2	0	0	0	0	1	0	1	0	0	0	0	0	0	0	0	1	0	1	0	0	1	1	0	0	0	0	0	1	0	0	0	0	0	0	0	0	0
LOC100129518	chr6;chr6	159760259;159761994	159761636;159762332	-;-	1717	60	47	80	59	101	117	66	49	30	50	28	73	45	97	28	68	51	84	101	36	74	46	69	56	65	246	55	64	245	64	241	84	74	63	100	60	65	63	70	67	69	62	56	41
LOC100129520	chrX	125320120	125323101	+	2982	2	1	0	0	2	2	1	0	0	2	0	0	1	0	0	0	1	1	0	0	1	0	1	0	1	2	4	1	1	0	2	0	3	0	1	1	2	0	0	2	1	0	2	0
LOC100129534	chr1	2350415	2352661	-	2247	104	73	67	136	74	87	97	93	58	85	42	137	69	132	47	79	102	67	98	71	106	116	107	96	83	79	137	98	100	110	72	65	106	117	58	107	48	94	67	108	68	52	105	103
ZNF730	chr19;chr19;chr19;chr19	23116975;23134080;23135948;23145271	23117176;23134206;23136043;23147215	+;+;+;+	2370	192	202	237	257	220	204	227	210	130	201	39	221	175	250	138	104	196	82	118	61	244	200	236	257	227	283	218	214	340	202	285	159	255	212	162	221	154	191	153	212	198	165	215	230
LOC100129550	chr3	122886513	122892416	+	5904	125	117	193	159	183	209	178	127	172	149	36	173	198	160	150	152	135	132	186	65	205	126	246	231	141	232	136	156	261	120	230	181	154	156	206	153	175	126	164	151	205	157	165	137
FAM47E	chr4;chr4;chr4;chr4;chr4;chr4;chr4;chr4;chr4	76214040;76217579;76251700;76256178;76263704;76268660;76271568;76278069;76283381	76214424;76217688;76251820;76256523;76263843;76268813;76271768;76282048;76283783	+;+;+;+;+;+;+;+;+	5840	103	82	63	103	76	65	107	96	38	101	52	129	57	161	61	71	99	68	72	58	101	95	132	114	107	103	133	95	118	88	107	45	113	82	63	99	49	115	48	99	81	48	96	112
LINC00462	chr13;chr13;chr13	48576974;48578013;48580841	48577859;48578088;48580901	-;-;-	1023	0	0	0	0	0	0	0	0	0	0	0	0	0	0	0	0	0	0	0	0	0	0	0	0	0	0	0	0	0	0	0	0	0	0	0	0	0	0	0	0	0	1	0	0
LOC100129617	chr16	81665354	81667274	+	1921	5	2	2	3	4	2	8	7	8	6	3	4	5	3	1	6	0	4	9	3	5	1	2	9	2	1	5	2	5	1	2	5	6	3	4	2	6	3	10	6	8	2	2	7
LOC100129620	chr1;chr1;chr1	99004276;99144036;99146774	99004645;99144130;99148852	+;+;+	2544	0	0	0	0	0	0	0	0	0	0	0	0	0	0	0	0	0	0	0	0	0	0	0	0	0	0	0	0	0	0	0	0	0	0	0	0	0	0	0	0	0	0	0	0
TCF24	chr8;chr8;chr8;chr8	66946501;66961376;66961877;66962329	66948164;66961788;66961987;66962590	-;-;-;-	2450	0	0	1	0	0	0	0	0	0	0	0	0	0	0	0	1	0	0	0	0	0	0	0	0	0	2	0	1	0	0	0	0	0	0	0	0	1	0	2	0	0	0	0	2
FGF13-AS1	chrX;chrX;chrX	138712107;138714724;138715891	138712142;138714809;138716601	+;+;+	833	2	0	0	0	0	0	0	1	0	0	0	0	0	0	0	0	0	0	2	0	0	0	0	0	0	0	0	0	0	1	0	0	0	0	0	0	0	0	0	1	0	0	1	0
IZUMO3	chr9;chr9;chr9;chr9;chr9;chr9	24543215;24543664;24544201;24544972;24545212;24545424	24543367;24543754;24544281;24545061;24545286;24545676	-;-;-;-;-;-	743	0	0	0	0	0	0	0	0	0	0	0	0	0	0	0	0	0	0	0	0	0	0	0	0	0	0	0	0	0	0	0	0	0	0	0	0	0	0	0	0	0	0	0	0
ARRDC3-AS1	chr5;chr5;chr5	91380347;91418709;91418855	91380924;91418771;91420715	+;+;+	2502	82	72	55	72	67	62	95	67	69	77	31	98	53	83	68	48	72	49	77	24	69	75	94	77	65	78	84	77	74	66	70	55	65	77	65	79	46	68	66	75	43	42	57	85
C9orf173-AS1	chr9;chr9;chr9;chr9	137250219;137252391;137252875;137253163	137251367;137252506;137252975;137253497	-;-;-;-	1701	33	26	21	34	20	25	31	20	38	28	16	38	50	32	46	41	33	24	73	16	36	23	48	26	33	30	41	21	36	24	36	42	31	22	43	33	37	36	42	29	28	34	27	29
LINC01126	chr2	43227211	43228855	+	1645	12	15	8	10	12	9	7	10	6	11	1	8	5	16	0	5	11	2	7	2	17	10	17	14	7	8	17	10	20	5	11	5	12	5	5	9	5	7	11	16	10	1	6	12
CCDC152	chr5;chr5;chr5;chr5;chr5;chr5;chr5;chr5;chr5	42756818;42759120;42762443;42769597;42779458;42783474;42796829;42799375;42799659	42756885;42759208;42762548;42769665;42779522;42783576;42796956;42799458;42802437	+;+;+;+;+;+;+;+;+	3491	5	4	10	3	8	9	3	3	10	5	1	2	4	2	1	3	3	2	1	1	4	2	8	2	2	5	5	1	3	4	6	6	3	2	9	2	8	3	1	10	10	5	0	0
SLC25A21-AS1	chr14	37172026	37173793	+	1768	165	176	382	176	408	338	216	171	155	173	46	196	173	173	154	85	122	104	102	68	217	178	204	192	167	178	199	168	210	178	174	150	187	166	156	172	106	159	229	163	296	235	159	154
MRVI1-AS1	chr11;chr11;chr11;chr11;chr11	10541236;10586027;10589012;10594117;10599691	10541542;10586126;10589150;10594228;10599932	+;+;+;+;+	900	0	0	0	0	0	0	0	0	0	2	0	0	2	0	0	0	0	1	1	1	0	1	0	0	0	0	0	0	0	0	0	0	0	3	1	1	1	0	0	0	1	0	0	0
ZNF737	chr19;chr19;chr19;chr19	20537992;20552475;20553709;20565638	20545976;20552570;20553835;20565820	-;-;-;-	8391	872	763	1332	884	1565	1347	989	808	490	839	225	1017	573	1066	481	391	763	417	421	319	1027	825	975	1054	901	1004	966	900	1297	824	1111	593	939	856	615	852	587	816	835	899	1092	824	866	907
PCOLCE-AS1	chr7;chr7;chr7;chr7;chr7;chr7;chr7;chr7;chr7;chr7;chr7;chr7	100589401;100590230;100592825;100595868;100596154;100596394;100599671;100600040;100600723;100601620;100602340;100603838	100590082;100590331;100593074;100595907;100596275;100596651;100599841;100600189;100600852;100601683;100603166;100604038	-;-;-;-;-;-;-;-;-;-;-;-	2997	1	2	0	1	1	4	4	0	2	4	0	4	0	2	4	3	1	0	2	1	3	0	1	2	1	3	2	2	2	1	0	1	1	3	3	1	0	2	3	2	2	1	0	2
SCOC-AS1	chr4;chr4;chr4;chr4;chr4;chr4	140283726;140291390;140293261;140360817;140369310;140373263	140285268;140291529;140293423;140360974;140369350;140373392	-;-;-;-;-;-	2175	37	37	24	41	35	37	43	23	23	33	9	52	19	44	14	15	34	19	19	19	25	39	37	35	36	23	43	28	27	37	33	26	28	38	18	44	15	30	16	24	15	21	42	32
LOC100129917	chr4	780149	781848	-	1700	259	261	284	322	210	272	316	236	393	243	109	347	494	403	323	495	260	334	709	139	275	263	267	244	209	243	303	228	282	204	232	360	301	277	463	211	377	253	309	273	328	222	266	258
LOC100129924	chr1;chr1;chr1;chr1;chr1;chr1;chr1	42787990;42789268;42789821;42792805;42793601;42794413;42798098	42788064;42789485;42789934;42792902;42793744;42794613;42798230	+;+;+;+;+;+;+	983	5	0	6	7	3	4	12	7	9	9	5	15	8	7	3	10	2	6	11	6	5	9	14	8	8	5	4	5	14	7	6	7	3	5	3	4	7	9	5	5	8	7	4	8
LOC100129931	chr4;chr4;chr4;chr4	7030554;7035171;7044980;7045659	7034053;7035274;7045102;7046231	-;-;-;-	4300	11	13	15	13	13	12	10	10	25	13	6	14	24	17	17	13	8	18	31	7	16	10	19	6	10	11	16	12	21	12	16	9	16	8	11	5	22	17	20	12	15	13	8	14
LOC100129935	chr19;chr19;chr19;chr19	39638685;39640474;39640821;39642152	39639968;39640684;39640906;39642401	+;+;+;+	1831	0	0	0	0	0	0	0	0	0	0	0	0	0	0	0	0	0	0	0	0	0	0	0	0	0	0	0	0	0	0	0	0	0	0	0	0	0	0	0	0	0	0	0	0
CCNT2-AS1	chr2;chr2;chr2;chr2;chr2	134866633;134868944;134876107;134877520;134918563	134867739;134869041;134876138;134877643;134918606	-;-;-;-;-	1405	49	32	26	40	33	33	37	28	32	39	9	59	22	48	22	28	42	23	36	16	35	55	44	42	46	27	50	31	38	49	27	26	50	40	33	51	25	40	31	31	37	31	45	45
LOC100129973	chr15;chr15;chr15	52180026;52181050;52204889	52180401;52181202;52205879	+;+;+	1520	6	5	12	6	3	7	4	12	4	8	1	6	6	6	5	6	7	7	10	6	8	9	7	4	8	7	10	7	12	9	7	8	3	7	12	2	12	5	7	12	5	4	7	8
HDAC6	chrX;chrX;chrX;chrX;chrX;chrX;chrX;chrX;chrX;chrX;chrX;chrX;chrX;chrX;chrX;chrX;chrX;chrX;chrX;chrX;chrX;chrX;chrX;chrX;chrX	48801880;48802064;48802663;48803128;48805438;48805631;48808033;48808258;48813353;48814675;48814962;48815575;48815884;48816141;48816465;48817326;48818041;48818220;48819447;48822620;48822912;48823672;48823922;48824166;48824544	48801944;48802551;48802999;48803216;48805522;48806960;48808137;48808326;48814566;48814893;48815490;48815642;48816052;48816269;48816633;48817459;48818109;48818412;48820255;48822794;48823588;48823785;48824068;48824294;48824970	+;+;+;+;+;+;+;+;+;+;+;+;+;+;+;+;+;+;+;+;+;+;+;+;+	7939	1750	1518	1276	2116	1496	1563	1938	1605	1181	1731	888	2544	1639	2550	1443	1710	1893	1577	2124	1157	1873	1790	2043	1938	1807	1736	2226	1690	2138	1743	1778	1530	2059	1897	1425	1796	1291	1978	1416	2115	1405	1222	1705	1814
URAHP	chr16;chr16;chr16;chr16;chr16;chr16	90039761;90042902;90044502;90046957;90047538;90047743	90040417;90043989;90044623;90047096;90047625;90047783	-;-;-;-;-;-	2136	32	27	48	32	43	52	37	33	241	27	19	31	296	48	215	316	34	225	437	21	58	31	57	49	21	73	39	34	86	33	57	192	35	35	220	24	204	18	184	42	177	119	37	40
FTLP10	chr4;chr4;chr4	68182292;68185760;68212306	68183503;68185883;68212470	+;+;+	1501	0	0	0	0	0	0	0	0	0	0	0	0	0	0	0	0	0	0	0	0	0	0	0	0	0	0	0	0	0	0	0	0	0	0	0	0	0	0	0	0	0	0	0	0
LOC100130075	chr12	68804437	68805494	-	1058	0	0	1	2	0	0	0	0	0	0	0	0	0	0	1	1	0	2	0	0	1	0	1	0	1	0	0	0	0	0	0	0	1	1	1	0	1	0	1	1	0	0	0	0
LOC100130093	chr1;chr1;chr1	227728539;227731585;227732389	227728786;227731747;227734354	+;+;+	2377	80	77	42	113	65	62	95	72	48	85	40	124	72	146	65	62	87	50	102	36	88	69	64	67	83	56	141	72	78	79	67	68	95	113	61	81	54	89	47	99	53	49	80	104
MIR124-2HG	chr8;chr8;chr8;chr8	64373218;64377327;64377961;64381603	64373551;64377528;64378834;64387504	+;+;+;+	7312	0	0	0	0	0	0	0	0	0	0	0	0	0	0	0	0	0	0	0	0	0	0	0	0	0	0	0	0	0	0	0	0	0	0	0	0	0	0	0	0	0	0	0	0
EFCAB14-AS1	chr1;chr1;chr1;chr1	46674036;46682181;46686673;46691874	46674219;46682264;46686763;46692097	+;+;+;+	583	9	2	4	4	4	3	7	3	3	4	1	2	0	3	2	1	1	2	3	2	7	2	6	7	0	7	6	6	4	2	5	5	7	3	1	4	6	7	3	6	1	2	4	2
LINC00861	chr8;chr8;chr8;chr8	125922523;125936240;125941131;125950914	125922547;125936333;125946182;125951197	-;-;-;-	5455	0	0	0	0	0	0	0	1	0	0	0	0	0	0	1	0	0	0	0	0	0	0	0	0	0	1	0	0	0	0	0	0	0	0	0	0	0	0	0	0	0	0	0	0
LOC100130238	chr12;chr12;chr12;chr12	132275391;132276231;132277257;132278420	132275836;132276530;132277906;132280900	+;+;+;+	3877	6	5	3	10	5	4	11	12	1	5	5	16	4	9	3	3	7	1	5	7	4	9	4	7	5	2	4	4	10	4	6	3	6	7	5	8	3	4	5	8	7	4	5	1
LOC100130264	chr20;chr20;chr20;chr20;chr20;chr20;chr20;chr20	19242302;19243877;19257629;19261709;19264078;19265733;19283139;19284145	19242574;19244288;19257695;19261873;19264153;19265999;19283215;19284596	-;-;-;-;-;-;-;-	1789	0	0	0	0	1	0	0	0	0	0	1	0	0	0	0	0	1	1	0	0	0	0	1	0	0	0	0	0	0	0	0	0	0	0	3	0	1	0	1	1	0	0	0	0
TFAP2A-AS1	chr6;chr6;chr6	10412318;10414067;10415287	10412367;10415051;10416169	+;+;+	1918	13	16	10	17	26	16	19	9	8	17	7	13	11	21	18	12	19	11	16	7	26	15	27	23	13	19	19	9	18	10	17	21	20	16	16	12	4	13	8	22	13	9	20	17
LOC100130298	chr8;chr8	60966121;60967573	60966457;60967748	-;-	513	0	0	0	0	0	0	0	0	0	1	0	0	0	1	0	0	0	0	0	0	0	0	0	0	0	0	0	0	0	0	0	0	0	0	0	0	0	2	0	0	0	0	0	0
C8orf89	chr8;chr8;chr8;chr8	73241424;73250268;73256973;73259332	73241605;73250323;73257126;73259502	-;-;-;-	563	0	0	0	0	0	0	0	1	0	0	0	1	0	0	0	0	0	1	0	0	0	0	1	0	2	1	0	0	0	0	0	0	0	2	0	0	1	1	0	0	0	0	0	0
SUPT20HL1	chrX	24362761	24365424	+	2664	0	0	0	0	0	0	0	0	0	0	0	0	0	0	0	0	0	0	0	0	0	0	0	0	0	0	0	0	0	0	0	0	0	0	0	0	0	0	0	0	0	0	0	0
C17orf107	chr17;chr17	4899653;4899936	4899828;4902932	+;+	3173	71	68	55	79	51	57	73	41	49	60	34	112	73	125	64	79	84	63	118	34	56	61	81	61	61	60	89	65	46	74	54	73	99	63	75	72	64	75	39	85	55	51	67	69
LOC100130331	chr1;chr1;chr1;chr1;chr1;chr1;chr1;chr1;chr1;chr1;chr1;chr1	237862175;237862400;237867023;237882466;237903974;237905427;237905937;237906947;237916233;237920878;237921245;237926749	237862205;237862522;237867175;237882568;237904122;237905601;237906110;237907175;237916396;237921058;237921316;237928319	+;+;+;+;+;+;+;+;+;+;+;+	3125	0	0	0	0	0	0	0	0	0	1	0	1	0	0	0	0	0	0	0	0	0	1	0	0	0	0	0	1	0	0	0	0	0	1	0	0	2	0	0	0	0	0	0	0
SCGB2B3P	chr19	34645873	34646052	+	180	0	0	0	0	0	1	1	0	2	1	1	1	0	1	0	0	1	3	1	0	1	0	0	1	0	0	1	0	2	1	2	0	1	0	0	1	0	0	0	0	0	1	0	0
TMEM262	chr11;chr11;chr11	65088372;65088651;65088858	65088531;65088750;65089109	-;-;-	512	2	1	1	5	2	4	2	1	1	1	1	4	0	3	2	2	1	1	3	1	1	3	3	3	1	3	3	2	2	1	0	1	3	1	1	1	4	0	3	1	1	0	4	3
LOC100130357	chr6;chr6;chr6;chr6;chr6	13279295;13281429;13294796;13295275;13295486	13281156;13281553;13294898;13295388;13295586	-;-;-;-;-	2305	14	15	13	28	18	20	22	17	10	13	4	9	15	22	12	14	15	8	14	7	23	14	21	24	16	16	28	22	25	15	10	10	23	11	10	21	20	24	12	15	7	7	14	19
LOC100130370	chr17;chr17;chr17;chr17	81375899;81379722;81380485;81385129	81376173;81379881;81380584;81385360	-;-;-;-	767	5	3	8	9	2	3	10	1	2	8	2	9	9	7	5	1	6	4	5	6	4	3	0	9	7	8	6	3	5	1	6	3	8	5	2	3	2	3	4	6	6	3	3	3
LOC100130417	chr1;chr1;chr1;chr1	917573;918022;918825;919335	917720;918175;918915;919437	-;-;-;-	496	158	136	108	204	111	146	180	134	113	170	70	227	160	220	122	180	171	110	209	92	131	144	175	150	156	125	204	136	172	155	132	137	172	185	153	147	166	180	144	165	125	90	162	166
CECR7	chr22;chr22;chr22;chr22	17036570;17044873;17047324;17057073	17037344;17045000;17047426;17058792	+;+;+;+	2726	96	92	116	122	100	121	115	77	96	85	68	114	135	148	105	117	84	147	191	68	87	111	111	117	74	114	120	69	161	100	125	120	111	108	127	99	109	116	127	107	135	117	96	101
PP14571	chr2;chr2	240449419;240456597	240451331;240456700	-;-	2017	9	12	7	11	11	8	6	8	9	13	5	11	13	16	10	8	4	12	17	2	5	6	10	6	7	16	6	8	7	6	18	18	8	9	17	4	16	12	12	10	5	9	10	12
LOC100130451	chr2;chr2;chr2	213276553;213278368;213284033	213277941;213278531;213284205	-;-;-	1726	1	2	2	0	1	2	0	0	1	2	0	1	2	3	1	1	0	0	1	0	5	0	3	0	1	1	1	2	1	1	2	2	0	2	3	0	2	1	0	2	2	0	0	1
LOC100130452	chr2;chr2;chr2;chr2	196700635;196710547;196712731;196712876	196700841;196710644;196712794;196713012	-;-;-;-	506	0	0	1	1	0	0	0	1	1	0	0	0	0	1	0	0	1	0	0	0	0	1	1	1	0	0	0	0	1	1	1	0	0	0	0	0	0	0	0	0	0	0	0	1
CAND1.11	chr11;chr11;chr11;chr11;chr11	10308313;10330570;10392282;10410757;10430376	10308673;10330709;10392405;10410976;10430673	+;+;+;+;+	1143	0	0	0	0	0	3	0	0	0	0	0	0	0	1	0	0	0	0	1	0	0	0	1	0	0	0	1	0	0	0	0	0	0	0	0	3	0	0	0	0	1	0	0	0
LOC100130476	chr6;chr6;chr6;chr6	137823670;137865159;137866583;137867642	137824577;137865320;137866884;137868233	-;-;-;-	1964	4	5	4	3	6	2	3	3	2	4	0	9	0	6	3	3	3	2	4	2	1	2	7	5	2	3	4	3	5	5	1	2	5	4	0	3	0	5	1	7	3	2	1	6
LINC01387	chr18;chr18;chr18;chr18;chr18;chr18	6511416;6513639;6575990;6588811;6589447;6590535	6511610;6513726;6576104;6588867;6589475;6590653	+;+;+;+;+;+	603	1	0	1	0	0	2	0	0	0	0	0	0	0	0	0	0	0	0	0	0	0	0	0	1	0	0	1	0	1	0	0	0	0	0	0	0	0	0	0	0	0	0	0	0
TMEM221	chr19;chr19;chr19	17435509;17444824;17448143	17436927;17445284;17448567	-;-;-	2305	4	2	1	4	2	2	3	1	0	0	1	2	2	2	1	2	1	2	2	0	0	2	3	2	0	3	2	0	1	1	1	0	2	0	1	2	2	3	1	2	5	1	3	3
PARD6G-AS1	chr18;chr18;chr18;chr18;chr18	80147924;80162516;80168819;80175880;80178086	80148254;80162603;80171733;80175935;80178432	+;+;+;+;+	3737	129	92	62	157	58	85	121	125	213	122	64	176	251	168	224	301	127	313	406	65	63	105	66	73	121	62	146	106	53	97	36	278	134	130	348	124	309	130	368	139	142	243	116	116
C10orf142	chr10;chr10;chr10	44292750;44293301;44293913	44292933;44293489;44294649	+;+;+	1110	0	0	0	0	0	0	0	0	0	0	0	0	0	0	0	0	0	0	0	0	0	0	0	0	1	0	0	0	0	0	0	0	0	0	0	0	0	0	0	0	0	0	0	0
NFYC-AS1	chr1	40689080	40692261	-	3182	86	79	56	76	67	74	97	62	64	72	19	114	73	87	38	60	70	47	76	40	99	77	74	87	75	85	90	69	88	70	81	61	81	66	81	96	64	70	45	91	79	63	75	80
LINC00910	chr17;chr17;chr17;chr17;chr17;chr17;chr17	43369845;43371247;43375928;43379123;43381273;43387984;43388289	43371039;43371426;43377813;43379262;43381660;43388057;43388898	-;-;-;-;-;-;-	4473	26	26	25	31	24	27	27	24	33	27	12	42	24	42	22	30	27	20	38	20	31	30	39	28	29	45	32	29	42	23	40	24	33	22	20	24	19	24	22	27	40	16	17	24
PRR32	chrX;chrX	126819764;126820659	126819863;126821785	+;+	1227	0	0	0	0	0	1	0	0	0	0	0	0	0	0	0	0	0	0	0	1	0	0	0	0	0	0	0	0	0	0	0	0	0	0	0	0	0	0	0	0	0	0	0	0
LOC100130673	chr7	32456899	32458494	-	1596	1	0	0	1	1	0	1	0	1	0	0	0	1	1	2	0	0	0	0	0	0	0	0	1	0	0	1	3	0	0	0	0	0	0	0	2	2	0	1	0	0	0	0	0
LOC100130691	chr2;chr2;chr2;chr2;chr2;chr2;chr2;chr2;chr2;chr2	177283514;177287485;177310964;177311233;177321612;177323085;177332142;177334393;177338598;177392573	177283804;177287834;177311035;177311328;177322237;177323396;177332251;177334529;177338699;177392691	-;-;-;-;-;-;-;-;-;-	2215	4	1	0	2	0	2	0	1	0	2	2	3	3	1	1	1	0	1	0	0	4	2	2	2	0	3	2	3	0	0	0	2	3	2	0	2	0	1	2	2	1	4	7	2
LOC100130700	chr16;chr16;chr16	35505088;35505762;35506326	35505414;35505890;35506469	-;-;-	600	0	0	0	0	0	0	0	0	0	0	0	0	0	0	0	0	0	0	0	0	0	0	0	0	0	0	0	0	0	0	0	0	0	0	0	0	0	0	0	0	0	0	0	0
LOC100130705	chr7;chr7	128866410;128868666	128866830;128872047	+;+	3803	98	72	62	91	55	90	109	70	61	76	31	127	70	144	69	80	70	53	97	51	83	90	114	78	89	69	123	78	79	91	59	82	83	99	95	98	81	78	90	106	72	55	97	76
CECR5-AS1	chr22;chr22	17159389;17165269	17159837;17165445	+;+	626	14	6	8	16	19	14	13	12	9	13	6	9	13	21	6	6	12	11	15	10	10	10	17	9	11	16	20	10	11	6	10	8	11	13	5	11	3	12	7	12	7	7	9	14
LRRC70	chr5;chr5	62578735;62579401	62578935;62581448	+;+	2249	25	20	16	17	18	29	23	23	16	16	5	22	31	19	9	15	24	12	13	7	23	24	16	21	28	12	17	15	22	20	14	18	17	23	29	23	18	24	41	13	16	27	23	24
LRRC69	chr8;chr8;chr8;chr8;chr8;chr8;chr8;chr8;chr8;chr8;chr8;chr8	91102619;91118376;91124493;91127088;91130299;91130759;91133110;91135668;91189522;91200613;91206693;91218890	91102844;91118552;91124619;91127160;91130417;91130836;91133305;91135739;91189623;91200792;91206831;91219236	+;+;+;+;+;+;+;+;+;+;+;+	1836	4	3	5	10	6	3	16	9	4	6	4	8	4	11	5	3	8	1	2	2	3	5	5	8	9	5	6	10	5	9	5	6	10	5	2	11	5	10	7	10	3	5	16	9
LOC100130744	chr5;chr5	14712694;14716422	14715184;14716529	+;+	2599	245	222	255	281	270	322	274	238	152	265	122	358	169	371	121	176	247	160	253	150	203	246	270	263	267	323	315	242	380	236	282	168	277	268	181	280	168	281	216	292	215	164	241	254
EFCAB10	chr7;chr7;chr7;chr7;chr7	105565133;105566325;105569203;105569407;105581358	105565447;105567490;105569290;105569571;105581529	-;-;-;-;-	1906	4	2	2	14	5	7	16	13	12	3	0	10	7	6	5	5	8	3	9	3	10	13	11	8	7	16	10	12	5	16	13	10	11	14	12	8	7	5	10	6	14	8	14	17
AGAP2-AS1	chr12;chr12	57726240;57726965	57726378;57728356	+;+	1531	8	7	7	3	7	7	7	0	3	4	7	9	6	12	3	5	3	4	6	2	3	3	5	4	4	0	6	4	8	2	3	3	11	6	6	4	3	7	5	3	7	3	4	5
SBK3	chr19;chr19;chr19;chr19	55540656;55544100;55544799;55545499	55541526;55544302;55544949;55545543	-;-;-;-	1270	0	0	0	0	0	0	0	0	0	0	0	0	0	0	0	0	0	0	0	0	0	0	0	0	0	0	0	0	0	0	0	0	0	0	0	0	1	0	0	0	0	0	0	0
LOC100130849	chr7;chr7;chr7;chr7;chr7	56875385;56875569;56877372;56880122;56882063	56875458;56875685;56877550;56880231;56882146	-;-;-;-;-	564	0	0	0	0	0	0	0	0	0	0	0	0	0	0	0	0	0	0	0	0	0	0	0	0	0	0	0	0	0	0	0	0	0	0	0	0	0	0	2	0	0	0	0	0
USP3-AS1	chr15;chr15;chr15;chr15	63587710;63593749;63594695;63600589	63589100;63593877;63594786;63600827	-;-;-;-	1851	151	133	103	157	97	88	200	132	69	133	40	154	86	168	72	55	106	54	52	48	139	152	118	135	161	100	156	166	99	119	81	75	127	152	82	154	77	124	89	147	91	81	142	139
LOC100130872	chr4;chr4;chr4;chr4	1195783;1201269;1204982;1208576	1200047;1201462;1205116;1208962	-;-;-;-	4981	237	232	147	308	175	175	287	215	92	232	100	364	156	339	141	170	237	128	230	136	213	230	309	245	232	328	285	227	363	211	308	131	272	260	139	269	120	265	174	262	156	142	247	265
LOC100130880	chr7;chr7;chr7;chr7	137953348;137955248;137956584;137957718	137953524;137955336;137956645;137957966	+;+;+;+	577	1	0	0	1	0	0	0	0	0	0	0	0	1	0	0	1	1	0	2	0	2	0	1	0	0	0	0	0	0	0	0	0	0	0	0	0	0	0	0	0	1	0	0	1
TSTD3	chr6;chr6;chr6;chr6;chr6;chr6	99520994;99526064;99531363;99531632;99575653;99584880	99521147;99526109;99531536;99533183;99575825;99585208	+;+;+;+;+;+	2428	170	155	122	187	140	167	218	140	131	171	56	175	161	219	117	108	148	93	134	80	179	162	174	144	157	131	190	157	181	168	154	136	180	180	142	179	120	153	136	134	138	104	150	184
VAC14-AS1	chr16;chr16;chr16;chr16;chr16;chr16	70755060;70756013;70761153;70766443;70768846;70771608	70755249;70756087;70761258;70766556;70768943;70773251	+;+;+;+;+;+	2227	9	2	4	3	5	1	5	1	3	3	0	2	3	7	4	3	5	3	5	4	4	3	3	3	2	8	1	4	3	0	4	5	2	3	5	4	5	5	2	4	1	3	6	0
LOC100130899	chr22	40032332	40036577	+	4246	625	588	360	697	500	539	625	549	357	576	281	794	469	849	409	409	603	345	531	343	547	581	562	571	631	437	735	578	498	534	494	432	659	636	432	641	367	596	398	634	391	316	572	583
SMIM6	chr17;chr17	75646566;75647371	75646786;75647977	+;+	828	3	4	1	10	4	4	7	1	6	6	0	3	10	4	6	3	0	3	4	5	8	2	6	7	4	8	6	3	9	6	8	4	6	3	2	3	5	3	1	5	8	6	3	3
ZNF663P	chr20	46456493	46457643	-	1151	14	16	8	15	2	11	20	27	6	16	7	18	9	22	4	5	17	11	6	4	13	16	11	16	20	9	28	18	13	22	10	7	15	27	13	16	5	18	10	18	9	7	8	14
CSAG4	chrX;chrX;chrX;chrX	152733779;152739683;152740251;152740612	152733859;152739879;152740401;152740983	+;+;+;+	801	129	96	80	123	88	106	116	97	95	108	38	165	94	156	89	75	109	75	97	43	121	133	123	125	144	105	156	125	146	129	107	139	140	119	127	120	101	121	128	118	82	87	115	129
LOC100130950	chr17;chr17;chr17;chr17;chr17;chr17;chr17;chr17	5192084;5209750;5214050;5215147;5223317;5233824;5234593;5234948	5192163;5209895;5214209;5215293;5223484;5233942;5234811;5235636	+;+;+;+;+;+;+;+	1728	5	0	4	6	4	8	5	10	0	3	1	4	7	7	2	3	1	8	2	1	7	5	8	4	4	4	6	1	5	6	4	3	3	4	8	3	3	4	1	5	3	2	5	5
LINC01502	chr9;chr9;chr9;chr9;chr9;chr9	135574925;135577350;135577634;135581623;135582936;135585049	135575094;135577480;135577774;135581680;135583009;135587112	+;+;+;+;+;+	2638	0	0	0	1	0	0	0	0	0	0	0	0	0	0	0	0	0	0	0	0	0	0	0	0	0	0	0	0	0	0	0	0	0	0	0	0	0	0	0	0	1	0	0	0
SYCE1L	chr16;chr16;chr16;chr16;chr16;chr16;chr16;chr16;chr16;chr16;chr16	77199452;77206441;77208210;77208465;77209097;77209417;77211213;77212130;77212275;77212574;77212857	77199512;77206500;77208269;77208539;77209144;77209471;77211276;77212199;77212369;77212646;77213079	+;+;+;+;+;+;+;+;+;+;+	884	1	1	4	11	5	6	1	4	2	3	0	5	2	7	4	3	2	6	8	2	1	5	3	2	3	4	1	0	7	1	1	4	3	5	1	4	6	4	2	5	5	2	3	3
C6orf99	chr6;chr6;chr6	158888587;158895221;158909967	158888691;158895366;158910353	+;+;+	638	14	11	5	9	5	6	13	6	5	8	3	7	7	21	3	3	11	1	1	6	2	12	8	7	9	10	13	3	8	15	6	9	12	11	4	7	4	10	2	10	5	4	7	12
LOC100130987	chr11;chr11;chr11;chr11	67317839;67321270;67387535;67391398	67318197;67321333;67387671;67391687	+;+;+;+	850	48	53	52	61	54	68	70	50	63	52	21	77	58	83	59	73	63	68	89	38	70	59	91	71	63	64	62	56	78	48	61	58	60	47	71	63	48	47	49	67	65	46	46	71
C7orf72	chr7;chr7;chr7;chr7;chr7;chr7;chr7;chr7;chr7	50096086;50104314;50129717;50134108;50136098;50140140;50141281;50151450;50159046	50096638;50104411;50129793;50134246;50136165;50140181;50141388;50151557;50159256	+;+;+;+;+;+;+;+;+	1404	0	0	0	0	0	0	0	0	0	0	0	0	0	0	0	0	0	0	0	0	0	0	0	0	0	0	0	0	0	0	0	0	0	0	0	0	0	0	0	0	0	0	0	0
LOC100130992	chr10	22252072	22258548	+	6477	12	4	6	12	3	5	4	5	1	6	2	6	4	12	2	3	6	0	1	3	3	10	8	11	6	7	8	8	11	4	8	7	9	8	2	4	3	8	5	5	5	5	5	4
ZNF316	chr7;chr7;chr7;chr7;chr7;chr7;chr7;chr7;chr7	6637322;6637846;6639042;6641825;6642382;6642964;6643822;6644480;6652303	6637447;6638009;6639141;6641962;6642764;6643073;6643948;6644593;6658279	+;+;+;+;+;+;+;+;+	7239	1737	1474	1498	2177	1466	1917	1986	1403	1108	1507	828	2350	1480	2632	1272	1633	1838	1409	2274	949	1565	1571	2058	1449	1487	1279	2007	1282	1570	1397	1158	1206	1662	1659	1213	1566	1123	1665	1530	1809	1688	1142	1373	1569
LOC100131047	chr6;chr6;chr6;chr6;chr6	38906495;38923085;38924913;38936293;38953048	38907837;38923567;38925051;38936392;38953107	-;-;-;-;-	2125	33	28	14	36	21	18	31	38	14	25	7	48	11	45	10	11	24	10	10	10	25	33	30	22	35	12	37	26	25	25	29	17	39	29	20	36	8	28	10	28	19	18	27	34
LINC01135	chr1;chr1;chr1;chr1	58785151;58893545;58896257;58899047	58785305;58893717;58896385;58899712	+;+;+;+	1123	3	0	6	3	4	5	1	5	0	3	2	4	8	12	4	5	1	5	4	1	5	3	4	3	4	3	7	2	4	5	4	3	2	5	7	6	7	2	10	5	8	3	4	5
CKMT2-AS1	chr5;chr5;chr5;chr5;chr5	81237565;81244744;81246890;81250703;81301287	81239360;81245409;81246972;81250789;81301569	-;-;-;-;-	2915	225	202	169	313	185	216	264	214	134	197	90	296	156	320	135	129	227	108	151	129	219	226	265	258	227	172	276	216	221	279	183	137	260	250	178	223	126	249	156	247	173	128	225	250
SRP14-AS1	chr15;chr15;chr15;chr15;chr15;chr15	40039311;40045961;40056453;40056689;40064461;40065221	40039590;40046069;40056641;40057000;40064601;40067509	+;+;+;+;+;+	3320	199	176	126	220	174	174	225	166	114	192	91	242	139	274	128	125	176	126	211	121	209	173	194	177	207	136	253	183	185	214	173	143	206	236	139	223	112	184	146	205	138	107	202	187
DPP9-AS1	chr19;chr19;chr19	4679282;4682801;4683711	4679539;4683375;4685948	+;+;+	3071	47	45	37	59	19	47	52	38	21	46	20	72	24	81	16	17	48	17	35	23	52	41	60	43	34	41	60	33	49	45	38	16	43	42	22	55	20	56	26	49	24	18	50	39
TNRC6C-AS1	chr17;chr17	78107401;78109051	78107840;78111799	-;-	3189	234	221	165	302	169	210	284	197	161	239	138	348	208	329	178	213	261	184	336	193	223	257	240	217	230	202	318	236	258	245	210	225	287	243	193	255	154	250	207	278	230	148	237	301
ZBTB20-AS1	chr3;chr3;chr3;chr3;chr3;chr3;chr3;chr3;chr3	114351811;114356053;114357168;114359349;114366696;114366967;114375794;114387423;114388396	114351956;114356181;114357227;114359508;114366881;114367221;114375836;114387579;114388978	+;+;+;+;+;+;+;+;+	1719	0	0	1	0	0	0	1	1	0	0	0	1	0	0	0	1	0	0	0	0	0	1	0	0	0	0	0	0	0	0	0	0	0	0	0	2	0	0	0	0	0	0	0	3
BSPH1	chr19;chr19;chr19;chr19;chr19;chr19	47968046;47976710;47977373;47979570;47980921;47992009	47968209;47976854;47977504;47979599;47980941;47992170	-;-;-;-;-;-	654	0	0	0	0	0	0	0	0	0	0	0	0	0	0	0	0	0	0	0	0	0	0	0	0	0	0	0	0	0	0	0	0	0	0	0	0	0	0	0	0	0	0	0	0
LINC01405	chr12;chr12	110936602;110937185	110936698;110937446	+;+	359	0	0	1	0	0	0	0	0	0	0	0	0	0	1	0	0	2	0	0	0	1	0	0	0	2	0	0	0	1	0	1	1	1	0	1	1	0	0	0	0	0	0	1	1
WDR86-AS1	chr7;chr7;chr7;chr7;chr7;chr7	151409161;151411228;151411670;151411967;151412719;151413272	151409382;151411312;151411792;151412070;151413046;151413354	+;+;+;+;+;+	945	0	0	0	0	0	0	0	0	0	0	0	0	0	0	0	0	0	0	0	0	0	0	0	0	0	0	0	0	0	0	0	0	0	0	0	0	0	0	0	0	0	0	0	0
TSTD1	chr1;chr1;chr1	161037632;161038551;161038880	161038075;161038673;161038984	-;-;-	672	818	718	607	997	813	884	1063	770	603	829	288	1124	876	1235	786	679	961	710	957	411	932	833	1050	881	851	848	1004	775	1009	844	809	843	939	937	717	881	681	939	782	984	670	655	861	920
CCDC183-AS1	chr9;chr9;chr9;chr9;chr9	136803927;136806050;136806385;136806829;136808727	136805584;136806128;136806537;136807202;136808848	-;-;-;-;-	2386	138	138	120	191	115	164	179	149	127	169	98	249	153	264	120	180	150	145	204	98	157	164	170	209	144	149	185	136	168	156	124	132	175	170	143	180	137	160	149	210	149	100	168	148
RPL21P28	chr1	212051486	212052051	-	566	2	2	2	2	3	3	4	2	1	7	1	8	7	4	2	4	1	2	2	2	1	3	6	3	4	1	4	2	2	1	1	3	3	4	0	1	4	2	1	1	2	0	4	2
SNAP25-AS1	chr20;chr20;chr20;chr20;chr20	10023812;10026544;10104286;10196818;10219237	10026166;10026648;10104394;10196937;10219506	-;-;-;-;-	2959	0	0	0	0	0	0	0	0	0	0	0	0	0	0	0	0	0	0	1	0	1	1	1	0	0	1	0	0	0	0	0	0	0	0	0	0	0	0	0	0	0	0	0	0
TMEM194B	chr2;chr2;chr2;chr2;chr2;chr2;chr2;chr2;chr2;chr2	190506893;190510361;190514453;190516270;190517520;190518736;190518952;190525263;190534012;190534559	190509312;190510537;190514678;190516384;190517613;190518808;190519183;190525378;190534316;190534742	-;-;-;-;-;-;-;-;-;-	3942	134	144	118	183	105	120	180	139	65	136	50	165	109	211	96	87	163	106	119	85	112	141	157	163	172	116	162	134	171	142	162	110	159	167	117	142	102	157	88	145	96	78	134	160
ZNF503-AS2	chr10;chr10;chr10;chr10;chr10	75401528;75402897;75403756;75404165;75407255	75402261;75403351;75404057;75404284;75408982	+;+;+;+;+	3339	96	76	72	112	72	91	116	71	97	55	35	121	126	130	93	99	84	105	181	50	68	94	83	90	102	81	105	62	81	100	84	114	91	101	132	90	91	99	121	89	95	119	85	79
MIR181A1HG	chr1;chr1;chr1	198808003;198900411;198937226	198808243;198900569;198937429	-;-;-	604	0	0	0	1	0	0	0	0	0	0	0	0	0	0	0	0	0	0	0	0	0	0	0	0	0	0	0	0	0	0	0	0	0	0	0	0	0	0	0	0	0	0	0	0
ANKRD63	chr15	40281444	40282586	-	1143	0	0	0	0	0	0	0	0	0	0	0	0	0	0	0	0	0	0	0	0	0	0	0	1	0	0	1	0	0	0	0	0	2	0	0	0	0	0	0	0	0	0	0	0
LOC100131257	chr7	7075770	7096786	-	21017	0	2	0	0	1	0	0	0	0	0	0	0	0	0	0	0	0	0	0	0	0	0	0	0	0	0	0	0	0	0	0	0	1	0	0	1	0	0	0	0	0	0	0	0
LOC100131289	chr6;chr6;chr6	27761744;27762302;27762520	27761841;27762363;27763187	+;+;+	828	0	0	0	0	0	1	0	0	0	0	0	0	0	0	0	0	0	0	0	0	0	0	0	0	0	0	0	0	0	0	0	0	1	0	0	0	0	0	0	0	0	1	0	0
LOC100131303	chr16;chr16	68013436;68015704	68014412;68015911	-;-	1185	0	0	0	0	0	0	0	0	0	0	0	0	0	0	0	0	0	0	0	1	0	0	0	0	0	0	0	0	1	0	0	0	0	0	1	0	0	0	0	1	0	0	0	0
RAB6C-AS1	chr2;chr2;chr2;chr2;chr2;chr2	129966592;129968751;129977054;129978948;129980037;129980284	129968378;129968802;129977208;129979091;129980169;129980472	-;-;-;-;-;-	2460	465	463	295	500	318	323	545	402	148	464	194	561	216	578	189	198	429	230	296	242	394	470	452	495	484	394	518	487	522	420	496	265	530	448	247	555	233	490	264	535	277	256	418	532
LOC100131347	chr17;chr17;chr17;chr17;chr17;chr17;chr17	39057019;39061090;39063422;39072467;39073068;39079804;39107417	39057159;39061188;39063546;39072591;39073333;39081451;39108355	+;+;+;+;+;+;+	3343	20	22	19	20	25	24	29	14	16	19	18	31	15	25	22	25	21	15	19	14	27	14	26	26	18	27	27	22	42	14	22	26	17	24	19	18	18	24	20	19	13	13	17	19
LINC00605	chr14;chr14;chr14	103187221;103188377;103188592	103188270;103188447;103189028	-;-;-	1558	0	0	0	0	0	0	0	0	0	0	0	0	0	0	0	0	0	0	0	0	0	0	0	0	0	0	0	0	0	0	0	0	0	0	0	0	0	0	0	0	0	0	0	0
C11orf91	chr11;chr11;chr11	33698108;33699541;33700245	33698514;33699620;33700740	-;-;-	983	0	2	0	0	3	1	0	0	1	1	1	1	4	3	1	0	1	0	0	0	2	2	1	2	1	2	1	1	0	2	2	1	1	0	0	0	3	2	1	1	5	1	2	1
SP9	chr2;chr2	174335093;174336107	174335113;174337540	+;+	1455	2	2	3	2	2	3	1	4	0	3	1	1	2	5	4	3	2	6	3	3	0	7	1	4	4	1	9	3	3	2	3	2	2	3	4	2	3	4	4	4	1	1	1	3
LINC00893	chrX;chrX;chrX;chrX;chrX;chrX;chrX;chrX;chrX;chrX;chrX	149527591;149529367;149529513;149532882;149533429;149535954;149537633;149538115;149538724;149539701;149540695	149528358;149529428;149529593;149533055;149534374;149536255;149537778;149538172;149538906;149539752;149540959	-;-;-;-;-;-;-;-;-;-;-	3037	66	47	37	77	44	46	69	63	59	72	34	81	73	92	29	78	67	68	75	52	69	57	99	67	55	51	66	69	53	78	47	46	75	80	41	55	49	66	55	62	55	44	64	48
CD300LD	chr17;chr17;chr17;chr17	74579972;74582218;74588511;74592163	74580113;74582311;74588849;74592231	-;-;-;-	644	0	0	0	0	0	0	0	0	1	0	0	0	0	0	0	0	0	0	0	0	0	0	0	0	0	0	0	0	0	0	0	0	0	0	0	0	0	0	0	0	0	0	0	0
DBIL5P	chr17	752333	755336	+	3004	94	86	81	120	115	92	116	80	61	93	49	134	74	159	57	65	90	70	87	67	107	81	116	96	85	86	102	83	97	94	94	63	103	97	55	86	61	76	78	101	72	70	107	83
LOC100131496	chr20	47318502	47320754	+	2253	0	4	2	4	1	3	8	3	5	2	5	3	2	2	2	3	2	3	3	0	1	2	3	5	2	1	4	3	4	1	1	6	8	6	4	1	1	5	3	6	3	3	4	4
LOC100131532	chr6;chr6;chr6;chr6	169962623;169965627;169966022;169967578	169963757;169966011;169967228;169967678	+;+;+;+	2828	0	0	0	0	0	0	0	0	0	0	0	1	0	0	0	0	1	0	0	0	0	0	1	0	0	0	1	0	0	0	0	0	1	0	0	0	0	0	1	0	0	0	0	0
ZNF705E	chr11;chr11;chr11;chr11;chr11	71814045;71818153;71818773;71819645;71821465	71817096;71818235;71818868;71819771;71821547	-;-;-;-;-	3441	2	2	6	2	2	1	1	3	1	1	2	2	6	1	3	0	1	3	3	1	4	0	5	1	5	4	2	3	2	2	2	4	2	2	2	2	5	2	4	1	6	10	3	2
LINC00887	chr3;chr3;chr3;chr3	194299635;194301200;194305757;194312601	194300517;194303737;194306027;194312804	-;-;-;-	3896	6	7	4	9	4	3	15	7	2	6	4	5	3	16	2	4	7	1	2	2	10	10	4	7	8	8	6	4	6	8	0	4	13	10	3	11	4	2	9	9	2	2	4	8
FKSG29	chr13	99351420	99352027	+	608	2	2	2	2	1	1	1	1	4	0	1	1	2	2	3	0	4	1	0	2	0	1	4	3	3	2	1	2	3	1	5	1	2	1	1	0	0	0	1	1	3	2	0	2
LOC100131564	chr1;chr1;chr1;chr1;chr1;chr1;chr1;chr1;chr1;chr1	93310109;93318168;93324635;93325769;93326602;93337377;93339357;93339649;93340458;93345724	93311608;93318228;93324729;93325895;93326662;93339274;93339536;93339679;93340510;93345811	-;-;-;-;-;-;-;-;-;-	4094	333	293	255	346	210	291	404	292	211	327	145	416	252	439	181	181	318	140	277	177	376	322	404	409	313	258	383	331	344	301	286	233	377	341	286	388	205	337	232	407	201	201	290	344
LOC100131626	chr11;chr11;chr11;chr11	118381220;118417341;118418515;118418777	118381560;118417424;118418622;118418815	-;-;-;-	572	0	1	2	0	0	2	0	0	1	1	0	0	1	1	1	2	0	0	1	0	0	1	2	2	1	2	3	3	4	3	4	0	1	0	2	2	0	1	2	0	0	1	0	2
LOC100131635	chr3;chr3;chr3	187702366;187715622;187732371	187702539;187715740;187732415	+;+;+	338	0	0	0	0	0	0	0	0	0	1	0	1	0	0	1	0	0	0	1	0	0	0	1	1	0	0	0	0	2	0	3	1	0	0	0	1	0	0	0	1	0	0	0	0
LOC100131655	chr18;chr18;chr18	76794732;76816755;76822016	76795658;76816842;76822295	-;-;-	1295	17	20	10	33	12	16	19	18	19	15	5	30	23	39	7	14	12	19	19	7	14	20	22	15	20	19	27	11	11	7	8	13	20	9	13	12	9	12	13	15	13	6	17	21
MZF1-AS1	chr19;chr19;chr19;chr19;chr19;chr19	58559186;58568913;58570384;58571858;58572578;58572917	58559409;58568995;58570457;58571955;58572823;58574797	+;+;+;+;+;+	2606	83	81	62	104	76	89	92	94	86	91	52	124	106	117	76	138	97	100	149	65	108	89	123	98	81	103	114	71	109	71	71	109	95	82	110	85	88	87	116	102	100	69	75	96
FAM83A-AS1	chr8;chr8;chr8	123201172;123201644;123202208	123201454;123201982;123202743	-;-;-	1158	0	0	0	0	0	1	0	1	2	0	0	1	0	1	0	0	0	0	1	0	0	1	0	2	0	0	2	0	0	0	0	1	2	0	0	0	1	0	0	1	0	0	0	0
USP30-AS1	chr12;chr12	109052041;109053686	109052738;109053965	-;-	978	2	3	1	0	0	1	0	1	0	0	1	3	5	0	0	4	1	4	2	1	2	3	1	1	2	1	1	1	6	2	1	0	0	1	5	5	1	3	2	3	2	2	1	2
ARMCX4	chrX;chrX;chrX;chrX;chrX;chrX;chrX;chrX	101485254;101486026;101487193;101487608;101488044;101488444;101498145;101498640	101485530;101486092;101487272;101487691;101488099;101495811;101498331;101499044	+;+;+;+;+;+;+;+	8524	35	38	30	51	44	45	43	23	12	37	21	64	26	54	14	17	35	19	26	30	44	36	44	43	41	35	49	38	54	52	32	25	60	42	23	40	17	38	25	39	34	20	39	48
PET100	chr19;chr19;chr19;chr19;chr19	7629785;7630573;7630823;7631232;7631473	7629860;7630659;7630846;7631321;7631624	+;+;+;+;+	429	705	639	329	777	459	482	821	583	451	607	318	928	603	945	628	599	682	686	823	469	671	669	712	623	590	607	784	561	674	717	582	636	628	664	499	644	466	649	367	680	408	408	635	625
LINC00271	chr6;chr6;chr6;chr6;chr6;chr6;chr6;chr6;chr6	135497801;135498404;135499352;135518593;135555028;135642193;135672294;135689623;135715822	135498000;135498517;135499441;135518830;135555162;135642276;135672429;135690838;135716055	+;+;+;+;+;+;+;+;+	2447	14	12	9	18	20	11	11	12	19	12	3	18	11	7	10	18	13	12	25	3	17	8	13	18	6	10	14	16	16	13	15	16	12	17	16	6	19	12	18	20	12	20	17	13
UBE2DNL	chrX	84934151	84934890	+	740	0	0	0	0	0	0	0	0	0	0	0	0	0	0	0	0	0	0	0	0	0	0	0	0	0	0	0	0	0	0	0	0	0	0	0	0	0	0	0	0	0	0	0	0
CADM3-AS1	chr1;chr1;chr1;chr1	159195985;159199786;159200812;159202250	159198221;159199859;159201621;159202422	-;-;-;-	3294	0	0	0	0	0	0	0	0	0	0	0	0	0	0	0	0	0	0	0	0	0	0	0	0	0	0	0	0	0	0	0	0	0	0	0	0	0	0	0	0	0	0	0	0
ZNF717	chr3;chr3;chr3;chr3;chr3;chr3;chr3;chr3	75709643;75716419;75736878;75741276;75741610;75783306;75784784;75785384	75711316;75716541;75739345;75741368;75741865;75783364;75785104;75785519	-;-;-;-;-;-;-;-	5130	265	231	378	291	394	421	298	237	236	255	97	296	324	356	278	327	249	231	378	113	393	251	398	399	308	328	326	273	405	249	330	271	257	277	356	284	279	267	335	304	414	315	220	267
FAM196B	chr5;chr5;chr5;chr5	169863715;169881368;169882553;169980277	169864459;169881442;169884816;169980740	-;-;-;-	3548	0	0	0	0	0	0	0	0	0	0	0	0	0	0	0	0	0	0	0	0	0	0	0	0	0	0	0	0	0	0	0	0	0	0	0	0	0	0	0	0	0	0	0	0
KRTAP25-1	chr21	30289145	30289514	-	370	0	0	0	0	0	0	0	0	0	0	0	0	0	0	0	0	0	0	0	0	0	0	0	0	0	0	0	0	0	0	0	0	0	0	0	0	0	0	0	0	0	0	0	0
FAM27E3	chr9;chr9	67717498;67719150	67718974;67719179	-;-	1507	17	25	24	34	33	32	31	23	27	29	11	35	29	45	32	24	21	33	39	18	38	21	37	30	29	25	32	18	26	25	19	41	25	37	26	21	17	30	38	30	36	22	30	30
RRN3P3	chr16;chr16;chr16;chr16;chr16;chr16;chr16	22419546;22426213;22429796;22432726;22434627;22435682;22437005	22420594;22426366;22429948;22432834;22434811;22435812;22437715	-;-;-;-;-;-;-	2492	82	78	100	87	85	99	76	67	65	64	46	114	64	122	65	92	85	77	139	47	77	89	82	73	81	73	98	68	88	91	66	76	106	75	86	83	71	98	98	94	85	76	69	74
LOC100132077	chr9;chr9;chr9	94332476;94338836;94359485	94332988;94339020;94360948	+;+;+	2162	0	1	1	0	0	0	0	1	0	0	0	0	2	0	0	1	0	2	0	0	0	0	1	0	0	0	0	0	4	0	0	0	0	0	0	1	0	1	0	0	0	0	0	3
LOC100132078	chr11;chr11;chr11;chr11	111414242;111414838;111415919;111416365	111414740;111414981;111416040;111418186	-;-;-;-	2587	1	0	0	3	0	0	2	0	0	3	2	1	0	1	0	2	0	0	1	1	0	1	1	1	1	0	1	2	2	1	0	0	3	2	0	1	0	2	0	0	0	0	0	1
HERC2P7	chr15;chr15;chr15	22479153;22481978;22482195	22480611;22482102;22482374	-;-;-	1764	1	1	1	3	2	5	4	3	3	1	2	0	8	5	1	1	3	2	2	2	7	2	6	5	0	2	1	5	2	2	9	4	4	1	6	0	0	3	4	5	8	5	3	1
FAM66E	chr8;chr8;chr8;chr8;chr8;chr8;chr8	7955013;7961233;7985172;7985481;7986006;7986537;8008195	7955558;7961296;7985233;7985548;7986073;7986601;8008755	+;+;+;+;+;+;+	1434	1	0	0	0	0	0	1	3	0	0	0	0	0	0	2	1	0	0	2	0	0	0	0	4	0	0	0	0	0	1	1	0	0	1	1	0	1	3	0	1	0	0	0	3
LOC100132111	chr1;chr1;chr1;chr1	151838469;151839026;151841741;151844045	151838737;151839105;151842031;151844165	+;+;+;+	761	23	35	20	34	27	17	28	26	20	22	11	32	23	26	14	16	33	20	27	17	34	25	37	27	27	31	31	39	32	22	39	14	21	37	22	28	16	27	21	24	22	22	26	28
LOC100132146	chr3;chr3;chr3	46612435;46617183;46625128	46612698;46617328;46626543	+;+;+	1826	0	0	0	0	0	0	0	0	0	0	0	0	0	0	0	0	0	0	0	0	0	0	0	0	0	0	0	0	0	0	0	0	0	0	0	0	0	0	0	0	0	0	0	0
PHKA2-AS1	chrX;chrX;chrX	18890296;18893205;18894147	18890628;18893338;18894975	+;+;+	1296	3	1	3	4	5	3	8	7	7	5	1	5	7	9	3	6	3	1	7	0	4	5	5	3	2	4	3	4	4	2	4	4	6	3	8	8	2	5	9	5	6	1	6	3
LOC100132174	chr17;chr17	77722872;77728410	77725002;77728559	-;-	2281	2	1	0	0	0	0	1	0	1	0	0	1	0	0	0	0	1	0	0	0	0	0	0	1	0	0	1	0	0	1	0	0	0	0	0	0	0	0	0	0	1	0	0	0
LOC100132215	chr2;chr2;chr2;chr2;chr2	63043966;63046037;63046482;63047436;63048389	63045443;63046141;63046650;63047711;63048521	-;-;-;-;-	2161	9	7	8	15	15	5	18	12	13	12	2	15	18	12	18	6	12	9	11	5	18	5	8	18	5	10	14	11	12	10	11	13	14	13	15	11	12	14	8	11	10	5	18	11
NPIPB5	chr16;chr16;chr16;chr16;chr16;chr16;chr16;chr16;chr16;chr16;chr16	22491741;22513424;22513523;22519147;22523820;22527566;22527778;22531284;22532060;22532230;22533626	22491786;22513521;22513921;22519269;22523948;22527665;22527973;22531430;22532120;22532265;22536520	+;+;+;+;+;+;+;+;+;+;+	4230	186	160	158	242	128	203	204	154	140	117	96	210	159	252	120	202	200	141	277	99	155	174	248	197	158	161	190	141	213	130	154	173	188	141	190	178	127	165	175	166	172	98	156	158
TEKT4P2	chr21;chr21;chr21;chr21;chr21	9068356;9070214;9076417;9127489;9129683	9069599;9070444;9077714;9127547;9129760	-;-;-;-;-	2910	35	40	21	35	22	23	55	32	34	33	12	38	34	54	24	21	41	29	22	13	35	32	39	44	42	32	50	32	39	34	29	40	44	40	48	34	36	36	28	53	33	19	37	46
CLUHP3	chr16;chr16;chr16;chr16;chr16;chr16;chr16;chr16;chr16	31700613;31701663;31702535;31703156;31704220;31705349;31705672;31705890;31706891	31700738;31701858;31702681;31703367;31704390;31705472;31705792;31706034;31707424	+;+;+;+;+;+;+;+;+	1776	158	149	358	163	351	351	164	156	139	160	91	235	172	211	143	210	152	180	272	88	221	139	254	178	116	200	177	151	241	140	199	131	198	140	151	177	142	163	224	168	276	200	150	187
LOC100132352	chr9;chr9;chr9;chr9;chr9;chr9;chr9	40992337;40993253;40994633;41008881;41011617;41013781;41032834	40992775;40993434;40994699;41009006;41011730;41014135;41033012	+;+;+;+;+;+;+	1462	178	130	219	156	221	258	219	164	132	164	65	213	211	217	187	142	180	144	235	79	228	162	219	245	152	183	196	150	213	166	195	209	185	190	218	179	217	154	248	188	201	218	162	171
LINC01512	chr6;chr6	43891028;43936364	43891465;43938207	+;+	2282	7	1	29	5	39	35	6	6	26	10	1	5	23	14	23	39	4	24	44	4	19	4	19	20	14	50	16	9	54	2	36	25	3	6	20	8	25	6	26	6	43	25	2	11
LOC100132356	chr5	43065187	43066971	-	1785	36	32	60	46	55	92	39	43	50	49	18	62	67	64	55	49	37	36	59	22	55	26	62	66	32	58	51	39	65	45	37	29	44	39	48	34	47	48	67	45	61	53	29	40
ZNF705B	chr8;chr8;chr8;chr8;chr8;chr8;chr8	7926337;7930287;7947351;7949129;7950033;7950665;7951807	7926397;7930436;7947433;7949255;7950128;7950747;7952413	+;+;+;+;+;+;+	1207	0	0	0	0	0	0	0	0	0	0	0	0	0	0	0	0	0	0	0	0	0	0	0	0	0	0	0	0	0	0	0	0	0	0	0	0	0	0	0	0	0	0	0	0
GAGE12D	chrX;chrX;chrX;chrX;chrX;chrX;chrX;chrX;chrX;chrX;chrX;chrX;chrX;chrX;chrX;chrX;chrX;chrX;chrX;chrX;chrX;chrX;chrX;chrX;chrX;chrX;chrX;chrX;chrX;chrX;chrX;chrX;chrX;chrX;chrX	49322026;49342296;49342853;49345797;49529869;49532166;49533324;49533881;49536824;49539425;49541722;49542880;49543437;49546380;49548981;49551278;49552436;49552993;49555936;49558533;49560831;49561989;49562546;49565495;49568092;49570389;49571547;49572104;49575048;49577641;49579938;49581096;49581653;49584596;49587188	49322144;49342387;49342973;49345922;49529995;49532284;49533415;49534001;49536949;49539551;49541840;49542971;49543557;49546505;49549107;49551396;49552527;49553113;49556061;49558659;49560949;49562080;49562666;49565620;49568218;49570507;49571638;49572224;49575173;49577767;49580056;49581187;49581773;49584721;49587314	+;+;+;+;+;+;+;+;+;+;+;+;+;+;+;+;+;+;+;+;+;+;+;+;+;+;+;+;+;+;+;+;+;+;+	4095	0	0	0	0	0	0	0	0	0	0	0	0	0	0	0	0	0	0	0	0	0	0	0	0	2	0	0	0	0	0	0	1	0	1	0	0	0	0	0	0	0	0	0	0
FAM157B	chr9;chr9;chr9;chr9;chr9;chr9;chr9	138216187;138217024;138219284;138220951;138230908;138233739;138243620	138216341;138217230;138219434;138221328;138231103;138233826;138243722	+;+;+;+;+;+;+	1278	1	2	3	1	1	1	2	0	0	0	0	3	0	1	1	3	0	0	2	1	1	1	3	2	0	4	1	3	3	0	1	0	1	2	1	1	0	0	1	1	2	0	2	0
NBPF10	chr1;chr1;chr1;chr1;chr1;chr1;chr1;chr1;chr1;chr1;chr1;chr1;chr1;chr1;chr1;chr1;chr1;chr1;chr1;chr1;chr1;chr1;chr1;chr1;chr1;chr1;chr1;chr1;chr1;chr1;chr1;chr1;chr1;chr1;chr1;chr1;chr1;chr1;chr1;chr1;chr1;chr1;chr1;chr1;chr1;chr1;chr1;chr1;chr1;chr1;chr1;chr1;chr1;chr1;chr1;chr1;chr1;chr1;chr1;chr1;chr1;chr1;chr1;chr1;chr1;chr1;chr1;chr1;chr1;chr1;chr1;chr1;chr1;chr1;chr1;chr1;chr1;chr1;chr1;chr1…	145576460;146066318;146067180;146068003;146068772;146069543;146070324;146071147;146071968;146072729;146073500;146074271;146075046;146075869;146078236;146079007;146079782;146080605;146081436;146082197;146082966;146083737;146084518;146085341;146086164;146086924;146087693;146088464;146089239;146090062;146090881;146091642;146092411;146093182;146093957;146094780;146095603;146096364;146097133;146097904…	145576511;146066561;146067288;146068175;146068823;146069715;146070432;146071319;146072019;146072901;146073551;146074443;146075154;146076191;146078287;146079179;146079890;146080777;146081487;146082369;146083017;146083909;146084626;146085513;146086215;146087096;146087744;146088636;146089347;146090234;146090932;146091814;146092462;146093354;146094065;146094952;146095654;146096536;146097184;146098076…	-;-;-;-;-;-;-;-;-;-;-;-;-;-;-;-;-;-;-;-;-;-;-;-;-;-;-;-;-;-;-;-;-;-;-;-;-;-;-;-;-;-;-;-;-;-;-;-;-;-;-;-;-;-;-;-;-;-;-;-;-;-;-;-;-;-;-;-;-;-;-;-;-;-;-;-;-;-;-;-;-;-;-;-;-;-;-;-;-;-;-;-;-;-	12561	25	36	32	36	21	22	33	23	22	31	25	44	49	60	22	50	36	42	49	25	40	40	53	38	42	30	35	31	41	31	29	24	48	33	42	42	47	44	30	45	41	33	31	34
FCGR1C	chr1;chr1;chr1;chr1;chr1	143874743;143875219;143880437;143882113;143883295	143874823;143876306;143880691;143882396;143883733	+;+;+;+;+	2147	0	0	0	0	0	0	0	0	1	0	0	0	1	0	2	2	0	2	5	0	0	1	0	0	1	0	0	0	0	1	0	0	0	0	4	0	5	0	4	0	4	2	0	1
CLDN24	chr4	183321764	183322426	-	663	0	0	0	0	0	0	0	0	0	0	0	0	0	0	0	0	0	0	0	0	0	0	0	0	0	0	0	0	0	0	0	0	0	0	0	0	0	0	0	0	0	0	0	0
KRTAP4-7	chr17	41084207	41085144	+	938	0	0	0	0	0	0	0	0	0	0	0	0	0	0	0	0	0	0	0	0	0	0	0	0	0	0	0	0	0	0	0	0	0	0	0	0	0	0	0	0	0	0	0	0
FGD5P1	chr3;chr3	13933056;13934139	13933623;13936944	+;+	3374	0	0	1	1	1	0	0	0	0	0	0	0	0	1	0	1	1	0	0	0	0	1	0	0	0	0	0	0	0	0	0	0	0	0	0	0	2	0	0	0	0	0	1	0
TAT-AS1	chr16;chr16;chr16;chr16	71565016;71565789;71566051;71572020	71565122;71565921;71566201;71572438	+;+;+;+	810	4	1	1	1	6	4	6	3	2	3	2	5	0	6	4	3	5	3	2	1	3	3	8	7	4	1	1	2	4	2	3	5	6	0	2	4	3	0	2	3	2	1	5	6
PGAM1P5	chr12;chr12;chr12;chr12;chr12	95649255;95665683;95670491;95671020;95672278	95649406;95665776;95670548;95671141;95673994	+;+;+;+;+	2143	0	0	0	0	0	0	0	1	0	0	0	0	0	0	0	0	0	0	0	0	0	0	0	0	0	0	0	0	0	0	0	0	0	0	0	0	0	0	0	0	0	0	1	0
XGY2	chrY;chrY;chrY;chrY	2752296;2770550;2774716;2786995	2752335;2770591;2774996;2787634	+;+;+;+	1003	0	0	0	0	0	0	0	0	0	0	0	0	0	0	0	0	0	0	0	0	0	0	0	0	0	0	0	0	0	0	0	0	0	0	0	0	0	0	0	0	0	0	0	0
ZRANB2-AS1	chr1;chr1;chr1	71046506;71048814;71066766	71047589;71048988;71067182	+;+;+	1676	34	30	24	23	48	13	39	15	31	32	0	22	29	30	22	5	14	4	7	1	36	26	25	24	30	26	30	37	37	19	31	17	28	24	26	26	31	25	23	19	27	26	26	51
BSN-AS2	chr3;chr3;chr3	49549306;49553548;49554041	49551442;49553687;49554366	-;-;-	2603	29	22	26	27	32	30	23	14	16	17	12	33	26	33	22	25	13	21	35	14	25	21	17	27	19	16	28	16	33	26	20	23	21	19	27	25	21	22	25	29	29	19	25	22
PAXIP1-AS2	chr7;chr7;chr7;chr7;chr7;chr7;chr7;chr7	154928517;154928956;154944027;154946360;154946593;154947693;154947898;154949298	154928767;154929024;154944620;154946493;154946850;154947773;154948090;154949486	+;+;+;+;+;+;+;+	1769	127	115	90	155	118	139	131	116	110	112	38	135	118	159	107	97	99	84	153	51	145	118	132	136	102	126	136	110	148	103	128	117	121	110	130	124	94	114	112	152	118	107	104	133
CYP4F30P	chr2;chr2;chr2;chr2;chr2;chr2	130680050;130681228;130683331;130685134;130690153;130691535	130680862;130682240;130683528;130685862;130690323;130691689	+;+;+;+;+;+	3079	31	26	24	44	12	20	43	27	12	35	40	48	32	46	17	31	39	17	45	33	28	30	40	33	40	25	45	39	46	32	25	23	34	39	23	39	25	45	10	41	21	15	27	37
DCAF13P3	chr15	50944129	50946565	+	2437	2	2	3	6	4	3	0	3	0	4	2	3	3	2	4	5	6	0	6	0	2	5	7	7	2	3	4	3	8	3	3	2	5	3	3	7	4	6	2	2	6	1	1	6
LOC100132735	chr6;chr6;chr6	139771073;139856764;139859285	139771123;139856819;139860471	+;+;+	1294	0	0	0	0	0	0	0	0	0	0	0	0	0	0	0	0	0	0	0	0	0	0	0	0	0	0	0	0	0	0	0	0	0	0	0	0	0	0	0	0	0	0	0	0
KDM4A-AS1	chr1;chr1;chr1;chr1;chr1	43699685;43702656;43703564;43704353;43707059	43700752;43702728;43703647;43704457;43707341	-;-;-;-;-	1613	42	52	29	54	34	55	59	57	28	37	37	67	30	67	29	31	50	39	41	28	47	36	51	47	42	38	54	40	57	37	46	30	55	62	45	53	41	51	36	68	40	26	39	50
LOC100132781	chr9;chr9	96868900;96870254	96869062;96872228	+;+	2138	4	1	4	4	1	4	3	6	3	1	1	4	3	2	4	4	6	1	5	1	8	0	3	7	2	2	4	0	2	5	2	1	4	7	3	4	4	2	3	6	5	2	3	3
IPO5P1	chr19;chr19;chr19;chr19;chr19	23255054;23260864;23261620;23270218;23274076	23260116;23260934;23261744;23270292;23274251	-;-;-;-;-	5510	841	732	721	895	750	890	924	713	594	703	413	1101	715	1208	677	743	814	746	1101	500	927	809	1056	1007	808	810	1034	792	944	785	842	790	932	894	873	824	778	890	819	928	804	655	793	879
LOC100132831	chrX	40831217	40833196	-	1980	0	0	0	0	0	0	0	0	0	0	0	0	0	0	0	0	0	0	0	0	1	0	0	0	0	0	0	0	0	0	0	0	0	0	0	0	0	0	0	0	0	0	0	0
PMS2P9	chr7;chr7;chr7;chr7;chr7;chr7;chr7;chr7;chr7;chr7;chr7	76482508;76492153;76500441;76502298;76504356;76511657;77039480;77041977;77043595;77046829;77051677	76483147;76492253;76500520;76502456;76504445;76511882;77040089;77042063;77043778;77046917;77053038	+;+;+;+;+;+;+;+;+;+;+	3628	219	193	260	299	232	312	253	190	101	206	135	371	161	357	133	169	263	146	212	156	231	238	247	224	228	256	282	211	313	223	231	154	297	301	127	249	130	266	201	293	230	147	233	256
MSC-AS1	chr8;chr8;chr8;chr8;chr8	71843123;71844116;71962923;71965409;72052539	71843704;71844422;71963048;71965534;72056312	+;+;+;+;+	4915	0	0	0	0	0	0	0	0	0	0	0	0	0	0	0	0	0	0	0	0	0	0	0	0	0	0	0	0	0	0	0	0	0	0	0	0	0	0	0	0	1	0	0	0
DPH3P1	chr20	62844566	62846191	+	1626	100	95	45	104	56	68	137	94	48	96	39	128	69	140	64	47	99	51	71	52	101	99	112	88	92	77	135	105	122	90	84	76	118	101	76	120	60	105	66	103	55	54	101	89
FAM159B	chr5;chr5;chr5	64690308;64695507;64717889	64690814;64695664;64718190	+;+;+	967	1	0	0	0	0	0	0	0	0	0	0	0	1	0	0	0	0	0	0	0	1	0	0	0	0	0	0	0	0	0	0	0	0	0	0	0	2	0	0	0	1	0	0	0
FAM66D	chr8;chr8;chr8;chr8;chr8;chr8	12115782;12121987;12145423;12145639;12145932;12150997	12116325;12122050;12145546;12145700;12146015;12151189	+;+;+;+;+;+	1071	10	15	2	16	6	8	17	8	7	8	8	26	4	19	6	18	23	8	13	6	20	12	23	21	10	11	10	11	11	16	9	10	10	14	11	12	7	17	8	8	9	11	15	15
FAM25BP	chr10;chr10;chr10	46369087;46371139;46373377	46369185;46371201;46373563	+;+;+	349	0	0	0	0	0	0	0	0	0	0	0	0	0	0	0	0	0	0	0	0	0	0	0	0	0	0	0	0	0	0	0	0	0	0	0	0	0	0	0	0	0	0	0	0
FAM27C	chr9;chr9	61854084;61854931	61854376;61855340	+;+	703	6	7	5	12	7	8	5	8	5	5	2	5	2	5	9	7	7	4	17	6	8	6	5	5	14	5	9	3	5	5	5	12	3	10	5	9	4	13	3	14	5	4	9	9
SMIM9	chrX;chrX;chrX;chrX;chrX	154823348;154829535;154830715;154832574;154834563	154823782;154829664;154830955;154832683;154834662	-;-;-;-;-	1016	0	0	0	0	0	0	0	0	0	0	0	0	0	0	0	0	0	0	0	0	0	0	0	0	0	0	0	0	0	0	0	0	0	0	0	0	0	0	0	0	0	0	0	0
LINC00856	chr10;chr10;chr10;chr10;chr10	78248625;78250277;78525330;78528751;78550638	78249070;78252645;78525484;78528814;78551355	+;+;+;+;+	3752	13	9	15	9	12	11	6	9	5	5	6	12	1	14	7	9	6	8	7	4	8	12	6	8	10	9	18	8	14	15	3	10	17	9	6	9	4	7	7	8	5	7	6	9
LOC100133050	chr5;chr5;chr5;chr5	100379505;100380087;100381211;100388229	100379842;100380235;100381398;100388254	-;-;-;-	701	1	0	3	0	0	2	0	0	0	0	0	1	0	1	1	1	0	0	0	0	0	0	0	0	1	1	0	3	0	2	1	0	1	1	0	0	0	0	0	1	0	2	0	2
FAM25G	chr10;chr10;chr10;chr10;chr10;chr10	47487236;47489586;47491602;47995340;47997677;47999693	47487408;47489648;47491700;47995511;47997739;47999791	-;-;-;-;-;-	669	0	0	0	0	0	0	0	0	0	0	0	0	0	0	0	0	0	0	0	0	0	0	0	0	0	0	0	0	0	0	0	0	0	0	0	0	0	0	0	0	0	0	0	0
FAM27B	chr9;chr9	67725483;67726451	67725892;67726743	-;-	703	4	3	1	3	3	4	3	1	5	3	3	4	4	2	3	2	6	6	5	5	7	3	4	6	0	6	7	2	2	8	2	5	3	8	6	7	2	3	4	3	11	3	2	6
LINC01203	chrX;chrX;chrX;chrX;chrX;chrX;chrX	13335241;13335482;13335659;13336379;13337895;13339926;13341731	13335312;13335545;13335697;13336460;13337948;13340099;13341825	+;+;+;+;+;+;+	580	0	0	0	0	0	0	0	0	0	0	0	0	0	0	0	0	0	0	0	0	0	0	0	0	0	0	0	0	0	0	0	0	0	0	0	0	0	0	0	0	0	0	0	0
LINC01001	chr11;chr11;chr11;chr11	126987;131467;131752;133588	131373;131524;131920;133778	-;-;-;-	4805	47	30	48	64	46	65	44	29	44	41	31	65	73	80	48	79	58	55	100	29	48	42	79	62	34	67	71	37	71	36	62	63	58	42	72	40	65	47	62	55	73	46	44	39
FAM66A	chr8;chr8;chr8;chr8;chr8	12362019;12368239;12387958;12388267;12410965	12362562;12368302;12388019;12388334;12411001	+;+;+;+;+	775	3	4	4	5	7	10	4	4	3	6	1	5	6	10	4	7	6	1	2	2	3	4	5	6	3	4	12	4	7	3	3	5	8	9	4	7	0	9	3	7	5	3	7	1
LINC00240	chr6;chr6;chr6	26956993;26968458;27023254	26957183;26968522;27023974	+;+;+	977	16	13	20	15	18	19	18	15	10	11	8	17	7	31	6	15	15	5	14	9	16	10	20	16	10	12	16	12	12	15	22	13	17	10	10	10	11	30	9	20	22	8	12	16
SBF1P1	chr8	55449197	55455321	-	6125	0	0	0	0	0	0	1	0	0	0	0	0	0	0	0	1	0	1	0	0	1	0	0	1	1	0	0	1	1	2	0	1	0	0	0	1	1	0	0	0	1	0	0	0
LOC100133267	chr8;chr8;chr8;chr8	12064389;12071690;12310962;12318259	12064570;12071747;12311143;12318316	-;-;-;-	480	0	0	0	0	0	0	0	0	0	0	0	0	0	0	0	0	0	0	0	0	0	0	0	0	0	0	0	0	0	0	0	0	0	0	0	0	0	0	0	0	0	0	0	0
LOC100133286	chr21;chr21;chr21;chr21	36069642;36074881;36098124;36126487	36070485;36074967;36098259;36126640	-;-;-;-	1221	20	12	15	21	24	19	25	10	25	31	10	32	25	25	14	29	16	39	44	12	25	14	31	22	14	23	17	16	19	27	20	21	23	17	29	20	31	26	22	19	27	17	15	28
RSU1P2	chr10;chr10;chr10;chr10;chr10;chr10;chr10;chr10;chr10	45099476;45106616;45115938;45126321;45142095;45146828;45147804;45153840;45154462	45100499;45107988;45116040;45126399;45142154;45146945;45147889;45153966;45154596	-;-;-;-;-;-;-;-;-	3105	0	0	0	0	0	0	0	0	0	0	0	0	0	0	0	0	0	0	1	0	0	0	0	0	0	0	0	0	0	0	0	0	0	0	0	0	0	0	0	0	0	0	0	0
HOXA-AS3	chr7;chr7;chr7;chr7	27140364;27147163;27151575;27152294	27140539;27147412;27151681;27155928	+;+;+;+	4168	3	1	4	2	2	0	2	2	0	2	0	4	2	3	0	0	4	0	1	0	2	1	3	4	4	1	4	2	0	1	3	0	4	2	0	3	3	3	0	2	0	0	1	1
LOC100133315	chr11;chr11;chr11;chr11;chr11;chr11;chr11	71865509;71916074;71916595;71918885;71923309;71925933;71928365	71865854;71916252;71917776;71919026;71923475;71926104;71928447	-;-;-;-;-;-;-	2271	51	56	57	53	51	50	69	58	36	45	27	80	62	71	39	48	57	49	77	33	65	45	71	64	54	42	71	65	81	62	52	41	63	61	42	59	35	60	48	73	60	45	47	70
LOC100133331	chr1;chr1;chr1;chr1;chr1	725759;729898;730183;733307;735423	729804;729955;730351;733364;735614	-;-;-;-;-	4523	112	86	143	156	96	135	117	103	105	101	60	196	137	161	86	123	115	96	196	58	132	120	182	178	108	114	133	110	171	98	122	114	136	101	144	107	117	138	166	107	145	85	104	116
LOC100133461	chr4;chr4;chr4	3673593;3676603;3677171	3673861;3676681;3677855	-;-;-	1033	0	0	0	0	0	0	0	0	0	0	0	0	0	0	0	0	0	0	0	0	0	0	0	0	0	0	0	0	0	0	0	0	0	0	1	0	0	0	0	0	0	0	1	0
MRPL23-AS1	chr11;chr11;chr11;chr11	1983209;1984850;1985443;1989826	1984685;1984982;1985641;1989920	-;-;-;-	1904	5	2	5	5	3	8	1	3	1	8	2	7	0	5	2	1	6	4	7	2	4	3	3	6	4	3	3	3	4	4	1	0	4	2	5	4	1	6	0	5	5	1	2	5
LINC01134	chr1;chr1;chr1;chr1;chr1	3900404;3903965;3913692;3914395;3916487	3900631;3904036;3914290;3915447;3917315	+;+;+;+;+	2781	34	24	33	37	18	28	39	24	42	21	17	37	43	44	44	69	36	40	79	20	34	38	49	29	28	33	33	37	45	24	39	43	34	24	63	30	43	23	29	32	34	25	27	41
LOC100133920	chr2;chr2;chr2;chr2	94575976;94582873;94585366;94587081	94577639;94583025;94585473;94587183	-;-;-;-	2028	0	0	0	1	0	0	1	2	2	0	0	1	1	0	1	1	0	0	0	0	1	0	0	1	0	0	0	0	0	0	1	0	0	0	0	0	1	0	0	0	1	2	0	0
CD24	chr6;chr6;chr6	106969831;106974578;106975134	106971834;106974754;106975326	-;-;-	2374	60	62	36	84	42	59	94	79	44	70	24	85	56	115	48	37	68	44	45	24	58	70	66	72	84	53	96	85	69	69	69	56	70	77	55	82	51	75	61	77	59	57	80	81
UXT-AS1	chrX;chrX	47658833;47659895	47659180;47660111	+;+	565	6	11	7	11	5	3	13	3	8	7	2	8	10	10	5	7	3	7	21	2	8	3	7	9	5	7	4	8	7	5	5	9	6	7	15	5	12	6	12	10	5	11	7	6
LOC100133985	chr2;chr2	70124036;70125046	70124425;70125316	-;-	661	6	4	2	2	1	10	2	0	6	2	1	3	4	1	4	4	2	10	10	0	2	2	3	9	1	4	2	3	8	2	1	4	2	4	6	4	3	3	8	4	2	9	3	2
MAP3K14-AS1	chr17;chr17;chr17;chr17;chr17;chr17;chr17	45247925;45249534;45255135;45262080;45266250;45267113;45268009	45248003;45249632;45255218;45262343;45266518;45267328;45268630	+;+;+;+;+;+;+	1633	89	90	52	95	50	56	89	69	56	79	35	97	55	113	50	39	75	47	53	32	85	92	84	94	84	79	109	71	85	78	88	63	106	95	55	89	37	98	62	93	56	58	84	81
UBOX5-AS1	chr20;chr20;chr20;chr20;chr20;chr20;chr20	3106911;3109475;3110278;3110632;3111644;3136003;3150538	3107571;3109750;3110453;3110717;3111752;3136158;3150867	+;+;+;+;+;+;+	1794	5	6	8	11	5	8	7	5	9	8	1	3	8	10	6	12	3	5	11	1	6	5	5	14	2	4	8	8	7	3	2	7	5	7	6	3	7	6	6	2	10	5	5	7
JHDM1D-AS1	chr7	140177261	140179640	+	2380	154	141	156	181	153	189	198	138	95	147	63	189	134	220	107	101	156	109	160	76	186	144	182	192	170	180	179	168	158	153	124	125	195	181	175	164	135	160	206	191	140	118	152	162
LINC01119	chr2;chr2;chr2;chr2	46827864;46845876;46855923;46858080	46828084;46847037;46855990;46859006	+;+;+;+	2378	0	1	1	0	0	0	1	0	3	1	1	1	0	2	1	2	0	3	4	0	2	0	0	1	0	0	0	1	0	1	1	2	0	0	3	0	1	1	1	1	2	0	0	0
LOC100134317	chr19;chr19	36311343;36312522	36311792;36312668	+;+	597	13	13	4	19	5	3	7	16	10	16	6	18	14	15	11	12	14	7	16	4	13	5	6	5	15	4	17	9	6	9	6	15	12	10	21	8	19	13	13	16	12	11	7	12
LOC100134368	chr16;chr16;chr16	382241;383290;391767	382477;383429;392960	+;+;+	1571	47	27	32	34	33	40	38	24	16	18	14	47	34	49	23	29	48	12	44	11	41	29	51	47	29	42	34	30	28	24	33	17	34	31	18	29	17	34	27	39	36	20	16	26
LOC100134391	chr17;chr17;chr17;chr17;chr17;chr17	73737854;73743028;73750585;73751045;73755674;73756310	73737955;73743091;73750727;73751380;73755920;73756557	+;+;+;+;+;+	1140	0	0	0	0	0	0	0	0	0	0	0	0	0	0	0	0	0	0	0	0	0	0	0	0	0	0	0	0	0	0	0	0	1	0	0	0	0	0	0	0	0	0	0	1
KCNJ18	chr17;chr17;chr17	21692523;21695983;21702731	21692714;21696104;21704612	+;+;+	2196	0	0	0	0	0	1	0	0	1	0	0	0	0	0	0	0	0	3	0	0	0	0	0	0	0	0	0	0	0	0	0	0	0	0	0	0	0	0	0	0	0	0	0	0
NDUFB2-AS1	chr7;chr7	140695336;140696915	140696820;140697077	-;-	1648	53	37	34	76	51	52	64	54	20	38	28	86	31	82	29	36	74	26	50	43	41	60	48	46	58	34	57	66	41	57	47	32	45	50	43	64	26	88	33	56	33	38	47	62
LOC100134868	chr20;chr20;chr20;chr20;chr20;chr20	26009799;26014850;26018832;26019076;26019829;26020636	26009889;26014967;26018912;26019202;26019924;26021794	+;+;+;+;+;+	1672	0	0	0	0	0	0	0	0	0	2	0	1	0	1	0	1	2	0	1	1	0	0	0	3	1	0	1	3	1	3	1	1	0	0	2	1	1	0	0	1	2	0	0	0
JMJD7	chr15;chr15;chr15;chr15;chr15;chr15;chr15;chr15	41828085;41829104;41834740;41835588;41836148;41836475;41836781;41837068	41828188;41829292;41835223;41835644;41836243;41836551;41836940;41840230	+;+;+;+;+;+;+;+	4330	263	234	204	374	177	180	338	217	185	276	127	379	239	401	183	253	267	153	335	182	260	264	334	294	242	221	341	219	275	262	208	201	291	287	214	294	210	304	189	322	181	128	254	301
PLA2G4B	chr15;chr15;chr15;chr15;chr15;chr15;chr15;chr15;chr15;chr15;chr15;chr15;chr15;chr15;chr15;chr15;chr15;chr15;chr15	41836781;41837068;41838813;41840025;41840524;41840774;41841055;41841231;41841517;41841819;41842193;41842513;41844848;41845203;41845638;41845943;41846669;41847337;41847649	41836940;41837374;41838922;41840230;41840660;41840905;41841095;41841273;41841571;41841949;41842276;41844607;41845070;41845320;41845775;41846382;41846835;41847523;41848148	+;+;+;+;+;+;+;+;+;+;+;+;+;+;+;+;+;+;+	5274	59	43	28	79	17	42	58	58	31	53	24	71	42	85	33	43	48	45	73	33	49	50	70	64	49	46	56	43	48	51	60	41	46	58	36	64	40	62	40	68	31	30	74	55
HDAC5	chr17;chr17;chr17;chr17;chr17;chr17;chr17;chr17;chr17;chr17;chr17;chr17;chr17;chr17;chr17;chr17;chr17;chr17;chr17;chr17;chr17;chr17;chr17;chr17;chr17;chr17;chr17;chr17	44076753;44078500;44078795;44079144;44080107;44080401;44080763;44081571;44082765;44083545;44083805;44084555;44085022;44086572;44087412;44088387;44091270;44091700;44092172;44092381;44092676;44093092;44093314;44093575;44110729;44117494;44123254;44123504	44078415;44078665;44078879;44079277;44080225;44080498;44080882;44082672;44082820;44083652;44083854;44084675;44085355;44086737;44087696;44088598;44091492;44091831;44092284;44092527;44092806;44093206;44093485;44093834;44110803;44117704;44123275;44123646	-;-;-;-;-;-;-;-;-;-;-;-;-;-;-;-;-;-;-;-;-;-;-;-;-;-;-;-	6563	649	638	1036	897	1047	1035	809	629	797	615	366	1007	1063	1049	993	1417	700	1271	1810	495	869	629	994	892	635	949	873	639	1123	724	918	920	777	736	942	703	896	740	1397	795	1258	1069	656	675
C17orf99	chr17;chr17;chr17;chr17;chr17	78146353;78146879;78160064;78160955;78164095	78146444;78146911;78160106;78161254;78166283	+;+;+;+;+	2657	0	1	1	0	0	0	0	1	0	0	0	2	2	2	1	0	1	0	3	1	0	1	0	1	1	0	0	0	0	1	0	0	0	3	0	1	3	0	0	1	0	2	2	2
LOC100144595	chr2;chr2;chr2;chr2;chr2	154435853;154445808;154454538;154456797;154457366	154437850;154445885;154454642;154456904;154457438	-;-;-;-;-	2362	0	0	0	0	0	0	0	0	0	0	0	0	0	0	0	0	0	0	0	0	1	0	0	0	0	0	0	0	0	0	0	0	0	0	0	0	0	0	0	0	0	0	0	0
LINC00029	chr20;chr20;chr20;chr20	63034217;63035283;63035565;63036048	63034668;63035441;63035721;63037028	-;-;-;-	1749	0	0	0	1	0	0	0	0	0	1	2	0	0	0	1	0	1	0	1	0	0	1	1	0	1	1	0	1	1	0	0	0	1	0	0	0	0	0	0	0	0	0	0	0
LINC01056	chr20;chr20;chr20;chr20;chr20;chr20	63038011;63048856;63049512;63051622;63052905;63053512	63038185;63048925;63049656;63051751;63053266;63053863	+;+;+;+;+;+	1234	0	0	0	1	0	0	0	0	0	0	0	0	0	0	0	0	0	0	0	0	0	0	1	0	0	0	0	0	0	0	0	0	0	0	0	0	0	0	0	0	0	0	0	1
EPHA5-AS1	chr4;chr4;chr4;chr4	65669961;65671776;65681268;65693109	65670673;65671881;65681347;65693386	+;+;+;+	1177	2	1	1	3	0	5	2	0	0	1	0	2	1	1	0	1	2	2	0	0	1	0	0	4	5	1	2	1	1	5	1	1	2	1	0	2	1	1	1	2	2	1	2	3
CHKB-AS1	chr22;chr22	50583026;50583598	50583323;50583926	+;+	627	160	120	62	151	80	125	163	124	66	136	64	195	99	202	99	92	143	86	118	65	94	127	166	106	120	67	147	106	81	100	78	61	105	108	67	114	63	126	70	133	73	55	115	103
LINC00930	chr15;chr15;chr15;chr15	92567818;92570203;92570558;92571186	92568291;92570273;92570696;92572263	-;-;-;-	1762	16	10	5	18	1	2	13	7	2	10	7	11	4	28	3	6	18	3	2	9	8	13	6	6	15	13	15	22	13	7	16	5	16	18	3	12	3	12	2	11	3	4	21	15
KLLN	chr10	87859161	87863437	-	4277	154	147	174	169	190	195	177	153	103	137	53	209	104	225	87	109	157	77	110	87	154	152	185	188	150	137	199	159	178	167	164	138	170	176	120	171	105	191	123	178	139	114	166	173
RNU7-1	chr12	6943816	6943878	+	63	0	0	0	0	0	0	0	0	0	0	0	0	0	0	0	0	0	0	0	0	0	0	0	0	0	0	0	0	0	0	0	0	0	0	0	0	0	0	0	0	0	0	0	0
PDCD6IP	chr3;chr3;chr3;chr3;chr3;chr3;chr3;chr3;chr3;chr3;chr3;chr3;chr3;chr3;chr3;chr3;chr3;chr3	33798571;33812072;33813559;33821955;33825187;33826480;33828638;33836044;33838204;33841897;33844112;33845419;33852488;33853879;33855166;33864006;33865243;33866351	33798937;33812126;33813628;33822082;33825340;33827264;33828969;33836266;33838327;33842074;33844223;33845588;33852736;33854013;33855260;33864129;33865430;33869707	+;+;+;+;+;+;+;+;+;+;+;+;+;+;+;+;+;+	6846	4747	4258	3379	5201	4197	4136	5684	4267	3098	4230	1710	5880	3910	6518	3569	3407	4591	3200	4134	2343	5063	4574	5291	5186	4892	4576	5628	4833	5621	4634	4787	4056	5181	5001	4154	4840	3493	4855	3718	5267	3783	3483	4521	5156
KRTAP20-4	chr21	30620627	30620850	+	224	0	0	0	0	0	0	0	0	0	0	0	0	0	0	0	0	0	0	0	0	0	0	0	0	0	0	0	0	0	0	0	0	0	0	0	0	0	0	0	0	0	0	0	0
RNU4ATAC	chr2	121530880	121531009	+	130	0	3	1	0	0	3	0	1	2	2	0	0	0	1	0	0	0	1	1	2	1	0	2	0	0	3	0	3	0	0	0	1	0	1	0	1	0	2	1	1	3	2	3	0
RNU6ATAC	chr9	134164440	134164564	-	125	3	6	6	3	3	3	0	6	4	1	1	3	3	1	4	6	3	11	4	0	2	2	3	6	3	1	3	1	1	3	1	0	8	1	2	5	7	4	7	5	3	4	3	4
SCARNA9L	chrX	20136066	20136413	-	348	1	0	0	3	0	0	0	2	1	0	0	1	0	0	0	1	0	0	0	1	0	1	1	0	0	1	0	1	0	1	0	1	0	0	1	0	0	0	0	1	0	3	0	0
PDCD6	chr5;chr5;chr5;chr5;chr5;chr5	271621;272711;304177;306602;311293;314417	271821;273367;304221;306760;311402;314974	+;+;+;+;+;+	1730	2917	2624	1521	3177	2030	1938	3362	2602	1724	2672	1872	3808	2225	4392	2064	2420	3148	2500	2947	2299	2699	2832	3260	2736	2923	2537	3449	2752	2856	2760	2467	2257	3013	3101	2129	3009	1958	2962	1666	3166	1681	1584	2745	2914
RNA5S1	chr1;chr1;chr1;chr1;chr1;chr1;chr1;chr1;chr1;chr1	228610266;228612507;228614748;228616989;228619230;228621445;228623665;228625907;228630388;228646038	228610386;228612627;228614868;228617109;228619350;228621565;228623785;228626027;228630508;228646158	-;-;-;-;-;-;-;-;-;-	1210	0	0	0	0	0	0	0	0	0	0	0	0	0	0	0	0	0	0	0	0	0	0	0	0	0	0	0	0	0	0	0	0	0	0	0	0	0	0	0	0	0	0	0	0
TEX36-AS1	chr10;chr10;chr10;chr10;chr10	125574371;125575025;125575880;125576255;125578211	125574549;125575139;125576001;125576352;125578445	+;+;+;+;+	749	0	0	0	0	1	0	0	0	0	0	0	0	0	0	0	0	0	0	0	0	0	0	0	0	0	0	0	0	0	0	0	0	0	0	0	0	0	0	0	0	0	0	0	0
RNA5S9	chr1	228628146	228628266	-	121	0	0	0	0	0	1	0	0	1	0	0	0	1	0	0	0	1	0	0	0	0	0	0	0	0	0	0	0	0	0	0	0	0	0	1	0	0	0	0	0	0	0	0	0
PATE3	chr11;chr11;chr11	125788111;125789386;125790478	125788200;125789508;125791600	+;+;+	1336	2	2	0	5	0	0	2	5	4	7	2	2	5	4	1	2	5	1	1	2	4	4	6	2	1	2	3	1	2	0	1	3	0	1	4	3	2	0	1	2	2	0	3	5
PEG3-AS1	chr19	56812480	56813793	+	1314	0	0	0	0	0	0	0	0	0	0	0	0	0	0	0	0	0	0	0	0	0	0	0	0	0	0	0	0	0	0	0	0	0	0	0	0	0	0	0	0	0	0	0	0
DBIL5P2	chr2	63117851	63119542	-	1692	0	0	0	2	0	0	0	0	0	0	0	0	1	0	0	0	0	1	0	1	0	0	3	0	1	0	1	0	0	0	0	0	1	1	0	0	0	0	0	0	0	0	0	0
BCL2L10	chr15;chr15	52109625;52112238	52109973;52112775	-;-	887	1	1	0	1	0	0	0	1	0	3	0	0	0	2	0	0	2	0	1	0	0	0	1	1	3	2	1	0	4	2	0	1	0	0	1	0	1	1	2	0	1	1	1	0
SNAR-B2	chr19;chr19	50133745;50139118	50133864;50139237	-;-	240	0	0	0	0	0	0	0	0	0	0	0	0	1	0	0	0	0	0	0	0	0	0	0	0	0	0	0	0	0	0	0	0	0	0	0	0	0	0	0	0	0	0	0	0
SNAR-C2	chr19;chr19;chr19	47913051;47928818;47955682	47913170;47928937;47955801	+;+;+	360	0	0	0	0	0	0	0	0	0	0	0	0	0	0	0	0	0	0	0	0	0	0	0	0	0	0	0	0	0	0	0	0	0	0	0	0	0	0	0	0	0	0	0	0
SNAR-C4	chr19	47939541	47939660	+	120	0	0	0	0	0	0	0	0	0	0	0	0	1	0	0	0	0	0	0	0	0	0	0	0	0	0	0	0	0	0	0	0	0	0	0	0	0	0	0	0	0	0	0	0
SNAR-E	chr19	46830585	46830704	-	120	0	0	0	0	0	0	0	0	0	0	0	0	0	0	0	0	0	0	0	0	0	0	0	0	0	0	0	0	0	0	0	0	1	0	0	1	0	0	0	0	0	0	0	0
SNAR-H	chr2	77954907	77955026	-	120	0	1	0	0	0	0	0	0	1	0	0	0	0	1	0	0	0	0	0	0	0	0	0	0	0	0	0	0	0	0	0	0	0	0	0	0	0	1	1	0	0	0	0	0
SNAR-I	chr3	190877930	190878050	+	121	0	0	0	0	0	0	0	0	0	0	0	0	0	0	0	0	0	0	0	0	0	0	0	0	0	0	0	0	0	0	0	0	0	0	0	0	0	0	0	0	0	0	0	0
SNAR-C3	chr19	47950296	47950414	+	119	0	0	0	0	0	0	0	0	0	0	0	0	0	0	0	0	0	0	0	0	0	0	0	0	0	0	0	0	0	0	0	0	0	0	0	0	0	0	0	0	0	0	0	0
SNAR-D	chr19	50140202	50140320	-	119	0	0	0	0	0	0	0	0	0	0	0	0	0	0	1	0	0	0	0	0	0	0	0	0	0	0	0	0	0	0	0	0	0	0	0	0	0	0	1	0	0	0	0	0
SNAR-G2	chr19	49031669	49031787	-	119	0	0	0	0	0	0	0	0	0	0	0	0	0	0	0	0	0	0	0	0	0	0	0	0	0	0	0	0	0	0	0	0	0	0	0	0	0	0	0	0	0	0	0	0
SRRM5	chr19	43612101	43614498	+	2398	0	0	0	0	0	0	0	0	0	0	0	0	0	0	0	0	0	0	0	0	0	0	0	0	0	0	0	0	0	0	0	0	0	0	0	0	0	0	0	0	0	0	0	0
ERICH4	chr19;chr19	41443158;41444006	41443343;41444765	+;+	946	0	0	0	1	0	0	0	0	0	0	0	0	1	0	0	0	0	0	1	0	0	0	0	0	0	0	0	0	1	0	0	0	0	0	1	0	0	0	0	0	1	0	0	0
BCL2L11	chr2;chr2;chr2;chr2;chr2;chr2;chr2;chr2;chr2;chr2;chr2;chr2	111120914;111123733;111128627;111130132;111142313;111144488;111145949;111150044;111151822;111153780;111161419;111164133	111121188;111124139;111128846;111130247;111142391;111144520;111146284;111150147;111151893;111153904;111161550;111168445	+;+;+;+;+;+;+;+;+;+;+;+	6212	1116	1033	1699	1342	1635	1860	1218	1034	826	1083	415	1492	958	1533	868	1058	1092	905	1242	562	1242	1095	1212	1252	1162	1135	1276	1118	1283	1034	1173	1125	1239	1246	1401	1153	1127	1128	1552	1251	1466	1209	1087	1251
MIR1224	chr3	184241405	184241489	+	85	0	0	0	0	0	0	0	0	0	0	0	0	0	0	0	0	0	0	0	0	0	0	0	0	0	0	0	0	0	0	0	0	0	0	0	0	0	0	0	0	0	0	0	0
MIR1225	chr16	2090195	2090284	-	90	0	0	0	0	0	0	0	0	0	0	0	0	0	0	0	0	0	0	0	0	0	0	0	0	0	0	0	0	0	0	0	0	0	0	0	0	0	0	0	0	0	0	0	0
TOMM6	chr6;chr6;chr6	41786440;41789232;41789531	41787825;41789336;41789896	+;+;+	1857	0	0	0	0	0	0	0	0	0	0	0	0	0	0	0	0	0	0	0	0	0	0	0	0	0	0	0	0	0	0	0	0	0	0	0	0	0	0	0	0	0	0	0	0
HECTD2-AS1	chr10;chr10;chr10;chr10;chr10	91306962;91350757;91525028;91539385;91611351	91307435;91350879;91525149;91539578;91611460	-;-;-;-;-	1023	0	0	0	0	0	0	1	1	1	0	0	0	0	1	0	1	1	1	0	0	2	1	0	1	0	0	1	1	0	0	1	0	0	0	0	1	1	0	1	2	1	2	1	0
LINC00426	chr13;chr13;chr13;chr13;chr13	30340270;30363161;30367601;30372285;30373783	30341468;30363226;30367717;30372374;30373899	-;-;-;-;-	1589	1	2	3	6	3	2	4	0	4	1	1	4	3	2	3	4	2	1	0	1	6	3	2	1	4	2	2	1	2	7	3	1	3	5	3	4	2	6	4	2	3	4	0	5
LINC00092	chr9;chr9	96019732;96021585	96021281;96021755	-;-	1721	0	0	0	0	0	0	1	0	0	0	0	2	0	4	0	1	1	1	1	0	0	0	0	0	1	0	3	0	1	0	0	0	1	2	0	2	0	0	0	0	0	0	0	2
DNMBP-AS1	chr10;chr10;chr10;chr10;chr10	99927209;99928160;99955674;99956482;99956789	99927299;99928240;99955832;99956591;99958998	+;+;+;+;+	2651	1	1	1	0	0	0	2	2	2	2	0	5	1	1	1	1	3	1	1	3	0	1	0	1	1	1	0	1	0	2	5	0	0	4	1	2	1	0	2	1	1	0	2	1
DCTN1-AS1	chr2;chr2;chr2;chr2	74385718;74391159;74391478;74391994	74385750;74391243;74391615;74393881	+;+;+;+	2144	4	1	0	0	3	4	5	3	0	2	0	2	2	2	1	1	0	2	0	2	3	1	3	1	3	0	3	5	0	1	2	1	0	2	0	2	1	0	1	2	0	1	4	0
SH2B3	chr12;chr12;chr12;chr12;chr12;chr12;chr12;chr12;chr12	111405948;111418109;111434862;111446753;111446942;111447122;111447330;111447656;111447983	111406277;111418877;111435027;111446854;111447033;111447219;111447544;111447827;111451623	+;+;+;+;+;+;+;+;+	5585	693	609	659	803	771	936	821	621	850	681	313	938	1125	1009	930	1027	677	938	1293	428	844	641	885	855	680	777	833	687	865	701	765	952	746	708	1010	731	920	775	895	781	831	799	618	655
RAMP2-AS1	chr17;chr17;chr17;chr17	42753926;42759739;42760426;42760880	42756379;42759880;42760711;42761257	-;-;-;-	3260	5	8	6	9	7	3	10	2	3	6	1	7	2	8	3	2	7	2	8	4	6	8	8	4	5	9	6	5	7	8	8	2	15	7	8	4	6	5	4	6	2	1	4	3
TPT1-AS1	chr13;chr13;chr13;chr13;chr13;chr13;chr13;chr13;chr13;chr13;chr13;chr13;chr13	45341345;45341513;45343426;45344305;45370080;45377061;45378530;45379195;45381142;45383091;45387585;45390714;45391032	45341387;45341614;45343540;45344446;45370182;45377215;45378671;45380001;45381215;45383235;45389820;45390902;45391483	+;+;+;+;+;+;+;+;+;+;+;+;+	4705	131	91	81	156	84	108	138	93	128	114	32	150	154	134	132	118	120	99	159	55	123	84	169	110	122	121	136	108	133	104	111	109	149	130	135	119	130	111	138	132	116	106	79	120
LOC100190940	chr12;chr12;chr12	130033812;130035022;130042227	130034910;130037017;130042342	-;-;-	3211	0	0	1	0	0	0	0	0	0	0	0	1	0	0	0	0	0	0	0	1	0	0	0	0	0	0	2	0	0	0	0	0	0	0	0	0	0	0	2	0	0	0	0	0
C5orf52	chr5;chr5;chr5	157671553;157675092;157679841	157671826;157675200;157680154	+;+;+	697	0	0	0	0	0	0	0	0	0	0	0	0	0	0	0	0	0	0	0	0	0	0	0	0	0	0	0	0	0	0	0	0	0	0	0	0	0	0	0	0	0	0	0	0
C2CD4D	chr1;chr1	151837863;151840203	151839220;151840557	-;-	1713	24	23	33	28	26	51	38	18	15	19	7	33	18	40	26	15	27	17	29	11	31	27	38	32	20	22	37	22	30	18	24	13	18	40	12	25	15	28	18	19	23	14	23	31
PPIAP30	chr10	15154722	15155347	-	626	0	2	0	0	0	0	0	2	0	0	1	1	0	1	0	0	0	0	0	1	0	3	3	3	1	1	1	0	1	0	1	0	1	0	1	1	0	0	2	1	0	0	0	1
ZFHX4-AS1	chr8;chr8;chr8;chr8	76610879;76616322;76672827;76683052	76612027;76616451;76673033;76683275	-;-;-;-	1710	0	0	0	0	0	0	0	0	0	0	0	0	0	0	0	0	0	0	0	0	0	0	0	0	0	1	0	0	0	0	0	0	0	0	0	0	1	0	0	0	0	1	0	0
PP12613	chr4	121764585	121766808	+	2224	0	0	1	2	0	0	0	0	1	0	0	0	0	0	0	0	1	0	0	0	0	0	0	0	0	0	0	0	0	0	0	0	0	0	0	0	0	0	0	0	0	3	0	3
FLJ16779	chr20	63253978	63261615	+	7638	3	1	0	4	2	1	3	3	1	3	3	5	3	4	3	1	4	2	4	1	1	2	1	0	1	3	3	4	3	1	2	1	2	2	1	2	1	3	1	3	0	0	2	5
FLJ41941	chr22;chr22	18029385;18035760	18029554;18037968	+;+	2379	2	6	3	3	4	4	1	0	5	3	3	3	1	2	1	1	6	1	3	1	8	4	2	4	5	2	5	8	7	6	2	2	7	4	0	1	0	1	4	4	3	1	3	6
LOC100192426	chr18;chr18;chr18;chr18	8360820;8364909;8365745;8366857	8361091;8364989;8365829;8367034	-;-;-;-	616	0	0	0	0	0	0	1	0	0	0	0	0	0	0	1	1	2	1	0	0	0	1	1	0	1	1	0	0	0	0	0	2	1	0	3	0	0	0	1	0	0	0	0	1
GNE	chr9;chr9;chr9;chr9;chr9;chr9;chr9;chr9;chr9;chr9;chr9;chr9;chr9	36214441;36218183;36219838;36222777;36223373;36227248;36229021;36233920;36236832;36246031;36249192;36258321;36276894	36217600;36218299;36220020;36222998;36223502;36227458;36229108;36234132;36236984;36246482;36249397;36258499;36277056	-;-;-;-;-;-;-;-;-;-;-;-;-	5477	6	6	5	7	2	4	5	15	8	8	2	5	6	6	1	3	4	8	4	1	4	3	10	7	7	9	5	5	9	3	6	8	11	2	2	4	6	5	10	4	5	3	8	2
HCN4	chr15;chr15;chr15;chr15;chr15;chr15;chr15;chr15	73319859;73324089;73324955;73325298;73329573;73332131;73343385;73367486	73323949;73324253;73325195;73325444;73329791;73332292;73343808;73369264	-;-;-;-;-;-;-;-	7228	0	0	1	0	2	2	2	2	4	0	0	1	4	2	2	9	1	5	3	0	0	0	1	0	0	2	0	1	2	1	0	3	0	1	9	0	1	1	6	0	4	3	0	0
LINC00704	chr10;chr10;chr10;chr10;chr10;chr10;chr10	4579251;4581968;4590981;4650185;4657601;4659453;4678049	4581462;4582173;4591094;4651203;4657725;4659680;4678070	-;-;-;-;-;-;-	3926	0	0	0	0	0	0	0	0	0	0	0	0	0	0	0	0	0	0	0	0	0	0	0	0	0	0	0	0	0	0	0	0	0	0	0	0	0	0	0	0	0	0	0	0
FAR2P2	chr2;chr2;chr2;chr2;chr2;chr2	130416751;130419071;130425091;130425914;130426166;130427704	130418298;130419245;130425158;130426038;130426263;130428546	-;-;-;-;-;-	2857	32	31	13	43	18	25	45	31	7	36	22	55	16	53	19	21	39	18	29	18	19	36	39	40	41	27	51	24	22	35	20	18	43	43	18	41	23	44	22	48	22	8	29	28
KMT2E-AS1	chr7	105010542	105014141	-	3600	195	178	252	247	322	300	234	189	241	204	93	285	266	314	208	296	221	303	417	122	260	199	260	267	226	220	277	199	264	200	189	259	212	207	250	209	243	247	382	213	233	287	188	213
LINC01004	chr7	104981747	104991165	-	9419	176	148	241	167	192	251	180	159	633	163	50	209	725	191	449	582	146	419	853	67	346	125	317	349	160	278	185	165	357	148	295	687	205	147	1093	173	896	150	990	185	429	473	177	145
INSL5	chr1;chr1	66797741;66801047	66798245;66801259	-;-	718	6	4	0	2	1	2	11	7	1	11	1	6	3	5	3	4	7	2	2	0	7	6	10	4	3	5	8	5	16	3	5	4	5	8	5	3	2	2	0	10	3	3	5	6
FRAT1	chr10	97319265	97321915	+	2651	217	192	531	259	500	617	258	205	191	239	106	318	228	354	208	284	261	237	388	121	281	204	394	296	207	314	219	194	368	193	292	234	227	246	214	211	167	227	461	240	459	340	212	179
LOC100233156	chrUn_GL000218v1;chrUn_GL000218v1;chrUn_GL000218v1;chrUn_GL000218v1;chrUn_GL000218v1;chrUn_GL000218v1	38786;40642;62409;63817;95174;97368	40028;40872;63374;64019;95232;97454	-;-;-;-;-;-	2789	0	0	0	0	0	0	0	0	0	0	0	0	0	0	0	0	0	0	0	0	0	0	0	0	0	0	0	0	0	0	0	0	0	0	0	0	0	0	0	0	0	0	0	0
PCED1B-AS1	chr12;chr12;chr12	47208420;47216165;47216384	47210761;47216264;47216443	-;-;-	2502	1	0	1	0	0	0	5	1	0	1	0	0	1	1	0	0	0	2	0	0	2	1	2	1	0	0	2	1	1	1	0	1	1	1	0	0	0	2	0	2	0	0	0	2
TROAP	chr12;chr12;chr12;chr12;chr12;chr12;chr12;chr12;chr12;chr12;chr12;chr12;chr12;chr12;chr12	49323188;49323604;49323845;49324155;49325501;49325747;49326076;49326668;49327209;49328927;49329161;49329395;49329857;49330145;49331573	49323349;49323752;49324037;49324388;49325658;49325884;49326158;49326720;49327330;49329055;49329244;49329454;49329991;49331407;49331731	+;+;+;+;+;+;+;+;+;+;+;+;+;+;+	3122	1272	1242	1068	1693	1111	1138	1351	1143	826	1354	548	1829	1149	1973	967	886	1354	803	1329	632	1435	1300	1665	1647	1293	1356	1586	1163	1723	1366	1356	1069	1596	1416	995	1295	957	1492	959	1590	1039	829	1384	1356
LOC100240728	chr7;chr7	56482105;56482975	56482456;56483319	-;-	697	0	0	0	0	0	0	0	0	0	0	0	0	0	0	0	0	0	0	0	0	0	0	0	0	0	0	0	0	0	0	0	0	0	0	0	0	0	0	0	0	0	0	0	0
LOC100240734	chr12	54102209	54102699	+	491	1	0	0	1	0	0	0	0	0	0	0	0	0	0	0	0	0	0	0	0	0	0	0	2	0	0	0	0	1	0	1	0	0	0	0	0	1	1	0	0	0	0	2	0
LOC100240735	chr12;chr12;chr12	54078839;54080227;54081639	54079440;54080344;54081823	-;-;-	905	0	0	1	1	0	1	1	0	0	0	0	0	0	1	1	0	1	0	2	0	0	0	2	1	1	1	1	1	0	1	0	2	3	0	1	0	1	1	2	1	0	0	1	1
PIGK	chr1;chr1;chr1;chr1;chr1;chr1;chr1;chr1;chr1;chr1;chr1	77088982;77122275;77153536;77161295;77161594;77163846;77166719;77169260;77206640;77210436;77219310	77092490;77122359;77154621;77161405;77161711;77163942;77166830;77169395;77206731;77210489;77219447	-;-;-;-;-;-;-;-;-;-;-	5538	1673	1507	958	1783	1330	1058	1935	1487	1055	1523	479	1849	1348	1961	1217	799	1315	853	976	635	1719	1552	1666	1831	1670	1527	1804	1713	1877	1643	1708	1524	1735	1746	1508	1751	1386	1575	1020	1742	1073	1095	1624	1733
LOC100268168	chr5;chr5;chr5;chr5;chr5	172954783;172957154;172958139;172958372;172959290	172956028;172957302;172958257;172958775;172959368	-;-;-;-;-	1997	34	28	24	39	21	32	34	37	22	26	15	54	27	59	27	28	39	27	40	25	36	28	31	45	34	30	32	29	42	31	29	38	36	35	36	39	29	25	29	33	38	33	37	42
LINC01432	chr20;chr20;chr20;chr20	22054090;22068439;22073388;22074502	22054284;22068688;22073466;22074654	+;+;+;+	677	0	0	0	1	0	0	0	0	0	0	0	0	0	0	0	0	0	0	0	0	0	0	1	1	1	0	1	0	0	0	0	0	1	0	0	3	0	1	0	0	0	0	2	0
LOC100270746	chr6	27019366	27020306	-	941	140	121	89	148	110	113	121	113	48	97	53	133	68	180	51	42	116	48	78	64	98	134	106	109	128	93	143	100	107	119	87	71	129	106	51	134	57	116	65	130	86	61	136	135
LOC100270804	chr20	18794049	18796065	+	2017	32	28	40	43	52	55	29	27	51	36	7	38	67	51	42	45	36	48	50	16	51	30	63	69	34	53	43	25	55	27	55	54	28	25	75	26	65	31	67	37	69	50	39	29
LINC00940	chr12;chr12	1929202;1936454	1931430;1936576	-;-	2352	57	65	83	73	82	87	75	52	27	68	44	116	17	98	27	33	63	29	46	53	63	65	85	74	70	41	92	59	75	68	54	37	69	86	25	97	19	74	36	87	38	28	78	83
ARHGEF33	chr2;chr2;chr2;chr2;chr2;chr2;chr2;chr2;chr2;chr2;chr2;chr2;chr2;chr2;chr2;chr2	38919363;38921374;38928907;38929709;38931109;38935775;38937335;38943901;38950989;38953162;38954373;38956899;38958034;38959841;38966006;38973714	38919472;38921423;38929071;38929830;38931251;38935834;38937559;38944030;38951121;38953245;38954456;38957047;38958198;38960648;38966145;38975449	+;+;+;+;+;+;+;+;+;+;+;+;+;+;+;+	4304	4	0	1	0	2	1	1	1	1	3	0	2	1	2	0	0	1	1	2	0	0	2	1	5	1	0	2	1	1	2	2	1	1	1	2	1	2	3	0	1	1	1	0	2
LINC00899	chr22;chr22;chr22;chr22	46039907;46042574;46043563;46044609	46041052;46042640;46043699;46044868	-;-;-;-	1610	77	56	102	77	88	83	97	63	53	56	25	98	52	100	50	39	60	37	80	28	77	62	84	97	72	66	81	58	89	73	64	66	82	71	46	66	61	86	57	66	71	43	57	67
LOC100271832	chr2;chr2;chr2;chr2	32927127;32928032;32928236;32945227	32927346;32928123;32928405;32946135	+;+;+;+	1391	0	0	0	0	0	0	0	0	0	1	0	1	0	0	0	1	0	0	0	0	0	0	0	1	0	1	0	0	0	0	0	0	0	0	0	0	0	0	0	0	0	0	0	0
SMG1P3	chr16;chr16;chr16;chr16;chr16;chr16;chr16;chr16;chr16;chr16;chr16;chr16;chr16;chr16;chr16;chr16;chr16;chr16;chr16;chr16;chr16;chr16;chr16;chr16;chr16;chr16;chr16;chr16;chr16;chr16;chr16;chr16;chr16;chr16;chr16	21403877;21404389;21406654;21406799;21410934;21411242;21414957;21424979;21425300;21447078;21447513;21448462;21449589;21452582;21452932;21454087;21455343;21456260;21457011;21457771;21457962;21458521;21459780;21463703;21464716;21467092;21469747;21471654;21472328;21476599;21478091;21479442;21484372;21487578;21519828	21404276;21405293;21406689;21406859;21411129;21411341;21415085;21425136;21425378;21447197;21448087;21448609;21449698;21452783;21453074;21454241;21455872;21456939;21457151;21457872;21458049;21458639;21459935;21463993;21464817;21467316;21469919;21471751;21473249;21476812;21478146;21479578;21484535;21487669;21520444	-;-;-;-;-;-;-;-;-;-;-;-;-;-;-;-;-;-;-;-;-;-;-;-;-;-;-;-;-;-;-;-;-;-;-	8424	66	55	151	76	121	119	62	58	54	70	19	55	78	84	44	72	54	51	75	31	72	75	62	83	64	59	68	52	82	63	68	57	82	60	69	73	76	58	116	79	139	101	62	50
ERVV-2	chr19;chr19	53044738;53048867	53044958;53051127	+;+	2482	0	1	0	0	0	1	1	0	0	0	0	0	1	0	0	4	2	0	0	2	1	0	2	2	0	2	0	0	3	1	1	1	0	2	2	2	0	3	1	1	0	1	1	0
MEF2B	chr19;chr19;chr19;chr19;chr19;chr19;chr19;chr19	19145567;19146555;19146742;19147036;19147698;19149217;19150682;19170205	19146384;19146648;19146875;19147183;19147832;19149429;19150764;19170289	-;-;-;-;-;-;-;-	1710	4	5	4	7	3	2	4	5	6	1	3	6	7	7	4	9	3	6	10	4	3	4	7	5	5	4	7	6	2	9	2	5	5	1	5	7	2	9	7	3	5	5	2	4
AIRN	chr6	160003291	160007664	-	4374	11	11	7	7	8	2	6	7	4	14	4	14	11	8	3	2	3	4	7	4	10	9	6	4	3	9	14	9	10	13	5	6	13	9	5	5	4	16	9	9	7	4	9	10
RASA4B	chr7;chr7;chr7;chr7;chr7;chr7;chr7;chr7;chr7;chr7;chr7;chr7;chr7;chr7;chr7;chr7;chr7;chr7;chr7;chr7;chr7;chr7;chr7;chr7;chr7;chr7;chr7;chr7;chr7;chr7;chr7;chr7;chr7;chr7	102483139;102483825;102485039;102487786;102487930;102489062;102490986;102493116;102493825;102494538;102494881;102495278;102496140;102496469;102496847;102500699;102501096;102503163;102506695;102509599;102510179;102511925;102517544;102525099;102539606;102540015;102541093;102541501;102543525;102587104;102588234;102592285;102592994;102593707	102483713;102483889;102485159;102487923;102488598;102489273;102491123;102493311;102493969;102494868;102495073;102495390;102496204;102496619;102496964;102500793;102501227;102503244;102506824;102509660;102510292;102512430;102517777;102525261;102539726;102540091;102541303;102541662;102543764;102587770;102588445;102592454;102593138;102594037	-;-;-;-;-;-;-;-;-;-;-;-;-;-;-;-;-;-;-;-;-;-;-;-;-;-;-;-;-;-;-;-;-;-	7084	0	0	6	2	1	1	4	1	1	0	4	2	1	4	1	1	2	1	1	1	2	0	2	3	0	2	2	1	2	1	3	0	0	2	0	4	0	1	0	0	0	4	1	0
CMC4	chrX;chrX;chrX	155061625;155063966;155070694	155061991;155064033;155071272	-;-;-	1014	156	116	90	171	122	111	185	127	101	119	68	229	108	249	97	102	176	104	101	86	136	171	167	161	131	129	177	136	158	149	160	114	172	192	122	148	112	155	111	178	105	109	149	158
LOC100272217	chr9	130577350	130579494	-	2145	208	156	198	234	232	273	214	183	176	176	76	255	205	266	231	196	184	191	243	119	261	192	227	257	191	215	203	198	228	194	198	169	206	218	210	162	186	182	241	204	225	188	195	197
LINC00894	chrX;chrX;chrX;chrX;chrX;chrX;chrX;chrX;chrX;chrX;chrX;chrX;chrX;chrX;chrX;chrX;chrX;chrX;chrX;chrX	149938548;149940659;149941057;149941790;149942184;149943651;149944018;149945633;149947371;149948306;149952350;149960765;149962583;150015951;150016337;150016611;150223166;150223467;150223992;150224341	149938786;149940886;149941239;149941847;149942329;149943762;149944100;149947347;149948175;149948394;149953054;149960948;149962716;150016140;150016500;150016787;150223245;150223608;150224113;150224580	+;+;+;+;+;+;+;+;+;+;+;+;+;+;+;+;+;+;+;+	5796	54	42	33	57	30	31	67	37	45	48	22	73	51	64	34	55	56	36	55	23	65	43	47	70	56	40	55	22	55	57	45	36	55	62	34	53	36	64	46	65	23	32	48	54
BCDIN3D-AS1	chr12;chr12;chr12	49828543;49828935;49838422	49828748;49829083;49841154	+;+;+	3088	94	76	55	103	67	73	90	58	39	62	21	98	62	123	37	51	86	47	76	39	88	70	88	95	103	69	108	104	89	87	76	49	88	81	67	89	65	95	55	89	53	55	105	96
LOC100286922	chr2	233754316	233755345	-	1030	0	2	1	1	0	0	4	0	2	0	0	1	0	2	0	0	0	1	1	0	2	2	0	4	6	1	2	0	0	0	2	0	2	3	1	2	0	0	0	2	0	0	1	0
VPS13A-AS1	chr9;chr9	77176756;77177627	77176906;77177917	-;-	442	0	0	0	0	0	0	1	0	0	0	0	0	0	0	0	0	0	0	0	0	0	0	0	0	0	1	1	0	0	0	0	0	0	0	0	0	0	0	1	0	0	1	0	0
ANAPC1P1	chr2;chr2;chr2;chr2;chr2;chr2;chr2;chr2;chr2;chr2;chr2;chr2;chr2;chr2;chr2	86861825;86871307;86873187;86873840;86878517;86878773;86879469;86883356;86886584;86887773;86889067;86893088;86893281;86894845;86895002	86861922;86871543;86873348;86874055;86878568;86878873;86879551;86883429;86886729;86887993;86889179;86893181;86893375;86894882;86895042	+;+;+;+;+;+;+;+;+;+;+;+;+;+;+	1771	2	0	1	1	1	0	0	0	0	1	0	1	0	1	1	1	1	2	0	1	0	0	1	1	0	0	1	1	0	0	1	1	1	2	0	2	1	0	0	0	1	1	1	2
LOC100287010	chr2;chr2;chr2	104378850;104393825;104408266	104379739;104393951;104408332	-;-;-	1084	0	0	0	0	0	0	0	0	0	0	0	0	0	0	0	0	0	0	0	0	0	0	0	0	0	0	0	0	0	0	1	0	0	0	0	0	0	0	0	0	0	0	0	0
LOC100287015	chr8;chr8	6403556;6405706	6405120;6406548	-;-	2408	173	170	216	221	235	257	190	163	152	158	72	249	201	276	182	157	157	117	228	92	210	153	227	218	152	194	191	140	235	165	178	169	203	169	151	182	135	174	240	225	224	170	158	208
DDX11L10	chr16;chr16;chr16	11555;12294;12902	11908;12402;14090	+;+;+	1652	2	3	0	0	1	0	1	2	1	3	0	1	0	2	2	0	2	3	0	1	1	1	0	0	1	2	4	2	2	2	0	1	0	4	1	2	1	3	0	0	1	1	1	0
LOC100287036	chr16;chr16;chr16	89321133;89323099;89324236	89321227;89323333;89325110	+;+;+	1205	2	5	9	2	5	5	5	7	4	7	3	7	8	5	8	11	4	4	21	1	4	5	5	5	3	2	9	6	9	7	1	11	6	8	11	9	9	12	3	10	3	2	5	7
LOC100287042	chr17	75271299	75273895	+	2597	106	103	74	177	109	76	145	100	24	149	80	179	23	185	31	44	118	40	56	68	76	118	104	79	110	71	158	105	97	123	90	31	145	112	24	109	22	123	58	151	64	55	105	133
LOC100287072	chr17;chr17;chr17;chr17;chr17;chr17;chr17;chr17;chr17;chr17;chr17;chr17	20712446;20716483;20720531;20721211;20722035;20724596;20725614;20726615;20726863;20731203;20735736;20736895	20712465;20716630;20720585;20721467;20722135;20724718;20725720;20726677;20726940;20731310;20735847;20737865	+;+;+;+;+;+;+;+;+;+;+;+	2143	0	1	0	2	1	1	0	0	0	1	0	3	0	0	0	0	0	1	1	0	1	0	0	1	1	0	0	1	0	0	0	1	1	0	1	0	2	0	1	1	1	0	0	0
DEFT1P2	chr8;chr8;chr8;chr8;chr8;chr8	6987178;6988100;6989659;7006281;7007203;7008762	6987423;6988286;6989721;7006526;7007389;7008824	-;-;-;-;-;-	992	0	0	0	0	0	0	0	0	0	0	0	0	0	0	0	0	0	0	0	0	0	0	0	0	0	0	0	0	0	0	0	0	0	0	0	0	0	0	0	0	0	0	0	0
TONSL-AS1	chr8;chr8;chr8;chr8;chr8;chr8	144435168;144436751;144437699;144438228;144438677;144439476	144435440;144436995;144437746;144438333;144438782;144439893	+;+;+;+;+;+	1196	27	35	19	48	23	16	24	32	15	38	26	59	21	42	14	36	39	27	45	22	35	35	46	45	29	17	42	27	40	39	28	24	50	32	23	37	29	42	22	36	28	16	28	43
DDX11L1	chr1;chr1;chr1	11874;12595;13221	12227;12721;14409	+;+;+	1670	0	0	0	0	0	0	0	0	0	0	0	0	0	0	0	1	0	0	0	1	0	1	1	0	0	0	0	0	0	0	0	0	0	0	0	0	0	0	0	0	0	0	0	0
LINC00421	chr13;chr13	19345049;19345865	19345217;19346749	+;+	1054	0	0	0	0	0	0	0	0	0	0	0	0	0	0	0	0	0	0	0	0	0	0	0	0	0	0	0	0	0	0	0	0	0	0	0	0	0	0	0	0	0	0	0	0
USP17L10	chr4	9210657	9212249	+	1593	0	0	0	0	0	0	0	0	0	0	0	0	0	0	0	0	0	0	0	0	0	0	0	0	0	0	0	0	0	0	0	0	0	0	0	0	0	0	0	0	0	0	0	0
WASH1	chr9;chr9;chr9;chr9;chr9;chr9;chr9;chr9;chr9;chr9;chr9;chr9;chr9;chr9;chr9	14511;15081;15909;16188;16718;16965;17344;17719;18028;18381;18610;19026;19456;24851;29602	14940;15149;16061;16421;16876;17166;17479;17855;18174;18492;18667;19252;20399;25004;29739	-;-;-;-;-;-;-;-;-;-;-;-;-;-;-	3300	107	116	134	196	143	161	140	112	111	126	102	221	128	208	106	152	142	126	180	109	179	105	184	177	147	168	154	134	186	97	138	101	154	143	93	146	100	151	149	148	151	96	140	150
C19orf83	chr19;chr19;chr19	45641647;45641879;45642225	45641766;45642072;45642834	+;+;+	924	0	0	0	1	0	2	1	2	0	0	2	3	0	4	2	0	0	1	0	1	0	1	0	1	1	3	2	0	1	0	2	1	2	1	0	0	2	0	0	1	0	2	1	2
USP17L11	chr4	9258124	9259716	+	1593	0	0	0	0	0	0	0	0	0	0	0	0	0	0	0	0	0	0	0	0	0	0	0	0	0	0	0	0	0	0	0	0	0	0	0	0	0	0	0	0	0	0	0	0
SH3RF3-AS1	chr2	109127328	109130119	-	2792	6	3	3	5	2	6	2	1	3	4	1	3	1	5	2	4	0	3	5	1	1	2	3	3	1	2	3	2	2	4	3	0	2	1	1	0	4	2	5	0	6	5	0	2
LOC100287225	chr18;chr18;chr18;chr18	51392042;51465407;51560593;51561181	51392257;51468378;51560886;51562469	+;+;+;+	4771	1	1	2	0	0	0	0	0	0	0	0	1	0	0	0	0	0	0	0	1	0	0	2	0	0	1	0	0	0	0	0	1	1	0	0	0	0	0	0	0	0	0	0	0
ZNF729	chr19;chr19;chr19;chr19	22286450;22303758;22304688;22313671	22286555;22303884;22304783;22317176	+;+;+;+	3835	2	1	3	5	0	2	1	1	1	1	1	1	2	4	1	3	1	1	0	1	0	0	0	2	2	0	2	3	1	3	2	0	1	1	1	2	1	1	3	1	0	0	1	2
TIPARP-AS1	chr3	156673171	156675713	-	2543	19	12	22	17	20	18	20	13	6	16	10	12	5	21	13	8	16	23	27	15	21	17	19	21	13	16	13	19	29	10	26	16	11	9	6	12	9	20	12	14	15	12	14	15
USP17L13	chr4	9224896	9226488	+	1593	0	0	0	0	0	0	0	0	0	0	0	0	0	0	0	0	0	0	0	0	0	0	0	0	0	0	0	0	0	0	0	0	0	0	0	0	0	0	0	0	0	0	0	0
MANSC4	chr12;chr12;chr12	27762666;27766665;27771048	27763396;27766799;27771276	-;-;-	1095	1	1	2	0	0	0	1	3	0	2	0	1	0	2	1	0	1	0	0	0	3	0	2	2	1	0	0	1	0	0	0	1	0	0	0	1	0	2	2	2	1	0	3	0
LINC00941	chr12;chr12;chr12;chr12;chr12	30795681;30798145;30799913;30800534;30801701	30796216;30798315;30800021;30800601;30802711	+;+;+;+;+	1895	10	29	10	24	13	12	18	14	9	15	6	18	16	25	8	13	11	7	14	11	19	20	14	23	27	16	20	18	21	20	22	16	8	16	13	14	8	13	10	11	9	9	9	13
USP17L17	chr4	9243879	9245471	+	1593	0	0	0	0	0	0	0	0	0	0	0	0	0	0	0	0	0	0	0	0	0	0	0	0	0	0	0	0	0	0	0	0	0	0	0	0	0	0	0	0	0	0	0	0
PRSS46	chr3;chr3;chr3;chr3	46719583;46733636;46734065;46736307	46720003;46733895;46734242;46736431	-;-;-;-	984	0	0	0	0	0	0	0	0	0	0	0	0	0	0	0	0	0	0	0	0	0	0	0	0	0	0	0	0	0	0	0	0	0	0	0	0	0	0	0	0	0	0	0	0
USP17L18	chr4;chr4	9215405;9248630	9216997;9250222	+;+	3186	0	0	0	0	0	0	0	0	0	0	0	0	0	0	0	0	0	0	0	0	0	0	0	0	0	0	0	0	0	0	0	0	0	0	0	0	0	0	0	0	0	0	0	0
POTEB2	chr15;chr15;chr15;chr15;chr15;chr15;chr15;chr15;chr15;chr15;chr15	21846329;21848199;21856792;21858004;21859452;21865016;21867597;21869072;21872007;21872340;21876837	21846560;21848322;21856958;21858048;21859522;21865086;21867734;21869178;21872180;21872454;21877279	-;-;-;-;-;-;-;-;-;-;-	1687	0	0	0	0	0	0	0	0	0	0	0	0	0	0	0	0	0	0	0	0	0	0	0	0	0	0	0	0	0	0	0	0	0	0	0	0	0	0	0	0	0	0	0	0
USP17L19	chr4	9253378	9254970	+	1593	0	0	0	0	0	0	0	0	0	0	0	0	0	0	0	0	0	0	0	0	0	0	0	0	0	0	0	0	0	0	0	0	0	0	0	0	0	0	0	0	0	0	0	0
USP17L20	chr4	9267619	9269211	+	1593	0	0	0	0	0	0	0	0	0	0	0	0	0	0	0	0	0	0	0	0	0	0	0	0	0	0	0	0	0	0	0	0	0	0	0	0	0	0	0	0	0	1	0	0
USP17L21	chr4;chr4	9220152;9262872	9221744;9264464	+;+	3186	0	0	0	0	0	0	0	0	0	0	0	0	0	0	0	0	0	0	0	0	0	0	0	0	0	0	0	0	0	0	0	0	0	0	0	0	0	0	0	0	0	0	0	0
SMKR1	chr7;chr7	129502479;129512247	129502827;129512932	+;+	1035	452	444	292	578	308	391	544	408	219	432	207	566	313	655	263	294	509	260	360	275	341	462	455	390	492	329	539	431	378	471	317	276	456	503	279	468	253	524	332	519	286	268	406	463
ADPGK-AS1	chr15;chr15;chr15	72782835;72787422;72798004	72785196;72787593;72798199	+;+;+	2730	11	12	9	17	13	8	11	20	3	10	9	20	14	15	8	11	7	6	10	9	14	20	12	14	16	7	18	11	11	15	16	9	21	11	6	19	12	19	11	19	8	6	13	19
LINC00173	chr12;chr12;chr12;chr12	116533422;116533966;116536120;116536353	116533616;116535521;116536211;116536513	+;+;+;+	2004	2	0	1	0	0	1	1	0	0	2	0	0	0	0	0	0	1	0	0	1	0	0	0	0	1	0	0	1	1	0	1	0	0	1	0	0	0	1	0	0	0	1	0	0
LOC100287592	chr5;chr5	50969217;50969923	50969577;50970187	-;-	626	0	0	0	0	0	0	0	0	0	0	0	0	0	0	0	0	0	0	0	0	0	0	0	0	0	0	0	0	0	0	0	0	0	0	0	0	0	0	0	0	0	0	0	0
DDX11L5	chr9;chr9;chr9	11987;12726;13334	12340;12834;14525	+;+;+	1655	0	0	0	2	0	0	1	0	0	0	0	0	0	0	0	0	0	0	0	0	0	0	0	0	0	0	0	0	0	0	0	0	0	0	0	0	0	0	0	0	1	0	0	0
LOXL1-AS1	chr15;chr15;chr15;chr15;chr15	73917468;73919838;73925270;73927654;73928065	73919383;73920038;73925505;73927960;73928248	-;-;-;-;-	2844	107	103	92	127	119	79	141	102	83	123	61	165	101	190	82	67	113	67	96	48	103	114	108	119	128	104	137	131	100	110	100	89	105	123	92	133	97	122	90	125	85	66	119	140
LOC100287632	chr6	118782708	118783418	+	711	0	0	0	0	0	0	0	0	0	0	0	0	0	0	0	0	0	0	1	0	1	0	0	0	0	0	0	0	0	0	0	1	0	0	2	0	0	1	0	0	0	0	0	1
MTHFD2P1	chr3;chr3;chr3;chr3;chr3	95654423;95663244;95668410;95681002;95682601	95655847;95663340;95668765;95681125;95683193	-;-;-;-;-	2595	0	0	0	0	0	0	0	0	0	0	0	0	0	0	0	0	0	0	0	0	0	0	0	0	0	0	0	0	0	0	0	0	0	0	0	2	0	0	0	0	0	0	0	0
ANKRD66	chr6;chr6;chr6;chr6;chr6	46746917;46749896;46751937;46753722;46758723	46746990;46749979;46752111;46753950;46759217	+;+;+;+;+	1057	0	2	0	0	0	3	2	0	0	0	0	3	0	2	0	0	1	0	0	1	2	0	3	5	1	1	0	1	2	0	1	0	1	3	0	0	0	0	0	2	0	0	0	4
AP4B1-AS1	chr1;chr1;chr1;chr1;chr1	113856635;113857536;113857983;113897868;113899872	113856724;113857657;113858016;113897989;113901237	+;+;+;+;+	1734	9	12	14	16	9	10	19	12	26	13	4	11	30	20	15	24	15	13	24	6	28	13	22	24	17	22	16	21	21	13	17	16	14	17	23	16	25	13	31	14	22	18	16	15
LOC100287728	chrX;chrX	135120621;135123241	135120672;135123601	+;+	413	3	0	0	1	1	0	0	3	1	1	1	1	1	0	1	0	1	1	1	1	0	0	1	0	1	0	1	0	0	3	1	1	1	0	0	4	2	1	1	1	0	1	2	0
LINC00630	chrX;chrX;chrX;chrX;chrX;chrX;chrX;chrX;chrX	102769167;102770352;102816992;102826969;102839801;102839908;102845857;102865042;102884143	102769341;102770420;102817082;102827144;102839863;102839972;102846020;102866824;102885410	+;+;+;+;+;+;+;+;+	3854	161	132	113	191	138	146	175	173	107	137	54	156	162	198	139	130	152	131	178	86	176	133	171	174	136	148	153	171	178	135	169	144	173	141	183	154	146	152	134	155	153	145	164	154
LOC100287792	chr20;chr20;chr20;chr20	37676910;37677958;37678916;37682072	37677086;37678618;37679026;37683234	+;+;+;+	2112	0	0	0	0	0	0	0	0	0	0	0	0	0	0	0	0	0	0	0	0	0	0	0	0	0	0	0	0	0	0	0	1	0	0	0	0	0	0	0	0	0	0	0	0
LINC00582	chr1;chr1	231591292;231612003	231591800;231612090	-;-	597	0	0	0	0	0	0	1	1	1	0	0	1	0	1	0	1	0	0	3	0	0	0	0	0	0	0	0	0	0	2	0	1	2	0	1	0	0	0	1	0	3	0	0	1
LOC100287846	chr8	47189307	47192816	+	3510	5	5	2	6	1	2	4	3	3	2	1	8	1	7	1	0	5	2	2	2	1	6	3	2	7	1	2	3	0	2	2	1	2	5	0	4	3	4	1	4	1	1	3	5
LINC00994	chr3;chr3;chr3;chr3	64078361;64079835;64083091;64086877	64079235;64080007;64083684;64087363	-;-;-;-	2129	0	0	0	0	0	0	0	0	0	0	0	0	0	0	0	0	0	0	0	0	0	0	0	0	0	0	0	0	0	0	0	0	0	0	0	0	1	0	0	0	0	0	0	0
LGALS8-AS1	chr1	236523069	236524508	-	1440	57	53	296	54	226	272	45	34	49	35	29	69	63	76	68	95	65	89	126	33	113	55	100	90	38	80	53	36	96	44	88	46	54	43	46	43	34	58	221	55	241	163	32	51
TIMM23	chr10;chr10;chr10;chr10;chr10;chr10;chr10;chr10	45972453;45975454;45982523;45982846;45985383;45988737;46002361;46003203	45972730;45975512;45982616;45982930;45985441;45988847;46002484;46003741	+;+;+;+;+;+;+;+	1349	2225	2021	1705	2515	1944	2009	2724	2017	1233	2001	888	2744	1557	3004	1461	1430	2229	1434	1820	1144	1856	2107	2128	2028	2336	1705	2587	2154	2012	2148	1685	1581	2368	2297	1609	2192	1384	2221	1785	2425	1725	1557	2057	2291
LOC100287944	chr12;chr12;chr12;chr12	106496410;106500076;106507628;106774690	106496546;106500182;106507810;106774831	-;-;-;-	569	2	2	3	3	4	4	3	1	2	1	0	5	0	5	0	0	4	0	3	2	1	0	3	2	1	4	1	1	1	0	3	1	3	4	0	7	1	0	1	5	0	0	0	6
GM140	chr1;chr1;chr1	181236388;181237632;181238570	181236505;181237737;181238604	+;+;+	259	0	0	0	0	0	0	0	0	1	0	0	0	0	0	0	0	0	0	0	0	0	1	0	0	0	0	0	0	0	0	0	0	0	0	0	0	0	0	0	0	0	0	0	0
LOC100288069	chr1;chr1;chr1;chr1;chr1;chr1;chr1	764865;766329;768548;769497;772976;774171;778284	765247;766387;768613;769712;773107;774280;778688	-;-;-;-;-;-;-	1371	19	21	34	31	30	40	30	21	32	31	14	33	32	32	22	48	37	16	43	18	31	23	31	21	19	34	32	16	29	25	20	25	33	31	21	27	28	26	33	21	25	23	28	32
WTAPP1	chr11;chr11;chr11;chr11;chr11;chr11;chr11;chr11	102783676;102793145;102795148;102798024;102830732;102831468;102833452;102836438	102784064;102793261;102795224;102798122;102830810;102832906;102833564;102836766	+;+;+;+;+;+;+;+	2642	8	3	3	7	8	4	3	2	0	4	1	5	1	7	2	3	4	0	2	3	3	5	11	14	5	8	6	5	10	8	11	2	6	2	1	4	0	6	4	6	2	1	3	2
GS1-279B7.1	chr1;chr1;chr1;chr1	185323847;185333020;185334266;185334961	185324028;185333302;185334387;185335039	-;-;-;-	666	0	1	0	0	0	0	0	0	1	1	0	0	0	0	0	0	0	1	0	0	0	0	0	0	0	0	0	0	0	0	0	1	0	0	0	0	2	0	0	1	0	0	1	0
LDLRAD4-AS1	chr18;chr18;chr18;chr18	13419499;13423575;13425932;13427380	13421208;13423693;13426113;13427534	-;-;-;-	2166	0	0	0	0	0	0	0	0	0	0	0	0	0	1	0	0	0	0	0	0	0	0	0	1	0	0	0	0	0	0	0	0	0	1	0	0	0	0	0	0	0	0	1	0
LOC100288123	chr19;chr19;chr19	1822089;1823623;1824109	1823257;1823716;1824543	+;+;+	1698	65	59	74	98	57	76	85	58	76	73	39	84	99	102	62	98	66	54	138	39	75	72	94	79	80	64	73	63	89	83	61	69	85	72	60	74	63	70	77	80	79	56	81	72
NBPF20	chr1;chr1;chr1;chr1;chr1;chr1;chr1;chr1;chr1;chr1;chr1;chr1;chr1;chr1;chr1;chr1;chr1;chr1;chr1;chr1;chr1;chr1;chr1;chr1;chr1;chr1;chr1;chr1;chr1;chr1;chr1;chr1;chr1;chr1;chr1;chr1;chr1;chr1;chr1;chr1;chr1;chr1;chr1;chr1;chr1;chr1;chr1;chr1;chr1;chr1;chr1;chr1;chr1;chr1;chr1;chr1;chr1;chr1;chr1;chr1;chr1;chr1;chr1;chr1;chr1;chr1;chr1;chr1;chr1;chr1;chr1;chr1;chr1;chr1;chr1;chr1;chr1;chr1;chr1;chr1…	145289900;145292381;145293204;145294021;145294782;145295567;145296338;145297139;145297962;145298787;145299548;145300329;145301100;145301901;145302724;145302817;145303533;145304294;145305070;145305893;145306716;145307477;145308253;145309076;145309897;145310658;145311437;145312208;145313009;145313832;145314665;145315426;145316207;145316978;145317781;145318604;145319435;145320196;145320969;145321740…	145291769;145292489;145293376;145294072;145294954;145295618;145296510;145297247;145298134;145298838;145299720;145300380;145301272;145302009;145302756;145302896;145303584;145304466;145305178;145306065;145306767;145307649;145308361;145309248;145309948;145310830;145311488;145312380;145313117;145314004;145314716;145315598;145316258;145317150;145317889;145318776;145319486;145320368;145321020;145321912…	-;-;-;-;-;-;-;-;-;-;-;-;-;-;-;-;-;-;-;-;-;-;-;-;-;-;-;-;-;-;-;-;-;-;-;-;-;-;-;-;-;-;-;-;-;-;-;-;-;-;-;-;-;-;-;-;-;-;-;-;-;-;-;-;-;-;-;-;-;-;-;-;-;-;-;-;-;-;-;-;-;-;-;-;-;-;-;-;-;-;-;-;-;-;-;-;-;-;-;-;-;-;-;-;-;-;-;-;-;-;-;-;-;-;-;-;-;-;-;-;-;-;-;-;-;-;-;-;-;-;-;-;-;-;-;-;-;-;-;-;-;-;-;-;-;-;-;-;-	19775	85	76	43	119	40	44	93	66	46	75	33	104	70	99	65	53	71	51	80	53	86	69	86	92	81	73	84	99	86	94	69	61	104	88	65	71	68	71	54	78	62	48	97	81
LOC100288181	chr8;chr8;chr8	142702252;142708315;142726722	142707579;142708418;142726973	-;-;-	5684	50	40	41	48	45	54	57	28	41	39	17	55	65	58	47	39	47	54	60	21	58	44	63	63	43	51	43	41	58	53	64	47	45	44	60	44	55	45	54	40	55	55	46	59
HMGN3-AS1	chr6;chr6	79233674;79234062	79233927;79236800	+;+	2993	103	90	81	122	111	116	136	80	60	93	23	124	83	128	71	60	95	58	65	49	116	87	106	121	93	82	117	110	108	112	103	81	99	97	88	125	78	121	95	114	103	88	109	111
KRTAP22-2	chr21	30590105	30590397	-	293	1	0	0	0	0	0	0	0	0	0	0	0	0	0	0	0	0	0	0	0	0	0	0	0	0	0	0	0	0	0	0	0	0	0	0	0	0	0	0	0	0	0	0	0
KRTAP21-3	chr21	30718525	30718777	-	253	0	0	0	0	0	0	0	0	0	0	0	0	0	0	0	0	0	0	0	0	0	0	0	0	0	0	0	0	0	0	0	0	0	0	0	0	0	0	0	0	0	0	0	0
NCAM1-AS1	chr11;chr11;chr11	113269532;113270204;113273624	113269648;113270521;113273901	-;-;-	713	0	0	0	0	0	0	0	0	0	0	0	0	0	0	1	0	0	0	0	0	0	0	0	0	0	0	0	0	0	0	0	0	0	0	0	1	0	0	0	0	0	0	0	0
ERVMER34-1	chr4;chr4;chr4;chr4	52743517;52750710;52750930;52751343	52745943;52750829;52751069;52751640	-;-;-;-	2985	264	231	100	312	107	143	309	235	100	247	107	341	137	368	102	112	260	98	153	120	156	264	167	184	301	119	304	276	149	255	149	137	308	296	160	300	129	276	133	308	102	98	281	295
LMCD1-AS1	chr3;chr3;chr3;chr3;chr3	8194250;8221147;8494681;8498550;8501471	8195073;8222719;8494766;8498849;8501658	-;-;-;-;-	2971	0	0	0	1	0	1	2	0	0	5	0	2	1	0	2	1	0	2	1	1	1	0	0	1	2	0	1	3	2	1	1	0	4	1	0	1	1	0	1	1	1	0	0	4
IL10RB-AS1	chr21;chr21	33265632;33266063	33265902;33266260	-;-	469	8	16	12	24	4	11	22	16	10	11	9	22	13	25	7	11	13	8	16	12	14	11	14	19	19	6	21	16	7	7	9	10	10	22	9	11	5	21	7	18	12	9	12	13
MTRNR2L7	chr10	37601438	37602931	-	1494	0	0	0	0	0	0	0	0	0	0	0	0	0	0	0	0	0	0	0	0	0	0	0	0	1	0	0	0	0	0	0	0	0	0	0	0	0	0	0	0	0	1	0	0
DDX11L9	chr15;chr15;chr15	101976558;101978246;101978740	101977746;101978372;101979093	-;-;-	1670	0	0	0	0	0	0	0	0	0	0	0	0	0	1	0	0	0	0	0	0	0	0	0	0	0	0	0	0	0	0	0	0	0	1	0	0	0	0	0	0	0	0	0	0
USP17L15	chr4;chr4	9234385;9236273	9236002;9236334	+;+	1680	0	0	0	0	0	0	0	0	0	0	0	0	0	0	0	0	0	0	0	0	0	0	0	0	0	0	0	0	0	0	0	0	0	0	0	0	0	0	0	0	0	0	0	0
WI2-2373I1.2	chr7;chr7;chr7	290170;290653;291063	290276;290821;291488	+;+;+	702	0	0	0	0	0	0	0	0	0	0	0	0	0	0	0	0	0	0	0	0	0	0	0	0	0	0	0	0	0	0	0	0	0	0	0	0	0	0	0	0	0	0	0	0
DUX4	chr4;chr4;chr4	190173774;190175193;190175647	190175056;190175284;190175845	+;+;+	1574	0	0	0	0	0	2	0	0	0	0	0	0	0	0	0	0	0	0	0	0	0	0	0	0	0	0	0	0	0	0	0	1	0	0	0	0	0	0	1	0	0	0	0	1
PAN3-AS1	chr13;chr13	28136843;28138547	28138405;28139174	-;-	2191	28	27	43	29	44	68	43	23	29	48	7	38	67	37	39	40	24	31	57	9	64	31	57	55	23	48	30	24	41	29	53	41	34	22	62	30	43	25	65	27	55	59	24	26
LOC100288748	chr8	94637285	94639467	-	2183	67	99	60	108	71	89	99	79	23	85	22	94	43	118	49	40	84	38	46	33	62	86	79	61	86	66	82	67	63	80	75	44	81	86	40	77	53	82	47	67	59	45	70	73
TMEM239	chr20;chr20;chr20;chr20	2814987;2815152;2816330;2816544	2815017;2815444;2816415;2817158	+;+;+;+	1025	0	0	0	0	0	0	0	0	0	0	0	0	0	0	0	0	0	0	0	0	0	0	0	0	0	0	0	0	0	0	0	0	0	0	0	0	0	0	0	0	0	0	0	0
FRG2C	chr3;chr3;chr3;chr3	75664336;75664819;75665126;75665527	75664557;75664896;75665203;75667217	+;+;+;+	2069	1	0	4	1	5	7	1	0	12	3	0	1	6	2	20	12	2	7	20	0	0	2	6	4	2	3	4	1	0	4	2	16	0	2	32	2	21	1	12	1	11	13	0	0
HYDIN2	chr1;chr1;chr1;chr1;chr1;chr1;chr1;chr1;chr1;chr1;chr1;chr1;chr1;chr1;chr1;chr1;chr1;chr1;chr1;chr1;chr1;chr1;chr1;chr1;chr1;chr1;chr1;chr1;chr1;chr1;chr1;chr1;chr1;chr1;chr1;chr1;chr1;chr1;chr1;chr1;chr1;chr1;chr1;chr1;chr1;chr1;chr1;chr1;chr1	146547489;146557344;146573833;146581049;146595072;146617029;146622443;146631009;146634974;146641461;146643574;146644031;146646125;146648632;146650299;146679009;146683066;146690959;146692830;146725131;146725945;146728838;146729217;146732033;146735795;146738335;146742105;146742704;146743074;146743354;146743882;146746610;146752534;146755290;146757608;146761882;146773531;146776595;146779242;146781631…	146547568;146557468;146574034;146581232;146595171;146617147;146622666;146631076;146635018;146641696;146643674;146644181;146646260;146648796;146650451;146679514;146683339;146691102;146693143;146725271;146726023;146728957;146729426;146732170;146735972;146738462;146742238;146742840;146743201;146743545;146744031;146746849;146752702;146755469;146757781;146762055;146773963;146776736;146779404;146781782…	+;+;+;+;+;+;+;+;+;+;+;+;+;+;+;+;+;+;+;+;+;+;+;+;+;+;+;+;+;+;+;+;+;+;+;+;+;+;+;+;+;+;+;+;+;+;+;+;+	9658	1	2	0	0	2	1	1	0	0	1	0	0	0	3	0	1	0	0	0	1	1	0	0	0	2	1	1	1	0	1	1	2	0	1	0	1	1	1	0	3	0	1	0	0
LOC100288814	chrX	9967358	9968002	+	645	4	3	4	3	1	4	4	0	0	3	1	1	0	2	0	2	1	0	3	1	2	1	4	2	2	1	1	2	0	2	0	0	2	1	1	3	2	0	1	1	2	3	1	1
SRGAP3-AS3	chr3;chr3;chr3;chr3;chr3	9216895;9217362;9217731;9219209;9219467	9216989;9217476;9218553;9219356;9219508	+;+;+;+;+	1223	0	0	0	1	0	0	0	0	0	0	0	0	0	0	0	0	0	0	0	0	0	1	0	1	0	0	1	0	2	0	0	0	0	1	0	0	0	0	0	0	0	0	0	3
LOC100288842	chr9;chr9	120793497;120798575	120793922;120798731	+;+	583	108	107	102	135	116	128	117	110	67	104	34	132	58	130	49	50	108	52	60	58	104	99	125	125	112	87	116	128	107	112	85	81	122	119	47	113	55	105	75	110	76	63	95	101
LOC100288846	chr14	39265703	39267061	-	1359	86	74	59	110	69	56	98	86	56	75	30	98	60	106	72	59	84	53	56	45	92	81	72	99	90	78	83	108	111	77	96	93	89	83	84	91	71	95	78	96	69	64	96	87
LOC100288866	chr17;chr17;chr17	49505657;49510983;49573819	49506500;49511113;49574064	-;-;-	1221	0	0	2	0	0	1	1	0	0	0	0	2	0	0	0	0	0	1	1	0	0	0	0	0	1	0	0	0	0	1	0	0	0	0	0	0	0	0	0	0	0	1	0	0
LOC100288966	chrUn_GL000213v1;chrUn_GL000213v1;chrUn_GL000213v1;chrUn_GL000213v1;chrUn_GL000213v1;chrUn_GL000213v1;chrUn_GL000213v1;chrUn_GL000213v1;chrUn_GL000213v1;chrUn_GL000213v1;chrUn_GL000213v1	108007;109884;118422;119629;121073;126648;129228;131064;133943;134276;138767	108247;110007;118588;119673;121143;126718;129365;131170;134116;134390;139339	-;-;-;-;-;-;-;-;-;-;-	1826	0	0	0	0	0	0	0	0	0	0	0	0	0	0	0	0	0	0	0	0	0	0	0	0	0	0	0	0	0	0	0	0	0	0	0	0	0	0	0	0	0	0	0	0
LOC100288974	chr10;chr10;chr10;chr10;chr10;chr10	79904898;79906572;79907668;79920952;79921914;79931726	79905049;79906780;79907856;79921068;79921988;79931818	+;+;+;+;+;+	835	7	8	12	9	5	6	19	6	7	7	2	6	5	10	2	2	12	0	2	3	12	8	7	13	5	10	9	13	12	9	10	2	10	9	5	10	2	7	10	7	3	7	6	3
SLC25A25-AS1	chr9;chr9;chr9;chr9;chr9	128111171;128113478;128115074;128117710;128117923	128112649;128114686;128115289;128117835;128118734	-;-;-;-;-	3842	221	165	102	218	89	145	217	156	112	171	100	280	145	284	91	137	197	116	175	133	192	203	237	166	180	123	248	172	184	174	142	122	215	167	153	196	136	213	136	218	94	69	206	180
ATP2A1-AS1	chr16;chr16	28878957;28879489	28879107;28879921	-;-	584	53	61	44	77	44	76	75	52	35	72	19	82	58	91	40	51	64	40	64	34	63	61	76	52	58	56	73	63	42	53	70	42	81	66	49	71	48	54	52	68	48	43	38	62
FAM27E2	chr9	41647674	41649440	+	1767	0	0	0	0	0	2	0	1	3	1	0	0	1	2	0	0	2	1	2	0	0	0	0	0	0	1	2	0	0	0	1	1	1	0	2	1	1	0	2	1	1	0	0	0
FAM95C	chr9;chr9;chr9;chr9;chr9;chr9;chr9;chr9	38540569;38542312;38543239;38571122;38572006;38573084;38575476;38577053	38541562;38543156;38543363;38571201;38572059;38573129;38575698;38577264	-;-;-;-;-;-;-;-	2579	113	81	78	114	61	83	126	114	71	99	76	151	92	143	62	100	114	75	115	63	96	109	117	118	103	96	106	67	109	103	92	72	126	81	94	119	77	125	75	113	75	50	94	115
FAM197Y5	chrY;chrY;chrY;chrY;chrY;chrY;chrY;chrY;chrY;chrY;chrY;chrY;chrY;chrY;chrY;chrY;chrY;chrY;chrY;chrY	9349580;9353190;9354849;9355081;9369857;9373466;9375129;9375361;9458743;9462358;9464012;9464244;9479053;9482664;9484321;9484553;9519666;9523276;9524935;9525167	9349639;9353348;9354994;9355190;9369916;9373624;9375274;9375462;9458802;9462516;9464157;9464345;9479112;9482822;9484466;9484654;9519725;9523434;9525080;9525276	-;-;-;-;-;-;-;-;-;-;-;-;-;-;-;-;-;-;-;-	2351	0	0	0	0	0	0	0	0	0	0	0	0	0	0	0	0	0	0	0	0	0	0	0	0	0	0	0	0	0	0	0	0	0	0	0	0	0	0	0	0	0	0	0	0
GNG12-AS1	chr1;chr1;chr1;chr1;chr1;chr1;chr1;chr1;chr1;chr1;chr1;chr1	67832288;67956156;68034647;68071800;68098643;68099729;68100698;68102655;68117451;68121125;68138297;68201969	67832436;67956262;68034763;68071873;68098836;68099792;68100774;68102727;68117732;68121241;68138450;68202987	+;+;+;+;+;+;+;+;+;+;+;+	2427	15	22	16	18	22	21	15	14	7	13	10	23	12	21	6	15	14	15	20	10	14	16	29	17	10	27	23	16	24	6	19	10	17	14	12	25	13	16	14	22	19	17	16	24
GS1-259H13.2	chr7;chr7;chr7;chr7;chr7;chr7	99598279;99600205;99604386;99606748;99607673;99610393	99598381;99600285;99604596;99606894;99607810;99610833	+;+;+;+;+;+	1121	0	0	0	0	0	0	0	0	0	0	0	0	0	0	0	0	0	0	0	0	0	0	0	0	0	0	0	0	0	0	0	0	0	0	0	0	0	0	0	0	0	1	0	0
LINC00624	chr1;chr1;chr1;chr1	147382192;147514338;147515521;147517443	147384863;147514448;147515676;147517875	-;-;-;-	3372	3	5	3	5	2	4	3	8	7	7	3	2	3	3	1	9	5	3	5	1	7	6	12	7	3	4	1	4	7	3	5	8	4	3	15	4	10	3	6	1	5	3	4	1
LOC100289230	chr5	98929134	98931009	+	1876	55	66	95	66	82	92	67	52	77	64	25	81	121	74	94	99	55	99	126	38	124	63	104	77	53	84	65	67	101	50	91	102	56	70	114	61	104	44	127	62	95	81	60	73
LINC00675	chr17;chr17	10794913;10803606	10795948;10804099	-;-	1530	2	4	0	2	0	1	5	2	0	1	1	7	0	3	2	0	5	0	2	4	1	2	2	1	3	0	4	1	0	2	0	1	3	1	1	2	0	2	1	5	0	0	1	2
LOC100289333	chr19;chr19	12195015;12207332	12195143;12207576	+;+	374	9	10	0	8	2	8	3	4	0	3	4	7	3	4	6	7	8	6	7	2	3	10	2	4	5	2	6	11	5	4	2	4	7	5	3	6	4	11	4	7	3	3	5	4
MAN1B1-AS1	chr9	137084946	137086817	-	1872	528	458	342	589	433	532	685	463	251	478	207	738	413	772	366	327	620	277	439	237	491	516	596	470	572	419	618	469	520	547	431	370	540	521	352	511	310	522	414	606	394	297	460	549
LOC100289361	chr3	143000845	143001467	-	623	140	121	73	165	123	102	151	113	94	117	60	182	103	203	84	104	156	117	146	95	135	124	159	140	156	135	153	139	128	135	123	124	154	137	95	136	97	128	79	172	82	88	148	133
UBAC2-AS1	chr13;chr13	99196374;99200366	99197802;99200757	-;-	1821	105	89	70	120	66	76	125	83	54	89	43	116	88	130	49	72	108	72	88	50	87	97	103	103	97	80	114	104	124	92	89	80	100	94	80	101	68	96	82	120	65	68	91	109
KCTD21-AS1	chr11;chr11;chr11;chr11	78139793;78141595;78148977;78173400	78140072;78141702;78149093;78173977	+;+;+;+	1083	40	26	17	30	23	43	48	31	16	38	12	59	13	44	17	16	43	13	23	29	30	26	37	51	42	30	37	37	24	37	19	18	31	38	12	35	14	39	25	44	16	27	30	36
MCF2L-AS1	chr13	112967484	112968638	-	1155	237	245	267	309	260	285	274	231	85	252	199	373	113	380	74	161	267	144	197	243	223	255	241	247	219	203	311	282	199	247	190	92	274	241	84	235	96	272	162	283	154	123	244	261
LOC100289473	chr20;chr20;chr20;chr20	1773365;1774511;1778520;1779662	1773542;1774665;1778848;1779746	-;-;-;-	747	1	0	0	0	0	1	0	1	0	0	1	1	0	0	0	0	0	0	0	0	0	0	0	0	0	0	0	0	0	1	0	0	0	0	0	0	0	0	0	0	0	0	0	0
LOC100289495	chr6;chr6	166342631;166348079	166343147;166351469	+;+	3908	46	28	29	35	39	34	38	27	16	29	8	40	20	36	16	19	26	23	29	18	39	23	50	47	40	72	37	20	79	29	59	21	33	36	23	43	19	25	24	53	37	18	33	42
KCNIP2-AS1	chr10;chr10;chr10	101819068;101827860;101828181	101819248;101827939;101828889	+;+;+	970	8	5	7	6	4	11	10	9	7	10	8	12	6	11	4	9	5	4	9	5	7	11	6	14	7	5	9	5	12	6	5	7	10	6	5	7	3	11	9	7	4	5	10	8
LOC100289511	chr14	69766283	69767713	-	1431	10	7	20	12	16	17	16	8	22	3	1	9	15	10	16	29	8	16	37	5	19	14	19	18	9	20	12	12	20	13	12	23	12	11	21	9	12	15	26	6	18	14	9	14
LOC100289561	chr7;chr7;chr7;chr7;chr7;chr7	102363861;102365974;102375823;102376212;102380485;102395977	102364411;102366076;102375949;102376322;102380633;102396322	+;+;+;+;+;+	1387	4	4	2	8	7	1	10	6	9	7	3	3	10	12	5	3	5	8	10	2	4	6	7	13	9	6	5	9	4	7	1	5	9	7	7	13	2	6	5	12	6	3	9	4
HERC2P4	chr16;chr16;chr16;chr16;chr16;chr16;chr16;chr16;chr16;chr16;chr16;chr16;chr16;chr16	32170043;32170825;32171060;32171466;32174383;32175527;32176015;32179386;32180585;32181255;32181811;32182090;32187003;32188009	32170732;32170952;32171192;32171676;32174533;32175630;32176188;32179560;32180756;32181364;32181940;32182411;32187105;32188113	-;-;-;-;-;-;-;-;-;-;-;-;-;-	2708	18	26	75	33	48	61	32	26	19	29	15	34	42	34	32	43	18	25	54	19	30	24	53	47	23	39	30	19	49	25	33	20	22	31	36	27	20	24	27	29	61	27	24	22
LOC100289580	chr16;chr16;chr16	88731180;88737821;88738504	88731448;88738405;88741425	+;+;+	3776	25	11	32	36	17	30	23	19	22	22	14	29	44	28	20	36	25	27	36	15	28	25	46	35	20	34	22	14	31	27	21	20	32	30	13	23	17	18	34	25	31	26	26	22
ZNF605	chr12;chr12;chr12;chr12;chr12;chr12;chr12;chr12	132921433;132932713;132933035;132942124;132945621;132948148;132955762;132956243	132927162;132932805;132933155;132943022;132945797;132948270;132956006;132956306	-;-;-;-;-;-;-;-	7452	1516	1320	1233	1680	1340	1281	1680	1339	727	1309	444	1695	935	1941	734	682	1247	640	867	605	1445	1402	1451	1418	1495	1113	1667	1434	1346	1397	1196	840	1664	1564	975	1556	819	1492	1027	1576	1089	925	1465	1577
LOC100289650	chr19;chr19;chr19;chr19	42821863;42822813;42824932;42826433	42821913;42823775;42825344;42826878	+;+;+;+	1873	0	0	0	0	0	0	0	0	0	0	0	0	0	0	0	0	0	0	0	0	0	0	0	0	0	0	0	0	0	0	0	0	0	0	0	0	0	0	0	0	0	0	0	0
LOC100289673	chr5;chr5;chr5	109883182;109883871;109884437	109883284;109883970;109885499	+;+;+	1266	0	0	0	0	0	0	0	0	0	0	0	0	0	0	0	0	0	0	0	0	0	0	0	0	0	0	0	0	0	0	0	0	0	0	0	0	0	0	0	0	0	0	0	0
ZNF783	chr7;chr7;chr7;chr7;chr7;chr7	149262171;149266335;149266819;149267097;149278399;149281505	149262357;149266730;149266945;149267222;149278527;149284994	+;+;+;+;+;+	4455	368	346	417	493	411	456	444	351	256	378	152	504	293	531	285	245	436	207	371	189	338	365	357	345	415	289	446	365	322	381	261	309	466	440	281	448	274	426	393	461	373	315	405	441
LINC00942	chr12;chr12	1500491;1502467	1500776;1504424	+;+	2244	5	4	6	13	6	9	11	5	12	3	2	7	18	16	20	5	7	15	19	6	8	11	3	6	8	9	10	5	5	10	10	28	13	6	23	5	18	7	8	7	15	2	8	6
ZNF587B	chr19;chr19;chr19;chr19;chr19;chr19	57819726;57820494;57830294;57839023;57840838;57844256	57819945;57820549;57830564;57839149;57841796;57846238	+;+;+;+;+;+	3616	477	469	641	540	666	743	551	457	314	462	185	613	394	683	361	373	482	349	497	252	488	469	608	553	517	431	562	481	515	484	466	331	599	519	352	543	320	508	562	520	594	436	515	514
LOC100294362	chr17;chr17	80351831;80414929	80355288;80415168	-;-	3698	50	38	50	47	29	64	57	37	44	57	25	53	33	68	34	38	45	16	55	38	74	48	89	75	31	58	60	37	83	49	63	29	60	48	25	49	35	53	35	57	44	18	49	61
NHEG1	chr6;chr6;chr6	136982159;136990054;136993174	136983153;136990360;136993231	-;-;-	1360	0	0	0	0	0	0	0	0	0	0	0	0	0	0	0	0	0	0	0	0	0	0	0	0	0	0	0	0	0	0	0	0	0	0	0	0	0	0	0	0	0	0	0	0
CDH5	chr16;chr16;chr16;chr16;chr16;chr16;chr16;chr16;chr16;chr16;chr16;chr16	66366622;66379304;66386809;66388324;66389358;66390403;66392136;66396059;66397982;66398456;66400771;66402652	66366758;66379547;66387097;66388440;66389522;66390590;66392985;66396201;66398106;66398561;66401016;66404786	+;+;+;+;+;+;+;+;+;+;+;+	4745	0	0	1	0	0	0	0	0	0	0	1	0	0	0	0	0	0	0	1	0	0	0	0	0	0	0	0	0	0	0	0	0	0	0	0	0	0	0	0	0	0	0	0	0
MIR1184-1	chrX	155457517	155457615	+	99	0	0	0	0	0	0	0	0	0	0	0	0	0	0	0	0	0	0	0	0	0	0	0	0	0	0	0	0	0	0	0	0	0	0	0	0	0	0	0	0	0	0	0	0
MIR1284	chr3	71541970	71542089	-	120	0	1	0	0	1	0	0	0	0	3	1	1	1	1	0	0	1	0	0	1	0	1	0	1	0	0	1	1	0	0	0	0	2	1	0	1	0	0	0	0	0	1	0	2
MIR1200	chr7	36919357	36919432	-	76	0	0	0	0	0	0	0	0	0	0	0	0	0	0	0	0	0	0	0	0	0	0	0	0	0	0	0	0	0	0	0	0	0	0	0	0	0	0	0	0	0	0	0	0
MIR513C	chrX	147189704	147189787	-	84	0	0	0	0	0	0	0	0	0	0	0	0	0	0	0	0	0	0	0	0	0	0	0	0	0	0	0	0	0	0	0	0	0	0	0	0	0	0	0	0	0	0	0	0
MIR1468	chrX	63786002	63786087	-	86	0	0	0	0	0	0	0	0	0	0	0	0	0	0	0	0	0	0	0	0	0	0	0	0	0	0	0	0	0	0	0	0	0	0	0	0	0	0	0	0	0	0	0	0
MIR1265	chr10	14436576	14436661	+	86	0	0	0	0	0	0	0	0	0	0	0	0	0	0	0	0	0	0	0	0	0	0	0	0	0	0	0	0	0	0	0	0	0	0	0	0	0	0	0	0	0	0	0	0
MIR320B1	chr1	116671749	116671827	+	79	0	0	0	0	0	0	0	0	0	0	0	0	0	0	0	0	0	0	0	0	0	0	0	0	0	0	0	0	0	0	0	0	0	0	0	0	0	0	0	0	0	0	0	0
MIR1286	chr22	20249134	20249211	-	78	1	0	1	0	0	0	1	0	0	0	0	0	1	0	0	1	0	1	3	0	0	0	0	0	0	0	0	0	0	1	1	1	0	0	1	0	1	0	0	0	2	0	0	0
MIR1538	chr16	69565808	69565868	-	61	1	0	0	1	0	0	0	0	0	0	0	0	0	0	1	0	1	1	0	0	1	0	1	0	0	0	0	0	1	2	0	0	0	0	0	0	0	0	1	0	0	0	0	0
MIR1276	chr15	85770496	85770578	-	83	0	0	0	2	1	0	0	1	0	3	0	1	0	0	0	0	0	1	1	0	2	0	0	1	0	0	0	0	0	0	0	2	1	0	3	0	1	0	1	0	0	0	1	0
MIR1183	chr7	21471058	21471146	+	89	0	1	0	0	0	0	0	0	0	0	0	0	0	0	0	0	0	0	0	0	0	0	0	0	0	0	0	0	0	0	0	0	0	0	0	0	0	0	0	1	0	0	0	0
MIR1275	chr6	33999972	34000051	-	80	0	0	0	0	0	0	0	0	0	0	0	0	0	0	0	0	0	0	0	0	0	0	0	0	0	0	0	0	0	0	0	0	0	0	0	0	0	0	0	0	0	0	0	0
MIR1288	chr17	16282014	16282088	+	75	0	0	0	0	0	0	0	0	0	0	0	0	0	0	0	0	1	0	0	0	0	0	0	0	0	0	1	0	0	0	1	0	0	0	0	0	0	0	0	0	0	0	0	0
MIR1289-1	chr20	35453954	35454097	-	144	0	1	1	3	0	1	2	2	2	1	0	2	2	1	1	0	2	0	1	0	0	0	6	2	1	0	2	1	0	2	1	2	0	0	3	0	1	1	3	0	0	2	0	3
MIR1471	chr2	231892242	231892298	-	57	0	0	0	0	0	0	0	0	0	0	0	0	0	0	0	0	0	0	0	0	0	0	0	0	0	0	0	0	0	0	0	0	0	0	0	0	0	0	0	0	0	0	0	0
MIR1470	chr19	15449548	15449608	+	61	0	0	0	0	0	0	0	0	0	0	0	0	0	0	1	0	0	0	0	0	0	0	0	0	0	0	0	1	0	0	0	0	0	0	0	0	0	0	0	0	0	0	0	0
MIR1302-3	chr2	113582959	113583096	-	138	4	5	0	3	2	2	1	3	3	0	1	2	0	5	1	0	2	1	2	1	7	3	2	2	4	2	1	3	2	3	5	1	3	5	5	2	1	1	0	4	1	2	1	4
MIR1915	chr10	21496562	21496641	-	80	0	0	0	0	0	0	0	0	0	0	1	0	0	0	0	0	0	0	0	0	0	0	0	0	0	0	0	0	0	0	0	0	0	0	0	0	0	0	0	0	0	0	0	0
MIR1302-4	chr2	207269275	207269424	-	150	0	0	0	0	0	0	0	0	0	0	0	0	2	0	0	0	0	0	0	0	0	0	0	0	0	0	0	0	0	0	0	0	0	0	0	0	0	0	0	0	0	0	0	0
MIR302F	chr18	30298910	30298960	+	51	0	0	0	0	0	0	0	0	0	0	0	0	0	0	0	0	0	0	0	0	0	0	0	0	0	0	0	0	0	0	0	0	0	0	0	0	0	0	0	0	0	0	0	0
MIR1182	chr1	231019828	231019924	-	97	0	0	0	0	0	0	0	0	0	0	0	0	0	0	0	0	0	0	0	0	0	0	0	0	0	0	0	0	0	0	0	0	0	0	0	0	0	0	0	0	0	0	0	0
MIR1287	chr10	98395218	98395307	-	90	0	0	0	0	0	0	0	0	0	0	0	0	0	0	0	0	0	0	0	0	0	0	0	0	0	0	0	0	0	0	0	0	0	0	0	0	0	0	0	0	0	0	0	0
MIR1289-2	chr5	133427596	133427706	-	111	0	0	0	0	0	0	0	0	0	0	0	0	0	0	0	0	0	0	0	0	0	0	0	0	0	0	0	0	0	0	0	0	0	0	0	0	0	0	0	0	0	0	0	0
MIR320C1	chr18	21683510	21683597	+	88	0	0	0	2	2	0	0	1	2	0	0	1	2	0	1	1	0	0	2	1	0	0	0	2	0	0	0	0	0	0	0	2	0	0	2	1	0	0	0	2	1	0	0	1
MIR1252	chr12	79419257	79419321	+	65	0	0	0	0	0	0	0	0	0	0	0	0	0	0	0	0	0	0	0	0	0	0	0	0	0	0	0	0	0	0	0	0	0	0	0	0	0	0	0	0	0	0	0	0
MIR1914	chr20	63941465	63941544	-	80	7	6	15	25	8	15	16	12	8	11	7	25	12	29	5	12	22	3	20	6	15	16	20	28	12	14	27	11	15	8	17	5	23	18	3	19	7	16	9	20	9	5	25	12
MIR1292	chr20	2652777	2652842	+	66	1	3	1	4	1	1	2	5	0	1	2	4	1	8	3	1	4	2	4	2	2	3	1	1	3	2	5	1	1	0	1	3	6	0	3	6	5	1	2	2	1	1	2	8
MIR1537	chr1	235853000	235853060	-	61	0	0	0	0	0	0	0	0	1	0	0	0	0	0	0	0	0	0	0	0	0	0	0	0	0	0	0	0	0	0	0	0	0	0	0	0	0	0	0	0	0	0	0	0
MIR1302-6	chr7	18127220	18127309	-	90	0	0	0	0	0	0	0	0	0	0	0	0	0	0	0	0	0	0	0	0	0	0	0	0	0	0	0	0	0	0	0	0	0	0	0	0	0	0	0	0	0	0	0	0
MIR1913	chr6	166509354	166509433	-	80	1	0	0	0	0	0	0	0	0	0	0	0	0	0	0	0	0	0	0	0	0	0	0	0	0	0	0	0	0	0	0	0	0	0	0	0	0	0	0	0	1	0	0	0
MIR1246	chr2	176600980	176601052	-	73	0	0	0	0	0	0	0	0	0	0	0	0	0	0	0	0	0	0	0	0	0	0	0	0	0	0	0	0	0	0	0	0	0	0	0	0	0	0	0	0	0	0	0	0
MIR1912	chrX	114651544	114651623	+	80	0	0	0	0	0	0	0	0	0	0	0	0	0	0	0	0	0	0	0	0	0	0	0	0	0	0	0	0	0	0	0	0	0	0	0	0	0	0	0	0	0	0	0	0
MIR1247	chr14	101560287	101560422	-	136	0	0	0	0	0	3	0	0	0	0	1	0	0	1	1	2	0	1	2	0	0	0	0	0	0	2	0	0	0	0	0	0	0	0	2	0	0	0	0	0	0	1	1	0
MIR1302-5	chr20	50614636	50614785	-	150	0	0	2	0	0	0	0	0	0	0	0	0	0	0	0	0	0	0	0	0	0	0	1	0	0	0	0	0	0	0	0	0	0	0	0	0	0	0	0	0	0	0	0	1
MIR1263	chr3	164171471	164171556	-	86	0	0	0	0	0	0	0	0	0	0	0	0	0	0	0	0	0	0	0	0	0	0	0	0	0	0	0	0	0	0	0	0	0	0	0	0	0	0	0	0	0	0	0	0
MIR1249	chr22	45200954	45201019	-	66	0	0	0	1	0	0	1	1	0	0	0	1	1	4	0	0	3	0	1	0	1	2	1	2	2	0	3	0	0	1	0	1	0	1	0	1	0	1	1	1	1	0	0	0
MIR1296	chr10	63372957	63373048	-	92	0	0	0	0	0	0	0	0	0	0	0	0	0	0	0	1	0	0	0	0	0	1	0	0	0	0	1	0	0	1	0	0	0	0	0	0	1	0	0	0	1	0	0	1
MIR1298	chrX	114715233	114715344	+	112	0	0	0	0	0	0	0	0	0	0	0	0	0	0	0	0	0	0	0	0	0	0	0	0	0	0	0	0	0	0	0	0	0	0	0	0	0	0	0	0	0	0	0	0
MIR1256	chr1	20988314	20988432	-	119	0	0	0	0	0	1	0	0	0	0	0	0	0	0	0	0	0	0	1	0	0	0	0	0	0	0	0	0	0	0	0	0	0	0	0	1	0	0	0	0	1	0	0	0
MIR1229	chr5	179798278	179798346	-	69	0	0	0	0	0	0	0	0	0	0	0	0	0	0	0	0	0	0	0	0	0	0	0	0	0	0	0	0	0	0	0	0	0	0	0	0	0	0	0	0	0	0	0	0
MIR1185-1	chr14	101042977	101043061	+	85	0	0	0	0	0	0	0	0	0	0	0	0	0	0	0	0	0	0	0	0	0	0	0	0	0	0	0	0	0	0	0	0	0	0	0	0	0	0	0	0	0	0	0	0
MIR1231	chr1	201808611	201808702	+	92	0	0	0	0	0	0	0	0	0	0	0	0	0	0	0	0	0	0	0	0	0	0	0	0	0	0	0	0	0	0	0	0	0	0	0	0	0	0	0	0	0	0	0	0
MIR1205	chr8	127960633	127960695	+	63	0	1	0	1	0	0	1	0	2	0	1	1	0	0	0	0	0	0	0	0	0	0	0	0	0	0	0	0	0	0	0	0	0	0	0	1	1	0	4	0	0	1	0	1
MIR1278	chr1	193136503	193136583	+	81	0	0	0	0	0	0	0	0	0	0	0	0	0	0	0	0	0	0	1	0	0	0	0	0	0	0	0	0	1	0	0	0	0	0	0	0	0	0	0	0	0	1	0	0
MIR2113	chr6	98024531	98024619	+	89	0	0	0	0	0	0	0	0	0	0	0	0	0	0	0	0	0	0	0	0	0	0	0	0	0	0	0	0	0	0	0	0	0	0	0	0	0	0	0	0	0	0	0	0
MIR1273A	chr8	100023982	100024084	-	103	0	0	0	0	0	0	0	0	0	0	0	0	0	0	0	0	0	0	0	0	0	0	0	0	0	0	0	0	0	0	0	0	0	0	0	0	0	0	0	0	0	0	0	0
MIR1322	chr8	10825373	10825443	-	71	0	0	0	0	0	0	0	0	0	1	0	0	0	0	0	0	0	0	0	0	0	1	0	0	0	0	0	0	0	0	0	0	0	0	0	0	0	0	0	0	1	0	0	0
MIR1299	chr9	40929010	40929092	-	83	0	0	0	0	0	0	1	0	0	0	0	0	1	2	0	0	0	0	0	0	0	0	0	1	0	0	0	1	0	0	0	0	0	0	0	0	0	0	0	0	0	0	1	0
MIR320D2	chrX	140926172	140926219	-	48	0	0	0	0	0	0	0	0	0	0	0	0	0	0	0	0	0	0	0	0	0	0	0	0	0	0	0	0	0	0	0	0	0	0	0	0	0	0	0	0	0	0	0	0
MIR1206	chr8	128008898	128008956	+	59	2	1	2	0	0	1	3	4	1	2	0	2	1	3	0	0	3	1	1	2	2	3	3	0	2	1	2	1	1	0	1	2	2	1	0	3	1	0	1	3	1	0	0	4
MIR1321	chrX	85835780	85835858	+	79	0	0	0	0	0	0	0	0	0	0	0	0	0	0	0	0	0	0	0	0	0	0	0	0	0	0	0	0	0	0	0	0	0	0	0	0	0	0	0	0	0	0	0	0
MIR1258	chr2	179860836	179860908	-	73	0	0	0	0	0	0	0	0	0	0	0	0	0	1	0	0	0	0	0	0	0	0	0	0	0	0	0	0	0	0	0	0	0	0	0	0	0	0	0	0	0	0	0	0
MIR1307	chr10	103394253	103394401	-	149	0	0	0	0	0	0	0	0	0	0	0	1	0	0	0	0	0	0	0	0	0	0	0	0	0	0	1	0	0	0	0	1	0	0	0	0	0	0	0	0	0	0	0	0
MIR1207	chr8	128049152	128049238	+	87	0	0	1	0	0	0	0	0	0	2	1	0	0	2	0	1	0	0	0	0	2	1	0	0	1	1	0	0	1	0	0	0	0	2	0	1	1	0	1	1	1	0	0	0
MIR1269A	chr4	66276824	66276928	+	105	2	0	0	0	0	0	0	0	0	0	0	0	0	0	0	0	0	0	1	0	0	0	0	0	0	0	0	0	0	0	0	0	0	0	0	0	0	0	0	0	0	0	0	0
MIR1295A	chr1	171101728	171101806	-	79	0	0	0	0	0	0	0	0	0	0	0	0	0	0	0	0	0	0	0	0	0	0	0	0	0	0	0	0	0	0	0	0	0	0	0	0	0	0	0	0	0	0	0	0
MIR1270	chr19	20399272	20399354	-	83	0	0	0	0	0	0	0	0	0	0	0	0	0	0	0	1	0	0	0	1	4	0	0	0	0	1	0	0	1	0	1	1	0	0	0	0	0	0	0	0	0	0	0	0
MIR1294	chr5	154347106	154347247	+	142	0	0	0	0	0	0	0	0	1	0	0	0	0	0	0	0	0	0	0	0	0	0	0	0	0	0	0	0	0	0	0	0	0	0	0	0	0	0	0	0	0	1	0	0
MIR1279	chr12	69273157	69273218	-	62	0	0	0	0	0	0	0	0	0	0	0	0	0	0	0	0	0	0	0	0	0	0	0	0	0	0	0	0	0	0	0	0	0	0	0	0	0	0	0	0	0	0	0	0
MIR1825	chr20	32237795	32237847	+	53	0	0	0	0	0	0	0	0	0	0	0	0	0	0	0	0	0	0	0	0	0	0	0	0	0	0	0	0	0	0	0	0	0	0	0	0	0	0	0	0	0	0	0	0
MIR1272	chr15	64762387	64762515	-	129	0	0	0	0	0	0	0	0	0	0	0	0	0	0	0	0	0	0	0	0	0	0	0	0	0	0	0	0	0	0	0	0	0	0	0	0	0	0	0	0	0	0	0	0
MIR1204	chr8	127795962	127796028	+	67	8	10	17	12	11	15	16	13	6	11	5	13	20	16	12	13	10	11	18	8	11	9	11	15	9	15	14	12	17	15	19	16	15	14	13	17	14	12	22	12	15	18	9	19
MIR548I3	chr8	8088941	8089089	-	149	0	0	0	0	0	0	0	0	0	0	0	0	0	0	0	0	0	0	0	0	0	0	0	0	0	0	0	0	0	0	0	0	0	0	0	0	0	0	0	0	0	0	0	0
MIR1297	chr13	54311972	54312048	-	77	0	0	0	0	0	0	0	0	0	0	0	0	0	0	0	0	0	0	0	0	0	0	0	0	0	0	0	0	0	0	0	0	0	0	0	0	0	0	0	0	0	0	0	0
MIR1243	chr4	113106863	113106955	+	93	0	0	0	0	0	0	0	0	0	0	0	0	0	0	0	0	0	0	0	0	0	0	0	0	0	0	0	0	0	0	0	0	0	0	0	0	0	0	0	0	0	0	0	0
MIR1976	chr1	26554542	26554593	+	52	0	0	0	0	0	0	0	0	0	0	0	0	0	0	0	0	0	0	0	0	0	0	0	0	0	0	0	0	0	0	0	0	0	0	0	0	0	0	0	0	0	0	0	0
MIR548I4	chrX	84225752	84225828	-	77	0	0	0	0	0	0	0	0	0	0	0	0	0	0	0	0	0	0	0	0	0	0	0	0	0	0	0	0	0	0	0	0	0	0	0	0	0	0	0	0	0	0	0	0
MIR548F1	chr10	54607874	54607957	-	84	0	0	0	0	0	0	0	0	0	0	0	0	0	0	0	0	0	0	0	0	0	0	0	0	0	0	0	0	0	0	0	0	0	0	0	0	0	0	0	0	0	0	0	0
MIR1255A	chr4	101330302	101330414	-	113	4	2	1	0	0	0	0	0	2	3	0	0	1	2	0	1	0	0	0	0	3	1	1	0	0	1	2	0	0	2	0	1	1	0	0	2	0	0	1	1	0	0	0	1
MIR320C2	chr18	24321686	24321735	+	50	0	0	0	0	0	0	0	0	0	1	0	0	0	0	0	0	0	0	0	0	0	0	0	1	0	0	0	0	0	0	0	0	0	0	0	0	0	0	0	0	0	0	0	0
MIR1306	chr22	20086058	20086142	+	85	0	0	0	0	0	0	0	0	0	0	0	0	0	0	0	0	0	0	0	0	0	0	0	0	0	0	0	0	0	0	0	0	0	0	0	0	0	0	0	0	0	0	0	0
MIR1228	chr12	57194504	57194576	+	73	0	0	0	0	0	0	0	0	0	0	0	0	0	0	0	0	0	0	0	0	0	0	0	0	0	0	0	0	0	0	0	0	0	0	0	0	0	0	0	0	0	0	0	0
MIR1266	chr15	52277117	52277200	-	84	0	0	0	0	0	0	0	0	0	0	0	0	0	0	0	0	0	0	0	0	0	0	0	0	0	0	0	0	0	0	0	0	0	0	0	0	0	0	0	0	0	0	0	1
MIR1271	chr5	176367946	176368031	+	86	0	0	0	0	0	0	0	0	0	0	0	0	1	0	0	0	0	0	0	0	0	0	0	0	0	0	0	1	0	0	0	0	0	0	0	0	0	0	0	0	0	0	0	0
MIR1283-2	chr19	53758232	53758318	+	87	0	0	0	0	0	0	0	0	0	0	0	0	0	0	0	0	0	0	0	0	0	0	0	0	0	0	0	0	0	0	0	0	0	0	0	0	0	0	0	0	0	0	0	0
MIR1253	chr17	2748078	2748182	-	105	0	0	0	0	0	0	0	0	0	0	0	0	0	0	0	0	0	0	0	0	0	0	0	0	0	0	0	0	0	0	0	0	0	0	0	0	0	0	0	0	0	0	0	0
MIR1185-2	chr14	101044198	101044282	+	85	0	0	0	0	0	0	0	0	0	0	0	0	0	0	0	0	0	0	0	0	0	0	0	0	0	0	0	0	0	0	0	0	0	0	0	0	0	0	0	0	0	0	0	0
MIR1909	chr19	1816159	1816238	-	80	0	0	0	0	0	0	0	0	0	0	0	0	0	0	0	0	0	0	0	0	0	0	0	0	0	0	0	0	0	0	0	0	0	0	0	0	0	0	0	0	0	0	0	0
MIR1203	chr17	48156427	48156511	-	85	0	0	0	0	0	0	0	0	0	0	0	0	0	0	0	0	0	0	0	0	0	0	0	0	0	0	0	0	0	0	0	0	0	0	0	0	0	0	0	0	0	0	0	0
MIR1324	chr3	75630763	75630858	+	96	0	3	1	1	2	2	1	0	5	0	1	0	0	1	3	1	0	2	6	0	2	1	2	0	2	0	2	1	3	2	4	5	1	2	4	0	0	0	4	0	3	2	0	0
MIR1181	chr19	10403458	10403538	-	81	0	0	0	0	0	0	0	0	0	0	0	0	0	0	0	0	0	0	0	0	0	0	0	0	0	0	0	0	0	0	0	0	0	0	0	0	0	0	0	0	0	0	0	0
MIR1277	chrX	118386394	118386471	+	78	0	0	0	0	0	0	0	0	0	0	0	0	0	0	0	0	0	0	0	0	0	0	0	0	0	0	0	0	0	0	0	0	0	0	0	0	0	0	0	0	0	0	0	0
MIR1827	chr12	100189884	100189949	+	66	0	0	0	1	0	0	0	0	0	0	0	0	0	0	0	0	0	0	0	0	0	0	0	0	0	0	0	0	0	0	0	0	0	0	0	0	0	0	0	0	0	0	0	0
MIR1285-1	chr7	92204015	92204098	-	84	4	1	1	5	1	2	2	2	6	2	0	3	5	1	1	1	1	0	5	0	4	2	3	2	1	2	5	3	1	1	0	2	2	2	2	4	0	5	3	2	1	1	4	1
MIR1245A	chr2	188978092	188978160	+	69	0	0	0	0	0	0	0	0	0	0	0	0	0	0	0	0	0	0	0	0	0	0	0	0	0	0	0	0	0	0	0	0	0	0	0	0	0	0	0	0	0	0	0	0
MIR1293	chr12	50234142	50234212	-	71	0	0	0	0	0	0	0	0	1	0	0	0	0	0	0	0	0	0	0	0	1	0	0	0	0	0	0	0	0	0	0	0	0	0	0	0	0	0	0	0	0	1	0	0
MIR1911	chrX	114763184	114763263	+	80	0	0	0	0	0	0	0	0	0	0	0	0	0	0	0	0	0	0	0	0	0	0	0	0	0	0	0	0	0	0	0	0	0	0	0	0	0	0	0	0	0	0	0	0
MIR1302-8	chr9	97363554	97363681	-	128	0	0	1	0	0	0	0	0	0	0	0	1	0	0	0	0	0	0	0	0	1	0	1	1	0	0	1	0	0	1	0	0	1	0	1	1	0	0	0	0	2	0	0	0
MIR2110	chr10	114174105	114174179	-	75	0	0	0	0	0	0	0	0	0	0	0	0	0	0	0	0	0	0	0	0	0	0	0	0	0	0	0	0	0	0	0	0	0	0	0	0	0	0	0	0	0	0	0	0
MIR2053	chr8	112643493	112643583	+	91	0	0	0	0	0	0	0	0	0	0	0	0	0	0	0	0	0	0	0	0	0	0	0	0	0	0	0	0	0	0	0	0	0	0	0	0	0	0	0	0	0	0	0	0
MIR1238	chr19	10552122	10552204	+	83	0	0	0	0	0	0	0	0	0	0	0	0	0	0	0	0	0	0	0	0	0	0	0	0	0	0	0	0	0	0	0	0	0	0	0	0	0	0	0	0	0	0	0	0
MIR1302-1	chr12	112695034	112695176	-	143	0	0	0	0	0	0	0	0	0	0	0	0	0	0	0	0	0	0	0	0	0	0	0	0	0	0	0	0	0	0	0	0	0	0	0	0	0	0	0	0	0	0	0	0
MIR1261	chr11	90869121	90869202	-	82	0	0	0	0	0	0	0	0	0	0	0	0	0	0	0	0	0	0	0	0	0	0	0	0	0	0	0	0	0	0	0	0	0	0	0	0	0	0	0	0	0	0	0	0
MIR1250	chr17	81133196	81133308	-	113	0	0	0	1	1	0	0	0	0	2	0	1	0	0	0	3	0	0	1	0	0	0	0	1	0	0	0	0	1	0	1	1	0	0	1	0	1	0	0	1	0	0	0	1
MIR1226	chr3	47849555	47849629	+	75	0	0	0	0	0	0	0	0	0	0	0	0	0	0	0	0	0	0	0	0	0	0	0	0	0	0	0	0	0	0	0	0	0	0	0	0	0	0	0	0	0	0	0	0
MIR1179	chr15	88608107	88608197	+	91	0	0	0	0	0	0	0	0	0	0	0	0	0	0	0	0	0	0	0	0	0	0	0	0	0	0	0	0	0	0	0	0	0	0	0	0	0	0	0	0	0	0	0	0
MIR1260A	chr14	77266218	77266290	+	73	0	0	0	0	0	0	0	0	0	0	0	0	0	0	0	0	0	0	0	0	0	0	0	0	0	0	0	0	0	0	0	0	0	0	0	0	0	0	0	0	0	0	0	0
MIR1281	chr22	41092513	41092566	+	54	5	6	15	4	13	10	9	6	14	6	7	8	11	11	10	8	10	9	24	6	14	3	6	12	4	11	6	7	11	12	9	10	4	6	7	3	7	4	8	9	10	9	5	11
MIR103B1	chr5	168560904	168560965	+	62	0	0	0	0	0	0	0	0	0	0	0	0	0	0	0	0	0	0	0	0	0	0	0	0	0	0	0	0	0	0	0	0	0	0	0	0	0	0	0	0	0	0	0	0
MIR548F5	chrX	32641474	32641559	-	86	0	0	0	0	0	0	0	0	0	0	0	0	0	0	0	0	0	0	0	0	0	0	0	0	0	0	0	0	0	0	0	0	0	0	0	0	0	0	0	0	0	0	0	0
MIR1304	chr11	93733674	93733764	-	91	27	18	10	33	18	19	28	28	14	33	8	25	14	52	10	11	32	9	16	9	38	17	32	35	20	30	27	25	21	27	30	14	26	39	17	28	13	36	5	21	13	10	26	29
MIR1301	chr2	25328640	25328721	-	82	0	0	0	0	0	0	0	0	0	0	0	0	1	0	0	0	0	0	0	0	0	0	0	0	0	0	0	0	0	1	0	0	0	0	0	0	0	0	1	0	0	0	0	0
MIR1197	chr14	101025564	101025651	+	88	0	0	0	0	0	0	0	0	0	0	0	0	0	0	0	0	0	0	0	0	0	0	0	0	0	0	0	0	0	0	0	0	0	0	0	0	0	0	0	0	0	0	0	0
MIR1264	chrX	114652655	114652723	+	69	0	0	0	0	0	0	0	0	0	0	0	0	0	0	0	0	0	0	0	0	0	0	0	0	0	0	0	0	0	0	0	0	0	0	0	0	0	0	0	0	0	0	0	0
MIR1282	chr15	43793659	43793759	-	101	0	0	0	0	0	0	0	0	0	0	0	0	0	0	0	0	0	0	0	0	0	0	0	0	0	0	0	0	0	0	0	0	0	0	0	0	0	0	0	0	0	0	0	0
MIR1323	chr19	53671968	53672040	+	73	0	0	0	0	0	0	0	0	0	0	0	0	0	0	0	0	0	0	0	0	0	0	0	0	0	0	0	0	0	0	0	0	0	0	0	0	0	0	0	0	0	0	0	0
MIR1180	chr17	19344506	19344574	-	69	0	1	1	1	0	3	1	0	1	0	0	1	0	0	1	0	2	0	3	0	0	1	1	0	1	0	0	0	1	0	0	1	2	0	3	0	1	0	0	2	3	0	2	1
MIR1539	chr18	49487373	49487422	+	50	1	2	0	0	0	1	1	0	0	0	1	0	0	0	1	0	0	0	0	0	0	0	0	0	0	0	2	1	0	0	0	1	0	0	1	0	1	0	0	1	0	0	0	1
MIR1469	chr15	96333261	96333307	+	47	5	2	3	2	5	9	6	4	0	4	0	4	0	6	1	1	3	1	3	1	2	5	3	3	4	4	5	5	2	3	3	2	6	2	2	5	0	2	2	3	4	0	2	2
MIR1202	chr6	155946797	155946879	+	83	0	0	0	0	0	0	0	0	0	0	0	0	0	0	0	0	0	0	0	0	0	0	0	0	0	0	0	0	0	0	0	0	0	0	0	0	0	0	0	0	0	0	0	0
MIR2052	chr8	74705693	74705747	+	55	0	0	0	0	0	0	0	0	0	0	0	0	0	0	0	0	0	0	0	0	0	0	0	0	0	0	0	0	0	0	0	0	0	0	0	0	0	0	0	0	0	0	0	0
MIR1910	chr16	85741621	85741700	-	80	0	0	0	0	0	0	0	0	0	0	0	0	0	0	0	0	0	0	0	0	0	0	0	0	0	0	0	0	0	0	0	0	0	0	0	0	0	0	0	0	0	0	0	0
MIR1908	chr11	61815161	61815240	-	80	0	1	0	1	5	3	0	0	2	0	0	1	1	1	0	4	2	1	3	0	0	0	0	1	2	5	0	1	1	1	0	1	0	1	2	1	0	1	0	0	0	1	1	0
MIR1283-1	chr19	53688481	53688567	+	87	0	0	0	0	0	0	0	0	0	0	0	0	0	0	0	0	0	0	0	0	0	0	0	0	0	0	0	0	0	0	0	0	0	0	0	0	0	0	0	0	0	0	0	0
MIR2054	chr4	125507259	125507307	+	49	0	0	0	0	0	0	0	0	0	0	0	0	0	0	0	0	0	0	0	0	0	0	0	0	0	0	0	0	0	0	0	0	0	0	0	0	0	0	0	0	0	0	0	0
MIR1285-2	chr2	70252918	70253005	-	88	0	0	0	0	0	0	0	0	0	0	0	0	0	0	0	0	0	0	0	0	0	0	0	0	0	0	0	0	0	0	0	0	0	0	0	0	0	0	0	0	0	0	0	0
MIR1305	chr4	182169293	182169378	+	86	0	0	0	0	0	0	0	0	0	0	0	0	0	0	0	0	0	0	0	0	0	0	0	0	0	0	0	0	0	0	0	0	0	0	0	0	0	0	0	0	0	0	0	0
MIR1254-1	chr10	68759318	68759414	+	97	27	20	28	41	13	19	27	25	37	22	10	32	34	38	25	31	20	18	43	14	38	21	41	36	20	27	32	21	23	17	21	23	31	29	34	25	21	25	43	29	32	20	29	25
MIR1178	chr12	119713634	119713724	-	91	1	0	0	0	0	0	0	0	0	3	0	1	1	0	0	0	0	0	0	0	1	0	0	0	0	0	0	0	0	0	0	0	0	0	0	0	0	0	0	0	0	0	0	0
MIR548L	chr11	94466495	94466580	-	86	0	1	5	2	0	2	1	1	2	0	0	0	3	0	0	1	0	2	2	0	2	1	2	1	1	4	0	0	2	0	3	3	0	0	0	0	1	0	2	0	4	2	0	1
MIR1290	chr1	18897071	18897148	-	78	0	0	0	0	0	0	0	0	0	0	0	2	3	0	0	0	0	0	0	0	0	0	0	0	0	0	0	0	0	0	0	0	0	0	0	0	0	0	0	2	0	0	0	0
MIR548I2	chr4	9556168	9556316	-	149	0	0	0	0	0	0	0	0	0	0	0	0	0	0	0	0	0	0	0	0	0	0	0	0	0	0	0	0	0	0	0	0	0	0	0	0	0	0	0	0	0	0	0	0
MIR1262	chr1	68183518	68183610	-	93	0	0	0	0	0	0	0	0	0	0	0	0	0	0	0	0	0	0	0	0	0	0	0	0	0	0	0	0	0	0	2	0	0	0	0	0	0	0	0	0	0	0	0	1
MIR1237	chr11	64368602	64368703	+	102	0	0	0	0	0	0	0	0	0	0	0	0	0	0	0	0	0	0	0	0	0	0	0	0	0	0	0	0	0	0	0	0	0	0	0	0	0	0	0	0	0	0	0	0
MIR1208	chr8	128150116	128150188	+	73	0	0	0	0	1	0	0	1	0	1	0	0	1	0	0	0	0	0	0	0	0	0	0	0	0	0	0	0	0	0	0	0	0	0	0	0	0	0	0	0	0	0	0	0
MIR103B2	chr20	3917502	3917563	-	62	0	0	0	0	0	0	0	0	0	0	0	0	0	0	0	0	0	0	0	0	0	0	0	0	0	0	0	0	0	0	0	0	0	0	0	0	0	0	0	0	0	0	0	0
MIR1227	chr19	2234062	2234149	-	88	0	1	0	0	0	0	0	0	0	0	0	0	0	0	0	0	0	0	0	0	0	0	0	0	0	1	0	0	0	0	0	0	0	0	0	0	0	0	0	0	0	0	0	0
MIR1303	chr5	154685776	154685861	+	86	0	1	0	0	0	1	2	0	1	2	0	0	0	0	0	0	0	0	1	0	0	0	1	0	1	0	1	1	0	1	1	0	0	1	1	0	0	1	2	0	0	0	0	0
MIR1267	chr13	107531171	107531248	-	78	0	0	0	0	0	0	0	0	0	0	0	0	0	0	0	0	0	0	0	0	0	0	0	0	0	0	0	0	0	0	0	0	0	0	0	0	0	0	0	0	0	0	0	0
MIR548H3	chr17	13543529	13543646	-	118	0	0	0	0	0	0	0	0	0	0	0	0	0	0	0	0	0	0	0	0	0	0	0	0	0	0	0	0	0	0	0	0	0	0	0	0	0	0	0	0	0	0	0	0
MIR548P	chr5	100816482	100816565	-	84	0	0	0	0	0	0	0	0	0	0	0	0	0	0	0	0	0	0	0	0	0	0	0	0	0	0	0	0	0	0	0	0	0	0	0	0	0	0	0	0	0	0	0	0
MIR1251	chr12	97491909	97491978	+	70	0	0	0	0	0	0	0	0	0	0	0	0	0	0	0	0	0	0	0	0	0	0	0	0	0	0	0	0	0	0	0	0	0	0	0	0	0	0	0	0	0	0	0	0
MIR1973	chr4	116299725	116299768	+	44	0	0	0	0	0	0	0	0	0	0	0	0	0	0	0	0	0	0	0	0	0	0	0	0	0	0	0	0	0	0	0	0	0	0	0	0	0	0	0	0	0	0	0	0
RASAL2-AS1	chr1;chr1	178091508;178093534	178093412;178093993	-;-	2365	24	21	21	42	32	22	33	25	30	20	12	23	36	32	32	21	34	16	31	6	41	16	40	45	22	13	35	32	35	24	27	25	31	24	30	18	21	22	34	27	21	29	22	28
LINC00882	chr3;chr3;chr3;chr3;chr3;chr3;chr3;chr3;chr3;chr3	106836811;106839475;106920966;106922058;106927835;107040075;107109790;107112060;107129888;107240443	106838782;106839592;106921060;106922093;106927994;107040116;107110004;107112146;107129992;107240638	-;-;-;-;-;-;-;-;-;-	3026	10	9	6	10	8	3	15	8	7	13	9	15	17	13	13	7	8	10	12	12	12	10	10	9	17	7	14	7	14	14	6	9	15	6	14	11	5	13	8	21	3	10	5	17
BRE-AS1	chr2	27889456	27891114	-	1659	3	2	6	7	2	4	1	7	7	2	2	12	12	4	7	5	2	3	12	3	2	1	5	6	4	6	7	3	3	2	3	8	5	5	6	4	9	9	6	7	5	7	6	5
LINC00184	chr1;chr1	234629311;234632948	234629747;234634780	+;+	2270	6	1	3	2	0	1	3	2	0	2	1	4	3	2	1	6	6	0	4	0	0	1	1	1	1	3	4	3	3	4	0	2	4	1	0	2	2	3	5	3	4	1	2	4
FTX	chrX;chrX;chrX;chrX;chrX;chrX;chrX;chrX	74028136;74031596;74274342;74278374;74280931;74281702;74292427;74293352	74029551;74031840;74274410;74280494;74281085;74281848;74292600;74293574	-;-;-;-;-;-;-;-	4550	83	59	41	81	42	35	94	64	46	77	34	92	57	95	36	49	68	55	57	46	58	75	74	66	86	72	91	71	68	69	51	51	89	104	47	95	46	59	69	91	51	46	70	77
TMED7-TICAM2	chr5;chr5;chr5;chr5	115578642;115616318;115620435;115625601	115581315;115616445;115620680;115626179	-;-;-;-	3627	0	0	0	0	0	0	0	0	0	0	0	0	0	0	0	0	0	0	0	0	0	0	0	0	0	0	0	0	0	0	0	0	0	0	0	0	0	0	0	0	0	0	0	0
RNU6-21P	chr16	62187540	62187646	-	107	0	0	0	0	0	0	0	0	0	0	0	0	0	0	0	0	0	0	0	0	0	0	0	0	0	0	0	0	0	0	0	0	0	0	0	0	0	0	0	0	0	0	0	0
PCNA-AS1	chr20	5119586	5119969	+	384	0	0	0	0	0	0	0	0	0	0	0	0	0	0	0	0	0	0	0	0	0	0	0	0	0	0	0	0	0	0	0	0	0	0	0	0	0	0	0	0	0	0	0	0
FAS-AS1	chr10	88991424	88992975	-	1552	0	0	0	2	0	0	2	3	0	0	0	0	2	1	0	0	0	2	0	0	1	0	0	1	0	0	1	0	5	4	2	0	0	0	1	0	3	2	0	0	1	1	1	0
RNU6-15P	chr10	21321961	21322067	+	107	0	0	0	5	0	0	1	0	0	0	0	0	0	0	0	0	0	0	0	0	0	0	0	0	0	0	1	0	0	0	0	0	0	0	0	0	0	0	0	1	1	0	0	0
RNU6-42P	chr3	196784980	196785086	-	107	1	1	1	1	1	3	2	0	1	2	0	0	0	0	2	2	0	1	1	0	0	3	2	1	0	0	0	0	0	0	1	0	0	0	1	0	1	1	1	0	0	0	0	2
SNORA80B	chr2	10446714	10446849	-	136	8	1	2	5	1	2	2	5	2	8	3	5	0	8	0	2	3	0	1	1	1	5	0	0	1	2	7	4	2	7	1	3	13	5	2	7	0	6	7	4	3	6	9	3
NCRUPAR	chr5	76712403	76712888	+	486	0	0	0	0	0	0	0	0	0	0	0	1	0	0	0	0	0	0	0	0	0	0	0	0	0	0	0	0	0	0	0	0	0	0	0	0	0	0	0	0	0	0	0	0
TSNAX-DISC1	chr1;chr1;chr1;chr1;chr1;chr1;chr1;chr1;chr1;chr1;chr1;chr1;chr1;chr1;chr1;chr1;chr1;chr1;chr1	231528653;231529255;231537213;231542481;231561128;231616644;231617953;231693826;231701955;231749926;231767140;231770835;231795242;231800108;231818329;231958828;232008785;232026435;232036692	231528826;231529359;231537327;231542611;231561255;231616906;231618059;231694805;231702561;231750619;231767269;231771070;231795296;231800210;231819244;231958888;232009049;232026552;232041273	+;+;+;+;+;+;+;+;+;+;+;+;+;+;+;+;+;+;+	9770	0	1	0	0	0	0	0	0	0	1	0	0	0	0	0	0	0	0	0	1	0	0	0	2	0	0	1	1	0	0	0	0	0	0	0	0	0	0	1	0	0	0	0	1
ZEB2-AS1	chr2;chr2;chr2;chr2	144519614;144519959;144520215;144520754	144519674;144520110;144520285;144520898	+;+;+;+	429	0	0	0	0	0	0	0	0	0	0	0	0	0	0	0	0	0	0	0	0	0	0	0	0	0	0	0	0	0	0	0	0	0	0	0	0	0	0	0	0	0	0	0	0
SLC25A5-AS1	chrX	119466033	119469120	-	3088	135	109	108	149	106	126	174	101	56	131	33	170	75	180	65	65	129	68	67	60	127	125	119	124	122	106	155	145	100	109	95	66	127	138	79	110	73	130	109	113	62	67	138	130
LOC100303749	chr5	65944805	65945573	-	769	0	4	1	0	0	1	0	0	1	2	0	0	2	0	0	0	0	1	1	0	0	2	2	0	0	0	0	1	0	1	0	0	0	1	1	3	0	0	0	1	1	0	0	0
PET117	chr20;chr20	18137855;18142208	18138051;18143168	+;+	1158	106	122	90	122	118	83	136	129	75	100	33	140	89	146	71	61	104	54	85	50	113	91	107	100	115	103	121	91	108	132	98	67	126	97	83	114	67	102	73	103	80	97	123	105
PITPNA-AS1	chr17;chr17	1516919;1517718	1517093;1518096	+;+	554	349	307	273	408	324	323	380	286	190	310	141	407	241	531	217	251	339	198	285	191	363	319	367	347	329	265	430	334	370	340	295	235	381	351	244	338	246	369	245	387	265	227	320	372
NDUFAF4P1	chr15	49156298	49158625	+	2328	1	3	0	1	0	2	3	0	3	5	0	2	3	1	2	0	2	1	1	0	1	2	2	2	2	1	1	2	3	1	0	2	4	0	4	3	2	1	0	1	1	1	1	2
OTX2-AS1	chr14;chr14;chr14;chr14;chr14;chr14;chr14	56812006;56813183;56846083;56897540;56898268;56919641;56928880	56812256;56813469;56846235;56897648;56898345;56920617;56930832	+;+;+;+;+;+;+	3808	0	0	0	0	0	0	0	0	0	0	0	0	0	0	0	0	0	0	0	0	0	0	0	0	0	0	0	0	0	0	0	0	0	0	0	0	0	0	0	0	0	0	0	0
SPDYE2B	chr7;chr7;chr7;chr7;chr7;chr7;chr7;chr7;chr7;chr7;chr7;chr7;chr7;chr7;chr7;chr7;chr7;chr7	102551232;102552835;102554359;102555900;102557164;102558467;102560600;102561116;102562056;102650325;102651928;102653451;102654984;102656248;102657551;102659690;102660206;102661146	102551284;102553415;102554577;102556130;102557222;102558552;102560993;102561220;102562310;102650377;102652508;102653669;102655214;102656306;102657636;102660083;102660310;102661400	+;+;+;+;+;+;+;+;+;+;+;+;+;+;+;+;+;+	3966	6	6	1	11	3	5	7	5	7	7	1	10	3	11	5	1	5	3	5	2	15	7	6	8	5	6	8	6	4	7	8	4	11	6	4	7	4	9	3	10	3	2	3	8
ANKRD61	chr7;chr7;chr7	6031376;6032839;6035444	6031591;6032936;6036552	+;+;+	1423	38	42	67	54	56	54	41	26	43	44	19	46	50	55	38	39	31	23	64	23	64	42	69	41	34	48	51	34	62	42	41	38	41	36	34	37	37	44	41	51	47	33	47	42
MIR320B2	chr1	224257004	224257141	-	138	0	3	1	3	3	2	3	1	2	2	0	2	3	6	0	1	4	0	2	1	2	4	2	2	4	4	1	0	2	1	0	1	6	2	1	1	1	4	4	1	2	0	0	2
MIR548K	chr11	70283955	70284070	+	116	0	0	0	0	0	0	0	0	0	0	0	0	0	0	0	0	0	0	0	0	0	0	0	0	0	0	0	0	0	0	0	0	1	0	0	0	0	0	0	0	0	0	0	1
MIR548F2	chr2	212426263	212426360	-	98	0	0	0	0	0	0	0	0	0	0	0	0	0	0	0	0	0	0	0	0	0	0	0	0	0	0	0	0	0	0	0	0	0	0	0	0	0	0	0	0	0	0	0	0
MIR548M	chrX	95063141	95063226	-	86	0	0	0	0	0	0	0	0	0	0	0	0	0	0	0	0	0	0	0	0	0	0	0	0	0	0	0	0	0	0	0	0	0	0	0	0	0	0	0	0	0	0	0	0
MIR548H2	chr16	11306440	11306527	-	88	0	0	0	0	0	0	0	0	0	0	0	0	0	0	0	0	0	0	0	0	0	0	0	0	0	0	0	0	0	0	0	0	0	0	0	0	0	0	0	0	0	0	0	0
MIR302E	chr11	7234766	7234837	+	72	0	0	0	0	0	0	0	0	0	0	0	0	0	0	0	0	0	0	0	0	0	0	0	0	0	0	0	0	0	0	0	0	0	0	0	0	0	0	0	0	0	0	0	0
MIR670	chr11	43559656	43559753	+	98	0	0	0	0	0	0	0	0	0	0	0	0	0	0	0	0	0	0	0	0	0	0	0	0	0	0	0	0	0	0	0	0	0	0	0	0	0	0	0	0	0	0	0	0
MIR759	chr13	52810050	52810140	+	91	0	0	0	0	0	0	0	0	0	0	0	0	0	0	0	0	0	0	0	0	0	0	0	0	0	0	0	0	0	0	0	0	0	0	0	0	0	0	0	0	0	0	0	0
MIR2117	chr17	43444806	43444885	+	80	0	0	0	0	0	0	0	0	0	0	0	1	0	0	0	1	0	0	0	0	0	0	0	0	0	0	0	0	0	0	0	0	0	0	0	0	0	0	0	0	0	0	0	0
MIR2278	chr9	94809962	94810057	+	96	0	0	0	0	0	0	0	0	0	0	0	0	0	1	0	0	0	0	0	0	0	0	0	0	0	0	0	0	0	0	0	0	0	0	0	0	0	0	0	0	0	0	0	1
MIR718	chrX	154019920	154019989	-	70	0	0	0	0	0	0	0	0	0	1	0	0	0	0	0	0	0	0	0	0	0	0	0	0	0	0	0	0	0	0	0	0	0	0	0	0	0	0	0	0	0	0	0	0
MIR1255B1	chr4	36426366	36426428	-	63	0	0	0	0	0	0	0	0	0	0	0	0	0	0	0	0	0	0	0	0	0	0	0	0	0	0	0	0	0	0	0	0	0	0	0	0	0	0	0	0	0	0	0	0
MIR513B	chrX	147199044	147199127	-	84	0	0	0	0	0	0	0	0	0	0	0	0	0	0	0	0	0	0	0	0	0	0	0	0	0	0	0	0	0	0	0	0	0	0	0	0	0	0	0	0	0	0	0	0
MIR663B	chr2	132256966	132257080	-	115	0	0	0	0	0	0	0	0	0	0	0	0	0	0	0	0	0	0	0	0	0	0	0	0	0	0	0	0	0	0	0	0	0	0	0	0	0	0	0	0	0	0	0	0
MIR548O	chr7	102405742	102405855	-	114	0	0	1	0	0	0	0	0	1	1	0	0	0	1	0	0	0	0	0	1	0	0	0	0	0	0	3	0	0	0	0	0	0	0	0	0	0	0	0	0	0	0	0	0
MIR548H1	chr14	64095024	64095125	-	102	0	0	0	0	0	0	0	0	0	0	0	0	0	0	0	0	0	0	0	0	0	0	0	0	0	1	0	0	0	0	0	0	0	0	0	0	0	0	0	0	0	0	0	0
MIR1255B2	chr1	167998660	167998726	+	67	0	0	0	0	0	0	0	0	0	0	0	0	0	0	0	0	0	0	0	0	0	0	0	0	0	0	0	0	1	0	0	1	0	0	0	0	0	0	0	0	0	0	0	0
MIR762	chr16	30893903	30893985	+	83	0	0	0	0	0	0	0	0	0	0	0	0	0	0	0	0	0	0	0	0	0	0	0	0	0	0	0	0	0	0	0	0	0	0	0	0	0	0	0	0	0	0	0	0
MIR764	chrX	114639435	114639519	+	85	0	0	0	0	0	0	0	0	0	0	0	0	0	0	0	0	0	0	0	0	0	0	0	0	0	0	0	0	0	0	0	0	0	0	0	0	0	0	0	0	0	0	0	0
MIR2114	chrX	150228004	150228083	+	80	0	0	0	0	0	0	0	0	0	0	0	0	0	0	0	0	0	0	0	0	0	0	0	0	0	0	0	0	0	0	0	0	0	0	0	0	0	0	0	0	0	0	0	0
MIR2115	chr3	48316360	48316459	-	100	0	0	0	0	0	0	0	0	0	0	0	0	0	0	0	0	0	0	0	0	0	0	0	0	0	0	0	0	0	0	0	0	0	0	0	0	0	0	0	0	0	0	0	0
MIR548Q	chr10	12725254	12725353	-	100	0	0	0	0	0	0	0	0	0	0	0	0	0	0	0	0	0	0	0	0	0	0	0	0	0	0	0	0	0	0	0	0	0	0	0	0	0	0	0	0	0	0	0	0
MIR2276	chr13	24162416	24162504	+	89	0	0	0	0	0	0	0	0	0	0	1	0	0	0	0	0	0	0	0	1	0	0	0	0	0	1	0	0	0	0	0	0	0	0	1	0	0	0	0	0	0	0	0	0
MIR711	chr3	48578902	48578977	-	76	0	0	0	0	0	0	0	0	0	0	0	0	0	0	0	0	0	0	0	0	0	0	0	0	0	0	0	0	0	0	0	0	0	0	0	0	0	0	0	0	0	0	0	0
MIR548H4	chr8	27048853	27048963	-	111	0	0	0	0	0	0	0	0	0	0	0	0	0	0	0	0	0	0	0	0	0	0	0	0	0	0	0	0	0	0	0	0	0	0	0	0	0	0	0	0	0	0	0	0
MIR2116	chr15	59171183	59171262	-	80	0	0	0	0	0	0	0	2	0	2	1	0	1	0	2	0	0	0	0	0	0	1	2	0	0	0	0	0	0	1	0	2	0	0	1	2	0	0	0	1	0	2	2	0
MIR2277	chr5	93620696	93620788	-	93	0	0	0	0	0	0	0	0	0	0	0	0	0	0	0	0	0	0	0	0	0	0	0	0	0	0	0	0	0	0	0	0	0	0	0	0	0	0	0	0	0	0	0	0
MIR761	chr1	51836344	51836402	-	59	0	0	0	0	0	0	0	0	0	0	0	0	0	0	0	0	0	0	0	0	0	0	0	0	0	0	0	0	0	0	0	0	0	0	0	0	1	0	0	0	0	0	0	0
MIR548F4	chr7	147378017	147378121	-	105	0	0	0	0	0	0	0	0	0	0	0	0	0	0	0	0	0	0	0	0	0	0	0	0	0	0	0	0	0	0	0	0	0	0	0	0	0	0	0	0	0	0	0	0
MIR320D1	chr13	40727828	40727875	-	48	0	0	0	0	0	0	0	0	0	0	0	0	0	0	0	0	0	0	0	0	0	1	0	0	0	0	0	0	0	0	0	0	0	0	0	0	0	0	0	0	0	0	0	0
MIR548J	chr22	26555212	26555323	-	112	0	0	0	0	0	0	0	0	0	0	0	0	0	0	0	0	0	0	1	0	0	0	0	0	0	0	0	0	0	0	0	0	0	0	0	0	0	0	0	0	0	0	0	0
MIR548E	chr10	110988926	110989013	+	88	0	1	0	2	0	0	2	0	0	3	0	1	0	0	0	1	0	0	2	1	1	1	0	2	0	0	0	0	2	0	1	0	1	0	1	0	0	4	0	0	1	0	0	0
MIR449C	chr5	55172262	55172353	-	92	0	0	0	0	0	0	0	0	0	0	0	0	0	0	0	0	0	0	0	0	0	0	0	0	0	0	0	0	0	0	0	0	0	0	0	0	0	0	0	0	0	0	0	0
MIR548G	chr4	147344629	147344717	-	89	0	0	0	0	0	0	0	0	0	0	0	0	0	0	0	0	0	0	0	0	0	0	0	0	0	0	0	0	0	0	0	0	0	0	0	0	0	0	0	0	0	0	0	0
HOTTIP	chr7;chr7;chr7;chr7	27200421;27200623;27201842;27204712	27200521;27201687;27202638;27206511	+;+;+;+	3763	0	0	0	0	0	0	1	0	0	0	1	0	0	2	0	0	0	1	0	0	0	0	0	2	1	0	0	1	1	0	0	1	0	0	0	0	0	0	0	0	0	0	1	0
SAP25	chr7;chr7;chr7;chr7;chr7;chr7	100572230;100572654;100572860;100573106;100573297;100573597	100572571;100572751;100573013;100573212;100573400;100573647	-;-;-;-;-;-	856	120	99	65	136	71	72	128	95	104	94	33	152	165	135	100	122	100	89	231	34	103	85	148	114	92	135	123	85	159	88	102	130	115	93	136	93	132	108	138	99	96	55	109	97
GCSHP3	chr2	206115573	206116572	-	1000	103	85	57	130	67	51	128	76	53	91	25	132	79	125	82	58	104	66	86	43	100	92	93	99	89	98	121	101	118	100	112	99	87	126	81	91	78	129	67	117	60	60	120	117
TRPC5OS	chrX;chrX;chrX;chrX;chrX;chrX	111876051;111876200;111881897;111895951;111896407;111901540	111876189;111876273;111882016;111896096;111896495;111903985	+;+;+;+;+;+	3014	1	0	0	1	0	0	3	0	1	0	0	1	2	1	1	0	1	0	0	0	2	0	1	1	4	1	0	0	4	1	0	0	2	0	1	1	0	1	1	2	2	1	0	1
LOC100335030	chr12	49389174	49392333	+	3160	81	65	45	98	58	46	72	76	59	76	22	90	75	110	67	32	78	27	71	31	57	79	69	75	95	43	87	64	84	89	68	59	79	86	64	110	76	73	52	79	56	36	78	82
SNORA70F	chr2	164687643	164687777	-	135	1	0	3	3	2	7	2	0	1	2	3	1	2	1	2	3	2	1	1	3	4	1	3	3	1	4	4	3	2	1	2	3	0	2	3	3	1	1	4	2	2	1	2	2
CSN1S2BP	chr4;chr4;chr4;chr4;chr4;chr4;chr4;chr4	70133604;70136048;70139909;70141392;70141508;70142428;70143164;70146620	70133660;70136072;70139935;70141415;70141552;70142553;70143206;70146704	+;+;+;+;+;+;+;+	432	0	0	0	0	0	0	0	0	0	0	0	0	0	0	0	0	0	0	0	0	0	0	0	0	0	0	0	0	0	0	0	0	0	0	0	0	0	0	0	0	0	0	0	0
CHAF1A	chr19;chr19;chr19;chr19;chr19;chr19;chr19;chr19;chr19;chr19;chr19;chr19;chr19;chr19;chr19	4402663;4405912;4408903;4418020;4422566;4423335;4423806;4428664;4429438;4429708;4430549;4431952;4433070;4442245;4442925	4402814;4405962;4409759;4418076;4422795;4423395;4423874;4428890;4429606;4429788;4430641;4432207;4433539;4442341;4443397	+;+;+;+;+;+;+;+;+;+;+;+;+;+;+	3343	2092	1960	1995	2651	2322	2500	2547	1917	1379	2090	1044	3038	1615	3172	1523	1910	2153	1658	2461	1367	2277	2060	2464	2362	2064	1832	2550	1967	2374	2317	1924	1562	2310	2322	1435	2115	1401	2282	1724	2409	2015	1445	1919	2143
SNORA70G	chr12	68627234	68627375	-	142	0	0	0	0	0	0	0	0	1	1	0	0	0	0	0	0	0	1	0	0	0	2	0	0	0	1	0	0	1	0	0	0	0	0	0	0	0	0	0	0	1	0	0	0
SNORA70D	chr16	71698567	71698701	-	135	1	0	0	1	1	0	0	0	0	1	0	0	0	0	0	0	0	1	0	0	0	1	1	0	0	0	0	0	0	0	0	0	0	0	0	0	0	0	0	0	0	0	0	0
MACROD2-AS1	chr20;chr20;chr20;chr20	14884253;14888096;14904941;14929375	14884594;14888304;14906029;14929518	-;-;-;-	1784	0	0	0	0	0	0	0	0	0	0	0	0	0	0	0	0	0	0	0	0	0	0	0	0	0	0	0	0	0	0	0	0	0	0	0	0	0	1	0	0	0	0	0	1
TMED11P	chr4;chr4;chr4;chr4	1115197;1116264;1117148;1123118	1115409;1116410;1117273;1123164	-;-;-;-	533	25	21	8	24	9	10	13	13	5	15	4	16	8	22	9	7	17	10	11	12	12	13	8	17	18	9	14	10	8	15	8	8	20	10	5	21	5	19	10	20	7	6	16	14
LOC100379224	chr19;chr19	44105339;44112822	44108337;44113183	-;-	3361	55	47	28	61	25	30	47	50	15	44	15	49	28	65	19	25	42	32	30	21	34	37	39	39	41	28	61	44	34	32	38	27	50	53	29	43	25	50	20	52	28	30	55	59
BOK-AS1	chr2;chr2	241544386;241558777	241544844;241559143	-;-	826	0	1	0	1	0	3	5	4	3	1	0	3	4	3	0	1	2	1	5	1	2	3	2	3	1	0	4	1	1	1	0	1	2	0	1	3	1	0	0	3	2	0	0	0
SNORA70E	chr11	83041464	83041598	-	135	0	0	0	0	0	0	0	0	0	0	0	1	0	0	0	0	0	0	0	0	0	0	0	0	0	0	0	0	0	0	0	0	1	0	0	0	0	0	0	0	0	0	0	0
NPPA-AS1	chr1;chr1;chr1;chr1;chr1;chr1	11840319;11841029;11842521;11843704;11845547;11847577	11840521;11841207;11842617;11844073;11845766;11847617	+;+;+;+;+;+	1110	14	10	8	21	8	10	22	16	4	5	6	23	5	20	8	6	6	7	10	4	14	14	17	8	10	23	17	8	23	15	15	8	14	17	9	12	4	24	9	15	8	6	12	16
MIR181A2HG	chr9;chr9	124658436;124698318	124658741;124698628	+;+	617	1	1	3	2	1	2	6	1	0	1	1	4	0	3	1	1	1	0	1	4	4	2	5	2	6	2	3	3	2	4	4	2	9	3	0	2	2	4	3	0	0	0	1	1
BACE1-AS	chr11	117291346	117292141	+	796	36	29	26	39	29	29	37	34	20	38	17	50	12	52	22	16	28	15	27	24	43	35	43	37	44	31	34	35	38	30	39	9	32	30	15	23	16	38	27	33	24	14	33	36
GRIK1-AS2	chr21;chr21;chr21	29596040;29597570;29630539	29596778;29597694;29630747	+;+;+	1073	0	0	0	0	1	1	0	1	0	1	1	1	0	0	0	1	0	0	0	1	0	0	1	1	0	1	1	0	0	1	0	1	0	0	0	0	0	1	0	0	0	0	0	0
PARP2	chr14;chr14;chr14;chr14;chr14;chr14;chr14;chr14;chr14;chr14;chr14;chr14;chr14;chr14;chr14	20343614;20344932;20345394;20346863;20350526;20351047;20352245;20354085;20354809;20355752;20355897;20356307;20356590;20357051;20357396	20343687;20345126;20345464;20346913;20350622;20351122;20352347;20354247;20354947;20355815;20356031;20356434;20356689;20357394;20357904	+;+;+;+;+;+;+;+;+;+;+;+;+;+;+	2249	1522	1319	1327	1612	1434	1644	1757	1295	1322	1298	624	1875	1558	2074	1371	1611	1478	1520	1975	846	1560	1393	1603	1681	1498	1437	1718	1491	1695	1443	1511	1623	1623	1506	1770	1575	1499	1446	1586	1600	1582	1408	1429	1475
ZBED6	chr1	203797523	203800462	+	2940	751	692	850	812	889	1014	916	717	718	726	246	846	934	893	714	854	708	659	1066	352	1132	656	1165	1231	689	1115	862	655	1268	688	1211	823	771	768	897	726	755	723	760	768	917	767	718	768
PARP3	chr3;chr3;chr3;chr3;chr3;chr3;chr3;chr3;chr3;chr3;chr3	51942345;51943349;51944089;51944390;51944778;51944998;51945495;51945853;51946166;51947740;51948311	51942708;51943538;51944217;51944578;51944910;51945224;51945644;51945939;51946343;51947895;51948867	+;+;+;+;+;+;+;+;+;+;+	2360	545	542	479	700	571	564	645	519	429	554	364	862	551	862	532	615	580	586	789	447	623	548	678	646	585	605	687	505	738	508	610	543	636	607	445	635	451	562	468	636	487	453	561	618
CDH6	chr5;chr5;chr5;chr5;chr5;chr5;chr5;chr5;chr5;chr5;chr5;chr5;chr5	31193655;31249214;31267346;31293962;31297289;31299464;31302111;31305174;31313318;31316208;31317375;31317673;31322818	31193886;31251854;31267701;31294256;31297408;31299631;31302298;31305427;31313454;31316329;31317492;31318328;31329146	+;+;+;+;+;+;+;+;+;+;+;+;+	11616	0	2	1	0	0	0	2	1	0	0	0	2	0	2	0	0	4	2	1	1	1	0	0	1	0	3	0	0	0	1	0	0	0	0	1	1	0	1	0	4	0	1	0	1
TOM1L1	chr17;chr17;chr17;chr17;chr17;chr17;chr17;chr17;chr17;chr17;chr17;chr17;chr17;chr17;chr17;chr17;chr17	54900691;54903708;54905489;54912666;54913748;54914639;54915746;54930073;54936649;54937109;54938924;54942289;54947261;54949518;54950045;54960566;54961235	54900923;54903792;54905567;54912815;54913873;54914743;54917449;54930206;54936709;54937256;54939020;54942491;54947312;54949623;54950126;54960627;54961967	+;+;+;+;+;+;+;+;+;+;+;+;+;+;+;+;+	4160	1698	1517	1321	1871	1470	1623	1885	1538	1264	1545	570	2077	1518	2275	1413	1254	1565	1271	1638	815	1727	1630	1819	1920	1732	1633	1980	1698	1955	1645	1684	1493	1798	1768	1690	1755	1385	1674	1428	1838	1525	1356	1639	1785
ZNF33BP1	chr10	37793938	37795175	-	1238	2	0	0	2	0	1	0	0	1	0	0	1	1	2	1	1	4	0	2	1	2	1	1	0	2	4	5	1	3	2	3	0	5	2	5	4	3	4	0	3	4	0	3	1
HMGXB4	chr22;chr22;chr22;chr22;chr22;chr22;chr22;chr22;chr22;chr22;chr22;chr22	35257452;35262323;35263078;35263796;35263982;35264648;35283962;35285997;35287347;35288238;35292992;35293607	35257557;35262421;35263226;35263874;35264096;35265603;35284043;35286061;35287452;35288407;35293114;35295807	+;+;+;+;+;+;+;+;+;+;+;+	4251	1062	985	1267	1214	1565	1547	1302	990	816	1038	347	1287	1000	1483	933	779	1051	772	1020	486	1495	963	1475	1541	1129	1348	1236	1081	1640	1162	1446	940	1153	1119	943	1120	873	1113	1154	1173	1328	1169	1045	1154
LOC100420587	chr19;chr19;chr19;chr19;chr19;chr19;chr19;chr19;chr19;chr19	28435389;28436916;28437485;28461287;28466402;28722570;28724204;28724819;28726294;28727580	28436815;28437134;28437718;28461497;28466780;28722780;28724318;28724989;28726337;28727680	-;-;-;-;-;-;-;-;-;-	3112	0	0	0	2	0	0	1	0	0	1	0	0	0	0	0	0	0	1	0	0	1	0	0	0	1	0	0	1	0	0	1	0	0	0	0	1	0	0	0	0	0	0	1	0
LOC100422212	chr1	163421070	163423191	-	2122	0	0	0	0	0	0	0	0	0	0	0	0	0	0	0	0	0	0	0	0	0	0	0	0	0	0	0	0	0	0	0	0	0	0	0	0	0	0	0	0	0	0	0	0
LOC100422556	chr15;chr15;chr15	51918963;51922716;51924040	51919143;51922908;51924120	-;-;-	455	20	23	7	19	19	11	25	11	9	32	6	23	15	32	5	3	19	18	14	15	19	11	30	30	26	26	20	32	24	22	33	13	19	30	16	23	19	15	16	19	12	10	19	22
LOC100422737	chr6;chr6;chr6;chr6;chr6;chr6;chr6;chr6	106717452;106724567;106725342;106733982;106735298;106739701;106744941;106787259	106718242;106724660;106725389;106734077;106735418;106739770;106746004;106787425	-;-;-;-;-;-;-;-	2451	1	2	0	1	0	0	0	0	1	0	0	0	0	0	0	0	0	0	0	0	0	0	0	1	0	1	0	0	0	1	0	0	0	1	1	0	0	0	0	1	0	0	1	0
MIR1273C	chr6	154853360	154853436	+	77	0	0	0	0	0	0	1	0	1	0	0	0	1	0	0	0	0	0	0	0	0	0	1	0	0	0	0	0	1	0	0	0	0	1	0	0	0	0	0	0	0	0	0	1
MIR4300	chr11	81890741	81890836	-	96	0	0	0	0	0	0	0	0	0	0	0	0	0	0	0	0	0	0	0	0	0	0	0	0	0	0	0	0	0	0	0	0	0	0	0	0	0	0	0	0	0	0	0	0
MIR3128	chr2	177255945	177256010	-	66	0	0	0	1	0	0	0	0	0	1	1	0	0	0	1	0	0	0	0	0	0	0	0	0	0	0	0	0	0	0	0	1	0	1	1	1	0	1	1	0	0	1	2	0
MIR3160-2	chr11	46451807	46451887	+	81	0	0	0	0	0	0	0	0	0	0	0	0	0	0	0	0	0	0	0	0	0	0	0	0	0	0	0	0	0	0	0	0	0	0	0	0	0	0	0	0	0	0	0	0
MIR4274	chr4	7460028	7460118	+	91	0	0	0	0	0	0	0	0	0	0	0	0	0	0	0	0	0	0	0	0	0	0	0	0	0	0	0	0	0	0	0	0	0	0	0	0	0	0	0	0	0	0	0	0
MIR3160-1	chr11	46451805	46451889	-	85	0	0	0	0	0	0	0	0	0	0	0	0	0	0	0	0	0	0	0	0	0	0	0	0	0	0	0	0	0	0	0	0	0	0	0	0	0	0	0	0	0	0	0	0
MIR4287	chr8	27886039	27886116	-	78	0	0	0	0	0	0	0	0	0	0	0	0	0	0	0	0	0	0	0	0	0	0	0	0	0	0	0	0	0	0	0	0	0	0	0	0	0	0	0	0	0	0	0	0
MIR4319	chr18	44970082	44970166	-	85	0	0	0	1	0	0	0	0	0	0	0	0	0	0	0	0	0	0	0	0	0	0	0	0	0	0	0	0	0	0	0	0	0	0	0	0	0	0	0	0	0	1	0	0
MIR3191	chr19	47226944	47227019	-	76	0	0	0	0	0	0	0	0	0	0	0	0	0	0	0	0	0	0	0	0	0	0	0	0	0	0	0	0	0	0	0	0	0	0	0	0	0	0	0	0	0	0	0	0
MIR3188	chr19	18282077	18282161	+	85	1	0	0	1	3	1	0	1	0	1	0	1	1	1	0	0	0	1	0	0	3	0	1	1	0	1	1	0	0	0	2	0	0	1	0	1	2	0	0	0	0	0	0	0
MIR1193	chr14	101030052	101030129	+	78	0	0	0	0	0	0	0	0	0	0	0	0	0	0	0	0	0	0	0	0	0	0	0	0	0	0	0	0	0	0	0	0	0	0	0	0	0	0	0	0	0	0	0	0
MIR3119-1	chr1	170151378	170151462	-	85	0	0	0	0	0	0	0	0	0	0	0	0	0	0	0	0	0	0	0	0	0	0	0	0	0	0	0	0	0	0	0	0	0	0	0	0	0	0	0	0	0	0	0	0
MIR4317	chr18	6374361	6374425	-	65	0	0	0	0	0	0	0	0	0	0	0	0	0	0	0	0	0	0	0	0	0	0	0	0	0	0	0	0	0	0	0	0	0	0	0	0	0	0	0	0	0	0	0	0
MIR3174	chr15	90006755	90006841	+	87	1	0	0	1	0	0	2	0	1	0	0	2	0	0	0	0	0	0	2	0	1	0	0	0	1	0	0	0	0	0	1	1	1	1	0	2	1	1	0	0	0	0	0	1
MIR3074	chr9	95086014	95086094	-	81	0	0	0	0	0	0	0	0	0	0	0	0	0	0	0	0	0	0	0	0	0	0	0	0	0	0	0	0	0	0	0	0	0	0	0	0	0	0	1	0	0	0	0	0
MIR4293	chr10	14383200	14383277	-	78	0	0	0	0	0	0	0	0	0	0	0	0	0	0	0	0	0	0	0	0	0	0	0	0	0	0	0	0	0	0	0	0	0	0	0	0	0	0	0	0	0	0	0	0
MIR1233-2	chr15;chr15	34382069;34528290	34382150;34528371	-;-	164	0	0	0	0	0	0	0	0	0	0	0	0	0	0	0	0	0	0	0	0	0	0	0	0	0	0	0	0	0	0	0	0	0	0	0	0	0	0	0	0	0	0	0	0
MIR3164	chr11	69083176	69083258	+	83	1	0	0	2	1	0	0	0	3	1	0	0	1	1	1	1	3	2	2	0	1	1	1	0	0	0	0	1	0	1	1	1	0	0	2	1	2	1	2	2	0	2	0	0
MIR514B	chrX	147250151	147250230	-	80	0	0	0	0	0	0	0	0	0	0	0	0	0	0	0	0	0	0	0	0	0	0	0	0	0	0	0	0	0	0	0	0	0	0	0	0	0	0	0	0	0	0	0	0
MIR548T	chr4	173268160	173268233	+	74	0	1	0	0	0	0	0	0	0	0	0	1	0	0	0	0	0	0	0	0	0	0	0	0	1	0	0	1	0	0	0	0	0	0	0	0	0	0	0	0	0	0	0	1
MIR548V	chr8	17681578	17681657	-	80	1	1	0	0	0	0	0	0	1	0	0	0	0	0	0	0	0	0	0	0	1	0	1	0	0	0	0	0	0	1	0	0	0	0	0	0	4	0	0	0	0	0	0	1
MIR4316	chr17	77396984	77397054	-	71	0	0	0	0	0	0	0	1	0	0	0	0	0	0	1	0	0	0	0	0	0	0	0	0	0	0	0	0	0	0	0	1	0	0	0	0	0	0	0	0	0	0	0	0
MIR3182	chr16	83508346	83508408	+	63	0	0	0	0	0	0	0	0	0	0	0	0	0	0	0	0	0	0	0	0	0	0	0	0	0	0	0	0	0	0	0	0	0	0	0	0	0	0	0	0	0	0	0	0
MIR3187	chr19	813584	813653	+	70	0	0	0	0	0	0	0	0	0	0	0	0	0	0	0	0	0	0	0	0	0	0	0	0	0	0	0	0	0	0	0	0	0	0	0	0	0	0	0	0	0	0	0	0
MIR4301	chr11	113450023	113450088	-	66	0	0	0	0	0	0	0	0	0	0	0	0	0	0	0	0	0	0	0	0	0	0	0	0	0	0	0	0	0	0	0	0	0	0	0	0	0	0	0	0	0	0	0	0
MIR3123	chr1	241132272	241132346	+	75	0	0	0	0	0	0	0	0	0	0	0	0	0	0	0	0	0	0	0	0	0	0	0	0	0	0	0	0	0	0	0	0	0	0	0	0	0	0	0	0	0	0	0	0
MIR4318	chr18	37657135	37657215	+	81	0	0	0	0	0	0	0	0	0	0	0	0	0	0	0	0	0	0	0	0	0	0	0	0	0	0	0	0	0	0	0	0	0	0	0	0	0	0	0	0	0	0	0	0
MIR4285	chr7	102293103	102293187	+	85	0	0	0	0	0	0	0	0	0	1	0	1	1	1	0	0	0	0	0	1	0	0	0	0	1	0	0	0	0	0	0	0	0	1	1	1	0	0	0	0	0	0	0	0
MIR3136	chr3	69048958	69049035	-	78	1	1	2	0	1	0	0	1	0	4	1	0	3	4	1	2	1	0	0	0	2	1	1	0	1	2	1	2	0	1	1	1	1	0	1	0	0	0	2	1	2	2	0	0
MIR4292	chr9	136830957	136831023	+	67	16	24	17	27	20	20	22	19	16	16	14	31	22	32	24	28	25	15	32	7	27	12	21	27	14	30	13	16	23	17	15	16	30	22	18	18	14	16	18	23	28	13	17	21
MIR4306	chr13	99643059	99643149	+	91	0	0	0	0	0	1	0	0	0	0	0	0	0	0	0	0	0	0	0	0	0	0	0	0	0	0	0	0	0	0	0	0	0	3	0	1	0	1	0	0	0	0	0	0
MIR548S	chr2	11767444	11767525	+	82	0	1	0	0	0	1	0	0	0	0	0	0	0	0	0	0	0	1	6	0	0	0	1	0	0	2	0	0	0	0	0	1	0	0	1	0	0	0	1	0	0	0	0	0
MIR4265	chr2	109141490	109141588	-	99	0	0	0	0	0	0	0	0	0	0	0	0	0	0	0	0	0	0	0	0	0	0	0	0	0	0	0	0	0	0	0	0	0	0	0	1	0	0	0	0	0	0	0	0
MIR544B	chr3	124732439	124732516	+	78	1	0	3	1	2	0	0	0	0	2	0	2	0	1	0	0	1	0	0	0	0	1	0	0	1	0	1	1	1	2	0	0	3	0	0	2	0	1	2	1	0	0	0	1
MIR4320	chr18	50126499	50126563	-	65	0	0	0	0	0	0	0	0	0	0	0	0	0	0	0	0	0	0	0	0	0	0	0	0	0	0	0	0	0	0	0	0	0	0	0	0	0	0	0	0	0	0	0	0
MIR3115	chr1	23044305	23044372	+	68	0	0	0	0	0	0	1	0	0	0	0	0	0	0	0	0	0	0	0	0	0	0	0	0	0	0	0	0	0	0	0	0	0	0	0	0	0	0	0	0	0	0	0	0
MIR378C	chr10	130962588	130962668	-	81	0	0	0	0	0	0	0	0	0	0	0	0	0	0	0	0	0	0	0	0	0	0	0	0	0	0	0	0	0	0	0	0	0	0	0	0	0	0	0	0	0	0	0	0
MIR4270	chr3	15496239	15496308	-	70	0	0	0	0	0	0	0	0	0	0	0	0	0	0	0	0	0	0	0	0	0	0	0	0	0	0	0	0	0	0	0	0	0	0	0	0	0	0	0	0	0	0	0	0
MIR3152	chr9	18573306	18573379	+	74	0	0	0	0	0	0	0	0	0	0	0	0	0	0	0	0	0	0	0	0	0	0	0	0	0	0	0	0	0	0	0	0	0	0	0	0	0	0	0	0	0	0	0	0
MIR3117	chr1	66628440	66628517	+	78	0	0	0	0	0	0	0	0	0	0	0	0	0	0	0	0	0	0	0	0	0	0	0	0	0	0	0	0	0	0	0	0	0	0	0	0	0	0	0	0	0	0	0	0
MIR1244-3	chr5	118974586	118974667	+	82	53	41	25	38	27	5	53	48	27	38	11	62	35	53	34	15	23	10	12	8	30	26	42	40	46	24	53	39	33	38	39	29	43	33	41	37	33	29	12	28	18	11	38	32
MIR4297	chr10	129843299	129843374	-	76	2	1	2	5	1	1	7	4	2	3	0	4	1	6	1	1	3	1	5	2	2	4	0	1	2	3	1	0	2	3	0	0	4	2	1	5	1	6	1	2	3	0	0	0
MIR4279	chr5	31936102	31936159	-	58	0	0	0	0	0	0	0	1	0	0	0	0	0	1	0	0	0	1	0	1	0	0	0	0	0	0	0	1	0	0	0	1	0	0	0	0	1	0	0	0	0	0	0	0
MIR3192	chr20	18470615	18470691	+	77	3	4	3	1	0	2	1	0	0	3	1	3	2	3	1	1	5	0	0	2	2	0	1	5	3	0	0	0	0	0	2	2	1	1	0	2	1	0	1	3	6	0	0	0
MIR3148	chr8	29957272	29957348	-	77	0	0	0	0	0	0	0	0	0	0	0	0	0	0	0	0	0	0	0	0	0	0	0	0	0	0	0	0	0	0	0	0	0	0	0	0	0	0	0	0	0	0	0	0
MIR3202-2	chrX	153981098	153981176	-	79	0	0	0	0	0	0	0	0	0	0	0	0	0	0	0	0	0	0	0	0	0	0	0	0	0	0	0	0	0	0	0	0	0	0	0	0	0	0	0	0	0	0	0	0
MIR3168	chr13	41101019	41101100	-	82	0	0	0	0	0	0	0	0	0	0	0	0	0	0	0	0	0	0	0	0	0	0	0	0	0	0	0	0	0	0	0	0	0	0	0	0	0	0	0	0	0	0	0	0
MIR3124	chr1	248826377	248826443	+	67	1	1	5	3	5	3	5	1	5	0	1	5	2	2	6	3	0	4	2	2	2	1	5	0	3	5	1	5	5	3	2	6	1	3	7	3	6	1	3	2	2	4	1	2
MIR3162	chr11	59595077	59595158	-	82	0	0	1	0	1	0	0	1	0	0	0	1	0	0	0	0	0	0	0	0	1	0	1	0	1	0	0	0	0	0	0	0	0	0	0	1	0	0	0	0	0	0	0	0
MIR3170	chr13	98208524	98208600	+	77	0	0	0	0	0	0	0	0	0	0	0	0	0	0	0	0	0	0	0	0	0	0	0	0	0	0	0	0	0	0	0	0	0	0	0	0	0	0	0	0	0	0	0	0
MIR3120	chr1	172138808	172138888	+	81	0	0	0	0	0	0	0	0	0	0	0	0	0	0	0	0	0	0	0	0	0	0	0	0	0	0	0	0	0	0	0	0	0	0	0	0	0	0	0	0	0	0	0	0
MIR4325	chr20	57321502	57321591	-	90	0	0	0	0	0	0	0	0	0	0	0	0	0	0	0	0	0	0	0	0	0	0	0	0	0	0	0	0	0	0	0	0	0	0	0	0	0	0	0	0	0	0	0	0
MIR548U	chr6	57390132	57390212	+	81	0	0	0	0	0	0	0	0	0	0	0	0	0	0	0	1	0	0	0	0	0	0	0	0	0	0	0	0	0	0	0	0	0	0	0	0	0	1	0	0	0	0	0	0
MIR4280	chr5	87114879	87114954	-	76	0	0	0	0	0	0	0	0	0	0	0	0	0	0	0	0	0	0	0	0	0	0	0	0	0	0	0	0	0	0	0	0	0	0	0	0	0	0	0	0	0	0	0	0
MIR4264	chr2	79649294	79649359	-	66	0	0	0	0	0	0	0	0	0	0	0	0	0	0	0	0	0	0	0	0	0	0	0	0	0	0	0	0	0	0	0	0	0	0	0	0	0	0	0	0	0	0	0	0
MIR3194	chr20	51452905	51452977	-	73	0	0	0	0	0	0	0	0	0	0	0	0	0	0	0	0	0	0	0	0	0	0	0	0	0	0	0	0	0	0	0	0	0	0	0	0	0	0	0	0	0	0	0	0
MIR4327	chr21	30375294	30375378	-	85	0	0	0	0	0	0	0	0	0	0	0	0	0	0	0	0	0	0	0	0	0	0	0	0	0	0	0	0	0	0	0	0	0	0	0	0	0	0	0	0	0	0	0	0
MIR3157	chr10	96064315	96064399	-	85	1	0	0	0	0	0	0	2	0	0	0	0	0	0	0	0	0	0	0	0	1	0	0	0	0	0	0	2	3	0	0	0	0	0	1	0	0	0	1	0	1	0	1	0
MIR3154	chr9	128244947	128245030	-	84	0	0	0	0	0	0	0	0	0	0	0	0	0	0	0	0	0	0	0	0	0	0	0	0	0	0	0	0	0	0	0	0	0	0	0	0	0	0	0	0	0	0	0	0
MIR4260	chr1	209623444	209623510	-	67	0	0	0	0	0	0	0	0	0	0	0	0	0	0	0	0	0	0	0	0	0	0	0	0	0	0	0	0	0	0	0	0	0	0	0	0	0	0	0	0	0	0	0	0
MIR4294	chr10	48985512	48985587	-	76	0	0	0	0	0	0	0	0	0	0	0	0	0	0	0	0	0	0	0	0	0	0	0	0	0	0	0	0	0	0	0	0	0	0	0	0	0	0	0	0	0	0	0	0
MIR3140	chr4	152489327	152489416	-	90	0	0	0	0	0	0	0	0	0	0	0	0	0	1	0	0	0	0	0	0	1	0	0	0	0	0	0	0	0	0	0	0	0	0	0	0	0	0	0	0	0	0	0	1
MIR4302	chr12	25874020	25874079	-	60	0	0	0	0	0	0	0	0	0	0	0	0	0	0	0	0	0	0	0	0	0	0	0	0	0	0	0	0	0	0	0	0	0	0	0	0	0	0	0	0	0	0	0	0
MIR4255	chr1	37161563	37161634	+	72	0	0	0	0	0	0	0	0	0	0	0	0	0	0	0	0	0	0	0	0	0	0	0	0	0	0	0	0	0	0	0	0	0	0	0	0	0	0	0	0	0	0	0	0
MIR3190	chr19	47226942	47227021	+	80	1	0	0	0	0	0	0	0	0	0	0	0	0	0	0	0	1	0	0	0	0	0	0	0	0	0	0	0	0	0	0	0	0	0	0	0	0	1	0	0	0	0	0	0
MIR3158-1	chr10	101601417	101601497	+	81	0	0	0	0	0	0	0	0	0	0	0	0	0	0	0	0	0	0	0	0	0	0	0	0	0	0	0	0	0	0	0	0	0	0	0	0	0	0	0	0	0	0	0	0
MIR3135A	chr3	20137565	20137641	+	77	0	0	0	0	0	0	0	0	1	0	0	0	1	0	0	0	0	0	0	0	0	0	0	1	0	1	0	0	0	0	0	0	0	1	0	0	0	0	0	0	0	0	0	0
MIR3116-1	chr1	62078786	62078859	+	74	0	0	0	0	0	0	0	0	0	0	0	0	0	0	0	0	0	0	0	0	0	0	0	0	0	0	0	0	0	0	0	0	0	0	0	0	0	0	0	0	0	0	0	0
MIR4288	chr8	28505116	28505182	-	67	0	0	0	0	0	0	0	0	0	0	0	0	0	0	0	0	0	0	0	0	0	0	0	0	0	0	0	0	0	0	0	0	0	0	0	0	0	0	0	0	0	0	0	0
MIR3193	chr20	31607186	31607240	+	55	0	0	0	0	0	0	0	0	0	0	0	0	0	0	0	0	0	0	0	0	0	0	0	0	0	0	1	0	0	0	0	0	0	0	0	0	0	0	1	0	0	0	0	0
MIR3156-2	chr18	14830166	14830242	+	77	0	0	0	0	0	0	0	0	0	0	0	0	0	0	0	0	0	0	0	0	0	0	0	0	0	0	0	0	0	0	0	0	0	0	0	0	0	0	0	0	0	0	0	0
MIR3129	chr2	189133036	189133111	-	76	0	0	0	0	0	0	0	0	0	0	0	0	0	0	0	0	0	0	0	0	0	0	0	0	0	0	0	0	0	0	0	0	0	0	0	0	0	0	0	0	0	0	0	0
MIR4295	chr10	112634170	112634254	+	85	0	0	0	0	0	0	0	0	0	0	0	0	1	0	0	0	0	0	0	1	0	0	0	0	0	0	0	0	0	0	0	0	0	0	0	0	1	0	0	0	0	0	0	0
MIR500B	chrX	50010672	50010750	+	79	0	0	0	0	0	0	0	0	0	0	0	0	0	0	0	0	0	0	0	0	0	0	0	0	0	0	0	0	0	0	0	0	0	0	0	0	0	0	0	0	0	0	0	0
MIR3200	chr22	30731557	30731641	+	85	0	0	0	0	0	0	0	0	0	0	0	0	0	0	0	0	0	0	0	0	0	0	0	0	0	0	0	0	0	0	0	0	0	0	0	0	0	0	1	0	0	0	0	0
MIR320E	chr19	46709293	46709345	-	53	1	1	0	2	0	0	0	0	0	0	0	0	4	0	0	0	0	2	0	0	2	1	1	1	0	0	1	0	2	0	2	2	0	1	0	1	3	0	1	0	1	0	0	0
MIR4253	chr1	22863159	22863226	-	68	0	0	0	0	0	0	0	0	0	0	0	0	0	0	0	0	0	0	0	0	0	0	0	0	0	0	0	0	0	0	0	0	0	0	0	0	0	0	0	0	0	0	0	0
MIR3065	chr17	81125877	81125955	+	79	0	0	0	0	0	0	0	0	0	0	0	0	0	1	0	0	0	0	0	0	0	0	0	0	0	0	0	0	0	1	0	0	1	0	0	0	0	0	0	0	0	0	0	0
MIR3201	chr22	48274364	48274415	+	52	0	0	0	0	0	0	0	0	0	0	0	0	0	0	0	0	0	0	0	0	0	0	0	0	0	0	0	0	0	0	0	0	0	0	0	0	0	0	0	0	0	0	0	0
MIR3167	chr11	126988458	126988542	-	85	0	0	0	0	0	0	0	0	0	0	0	0	0	0	0	0	0	0	0	0	0	0	0	0	0	0	0	0	0	0	0	0	0	0	0	0	0	0	0	0	0	0	0	0
MIR1302-11	chr9	30144	30281	+	138	0	0	0	0	0	0	0	0	0	0	0	0	0	0	0	0	0	0	0	0	0	0	0	0	0	0	0	0	0	0	0	0	0	0	0	0	0	0	0	0	0	0	0	0
MIR548X	chr21	18686090	18686164	-	75	0	0	0	0	0	0	0	0	0	0	0	0	0	0	0	0	0	0	0	0	0	0	0	0	0	0	0	0	0	0	0	0	0	0	0	0	0	0	0	0	0	0	0	0
MIR548W	chr16	26025237	26025310	+	74	0	0	0	0	0	0	0	0	0	0	0	0	0	0	0	0	0	0	0	0	0	0	0	0	0	0	0	0	0	0	0	0	0	0	0	0	0	0	0	0	0	0	0	0
MIR4303	chr12	97995383	97995448	-	66	0	0	0	0	0	0	0	0	0	0	0	0	0	0	0	0	0	0	0	0	0	0	0	0	0	0	0	0	0	0	0	0	0	0	0	0	0	0	0	0	0	0	0	0
MIR4322	chr19	10230413	10230485	+	73	0	0	0	0	0	0	0	0	0	0	0	0	0	0	0	0	0	0	0	1	1	0	0	0	0	0	0	0	0	0	0	0	0	0	0	0	0	0	0	0	0	0	0	0
MIR3137	chr3	195134506	195134580	-	75	0	0	0	0	0	1	0	0	0	0	0	0	0	0	0	0	0	0	0	0	0	0	1	0	0	0	0	0	0	0	0	0	0	0	0	1	0	0	0	0	0	0	0	0
MIR4291	chr9	93819357	93819421	+	65	0	0	0	0	0	0	0	0	0	0	0	0	0	0	0	0	0	0	0	0	0	0	0	0	0	0	0	0	0	0	0	0	0	0	0	0	0	0	0	0	0	0	0	0
MIR3127	chr2	96798278	96798353	+	76	2	0	0	1	0	2	0	0	0	1	0	0	0	4	0	0	3	0	1	1	0	1	1	0	0	0	2	1	2	1	1	1	0	2	2	3	1	2	0	1	1	0	2	3
MIR4261	chr2	10192614	10192671	-	58	0	1	0	1	1	1	1	0	0	0	0	0	0	0	0	0	0	0	1	0	2	1	0	0	0	0	0	0	2	0	0	0	1	0	0	0	0	0	0	0	0	0	0	0
MIR4330	chrX	151168222	151168326	+	105	0	0	0	0	0	0	0	0	0	0	0	0	0	0	0	0	0	0	0	0	0	0	0	0	0	0	0	0	0	0	0	0	0	0	0	0	0	0	0	0	0	0	0	0
MIR4304	chr12	123010667	123010728	-	62	0	0	0	0	0	0	0	0	0	1	0	0	0	0	0	0	0	0	0	0	0	0	0	0	0	0	0	0	0	0	0	0	0	0	0	0	0	0	0	0	0	0	0	0
MIR4328	chrX	78901194	78901249	-	56	0	0	0	0	0	0	0	0	0	0	0	0	0	0	0	0	0	0	0	0	0	0	0	0	0	0	0	0	0	0	0	0	0	0	0	0	0	0	0	0	0	0	0	0
MIR378B	chr3	10330229	10330285	+	57	0	0	0	0	0	0	1	0	0	0	0	0	0	0	0	0	0	0	0	0	0	0	0	0	0	0	0	0	0	0	0	0	0	0	0	0	0	0	0	0	0	0	0	0
MIR3143	chr6	27147626	27147688	+	63	0	0	0	0	2	0	1	1	1	1	0	1	5	1	0	1	0	1	1	0	0	0	1	0	1	2	0	0	0	0	0	0	1	0	1	1	0	0	1	1	3	1	1	0
MIR3153	chr9	89312225	89312306	+	82	3	2	2	5	2	1	9	2	8	2	1	4	8	5	6	3	3	6	10	2	6	2	1	4	2	8	3	0	7	2	15	22	4	3	11	4	10	5	5	7	9	2	6	4
MIR4275	chr4	28819582	28819668	+	87	0	0	0	0	0	0	0	0	0	0	0	0	0	0	0	0	0	0	0	0	0	0	0	0	0	0	0	0	0	0	0	0	0	0	0	0	0	0	0	0	0	0	0	0
MIR3142	chr5	160474402	160474483	+	82	0	0	0	0	0	0	0	0	0	0	0	0	0	0	0	0	0	0	0	0	0	0	0	0	0	0	0	0	0	0	0	0	0	0	0	0	0	0	0	0	0	0	0	0
MIR3147	chr7	57405025	57405090	+	66	0	0	0	0	0	0	0	0	0	0	0	0	0	0	0	0	0	0	0	0	0	0	0	0	0	0	0	0	0	0	0	0	0	0	0	0	0	0	0	0	0	0	0	0
MIR4305	chr13	39664034	39664135	-	102	0	1	0	0	0	0	0	0	0	0	0	0	0	0	0	0	0	0	0	0	0	0	0	0	0	0	0	0	0	0	0	0	0	0	0	0	0	0	0	0	0	0	0	1
MIR4272	chr3	67225464	67225527	+	64	0	0	0	0	0	0	0	0	0	0	0	0	0	0	0	0	1	0	0	0	0	0	0	0	0	0	0	0	0	0	0	0	0	0	0	0	0	0	0	0	0	0	0	0
MIR3133	chr2	241477905	241477982	+	78	1	0	0	0	0	0	1	1	1	0	0	0	2	0	0	0	0	0	0	0	0	0	4	0	1	0	0	0	1	1	0	0	0	1	0	1	0	1	0	0	1	0	1	0
MIR3189	chr19	18386562	18386634	+	73	24	4	44	19	49	46	13	10	111	15	5	25	184	29	114	58	19	93	102	9	73	12	57	35	14	41	17	12	43	19	34	93	15	24	51	12	66	20	38	16	69	33	19	14
MIR3186	chr17	81451104	81451188	-	85	1	6	0	1	1	0	0	2	2	0	0	3	1	0	1	0	3	0	1	0	2	3	2	5	2	2	1	1	4	3	2	0	1	3	2	0	1	3	0	1	1	0	0	0
MIR4326	chr20	63286808	63286866	+	59	0	1	2	0	2	0	1	0	0	0	0	0	2	1	2	0	0	1	1	1	3	0	1	1	1	1	3	1	1	1	2	0	0	2	1	2	1	0	3	0	3	1	0	0
MIR3116-2	chr1	62078789	62078856	-	68	0	0	0	0	0	0	0	0	0	0	0	0	0	0	0	0	0	0	0	0	0	0	0	0	0	0	0	0	0	0	0	0	0	0	0	0	0	0	0	0	0	0	0	0
MIR3122	chr1	212077613	212077685	+	73	2	0	0	0	1	2	0	0	0	0	0	1	1	1	1	0	1	0	0	0	2	1	0	2	0	0	0	0	0	2	2	2	0	0	0	0	0	0	1	1	2	2	0	0
MIR4284	chr7	73711317	73711397	+	81	0	3	0	0	0	0	1	0	0	0	0	0	0	0	0	0	2	0	2	0	0	0	1	0	0	0	0	1	0	1	0	0	2	0	0	0	0	0	0	1	2	0	0	0
MIR3141	chr5	154596012	154596072	-	61	0	0	0	0	0	0	0	0	0	0	0	0	0	0	0	0	0	0	0	0	0	0	0	0	0	0	0	0	0	0	0	0	0	0	0	0	0	0	0	0	0	0	0	0
MIR3144	chr6	120015179	120015257	+	79	0	0	0	0	0	0	0	0	0	0	0	0	0	0	0	0	0	0	0	0	0	0	0	0	0	0	0	0	0	0	0	0	0	0	0	0	0	0	0	0	0	0	0	0
MIR4271	chr3	49274120	49274186	+	67	0	0	0	0	0	0	0	0	0	0	0	0	0	0	0	0	0	0	0	0	0	0	0	0	0	0	0	0	0	0	0	0	0	0	0	0	0	0	0	0	0	0	0	0
MIR3165	chr11	72072228	72072302	-	75	0	1	0	0	1	0	0	0	0	0	0	0	0	0	0	0	0	0	0	0	2	0	0	0	0	0	0	0	0	0	0	1	0	0	0	0	0	0	0	1	0	1	0	0
MIR4309	chr14	102539644	102539726	+	83	0	0	0	0	0	0	0	0	0	0	0	0	0	0	0	0	0	0	0	0	0	0	0	0	0	0	0	0	0	0	0	0	0	0	0	0	0	0	0	0	0	0	0	0
MIR4273	chr3	75738280	75738363	+	84	0	0	0	0	0	0	0	0	0	0	0	0	0	0	0	0	0	0	0	0	0	0	0	0	0	0	0	0	0	0	0	0	0	0	0	0	0	0	0	0	0	0	0	0
MIR3131	chr2	219058688	219058750	-	63	0	0	1	0	0	0	0	0	0	0	0	0	0	0	0	0	0	0	0	0	0	0	0	0	0	0	0	0	0	0	0	0	0	1	0	0	0	0	0	0	0	0	0	0
MIR4268	chr2	219906502	219906565	-	64	0	0	0	0	0	0	0	0	0	0	0	0	0	0	0	0	0	0	0	0	0	0	0	0	0	0	0	0	0	0	0	0	0	0	0	0	0	0	0	0	0	0	0	0
MIR4281	chr5	176629439	176629500	-	62	0	0	0	0	0	0	0	0	0	0	0	0	0	0	0	0	0	0	0	0	0	0	0	0	0	0	0	0	0	0	0	0	0	0	0	0	0	0	0	0	0	0	0	0
MIR4290	chr9	90023441	90023535	-	95	0	0	0	0	0	0	0	0	0	0	0	0	0	0	0	0	0	0	0	0	0	0	0	0	0	0	0	0	0	0	0	0	0	0	0	0	0	0	0	0	0	0	0	0
MIR3150A	chr8	95072914	95072993	+	80	0	0	0	0	0	0	0	0	0	0	0	0	0	0	0	0	0	0	0	0	0	0	0	0	0	0	0	0	0	0	0	0	0	0	0	0	0	0	0	0	0	0	0	0
MIR4263	chr2	27996367	27996449	+	83	10	13	5	15	14	12	14	8	6	14	3	10	13	13	7	6	10	4	4	6	13	11	19	6	12	7	21	9	7	12	16	6	9	13	11	14	10	20	10	21	16	6	8	15
MIR4277	chr5	1708785	1708868	-	84	0	0	0	0	0	0	0	0	0	0	0	0	0	0	0	0	0	0	0	0	0	0	0	0	0	0	0	0	0	0	0	0	0	0	0	0	0	0	0	0	0	0	0	0
MIR3146	chr7	19705358	19705436	-	79	0	0	0	0	0	0	1	0	0	0	0	0	0	0	0	0	0	0	1	0	0	0	0	1	0	0	1	0	0	0	0	0	0	0	1	2	0	0	1	0	0	0	0	0
MIR4251	chr1	3127975	3128035	+	61	0	0	0	0	0	0	0	0	0	0	0	0	0	0	0	0	0	0	0	0	0	0	0	0	0	0	0	0	0	0	0	0	0	0	0	0	0	0	0	0	0	0	0	0
MIR1273D	chr1	10227718	10227803	+	86	0	0	0	0	0	0	0	0	0	0	0	0	0	0	0	0	0	0	0	0	0	0	0	0	0	0	0	0	0	0	0	0	0	0	0	0	0	0	0	0	0	0	0	0
MIR4312	chr15	68801850	68801925	-	76	1	3	9	1	4	2	1	1	6	3	0	4	5	8	5	6	3	3	3	3	4	4	6	4	1	7	4	2	1	5	7	3	6	5	6	2	3	4	2	1	3	5	3	3
MIR3169	chr13	61199798	61199880	-	83	0	0	0	0	0	0	0	0	0	0	0	0	0	0	0	0	0	0	0	0	0	0	0	0	0	0	0	0	0	0	0	0	0	0	0	0	0	0	0	0	0	0	0	0
MIR3178	chr16	2531922	2532005	-	84	2	3	0	3	3	1	1	2	2	4	1	4	1	7	3	6	2	2	6	3	2	3	2	2	1	0	4	2	5	0	7	3	4	6	1	4	0	3	3	3	1	2	2	7
MIR4252	chr1	6429834	6429896	-	63	0	0	0	0	0	0	0	0	0	0	0	0	0	0	0	0	0	0	0	0	0	0	0	0	0	0	0	0	0	0	0	0	0	0	0	0	0	1	0	0	0	0	0	0
MIR4256	chr1	112461770	112461833	-	64	0	0	0	0	0	0	1	0	0	1	0	0	0	0	0	0	0	0	0	0	0	0	0	0	0	0	0	0	0	0	0	0	0	0	0	0	0	0	0	0	2	0	0	1
MIR1184-3	chrX;chrX	154887360;155383100	154887458;155383198	-;-	198	25	30	17	38	15	21	30	22	6	35	18	42	10	36	8	11	30	7	14	22	15	24	19	10	37	19	24	23	25	14	30	15	31	34	11	30	8	29	22	23	15	15	32	33
MIR3185	chr17	48724408	48724475	-	68	0	0	0	0	0	0	0	0	0	0	0	0	0	0	0	0	0	0	0	0	0	0	0	0	0	0	0	0	0	0	0	0	0	0	0	0	0	0	0	0	0	0	0	0
MIR4324	chr19	49308797	49308868	-	72	2	0	1	0	0	0	0	0	0	1	0	0	0	5	0	1	0	1	4	0	1	0	0	1	1	1	0	1	2	2	0	1	2	2	1	2	0	0	3	2	0	0	2	1
MIR4323	chr19	42133445	42133513	-	69	0	0	0	0	0	0	0	0	0	0	0	0	0	0	0	0	0	0	0	0	0	0	0	0	0	0	0	0	0	0	0	0	0	0	0	0	0	0	0	0	0	0	0	0
MIR3173	chr14	95137919	95137986	-	68	0	2	0	0	0	0	0	0	0	0	0	0	0	1	0	0	0	0	0	0	0	4	0	0	0	1	0	0	0	0	0	0	1	0	0	0	0	0	0	0	0	0	0	0
MIR4286	chr8	10666978	10667070	+	93	0	0	0	0	0	0	0	0	0	0	0	1	0	0	0	0	0	1	0	0	0	0	0	0	0	0	0	0	0	0	0	0	0	0	0	0	0	0	0	0	0	0	0	0
MIR4314	chr17	8088056	8088147	+	92	0	0	0	0	0	0	0	0	0	0	0	0	0	0	0	0	0	0	0	0	0	0	0	0	0	0	0	1	0	1	0	0	0	0	0	0	0	0	0	0	0	0	0	0
MIR4308	chr14	54878113	54878193	-	81	0	0	0	0	0	0	0	0	0	0	0	0	0	0	0	0	0	0	0	0	0	0	0	0	0	0	0	0	0	0	0	0	0	0	0	0	0	0	0	0	0	0	0	0
MIR3125	chr2	12737367	12737444	+	78	0	0	0	0	0	0	0	0	0	0	0	0	0	0	0	0	0	0	0	0	0	0	0	0	0	0	0	0	0	0	0	0	1	0	0	0	0	0	0	0	0	0	0	0
MIR3202-1	chrX	153981097	153981177	+	81	0	0	0	0	0	0	0	0	0	0	0	0	0	0	0	0	0	0	0	0	0	0	0	0	0	0	0	0	0	0	0	0	0	0	0	0	0	0	0	0	1	0	0	0
MIR3156-1	chr10	45164014	45164088	+	75	0	0	0	0	0	0	0	0	0	0	0	0	0	0	0	0	0	0	0	0	0	0	0	0	0	0	0	0	0	0	0	0	0	0	0	0	0	0	0	0	0	0	0	0
MIR3155A	chr10	6152196	6152277	+	82	0	0	0	0	0	0	0	0	0	0	0	0	0	0	0	0	0	0	0	0	0	0	0	0	0	0	0	0	0	0	0	0	0	0	0	0	0	0	0	0	0	0	0	0
MIR3134	chr3	15697298	15697371	-	74	0	2	0	1	0	1	0	0	0	0	1	0	0	0	0	0	0	0	0	0	0	0	0	0	0	0	0	0	1	1	0	0	1	0	0	0	0	0	0	1	0	0	0	1
MIR1260B	chr11	96341438	96341526	+	89	0	0	0	0	0	0	0	0	0	0	0	0	0	0	0	0	0	0	0	0	0	0	0	0	0	0	0	0	0	0	0	0	0	0	0	0	0	0	0	0	0	0	0	0
MIR3151	chr8	103154614	103154689	+	76	0	0	0	0	0	0	0	0	0	0	0	0	0	0	0	0	0	0	0	0	0	0	0	0	0	0	0	0	0	0	0	0	0	0	0	0	0	0	0	0	0	0	0	0
MIR3130-1	chr2	206783234	206783308	-	75	0	0	0	0	0	0	0	0	0	0	0	0	0	0	0	0	0	0	0	0	0	0	0	0	0	0	0	0	0	0	0	0	0	0	0	0	0	0	0	0	0	0	0	0
MIR4267	chr2	110069961	110070042	-	82	0	0	0	0	0	0	0	0	0	0	0	0	0	0	0	0	0	0	0	0	0	0	0	0	0	0	0	0	0	0	0	1	0	1	0	0	0	0	0	0	0	0	0	0
MIR3175	chr15	92904399	92904475	+	77	0	0	0	0	0	0	0	0	2	0	0	0	0	0	0	0	0	0	0	0	0	0	0	0	0	0	0	0	0	0	0	0	0	0	0	0	1	0	0	0	0	0	0	0
MIR4262	chr2	11836933	11836986	-	54	0	0	0	0	0	0	0	0	0	0	0	0	0	0	0	0	0	0	0	0	0	0	0	0	0	0	0	0	0	0	0	0	0	0	0	0	0	0	0	0	0	0	0	0
MIR4257	chr1	150551929	150552014	+	86	0	0	0	0	0	0	1	2	1	1	1	1	4	3	1	1	1	0	0	0	0	0	2	0	1	0	2	0	1	0	0	2	1	1	1	0	2	1	0	1	1	0	1	2
MIR3199-2	chr22	27920526	27920611	+	86	0	0	0	0	0	0	0	0	0	0	0	0	0	0	0	0	0	0	0	0	0	0	0	0	0	0	0	0	0	0	0	0	0	0	0	0	0	0	0	0	0	0	0	0
MIR4278	chr5	6827853	6827921	-	69	0	0	0	0	0	0	0	0	0	0	0	0	0	0	0	0	0	0	0	0	0	0	0	0	0	0	0	0	0	0	0	0	0	0	0	0	0	0	0	0	0	0	0	0
MIR3161	chr11	48096782	48096858	+	77	1	1	0	0	0	0	0	0	0	0	0	1	0	0	0	0	0	0	0	0	0	0	0	0	0	0	0	0	0	0	1	0	0	0	0	0	0	0	0	0	0	1	0	0
MIR3145	chr6	138435213	138435294	-	82	0	0	0	0	0	0	0	0	1	0	0	0	0	0	0	0	0	0	0	0	0	0	0	0	0	0	0	0	0	0	0	0	0	0	1	2	0	0	0	0	2	0	0	0
MIR3130-2	chr2	206783234	206783308	+	75	0	0	0	0	0	0	0	0	0	0	0	0	0	0	0	0	0	0	0	0	0	0	0	0	0	0	0	0	0	0	0	0	0	0	0	0	0	0	0	0	0	0	0	0
MIR3184	chr17	30117086	30117160	-	75	0	0	0	0	0	0	0	0	0	0	0	0	0	0	0	0	0	0	0	0	0	0	0	0	0	0	0	0	0	0	0	0	0	0	0	0	0	0	0	0	0	0	0	0
MIR4282	chr6	72967687	72967753	-	67	0	0	0	0	0	0	0	0	0	0	0	0	0	0	0	0	0	0	0	0	0	0	0	0	0	0	0	0	0	0	0	0	0	0	0	0	0	0	0	0	0	0	0	0
MIR4329	chrX	112780718	112780788	-	71	0	0	0	0	0	0	0	0	0	0	0	0	0	0	0	0	0	0	0	0	0	0	0	0	0	0	0	0	0	0	0	0	0	0	0	0	0	0	0	0	0	0	0	0
MIR3119-2	chr1	170151378	170151462	+	85	0	0	0	0	0	0	0	0	0	0	0	0	0	0	0	0	0	0	0	0	0	0	0	0	0	0	0	0	0	0	0	0	0	0	0	0	0	0	0	0	0	0	0	0
MIR3138	chr4	10078611	10078692	-	82	2	0	0	0	1	2	0	1	0	0	0	0	0	1	0	0	0	2	3	0	1	0	1	0	0	0	1	0	0	0	0	0	1	0	2	2	0	0	0	0	0	0	1	0
MIR3177	chr16	1734985	1735066	+	82	0	1	0	0	0	0	1	0	1	1	1	0	2	1	2	2	1	5	5	0	1	0	1	0	0	1	1	1	0	1	2	1	1	2	2	0	2	1	1	1	0	1	0	1
MIR4310	chr15	41866495	41866551	-	57	0	0	0	0	0	0	0	0	0	0	0	0	0	0	0	0	0	0	0	0	0	0	0	0	0	0	0	0	0	0	0	0	0	0	0	0	0	0	0	0	0	0	0	0
MIR3196	chr20	63238779	63238842	+	64	0	0	0	0	0	0	0	0	0	0	0	0	0	0	0	0	0	0	0	0	0	0	0	0	0	0	0	0	0	0	0	0	0	0	0	0	0	0	0	0	0	0	0	0
MIR4289	chr9	88745836	88745905	-	70	0	0	0	0	0	0	0	0	0	0	0	0	0	0	0	0	0	0	0	0	0	0	0	0	0	0	0	0	0	0	0	0	0	0	0	0	0	0	0	0	0	0	0	0
MIR3159	chr11	18387787	18387860	+	74	0	0	0	0	0	0	0	0	0	0	0	0	0	0	0	0	0	0	0	0	0	1	0	0	0	0	1	0	0	0	0	0	0	0	0	0	0	0	0	0	0	0	0	0
MIR3139	chr4	143343460	143343535	+	76	0	0	0	0	0	0	0	0	0	0	0	0	0	0	0	0	0	0	0	0	0	0	0	0	0	0	0	0	0	0	0	0	0	0	0	0	0	0	0	0	0	0	0	0
MIR3156-3	chr21	13406384	13406460	-	77	0	0	0	0	0	0	0	0	0	0	0	0	0	0	0	0	0	0	0	0	0	0	0	0	0	0	0	0	0	0	0	0	0	0	0	0	0	0	0	0	0	0	0	0
MIR4307	chr14	26908642	26908725	+	84	0	0	0	0	0	0	0	0	0	0	0	0	0	0	0	0	0	0	0	0	0	0	0	0	0	0	0	0	0	0	0	0	0	0	0	0	0	0	0	0	0	0	0	0
MIR4258	chr1	154975693	154975783	+	91	3	5	5	10	1	7	3	9	9	10	1	6	13	8	10	16	5	12	10	3	3	5	3	1	8	10	6	10	4	10	10	8	6	9	5	11	6	8	4	3	12	6	8	7
MIR4298	chr11	1859464	1859536	-	73	0	0	0	0	0	0	0	0	0	0	0	0	0	0	0	0	0	0	0	0	0	0	0	0	0	0	0	0	0	0	0	0	0	0	0	0	0	0	0	0	0	0	0	0
MIR3197	chr21	41167557	41167629	+	73	0	0	0	0	0	0	0	0	0	0	0	0	0	0	0	0	0	0	0	0	0	0	0	0	0	0	0	0	0	0	0	0	0	0	0	0	0	0	0	0	0	0	0	0
MIR3198-1	chr22	17764180	17764259	-	80	0	0	0	0	0	0	0	0	0	0	0	0	1	0	0	0	0	0	0	0	0	0	0	0	0	0	0	0	0	0	0	0	0	0	0	0	1	0	0	0	0	0	0	0
MIR4299	chr11	11656651	11656722	-	72	0	0	0	0	0	0	0	0	0	0	0	0	0	0	0	0	0	0	0	0	0	0	0	0	0	0	0	0	0	0	0	0	0	0	0	0	0	0	0	0	0	0	0	0
MIR4266	chr2	109313571	109313625	-	55	0	0	0	0	0	0	0	0	0	0	0	0	0	0	0	0	0	0	0	0	0	0	0	0	0	0	0	0	0	0	0	0	0	0	0	0	0	0	0	0	0	0	0	0
MIR4254	chr1	31758660	31758735	-	76	0	0	0	0	0	0	0	0	0	0	0	0	0	0	0	0	0	0	0	1	0	0	0	0	0	0	0	0	0	0	0	0	1	0	0	0	0	0	0	0	0	0	0	0
MIR3163	chr11	66934434	66934506	-	73	0	0	0	0	0	0	0	0	0	0	0	0	0	0	0	0	0	0	0	0	0	0	0	0	0	0	0	0	0	0	0	0	0	0	0	0	0	0	0	0	0	0	0	0
MIR3126	chr2	69103682	69103755	+	74	0	0	0	0	0	0	0	0	0	0	0	0	0	0	0	0	0	0	0	0	0	0	0	0	0	0	0	0	0	0	0	0	0	0	0	0	0	0	0	0	0	0	0	0
MIR4321	chr19	2250639	2250718	+	80	0	0	1	0	1	1	1	0	0	1	0	0	1	0	0	1	0	0	0	1	0	0	1	0	1	0	0	1	0	1	1	0	0	0	0	0	0	0	0	1	0	1	0	0
MIR3121	chr1	180438314	180438390	-	77	0	0	0	0	0	0	0	0	0	0	0	0	0	0	0	0	0	0	0	0	0	0	0	0	0	0	0	0	0	0	0	0	0	1	0	0	0	0	0	0	0	0	1	0
MIR3158-2	chr10	101601417	101601497	-	81	0	0	0	0	0	0	0	0	0	0	0	0	0	0	0	0	0	0	0	0	0	0	0	0	0	0	0	0	0	0	0	0	0	0	0	0	0	0	0	0	0	0	0	0
MIR3199-1	chr22	27920525	27920612	-	88	0	0	0	0	0	0	0	0	0	0	0	0	0	0	0	0	0	0	0	0	0	0	0	0	0	0	0	0	0	0	0	0	0	0	0	0	0	0	0	0	0	0	0	0
MIR4313	chr15	75762215	75762315	-	101	0	0	0	0	0	0	0	0	0	0	0	0	0	0	0	0	1	0	0	0	1	0	0	0	0	1	0	0	0	0	0	0	0	0	0	0	0	0	0	0	0	0	0	0
MIR2355	chr2	207109987	207110073	-	87	0	0	0	0	0	0	0	0	0	0	0	0	0	0	0	0	0	0	0	0	0	0	0	0	0	0	0	0	0	0	0	0	0	0	0	0	0	0	0	0	0	0	0	0
MIR3176	chr16	543277	543366	+	90	19	19	13	36	11	17	26	15	11	16	7	40	20	39	14	13	23	11	32	14	27	31	39	27	24	16	22	22	24	29	12	23	32	26	14	27	14	27	13	25	14	9	28	22
MIR3132	chr2	219549073	219549147	-	75	0	0	0	0	0	1	0	0	0	0	1	0	1	0	0	0	0	0	1	0	0	0	0	0	0	0	0	0	0	0	0	0	0	0	0	0	0	0	0	0	0	0	0	0
MIR3166	chr11	88176502	88176593	+	92	0	0	0	0	0	0	0	0	0	0	0	0	0	0	0	0	0	0	0	0	0	0	0	0	0	0	0	0	0	0	0	0	0	0	0	0	0	0	0	0	0	0	0	0
MIR4296	chr10	125032783	125032870	-	88	0	1	0	0	0	1	0	1	0	0	0	0	2	0	0	1	0	1	1	1	0	1	0	0	0	0	0	0	0	0	0	0	0	0	1	0	0	0	0	0	0	0	0	1
MIR4276	chr4	174423795	174423864	+	70	0	0	0	0	0	0	0	0	0	0	0	0	0	0	0	0	0	0	0	0	0	0	0	0	0	0	0	0	0	0	0	0	0	0	0	0	0	0	0	0	0	0	0	0
MIR4269	chr2	239305462	239305545	+	84	0	0	0	0	0	0	0	0	0	0	0	0	0	1	0	0	0	0	0	0	1	0	0	0	0	0	0	0	0	0	0	0	0	0	0	0	1	0	0	1	0	0	0	0
IGLL5	chr22;chr22;chr22	22887780;22893697;22895375	22888259;22893818;22895833	+;+;+	1061	0	0	0	0	0	0	0	0	0	0	0	0	0	0	0	0	0	0	0	0	0	1	0	0	0	0	0	0	0	0	0	0	0	0	0	0	0	0	0	0	0	0	0	0
TOM1	chr22;chr22;chr22;chr22;chr22;chr22;chr22;chr22;chr22;chr22;chr22;chr22;chr22;chr22;chr22;chr22;chr22;chr22	35299275;35299804;35317877;35321742;35321959;35322999;35323496;35323768;35327271;35330347;35331296;35332981;35333404;35334328;35338713;35345725;35346930;35347055	35299378;35299980;35317961;35321847;35322037;35323177;35323630;35323914;35327387;35330480;35331495;35333014;35333497;35334448;35338788;35345784;35346972;35347994	+;+;+;+;+;+;+;+;+;+;+;+;+;+;+;+;+;+	2831	753	688	742	1059	970	1033	841	714	797	783	471	1215	1116	1285	1036	1244	877	1151	1609	570	984	779	1088	985	830	879	989	764	1099	801	893	1140	866	897	938	868	870	867	1093	941	969	824	769	899
KLRF2	chr12;chr12;chr12;chr12;chr12;chr12	9881489;9884934;9888733;9893020;9893429;9895689	9881665;9885032;9888780;9893168;9893541;9895833	+;+;+;+;+;+	731	0	0	0	0	0	0	1	0	0	0	0	0	0	0	0	0	0	0	0	0	1	0	0	0	0	0	0	0	0	0	0	0	0	0	1	0	0	0	0	0	0	0	0	0
SH2D3C	chr9;chr9;chr9;chr9;chr9;chr9;chr9;chr9;chr9;chr9;chr9;chr9;chr9;chr9;chr9;chr9	127738317;127739682;127740258;127741788;127742849;127744564;127747147;127749211;127751172;127755079;127761611;127762121;127766901;127771186;127773990;127778591	127738921;127739888;127740369;127741959;127742964;127745099;127747271;127749665;127751300;127755304;127761650;127762440;127767271;127771369;127774467;127778769	-;-;-;-;-;-;-;-;-;-;-;-;-;-;-;-	4255	3	1	5	3	12	4	5	3	2	9	1	7	6	2	9	9	10	6	15	2	9	4	6	7	4	8	6	2	4	2	12	5	4	2	4	6	1	4	4	10	1	4	5	4
SH2D3A	chr19;chr19;chr19;chr19;chr19;chr19;chr19;chr19;chr19	6752162;6753456;6754052;6754616;6754831;6759594;6760638;6763680;6767387	6752753;6753641;6754425;6754731;6755315;6759670;6760987;6763816;6767512	-;-;-;-;-;-;-;-;-	2443	43	21	20	31	15	24	32	31	24	34	8	34	12	43	14	27	21	21	23	15	18	22	14	22	31	12	26	22	23	29	20	20	28	26	26	34	21	23	20	29	26	11	24	35
MAMLD1	chrX;chrX;chrX;chrX;chrX;chrX;chrX;chrX;chrX;chrX	150361569;150362817;150363278;150445454;150462772;150469745;150473680;150503274;150509962;150512004	150361699;150362886;150363530;150445612;150462846;150471490;150473802;150503517;150510046;150514178	+;+;+;+;+;+;+;+;+;+	5061	6	3	7	11	13	8	3	3	3	6	1	9	5	7	1	2	4	2	6	2	7	3	3	6	6	5	5	0	4	4	7	10	5	5	6	5	2	3	1	7	2	2	3	3
MINOS1P1	chr13	32496211	32498492	-	2282	0	0	0	4	1	4	0	2	10	0	1	0	7	3	5	5	2	1	5	1	1	1	3	2	1	2	5	1	2	1	1	3	4	3	2	3	3	2	3	1	2	5	3	1
MTRNR2L1	chr17	22523111	22524665	+	1555	0	0	0	0	0	2	1	0	0	1	1	0	0	0	0	1	0	1	0	0	0	0	0	0	0	1	1	1	1	0	0	0	0	0	1	0	0	0	1	0	0	0	0	1
MTRNR2L2	chr5	80650000	80651035	-	1036	7	2	4	3	5	6	2	4	1	2	1	4	1	1	3	2	1	2	1	2	2	2	5	2	3	1	3	2	7	2	2	3	2	1	3	2	2	1	3	3	3	0	3	5
MTRNR2L3	chr20	57358440	57359822	-	1383	1	0	2	0	2	1	0	1	1	1	0	0	0	1	0	5	1	1	2	0	0	2	0	2	0	1	2	1	2	0	0	0	1	0	4	0	1	1	1	0	0	0	0	3
MTRNR2L4	chr16	3371053	3372283	-	1231	2	1	0	4	0	0	0	3	0	2	1	4	0	1	0	0	1	1	1	1	0	0	0	0	0	0	2	0	0	0	1	0	0	0	2	0	1	1	1	0	3	0	0	2
MTRNR2L5	chr10	55598990	55600727	+	1738	0	0	0	0	0	0	0	0	0	0	0	0	0	0	0	0	0	0	0	0	0	0	0	0	0	0	0	0	0	0	0	0	0	0	0	0	0	0	0	0	0	0	0	0
MTRNR2L8	chr11	10507887	10509176	-	1290	0	1	0	0	0	1	1	0	0	0	0	3	2	2	0	0	0	1	1	0	1	3	1	1	2	4	4	2	3	2	0	1	1	1	2	2	0	0	1	2	0	0	2	1
MTRNR2L9	chr6	61574103	61574629	+	527	0	0	0	0	0	0	0	0	0	0	0	0	0	0	0	0	0	0	0	0	1	0	0	0	1	1	0	0	0	0	0	0	1	0	0	0	0	0	0	0	1	0	0	0
MTRNR2L10	chrX	55181391	55182511	-	1121	0	0	1	1	0	0	0	0	1	0	0	1	2	0	0	0	0	0	0	0	0	0	0	0	0	0	0	0	1	1	1	0	0	0	0	0	0	0	0	0	0	0	0	1
CST8	chr20;chr20;chr20;chr20	23491101;23491525;23492958;23495831	23491342;23491898;23493071;23496018	+;+;+;+	918	0	0	0	0	0	0	0	0	0	0	0	0	0	0	0	0	0	0	0	0	0	0	0	0	0	0	0	0	0	0	0	0	0	0	0	0	0	0	0	0	0	0	0	0
RANBP9	chr6;chr6;chr6;chr6;chr6;chr6;chr6;chr6;chr6;chr6;chr6;chr6;chr6;chr6	13621498;13625653;13632370;13634431;13637808;13639563;13641199;13642479;13644545;13652659;13657109;13658780;13696785;13710935	13622492;13625764;13632521;13634552;13637955;13639753;13641307;13642591;13644729;13652681;13657276;13658832;13696896;13711564	-;-;-;-;-;-;-;-;-;-;-;-;-;-	3113	2072	1785	2793	2220	2986	3115	2420	1715	1994	1805	858	2428	2655	2711	2329	2316	1929	2292	2634	1091	2865	1884	2959	2933	2021	2904	2281	1992	3469	2005	3028	2407	2137	2004	2565	2015	2227	1936	2537	2157	2778	2419	1915	2126
DNAJB6	chr7;chr7;chr7;chr7;chr7;chr7;chr7;chr7;chr7;chr7;chr7	157337016;157358547;157363161;157366502;157367373;157382246;157384867;157385541;157409795;157411221;157416016	157337144;157358637;157363270;157366561;157367483;157382377;157385008;157386324;157410001;157415529;157417439	+;+;+;+;+;+;+;+;+;+;+	7499	1209	1019	768	1341	997	942	1310	1046	2120	1013	456	1395	2577	1593	2396	2423	1121	2363	3176	546	1130	1054	1227	1103	1179	1076	1383	1096	1263	1177	1094	2743	1195	1220	2802	1164	2382	1271	2801	1188	1987	2272	1143	1271
LINC00881	chr3;chr3;chr3	157089881;157099483;157100686	157090122;157099581;157101135	+;+;+	791	0	0	0	0	1	0	0	0	0	0	0	0	0	0	0	0	0	0	0	0	0	0	0	0	0	0	0	0	0	0	0	0	0	0	0	0	0	0	0	0	0	0	0	0
LINC00276	chr2;chr2;chr2;chr2	14228874;14235890;14316969;14400843	14232064;14235950;14317103;14400958	-;-;-;-	3503	0	0	0	0	0	0	0	0	0	0	0	0	0	0	0	0	0	0	0	0	0	0	0	0	0	0	0	0	0	0	0	0	0	0	0	0	0	0	0	0	0	0	0	0
THAP9-AS1	chr4;chr4;chr4;chr4;chr4;chr4	82893452;82895692;82897989;82899713;82900077;82900334	82894847;82895774;82898062;82899737;82900223;82900916	-;-;-;-;-;-	2308	1384	1210	1312	1383	1427	1370	1647	1289	923	1340	372	1492	1103	1749	987	786	1214	746	848	506	1508	1300	1416	1570	1498	1158	1580	1435	1408	1332	1247	1098	1430	1462	1181	1422	967	1362	1292	1441	1318	1247	1372	1476
BAALC-AS1	chr8;chr8;chr8;chr8;chr8;chr8;chr8;chr8	103156990;103165825;103171936;103234280;103246294;103267242;103268692;103285838	103157038;103166296;103172140;103234372;103246684;103267520;103268843;103285907	-;-;-;-;-;-;-;-	1711	5	2	5	8	3	4	5	4	0	4	0	4	1	4	3	3	1	1	3	1	5	4	2	3	3	3	2	1	7	3	3	4	5	3	2	2	3	4	1	1	3	2	2	6
LOC100499194	chr2	113977669	113979984	-	2316	0	2	0	1	0	0	1	0	0	1	0	1	0	1	0	0	0	0	3	0	1	1	1	0	1	0	0	0	0	0	0	0	4	1	0	1	0	0	0	1	1	0	2	0
USP2-AS1	chr11;chr11;chr11;chr11;chr11;chr11;chr11;chr11;chr11;chr11;chr11	119381778;119394981;119469809;119498550;119509114;119510309;119521681;119522658;119523778;119524122;119526362	119381908;119395154;119469975;119499233;119509225;119510480;119522214;119522737;119523872;119524336;119526664	+;+;+;+;+;+;+;+;+;+;+	2667	61	73	43	88	49	61	82	57	42	56	34	90	42	88	51	44	84	68	70	48	60	70	85	67	59	47	76	62	65	81	52	51	79	58	42	61	52	74	42	75	48	56	60	74
LINC00987	chr12;chr12	9240003;9241118	9240539;9243049	+;+	2469	60	53	34	48	35	41	55	45	26	49	11	82	32	79	40	14	49	8	21	16	45	51	58	69	45	53	70	55	54	55	46	31	62	58	32	45	35	45	40	56	38	29	51	57
LINC00674	chr17;chr17;chr17;chr17;chr17;chr17	68101555;68102943;68106422;68114422;68125390;68125585	68101959;68103058;68106553;68114525;68125480;68135929	+;+;+;+;+;+	11193	2656	2471	2069	3066	2302	2461	3141	2388	2108	2590	1058	3407	2926	3719	2311	2272	2521	2053	2820	1309	3102	2594	3146	3329	2682	2851	3201	2675	3454	2655	2999	2780	2872	2799	3001	2688	2504	2726	2428	2903	2465	2130	2523	2828
LINC00673	chr17;chr17;chr17;chr17	72403322;72428236;72431128;72592203	72404816;72428298;72431224;72592804	-;-;-;-	2257	33	26	78	35	84	99	43	29	58	24	23	42	75	41	77	84	31	56	73	27	56	22	70	64	28	46	33	27	45	33	62	66	44	26	44	35	42	27	71	38	82	66	38	31
CCDC180	chr9;chr9;chr9;chr9;chr9;chr9;chr9;chr9;chr9;chr9;chr9;chr9;chr9;chr9;chr9;chr9;chr9;chr9;chr9;chr9;chr9;chr9;chr9;chr9;chr9;chr9;chr9;chr9;chr9;chr9;chr9;chr9;chr9;chr9;chr9;chr9;chr9;chr9	97307321;97307628;97307983;97309414;97312113;97313236;97314393;97314618;97314851;97317065;97318463;97320126;97322833;97323781;97325019;97326554;97328020;97330154;97330322;97343340;97347314;97349091;97350409;97354569;97354892;97357627;97359982;97361726;97362196;97364051;97365673;97366559;97369922;97370641;97371595;97374543;97375454;97376763	97307551;97307806;97308132;97309604;97312201;97313345;97314521;97314728;97314946;97317228;97318582;97320205;97322921;97323903;97325192;97326669;97328146;97330193;97330767;97343643;97347666;97349291;97350555;97354713;97355008;97357725;97360101;97361898;97362441;97364128;97365739;97366700;97370082;97370778;97371706;97374648;97375589;97377295	+;+;+;+;+;+;+;+;+;+;+;+;+;+;+;+;+;+;+;+;+;+;+;+;+;+;+;+;+;+;+;+;+;+;+;+;+;+	6143	0	0	0	0	0	1	2	0	0	1	1	0	1	0	0	1	0	0	1	0	2	0	1	1	0	1	2	2	0	0	1	0	2	1	0	4	0	1	1	1	1	0	0	0
LOC100499484	chr9;chr9;chr9;chr9;chr9;chr9;chr9;chr9;chr9;chr9;chr9;chr9;chr9;chr9;chr9;chr9	97238426;97246096;97250792;97251541;97276569;97277556;97279362;97281516;97287660;97290584;97290854;97291371;97292556;97293947;97294845;97295620	97238567;97246186;97250843;97251557;97276697;97277626;97279473;97281669;97287735;97290665;97290902;97291993;97292675;97294110;97294991;97297314	+;+;+;+;+;+;+;+;+;+;+;+;+;+;+;+	3724	15	21	30	24	28	27	28	18	23	19	8	22	14	27	20	18	29	12	17	9	35	16	24	17	28	23	25	24	19	19	20	18	19	27	19	19	28	22	29	21	32	15	16	20
LOC100499489	chr10	22435425	22437929	-	2505	29	26	27	26	38	30	44	22	13	27	7	41	14	43	19	15	30	11	30	9	24	26	40	29	21	26	27	26	29	33	31	10	35	27	12	23	17	24	23	22	19	16	33	30
CDH7	chr18;chr18;chr18;chr18;chr18;chr18;chr18;chr18;chr18;chr18;chr18;chr18;chr18	65750252;65750921;65762647;65809704;65814485;65822081;65824644;65843812;65857816;65858925;65859708;65862666;65880401	65750380;65751150;65763052;65809998;65814604;65822248;65824831;65844065;65857952;65859046;65859825;65864125;65880939	+;+;+;+;+;+;+;+;+;+;+;+;+	4166	13	11	12	16	16	23	17	10	8	16	7	11	5	15	15	5	14	11	7	3	21	15	16	18	11	16	14	18	27	15	13	13	15	15	4	16	8	17	12	17	4	5	11	15
SLC17A4	chr6;chr6;chr6;chr6;chr6;chr6;chr6;chr6;chr6;chr6;chr6;chr6	25754699;25761927;25768336;25768985;25770067;25770384;25770926;25773275;25773513;25776595;25777926;25779054	25754781;25762053;25768435;25769190;25770300;25770471;25771012;25773393;25773674;25777564;25778016;25781175	+;+;+;+;+;+;+;+;+;+;+;+	4389	1	1	1	2	1	0	1	2	0	3	0	2	0	2	0	0	0	0	0	2	1	0	3	0	0	0	0	1	0	1	1	1	1	1	0	0	0	3	1	0	1	0	0	2
LOC100500773	chr8	95946985	95948348	-	1364	0	0	0	0	0	0	0	0	0	0	0	0	0	0	0	0	0	0	0	0	0	0	0	0	0	0	0	0	0	0	0	0	0	0	0	0	0	0	0	0	0	0	0	0
MIR3659	chr1	38089231	38089329	+	99	0	0	0	0	0	0	0	0	0	0	0	0	0	0	0	0	0	0	0	0	0	0	0	0	0	0	0	0	0	0	0	0	0	0	1	0	0	0	1	0	0	0	0	0
MIR3685	chr12	95309923	95309984	+	62	1	2	2	2	6	7	5	0	3	2	0	4	7	4	3	4	2	2	3	0	4	0	1	2	2	4	1	4	2	2	2	7	2	3	6	3	9	4	9	5	4	3	1	4
MIR3919	chr3	159282646	159282734	+	89	0	0	0	0	0	0	0	0	0	0	0	0	0	0	0	0	0	0	0	0	0	0	0	0	0	0	0	0	0	0	0	0	0	0	0	0	0	0	0	0	0	0	0	0
MIR3654	chr7	133034860	133034915	-	56	129	118	81	147	113	103	123	116	80	127	72	202	110	191	139	86	137	90	138	92	168	151	153	155	177	168	217	139	175	155	145	117	174	178	124	164	119	182	120	189	126	98	157	167
MIR3607	chr5	86620497	86620575	+	79	1	3	4	3	4	3	5	5	2	2	4	6	0	7	7	1	5	4	7	4	9	3	7	2	2	6	9	5	7	3	3	4	5	2	3	3	4	8	3	7	8	2	5	0
MIR374C	chrX	74218549	74218618	+	70	0	0	0	0	0	0	0	0	0	0	0	0	0	0	0	0	0	0	0	0	0	0	0	0	0	0	0	0	0	0	0	0	0	0	0	0	0	0	0	0	0	0	0	0
MIR3917	chr1	25906362	25906454	-	93	0	0	0	0	0	0	0	0	0	0	0	0	0	0	0	0	0	0	0	0	0	0	0	0	0	0	0	0	0	0	0	0	0	0	0	0	0	0	0	0	0	0	0	0
MIR23C	chrX	20017088	20017187	-	100	0	0	0	0	0	0	0	0	0	0	0	0	0	0	0	0	0	0	0	0	0	0	0	0	1	0	0	0	0	0	0	0	0	0	0	0	0	0	0	0	0	0	0	0
MIR3620	chr1	228097263	228097341	+	79	0	0	0	0	0	0	0	0	0	0	0	0	0	0	0	0	0	0	0	0	0	0	0	0	0	0	0	0	0	0	0	0	0	0	0	0	0	0	0	0	0	0	0	0
MIR3621	chr9	137169186	137169270	-	85	0	0	0	0	0	0	0	0	0	0	0	0	0	0	0	0	0	0	0	0	0	0	0	0	0	0	0	0	0	0	0	0	0	0	0	0	0	0	0	0	0	0	0	0
MIR3677	chr16	2270713	2270772	+	60	4	1	2	1	0	0	1	1	2	0	0	2	2	2	4	1	4	0	2	1	0	0	8	1	1	6	3	2	5	1	1	1	2	4	2	4	0	5	2	2	1	2	3	0
MIR3646	chr20	44408120	44408203	+	84	0	0	0	0	0	0	0	0	0	0	0	0	0	0	0	0	0	0	0	0	0	0	0	0	0	0	0	0	0	0	0	0	0	0	0	0	0	0	0	0	0	0	0	0
MIR3616	chr20	47166967	47167058	+	92	0	0	0	0	0	1	0	0	0	0	0	0	0	0	0	0	0	0	0	0	0	0	0	0	0	0	0	0	0	0	0	1	0	0	0	0	0	0	0	0	0	0	0	0
MIR3649	chr12	1660315	1660380	-	66	0	0	0	0	0	0	0	0	0	0	0	0	0	0	0	0	0	0	0	0	0	0	0	0	0	0	0	0	0	0	0	0	0	0	0	0	0	0	0	0	0	0	0	0
MIR3612	chr12	128294092	128294178	+	87	0	0	0	0	0	0	0	0	0	0	0	0	0	0	0	0	0	0	0	0	0	0	0	0	0	0	0	0	0	0	0	0	0	0	0	0	0	0	0	0	0	0	0	0
MIR3945	chr4	184851013	184851110	-	98	0	0	1	0	0	0	0	0	0	1	0	0	0	0	0	0	0	0	0	0	0	0	0	0	0	0	0	0	0	0	0	0	0	0	0	0	0	0	0	0	0	0	0	0
MIR3609	chr7	98881650	98881729	+	80	0	0	0	0	0	0	0	0	0	2	0	0	0	0	0	0	0	0	0	0	0	0	0	0	0	0	0	0	0	0	0	0	0	0	0	0	0	0	0	0	0	0	0	0
MIR3910-1	chr9	91636251	91636361	+	111	0	0	0	0	0	0	0	0	0	0	0	0	0	0	0	0	0	0	0	0	0	0	0	0	0	0	0	0	0	0	0	0	0	0	0	0	0	0	0	0	0	0	0	0
MIR3937	chrX	39661216	39661321	+	106	0	0	0	0	0	0	0	0	0	0	0	0	0	0	0	0	0	0	0	0	0	0	0	0	0	0	0	0	0	0	0	0	0	0	0	0	0	0	0	0	0	0	0	0
MIR3920	chr11	101519820	101519905	-	86	0	0	0	0	0	0	0	0	0	0	0	0	0	0	0	0	0	0	0	0	0	0	0	0	0	0	0	0	0	0	0	0	0	0	0	0	0	0	0	0	0	0	0	0
MIR3650	chr5	38557502	38557561	-	60	0	0	0	0	0	0	0	0	0	0	0	0	0	0	0	0	0	0	0	0	0	0	0	0	0	0	0	0	0	0	0	0	0	0	0	0	0	0	0	0	0	0	0	0
MIR3660	chr5	90016621	90016720	-	100	0	0	0	0	0	0	0	0	0	0	0	0	0	0	0	0	0	0	0	0	0	0	0	0	0	0	0	0	0	0	0	0	0	0	0	0	0	0	0	0	0	0	0	0
MIR3909	chr22	35335640	35335758	+	119	0	0	0	1	0	2	0	0	0	0	0	1	0	0	3	2	0	0	1	0	0	0	0	1	1	1	0	0	0	0	0	0	0	0	0	0	0	0	0	0	0	0	2	1
MIR3614	chr17	56891270	56891355	-	86	0	0	0	0	0	0	0	0	0	0	0	0	0	0	0	0	0	0	0	0	0	0	0	0	0	0	0	0	0	0	0	0	0	0	0	0	0	0	0	0	0	0	0	0
MIR3619	chr22	46091044	46091126	+	83	2	0	0	0	0	1	1	2	5	1	1	1	3	1	3	5	3	3	7	0	1	1	1	1	1	1	1	3	1	1	0	5	4	2	5	2	3	2	2	4	1	1	2	3
MIR3943	chr7	43150895	43150994	+	100	0	0	0	0	0	0	0	0	0	0	0	0	0	0	0	0	0	0	0	0	0	0	0	0	0	0	0	0	0	0	0	0	0	0	0	0	0	0	0	0	0	0	0	0
MIR550B2	chr7	32732981	32733077	-	97	0	0	0	0	0	0	0	0	0	0	0	0	0	0	0	0	0	0	0	0	0	0	0	0	0	0	0	0	0	0	0	0	0	0	0	0	0	0	0	0	0	0	0	0
MIR3912	chr5	171386656	171386760	-	105	1	1	0	0	0	0	0	0	0	0	0	0	0	0	0	0	0	1	0	0	1	0	0	0	0	0	0	0	1	0	0	0	0	2	0	0	0	2	1	0	0	0	1	0
MIR3658	chr1	165907921	165907976	+	56	0	0	0	0	0	0	0	0	0	0	0	0	0	0	0	0	0	0	0	0	0	0	0	0	0	0	0	0	0	0	0	0	0	0	0	0	0	0	0	0	0	0	0	0
MIR3653	chr22	29333158	29333267	-	110	13	11	8	13	8	12	13	9	15	15	2	11	22	19	11	6	11	4	20	7	13	10	15	15	9	17	18	5	14	16	9	9	17	9	18	8	12	11	18	8	8	12	13	14
MIR3924	chr10	57304479	57304559	-	81	0	0	0	0	0	0	0	0	0	0	0	0	0	0	0	0	0	0	0	0	0	0	0	0	0	0	0	0	0	0	0	0	0	0	0	0	0	0	0	0	0	0	0	0
MIR3907	chr7	151433489	151433639	-	151	0	0	0	0	0	0	0	0	1	0	0	0	0	0	0	0	0	0	0	0	0	0	0	0	0	0	0	0	0	0	0	0	0	0	0	0	0	0	0	0	0	0	0	0
MIR3914-1	chr7	71307672	71307770	-	99	0	0	0	0	0	0	0	0	0	0	0	0	0	0	0	0	0	0	0	0	0	0	0	0	0	0	0	0	0	0	0	0	0	0	0	0	0	0	0	0	0	0	0	0
MIR3606	chr2	188995630	188995692	+	63	0	0	0	0	0	0	0	0	0	0	0	0	0	0	0	0	0	0	0	0	0	0	0	0	0	0	0	0	0	0	0	0	0	0	0	0	0	0	0	0	0	0	0	0
MIR3926-2	chr8	12727237	12727299	+	63	0	0	0	0	0	0	0	0	0	0	0	0	0	0	0	0	0	0	0	0	0	0	0	0	0	0	0	0	0	0	0	0	0	0	0	0	0	0	0	0	0	0	0	0
MIR3686	chr8	129484057	129484142	-	86	0	0	0	0	0	0	0	0	0	0	0	0	0	0	0	0	0	0	0	0	0	0	0	0	0	0	0	0	0	0	0	0	0	0	0	0	0	0	0	0	0	0	0	0
MIR3656	chr11	119018944	119019012	+	69	0	0	0	0	0	0	0	0	0	0	0	0	0	0	1	0	0	0	0	0	0	0	0	0	0	0	0	0	0	0	0	0	0	0	0	0	0	0	0	0	0	0	0	0
MIR3678	chr17	75406069	75406162	+	94	0	0	0	0	0	0	0	0	0	0	0	0	0	0	0	0	0	0	0	0	0	0	0	0	0	0	0	1	0	0	0	0	0	0	1	0	0	0	0	0	0	0	0	0
MIR3652	chr12	103930425	103930555	+	131	0	0	0	0	0	0	0	0	0	0	0	0	0	0	0	0	0	0	0	0	0	0	0	0	0	0	0	0	0	0	0	0	0	0	0	0	0	0	0	0	0	0	0	0
MIR3922	chr12	104591633	104591716	+	84	0	0	0	0	0	0	0	0	0	0	0	0	0	0	0	0	0	0	0	0	0	0	0	0	0	0	0	0	0	0	0	0	0	0	0	0	0	0	0	0	0	0	0	0
MIR3664	chr11	70872270	70872368	-	99	0	0	1	0	0	0	0	0	0	1	0	0	0	0	0	0	0	0	1	0	0	0	0	0	0	0	0	0	0	0	0	0	0	0	0	0	0	1	0	0	0	0	0	0
MIR642B	chr19	45674932	45675008	-	77	0	0	0	0	0	0	0	0	0	0	0	0	0	0	0	0	0	0	0	0	0	0	0	0	0	0	0	0	0	0	0	0	0	0	0	0	0	0	0	0	0	0	0	0
MIR3689A	chr9;chr9	134849175;134850613	134849220;134850644	-;-	78	0	0	0	0	0	0	0	0	0	0	0	0	0	0	0	0	0	0	0	0	0	0	0	0	0	0	0	0	0	0	0	0	0	0	0	0	0	0	0	0	0	0	0	0
MIR3615	chr17	74748613	74748699	+	87	0	0	0	0	0	0	0	0	0	0	0	0	0	0	0	0	0	0	0	0	0	0	0	0	0	0	0	0	0	0	0	0	0	0	0	0	0	0	0	0	0	0	0	0
MIR3916	chr1	247201967	247202060	-	94	42	26	32	40	30	24	30	20	24	33	10	29	24	27	27	20	27	27	31	13	45	35	51	42	29	35	47	31	45	37	42	24	39	32	23	38	24	25	27	35	33	20	36	35
MIR3682	chr2	53849122	53849205	-	84	4	4	0	8	2	2	5	4	0	6	0	7	3	6	6	2	8	3	1	2	5	2	6	1	4	2	5	7	1	5	5	8	1	9	2	4	2	5	2	5	0	1	4	2
MIR3918	chr6	158764661	158764753	-	93	0	0	0	0	0	0	0	0	0	0	0	0	0	0	0	0	0	0	0	0	0	0	0	0	0	0	0	0	0	0	0	0	0	0	0	0	0	0	0	0	0	0	0	0
MIR3605	chr1	33332393	33332492	-	100	0	0	0	0	0	0	0	0	3	0	1	0	2	1	4	2	1	3	2	1	2	0	1	1	0	0	0	0	2	0	0	1	0	0	1	0	1	0	0	1	2	1	0	2
MIR3671	chr1	65057755	65057842	-	88	2	1	1	1	2	1	0	0	0	1	0	0	0	0	1	0	0	1	0	0	2	1	3	0	0	0	1	0	0	1	2	1	0	2	3	1	1	2	2	0	1	1	1	0
MIR3713	chr15	76586647	76586691	+	45	0	0	0	0	0	0	0	0	0	0	0	0	0	0	0	0	0	0	0	0	0	0	0	0	0	0	0	0	0	0	0	0	0	0	0	0	0	0	0	0	0	0	0	0
MIR548Z	chr12	64622509	64622605	-	97	0	0	0	0	0	0	0	0	0	0	0	0	0	0	0	0	0	0	0	0	0	0	0	0	0	0	0	0	0	0	0	0	0	0	0	0	0	0	0	0	0	0	0	0
MIR3939	chr6	166997807	166997912	-	106	3	1	0	4	1	0	1	0	0	1	1	1	2	3	0	3	2	3	4	2	0	1	3	4	1	2	2	1	1	1	2	1	0	1	2	1	1	0	1	7	2	1	3	2
MIR3622A	chr8	27701677	27701759	+	83	0	0	0	0	0	0	0	0	0	0	0	0	0	0	0	0	0	0	0	0	0	0	0	0	0	0	0	0	0	0	0	0	0	0	0	0	0	0	0	0	0	0	0	0
MIR3921	chr3	99964314	99964398	-	85	0	0	0	1	0	0	0	0	0	0	0	0	0	0	0	0	0	0	0	0	0	0	0	0	0	0	0	0	0	0	0	0	0	0	0	0	0	0	0	0	0	0	0	0
MIR3618	chr22	20085746	20085833	+	88	0	0	0	0	0	0	0	0	0	0	0	0	0	0	0	0	0	0	0	0	0	0	0	0	0	0	0	0	0	0	0	0	0	0	0	0	0	0	0	0	0	0	0	0
MIR3665	chr13	77698012	77698116	-	105	0	0	0	0	0	0	0	0	0	0	0	0	0	0	0	0	0	0	0	0	0	0	0	0	0	0	0	0	0	0	0	0	0	0	0	0	0	0	0	0	0	0	0	0
MIR3648-1	chr21;chr21	8208473;8986999	8208652;8987178	+;+	360	0	0	0	0	0	0	0	0	0	0	0	0	0	0	0	0	0	0	0	0	0	0	0	0	0	0	0	0	0	0	0	0	0	0	0	0	0	0	0	0	0	0	0	0
MIR548AA1	chr8	123348034	123348130	+	97	0	0	0	0	0	0	0	0	0	0	0	0	0	0	0	0	0	0	0	0	0	0	0	0	0	0	0	0	0	0	0	0	0	0	0	0	0	0	0	0	0	0	0	0
MIR3929	chr18	35934088	35934142	-	55	0	1	0	0	0	0	0	1	0	0	0	0	0	0	0	0	0	0	0	0	0	0	0	0	0	0	0	0	0	0	0	1	0	1	1	0	0	0	0	0	0	0	0	0
MIR3936	chr5	132365490	132365599	-	110	16	11	8	25	12	20	18	11	14	14	10	24	13	26	17	27	14	13	21	7	16	21	21	12	15	17	23	19	21	21	19	24	21	13	20	13	10	17	18	13	11	6	19	20
MIR3941	chr10	122416965	122417067	+	103	0	0	0	0	0	0	0	0	0	0	0	0	0	0	0	0	0	0	0	0	0	0	0	0	0	0	0	0	0	0	0	0	0	0	0	0	1	0	0	0	0	0	0	0
MIR3684	chr4	98997387	98997460	+	74	1	0	0	0	0	1	0	0	0	0	0	0	0	0	0	0	0	0	0	0	0	0	0	0	0	0	0	0	0	0	0	0	0	0	0	0	1	0	0	0	0	0	0	0
MIR3913-2	chr12	69584723	69584822	+	100	0	0	0	0	0	0	0	0	0	0	0	0	0	0	0	0	0	0	0	0	0	0	0	0	0	0	0	0	0	0	0	0	0	0	0	0	0	0	0	0	0	0	0	0
MIR3672	chrX	121370972	121371053	+	82	0	0	0	0	0	0	0	0	0	0	0	0	0	0	0	0	0	0	0	0	0	0	0	0	0	0	0	0	0	0	0	0	0	0	0	0	0	0	0	0	0	0	0	0
MIR3926-1	chr8	12727232	12727304	-	73	0	0	0	0	0	0	0	0	0	0	0	0	0	0	0	0	0	0	0	0	0	0	0	0	0	0	0	0	0	0	0	0	0	0	0	0	0	0	0	0	0	0	0	0
MIR3622B	chr8	27701673	27701767	-	95	0	0	0	0	0	0	0	0	0	0	0	0	0	0	0	0	0	0	0	0	0	0	0	0	0	0	0	0	0	0	0	0	0	0	0	0	0	0	0	0	0	0	0	0
MIR3911	chr9	127690687	127690795	-	109	3	1	5	2	5	1	1	3	3	3	1	1	2	3	6	3	3	3	7	0	4	4	2	5	0	4	3	3	1	1	0	4	4	2	3	2	6	3	2	1	1	2	4	0
MIR3934	chr6	33698128	33698234	+	107	28	20	10	25	7	5	17	13	12	13	11	30	6	35	4	5	21	6	6	15	18	25	29	18	25	20	34	19	22	23	14	8	23	11	3	21	6	22	7	31	7	13	26	23
MIR3938	chr3	55852492	55852594	-	103	0	0	0	0	0	0	0	0	0	0	0	0	0	0	0	0	0	0	0	0	0	0	0	0	0	0	0	0	0	0	0	0	0	0	0	0	0	0	0	0	0	0	0	0
MIR3923	chr3	79507887	79507969	+	83	0	0	0	0	0	0	0	0	0	0	0	0	0	0	0	0	0	0	0	0	0	0	0	0	0	0	0	0	0	0	0	0	0	0	0	0	0	0	0	0	0	0	0	0
MIR3679	chr2	134127125	134127192	+	68	0	0	0	0	0	0	0	0	0	1	0	0	0	0	0	0	2	0	1	0	0	0	0	0	0	0	0	0	0	0	0	0	0	1	0	0	0	0	1	0	0	0	0	0
MIR3668	chr6	140205252	140205326	+	75	0	0	0	0	0	0	0	0	0	0	0	0	0	0	0	0	0	0	0	0	0	0	0	0	0	0	0	0	0	0	0	0	0	0	0	0	0	0	0	0	0	0	0	0
MIR3662	chr6	134979338	134979432	-	95	1	3	2	1	5	3	0	1	3	2	2	2	2	3	4	4	3	5	3	0	4	1	2	4	0	3	2	0	0	2	1	0	2	1	3	3	4	4	2	3	2	2	1	2
MIR3688-1	chr4	159128802	159128894	-	93	0	0	0	0	1	0	0	0	0	0	0	0	0	0	0	0	0	0	0	0	0	0	0	0	0	0	0	0	0	0	0	0	0	0	0	0	0	0	0	0	0	0	0	0
MIR3667	chr22	49543393	49543466	-	74	0	0	0	0	0	0	0	0	0	0	0	0	0	0	0	0	0	0	0	0	0	0	0	0	0	0	0	0	0	0	0	0	0	0	0	0	0	0	0	0	0	0	0	0
MIR550B1	chr7	30289794	30289890	-	97	0	0	0	0	0	0	0	0	0	0	0	0	0	0	0	0	0	0	0	0	0	0	0	0	0	0	0	0	0	0	0	0	0	0	0	0	0	0	0	0	0	0	0	0
MIR3681	chr2	12199130	12199201	+	72	0	0	0	0	0	0	0	0	0	0	0	0	0	0	0	0	0	0	0	0	0	0	0	0	0	0	0	0	0	0	0	0	0	0	0	0	0	0	0	0	0	0	0	0
MIR3925	chr6	36622436	36622512	-	77	0	0	0	0	0	0	0	0	0	0	0	0	0	0	0	0	0	1	0	0	1	0	0	0	0	0	0	0	0	0	0	0	0	0	0	0	0	0	0	0	0	0	0	0
MIR3683	chr7	7066964	7067045	-	82	0	0	0	0	0	0	0	0	0	0	0	0	0	0	0	0	0	0	0	0	0	0	0	0	0	0	0	0	0	0	0	0	0	0	0	0	0	0	0	0	0	0	0	0
MIR676	chrX	70022857	70022923	+	67	4	0	1	0	0	0	0	0	1	0	0	2	0	0	0	0	1	0	0	1	0	1	1	0	0	0	0	1	0	1	1	0	0	0	0	0	0	1	0	1	0	0	0	0
MIR3940	chr19	6416410	6416511	-	102	0	0	0	0	0	0	0	0	0	0	0	0	0	0	0	0	0	0	0	0	0	0	0	0	0	0	0	0	0	0	0	0	0	0	0	0	0	0	0	0	0	0	0	0
MIR3657	chr12	112037599	112037715	-	117	2	0	1	2	1	0	3	1	0	1	0	0	0	1	3	0	0	0	0	1	1	1	0	0	0	1	2	0	1	1	1	0	2	0	1	2	1	1	1	0	1	0	1	1
MIR3611	chr10	35079598	35079680	-	83	0	0	0	0	0	0	0	0	0	0	0	0	0	0	0	0	0	0	0	0	0	0	1	0	0	0	0	1	0	0	0	0	0	0	1	0	0	0	0	0	0	0	0	0
MIR3935	chr16	56245520	56245623	+	104	0	0	0	0	0	0	0	0	0	0	0	0	0	0	0	0	0	0	0	0	0	0	0	0	0	0	0	0	0	0	0	0	0	0	0	0	0	0	0	0	0	0	0	0
MIR3663	chr10	117167678	117167774	-	97	0	0	0	0	0	0	0	0	0	0	0	0	0	0	0	0	0	0	0	0	0	0	0	0	0	0	0	0	0	0	0	0	0	0	0	0	0	0	0	0	0	0	0	0
MIR548AA2	chr17	67471489	67471585	+	97	0	0	0	0	0	0	0	0	0	0	0	0	0	0	0	0	0	0	0	0	0	0	0	0	0	0	0	0	0	0	0	0	0	0	0	0	0	0	0	0	0	0	0	0
MIR3666	chr7	114653345	114653455	+	111	0	0	0	0	0	0	0	0	0	0	0	0	0	0	0	0	0	0	0	0	0	0	0	0	0	0	0	0	0	0	0	0	0	0	0	0	0	0	0	0	0	0	0	0
MIR3617	chr20	45705102	45705180	-	79	0	0	0	0	0	0	0	0	0	0	0	0	0	0	0	0	0	0	0	0	0	0	0	0	0	0	0	0	0	0	0	0	0	0	0	0	0	0	0	0	0	0	0	0
MIR3927	chr9	109511475	109511545	-	71	0	0	0	0	0	0	0	0	0	0	0	0	0	0	0	0	0	0	0	0	0	0	0	0	0	0	0	0	0	0	0	0	0	0	0	0	0	0	0	0	0	0	0	0
MIR3692	chr6	157529132	157529200	+	69	0	0	0	0	0	0	1	0	0	0	0	0	0	0	0	0	1	0	0	0	0	0	0	0	0	0	0	0	0	0	0	0	0	0	0	0	0	0	0	0	0	0	0	0
MIR3691	chr6	5148233	5148322	-	90	0	0	0	1	0	0	0	1	0	0	0	0	2	0	0	1	0	1	0	0	0	0	0	0	0	0	0	0	0	0	0	1	1	1	1	1	1	0	0	0	0	0	0	0
MIR3928	chr22	31160062	31160119	-	58	0	0	0	1	0	0	0	0	1	0	0	0	1	0	0	0	0	0	1	0	0	0	0	0	0	0	0	0	0	0	0	0	0	0	0	0	0	0	0	0	1	0	0	0
MIR3910-2	chr9	91636267	91636345	-	79	0	0	0	0	0	0	0	0	0	0	0	0	0	0	0	0	0	0	0	0	0	0	0	0	0	0	0	0	0	0	0	0	0	0	0	0	0	0	0	0	0	0	0	0
MIR3913-1	chr12	69584722	69584823	-	102	0	0	0	0	0	0	0	0	0	0	0	0	0	0	0	0	0	0	0	0	0	0	0	0	0	0	0	0	0	0	0	0	0	0	0	0	0	0	0	0	0	0	0	0
MIR3942	chr15	35372256	35372364	-	109	8	4	0	6	5	2	5	2	3	3	3	9	7	9	1	0	5	1	6	1	3	1	5	9	4	4	7	7	4	5	4	2	4	4	4	7	6	5	1	5	6	3	5	2
MIR3661	chr5	134225757	134225852	+	96	0	0	0	0	0	0	0	0	0	0	0	0	0	0	0	0	0	0	0	0	1	0	0	0	0	0	0	0	0	0	0	0	0	0	0	0	0	0	0	0	0	0	0	0
MIR3689B	chr9	134850125	134850272	-	148	0	0	0	0	0	0	0	0	0	0	0	0	0	0	0	1	0	0	1	0	0	0	0	0	0	0	0	0	0	0	0	0	0	0	1	0	2	0	0	0	0	0	0	0
MIR3150B	chr8	95072911	95072996	-	86	0	0	0	0	0	0	0	0	0	0	0	0	0	0	0	0	0	0	0	0	0	0	0	0	0	0	0	0	0	0	0	0	0	0	0	0	0	0	0	0	0	0	0	0
MIR3613	chr13	49996415	49996501	-	87	1	0	0	0	0	3	0	1	5	0	0	0	3	2	0	0	1	0	1	2	1	3	2	0	1	0	0	0	1	1	0	2	0	1	2	1	2	0	3	0	2	1	1	1
MIR3908	chr12	123536409	123536534	+	126	0	0	0	0	0	0	0	0	0	0	0	0	0	0	0	0	0	0	0	0	0	0	0	1	0	0	0	0	0	0	0	0	0	0	0	0	0	0	0	0	0	0	0	0
MIR3944	chr10	133371556	133371663	-	108	1	3	0	2	1	3	0	1	1	2	1	4	0	1	1	3	3	2	1	1	2	2	1	1	2	1	1	0	1	0	1	1	2	3	1	4	1	1	0	4	0	0	1	2
MIR3714	chr3	16933196	16933260	+	65	0	0	0	0	0	0	0	0	0	0	0	0	0	0	0	0	0	0	0	0	0	0	0	0	0	0	0	0	0	0	0	0	0	0	0	0	0	0	0	0	0	0	0	0
MIR3610	chr8	116874728	116874800	-	73	0	0	0	0	0	0	0	0	0	0	0	0	0	0	0	0	0	0	0	0	0	0	0	0	0	0	0	0	0	0	0	0	0	0	0	0	0	0	0	0	0	0	0	0
MIR3915	chrX	32583656	32583752	-	97	0	0	0	0	0	0	0	0	0	0	0	0	0	0	0	0	0	0	0	0	0	0	0	0	0	0	0	0	0	0	0	0	0	0	0	0	0	0	0	0	0	0	0	0
MIR3180-5	chr16	2135977	2136129	-	153	0	2	0	0	0	0	0	0	0	0	0	0	1	0	0	0	0	0	0	0	0	0	0	0	0	0	0	0	0	0	0	0	0	0	0	0	0	0	0	0	0	0	1	0
MIR548Y	chr14	47760995	47761104	-	110	0	0	0	0	0	1	1	0	0	0	1	1	0	0	0	1	0	0	0	0	0	0	0	0	0	0	0	0	0	1	0	0	0	0	0	2	0	1	0	0	0	0	0	0
MIR3914-2	chr7	71307674	71307768	+	95	0	0	0	0	0	0	0	0	0	0	0	0	0	0	0	0	0	0	0	0	0	0	0	0	0	0	0	0	0	0	0	0	0	0	0	0	0	0	0	0	0	0	0	0
CCDC179	chr11;chr11;chr11;chr11	22846923;22857922;22859452;22860377	22847521;22858026;22859496;22860426	-;-;-;-	799	0	1	3	1	1	3	1	1	0	1	0	2	0	0	0	0	0	0	0	0	2	1	0	1	1	2	1	1	1	0	0	0	0	1	1	4	0	0	1	2	0	0	0	2
IQCJ-SCHIP1	chr3;chr3;chr3;chr3;chr3;chr3;chr3;chr3;chr3;chr3;chr3;chr3	159069252;159245843;159252727;159262548;159764141;159764443;159866163;159886207;159887708;159888820;159892097;159896723	159069441;159245907;159252807;159262683;159764224;159765138;159866281;159886324;159887905;159888943;159894711;159897366	+;+;+;+;+;+;+;+;+;+;+;+	5070	1	0	0	0	0	1	1	0	0	0	0	1	0	0	2	0	0	0	1	0	0	0	0	0	1	1	1	0	1	0	0	0	1	0	0	0	0	0	0	1	0	0	0	0
LINC01539	chr18;chr18;chr18;chr18;chr18;chr18;chr18;chr18;chr18;chr18;chr18	56083356;56085205;56087639;56090185;56102691;56105527;56121278;56121623;56122293;56129801;56137306	56083950;56085389;56087760;56090303;56102829;56105613;56121446;56121957;56122529;56129973;56137536	-;-;-;-;-;-;-;-;-;-;-	2392	0	0	0	0	0	0	0	0	0	0	0	0	0	0	0	0	0	0	0	0	0	0	0	0	0	0	0	0	0	0	0	0	0	0	0	0	0	0	0	0	0	1	0	0
LOC100505478	chr9;chr9;chr9;chr9;chr9	114666434;114668206;114671383;114671720;114682035	114666746;114668337;114671505;114671827;114682089	-;-;-;-;-	731	3	1	1	1	1	2	1	1	2	2	1	1	2	3	0	1	1	1	4	1	1	2	3	3	0	3	4	1	6	4	4	3	3	3	1	3	3	4	3	1	4	2	4	4
PRKAG2-AS1	chr7;chr7;chr7	151877042;151877837;151878562	151877140;151877866;151879223	+;+;+	791	16	15	3	9	9	10	13	18	2	9	6	13	4	25	4	4	9	7	3	5	8	15	4	9	8	9	18	20	11	11	13	11	15	10	5	16	7	15	6	19	8	4	10	16
LOC100505515	chr20;chr20	12950340;12951451	12950761;12951627	+;+	599	0	0	0	0	0	0	0	0	0	0	0	0	0	0	0	0	0	0	0	0	0	0	0	0	0	0	0	0	0	0	1	0	0	0	0	0	0	0	0	0	0	0	0	0
EDNRB-AS1	chr13;chr13;chr13;chr13;chr13;chr13;chr13	77818937;77828243;77829028;77830553;77833365;77833733;77907692	77819010;77828415;77829102;77830603;77833427;77834990;77908428	+;+;+;+;+;+;+	2431	0	1	0	0	3	0	1	0	0	0	0	0	0	1	0	0	0	0	0	0	1	0	0	1	0	0	0	0	0	0	0	0	0	2	0	0	0	1	1	2	0	1	0	0
LINC01301	chr8;chr8;chr8	60402171;60408355;60413556	60405249;60408497;60413818	-;-;-	3485	5	4	3	4	3	6	3	2	3	5	5	4	2	6	1	3	7	5	3	3	6	5	11	3	10	7	6	2	5	8	3	2	5	4	5	1	5	3	7	5	8	6	9	3
ISM1-AS1	chr20;chr20;chr20	13237420;13238984;13239453	13238109;13239104;13239687	-;-;-	1046	0	0	0	1	0	1	0	0	0	2	0	0	3	1	3	2	1	1	0	0	0	2	1	0	0	0	2	0	0	2	1	0	0	1	0	0	1	1	2	1	1	1	2	2
RBM26-AS1	chr13;chr13;chr13;chr13;chr13;chr13	79406309;79412682;79415111;79417835;79420760;79421987	79406477;79412907;79415364;79417916;79420815;79424333	+;+;+;+;+;+	3134	113	124	96	135	107	119	130	117	98	129	55	147	101	160	96	97	115	108	136	61	148	116	148	152	136	152	154	133	154	128	139	122	139	121	129	134	119	153	128	136	127	110	126	125
SLIT1-AS1	chr10;chr10;chr10	97102756;97103320;97103586	97103110;97103491;97103747	+;+;+	689	0	0	0	0	0	0	0	0	0	0	0	0	0	0	0	0	0	0	0	0	0	0	0	0	0	0	0	0	0	0	0	0	0	1	0	0	0	0	0	0	0	0	0	0
LINC01095	chr4;chr4;chr4;chr4;chr4	146109455;146111311;146111601;146113642;146121746	146109866;146111473;146111750;146114465;146121913	-;-;-;-;-	1717	2	0	2	1	0	0	1	2	0	2	0	2	0	2	0	0	0	0	0	0	0	1	2	1	3	0	0	3	1	2	0	0	2	3	0	1	1	2	1	2	0	1	3	3
LINC01208	chr3;chr3;chr3	176604148;176634345;176635441	176604686;176634535;176635532	-;-;-	822	8	8	1	2	6	0	7	6	4	2	1	4	1	3	1	1	1	2	2	2	1	4	2	5	6	2	8	5	5	6	4	0	4	7	3	7	4	4	4	6	3	2	2	2
LOC100505549	chr18;chr18;chr18;chr18;chr18;chr18;chr18;chr18	57630302;57639455;57641559;57668006;57731414;57734026;57735151;57737762	57630518;57639530;57642052;57669276;57732023;57734096;57735592;57738044	+;+;+;+;+;+;+;+	3464	61	49	35	67	28	32	69	50	22	49	18	85	37	85	31	42	59	27	39	27	33	59	36	52	51	47	57	43	45	68	43	25	59	51	35	59	20	56	35	57	32	30	57	51
LINC00866	chr10;chr10;chr10	97828478;97829594;97849666	97828634;97829721;97849798	-;-;-	418	0	0	0	0	0	0	0	0	0	0	0	0	0	0	0	0	0	0	0	0	0	0	0	0	0	0	0	0	0	0	0	0	0	0	0	0	0	0	0	0	0	0	0	0
LINC00578	chr3;chr3;chr3;chr3	177441921;177539395;177629417;177751911	177442110;177539493;177629555;177752704	+;+;+;+	1222	2	3	1	5	2	3	3	2	1	4	2	6	1	12	1	6	7	2	0	3	2	2	7	3	5	3	3	8	3	10	4	1	2	6	3	5	2	6	3	1	1	3	3	4
LINC00672	chr17;chr17	38925168;38926417	38925891;38929384	+;+	3692	11	15	12	21	5	6	22	20	10	13	4	17	15	18	7	7	13	11	28	6	10	16	8	16	12	10	16	11	12	11	12	20	20	8	10	12	16	19	14	15	10	8	10	13
LINC00838	chr10;chr10;chr10	33759713;33765750;33772183	33760575;33767346;33772680	-;-;-	2958	0	0	0	0	0	0	0	0	0	0	0	0	0	0	0	0	0	0	0	0	0	0	0	0	0	0	0	0	0	0	0	0	0	0	0	0	0	0	0	0	0	0	0	0
LRRC3C	chr17;chr17	39941474;39943933	39941549;39944734	+;+	878	2	1	1	1	0	0	0	2	0	0	0	2	0	2	1	0	0	0	0	1	0	2	0	2	0	1	0	1	0	0	1	2	1	0	0	1	0	1	0	0	0	2	0	1
GAPLINC	chr18;chr18	3474041;3478756	3474142;3478976	+;+	323	5	2	0	2	2	6	6	5	3	0	1	2	3	1	1	3	1	3	3	6	3	7	1	4	4	0	2	5	4	0	2	3	0	2	3	0	1	4	1	3	0	2	5	4
PARD3-AS1	chr10;chr10	34815768;34816120	34815801;34816422	+;+	337	15	13	14	16	19	22	18	12	11	11	4	19	12	14	4	9	19	14	6	5	13	9	22	13	11	16	13	10	19	11	12	8	14	11	9	10	7	10	11	14	8	8	5	11
SNHG21	chr15;chr15;chr15;chr15	82750564;82754629;82756730;82756904	82750848;82755037;82756785;82757206	+;+;+;+	1053	110	107	100	120	88	106	113	111	121	113	71	124	136	140	88	148	109	137	196	89	129	99	142	141	124	97	131	101	116	96	97	104	125	113	143	126	128	111	130	113	101	88	123	139
LINC00919	chr16;chr16;chr16	52083065;52084713;52085066	52084566;52084824;52085109	-;-;-	1658	0	0	0	0	0	0	0	0	0	0	0	0	0	0	0	0	0	0	0	0	0	0	0	0	0	0	0	0	0	0	0	0	0	0	0	0	0	0	0	0	0	0	0	0
LOC100505622	chr19;chr19;chr19	42132629;42132905;42136672	42132761;42133028;42137099	+;+;+	685	0	0	0	0	0	0	0	0	0	0	0	0	0	0	0	0	0	0	0	0	0	0	0	0	0	0	0	0	0	0	0	0	0	0	0	0	0	0	0	0	0	0	0	0
GTF3C2-AS1	chr2;chr2;chr2;chr2	27335542;27336292;27337211;27337437	27335720;27336470;27337326;27337803	+;+;+;+	841	0	1	3	3	0	1	2	2	1	1	0	1	3	1	2	1	3	1	1	0	5	0	2	2	1	0	3	1	1	0	1	3	1	0	3	4	1	0	2	3	0	0	3	4
LOC100505625	chr5;chr5;chr5	6686325;6702558;6705108	6686932;6702709;6707711	-;-;-	3364	12	14	5	10	8	8	8	9	9	7	3	9	14	8	8	13	6	16	8	3	17	9	11	6	10	7	11	13	5	11	4	13	8	9	16	12	17	9	12	6	5	3	9	7
LINC01133	chr1;chr1;chr1	159961224;159976644;159978600	159961405;159977112;159979086	+;+;+	1138	240	169	127	262	182	174	265	226	128	218	108	299	184	310	185	140	273	161	215	128	272	222	251	282	257	202	250	227	254	218	221	215	213	227	192	241	173	205	153	254	110	132	227	247
LINC01024	chr5;chr5;chr5	140102922;140105464;140106296	140104166;140105762;140108012	-;-;-	3261	340	254	221	329	259	229	356	271	182	298	89	362	226	423	178	168	301	136	227	145	338	271	352	398	302	295	375	332	372	300	333	199	318	328	248	306	218	301	243	352	221	239	299	334
FGD5-AS1	chr3;chr3;chr3;chr3;chr3;chr3;chr3;chr3;chr3	14920350;14921309;14922301;14923091;14923977;14942779;14947087;14947739;14948013	14920483;14921459;14922404;14923348;14924098;14946154;14947505;14947893;14948441	-;-;-;-;-;-;-;-;-	5148	4459	4064	2926	5158	3551	3454	5224	4058	2894	4135	1552	5516	3878	6023	3090	2862	4249	2809	3496	2146	4779	4320	4946	4932	4710	4423	5407	4487	5299	4386	4586	4072	4708	4825	4002	4868	3502	4531	3478	4734	3262	3131	4410	4890
RAD51-AS1	chr15;chr15	40693755;40695012	40694795;40695105	-;-	1135	114	121	104	139	99	105	135	121	105	122	63	161	135	168	93	126	132	97	156	74	168	117	169	139	90	134	161	107	151	122	121	106	115	140	118	113	132	133	84	108	114	75	106	128
LOC100505658	chr5;chr5;chr5	141558311;141561802;141563065	141558487;141561905;141565260	+;+;+	2477	7	1	2	0	4	4	7	2	5	2	1	5	2	7	3	4	5	2	5	2	10	1	10	10	3	7	3	3	7	2	4	1	9	5	2	1	1	2	6	3	3	7	8	3
LINC00967	chr8;chr8;chr8	66192114;66193258;66196725	66192967;66193311;66197319	+;+;+	1503	0	0	0	0	0	0	0	0	0	0	0	0	0	0	0	0	0	0	0	0	0	0	0	0	0	0	0	0	0	0	1	0	0	0	0	0	0	0	0	0	0	1	0	0
LINC01370	chr20;chr20;chr20	40004461;40006263;40007903	40004491;40006442;40008529	+;+;+	838	4	5	3	6	0	2	7	1	0	3	1	11	0	8	4	3	10	7	0	2	2	8	3	3	2	4	9	7	4	7	5	2	10	5	4	4	3	3	2	4	4	3	10	4
LOC100505666	chr1;chr1;chr1;chr1;chr1	155045192;155045960;155049269;155050607;155063757	155045853;155046246;155049361;155051165;155063991	-;-;-;-;-	1836	160	129	105	149	124	139	141	117	75	113	92	193	91	238	88	116	174	112	161	118	142	117	133	138	130	112	156	128	140	129	111	107	137	141	89	108	79	148	111	147	102	87	138	140
RRS1-AS1	chr8;chr8;chr8	66419587;66426042;66428942	66423782;66426177;66428977	-;-;-	4368	16	16	17	12	11	12	16	11	11	22	5	14	5	19	10	7	16	5	12	7	16	11	15	15	16	11	17	14	8	14	11	8	16	11	20	20	13	9	13	22	11	9	6	16
STARD4-AS1	chr5;chr5;chr5;chr5;chr5;chr5;chr5	111512226;111669419;111727945;111728537;111729491;111731781;111738304	111512508;111669635;111728066;111728760;111729680;111734846;111739726	+;+;+;+;+;+;+	5525	131	114	199	153	129	157	132	95	18	138	42	134	27	180	21	17	98	8	24	47	148	106	153	158	103	142	159	112	158	118	150	27	151	115	37	123	31	150	30	114	57	38	123	141
UBE2Q2L	chr15;chr15;chr15	84172490;84174008;84181982	84172585;84174157;84182233	+;+;+	498	0	0	0	0	0	0	0	0	0	0	0	0	0	0	0	0	0	0	0	0	0	0	0	0	0	0	0	0	0	0	0	0	0	0	0	0	0	0	0	0	0	0	0	0
NAPA-AS1	chr19;chr19;chr19;chr19	47484282;47493447;47495028;47501457	47484524;47493601;47495144;47501597	+;+;+;+	656	17	9	15	20	16	20	18	22	12	17	13	20	23	21	16	36	11	21	39	17	23	18	22	19	22	17	16	12	20	9	14	20	16	13	23	21	21	19	30	17	16	8	16	17
LINC01431	chr20;chr20;chr20	23356594;23357051;23357955	23356969;23357137;23358127	-;-;-	636	27	27	24	20	33	33	21	14	21	16	10	34	33	29	14	19	17	15	28	13	20	24	26	24	20	23	34	24	23	17	21	24	21	21	24	36	25	16	22	23	14	26	24	25
LINC00888	chr3;chr3;chr3;chr3	183447608;183452078;183454012;183455199	183447947;183452512;183454093;183456012	+;+;+;+	1671	23	27	57	32	71	57	33	32	24	36	13	39	23	35	31	27	29	32	35	18	28	22	40	38	35	26	32	30	38	27	44	21	23	43	29	33	25	29	33	24	39	24	41	35
FTO-IT1	chr16;chr16	54039393;54039546	54039434;54040373	+;+	870	14	11	10	13	7	6	18	4	3	8	5	8	4	14	4	14	13	6	13	7	17	16	7	14	10	9	18	5	11	14	12	9	19	13	11	14	6	8	8	12	11	4	16	11
SH3BP5-AS1	chr3;chr3;chr3	15254184;15258634;15264296	15257606;15260582;15264498	+;+;+	5575	153	142	103	177	104	130	192	150	119	157	75	208	127	201	82	134	164	101	163	83	187	157	218	191	162	158	187	142	189	172	182	118	174	163	153	173	137	150	112	152	107	93	143	138
LINC01094	chr4;chr4;chr4;chr4;chr4	78645994;78649601;78662918;78673343;78680761	78646263;78649709;78663011;78673414;78684501	+;+;+;+;+	4286	16	12	12	17	11	8	24	11	14	9	10	24	13	27	15	9	20	19	11	8	18	7	20	12	15	29	22	18	26	12	21	15	14	21	15	13	17	15	6	22	4	9	15	16
LOC100505715	chr19;chr19;chr19	43891804;43900868;43901037	43893140;43900954;43901803	-;-;-	2191	73	62	45	106	63	49	89	88	44	89	34	99	53	116	54	42	76	43	62	35	86	86	72	76	72	78	107	88	81	89	72	66	85	92	61	100	51	83	59	102	48	39	89	98
LOC100505716	chr2;chr2;chr2	28307691;28309937;28310277	28309574;28309979;28310459	-;-;-	2110	13	10	4	8	4	6	8	11	18	13	6	29	15	18	7	6	11	4	6	11	14	17	15	4	10	8	8	9	15	9	9	5	10	11	13	17	10	10	11	12	5	6	20	11
LINC01592	chr8;chr8;chr8;chr8;chr8	68911803;68924387;68954058;69068328;69103998	68913540;68924495;68954162;69068549;69104190	-;-;-;-;-	2367	0	0	0	0	0	0	0	0	0	0	0	0	0	0	0	0	0	0	0	0	0	0	0	0	0	0	0	1	0	0	0	0	0	0	0	1	0	0	0	0	0	0	0	1
MIR4458HG	chr5;chr5	8457687;8459933	8457766;8463096	+;+	3244	323	285	217	375	209	233	398	294	217	364	165	407	251	398	250	198	307	214	278	195	280	310	317	301	295	238	332	300	284	343	256	217	323	347	212	373	223	298	217	321	231	208	283	332
ITGB2-AS1	chr21;chr21;chr21;chr21;chr21	44921035;44922913;44926868;44927625;44927854	44921351;44922983;44927004;44927667;44929680	+;+;+;+;+	2395	0	0	0	1	4	1	0	0	1	0	1	2	1	0	1	2	2	1	0	0	3	1	1	1	0	1	2	1	2	1	3	0	0	1	1	0	0	0	2	2	2	1	2	1
RPARP-AS1	chr10;chr10;chr10;chr10;chr10	102449817;102450187;102451399;102452090;102455337	102450022;102450360;102451555;102452187;102456293	+;+;+;+;+	1592	762	713	425	862	531	612	906	722	397	726	280	922	557	1080	453	440	744	455	535	413	698	731	730	714	753	638	836	649	777	776	664	573	778	794	529	774	477	788	505	803	467	469	699	792
LINC01364	chr1;chr1;chr1;chr1	87353526;87354844;87357576;87371569	87353867;87355198;87357678;87371655	-;-;-;-	887	0	0	0	0	0	0	0	0	0	0	0	2	0	0	0	0	0	1	2	0	0	0	0	0	0	0	0	0	0	1	0	1	0	0	0	0	0	1	1	0	0	0	0	0
LINC01541	chr18;chr18;chr18;chr18;chr18;chr18;chr18	71519964;71521989;71527777;71531623;71534214;71548599;71578807	71521082;71523256;71527967;71531816;71534296;71548696;71578956	-;-;-;-;-;-;-	3103	0	0	0	1	0	0	1	0	0	0	0	0	0	0	0	0	0	0	0	0	0	0	0	0	0	0	0	0	0	0	0	1	0	0	0	0	0	0	0	0	0	0	1	0
OSER1-AS1	chr20;chr20;chr20;chr20	44210960;44211082;44214888;44224821	44211077;44211491;44215003;44226027	+;+;+;+	1851	89	79	159	100	189	191	96	84	135	93	39	114	155	142	162	166	84	163	218	50	139	102	109	102	110	153	103	84	174	101	150	154	96	117	167	100	149	114	193	109	201	164	79	91
LOC100505795	chr1;chr1;chr1;chr1	164769116;164769859;164770327;164774429	164769356;164770116;164771577;164774641	-;-;-;-	1963	0	0	0	0	0	0	0	0	0	0	0	1	0	0	0	0	0	0	0	0	0	0	1	0	0	0	0	0	0	0	0	0	0	0	1	0	0	0	0	0	0	0	0	0
SNHG18	chr5;chr5;chr5	9546200;9548990;9549302	9546530;9549149;9550297	+;+;+	1487	1	0	0	1	1	0	1	0	0	0	0	0	0	0	1	1	1	0	1	0	1	0	0	2	0	1	0	0	2	0	0	0	0	1	0	0	1	0	2	0	0	0	0	1
LOC100505811	chr5;chr5	118282574;118283713	118282727;118284777	+;+	1219	0	0	0	0	1	0	0	0	0	0	0	0	0	0	0	0	0	0	0	0	0	1	0	0	0	0	0	0	0	0	0	0	0	0	0	0	0	0	0	2	0	0	0	0
CARD8-AS1	chr19;chr19	48255675;48256351	48255794;48258193	+;+	1963	17	13	17	24	31	14	20	19	16	8	4	24	17	24	20	18	19	22	17	10	20	20	29	28	13	33	18	17	33	24	23	12	17	21	19	17	14	13	29	23	21	24	18	18
LOC100505817	chr18;chr18;chr18	73324941;73332465;73349084	73325193;73332581;73349889	+;+;+	1176	0	0	0	1	1	0	0	1	0	0	1	0	1	1	0	0	0	0	0	0	0	0	0	0	0	0	0	0	0	0	0	1	0	1	0	0	0	0	0	2	0	0	0	0
STK4-AS1	chr20;chr20;chr20	44963799;44965562;44966117	44965448;44965685;44966458	-;-;-	2116	30	25	20	32	25	22	27	24	6	25	7	25	10	37	10	22	14	11	22	11	35	22	24	27	23	23	21	36	37	22	21	20	22	31	13	28	15	26	13	27	18	21	23	24
LINC01532	chr19;chr19;chr19;chr19;chr19	29002555;29003602;29004174;29010731;29012511	29002623;29003740;29004252;29010946;29013955	+;+;+;+;+	1948	0	0	0	0	0	0	0	0	0	0	0	0	0	0	0	0	0	0	0	0	0	0	0	0	0	0	0	0	0	0	0	0	0	0	0	0	0	0	0	0	0	0	0	0
SH3PXD2A-AS1	chr10;chr10;chr10	103746779;103749782;103753844	103747096;103749920;103755409	+;+;+	2023	0	0	0	0	0	0	0	0	0	0	0	0	0	0	0	0	0	0	0	0	0	0	0	0	0	0	0	0	0	0	0	0	0	0	0	0	0	0	0	0	0	0	0	0
LOC100505841	chr5;chr5;chr5	122160176;122179550;122182491	122160262;122179730;122182663	+;+;+	441	0	0	0	0	0	0	0	0	0	0	0	0	0	0	0	0	0	0	0	0	0	0	0	0	0	0	0	0	0	0	0	0	0	0	0	0	0	0	0	0	0	0	0	0
ROPN1L-AS1	chr5;chr5	10440735;10441688	10441373;10441851	-;-	803	7	3	0	4	1	4	6	4	1	4	2	8	5	7	1	1	2	1	3	2	5	6	6	6	4	6	3	3	3	2	3	3	3	3	2	1	1	3	1	5	1	7	2	2
APTR	chr7;chr7;chr7	77683851;77685202;77695896	77684251;77685328;77697345	-;-;-	1978	229	176	240	237	317	306	282	172	202	227	86	287	241	345	196	218	219	206	278	127	263	202	263	239	204	230	233	189	251	208	208	239	204	228	223	209	250	223	271	223	241	219	218	241
LINC00920	chr16;chr16	66408524;66410280	66408814;66410900	+;+	912	27	24	18	17	21	19	27	19	7	23	7	24	6	29	12	8	27	10	15	15	14	25	29	27	24	22	27	27	30	17	24	9	28	20	5	23	12	21	12	25	23	13	17	38
CFAP58-AS1	chr10;chr10	104351301;104353118	104351927;104353575	-;-	1085	26	14	11	21	19	14	30	24	28	21	4	24	13	35	21	15	21	19	13	15	24	15	19	23	24	11	28	25	21	30	21	22	26	24	37	26	16	20	26	28	10	21	19	26
LINC01088	chr4;chr4;chr4;chr4;chr4;chr4;chr4	78971748;78973000;79086096;79195836;79299001;79306691;79308273	78971876;78973052;79086262;79195932;79299564;79306728;79308799	+;+;+;+;+;+;+	1575	0	1	0	0	0	0	0	0	0	0	0	0	0	0	0	1	0	0	1	1	0	0	0	0	1	0	0	0	0	0	0	0	0	0	0	1	0	0	0	0	0	0	0	0
CEBPZOS	chr2;chr2;chr2;chr2;chr2;chr2	37196492;37198494;37199704;37201048;37201642;37201863	37196520;37198672;37199819;37201092;37201726;37204743	+;+;+;+;+;+	3335	1247	1176	680	1380	873	692	1404	1147	640	1135	424	1431	887	1569	785	600	1164	583	734	589	1237	1142	1244	1375	1226	1016	1415	1225	1170	1321	1097	961	1338	1314	1034	1336	893	1254	762	1262	711	722	1347	1252
LOC100505878	chr5;chr5	86746818;86747929	86747067;86749772	+;+	2094	0	0	0	0	0	0	0	0	0	0	0	0	0	0	0	0	0	0	0	0	0	0	0	0	0	0	0	0	0	0	0	0	0	0	0	0	0	0	0	0	0	0	0	0
KIF25-AS1	chr6;chr6;chr6;chr6	167992824;167994187;167995513;167996206	167994153;167994464;167996103;167997077	-;-;-;-	3071	0	0	0	0	0	0	0	0	0	0	0	0	0	3	0	0	1	0	0	0	0	0	1	0	0	1	0	0	0	1	0	0	0	0	0	0	0	0	0	0	0	0	0	1
MAGI2-AS3	chr7;chr7;chr7;chr7;chr7;chr7;chr7;chr7	79452957;79453587;79453960;79454886;79458847;79459536;79470594;79470783	79453191;79453655;79454244;79455007;79458999;79467467;79470679;79471208	+;+;+;+;+;+;+;+	9308	0	0	0	0	0	0	0	0	0	0	0	0	0	0	0	0	0	0	0	0	0	0	0	0	0	0	0	0	0	0	0	0	0	0	0	0	1	0	0	1	0	1	0	0
LOC100505887	chr1;chr1;chr1	6724745;6727527;6729720	6724850;6727612;6730012	+;+;+	485	0	0	0	0	0	0	0	0	0	0	0	0	0	0	0	0	0	0	0	0	0	0	0	0	0	0	0	0	0	0	0	0	0	0	0	0	0	0	0	0	0	0	0	0
SORCS3-AS1	chr10;chr10	104664608;104665449	104665133;104666216	-;-	1294	0	0	0	0	0	0	0	0	0	0	0	0	0	0	0	0	0	0	0	0	0	0	0	0	0	0	0	0	0	0	0	0	0	0	0	0	0	0	0	0	0	0	0	0
SLIT2-IT1	chr4;chr4;chr4;chr4	20392189;20393350;20393566;20394529	20392263;20393453;20393659;20394856	+;+;+;+	601	0	0	0	0	0	0	0	0	0	0	0	0	0	0	0	0	0	0	0	0	0	0	0	0	0	0	0	0	0	0	0	0	0	0	0	0	0	0	0	0	0	0	0	0
TMEM161B-AS1	chr5;chr5;chr5;chr5;chr5;chr5;chr5;chr5;chr5	88268882;88270526;88282042;88287436;88291384;88292568;88392195;88410073;88436273	88269119;88270585;88282106;88287622;88291476;88292643;88392342;88410194;88436674	+;+;+;+;+;+;+;+;+	1391	226	241	156	270	137	186	308	268	107	233	111	320	122	373	134	131	265	128	170	153	178	261	181	188	245	125	298	278	151	263	125	127	249	258	161	252	164	243	180	267	138	125	260	263
LOC100505912	chr4;chr4;chr4;chr4	22327366;22329857;22335041;22339580	22327889;22330004;22335167;22339666	-;-;-;-	886	0	0	3	0	0	1	0	0	0	0	0	0	1	0	1	0	1	0	0	1	2	0	2	0	0	1	0	0	1	0	0	0	0	1	0	0	0	0	1	1	0	0	0	1
LOC100505918	chr1;chr1;chr1;chr1	168400188;168412793;168422130;168422590	168402343;168412936;168422204;168422656	-;-;-;-	2442	0	1	0	0	0	0	0	0	0	0	0	0	0	0	0	0	0	0	0	0	0	0	0	0	0	0	0	0	0	0	0	0	0	1	0	0	1	0	0	0	0	0	0	0
LOC100505921	chr7;chr7;chr7;chr7;chr7	7949839;7950672;7955861;7958520;7968544	7950506;7950709;7956016;7958618;7968752	-;-;-;-;-	1170	0	5	4	4	4	2	4	0	3	2	0	7	2	2	2	3	1	2	3	2	7	3	3	4	4	2	3	3	5	9	5	7	4	2	2	0	2	3	1	1	2	3	1	4
LINC01549	chr21;chr21;chr21;chr21	17438890;17441674;17444083;17448865	17438997;17441843;17444200;17449185	+;+;+;+	717	2	2	0	2	3	1	5	1	1	1	3	4	3	3	0	2	1	3	3	0	0	2	5	2	4	1	1	3	4	1	0	4	2	3	3	3	1	2	1	2	0	1	1	4
ADD3-AS1	chr10;chr10;chr10;chr10;chr10;chr10	109945559;109947196;109951844;109953756;110005957;110008181	109946295;109947276;109951965;109953891;110006081;110008381	-;-;-;-;-;-	1402	1	1	1	2	2	0	3	0	2	2	1	4	2	1	4	1	3	0	3	0	4	3	2	3	4	4	3	3	0	1	4	0	3	2	1	2	3	1	1	1	0	1	6	0
LOC100505942	chr16;chr16	67517706;67528317	67518385;67528745	-;-	1109	12	9	13	16	11	11	19	7	12	8	8	12	16	14	7	20	20	9	23	6	8	9	9	10	13	13	23	17	8	13	11	19	19	18	17	13	14	14	17	16	11	9	6	11
LINC01304	chr2;chr2;chr2;chr2;chr2	3957656;3959916;3961770;3968179;3973545	3958941;3960556;3961894;3968288;3974032	-;-;-;-;-	2650	1	0	0	0	0	0	0	0	0	0	0	0	0	0	0	0	0	0	0	0	0	0	0	0	0	0	0	0	0	0	0	0	0	0	0	0	0	0	0	0	0	0	0	0
LINC00645	chr14;chr14;chr14;chr14;chr14	27612588;27613421;27619823;27634244;27636420	27612677;27613496;27619873;27634344;27639636	+;+;+;+;+	3535	4	2	1	2	0	2	2	0	1	2	1	1	1	0	0	0	1	0	0	0	3	2	1	2	1	3	1	3	0	2	4	1	9	1	1	3	0	0	2	5	1	0	2	3
ENO1-AS1	chr1;chr1	8878835;8879565	8878960;8879884	+;+	446	23	34	22	29	33	21	43	36	14	37	13	45	29	46	13	7	29	14	15	16	28	16	24	33	31	23	41	26	37	36	23	12	32	39	24	39	21	40	23	34	26	18	43	28
LOC100505978	chr12;chr12;chr12;chr12	106680758;106681991;106683502;106684660	106681157;106682169;106683744;106684700	-;-;-;-	863	0	0	0	0	0	1	0	1	0	0	0	1	0	0	0	0	0	0	0	0	2	0	0	0	0	0	0	0	1	1	1	0	1	0	0	0	0	1	0	0	0	0	0	2
LOC100505984	chr2;chr2	160257719;160271720	160258046;160271895	-;-	504	0	0	0	0	0	0	0	0	0	0	0	0	0	0	0	0	0	0	0	0	0	0	0	0	0	0	0	0	0	0	0	0	0	0	0	0	0	0	0	0	0	0	0	0
LINC01207	chr4;chr4;chr4	164754131;164770419;164801091	164754411;164770555;164803795	+;+;+	3123	20	24	24	15	22	31	21	18	12	23	5	18	11	26	6	7	19	9	10	13	32	19	22	34	8	23	22	18	27	22	17	18	19	16	3	17	10	23	13	17	18	8	11	23
TMEM210	chr9;chr9;chr9;chr9	137170928;137171414;137171641;137171940	137171164;137171443;137171776;137172046	-;-;-;-	510	64	63	37	84	47	42	63	60	38	63	39	101	45	103	32	35	59	53	56	52	57	74	74	49	59	46	87	51	57	48	54	26	67	63	38	73	42	74	41	79	39	31	79	62
LUCAT1	chr5;chr5;chr5;chr5;chr5;chr5	91302986;91303873;91310914;91313078;91313638;91314080	91303161;91303971;91311032;91313229;91313777;91314402	-;-;-;-;-;-	1009	15	12	6	13	9	4	20	11	26	7	5	13	33	16	28	27	10	15	32	9	7	3	15	14	13	10	13	7	15	15	19	34	15	8	39	13	20	10	13	13	9	19	13	18
PPP5D1	chr19;chr19;chr19;chr19	46480788;46525663;46526925;46600883	46481440;46525784;46527072;46601200	-;-;-;-	1241	10	7	7	12	12	6	7	8	3	4	5	14	4	14	11	8	15	7	15	6	7	7	17	10	7	14	7	10	12	7	4	13	7	3	10	10	3	11	12	7	5	5	6	10
APELA	chr4;chr4;chr4	164877004;164878920;164895416	164877407;164879009;164897524	+;+;+	2603	1	1	0	1	1	3	1	0	0	2	1	3	0	0	0	1	2	0	0	0	0	0	0	0	1	2	4	3	0	0	1	1	1	0	0	0	2	1	0	0	0	1	2	1
LOC100506022	chr1;chr1;chr1	9425094;9428842;9428922	9427381;9428916;9428996	-;-;-	2438	37	39	30	36	38	42	31	32	16	29	17	48	35	53	18	21	41	28	28	15	39	45	35	33	32	37	39	37	31	33	35	54	35	38	32	37	38	35	24	41	34	22	37	38
LOC100506023	chr1;chr1;chr1	173235060;173462324;173476632	173240023;173462454;173477155	-;-;-	5619	77	75	69	85	83	80	98	66	56	98	33	95	73	90	50	66	89	68	100	50	106	68	91	101	87	95	102	62	121	48	77	72	84	100	70	82	60	80	65	93	78	81	73	93
ISPD-AS1	chr7;chr7;chr7;chr7;chr7;chr7	16210486;16235902;16237309;16261899;16266227;16268857	16210603;16235979;16237413;16262096;16266311;16270604	+;+;+;+;+;+	2332	0	0	0	0	0	0	0	0	0	0	0	0	1	1	0	0	0	0	1	0	0	0	0	0	0	0	0	0	0	0	0	0	0	0	0	0	0	0	0	0	0	0	0	0
PTOV1-AS1	chr19;chr19;chr19;chr19	49838646;49844316;49846723;49851568	49840076;49844892;49846753;49851676	-;-;-;-	2148	324	355	240	360	264	355	375	313	252	298	158	407	272	428	226	257	315	209	345	201	313	331	340	350	319	303	435	333	351	303	264	254	375	309	286	384	267	335	376	406	287	276	337	338
LINC00989	chr4;chr4;chr4;chr4	79492593;79493152;79513785;79575141	79492774;79493585;79513902;79576460	+;+;+;+	2054	0	1	3	2	0	1	1	0	0	1	0	1	0	0	1	0	0	0	1	0	0	0	1	0	0	2	2	2	0	1	0	0	0	3	0	1	0	0	0	0	0	0	0	2
GAS5-AS1	chr1	173863248	173863941	+	694	4	11	3	12	11	3	18	7	8	9	6	11	5	14	6	3	14	2	8	4	12	5	8	10	5	9	12	15	18	7	9	7	13	9	16	13	9	8	6	4	4	7	11	12
LRRC72	chr7;chr7;chr7;chr7;chr7;chr7;chr7;chr7;chr7	16526880;16532495;16537627;16557360;16558889;16566313;16567391;16580074;16581324	16527042;16532568;16537696;16557441;16558999;16566402;16567543;16580101;16581489	+;+;+;+;+;+;+;+;+	937	0	0	0	0	0	0	0	0	0	0	0	0	0	0	0	0	0	0	0	0	0	0	0	0	0	0	0	0	0	0	0	0	0	0	0	0	0	0	0	0	0	0	0	0
LINC01005	chr7;chr7;chr7;chr7	64024416;64027791;64029286;64029997	64027004;64027912;64029361;64030102	-;-;-;-	2893	0	0	0	0	0	1	0	0	0	0	0	0	0	0	1	0	0	1	0	0	0	0	0	0	0	0	0	0	0	0	0	0	0	0	0	0	0	0	1	0	0	0	0	0
RNASEH1-AS1	chr2;chr2;chr2	3558386;3559404;3561317	3558998;3559729;3561750	+;+;+	1373	368	283	276	449	278	329	400	335	202	337	223	451	256	563	273	283	381	310	394	230	307	356	397	342	358	288	420	351	340	352	330	272	363	360	280	321	257	372	253	366	216	219	334	363
SMG1P7	chr16;chr16;chr16;chr16;chr16;chr16	70219581;70219912;70220721;70221254;70222371;70224856	70219795;70219991;70220880;70221401;70222480;70226033	-;-;-;-;-;-	1891	39	43	25	52	38	47	60	51	146	48	24	77	152	45	128	111	40	89	170	21	99	35	91	69	38	104	50	43	107	28	77	134	44	42	174	45	149	42	80	47	63	63	38	54
DACT3-AS1	chr19;chr19;chr19;chr19;chr19	46660364;46661478;46669168;46671141;46677140	46660408;46662437;46669310;46671341;46677456	+;+;+;+;+	1666	0	1	0	3	0	0	2	0	2	3	0	5	4	3	0	5	1	2	5	1	1	1	1	2	0	0	1	0	6	1	2	1	3	2	1	1	2	3	2	0	0	0	0	1
RBFADN	chr18;chr18;chr18;chr18;chr18;chr18	80046900;80048114;80067256;80069798;80079687;80080781	80047425;80048193;80067308;80069906;80079808;80081304	+;+;+;+;+;+	1414	2	11	4	9	5	4	2	4	4	3	5	3	2	9	1	4	7	1	1	5	2	2	2	0	3	6	4	4	9	4	3	2	3	4	2	5	1	5	1	1	4	2	4	4
LOC100506071	chr14;chr14;chr14;chr14;chr14	30876179;30884510;30885413;30889143;30889384	30876552;30884674;30886326;30889255;30889808	-;-;-;-;-	1991	2	0	1	4	0	0	2	3	0	2	1	3	1	3	0	0	1	0	1	2	3	0	0	0	2	2	1	1	1	1	0	0	2	2	1	0	2	4	1	1	1	1	2	0
LOC100506082	chr11;chr11	4187152;4202259	4187204;4202653	+;+	448	0	0	0	0	0	0	0	0	0	0	0	0	0	0	0	0	0	0	0	0	0	0	0	0	0	0	0	0	0	0	0	0	0	1	0	0	0	0	0	0	0	0	0	0
LOC100506083	chr16;chr16;chr16;chr16;chr16	70315640;70317256;70333820;70341940;70346199	70316142;70317373;70333960;70342099;70346747	-;-;-;-;-	1471	88	80	65	102	60	42	117	86	47	84	32	124	57	104	42	45	96	41	57	48	86	95	72	70	87	49	94	84	81	81	65	51	77	80	55	85	46	79	59	80	40	49	70	93
LOC100506085	chr4;chr4;chr4;chr4;chr4	169917761;169923061;169933991;169942706;169975816	169921697;169923187;169934066;169942843;169975902	-;-;-;-;-	4365	0	0	0	0	0	0	0	0	0	0	0	0	0	0	0	0	0	0	0	0	0	0	0	0	1	0	0	0	0	0	0	0	0	0	1	0	0	0	0	0	0	0	0	0
LOC100506100	chr9;chr9	128724462;128732842	128724635;128733243	+;+	576	330	292	209	341	230	248	395	278	190	279	195	383	257	481	226	310	330	329	366	230	301	273	360	371	291	291	382	295	349	312	301	265	326	326	258	323	264	324	211	350	189	179	333	323
SIX3-AS1	chr2;chr2;chr2	44940154;44941188;44941710	44940833;44941507;44941878	-;-;-	1169	0	0	0	0	0	0	0	0	0	0	0	0	1	0	1	0	0	0	2	0	0	0	0	0	0	0	0	0	0	0	0	1	2	0	0	0	1	0	1	0	0	0	0	0
LINC01272	chr20;chr20;chr20;chr20	50267486;50275646;50277491;50278177	50267663;50275735;50277613;50279795	+;+;+;+	2010	0	0	0	0	0	1	0	0	0	0	0	0	0	0	0	0	0	0	0	0	0	0	0	0	0	0	0	0	0	0	0	0	1	0	0	0	0	0	0	0	0	0	0	0
LOC100506122	chr4;chr4;chr4;chr4;chr4	171040602;171055355;171055828;171056205;171057877	171040834;171055417;171055898;171056338;171059160	+;+;+;+;+	1785	0	0	0	0	0	0	0	0	0	0	0	0	0	0	0	0	0	0	0	0	0	0	0	0	0	0	0	0	0	0	0	0	0	0	0	0	0	0	0	0	0	0	0	0
LOC100506124	chr2;chr2;chr2;chr2	165857476;165858215;165862944;165870797	165857614;165858404;165863065;165871941	-;-;-;-	1596	53	42	48	43	33	40	48	46	21	48	13	72	23	79	24	20	46	14	36	19	54	52	76	70	53	69	54	49	74	53	63	12	56	62	25	54	22	60	21	50	24	25	66	44
LOC100506125	chr12;chr12;chr12;chr12	48789147;48789576;48789985;48790313	48789227;48789690;48790119;48790535	+;+;+;+	554	44	51	31	59	34	36	49	55	29	50	31	88	44	77	42	39	79	49	62	38	53	56	61	36	60	45	61	53	37	59	40	44	56	56	26	68	27	56	38	55	42	29	49	55
LINC00867	chr10;chr10;chr10	118357108;118357527;118358997	118357158;118357848;118359203	+;+;+	580	1	1	5	2	6	2	3	1	1	0	1	2	3	1	0	2	0	2	3	1	1	0	1	1	0	2	2	0	0	1	1	2	1	3	2	0	4	1	4	2	3	5	0	3
LOC100506127	chr11;chr11;chr11;chr11	76381313;76403660;76408477;76410862	76382210;76408131;76408622;76414619	+;+;+;+	9274	55	42	49	78	68	54	87	54	23	86	27	86	44	98	41	24	66	21	29	36	89	50	95	96	51	65	68	62	62	50	70	27	86	68	39	62	31	63	35	67	32	30	66	61
TTC21B-AS1	chr2;chr2;chr2;chr2;chr2	165933857;165934734;165947197;165947888;165948035	165934076;165934789;165947341;165947925;165948321	+;+;+;+;+	746	5	2	4	2	6	4	3	6	2	0	0	7	1	6	0	1	3	0	2	2	4	2	5	8	2	2	4	1	6	2	7	3	4	2	1	5	1	9	3	2	3	1	2	5
LOC100506136	chr7;chr7;chr7;chr7;chr7	96621657;96645724;96647429;96656457;96664203	96622643;96645936;96647540;96656585;96664338	-;-;-;-;-	1577	2	1	1	5	2	7	1	1	2	0	0	1	6	3	4	2	5	2	4	0	2	0	3	7	2	3	0	5	4	3	4	2	1	2	3	5	3	0	2	6	1	3	1	3
LOC100506142	chr2;chr2	46568257;46580035	46569570;46580238	-;-	1518	4	0	2	1	4	1	4	2	3	1	1	3	8	1	3	0	2	4	5	1	8	2	5	5	3	4	3	2	2	0	8	2	4	1	2	1	6	0	6	4	4	2	2	2
ZMYM6NB	chr1;chr1;chr1	34981526;34983767;34985198	34982119;34983947;34985347	-;-;-	925	105	112	62	146	95	64	156	91	45	122	63	164	80	163	74	72	129	65	84	61	143	106	102	120	140	79	135	115	125	128	115	85	142	149	73	113	65	139	77	147	65	62	129	139
LOC100506159	chr12;chr12;chr12;chr12;chr12	9936579;9939063;9939909;9942489;9943130	9936814;9939170;9940093;9942572;9943495	-;-;-;-;-	979	0	0	0	0	0	0	0	0	0	0	0	0	0	0	0	0	0	0	0	0	0	0	0	0	0	0	0	0	0	0	0	0	0	0	0	0	0	0	0	0	0	0	0	0
LINC01568	chr16;chr16;chr16;chr16	73386805;73400139;73420093;73420657	73387254;73402480;73420230;73421396	+;+;+;+	3670	0	0	0	0	0	0	0	0	0	0	0	0	0	0	0	0	0	0	0	0	0	0	0	0	0	0	0	0	0	0	0	0	0	0	0	0	1	0	0	0	0	0	0	0
LOC100506178	chr7;chr7;chr7;chr7	22563337;22564966;22571775;22572085	22563430;22565152;22572013;22573998	+;+;+;+	2434	0	0	0	0	0	0	0	0	0	0	0	0	0	0	0	0	0	0	0	0	1	0	0	0	0	0	0	1	0	0	0	0	0	0	0	1	0	0	0	0	0	0	0	0
LOC100506188	chr6;chr6;chr6	57260524;57262446;57263303	57261717;57262667;57263346	-;-;-	1460	0	0	0	0	0	0	1	0	0	0	0	0	0	0	0	0	0	0	0	0	0	0	0	0	0	0	0	0	0	0	0	0	0	0	0	0	3	0	0	0	0	0	0	0
LINC00963	chr9;chr9;chr9;chr9;chr9;chr9;chr9	129483451;129488660;129493416;129502397;129503323;129504892;129513419	129483633;129489299;129493595;129503139;129504259;129505043;129513689	+;+;+;+;+;+;+	3106	1325	1296	1075	1759	1299	1375	1692	1188	1132	1245	750	1950	1638	2101	1292	1541	1542	1376	2018	945	1260	1387	1430	1257	1318	1324	1706	1269	1438	1318	1237	1331	1446	1553	1356	1443	1167	1517	1493	1615	1457	1243	1410	1422
LARGE-AS1	chr22;chr22;chr22;chr22;chr22;chr22;chr22;chr22;chr22;chr22	33724986;33725612;33726116;33727491;33732256;33737564;33744129;33746415;33747670;33750604	33725101;33725756;33726197;33727632;33733685;33737783;33744328;33746457;33747824;33750816	+;+;+;+;+;+;+;+;+;+	2746	0	0	1	0	0	0	0	0	2	0	0	1	0	1	0	2	2	1	0	0	1	1	1	0	0	2	2	0	1	0	1	0	0	1	0	3	1	1	0	2	0	0	0	0
LOC100506207	chr6;chr6;chr6;chr6;chr6;chr6	8435623;8437940;8558585;8710609;8784191;8785117	8436178;8438031;8558643;8712293;8784337;8785445	+;+;+;+;+;+	2868	53	54	59	73	64	75	74	54	40	64	22	60	59	89	48	45	75	36	60	31	60	55	52	57	52	48	88	71	85	66	57	54	71	64	38	70	52	78	62	81	52	43	57	57
PAXBP1-AS1	chr21;chr21;chr21;chr21;chr21	32728114;32732519;32733589;32738272;32742262	32730661;32732913;32733657;32738341;32743122	+;+;+;+;+	3943	126	123	124	148	85	122	129	113	72	115	44	141	66	166	52	42	128	48	90	46	134	115	123	129	130	83	139	128	129	124	137	71	148	141	83	147	78	129	80	155	81	91	153	143
LINC01093	chr4;chr4;chr4	184893000;184897335;184899307	184894140;184899196;184899461	-;-;-	3158	3	3	4	9	5	4	4	10	2	6	0	8	4	5	3	4	10	5	2	4	9	6	6	1	15	8	7	7	12	6	16	3	11	8	5	8	3	5	4	7	1	2	10	6
RAB30-AS1	chr11;chr11;chr11	83072066;83072623;83073303	83072146;83072804;83073712	+;+;+	673	402	315	238	406	226	227	447	304	170	344	141	487	255	531	184	186	348	214	267	196	364	347	374	323	327	255	390	319	315	335	284	249	350	352	195	352	240	344	243	369	240	223	316	373
NKX2-1-AS1	chr14;chr14	36519278;36521644	36519679;36523016	+;+	1775	0	0	0	0	0	0	0	0	0	0	0	0	0	0	0	0	0	0	0	0	0	0	0	0	0	0	0	0	0	0	0	0	0	0	0	0	0	0	0	0	0	0	0	0
LL22NC01-81G9.3	chr22;chr22;chr22;chr22	36965248;36966390;36967168;36967986	36965513;36966507;36967588;36968172	+;+;+;+	992	0	0	0	0	0	1	0	0	0	0	0	0	1	0	0	0	0	0	0	0	0	0	0	0	0	0	0	0	0	0	0	0	0	0	0	0	1	0	0	0	0	0	0	0
KRBOX1	chr3;chr3;chr3;chr3;chr3	42936342;42938691;42941226;42941958;42942538	42936455;42938931;42941352;42942071;42942791	+;+;+;+;+	850	0	0	0	0	0	0	0	0	0	0	0	0	0	0	0	0	0	0	0	0	0	0	0	0	0	0	0	0	0	0	0	0	0	0	0	2	0	0	0	0	0	0	0	0
LOC100506258	chr11;chr11;chr11;chr11;chr11;chr11;chr11;chr11;chr11	7427266;7427873;7437636;7450373;7457796;7461239;7465753;7469641;7504766	7427654;7428044;7441719;7450442;7457959;7461336;7465835;7469766;7504872	-;-;-;-;-;-;-;-;-	5293	38	36	41	39	34	44	51	53	28	42	17	55	42	62	20	22	40	25	23	13	43	50	60	47	46	50	54	44	47	46	38	28	53	44	44	57	38	38	27	46	36	25	41	46
LOC100506271	chr22;chr22	37352191;37353126	37352440;37354839	-;-	1964	0	0	0	0	0	0	0	0	0	0	0	0	0	0	0	0	0	0	0	0	0	0	0	0	0	0	0	0	0	0	0	0	0	0	0	0	0	0	0	0	0	0	0	0
LOC100506274	chr2;chr2;chr2;chr2;chr2;chr2	7421261;7426851;7428388;7430180;7445880;7449884	7421387;7427019;7428456;7430293;7445956;7450250	+;+;+;+;+;+	923	0	0	0	0	0	0	0	0	0	0	0	0	0	0	0	0	0	0	0	0	0	0	0	0	0	0	0	0	0	0	0	0	0	0	0	0	0	0	0	0	0	0	0	0
LOC100506281	chr16;chr16;chr16;chr16;chr16	75226383;75226493;75226820;75227091;75227990	75226402;75226725;75226997;75227306;75228203	+;+;+;+;+	861	0	1	0	0	1	1	5	1	4	1	0	1	1	0	2	0	3	3	2	0	0	2	2	0	1	0	0	1	0	2	0	2	2	0	2	0	0	1	0	1	2	2	0	4
ID2-AS1	chr2;chr2;chr2;chr2;chr2	8670984;8671581;8673037;8679809;8681827	8671277;8671772;8673307;8680587;8681863	-;-;-;-;-	1573	220	203	198	243	189	210	226	200	150	186	104	262	213	297	185	194	232	173	212	140	212	199	224	207	230	190	267	204	209	182	240	201	234	225	212	221	181	202	174	219	189	160	218	230
LINC00958	chr11;chr11	12979534;12989456	12980999;12989548	-;-	1559	0	0	0	0	0	0	0	0	0	0	0	1	0	0	0	0	0	0	0	1	0	0	0	1	0	0	0	0	0	0	0	0	0	1	0	0	0	0	1	1	0	0	0	0
HOTAIRM1	chr7;chr7;chr7	27096094;27099098;27099779	27096388;27099366;27100258	+;+;+	1044	61	45	54	69	51	73	67	52	30	48	14	65	51	69	48	29	64	41	42	20	70	55	106	79	56	56	65	44	85	60	69	62	62	58	58	72	34	44	48	51	40	51	71	58
LOC100506314	chr12;chr12;chr12	12979837;12980000;12983344	12979888;12980391;12984642	+;+;+	1743	7	6	4	8	7	3	11	9	6	5	2	11	3	7	2	4	6	3	6	2	6	6	9	10	9	5	19	9	9	11	1	9	16	10	5	15	4	8	11	12	8	3	9	12
LOC100506321	chr14;chr14;chr14	65089918;65090535;65093632	65090019;65090647;65094311	+;+;+	895	1	3	2	3	1	5	2	2	4	1	1	3	2	3	0	1	0	0	5	1	5	1	6	0	1	1	1	1	7	1	3	2	3	6	1	2	4	0	3	3	6	0	3	3
SP2-AS1	chr17;chr17;chr17	47898386;47918452;47941336	47900378;47918571;47941404	-;-;-	2182	255	197	83	239	96	87	327	220	92	204	100	294	95	309	86	85	218	89	97	110	152	225	131	160	227	97	290	253	154	236	140	109	250	262	120	220	90	253	92	240	86	102	200	260
LINC01127	chr2;chr2;chr2;chr2	101983465;101983692;101984584;101985148	101983578;101983821;101984937;101985545	+;+;+;+	996	0	0	0	0	0	0	0	1	0	0	0	0	0	0	0	0	0	0	0	0	0	0	1	0	0	0	0	0	0	0	0	0	0	0	0	0	0	0	0	0	0	0	0	0
LINC00649	chr21;chr21;chr21	33931212;33945810;33969237	33931742;33945895;33971186	+;+;+	2567	144	163	124	160	136	136	193	152	141	163	70	209	142	200	91	139	136	113	178	75	138	151	176	173	159	132	186	135	160	155	142	139	185	163	153	181	126	167	138	158	167	114	146	160
FAM212B-AS1	chr1;chr1;chr1	111739841;111744375;111746060	111740077;111744529;111747798	+;+;+	2131	4	4	0	3	2	3	3	2	10	2	2	6	6	5	4	7	4	4	12	1	1	1	2	4	4	3	4	4	5	3	0	5	4	3	8	6	5	3	9	2	7	8	1	4
OTUD6B-AS1	chr8;chr8	91067911;91069931	91069822;91070189	-;-	2171	1309	1306	659	1443	918	689	1593	1267	862	1256	258	1516	1197	1567	1059	475	1113	573	582	425	1510	1259	1367	1571	1337	1283	1443	1472	1618	1359	1458	1238	1381	1389	1182	1464	1039	1305	621	1376	652	722	1304	1500
LOC100506368	chr11;chr11;chr11	86955621;86957982;86999876	86955712;86958026;87000947	+;+;+	1209	17	7	8	24	8	10	17	10	7	10	7	16	13	11	6	4	9	8	6	7	12	14	19	17	10	15	16	14	19	12	15	9	8	10	11	8	4	19	9	13	11	8	12	14
LINC01006	chr7;chr7	156472099;156603051	156472711;156603195	-;-	758	2	2	4	5	5	3	1	1	6	2	1	3	5	6	3	1	0	4	2	1	5	0	10	9	1	9	5	2	5	2	5	2	6	1	0	3	2	3	2	3	4	4	3	2
LOC100506384	chr20;chr20	59626464;59628098	59626949;59628289	-;-	678	0	0	0	0	0	0	0	0	0	0	0	0	0	0	0	0	0	0	0	0	0	0	0	0	0	0	0	0	0	0	0	0	0	0	0	0	0	0	0	0	0	0	0	0
LINC01426	chr21;chr21;chr21;chr21	34745825;34747781;34782125;34782581	34746016;34748367;34782190;34784871	+;+;+;+	3136	0	0	0	0	0	0	0	0	0	0	0	0	0	1	0	0	1	0	0	0	0	0	1	1	0	0	0	0	0	0	0	0	1	0	0	0	0	0	0	0	0	0	0	0
SLC16A1-AS1	chr1;chr1;chr1;chr1;chr1	112956415;112960477;112963972;112968035;112998930	112957722;112960575;112964068;112968981;112999496	+;+;+;+;+	3018	35	33	53	38	42	51	41	27	18	40	14	41	14	59	23	27	33	23	36	21	32	38	41	30	29	44	37	30	37	37	29	21	32	33	25	19	25	38	34	29	42	27	40	35
LOC100506393	chr12;chr12;chr12	20014685;20019632;20098752	20015028;20019696;20098868	+;+;+	526	0	0	0	0	0	0	0	0	0	0	0	0	0	0	0	0	0	0	0	0	0	0	0	0	0	0	0	0	0	0	0	0	0	0	0	0	0	0	0	0	0	0	0	0
GAS6-AS2	chr13;chr13	113864177;113865010	113864295;113866832	+;+	1942	13	5	7	7	18	8	9	12	6	9	0	12	10	15	19	8	11	12	17	10	16	10	12	9	7	8	11	10	18	13	12	20	9	13	15	10	15	8	11	6	11	16	5	11
LOC100506403	chr21;chr21;chr21	35372507;35461961;35580660	35372793;35462025;35580929	-;-;-	622	0	0	0	0	0	0	0	0	0	0	0	0	0	0	0	0	0	0	0	0	0	0	0	0	0	0	0	0	0	0	0	0	0	0	0	0	0	0	0	0	0	0	0	0
LOC100506406	chr5;chr5	35938801;35939723	35938924;35939991	+;+	393	0	0	0	0	0	0	0	0	0	0	0	0	0	0	0	0	0	0	0	0	0	0	0	0	0	0	0	0	0	0	0	0	0	0	0	0	0	0	0	0	0	0	0	0
ELOVL2-AS1	chr6;chr6;chr6;chr6;chr6;chr6	11043758;11044691;11047909;11049109;11073455;11077689	11043825;11044966;11047999;11049219;11073545;11079144	+;+;+;+;+;+	2093	4	5	0	2	6	4	2	2	1	0	0	4	1	5	0	0	1	2	0	3	2	2	2	1	3	4	3	5	2	4	2	1	7	2	4	4	1	4	2	4	4	1	1	4
LINC00871	chr14;chr14;chr14;chr14;chr14;chr14;chr14;chr14	46064159;46210824;46211747;46438181;46449908;46471359;46490192;46501307	46064216;46210939;46211804;46438250;46449954;46471511;46490287;46501901	+;+;+;+;+;+;+;+	1193	0	0	0	0	0	0	0	0	0	0	0	0	1	1	0	0	0	0	0	0	0	0	0	0	0	0	0	0	0	0	0	0	0	0	0	0	0	0	0	0	0	0	1	0
DOCK4-AS1	chr7;chr7	111808505;111819378	111808613;111821779	+;+	2511	0	0	3	2	0	0	0	1	0	1	0	1	0	0	0	0	0	0	0	1	2	0	1	2	1	2	0	0	0	2	0	0	1	0	0	0	0	1	0	0	0	2	1	1
LINC01158	chr2;chr2;chr2;chr2	104805425;104812433;104812709;104851312	104807843;104812618;104812812;104851476	-;-;-;-	2874	0	0	0	0	0	0	0	0	0	0	0	0	0	0	0	0	0	0	0	0	0	0	0	0	0	0	0	0	0	0	0	0	0	0	0	0	0	0	0	0	0	0	0	0
LOC100506422	chr9;chr9;chr9;chr9;chr9;chr9;chr9	26066675;26092361;26094493;26109953;26114384;26116129;26116850	26066826;26092447;26094627;26110139;26114465;26116246;26118408	+;+;+;+;+;+;+	2320	0	0	1	0	0	0	1	0	0	0	0	0	0	0	0	0	0	0	0	0	0	0	0	0	0	0	1	1	0	0	0	0	0	0	0	0	0	0	0	2	0	0	1	0
CBR3-AS1	chr21;chr21;chr21;chr21;chr21	36131767;36133687;36141396;36146256;36156217	36133074;36133761;36141946;36146355;36156308	-;-;-;-;-	2126	260	223	362	302	406	451	270	226	394	206	125	349	533	383	462	472	251	485	646	165	373	225	373	367	217	333	291	220	416	245	346	421	286	277	447	250	424	287	624	270	588	511	275	275
LINC00648	chr14;chr14;chr14	47764953;47789906;47794972	47767757;47789943;47795014	-;-;-	2886	315	288	196	352	153	203	360	326	177	305	115	398	207	424	149	156	304	175	235	168	274	318	311	303	351	213	407	307	282	327	226	203	318	349	254	330	221	330	226	356	240	179	292	341
SPAG5-AS1	chr17;chr17;chr17	28599133;28599698;28616285	28599246;28599855;28617377	+;+;+	1365	24	18	8	30	14	15	29	19	17	33	5	41	25	34	16	17	29	17	35	10	16	20	32	25	24	20	35	17	22	16	18	18	37	29	22	24	17	24	16	27	21	19	23	22
ITPKB-IT1	chr1;chr1	226656080;226674917	226657274;226675068	-;-	1347	1	0	3	0	0	3	8	3	0	2	0	1	1	2	0	2	1	0	1	1	1	3	0	2	2	2	0	0	2	2	2	3	2	1	0	1	2	1	2	2	1	1	2	0
RASSF8-AS1	chr12;chr12;chr12;chr12;chr12;chr12;chr12;chr12;chr12	25944857;25947519;25952758;25954655;25956227;25956639;25957453;25958019;25959326	25946135;25947622;25953076;25955241;25956347;25956764;25957585;25958052;25959442	-;-;-;-;-;-;-;-;-	2820	9	11	15	10	11	13	17	9	8	11	4	15	8	22	10	9	6	12	14	4	19	17	15	25	17	15	15	18	23	11	12	10	20	19	16	23	8	20	13	15	8	9	15	11
LOC100506457	chr2;chr2;chr2;chr2;chr2;chr2;chr2;chr2;chr2	12007116;12007747;12083449;12106818;12131306;12166738;12308688;12558206;12576817	12007227;12007843;12083617;12106951;12131584;12166855;12308784;12558444;12578348	+;+;+;+;+;+;+;+;+	2777	0	0	0	0	0	0	0	0	0	0	0	0	0	0	0	0	0	0	0	0	0	0	0	0	0	0	0	0	0	0	0	0	0	0	0	0	0	0	0	0	0	0	0	0
SRD5A3-AS1	chr4;chr4;chr4;chr4	55366601;55374871;55377607;55385545	55367163;55375033;55377770;55385580	-;-;-;-	926	7	8	16	6	10	9	11	6	5	7	4	10	8	11	7	7	6	9	5	6	8	7	15	9	9	16	6	8	9	6	2	8	11	9	7	6	3	6	9	10	14	6	8	10
LINC01234	chr12;chr12;chr12	113744577;113767075;113773615	113746595;113767208;113773683	-;-;-	2222	16	18	14	9	11	9	17	16	12	8	11	22	12	16	13	7	23	15	6	11	16	14	12	19	20	15	21	15	20	12	13	5	13	14	16	17	9	18	7	17	7	10	8	16
TMEM147-AS1	chr19;chr19;chr19;chr19	35540738;35541751;35542911;35545937	35541584;35542074;35543273;35546029	-;-;-;-	1627	179	182	94	246	95	126	211	176	72	192	97	271	95	265	66	90	189	82	132	112	172	180	182	192	206	109	242	197	122	172	113	81	197	180	91	213	65	203	101	210	101	87	186	190
LOC100506470	chr20;chr20	61079064;61079980	61079330;61080179	+;+	467	0	0	0	0	0	0	0	0	0	0	0	0	0	0	0	0	0	0	0	0	0	0	0	0	0	0	0	0	0	0	0	0	0	0	0	0	0	0	0	0	0	0	0	0
LOC100506472	chr22;chr22;chr22	39432160;39432817;39434117	39432663;39432866;39437128	+;+;+	3566	25	25	12	34	6	15	33	25	12	16	11	36	7	49	14	17	29	16	23	14	22	20	21	26	24	16	35	17	19	15	21	14	31	13	17	25	15	28	13	34	16	4	26	24
LOC100506474	chr2;chr2;chr2;chr2;chr2;chr2	12966782;12981037;13001588;13002424;13003824;13006871	12968033;12981118;13001741;13002608;13003951;13007013	-;-;-;-;-;-	1944	0	0	0	0	0	0	0	0	0	0	0	0	0	0	0	0	0	0	0	0	0	0	0	0	0	0	0	0	0	0	0	0	0	0	0	0	0	0	0	0	0	0	0	0
EGFLAM-AS2	chr5;chr5;chr5	38399814;38400451;38403399	38400006;38402081;38403471	-;-;-	1897	0	0	0	0	0	0	0	0	0	0	0	0	0	0	0	0	0	0	0	0	0	0	0	1	0	0	0	0	0	0	0	0	0	0	0	0	0	0	0	0	0	0	0	0
LOC100506476	chr14;chr14;chr14	73787360;73789027;73802885	73787509;73789116;73803628	+;+;+	984	34	41	43	34	37	35	35	32	20	28	23	55	24	62	16	18	36	27	34	16	34	31	45	45	35	32	32	23	40	33	33	27	39	33	18	29	26	28	20	25	29	19	21	37
DSCAM-AS1	chr21;chr21;chr21	40383083;40383652;40384579	40383584;40384138;40385358	+;+;+	1769	8	7	3	5	2	2	6	3	4	3	4	7	3	7	3	6	3	4	11	2	2	3	3	1	3	1	1	5	5	4	6	8	3	4	10	6	6	1	4	6	2	6	5	3
LIFR-AS1	chr5;chr5;chr5;chr5;chr5;chr5;chr5;chr5;chr5;chr5	38556786;38594922;38607600;38640929;38644350;38646632;38647233;38653077;38653865;38671026	38559177;38595069;38608857;38641029;38644445;38646714;38647435;38653160;38653952;38671216	+;+;+;+;+;+;+;+;+;+	4644	73	71	121	91	127	142	115	72	55	73	38	108	72	124	57	53	89	48	68	60	97	90	97	96	73	95	114	85	114	98	113	76	85	85	71	65	41	98	84	71	74	57	89	92
LOC100506497	chr7;chr7;chr7;chr7;chr7	28979967;28996165;29000969;29001329;29010023	28980098;28996251;29001055;29001384;29013369	+;+;+;+;+	3709	0	0	0	0	0	0	0	0	0	0	0	0	1	0	0	0	0	0	0	0	0	1	0	0	0	0	0	0	0	0	0	0	0	0	0	0	0	0	0	0	1	0	0	0
LOC100506499	chr14;chr14;chr14;chr14;chr14;chr14;chr14	50007313;50010606;50010934;50037593;50039392;50039681;50040670	50007419;50010685;50011026;50039257;50039469;50039884;50041229	-;-;-;-;-;-;-	2787	10	8	4	16	4	11	8	12	2	9	4	9	6	13	7	6	11	4	9	10	3	8	6	5	5	8	8	10	6	5	7	9	11	14	10	5	10	18	6	7	8	3	6	6
LINC01176	chr7;chr7;chr7	30390885;30402912;30403602	30391035;30403022;30404054	+;+;+	715	7	3	10	12	9	12	7	5	13	4	2	11	15	9	8	15	7	21	27	5	11	4	16	13	9	10	6	7	5	7	15	19	4	6	20	3	14	8	17	3	15	6	7	6
LOC100506526	chr5;chr5	61732790;61735377	61733746;61735698	-;-	1279	0	0	0	0	0	0	0	0	0	0	0	0	0	1	0	0	0	0	0	0	0	0	0	0	0	0	0	0	0	0	0	0	1	0	2	0	0	0	0	1	0	0	0	1
LINC01007	chr7;chr7;chr7	101562755;101565306;101568850	101563087;101567480;101569006	-;-;-	2665	0	0	0	0	0	0	0	0	0	0	0	0	1	0	0	0	0	0	0	0	0	0	0	1	0	0	0	0	0	0	0	0	0	0	0	0	0	0	1	0	0	0	0	0
SPTY2D1-AS1	chr11;chr11;chr11;chr11;chr11	18599804;18601092;18602987;18603772;18609238	18599997;18601180;18603195;18603893;18610255	+;+;+;+;+	1632	33	31	17	41	16	26	45	41	23	25	20	29	33	47	29	31	31	17	22	15	32	29	39	33	27	20	28	29	41	28	27	29	38	32	25	30	25	29	26	42	14	20	34	22
LINC01082	chr16;chr16	86196181;86199512	86196412;86199718	+;+	439	0	0	0	0	0	0	0	0	0	0	0	0	0	0	0	0	0	0	0	0	0	0	0	0	0	0	0	0	0	0	0	0	0	0	0	0	0	0	0	0	0	0	0	0
LOC100506548	chr5	40825263	40829142	-	3880	1589	1374	894	1678	1146	1098	1852	1454	952	1464	482	1916	1289	2043	1101	918	1468	955	1173	686	1568	1435	1689	1719	1514	1580	1827	1531	1800	1567	1536	1267	1697	1608	1233	1627	1188	1509	985	1641	943	968	1520	1576
LOC100506551	chr12;chr12;chr12;chr12	116977440;116980250;116985183;116985654	116979589;116980419;116985376;116987337	-;-;-;-	4198	4	5	8	10	9	2	10	8	8	6	2	10	8	6	1	4	4	4	5	3	4	5	3	3	8	7	10	6	8	9	3	1	4	4	1	7	1	3	2	11	2	1	8	10
PVRL3-AS1	chr3;chr3;chr3;chr3	111045316;111052504;111069264;111069790	111045909;111052659;111069471;111069959	-;-;-;-	1128	1	0	0	0	0	0	0	0	0	0	0	0	0	0	1	1	0	0	0	0	0	0	0	0	0	0	0	0	0	0	0	0	0	0	0	1	0	0	1	0	0	0	0	0
THEGL	chr4;chr4;chr4;chr4;chr4;chr4;chr4;chr4;chr4	56530609;56548790;56552549;56559392;56575505;56584497;56596500;56600934;56603209	56531169;56548823;56552614;56559520;56575642;56584611;56596631;56601109;56603323	+;+;+;+;+;+;+;+;+	1466	0	0	0	1	2	0	1	0	3	0	1	1	2	2	0	2	0	3	6	1	2	0	0	0	1	0	0	2	0	0	0	4	0	1	4	0	1	2	1	0	0	4	1	0
C16orf95	chr16;chr16;chr16;chr16;chr16;chr16;chr16	87302798;87305719;87310297;87311150;87314971;87315772;87317087	87303075;87305905;87310333;87311296;87315096;87315823;87317420	-;-;-;-;-;-;-	1161	164	153	166	216	186	196	211	161	111	153	101	238	164	277	159	190	204	167	228	134	199	141	233	201	178	178	201	172	198	201	192	158	167	196	129	201	132	210	163	187	141	143	179	218
LOC100506585	chr7;chr7;chr7;chr7	157854585;157855927;157857290;157862545	157854875;157856130;157857548;157866090	+;+;+;+	4300	0	0	4	1	2	0	0	0	0	1	0	0	0	0	0	0	0	0	0	0	0	0	0	0	1	0	1	0	0	0	0	0	0	0	0	0	0	0	0	0	1	0	0	0
PPP1R26-AS1	chr9;chr9;chr9	135462719;135468088;135472077	135464850;135468709;135472249	-;-;-	2927	207	198	168	237	117	167	229	199	168	218	79	278	211	278	175	158	211	158	215	125	206	217	227	256	220	163	225	217	181	192	148	203	216	236	210	184	162	208	206	241	170	129	198	219
LOC100506603	chr14;chr14;chr14	76781733;76783693;76786085	76782776;76783851;76786724	-;-;-	1843	114	87	69	138	79	82	136	117	54	106	40	139	84	173	78	77	111	80	100	55	90	111	120	107	105	104	159	126	94	112	101	87	126	134	90	97	86	107	104	127	91	72	98	109
LOC100506606	chr12;chr12;chr12;chr12;chr12;chr12;chr12	29280416;29282164;29292215;29293066;29307850;29309771;29317708	29281542;29282360;29292328;29293540;29308044;29309903;29317848	-;-;-;-;-;-;-	2382	19	21	28	32	31	22	25	19	9	16	3	22	16	26	8	15	27	14	16	7	23	19	39	22	18	29	23	24	29	16	27	13	22	26	16	23	21	24	23	20	20	26	13	19
LINC01279	chr3	112596794	112601969	-	5176	3	0	0	4	0	0	3	1	2	5	0	1	1	2	0	0	0	0	0	0	0	1	0	0	1	0	1	0	0	4	0	0	2	0	0	2	0	5	0	2	0	0	1	1
LINC00540	chr13;chr13;chr13	22040975;22210285;22274523	22041384;22210428;22276520	+;+;+	2552	0	0	0	0	0	0	0	0	0	0	0	0	0	0	0	0	0	0	0	0	0	0	0	0	0	0	0	0	0	0	0	0	0	0	0	0	0	0	0	0	0	0	0	0
DCDC5	chr11;chr11;chr11;chr11;chr11;chr11;chr11;chr11;chr11;chr11;chr11;chr11;chr11;chr11;chr11;chr11;chr11;chr11;chr11;chr11;chr11;chr11;chr11;chr11;chr11;chr11;chr11;chr11;chr11;chr11;chr11;chr11;chr11;chr11;chr11;chr11;chr11	30830378;30831288;30857221;30857907;30858940;30863603;30878544;30881158;30882043;30892818;30894248;30899541;30900346;30903482;30904961;30906540;30908946;30911327;30915511;30916870;30920776;30922503;30925309;30931771;30943582;30952445;30992459;31064469;31065019;31077865;31091393;31094050;31102177;31103644;31106797;31110260;31127469	30830606;30831369;30857362;30858014;30859058;30865332;30878711;30881308;30883518;30892997;30894384;30899642;30900498;30903683;30905164;30906725;30909116;30911420;30915711;30917028;30920935;30922638;30925408;30931952;30943674;30952568;30992686;31064626;31065153;31077925;31091511;31094184;31102282;31103769;31106960;31110361;31127665	-;-;-;-;-;-;-;-;-;-;-;-;-;-;-;-;-;-;-;-;-;-;-;-;-;-;-;-;-;-;-;-;-;-;-;-;-	8320	1	0	0	0	0	0	0	0	0	0	0	0	0	0	0	0	0	0	0	0	0	0	0	0	0	0	0	0	0	0	1	0	0	0	0	0	0	0	0	0	0	0	1	0
PRKAR2A-AS1	chr3;chr3	48847937;48848987	48848408;48851982	+;+	3468	219	218	247	307	262	302	281	218	174	213	113	327	214	370	187	193	230	163	276	152	298	252	305	279	259	277	296	240	310	213	247	215	258	283	212	243	197	265	191	285	203	190	234	239
LOC100506639	chr5;chr5;chr5	43067023;43067970;43093023	43067786;43068217;43093558	+;+;+	1548	65	45	95	73	83	106	95	71	67	67	24	97	74	98	57	60	66	45	68	30	73	79	84	67	65	71	84	58	95	66	54	67	67	65	79	63	45	72	92	65	89	76	71	68
PXN-AS1	chr12;chr12;chr12;chr12	120201291;120206545;120209839;120212375	120201426;120206621;120209934;120212828	+;+;+;+	763	76	94	52	108	58	72	103	84	56	74	46	112	68	133	67	78	95	73	97	64	73	91	84	82	79	64	93	99	96	92	72	75	116	76	76	92	55	86	68	101	58	74	94	78
C17orf112	chr17;chr17;chr17;chr17	52985520;52986440;52986636;52987256	52985721;52986526;52986784;52987652	+;+;+;+	835	0	0	0	0	0	0	0	0	0	0	0	0	0	0	0	0	0	0	0	0	0	0	0	0	0	0	0	0	0	0	0	0	0	0	0	0	0	0	0	0	0	0	0	0
LCMT1-AS2	chr16;chr16;chr16	25140571;25146248;25148706	25140858;25148239;25149032	-;-;-	2607	2	1	2	2	5	4	3	7	4	8	1	6	5	3	4	2	5	1	5	1	7	0	9	8	3	5	3	2	9	1	10	2	3	5	2	8	4	5	2	1	2	1	3	3
OCLN	chr5;chr5;chr5;chr5;chr5;chr5;chr5;chr5;chr5;chr5	69492292;69492763;69504177;69509141;69513948;69534694;69544904;69547930;69551544;69553570	69492659;69492900;69504294;69509819;69514109;69534839;69545119;69548156;69551585;69558104	+;+;+;+;+;+;+;+;+;+	6631	1167	1073	1011	1277	1132	1228	1406	1045	645	1125	476	1418	925	1538	774	750	1108	678	1016	636	1439	1083	1516	1495	1149	1321	1338	1080	1563	1133	1368	871	1181	1242	854	1175	740	1167	816	1235	900	800	1110	1184
DDX11-AS1	chr12;chr12;chr12	31020763;31060660;31073195	31022029;31060770;31073847	-;-;-	2031	60	82	48	73	53	56	80	55	29	62	24	94	40	108	26	32	61	33	50	27	64	61	65	65	74	54	79	71	68	67	28	38	64	58	28	68	33	79	54	79	45	37	64	64
NRAV	chr12;chr12	120490338;120495823	120492110;120495946	-;-	1897	526	510	346	647	306	324	575	499	370	479	246	694	435	802	370	503	543	502	686	289	367	493	375	422	556	299	664	509	383	500	346	537	587	542	621	521	548	551	519	544	448	455	541	531
LOC100506674	chr5;chr5;chr5;chr5	44744328;44745942;44777037;44808642	44745408;44746038;44777101;44808793	-;-;-;-	1395	12	2	9	6	13	4	10	14	4	7	1	9	4	9	7	5	10	10	7	2	5	6	2	11	9	5	10	4	10	6	8	8	3	9	8	3	7	6	8	14	5	6	6	8
AA06	chr17;chr17;chr17	33529787;33533450;33533605	33530198;33533513;33533760	-;-;-	632	0	0	0	0	0	0	0	0	0	0	0	0	0	0	0	0	0	0	0	0	0	0	0	0	0	0	0	0	0	0	0	0	0	0	0	0	0	0	0	0	0	0	0	0
SACS-AS1	chr13;chr13	23418971;23426967	23419301;23428869	+;+	2234	2	0	5	1	2	3	4	2	0	3	0	3	1	2	1	0	1	2	2	1	1	2	0	1	1	2	1	2	4	3	3	1	3	3	2	2	2	0	3	3	2	4	2	0
LOC100506682	chr7;chr7;chr7;chr7	127476883;127477597;127479133;127485112	127476969;127477668;127479237;127485804	+;+;+;+	957	0	0	0	0	1	0	0	0	0	1	0	0	0	1	0	0	0	0	0	0	0	0	0	0	1	0	0	0	0	0	0	0	0	0	0	0	0	1	0	0	2	0	0	0
IQCH-AS1	chr15;chr15;chr15;chr15;chr15;chr15;chr15;chr15;chr15;chr15	67403611;67421335;67430321;67459692;67466494;67514921;67519000;67520779;67521007;67521494	67408475;67421498;67430400;67459975;67466738;67515260;67519102;67520973;67521062;67521844	-;-;-;-;-;-;-;-;-;-	6683	355	323	288	428	260	302	421	282	189	338	129	440	235	487	229	159	383	182	235	181	340	337	325	308	371	319	379	392	375	296	309	258	378	318	238	355	206	362	222	365	267	199	321	411
PCAT6	chr1;chr1	202810946;202811575	202811370;202811913	+;+	764	84	82	90	147	112	109	138	75	68	105	57	156	111	174	92	92	129	86	127	70	113	108	125	134	114	120	131	95	131	94	116	80	145	105	71	92	73	100	119	120	84	63	86	126
LINC00327	chr13;chr13;chr13	23469512;23470514;23486235	23470191;23470690;23487464	+;+;+	2087	0	0	0	0	0	0	0	1	0	0	0	0	0	2	0	0	1	0	0	2	0	1	0	0	1	0	1	0	0	0	0	0	0	2	1	0	0	0	0	0	0	1	0	0
LOC100506700	chr14;chr14;chr14	81441987;81442285;81449889	81442196;81442442;81450157	-;-;-	637	0	1	0	0	1	0	0	0	0	0	0	1	0	0	0	2	0	0	0	0	0	0	0	0	0	0	0	1	1	1	1	0	0	0	0	0	1	1	0	1	0	0	1	0
EBLN3	chr9;chr9	37079896;37086668	37080536;37090401	+;+	4375	2199	1986	1620	2407	1703	1731	2427	2073	1359	2012	689	2547	1825	2807	1460	1366	2004	1301	1745	1013	2274	1989	2189	2357	2271	1974	2490	2158	2563	2152	2246	1743	2338	2306	1787	2280	1650	2175	1811	2222	1681	1560	2123	2343
ALOX12-AS1	chr17;chr17;chr17;chr17	6985123;7001132;7009796;7012196	6985540;7002620;7009889;7012334	-;-;-;-	2140	65	54	73	60	57	83	79	67	97	61	34	106	110	100	63	116	82	81	165	47	92	63	108	81	68	85	70	52	88	56	84	111	76	81	123	65	100	79	116	75	83	81	65	81
NUP50-AS1	chr22;chr22;chr22;chr22	45133758;45138824;45152405;45163577	45134797;45138916;45152584;45163781	-;-;-;-	1518	137	131	135	159	138	171	187	123	112	134	65	186	151	192	137	148	153	127	171	92	182	127	181	169	178	160	177	139	182	132	155	125	157	167	146	167	110	156	143	171	138	118	143	153
LOC100506725	chr7;chr7;chr7	35716437;35717031;35719070	35716868;35717128;35719712	+;+;+	1173	0	0	0	0	0	0	0	0	0	0	0	0	0	0	0	0	0	0	0	0	0	0	0	0	0	0	0	0	0	0	0	0	0	0	0	0	0	0	0	0	0	0	0	0
LOC100506730	chr1	19293247	19295736	-	2490	138	135	63	179	113	91	150	141	74	107	32	146	106	152	66	76	116	72	78	55	127	106	148	130	138	113	161	120	143	131	137	113	115	139	111	146	100	108	108	137	97	89	135	133
FAM170B-AS1	chr10;chr10;chr10;chr10;chr10;chr10;chr10	49121839;49135656;49137495;49141253;49142930;49145782;49150805	49122276;49136081;49137710;49141367;49143088;49145900;49151547	+;+;+;+;+;+;+	2216	0	0	0	0	0	0	0	0	0	0	0	0	0	0	0	0	0	0	0	0	0	0	0	0	0	0	0	0	0	0	0	0	0	0	0	0	0	0	0	0	0	0	0	0
SLFN12L	chr17;chr17;chr17;chr17;chr17;chr17	35474923;35478075;35479117;35487726;35522279;35537573	35475485;35478185;35480195;35487739;35522969;35537696	-;-;-;-;-;-	2582	0	0	0	0	0	0	0	0	0	0	0	0	0	0	0	0	0	0	0	0	0	0	0	0	0	0	0	0	0	0	0	0	0	0	0	0	0	0	0	0	0	0	0	0
CASP12	chr11;chr11;chr11;chr11;chr11;chr11;chr11;chr11;chr11	104885718;104886693;104887196;104890374;104891170;104892331;104892897;104897217;104898408	104886102;104886812;104887305;104890523;104891404;104892503;104892991;104897468;104898670	-;-;-;-;-;-;-;-;-	1783	0	0	0	0	0	0	0	0	0	0	0	0	0	0	0	0	0	0	0	0	0	0	0	0	0	0	0	0	0	0	0	0	0	0	2	0	0	0	0	0	0	0	0	0
LOC100506746	chr4;chr4;chr4	86924894;86933395;86934487	86926326;86933542;86934850	-;-;-	1945	133	118	159	153	171	179	160	103	88	150	59	155	120	209	126	122	142	92	142	60	183	118	173	201	132	139	164	140	179	130	165	130	145	153	104	151	104	130	136	168	139	128	130	137
LOC100506747	chr1;chr1;chr1;chr1;chr1	202986452;202988450;202990266;202991134;203006999	202987662;202988605;202990393;202991244;203007265	-;-;-;-;-	1873	3	2	8	4	11	6	4	5	5	3	1	8	4	11	5	4	4	5	10	2	2	6	10	8	4	3	5	7	8	5	10	11	3	9	10	4	9	6	11	5	7	12	6	5
MIR497HG	chr17;chr17;chr17	7015818;7017069;7019378	7016014;7017388;7019654	-;-;-	794	44	40	26	45	32	24	53	31	19	40	12	63	24	60	24	24	32	28	31	20	26	58	41	32	38	34	48	41	49	60	26	27	41	49	29	29	19	49	36	44	33	22	41	45
LINC00629	chrX;chrX;chrX	134550024;134558380;134559386	134550225;134558497;134560398	+;+;+	1333	3	2	2	2	0	2	1	1	1	3	1	4	3	3	2	2	3	1	5	1	0	4	2	2	0	1	0	0	3	2	1	0	3	2	3	3	0	2	1	0	1	2	0	3
OR7E37P	chr13	41442564	41443766	+	1203	1	0	0	0	0	0	0	0	0	0	0	0	0	1	0	1	0	0	0	0	0	0	0	0	0	0	0	0	1	0	0	1	0	0	0	0	0	0	0	0	0	0	0	0
IGSF11-AS1	chr3;chr3;chr3;chr3	118943076;118944862;118945868;118947049	118943186;118944990;118946035;118948241	+;+;+;+	1601	0	0	0	0	0	0	0	0	0	0	0	0	0	0	0	0	0	0	0	0	0	0	0	0	0	0	0	0	0	0	0	0	0	0	0	0	0	0	0	0	0	0	0	0
C10orf71-AS1	chr10;chr10	49296283;49298690	49296773;49298893	-;-	695	0	0	0	0	0	0	0	0	0	0	0	0	0	0	0	0	0	0	0	0	0	0	0	0	0	0	0	0	0	0	0	0	0	0	0	0	0	0	0	0	0	0	0	0
TRG-AS1	chr7;chr7;chr7;chr7	38341577;38346021;38350346;38375557	38341799;38346127;38350450;38378637	+;+;+;+	3516	16	10	1	10	8	7	19	7	1	7	5	8	1	28	4	2	14	2	1	9	4	11	12	9	13	9	12	12	7	8	3	3	12	13	4	9	3	10	1	13	5	6	12	11
BZRAP1-AS1	chr17;chr17;chr17;chr17;chr17;chr17;chr17;chr17	58325450;58328050;58328938;58329605;58337202;58346280;58351735;58351999	58325728;58328121;58329074;58329664;58337679;58346343;58351914;58353727	+;+;+;+;+;+;+;+	2999	21	21	19	25	21	24	21	19	23	16	5	41	25	24	27	25	20	16	36	12	26	26	40	27	25	29	26	5	38	15	36	29	23	19	25	20	24	19	34	23	18	26	16	22
HOXD-AS2	chr2;chr2;chr2	176134841;176135319;176136621	176134950;176135422;176137098	-;-;-	692	0	0	0	0	0	2	0	0	0	0	0	0	0	0	0	0	0	0	0	0	0	1	0	0	0	0	0	0	0	0	0	0	0	0	0	0	0	0	0	0	0	0	0	0
LOC100506790	chrX;chrX	135396429;135397393	135396461;135397747	+;+	388	0	0	0	0	0	0	0	0	0	1	0	1	0	0	0	0	0	0	0	0	0	0	1	0	0	0	0	0	0	0	0	0	0	0	0	0	0	0	0	0	1	0	0	0
LINC01354	chr1;chr1;chr1	234527891;234531026;234531528	234530342;234531181;234531779	-;-;-	2860	37	41	115	52	96	124	52	41	30	46	24	60	46	68	30	32	60	38	43	27	77	34	70	79	49	69	71	46	81	42	68	36	72	46	50	55	24	55	42	57	84	38	48	56
LOC100506801	chr1;chr1;chr1	21293290;21293934;21298027	21293743;21294210;21299869	+;+;+	2574	2	0	0	3	1	4	3	2	3	1	0	1	0	1	0	0	0	0	1	0	1	0	0	0	1	0	0	0	0	2	0	0	0	3	2	1	0	1	0	2	0	1	0	2
LOC100506804	chr6;chr6;chr6	75285014;75290254;75290949	75285309;75290338;75291864	+;+;+	1297	50	26	30	50	39	51	48	44	16	42	18	54	33	67	32	25	47	23	30	6	64	40	54	44	46	51	58	41	40	37	45	33	42	56	48	63	39	51	33	48	27	23	46	48
LINC01132	chr1;chr1;chr1	234724042;234725223;234728348	234724082;234725678;234731643	+;+;+	3793	7	3	2	3	0	2	7	4	0	3	4	4	2	6	0	0	5	4	2	0	5	6	5	2	6	3	1	8	5	1	1	1	6	3	2	4	0	5	0	5	2	1	2	5
MYLK-AS1	chr3;chr3;chr3	123585556;123629494;123630496	123585801;123629681;123630819	+;+;+	758	39	31	28	63	25	39	43	32	21	46	35	56	26	50	26	41	39	30	56	33	32	45	47	27	53	25	43	37	36	44	31	20	31	41	32	42	21	38	32	57	22	22	42	59
LOC100506834	chr9;chr9;chr9;chr9;chr9;chr9;chr9	86948698;86950867;86981770;86987448;86988802;86997314;86998594	86948993;86950999;86981925;86987615;86988906;86997403;87002033	+;+;+;+;+;+;+	4388	0	0	0	0	1	0	1	0	0	0	0	1	0	2	0	0	0	0	0	0	1	0	0	0	0	0	1	1	0	0	0	1	0	0	0	0	0	0	0	0	1	0	1	0
LINC00840	chr10;chr10;chr10;chr10;chr10	43859411;43861879;43867157;43874190;43894865	43860360;43861927;43867339;43874412;43895433	+;+;+;+;+	1974	0	0	0	0	0	0	0	0	0	0	0	0	0	0	0	0	0	0	1	0	0	0	0	0	0	0	0	0	0	0	0	0	0	0	0	0	0	0	0	0	0	0	0	0
IQCF4	chr3;chr3;chr3;chr3	51817603;51817970;51818209;51819194	51817762;51818071;51818471;51819635	+;+;+;+	967	0	0	0	0	0	0	0	0	0	0	0	0	0	0	0	0	0	0	0	0	0	1	0	0	0	0	0	0	0	0	0	0	0	0	0	0	0	0	0	0	0	0	2	0
LOC100506858	chr5;chr5;chr5	2303720;2310905;2312179	2303964;2311080;2312201	-;-;-	444	0	0	0	0	0	0	0	1	0	0	0	0	0	0	0	0	1	0	0	1	0	0	0	0	0	0	0	0	0	0	0	0	0	0	1	0	0	0	0	0	0	0	1	0
LOC100506860	chr7;chr7;chr7;chr7	130913464;130914962;130915900;130921536	130913625;130915102;130916132;130921946	+;+;+;+	947	0	0	0	1	0	0	1	1	1	0	1	0	3	2	0	0	0	0	3	1	1	0	0	0	1	0	0	0	1	0	0	0	0	1	1	1	0	1	0	0	2	0	0	1
TTN-AS1	chr2;chr2;chr2;chr2;chr2;chr2;chr2;chr2;chr2;chr2;chr2;chr2;chr2;chr2;chr2;chr2;chr2;chr2;chr2;chr2;chr2;chr2	178522827;178523191;178535732;178537361;178538698;178540107;178542222;178571300;178582572;178582991;178583524;178584573;178591139;178597596;178598556;178599594;178600476;178604731;178608167;178614035;178615323;178619753	178522860;178523636;178535828;178537691;178539890;178540169;178542361;178571449;178582706;178583181;178583921;178584993;178591314;178597681;178598673;178599750;178600667;178605405;178608266;178614804;178615374;178620217	+;+;+;+;+;+;+;+;+;+;+;+;+;+;+;+;+;+;+;+;+;+	6390	24	33	27	32	31	27	41	22	21	32	11	40	32	40	17	21	30	27	37	21	32	31	34	35	25	27	40	30	40	26	27	34	27	37	30	32	27	27	27	27	19	15	26	35
LINC00933	chr15;chr15;chr15;chr15;chr15	84570649;84571134;84572192;84573022;84577948	84570734;84571228;84572344;84573251;84580181	+;+;+;+;+	2798	9	5	4	8	2	4	4	3	2	2	1	11	5	14	4	5	3	4	4	2	6	7	5	7	10	7	10	7	3	5	5	5	3	6	3	1	2	9	6	5	5	4	3	10
TCEB3CL2	chr18	46962768	46964644	-	1877	0	0	0	0	0	0	0	0	0	0	0	0	0	0	0	0	0	0	0	0	0	0	0	0	0	0	0	0	0	0	0	0	0	0	0	0	0	0	0	0	0	0	0	0
LOC100506895	chr7;chr7;chr7	43508728;43510983;43522288	43510247;43512123;43522542	-;-;-	2916	0	0	0	0	0	0	0	0	0	0	0	0	0	0	0	1	0	1	0	0	1	0	0	0	0	0	0	0	0	0	0	0	0	1	0	0	0	0	0	0	2	0	0	0
MAGOH2P	chr17	10715943	10716582	-	640	1	2	2	0	2	2	0	1	0	0	0	0	0	0	0	2	1	2	4	1	2	3	1	2	2	1	0	2	2	1	1	2	0	1	1	2	0	0	2	1	2	1	2	3
CCDC37-AS1	chr3;chr3;chr3	126393032;126393483;126394299	126393293;126393653;126394798	-;-;-	933	0	0	0	0	0	0	0	0	0	0	0	0	0	0	0	0	0	1	0	0	0	0	0	0	0	0	0	0	0	0	0	0	0	0	0	0	0	0	0	0	0	0	0	0
CHRM3-AS2	chr1;chr1;chr1	239707126;239714177;239718950	239707760;239714264;239719119	-;-;-	893	0	1	0	2	1	1	1	0	0	0	0	1	0	0	0	0	0	0	1	0	1	0	2	1	1	0	0	1	1	0	0	0	0	0	0	1	0	0	0	0	0	0	0	0
LINC00665	chr19;chr19;chr19;chr19;chr19;chr19;chr19;chr19	36313061;36315957;36319716;36321300;36321993;36322130;36330253;36331447	36313322;36316070;36320760;36321357;36322030;36322225;36330492;36331718	-;-;-;-;-;-;-;-	2125	1664	1547	1088	2125	1208	1278	2024	1485	957	1700	715	2404	1283	2465	1096	1068	1850	997	1568	906	1439	1665	1703	1641	1694	1343	2051	1595	1657	1706	1379	1217	1915	1785	1234	1794	1136	1821	1158	1945	1042	924	1653	1766
PRKG1-AS1	chr10;chr10;chr10;chr10;chr10;chr10	52296848;52300513;52301261;52309400;52313398;52313634	52297913;52300838;52301400;52309537;52313485;52314128	-;-;-;-;-;-	2253	0	0	0	0	0	0	0	0	0	0	0	0	0	0	0	0	0	0	0	0	0	0	0	0	0	0	0	0	0	0	0	0	0	0	0	0	0	0	0	0	0	0	0	0
TCEB3-AS1	chr1;chr1;chr1;chr1	23760382;23772111;23772268;23778199	23761151;23772166;23772426;23778297	-;-;-;-	1084	35	39	23	37	34	31	58	31	9	38	22	30	16	40	13	18	42	23	33	26	35	31	36	32	23	14	41	29	24	27	22	28	37	34	20	41	22	43	22	34	24	16	35	35
LOC100506985	chr1;chr1;chr1	24539274;24551888;24555816	24539876;24552048;24556024	-;-;-	973	99	74	63	78	81	88	83	71	45	87	20	95	51	73	49	34	67	26	43	25	88	46	108	87	79	89	88	83	116	67	91	44	62	77	41	89	44	71	59	81	59	55	69	86
LOC100506990	chr8;chr8;chr8;chr8;chr8;chr8;chr8;chr8;chr8;chr8;chr8;chr8;chr8	12115782;12145639;12419142;12419701;12437013;12438164;12440969;12444756;12480829;12497583;12530943;12549487;12565886	12116325;12145700;12419284;12419816;12437710;12438511;12441061;12445027;12480935;12497849;12531031;12551049;12566845	+;+;+;+;+;+;+;+;+;+;+;+;+	5262	72	56	65	109	68	47	88	78	57	77	26	114	63	110	72	59	73	71	82	41	76	78	96	84	85	82	94	71	79	71	67	78	98	99	66	90	86	91	82	91	47	56	71	83
PTPRG-AS1	chr3;chr3;chr3;chr3;chr3;chr3	62261819;62292614;62294700;62317106;62317808;62318866	62264142;62292717;62294778;62317192;62317903;62318947	-;-;-;-;-;-	2772	1	0	2	3	0	0	0	0	3	0	0	2	0	1	0	1	2	0	1	0	4	1	0	0	0	1	0	3	2	0	2	2	0	2	1	1	0	1	1	1	3	1	0	1
GFY	chr19;chr19;chr19	49426431;49427946;49428619	49427613;49428119;49428818	+;+;+	1557	4	2	1	4	2	0	1	0	0	0	0	3	1	4	0	1	1	1	0	2	3	2	4	2	8	1	8	0	1	3	5	3	2	1	3	1	0	6	2	4	3	0	1	3
LINC00844	chr10;chr10	58999518;59001229	58999787;59001617	+;+	659	10	3	2	6	5	0	7	5	5	7	1	4	5	5	2	1	3	0	1	1	4	3	4	3	4	2	8	4	4	7	8	5	3	2	5	0	2	7	5	5	2	3	3	3
MRLN	chr10;chr10;chr10;chr10	59736990;59738459;59738998;59753354	59737220;59738562;59739119;59753445	-;-;-;-	549	0	0	0	0	0	0	1	0	0	0	0	1	0	0	0	0	0	0	1	0	0	0	0	0	0	1	0	1	0	1	0	1	0	0	0	0	1	0	2	1	0	1	0	0
TMCC1-AS1	chr3;chr3;chr3	129893871;129901707;129905627	129893927;129901860;129908912	+;+;+	3497	57	53	44	72	37	42	81	60	22	70	34	88	23	82	24	40	60	23	35	31	52	66	52	48	70	33	83	65	41	66	38	21	82	73	30	77	32	63	48	75	34	34	73	74
PITRM1-AS1	chr10;chr10;chr10;chr10	3141601;3142972;3143856;3144971	3141769;3143088;3143986;3148629	+;+;+;+	4076	99	75	68	112	71	81	115	73	115	78	42	109	124	125	97	137	81	93	186	53	110	68	98	112	63	126	113	79	124	87	107	113	97	108	129	81	116	101	100	93	90	75	97	90
TUNAR	chr14;chr14	95876772;95922781	95877177;95925571	+;+	3197	0	0	0	0	0	0	0	0	0	0	0	0	0	0	0	0	0	0	0	0	1	0	0	0	0	0	1	0	0	0	0	0	0	0	0	0	0	0	0	0	1	0	0	0
TPBGL	chr11	75240905	75243704	+	2800	19	6	8	11	11	11	8	10	8	13	8	19	16	21	8	12	11	5	14	4	10	11	17	17	14	17	11	7	15	8	10	12	13	7	13	12	11	15	9	18	13	9	8	17
LOC100507053	chr4;chr4;chr4;chr4;chr4;chr4;chr4;chr4;chr4;chr4;chr4;chr4	99088857;99102363;99102768;99133555;99154545;99204357;99286795;99288666;99290937;99300299;99300469;99300951	99089284;99102665;99102793;99133805;99157579;99204431;99287033;99288785;99290948;99300370;99300655;99301356	+;+;+;+;+;+;+;+;+;+;+;+	5154	35	46	20	53	26	24	47	53	25	55	18	46	22	55	29	28	31	17	38	28	49	41	53	41	43	28	41	46	38	42	33	21	50	46	28	41	24	29	29	42	32	22	26	36
LRCOL1	chr12;chr12;chr12;chr12;chr12;chr12	132603150;132604254;132604462;132604706;132606147;132610323	132603404;132604376;132604584;132604963;132606264;132610451	-;-;-;-;-;-	1006	2	0	0	0	0	0	0	0	0	0	0	0	0	1	0	0	0	0	1	0	0	0	0	0	0	1	1	0	0	1	0	1	2	0	0	0	1	0	0	1	0	0	1	0
CCAT1	chr8;chr8	127207382;127218810	127209717;127219268	-;-	2795	1	2	1	1	0	5	1	0	1	1	0	1	1	4	1	0	0	0	1	0	1	1	1	1	0	2	1	1	0	0	0	1	2	3	1	2	1	2	2	1	0	2	5	0
MFI2-AS1	chr3;chr3;chr3;chr3	197002906;197003602;197004097;197004494	197002973;197003970;197004359;197004744	+;+;+;+	951	88	76	70	94	74	97	102	89	54	80	33	115	92	141	80	67	92	70	112	56	115	82	157	97	76	106	90	81	107	99	75	85	110	77	66	93	74	83	74	96	48	56	73	68
LINC00845	chr10;chr10	61016275;61025792	61016341;61026417	+;+	693	0	0	0	0	0	0	0	0	0	0	0	0	0	0	0	0	0	0	0	0	0	0	0	0	0	0	0	0	0	0	0	0	0	0	0	0	0	0	0	0	0	0	0	0
LINC00703	chr10;chr10;chr10;chr10	4384246;4391724;4406469;4408455	4384477;4391826;4406573;4410612	+;+;+;+	2598	0	0	0	0	0	0	0	0	0	0	0	0	0	0	0	0	0	0	0	0	0	0	0	0	0	0	0	0	2	0	0	0	0	1	0	0	0	0	0	0	0	0	0	0
PSMD6-AS2	chr3;chr3;chr3	64004022;64009697;64011797	64006068;64009753;64012241	+;+;+	2549	38	29	35	44	33	37	31	36	62	31	12	30	70	51	47	75	35	50	83	13	54	34	72	43	37	43	37	23	45	39	46	78	30	32	98	40	80	46	80	54	59	41	28	45
TEX26-AS1	chr13;chr13;chr13;chr13	30882835;30883938;30930672;30931246	30883335;30884060;30930874;30932608	-;-;-;-	2190	0	0	0	0	0	0	0	0	0	0	0	1	0	0	0	0	0	0	0	0	0	0	0	0	0	0	0	0	0	0	0	0	0	0	0	0	0	0	0	0	0	0	0	0
CLIP1-AS1	chr12;chr12;chr12	122395542;122396583;122399296	122395665;122396705;122399944	+;+;+	896	10	3	5	5	6	5	10	4	8	6	3	7	8	9	2	6	6	7	3	3	5	7	9	7	2	6	8	9	13	6	7	5	17	11	15	6	4	10	3	4	6	8	8	4
LOC100507073	chr2;chr2;chr2;chr2;chr2;chr2	66574030;66665721;66675201;66675758;66691672;66695203	66574165;66665817;66675230;66675821;66691723;66695588	+;+;+;+;+;+	765	1	0	1	3	0	0	0	1	0	0	0	1	0	0	1	0	0	0	0	1	2	0	0	0	0	0	0	0	0	0	0	0	0	1	0	0	0	0	0	1	0	1	0	1
DLG1-AS1	chr3;chr3;chr3	197298247;197298978;197302528	197298610;197299092;197303750	+;+;+	1702	20	28	32	23	35	41	25	19	15	21	6	33	20	34	9	20	9	21	26	12	31	32	34	33	22	34	17	26	36	24	30	15	29	28	17	14	19	19	17	22	30	20	13	18
LOC100507091	chr12;chr12;chr12	123081384;123082888;123083235	123081992;123082959;123084744	+;+;+	2191	1	0	0	2	0	1	0	1	0	0	0	0	0	1	0	1	3	0	1	0	0	4	1	2	2	1	1	2	0	0	1	0	3	2	2	1	0	0	1	0	1	0	0	0
GIMD1	chr4;chr4	106358183;106367043	106358443;106367435	-;-	654	0	0	0	0	0	0	0	0	0	0	0	0	0	0	0	0	0	0	0	0	0	0	0	0	0	0	0	0	0	0	0	0	0	0	0	0	0	0	0	0	0	0	0	0
ADAMTS9-AS2	chr3;chr3;chr3;chr3;chr3;chr3	64684870;64799465;64809795;64867168;65008945;65010180	64685338;64799745;64809851;64867257;65008986;65011471	+;+;+;+;+;+	2231	0	0	0	0	0	0	0	0	0	0	0	0	0	0	0	0	0	0	0	0	0	0	0	0	0	0	0	0	0	0	0	0	0	0	0	0	0	0	0	0	0	0	0	0
FRY-AS1	chr13;chr13;chr13;chr13	32024056;32027203;32027575;32031451	32026096;32027253;32027666;32031639	-;-;-;-	2373	0	0	2	0	2	0	3	0	2	0	0	1	1	1	0	1	4	0	3	0	0	3	3	1	0	0	0	0	0	1	2	0	2	0	5	0	0	2	2	1	1	2	1	0
ASAP1-IT2	chr8	130082738	130084768	-	2031	3	0	1	0	0	1	1	0	2	1	0	4	5	0	3	2	1	1	2	1	2	0	3	1	1	2	1	1	0	1	0	2	0	3	4	1	3	0	1	4	1	0	2	0
PRC1-AS1	chr15;chr15;chr15;chr15	90966369;90981955;90983692;90987630	90966678;90982090;90983778;90988624	+;+;+;+	1528	10	10	3	7	4	8	9	8	7	8	4	13	7	10	1	7	14	2	5	0	7	10	7	9	11	6	13	11	10	8	10	5	10	6	7	7	6	7	10	6	15	10	8	9
LINC00707	chr10;chr10;chr10;chr10;chr10	6779598;6781304;6833643;6837974;6840391	6779887;6781486;6833688;6838008;6842906	+;+;+;+;+	3070	0	0	0	0	0	0	0	0	0	0	0	0	0	0	0	0	0	0	0	0	0	0	0	0	0	0	0	0	0	0	0	0	0	0	0	0	0	0	0	0	0	0	0	0
SPG20-AS1	chr13;chr13;chr13;chr13;chr13;chr13	36346431;36360654;36365500;36365730;36368198;36369488	36346507;36360740;36365604;36365843;36368343;36369735	+;+;+;+;+;+	777	0	0	0	0	0	0	0	0	0	0	0	0	0	0	0	0	0	0	0	0	0	0	0	0	0	0	0	0	0	0	0	0	0	0	0	0	0	0	0	0	0	0	0	0
LOC100507140	chr2;chr2;chr2	200712305;200716335;200735037	200714130;200716417;200735177	-;-;-	2050	2	0	0	0	1	0	0	2	0	0	0	0	0	0	0	1	2	0	1	1	0	1	0	1	1	1	0	0	1	0	0	0	1	0	0	0	0	0	1	0	0	0	0	0
LINC00708	chr10;chr10;chr10;chr10;chr10	8259331;8260646;8266254;8266632;8268199	8259670;8260950;8266349;8266699;8268305	-;-;-;-;-	916	0	0	0	0	0	0	0	0	0	0	0	0	0	0	0	0	0	0	0	0	0	0	0	0	0	0	0	0	0	0	0	0	0	0	0	0	0	0	0	0	0	0	0	0
LOC100507156	chr8;chr8;chr8	23336208;23341026;23363126	23337457;23341149;23366125	+;+;+	4374	0	0	0	1	0	0	0	0	0	2	0	1	1	1	0	1	2	1	0	0	2	0	0	0	1	0	3	1	0	1	0	0	3	0	0	4	0	0	1	2	1	1	0	1
LINC00709	chr10;chr10	9275613;9286592	9275860;9287056	+;+	713	0	0	0	0	0	0	0	0	0	0	0	0	0	0	0	0	0	0	0	0	0	0	0	0	0	0	0	0	0	0	0	0	0	0	0	0	0	0	0	0	0	0	0	0
CT47A12	chrX;chrX;chrX;chrX;chrX;chrX;chrX;chrX;chrX;chrX;chrX;chrX	120948423;120949701;120950744;120963026;120964305;120965348;120967886;120969165;120970208;120972746;120974025;120975068	120948562;120949856;120951740;120963166;120964460;120966344;120968026;120969320;120971204;120972886;120974180;120976064	-;-;-;-;-;-;-;-;-;-;-;-	5175	0	0	0	0	0	0	0	0	0	0	0	0	0	0	0	0	0	0	0	0	0	0	0	0	0	0	0	0	0	0	0	0	0	0	0	0	0	0	0	0	0	0	0	0
BOLA3-AS1	chr2;chr2	74147981;74148698	74148478;74152389	+;+	4190	44	38	17	53	18	22	45	35	13	31	17	46	14	58	25	25	31	16	24	18	29	46	31	30	38	26	41	36	34	41	27	22	38	33	22	49	20	45	23	51	24	18	36	32
LINC01012	chr6;chr6;chr6;chr6	27694035;27702314;27706639;27710124	27694506;27702417;27709157;27710222	+;+;+;+	3194	14	11	33	18	21	41	6	10	8	5	4	18	9	8	7	9	13	5	4	6	14	9	27	17	10	5	14	10	14	9	14	3	10	9	2	9	4	16	6	9	15	7	14	10
LOC100507175	chr12;chr12;chr12	67520082;67549123;67565514	67520192;67549164;67567131	+;+;+	1771	0	0	0	0	0	0	0	0	0	0	0	0	0	0	0	0	0	0	0	0	0	0	0	0	0	1	0	0	0	0	0	0	0	0	0	0	0	0	0	0	0	0	0	0
SLFNL1-AS1	chr1;chr1;chr1;chr1	41014590;41028533;41038046;41043115	41018401;41028712;41038077;41043890	+;+;+;+	4800	64	72	34	68	31	27	75	67	21	59	26	93	20	111	12	17	59	12	18	51	49	77	60	62	46	37	96	63	35	69	20	16	96	86	10	66	9	72	13	67	22	6	80	75
LOC100507194	chr6;chr6;chr6	3182818;3190827;3195666	3183726;3191257;3195767	-;-;-	1442	0	0	0	0	0	0	0	0	0	0	0	0	0	0	0	0	0	0	0	0	0	0	1	0	0	0	0	0	0	0	1	0	0	0	0	0	0	0	0	0	0	0	0	0
LOC100507201	chr2;chr2;chr2	81461359;81462454;81466574	81461440;81462841;81466946	-;-;-	843	0	0	0	0	0	0	0	0	0	0	0	0	0	0	0	0	0	0	0	0	0	0	0	0	0	0	0	0	0	0	0	0	0	0	0	0	0	0	0	0	0	0	0	0
SMLR1	chr6;chr6	130827405;130834870	130827651;130837136	+;+	2514	1	0	0	0	0	0	0	0	0	2	0	0	0	0	0	0	0	0	0	0	0	0	0	0	0	0	0	0	0	0	0	0	0	0	0	0	0	0	0	0	0	1	0	0
LOC100507205	chr11;chr11;chr11;chr11;chr11;chr11	42187743;42188546;42238093;42239710;42241048;42253614	42187778;42188656;42238159;42239826;42241118;42253690	-;-;-;-;-;-	479	0	0	1	1	0	0	0	2	1	1	0	0	0	1	0	0	2	2	0	1	1	0	1	0	1	0	1	0	2	0	0	1	1	0	0	0	0	2	0	2	0	1	1	0
LINC00943	chr12;chr12;chr12;chr12	126737007;126742740;126744770;126745006	126737156;126743480;126744888;126746254	+;+;+;+	2259	0	0	0	0	0	1	0	0	0	0	0	0	0	0	0	0	0	0	0	0	0	0	0	0	0	0	0	0	0	0	0	0	0	0	0	0	0	0	0	0	0	0	0	0
LINC01578	chr15;chr15;chr15;chr15;chr15;chr15;chr15	92882843;92883296;92883585;92885515;92886169;92892004;92897724	92883186;92883543;92883778;92885584;92886254;92892072;92898747	+;+;+;+;+;+;+	2035	960	900	1220	1008	1334	1329	1105	778	823	834	212	1038	986	1181	861	636	785	531	770	285	883	808	858	898	847	865	890	822	976	849	897	849	806	807	825	888	699	841	1066	847	1097	942	828	838
RNF157-AS1	chr17;chr17;chr17;chr17;chr17;chr17;chr17;chr17	76140556;76143230;76144922;76145422;76146274;76147294;76153133;76154050	76140680;76143348;76145086;76145564;76146337;76147599;76153788;76154648	+;+;+;+;+;+;+;+	2177	13	23	11	27	13	17	15	16	12	21	9	14	13	28	14	19	16	19	18	6	19	25	21	21	19	19	23	17	21	18	13	15	21	15	27	9	15	14	5	21	10	9	20	17
VWA8-AS1	chr13;chr13;chr13;chr13	41961169;41968401;41976449;41980793	41962234;41968472;41976616;41981565	+;+;+;+	2079	7	15	9	6	19	4	12	11	9	12	3	13	8	15	12	4	13	7	11	4	11	8	11	11	17	9	10	5	12	13	13	9	13	11	4	10	9	12	8	14	8	9	11	9
SNHG16	chr17;chr17;chr17	76557764;76561288;76563119	76559043;76561402;76565348	+;+;+	3625	2700	2465	1747	3208	1897	2132	3102	2478	1240	2487	1068	3535	1684	3741	1433	1345	2578	1363	1663	1441	2541	2605	2526	2619	2850	2115	3223	2754	2400	2679	2156	1507	2908	2993	1439	2853	1309	2803	1573	3078	1603	1473	2687	2836
LOC100507250	chr12;chr12;chr12	68674371;68685863;68686737	68675821;68686017;68686859	-;-;-	1729	13	18	8	18	25	12	12	11	17	12	4	16	11	24	9	14	26	10	11	7	15	17	20	19	20	11	18	21	20	22	13	23	16	14	13	17	14	16	18	26	15	11	18	24
LINC01013	chr6;chr6;chr6;chr6	132133978;132146220;132154656;132169001	132134483;132147058;132154777;132169374	+;+;+;+	1841	0	0	0	0	0	0	0	0	0	0	0	0	0	0	0	0	0	0	0	0	0	0	0	0	0	0	0	0	0	0	0	0	0	0	0	0	0	0	0	0	0	0	0	0
MEG9	chr14;chr14	101069911;101070442	101070055;101072936	+;+	2640	0	0	0	0	0	0	0	0	0	0	0	0	0	0	0	0	0	0	1	0	0	0	0	0	0	0	0	0	1	0	0	1	0	1	0	0	1	0	0	0	0	0	0	0
STX18-AS1	chr4;chr4;chr4;chr4;chr4;chr4	4542131;4544738;4648977;4649373;4705673;4709516	4542475;4544907;4649109;4649542;4705910;4710937	+;+;+;+;+;+	2478	121	117	100	142	100	134	131	103	73	77	69	158	64	172	80	80	112	61	109	80	91	126	118	109	109	96	147	108	90	124	66	73	154	114	93	110	78	111	88	160	105	98	106	124
LINC01187	chr5;chr5;chr5;chr5;chr5	170191647;170193916;170196484;170197752;170198742	170192263;170194006;170196631;170197829;170199141	-;-;-;-;-	1334	0	0	0	0	0	0	0	0	0	0	0	0	0	0	0	0	0	0	0	0	0	0	0	0	0	0	0	0	0	0	0	0	0	0	0	0	0	0	0	0	0	0	0	0
LINC01210	chr3;chr3;chr3;chr3;chr3	137771911;137774528;137775276;137776282;137780062	137772130;137774614;137775350;137776404;137780877	+;+;+;+;+	1321	0	0	0	0	0	0	0	0	0	0	0	0	0	0	0	0	0	0	0	0	0	0	0	0	0	0	0	0	0	0	0	0	0	0	0	0	0	0	0	0	0	0	0	0
LOC100507283	chr11;chr11;chr11;chr11;chr11	124800428;124801984;124804731;124805320;124832886	124801256;124802157;124804848;124805504;124834487	+;+;+;+;+	2908	77	74	84	74	84	87	88	79	67	91	31	115	93	120	83	71	65	62	103	41	105	76	113	116	78	90	116	88	115	96	98	69	98	83	88	77	66	86	103	76	93	68	74	81
ZNF865	chr19	55613593	55618541	+	4949	550	459	479	682	490	679	636	403	279	496	267	788	409	840	360	372	635	317	561	309	543	470	716	585	481	484	662	438	552	427	432	295	517	521	255	494	295	589	377	565	444	282	423	480
TMEM44-AS1	chr3;chr3;chr3;chr3	194584268;194589021;194589474;194589855	194584448;194589142;194589626;194590832	+;+;+;+	1434	291	279	211	329	257	270	297	235	149	258	122	374	178	394	214	135	305	137	215	129	247	274	308	249	276	241	353	275	296	270	230	211	283	330	171	291	163	302	239	316	197	184	272	279
SMC5-AS1	chr9;chr9;chr9;chr9;chr9	70193998;70216059;70218315;70229214;70257915	70194555;70216421;70218485;70229389;70258874	-;-;-;-;-	2228	51	35	26	53	31	31	47	45	24	52	29	49	20	48	22	24	44	17	25	28	41	48	32	40	39	37	39	58	32	48	47	26	38	43	40	52	15	47	29	32	19	19	40	44
ALKBH3-AS1	chr11;chr11;chr11;chr11;chr11;chr11	43909290;43912263;43916669;43919586;43920386;43920874	43910513;43912484;43916921;43919662;43920464;43920944	-;-;-;-;-;-	1926	2	8	6	13	12	14	8	4	13	13	3	11	5	11	3	6	8	2	15	9	14	9	11	10	3	9	13	9	12	7	11	7	9	18	14	10	12	8	12	7	6	6	10	11
TARID	chr6;chr6;chr6;chr6;chr6;chr6;chr6;chr6;chr6;chr6;chr6;chr6;chr6	133435078;133439328;133456534;133485861;133502252;133506079;133507244;133535780;133568190;133760185;133768831;133845877;133888604	133435570;133439481;133456707;133486032;133502680;133506270;133507657;133537358;133568248;133760260;133768923;133845951;133889006	-;-;-;-;-;-;-;-;-;-;-;-;-	4313	0	0	0	0	0	0	1	0	0	1	0	1	0	0	0	0	1	0	0	0	0	0	0	0	0	0	0	0	0	0	0	0	0	0	0	0	0	0	0	0	0	0	0	0
ERVK13-1	chr16;chr16;chr16	2658389;2669411;2673283	2663407;2672570;2673439	-;-;-	8336	418	329	256	508	282	352	517	405	325	405	175	549	411	590	289	366	435	324	463	215	447	404	470	472	395	336	526	380	468	406	314	376	484	495	449	478	365	442	382	502	344	296	431	466
LOC100507334	chr2;chr2;chr2;chr2	110245312;110261432;110262651;110266031	110245793;110261513;110262765;110266558	+;+;+;+	1207	0	0	0	0	1	0	0	0	0	0	0	0	0	0	1	0	0	0	0	0	0	0	0	0	0	0	0	0	2	0	0	0	0	0	0	2	0	0	0	0	0	0	0	0
SMIM18	chr8;chr8;chr8	30638600;30644492;30645281	30638639;30644572;30645952	+;+;+	793	2	0	1	3	0	1	1	5	1	0	0	1	1	0	1	0	0	0	0	0	2	0	1	2	1	0	0	3	0	2	0	2	3	3	1	1	3	1	5	3	1	0	1	3
LOC100507346	chr9;chr9;chr9;chr9	95463609;95466929;95467332;95468659	95463797;95467220;95467446;95470019	+;+;+;+	1957	4	4	7	1	17	9	11	1	6	4	3	6	6	7	1	2	4	6	6	6	1	1	7	9	4	5	3	3	7	1	4	1	5	6	6	6	4	4	10	3	8	2	6	3
VIM-AS1	chr10;chr10;chr10;chr10;chr10	17214239;17216167;17217602;17226856;17229345	17215364;17216274;17217675;17226898;17229985	-;-;-;-;-	1992	5	6	14	9	5	9	9	8	1	11	1	12	3	10	0	3	7	2	6	1	8	12	6	6	6	5	10	10	6	13	15	6	9	8	3	9	5	7	3	5	5	7	6	12
LOC100507351	chr17;chr17	77546941;77560945	77547092;77565021	+;+	4229	0	0	0	0	0	0	0	0	1	0	0	0	0	0	0	0	1	0	0	0	0	0	0	0	0	0	0	0	0	0	0	0	0	0	1	0	0	1	0	0	0	0	0	0
LOC100507373	chr19;chr19;chr19	14137152;14155152;14168777	14137223;14155479;14171263	+;+;+	2887	171	150	104	179	73	83	182	156	89	152	84	263	119	253	89	138	124	103	179	123	133	155	177	128	103	111	221	151	144	156	108	96	218	160	102	123	118	170	89	187	143	85	145	174
LOC100507377	chr12;chr12;chr12;chr12;chr12;chr12;chr12;chr12	74133176;74151002;74157790;74194074;74199572;74285025;74285860;74292315	74133216;74151050;74157884;74194153;74200073;74285093;74285946;74292631	-;-;-;-;-;-;-;-	1240	0	0	0	0	0	0	0	0	0	0	0	0	0	0	0	0	0	0	0	0	0	0	0	0	0	0	0	0	0	0	0	0	0	0	0	0	0	0	0	0	0	0	0	0
LOC100507384	chr11;chr11;chr11	45722308;45723478;45724162	45722457;45723572;45724555	+;+;+	639	0	0	0	0	0	0	0	0	0	0	0	0	0	0	0	0	0	0	0	0	0	0	0	0	0	0	0	0	0	0	0	0	0	0	0	0	0	0	0	0	0	0	0	0
LOC100507387	chr5;chr5;chr5;chr5;chr5;chr5;chr5;chr5	176119549;176119815;176120847;176121745;176123997;176124263;176125020;176130086	176119699;176120001;176120980;176121814;176124120;176124432;176125165;176132258	+;+;+;+;+;+;+;+	3155	0	0	0	0	0	1	1	0	0	0	0	0	0	0	0	0	0	0	0	0	0	0	0	2	0	0	0	1	2	0	0	0	0	1	1	0	1	0	0	0	0	2	0	0
LOC100507389	chr3;chr3;chr3;chr3;chr3	142926675;142933205;142936423;142938475;142941399	142926896;142933268;142936646;142938653;142942536	+;+;+;+;+	1827	0	0	0	1	0	0	0	0	0	0	0	0	0	0	0	0	0	0	0	0	0	0	0	0	0	0	0	0	0	0	0	0	0	0	0	0	0	0	0	0	0	0	0	0
LOC100507391	chr3;chr3;chr3;chr3	194708421;194744574;194745535;194779462	194709147;194744689;194745631;194782168	+;+;+;+	3647	5	4	7	6	3	3	3	9	2	6	2	11	2	11	2	5	3	3	3	2	4	9	4	5	6	0	4	6	1	7	4	2	8	5	8	12	3	7	2	5	0	2	10	4
SENCR	chr11;chr11;chr11	128691672;128692655;128695913	128692121;128693391;128696023	-;-;-	1298	0	0	0	0	0	0	0	0	0	0	0	0	0	0	0	0	0	0	0	0	0	0	0	0	0	0	0	0	0	0	0	0	0	0	0	0	0	0	0	0	0	0	0	0
INTS6-AS1	chr13;chr13	51453345;51454003	51453418;51454715	+;+	787	62	48	59	55	69	75	58	58	51	65	25	70	78	64	42	39	70	37	61	34	86	58	71	81	73	66	70	67	68	51	70	62	58	70	60	65	58	56	80	64	80	58	69	54
LRP4-AS1	chr11;chr11;chr11	46846411;46846610;46873074	46846499;46846717;46874416	+;+;+	1540	16	13	10	12	21	12	20	9	11	16	4	15	16	21	13	12	15	19	24	9	19	14	24	15	9	13	13	12	25	12	14	14	16	12	19	7	12	13	5	12	8	13	15	9
C1QTNF1-AS1	chr17;chr17;chr17	79019209;79019959;79027376	79019616;79020236;79027655	-;-;-	966	0	0	0	0	0	0	1	0	0	0	0	0	0	0	0	0	1	1	0	0	0	0	1	0	0	0	0	0	0	0	1	0	0	0	0	0	0	0	0	0	0	0	0	1
TMEM178B	chr7;chr7;chr7;chr7	141074232;141212591;141437608;141470536	141074692;141212704;141437745;141480379	+;+;+;+	10557	39	16	15	26	21	26	20	24	13	25	12	37	26	34	23	20	18	30	30	11	26	19	29	31	9	33	22	21	41	26	30	38	20	21	28	22	20	27	17	19	24	21	17	29
MKNK1-AS1	chr1;chr1;chr1;chr1;chr1;chr1;chr1;chr1	46538696;46540930;46543694;46558225;46559670;46563512;46568206;46568482	46538794;46541009;46543768;46558342;46559811;46563576;46568297;46570255	+;+;+;+;+;+;+;+	2445	5	6	12	10	13	15	5	4	16	11	0	6	17	11	8	17	8	8	22	6	18	6	21	25	6	11	6	7	22	4	11	10	10	8	13	8	11	8	11	13	14	10	12	9
LOC100507424	chr12;chr12;chr12;chr12	2836816;2840842;2858012;2859534	2836956;2840995;2858331;2859795	+;+;+;+	877	34	28	21	27	9	15	28	24	9	25	10	34	12	33	9	12	17	6	18	12	22	28	28	13	18	20	25	26	34	20	14	3	23	24	18	32	14	37	13	25	19	7	23	17
LINC00458	chr13;chr13;chr13;chr13;chr13;chr13	54120940;54124324;54125149;54126863;54130874;54132613	54121044;54124755;54125272;54127429;54131071;54132871	-;-;-;-;-;-	1685	0	0	0	0	0	0	0	0	0	0	0	0	0	0	0	0	0	0	0	0	0	0	0	0	0	0	0	0	0	0	0	0	0	0	0	0	0	0	0	0	0	0	0	0
ZNF571-AS1	chr19;chr19;chr19;chr19;chr19;chr19;chr19;chr19	37548949;37550862;37551371;37566031;37567618;37569850;37583483;37585339	37549155;37550991;37551665;37566089;37567750;37569996;37583834;37587347	+;+;+;+;+;+;+;+	3332	19	14	14	11	16	15	10	8	14	8	6	15	8	13	7	6	17	9	8	2	13	10	23	20	3	17	15	10	14	12	15	9	11	15	18	8	12	7	17	16	18	14	9	17
LOC100507443	chr2;chr2;chr2	208119129;208137056;208156547	208119225;208137179;208156762	+;+;+	437	0	0	0	0	0	0	0	0	0	0	0	0	0	0	0	0	0	0	0	0	0	0	0	0	0	0	0	0	0	0	0	0	0	0	0	0	0	0	0	0	0	0	0	0
ZNF213-AS1	chr16;chr16	3128834;3131747	3129653;3132042	-;-	1116	223	213	139	255	119	187	259	226	106	216	133	306	122	341	78	118	256	110	168	156	216	228	230	211	234	197	283	208	224	206	202	110	257	265	121	257	115	230	141	271	127	114	231	275
NRSN2-AS1	chr20;chr20;chr20	319687;322378;325142	320781;322565;325252	-;-;-	1394	286	240	176	334	184	220	294	245	134	243	113	321	177	357	149	132	258	135	226	142	246	291	253	308	265	232	342	274	267	279	222	124	273	275	166	300	140	283	174	286	214	180	275	289
LOC100507462	chr6;chr6;chr6;chr6	138725211;138750128;138764257;138773515	138727493;138750269;138764378;138773679	-;-;-;-	2712	44	52	32	81	28	37	52	46	24	49	14	62	35	75	19	27	43	32	31	28	52	41	44	52	57	46	61	50	45	40	49	33	71	50	34	51	40	60	25	62	17	27	65	46
DPH6-AS1	chr15;chr15;chr15	35546195;35711707;35857987	35546473;35711889;35859001	+;+;+	1477	0	2	1	2	1	3	3	3	4	1	2	2	4	4	2	3	1	1	0	2	3	3	2	0	2	3	5	1	3	1	1	3	2	3	1	0	5	3	5	3	3	1	2	2
LOC100507468	chr7;chr7	69596138;69597234	69596433;69597495	-;-	558	1	2	2	0	0	0	0	0	0	0	0	1	1	1	1	0	0	0	0	0	0	2	1	1	1	0	1	1	1	3	1	1	0	3	1	1	0	0	1	2	1	3	1	1
GRID1-AS1	chr10;chr10;chr10	85577731;85579491;85605395	85577898;85579603;85607215	+;+;+	2102	0	0	0	0	0	0	0	0	0	0	0	0	0	0	0	0	0	0	0	0	0	0	0	0	0	0	0	0	0	0	0	0	0	0	0	0	0	0	0	0	0	0	0	0
LOC100507472	chr15	101307251	101309304	-	2054	13	16	18	14	11	21	16	15	31	13	7	27	38	28	38	52	10	28	47	9	14	16	17	18	6	17	24	16	18	15	14	22	13	16	38	11	27	24	29	17	33	17	19	18
IDH1-AS1	chr2;chr2	208255233;208255903	208255431;208256194	+;+	491	56	50	50	73	50	79	63	68	29	72	33	87	58	102	53	43	76	53	61	41	68	57	88	70	61	54	66	58	64	72	62	60	66	54	38	43	54	58	40	76	38	28	51	76
LINC01277	chr6;chr6;chr6	142966421;143021666;143036989	142967441;143021953;143037582	-;-;-	1903	7	6	10	6	13	7	11	6	17	7	4	12	23	7	17	28	6	7	31	2	7	8	8	7	8	10	6	5	21	6	13	27	9	3	20	7	11	7	27	4	16	13	5	7
SDCBP2-AS1	chr20;chr20;chr20;chr20	1325343;1373078;1374484;1376798	1325782;1373178;1374698;1378735	+;+;+;+	2694	199	202	124	231	133	134	290	209	87	196	81	258	106	308	87	137	218	116	138	101	146	189	173	183	213	168	248	173	179	165	157	126	218	192	133	226	130	209	116	236	118	109	208	223
EGFR-AS1	chr7;chr7	55179750;55188857	55182477;55188949	-;-	2821	3	8	3	7	2	0	6	12	4	5	1	6	3	8	6	0	4	2	6	3	9	2	10	9	6	3	3	4	3	5	5	0	5	13	3	6	3	4	2	6	1	2	5	4
LINC01569	chr16;chr16;chr16	4245825;4251322;4253647	4247061;4252034;4253789	-;-;-	2093	333	317	261	444	290	283	362	363	232	375	151	490	267	521	254	263	338	237	336	196	410	345	384	414	367	339	418	325	391	369	290	243	427	360	274	382	225	408	274	409	272	195	359	414
LOC100507506	chr6;chr6;chr6;chr6	4136072;4137361;4154841;4155481	4136248;4137402;4154993;4157385	+;+;+;+	2277	10	14	18	18	27	25	10	7	23	11	4	18	28	26	15	20	7	13	19	4	23	14	26	31	15	21	13	12	34	20	21	23	11	14	35	11	15	13	20	20	26	12	16	9
ARHGEF26-AS1	chr3;chr3;chr3;chr3	154024401;154030277;154108669;154121072	154026642;154030376;154108785;154121210	-;-;-;-	2598	281	285	113	338	158	141	309	277	88	278	80	316	113	364	107	101	266	90	113	139	195	253	200	201	286	139	307	265	220	292	181	132	303	315	120	318	123	294	126	295	122	151	254	306
THEG5	chr19;chr19;chr19;chr19;chr19;chr19	31588189;31588818;31589982;31591213;31592281;31592409	31588316;31588948;31590116;31591310;31592342;31593550	+;+;+;+;+;+	1696	3	3	2	4	1	2	2	2	0	1	0	2	1	4	3	0	1	0	1	0	3	0	5	1	2	5	2	0	3	2	1	1	1	3	0	1	0	3	0	2	1	1	6	0
LINC00613	chr4;chr4;chr4;chr4;chr4	135866984;135867836;135885417;135887971;135913622	135867182;135867906;135885512;135888093;135913680	-;-;-;-;-	548	0	0	0	0	0	0	0	0	0	0	0	0	0	0	0	0	0	0	0	0	0	0	0	0	0	0	0	0	0	0	0	0	0	0	0	0	0	0	0	0	0	0	0	0
SOX21-AS1	chr13;chr13	94712716;94713638	94713393;94715945	+;+	2986	1	0	1	0	0	0	0	0	0	0	0	1	0	1	0	1	0	0	0	0	2	0	0	1	1	0	1	0	0	3	1	0	0	1	1	1	0	0	0	2	2	0	0	1
LOC100507534	chr16;chr16	47849314;47886441	47849948;47887130	-;-	1325	0	1	0	1	0	0	1	3	0	0	0	1	0	0	0	1	1	1	0	1	1	0	1	1	0	1	0	1	0	0	0	0	1	0	0	0	1	0	0	0	1	1	0	1
LOC100507537	chr3;chr3;chr3	155290232;155290940;155293620	155290846;155291038;155293700	-;-;-	795	1	5	1	8	2	2	1	5	2	4	1	4	0	2	2	1	1	0	1	2	6	3	4	1	2	2	3	8	6	3	1	2	6	1	1	0	0	5	3	1	0	0	4	2
LINC01504	chr9;chr9;chr9;chr9;chr9	72305436;72314986;72328664;72335392;72341592	72305625;72315090;72328721;72335497;72343210	+;+;+;+;+	2078	0	0	0	1	0	0	0	0	0	0	0	1	0	0	0	1	0	0	1	0	1	0	0	0	0	1	0	0	0	0	0	0	0	0	0	1	0	0	0	0	3	0	0	1
LOC100507557	chr6;chr6;chr6;chr6;chr6	145734869;145814876;145828361;145881579;145883205	145734920;145815431;145828456;145881648;145886585	+;+;+;+;+	4155	1	7	9	5	8	5	3	4	2	4	3	7	4	4	2	6	1	2	4	5	4	5	15	3	5	2	5	9	6	4	7	4	6	6	4	2	4	6	4	2	4	2	6	2
LOC100507564	chr1;chr1;chr1	53238610;53241847;53242438	53239345;53241945;53242783	+;+;+	1181	67	66	57	87	78	75	83	67	41	60	25	99	65	87	41	58	79	51	55	46	70	80	80	94	73	75	83	81	87	93	88	62	66	70	52	87	37	71	65	69	60	49	75	85
RAB11B-AS1	chr19;chr19;chr19	8374376;8376962;8390009	8374608;8377067;8390691	-;-;-	1022	67	67	83	90	101	133	115	67	68	68	35	97	89	104	97	91	74	113	142	48	84	58	110	99	52	94	83	64	101	55	90	85	82	59	85	61	60	73	89	73	94	79	54	67
LOC100507577	chr16;chr16	48355685;48361477	48356710;48362999	+;+	2549	203	196	102	247	109	97	228	165	88	170	38	226	108	225	108	43	162	55	77	85	163	193	126	157	185	148	220	199	182	184	144	117	182	220	108	184	86	188	108	203	109	100	203	229
BHLHE40-AS1	chr3;chr3;chr3;chr3;chr3	4896809;4900541;4906376;4949559;4979795	4898935;4900697;4906501;4949698;4979961	-;-;-;-;-	2717	3	9	8	6	10	11	2	4	2	5	4	8	3	5	7	2	10	3	9	2	10	6	6	6	10	12	9	5	17	2	19	4	2	5	6	7	6	6	7	11	5	3	9	6
LINC01016	chr6;chr6;chr6;chr6	33889511;33892708;33893579;33896819	33892451;33892750;33893699;33896907	-;-;-;-	3194	4	1	1	0	2	0	0	1	0	0	0	0	0	1	0	0	0	1	1	0	0	0	0	0	0	1	0	0	2	1	0	1	0	0	1	2	0	1	0	1	0	0	0	0
TGFBR3L	chr19;chr19;chr19;chr19;chr19;chr19	7916147;7916622;7917473;7917701;7918057;7918917	7916543;7916942;7917599;7917859;7918129;7919095	+;+;+;+;+;+	1256	115	99	84	133	86	104	126	88	75	103	59	186	98	163	85	102	117	85	171	56	79	87	125	73	82	76	104	80	79	68	53	60	107	70	64	73	60	104	67	91	55	50	68	74
NAGPA-AS1	chr16;chr16	5033702;5042095	5034061;5042967	+;+	1233	0	0	0	0	0	0	0	0	0	0	0	0	0	0	0	0	0	0	0	0	0	0	0	0	0	0	0	0	0	0	0	0	0	0	0	0	0	0	0	0	0	0	0	0
LOC100507600	chr2;chr2	135820191;135821675	135820639;135823087	+;+	1862	0	0	0	0	0	0	0	0	0	0	0	1	0	0	0	0	0	0	0	0	0	0	0	0	0	0	0	0	0	0	0	0	0	0	0	0	0	0	0	0	0	0	0	0
TRIM52-AS1	chr5;chr5;chr5;chr5	181261212;181263628;181271573;181271916	181261384;181264566;181271689;181272307	+;+;+;+	1621	193	184	149	262	156	166	221	192	118	186	81	295	139	281	121	137	206	133	206	136	207	190	239	221	210	163	243	195	208	185	203	156	217	191	153	186	146	203	150	214	136	127	194	186
LINC00837	chr10;chr10;chr10	28789311;28794542;28795773	28792944;28794643;28796050	-;-;-	4014	0	0	0	0	0	0	0	0	0	0	0	0	0	0	0	0	0	1	1	0	0	0	0	0	0	0	0	0	0	0	0	0	0	0	1	0	0	0	0	0	0	0	0	0
NPIPB9	chr16;chr16;chr16;chr16;chr16;chr16;chr16;chr16;chr16	28752435;28757998;28758651;28762251;28766082;28766294;28770588;28770758;28772153	28752592;28758083;28758769;28762433;28766181;28766489;28770648;28771000;28772823	+;+;+;+;+;+;+;+;+	1817	4	3	6	16	5	4	5	8	2	14	7	8	12	9	5	7	6	6	10	8	4	7	7	5	8	5	9	7	8	12	6	4	15	17	9	7	7	5	7	14	7	8	10	4
KRTAP9-6	chr17	41265378	41265860	+	483	0	0	0	0	0	0	0	0	0	0	0	0	0	0	0	0	0	0	0	0	0	0	0	0	0	0	0	0	0	0	0	0	0	0	0	0	0	0	0	0	0	0	0	0
LINC00658	chr20;chr20;chr20;chr20;chr20	5431957;5433789;5434172;5437100;5445504	5432638;5434092;5434405;5437273;5445748	-;-;-;-;-	1639	0	0	0	0	0	0	0	0	0	0	0	0	0	0	0	0	0	0	0	0	0	0	0	0	0	0	0	0	0	0	0	0	0	0	0	0	0	0	0	0	1	0	0	0
LINC00968	chr8;chr8;chr8	56518319;56520121;56559453	56520020;56520567;56559823	-;-;-	2520	0	0	0	0	0	0	0	0	0	0	0	0	0	0	0	0	0	0	0	0	0	0	0	0	0	0	0	0	0	0	1	0	0	0	0	0	0	0	0	0	0	0	0	0
TNKS2-AS1	chr10;chr10;chr10	91782839;91797813;91798237	91783160;91798196;91798291	-;-;-	761	13	9	13	12	15	19	21	9	16	21	10	20	6	16	15	4	9	11	8	9	15	7	9	9	10	16	13	12	19	13	25	17	10	20	4	16	8	13	7	19	7	11	9	21
LOC100507634	chr1	55215408	55217455	+	2048	31	33	45	36	52	51	37	24	20	27	17	61	39	48	26	19	46	27	29	18	72	34	47	59	47	51	61	44	59	38	39	33	44	45	30	39	28	56	33	50	19	18	36	40
RNF212B	chr14;chr14;chr14;chr14;chr14;chr14;chr14;chr14;chr14;chr14;chr14;chr14;chr14;chr14;chr14	23237918;23240345;23243256;23244322;23258549;23259884;23260659;23262665;23262928;23264174;23264623;23268924;23269863;23270600;23272823	23238055;23240445;23243308;23244396;23258664;23259944;23260687;23262711;23262970;23264234;23264671;23268963;23269960;23270661;23274285	+;+;+;+;+;+;+;+;+;+;+;+;+;+;+	2436	12	17	12	10	8	12	6	6	8	15	5	16	10	13	16	11	14	8	11	8	13	7	10	19	10	12	11	12	26	5	12	10	13	18	14	13	12	6	7	8	6	7	14	15
LOC100507661	chr3;chr3;chr3;chr3;chr3	168901945;168903366;168908287;168910672;168921732	168901979;168903540;168908413;168910814;168921993	+;+;+;+;+	742	0	0	0	0	0	0	0	0	0	0	0	0	0	0	0	0	0	0	0	0	0	0	0	0	0	0	0	0	0	0	0	0	0	0	0	0	0	0	0	0	0	0	0	0
MARK2P9	chr10	92418661	92419606	+	946	1	3	0	3	3	4	2	0	2	3	0	3	6	5	6	5	4	4	4	4	1	3	0	3	4	0	1	0	2	1	5	5	6	3	0	2	2	5	3	9	2	1	2	5
LOC100508046	chr14;chr14	18976750;18980348	18978870;18980793	-;-	2567	4	5	0	9	0	1	2	5	1	2	0	8	1	3	1	0	6	1	2	0	2	5	1	2	1	1	4	10	4	5	1	3	3	7	0	2	1	1	2	4	2	2	3	6
GMDS-AS1	chr6;chr6;chr6;chr6;chr6;chr6;chr6;chr6;chr6;chr6;chr6;chr6	2245753;2248837;2263601;2269698;2271816;2283499;2329283;2398577;2398866;2412780;2453964;2480834	2245930;2248926;2263684;2269799;2273417;2283774;2329332;2398778;2399037;2413591;2454021;2481169	+;+;+;+;+;+;+;+;+;+;+;+	3962	86	82	71	116	82	86	97	94	55	114	73	133	74	140	56	94	105	70	99	69	79	95	103	82	103	70	112	79	105	107	73	97	100	127	70	110	69	118	69	98	83	70	103	93
CPB2-AS1	chr13;chr13;chr13;chr13	46052848;46094853;46097110;46098398	46052965;46095002;46097399;46101347	+;+;+;+	3508	2	1	7	4	2	4	5	3	4	1	0	5	3	3	3	2	4	0	1	2	6	5	4	5	4	5	3	4	5	4	4	2	0	5	2	2	5	3	6	1	4	1	4	2
SMC4	chr3;chr3;chr3;chr3;chr3;chr3;chr3;chr3;chr3;chr3;chr3;chr3;chr3;chr3;chr3;chr3;chr3;chr3;chr3;chr3;chr3;chr3;chr3;chr3	160399304;160400559;160401915;160402676;160404328;160411920;160412326;160413473;160414023;160416251;160417723;160419358;160420740;160423425;160423761;160424867;160426074;160428753;160430599;160431032;160431643;160432283;160433026;160433657	160399749;160400965;160402093;160402867;160404504;160412084;160412849;160413613;160414517;160416415;160417956;160419543;160420901;160423650;160423840;160425019;160426200;160428942;160430743;160431205;160431825;160432515;160433209;160434961	+;+;+;+;+;+;+;+;+;+;+;+;+;+;+;+;+;+;+;+;+;+;+;+	6473	5623	5225	4553	6189	5179	4906	6338	5156	3558	5139	1314	6208	4439	6838	4006	2733	4834	2522	3216	1809	5964	5159	5868	6565	5746	5488	6346	5531	6745	5709	5953	4873	5883	5874	5017	5884	4333	5131	3837	5671	4486	4162	5679	5753
GJC1	chr17;chr17;chr17;chr17	44798448;44807394;44830062;44830638	44805837;44807884;44830239;44830811	-;-;-;-	8233	195	195	127	216	129	143	283	202	82	196	62	247	127	271	92	74	193	84	113	108	198	191	202	229	191	161	219	182	212	232	144	126	208	233	131	184	120	227	110	240	118	96	204	243
LY75-CD302	chr2;chr2;chr2;chr2;chr2;chr2;chr2;chr2;chr2;chr2;chr2;chr2;chr2;chr2;chr2;chr2;chr2;chr2;chr2;chr2;chr2;chr2;chr2;chr2;chr2;chr2;chr2;chr2;chr2;chr2;chr2;chr2;chr2;chr2;chr2;chr2;chr2;chr2;chr2	159768628;159777938;159780005;159780882;159783359;159806973;159808449;159810526;159815405;159816806;159819726;159831670;159834044;159835480;159840729;159842245;159849980;159850362;159852201;159853273;159853630;159854360;159854904;159858362;159860821;159864839;159872451;159875444;159878324;159878633;159879259;159881083;159882124;159885153;159886420;159890213;159893914;159898688;159904589	159772053;159777964;159780178;159780998;159783469;159807140;159808571;159810675;159815573;159817032;159819920;159831786;159834211;159835645;159840955;159842374;159850140;159850467;159852340;159853352;159853697;159854535;159854939;159858476;159860889;159864920;159872593;159875643;159878493;159878721;159879369;159881240;159882315;159885293;159886530;159890377;159894084;159899059;159904756	-;-;-;-;-;-;-;-;-;-;-;-;-;-;-;-;-;-;-;-;-;-;-;-;-;-;-;-;-;-;-;-;-;-;-;-;-;-;-	8919	0	0	0	0	0	0	0	0	0	0	0	0	0	0	0	0	0	0	0	0	0	0	0	0	0	0	0	0	0	0	0	0	0	0	0	0	0	0	0	0	0	0	0	0
ARPC4-TTLL3	chr3;chr3;chr3;chr3;chr3;chr3;chr3;chr3;chr3;chr3;chr3;chr3;chr3	9792548;9797659;9800185;9801661;9812943;9813248;9817645;9820546;9825800;9826997;9828849;9834681;9854559	9793124;9797777;9800296;9801756;9813111;9813345;9817759;9820741;9825948;9827240;9829395;9836356;9855138	+;+;+;+;+;+;+;+;+;+;+;+;+	4678	9	17	14	14	11	11	10	6	9	12	4	10	12	13	9	6	6	13	17	5	12	16	9	23	12	6	11	9	10	12	14	6	13	10	12	17	13	13	12	16	17	4	18	17
MSANTD3-TMEFF1	chr9;chr9;chr9;chr9;chr9;chr9;chr9;chr9;chr9;chr9	100441906;100498765;100509005;100513307;100516675;100547744;100550095;100561397;100572518;100576516	100442356;100498874;100509134;100513333;100516771;100547892;100550160;100561520;100572676;100577636	+;+;+;+;+;+;+;+;+;+	2434	0	0	0	0	0	0	0	0	0	0	0	0	0	0	0	0	0	0	0	0	0	0	0	0	0	0	0	0	0	0	0	0	0	0	0	0	0	0	0	0	0	0	0	0
RBM14-RBM4	chr11;chr11;chr11;chr11	66616582;66639700;66643450;66646027	66617057;66640123;66644632;66646473	+;+;+;+	2530	39	28	17	27	28	40	36	24	23	28	6	34	38	39	29	46	36	23	45	14	36	26	41	38	38	30	41	24	45	38	28	34	34	41	30	20	47	29	46	30	23	39	33	24
APITD1-CORT	chr1;chr1;chr1;chr1;chr1;chr1;chr1	10430102;10430747;10433842;10434657;10440347;10442265;10451377	10430568;10431401;10433965;10434690;10440413;10442441;10452003	+;+;+;+;+;+;+	2151	389	329	243	486	331	319	423	296	211	367	179	531	292	571	261	278	364	224	385	230	366	337	391	346	319	258	448	311	412	371	342	284	424	367	241	336	236	389	209	419	259	240	345	372
ATP5J2-PTCD1	chr7;chr7;chr7;chr7;chr7;chr7;chr7;chr7;chr7	99416739;99423775;99424795;99429103;99429588;99433278;99434790;99460086;99466129	99420149;99423957;99425616;99429204;99429806;99433418;99435268;99460193;99466201	-;-;-;-;-;-;-;-;-	5538	0	0	0	0	0	0	0	0	0	0	0	0	0	0	0	0	0	0	0	0	0	0	0	0	0	0	0	0	0	0	0	0	0	0	0	0	0	0	0	0	0	0	0	0
ABHD14A-ACY1	chr3;chr3;chr3;chr3;chr3;chr3;chr3;chr3;chr3;chr3;chr3;chr3;chr3;chr3;chr3;chr3;chr3	51975026;51977871;51978259;51984047;51985207;51985361;51985852;51986255;51986415;51986605;51986988;51987147;51987309;51987556;51988524;51988766;51988911	51975204;51978082;51978374;51984158;51985271;51985465;51985946;51986331;51986504;51986661;51987061;51987196;51987453;51987624;51988603;51988826;51989202	+;+;+;+;+;+;+;+;+;+;+;+;+;+;+;+;+	1879	0	0	0	0	0	0	0	0	0	0	0	0	0	0	0	0	0	0	0	0	0	0	0	0	0	0	0	0	0	0	0	0	0	0	0	0	0	0	0	0	0	0	0	0
CCDC169-SOHLH2	chr13;chr13;chr13;chr13;chr13;chr13;chr13;chr13;chr13;chr13;chr13;chr13;chr13;chr13;chr13;chr13	36168208;36170531;36173692;36174476;36174722;36189946;36191795;36193621;36193806;36201879;36227348;36248606;36253803;36254045;36283592;36297637	36169054;36170787;36173810;36174567;36174869;36190056;36191894;36193725;36193867;36202093;36227381;36248682;36253856;36254143;36283702;36297855	-;-;-;-;-;-;-;-;-;-;-;-;-;-;-;-	2650	0	0	0	0	0	0	0	0	0	0	0	0	0	0	0	0	0	0	0	0	0	0	0	0	0	0	0	0	0	0	0	0	0	0	0	0	0	0	0	0	0	0	0	0
RNF103-CHMP3	chr2;chr2;chr2;chr2;chr2;chr2;chr2;chr2	86503430;86507479;86510358;86529218;86542252;86620330;86688232;86720982	86505949;86507593;86510479;86529397;86542312;86620469;86688325;86721122	-;-;-;-;-;-;-;-	3373	3	4	5	1	3	5	2	0	6	5	1	5	5	6	6	4	1	7	10	0	5	2	3	1	2	6	2	2	4	1	3	8	4	0	7	1	5	1	10	5	8	2	2	4
TMPRSS4-AS1	chr11;chr11;chr11;chr11;chr11	118015772;118031821;118059117;118059463;118086751	118015809;118031969;118059268;118059533;118086793	-;-;-;-;-	453	0	0	0	0	1	1	0	0	0	0	0	0	0	0	1	0	0	0	0	0	1	0	1	0	0	0	0	0	0	0	0	0	0	0	0	0	0	0	0	0	0	0	0	0
TMEM110-MUSTN1	chr3;chr3;chr3;chr3;chr3;chr3;chr3;chr3;chr3;chr3;chr3	52833115;52833617;52834940;52840500;52842811;52843721;52844829;52849792;52852603;52855396;52897291	52833430;52833749;52835003;52840610;52842960;52843798;52844941;52849913;52852698;52855444;52897581	-;-;-;-;-;-;-;-;-;-;-	1523	0	0	0	0	0	0	0	0	0	0	0	0	0	0	0	0	0	0	0	0	0	0	0	0	0	0	0	0	0	0	0	0	0	0	0	0	0	0	0	0	0	0	0	0
EPPIN-WFDC6	chr20;chr20;chr20;chr20;chr20	45536280;45537964;45542700;45545639;45547267	45537550;45538094;45542867;45545770;45547426	-;-;-;-;-	1862	0	0	0	0	0	0	0	0	0	0	0	0	0	0	0	0	0	0	0	0	0	0	0	0	0	0	0	0	0	0	0	0	0	0	0	0	0	0	0	0	0	0	0	0
C15orf38-AP3S2	chr15;chr15;chr15;chr15;chr15;chr15;chr15;chr15;chr15;chr15	89830599;89837615;89871475;89888521;89889049;89903216;89903777;89908280;89910744;89912744	89835643;89837722;89871546;89888632;89889140;89903379;89903983;89908412;89910819;89912990	-;-;-;-;-;-;-;-;-;-	6256	0	0	0	0	0	0	0	0	0	0	0	0	0	0	0	0	0	0	0	0	0	0	0	0	0	0	0	0	0	0	0	0	0	0	0	0	0	0	0	0	0	0	0	0
NT5C1B-RDH14	chr2;chr2;chr2;chr2;chr2;chr2;chr2;chr2;chr2;chr2;chr2	18554723;18563845;18576184;18576773;18582868;18583744;18584514;18586248;18586994;18587503;18589439	18555808;18564119;18576368;18576895;18582997;18584255;18584978;18586391;18587173;18587592;18589580	-;-;-;-;-;-;-;-;-;-;-	3332	1	2	0	0	0	0	0	0	1	0	0	0	2	0	2	0	0	2	1	0	1	1	0	1	0	0	0	1	0	0	0	0	0	1	1	1	0	0	0	0	0	0	0	0
CAHM	chr6	163413065	163413950	-	886	14	17	22	26	24	33	27	13	42	20	9	44	50	39	41	35	22	32	55	13	42	17	32	27	22	16	20	14	25	25	15	16	22	24	28	13	26	23	30	15	31	22	17	13
INMT-FAM188B	chr7;chr7;chr7;chr7;chr7;chr7;chr7;chr7;chr7;chr7;chr7;chr7;chr7;chr7;chr7;chr7;chr7;chr7;chr7;chr7	30752135;30753734;30766345;30778432;30781977;30785749;30791165;30828679;30836658;30839200;30840760;30850454;30852216;30853394;30859257;30872243;30875495;30882181;30882921;30891957	30752304;30753938;30766561;30778551;30782212;30785992;30791574;30828737;30836764;30839316;30840848;30850555;30852279;30853459;30859324;30872306;30875656;30882361;30882993;30892387	+;+;+;+;+;+;+;+;+;+;+;+;+;+;+;+;+;+;+;+	3185	0	0	0	0	0	0	0	0	0	0	0	0	0	0	0	0	0	0	0	0	0	0	0	0	0	0	0	0	0	0	0	0	0	0	0	0	0	0	0	0	0	0	0	0
SLX1B-SULT1A4	chr16;chr16;chr16;chr16;chr16;chr16;chr16;chr16;chr16;chr16;chr16;chr16;chr16;chr16;chr16;chr16;chr16;chr16;chr16;chr16	29454550;29456448;29457928;29461382;29461638;29461853;29463345;29463567;29464160;29464463;30193892;30195790;30197270;30200725;30200981;30201196;30202690;30202912;30203505;30203808	29455885;29457759;29458015;29461533;29461763;29461950;29463471;29463661;29464340;29464980;30195227;30197101;30197357;30200876;30201106;30201293;30202816;30203006;30203685;30204329	+;+;+;+;+;+;+;+;+;+;+;+;+;+;+;+;+;+;+;+	8070	3	2	5	3	0	1	5	4	0	3	2	1	4	2	1	2	1	0	3	0	6	2	4	1	1	4	2	1	5	1	2	3	2	1	2	3	1	5	1	6	2	1	4	2
PHOSPHO2-KLHL23	chr2;chr2;chr2;chr2;chr2;chr2	169694454;169695215;169697361;169735013;169741385;169749422	169694622;169695247;169697531;169736227;169741537;169751886	+;+;+;+;+;+	4206	0	0	0	0	0	0	0	0	0	0	0	0	0	0	0	0	0	0	0	0	0	0	0	0	0	0	0	0	0	0	0	0	0	0	0	0	0	0	0	0	0	0	0	0
SEPT5-GP1BB	chr22;chr22;chr22;chr22;chr22;chr22;chr22;chr22;chr22;chr22;chr22;chr22;chr22;chr22	19714464;19714781;19717220;19719602;19719806;19720115;19720320;19720549;19720768;19721640;19721822;19722237;19722428;19723854	19714631;19714791;19718818;19719698;19719892;19720238;19720454;19720666;19720869;19721736;19721957;19722339;19723579;19724774	+;+;+;+;+;+;+;+;+;+;+;+;+;+	4850	1065	979	693	1376	921	930	1317	945	828	1055	783	1717	1109	1749	920	1231	1195	1154	1760	969	1044	1060	1367	1100	1027	1003	1410	1009	1233	1008	1007	916	1199	1044	863	1089	829	1192	813	1222	917	678	943	1090
FPGT-TNNI3K	chr1;chr1;chr1;chr1;chr1;chr1;chr1;chr1;chr1;chr1;chr1;chr1;chr1;chr1;chr1;chr1;chr1;chr1;chr1;chr1;chr1;chr1;chr1;chr1;chr1;chr1;chr1;chr1	74198212;74199664;74201318;74236102;74249459;74250672;74271598;74331450;74336011;74342842;74343075;74353266;74353980;74367256;74367908;74369022;74369207;74369391;74370288;74436080;74436474;74439490;74463441;74464635;74489189;74492097;74540234;74543906	74198360;74199831;74201410;74236210;74249544;74250769;74271708;74331548;74336149;74342986;74343179;74353360;74354129;74367342;74367964;74369114;74369264;74369585;74372092;74436132;74436526;74439622;74463550;74464925;74489248;74492266;74540313;74544432	+;+;+;+;+;+;+;+;+;+;+;+;+;+;+;+;+;+;+;+;+;+;+;+;+;+;+;+	5319	0	0	0	0	0	0	0	0	0	0	0	0	0	0	0	0	1	0	0	0	0	0	0	0	1	0	0	0	1	0	0	0	0	0	0	0	0	0	0	0	0	1	0	0
BLOC1S5-TXNDC5	chr6;chr6;chr6;chr6;chr6;chr6;chr6;chr6;chr6;chr6;chr6;chr6;chr6	7881250;7884359;7885961;7888705;7889495;7891621;7895106;7899576;7904574;8026367;8041139;8062534;8064265	7883266;7884488;7886043;7888848;7889581;7891736;7895202;7899681;7904723;8026425;8041268;8062616;8064414	-;-;-;-;-;-;-;-;-;-;-;-;-	3352	0	0	0	0	0	0	0	0	0	0	0	0	0	0	0	0	0	0	0	0	0	0	0	0	0	0	0	0	0	0	0	0	0	0	0	0	0	0	0	0	0	0	0	0
EEF1E1-BLOC1S5	chr6;chr6;chr6;chr6;chr6;chr6;chr6	8013567;8026367;8041139;8062534;8090186;8097267;8102435	8015828;8026425;8041268;8062616;8090281;8097467;8102595	-;-;-;-;-;-;-	2992	0	0	0	0	0	0	0	0	0	0	0	0	0	0	0	0	0	0	0	0	0	0	0	0	0	0	0	0	0	0	0	0	0	0	0	0	0	0	0	0	0	0	0	0
RPL17-C18orf32	chr18;chr18;chr18;chr18;chr18;chr18;chr18;chr18	49481178;49483584;49489359;49490454;49490793;49491405;49491532;49492458	49482410;49483771;49489550;49490552;49490927;49491445;49491584;49492565	-;-;-;-;-;-;-;-	2049	0	0	0	0	0	0	0	0	0	0	0	0	0	0	0	0	0	0	0	0	0	0	0	0	0	0	0	0	0	0	0	0	0	0	0	0	0	0	0	0	0	0	0	0
TGIF2-C20orf24	chr20;chr20;chr20;chr20;chr20	36574554;36578741;36607715;36609601;36612010	36574635;36578966;36607818;36609730;36612557	+;+;+;+;+	1090	0	0	0	0	0	0	0	0	0	0	0	0	0	0	0	0	0	0	0	0	0	0	0	0	0	0	0	0	0	0	0	0	0	0	0	0	0	0	0	0	0	0	0	0
GIMAP1-GIMAP5	chr7;chr7;chr7;chr7;chr7;chr7	150716557;150719042;150720048;150737505;150740879;150742183	150716690;150719090;150720406;150737708;150740927;150743649	+;+;+;+;+;+	2262	0	0	0	0	0	0	0	0	0	0	0	0	0	0	0	0	0	0	0	0	0	0	0	0	0	0	0	0	0	0	0	0	0	0	0	0	0	0	0	0	0	0	0	0
GJA9-MYCBP	chr1;chr1;chr1;chr1;chr1	38862490;38866880;38867562;38873018;38881432	38864714;38867009;38867610;38873090;38881626	-;-;-;-;-	2672	7	5	4	7	2	6	4	2	7	2	3	3	10	8	2	4	3	5	6	1	12	5	9	6	4	4	5	3	8	3	8	10	5	6	6	6	6	1	6	7	7	9	2	3
MROH7-TTC4	chr1;chr1;chr1;chr1;chr1;chr1;chr1;chr1;chr1;chr1;chr1;chr1;chr1;chr1;chr1;chr1;chr1;chr1;chr1;chr1;chr1;chr1;chr1;chr1;chr1;chr1;chr1;chr1;chr1;chr1;chr1;chr1;chr1	54641754;54651949;54652853;54665167;54668854;54670497;54670800;54673091;54673701;54674000;54678742;54679263;54679891;54682656;54686258;54692424;54695376;54700321;54701143;54702090;54706435;54709014;54715523;54716600;54717492;54721163;54722675;54728346;54731486;54731655;54733629;54737582;54741411	54641968;54651983;54654157;54665240;54668937;54670576;54670929;54673186;54673805;54674151;54678854;54679439;54680045;54682794;54686448;54692561;54695490;54700461;54701322;54702236;54706537;54709076;54715610;54716717;54717653;54721240;54722799;54728432;54731549;54731700;54733710;54737664;54742655	+;+;+;+;+;+;+;+;+;+;+;+;+;+;+;+;+;+;+;+;+;+;+;+;+;+;+;+;+;+;+;+;+	6116	0	0	0	0	0	0	0	0	0	0	0	0	0	0	0	0	0	0	0	0	0	0	0	0	0	0	0	0	0	0	0	0	2	0	0	0	0	0	0	0	0	0	0	0
PMF1-BGLAP	chr1;chr1;chr1;chr1;chr1;chr1;chr1	156212988;156232320;156233628;156236288;156242553;156242762;156243033	156213176;156232425;156233728;156236483;156242591;156242831;156243332	+;+;+;+;+;+;+	1001	0	0	0	0	0	0	0	0	0	0	0	0	0	0	0	0	0	0	0	0	0	0	0	0	0	0	0	0	0	0	0	0	0	0	0	0	0	0	0	0	0	0	0	0
LHX4-AS1	chr1;chr1;chr1;chr1;chr1	180269663;180272613;180273338;180273937;180274651	180271971;180272692;180273398;180274112;180274681	-;-;-;-;-	2657	130	124	101	212	95	120	170	153	78	134	65	164	85	199	72	61	153	61	96	103	158	137	200	177	146	118	179	142	147	107	107	81	164	154	93	149	85	153	79	172	79	67	129	145
TMEM56-RWDD3	chr1;chr1;chr1;chr1;chr1;chr1;chr1;chr1;chr1	95117923;95143891;95148702;95150208;95151325;95173816;95230902;95234155;95244211	95118091;95144056;95148791;95150266;95151419;95173889;95230994;95234315;95244953	+;+;+;+;+;+;+;+;+	1650	2	3	1	3	1	1	1	1	2	2	2	4	3	1	0	1	0	2	4	0	0	0	0	2	1	3	2	1	0	1	1	5	4	2	3	1	1	0	1	1	0	0	0	3
C10orf32-ASMT	chr10;chr10;chr10;chr10;chr10;chr10;chr10;chr10;chr10;chr10;chr10;chr10;chr10;chr10;chr10	102854210;102860332;102860498;102862160;102862873;102869805;102870084;102872448;102873097;102874592;102876954;102878379;102878849;102890544;102900593	102854427;102860394;102860541;102862180;102862932;102869845;102870211;102872598;102873233;102874661;102877035;102878510;102878991;102890678;102901898	+;+;+;+;+;+;+;+;+;+;+;+;+;+;+	2731	0	0	0	0	0	0	0	0	0	0	0	0	0	0	0	0	0	0	0	0	0	0	0	0	0	0	0	0	0	0	0	0	0	0	0	0	0	0	0	0	0	0	0	0
TMX2-CTNND1	chr11;chr11;chr11;chr11;chr11;chr11;chr11;chr11;chr11;chr11;chr11;chr11;chr11;chr11;chr11;chr11;chr11;chr11;chr11;chr11;chr11;chr11	57712523;57737608;57753290;57789037;57791385;57794010;57795577;57796457;57801733;57803621;57804663;57805882;57806461;57806915;57808165;57808390;57809274;57810109;57811399;57814311;57815394;57816297	57712807;57737668;57753407;57789155;57791673;57794081;57795729;57796992;57802196;57803804;57804780;57806035;57806478;57806983;57808292;57808540;57809466;57810223;57811486;57814373;57815500;57819180	+;+;+;+;+;+;+;+;+;+;+;+;+;+;+;+;+;+;+;+;+;+	6369	0	0	0	0	0	0	0	0	0	0	0	0	0	0	0	0	0	0	0	0	0	0	0	0	0	0	0	0	0	0	0	0	0	0	0	0	0	0	0	0	0	0	0	0
SAA2-SAA4	chr11;chr11;chr11;chr11;chr11;chr11	18231355;18232395;18235836;18245910;18247921;18248603	18231664;18232533;18235930;18246048;18248015;18248674	-;-;-;-;-;-	850	0	0	0	0	0	0	0	0	0	0	0	0	0	0	0	0	0	0	0	0	0	0	0	0	0	0	0	0	0	0	0	0	0	0	0	0	0	0	0	0	0	0	0	0
ARL2-SNX15	chr11;chr11;chr11;chr11;chr11;chr11;chr11;chr11;chr11;chr11;chr11	65014113;65018364;65018571;65027318;65032168;65032431;65034847;65035059;65035520;65038572;65039686	65014272;65018474;65018733;65027636;65032203;65032551;65034962;65035206;65035663;65038829;65040572	+;+;+;+;+;+;+;+;+;+;+	2463	502	513	548	659	616	638	636	544	423	566	275	808	549	864	467	549	591	487	739	372	648	565	682	648	576	612	727	525	660	586	635	501	670	628	501	581	435	623	465	642	502	417	571	584
HSPB2-C11orf52	chr11;chr11;chr11;chr11;chr11	111912736;111918678;111924326;111925653;111925960	111912923;111919004;111924363;111925714;111926871	+;+;+;+;+	1527	205	171	159	235	154	188	211	187	105	197	84	279	131	258	142	141	215	133	177	137	191	206	201	216	192	168	256	187	192	194	164	135	241	185	118	207	115	205	142	221	112	125	175	214
ST20-MTHFS	chr15;chr15;chr15;chr15	79843547;79889093;79907629;79923039	79845442;79889354;79907684;79923106	-;-;-;-	2282	0	0	0	0	0	0	0	0	0	0	0	0	0	0	0	0	0	0	0	0	0	0	0	0	0	0	0	0	0	0	0	0	0	0	0	0	0	0	0	0	0	0	0	0
BLOC1S1-RDH5	chr12;chr12;chr12;chr12;chr12;chr12	55716034;55716933;55719091;55721689;55723886;55724322	55716196;55717005;55719223;55722658;55724049;55724742	+;+;+;+;+;+	1924	0	0	0	0	0	0	0	0	0	0	0	0	0	0	0	0	0	0	0	0	0	0	0	0	0	0	0	0	0	0	0	0	0	0	0	0	0	0	0	0	0	0	0	0
POC1B-GALNT4	chr12;chr12;chr12	89519413;89525120;89525881	89524440;89525204;89526262	-;-;-	5495	0	0	0	0	0	0	0	0	0	0	0	0	0	0	0	0	0	0	0	0	0	0	0	0	0	0	0	0	0	0	0	0	0	0	0	0	0	0	0	0	0	0	0	0
FKBP1A-SDCBP2	chr20;chr20;chr20;chr20;chr20;chr20;chr20;chr20;chr20;chr20	1309911;1310800;1312337;1312587;1313340;1317571;1319590;1320363;1392834;1392962	1310495;1310891;1312508;1312762;1313498;1318418;1319659;1320435;1392881;1393172	-;-;-;-;-;-;-;-;-;-	2434	0	1	1	0	3	0	1	1	0	0	0	1	1	0	0	0	1	0	1	0	2	1	0	0	1	0	0	2	0	0	1	1	2	1	0	1	1	0	1	0	1	1	0	1
KLRC4-KLRK1	chr12;chr12;chr12;chr12;chr12;chr12;chr12;chr12;chr12;chr12;chr12;chr12;chr12;chr12;chr12	10372353;10378132;10378554;10379447;10379700;10386903;10388771;10389943;10391835;10393810;10407636;10408329;10408912;10409389;10410099	10373231;10378235;10378705;10379482;10379792;10387010;10388875;10390027;10391891;10393867;10407789;10408382;10409010;10409757;10410146	-;-;-;-;-;-;-;-;-;-;-;-;-;-;-	2401	0	0	0	0	0	0	0	0	0	0	0	0	0	0	0	0	0	0	0	0	0	0	0	0	0	0	0	0	0	0	0	0	0	0	0	0	0	0	0	0	0	0	0	0
ARMCX5-GPRASP2	chrX;chrX;chrX;chrX;chrX;chrX;chrX	102599348;102599706;102601464;102605482;102713782;102714189;102714537	102599572;102599859;102601509;102605653;102713849;102714266;102717733	+;+;+;+;+;+;+	3940	26	19	14	29	17	15	20	18	18	17	10	26	18	36	12	13	19	16	11	3	18	27	14	12	23	19	24	9	16	22	15	19	18	18	18	21	14	15	14	12	13	18	23	24
NEDD8-MDP1	chr14;chr14;chr14;chr14;chr14;chr14;chr14	24213409;24214310;24214492;24215552;24218133;24218384;24232250	24214151;24214395;24214599;24215662;24218215;24218431;24232370	-;-;-;-;-;-;-	1300	0	0	0	0	0	0	0	0	0	0	0	0	0	0	0	0	0	0	0	0	0	0	0	0	0	0	0	0	0	0	0	0	0	0	0	0	0	0	0	0	0	0	0	0
BCL2L2-PABPN1	chr14;chr14;chr14;chr14;chr14;chr14;chr14;chr14;chr14	23306762;23307192;23307760;23322181;23322999;23323377;23323965;23324138;23325247	23306894;23307279;23308199;23322295;23323066;23323483;23324052;23324289;23326185	+;+;+;+;+;+;+;+;+	2130	0	0	0	0	0	0	0	0	0	0	0	0	0	0	0	0	0	0	0	0	0	0	0	0	0	0	0	0	0	0	0	0	0	0	0	0	0	0	0	0	0	0	0	0
SERF2-C15ORF63	chr15;chr15;chr15;chr15;chr15;chr15	43791976;43792975;43800495;43801132;43801518;43801711	43792383;43793083;43800784;43801187;43801569;43802571	+;+;+;+;+;+	1776	0	0	0	0	0	0	0	0	0	0	0	0	0	0	0	0	0	0	0	0	0	0	0	0	0	0	0	0	0	0	0	0	0	0	0	0	0	0	0	0	0	0	0	0
RPL36A-HNRNPH2	chrX;chrX;chrX;chrX;chrX	101390890;101391459;101391755;101395335;101411936	101391046;101391564;101391822;101395457;101414140	+;+;+;+;+	2659	0	0	0	0	0	0	0	0	0	0	0	0	0	0	0	0	0	0	0	0	0	0	0	0	0	0	0	0	0	0	0	0	0	0	0	0	0	0	0	0	0	0	0	0
TEN1-CDK3	chr17;chr17;chr17;chr17;chr17;chr17;chr17;chr17;chr17;chr17	75979217;75986187;75991466;76000141;76001874;76002022;76002248;76002511;76003195;76005298	75979511;75986284;75991623;76001541;76001951;76002142;76002418;76002612;76003398;76005999	+;+;+;+;+;+;+;+;+;+	3330	370	309	324	469	398	411	459	356	332	386	201	539	387	533	387	392	429	375	557	235	426	402	492	412	370	385	468	352	499	358	404	426	406	409	351	391	299	401	337	416	368	310	342	405
RAD51L3-RFFL	chr17;chr17;chr17;chr17;chr17;chr17;chr17	35009112;35016370;35101201;35103254;35103454;35106386;35121291	35012149;35016580;35101365;35103324;35103544;35106481;35121522	-;-;-;-;-;-;-	3904	0	0	0	0	0	0	0	0	0	0	0	0	0	0	0	0	0	0	0	0	0	0	0	0	0	0	0	0	0	0	0	0	0	0	0	0	0	0	0	0	0	0	0	0
RNASEK-C17orf49	chr17;chr17;chr17;chr17;chr17;chr17;chr17;chr17;chr17	7012417;7013319;7013666;7014145;7015062;7015774;7016495;7016910;7017257	7012761;7013535;7013742;7014878;7015156;7015875;7016685;7017014;7017524	+;+;+;+;+;+;+;+;+	2134	1890	1539	1250	2070	1389	1719	2320	1542	1424	1617	859	2471	1749	2863	1643	1834	1873	1811	2457	1100	1843	1696	2516	1756	1726	1742	2064	1591	2095	1776	1710	1736	1979	1797	1567	1776	1457	1867	1568	1960	1412	1245	1676	1808
TMEM256-PLSCR3	chr17;chr17;chr17;chr17;chr17;chr17;chr17;chr17;chr17;chr17;chr17	7389728;7390634;7392791;7393144;7393467;7393601;7394104;7394908;7403310;7403658;7404000	7390441;7390795;7392952;7393364;7393509;7393836;7394734;7395090;7403390;7403689;7404131	-;-;-;-;-;-;-;-;-;-;-	2597	1	3	1	2	0	5	5	0	2	0	1	3	3	1	3	2	1	5	6	1	2	2	5	2	1	1	5	4	4	2	4	2	3	2	1	2	4	2	1	2	4	4	3	1
ZNF559-ZNF177	chr19;chr19;chr19;chr19;chr19;chr19;chr19;chr19;chr19;chr19;chr19;chr19;chr19	9324226;9324695;9338494;9355657;9357828;9364862;9371610;9376316;9378259;9378962;9379527;9380057;9380589	9324404;9324780;9338582;9355721;9357904;9364948;9371752;9376423;9378344;9379088;9379619;9380139;9382617	+;+;+;+;+;+;+;+;+;+;+;+;+	3252	6	4	6	2	6	2	8	3	3	3	1	7	5	6	7	2	6	5	5	1	5	6	3	2	5	4	3	5	5	1	1	6	1	4	6	4	3	9	2	5	4	2	5	4
RPS10-NUDT3	chr6;chr6;chr6;chr6;chr6;chr6;chr6;chr6;chr6	34287196;34293451;34295641;34341862;34418369;34421730;34424669;34425072;34426032	34288931;34293535;34295685;34341972;34418424;34421807;34424840;34425221;34426125	-;-;-;-;-;-;-;-;-	2527	0	0	0	0	0	0	0	0	0	0	0	0	0	0	0	0	0	0	0	0	0	0	0	0	0	0	0	0	0	0	0	0	0	0	0	0	0	0	0	0	0	0	0	0
ZNF816-ZNF321P	chr19;chr19;chr19;chr19	52927135;52952751;52956027;52962717	52929414;52952877;52956104;52962911	-;-;-;-	2680	0	0	0	0	0	0	0	0	0	0	0	0	0	0	0	0	0	0	0	0	0	0	0	0	0	0	0	0	0	0	0	0	0	0	0	0	0	0	0	0	0	0	0	0
HSPE1-MOB4	chr2;chr2;chr2;chr2;chr2;chr2;chr2;chr2;chr2	197499997;197501074;197523624;197535530;197540111;197540351;197548336;197550275;197550515	197500439;197501238;197523686;197535630;197540153;197540437;197548415;197550386;197553699	+;+;+;+;+;+;+;+;+	4279	0	0	0	0	0	0	0	0	0	0	0	0	0	0	0	0	0	0	0	0	0	0	0	0	0	0	0	0	0	0	0	0	0	0	0	0	0	0	0	0	0	0	0	0
CKLF-CMTM1	chr16;chr16;chr16;chr16;chr16	66552563;66558190;66563122;66577104;66578831	66552793;66558348;66563217;66577202;66579135	+;+;+;+;+	890	0	0	0	0	0	0	0	0	0	0	0	0	0	0	0	0	0	0	0	0	0	0	0	0	0	0	0	0	0	0	0	0	0	0	0	0	0	0	0	0	0	0	0	0
SYNJ2BP-COX16	chr14;chr14;chr14;chr14;chr14;chr14;chr14	70325081;70329174;70342658;70373033;70375676;70388470;70416900	70326449;70329236;70342729;70373131;70375771;70388606;70417090	-;-;-;-;-;-;-	2027	0	0	0	0	0	0	0	0	0	0	0	0	0	0	0	0	0	0	0	0	0	0	0	0	0	0	0	0	0	0	0	0	0	0	0	0	0	0	0	0	0	0	0	0
CHURC1-FNTB	chr14;chr14;chr14;chr14;chr14;chr14;chr14;chr14;chr14;chr14;chr14;chr14;chr14;chr14;chr14;chr14	64914361;64923991;64926010;64943299;65004249;65012317;65015583;65027453;65027698;65032359;65032610;65040790;65044311;65053238;65054575;65061181	64914534;64924126;64926080;64944591;65004313;65012389;65015716;65027599;65027781;65032521;65032696;65040919;65044443;65053349;65054689;65062655	+;+;+;+;+;+;+;+;+;+;+;+;+;+;+;+	4392	39	40	35	43	25	15	34	22	28	33	8	39	44	39	28	41	31	34	36	28	28	33	23	36	30	29	33	30	33	26	29	27	39	28	33	33	37	33	32	29	27	31	33	37
MIA-RAB4B	chr19;chr19;chr19;chr19;chr19;chr19;chr19;chr19;chr19;chr19;chr19	40771648;40775537;40775752;40776969;40780019;40780385;40783778;40783921;40786665;40786848;40796570	40772063;40775669;40775885;40777079;40780099;40780499;40783840;40784075;40786760;40786978;40796944	+;+;+;+;+;+;+;+;+;+;+	1810	1	0	0	1	0	1	2	0	0	1	0	0	0	1	0	0	0	1	0	0	0	1	1	0	1	0	0	0	0	1	0	1	0	0	0	0	1	1	0	2	0	0	1	0
RAB4B-EGLN2	chr19;chr19;chr19;chr19;chr19;chr19;chr19;chr19;chr19;chr19;chr19;chr19	40778219;40780019;40780385;40783778;40783921;40786665;40786848;40800339;40806555;40807138;40807484;40807809	40778391;40780099;40780499;40783840;40784075;40786760;40786978;40801415;40806674;40807274;40807551;40808441	+;+;+;+;+;+;+;+;+;+;+;+	2849	0	0	0	0	0	0	0	0	0	0	0	0	0	0	0	0	0	0	0	0	0	0	0	0	0	0	0	0	0	0	0	0	0	0	0	0	0	0	0	0	0	0	0	0
ZNF625-ZNF20	chr19;chr19;chr19;chr19;chr19;chr19;chr19;chr19	12131353;12135500;12135769;12140180;12142641;12147395;12147676;12156556	12133985;12135560;12135904;12140325;12142715;12147455;12147802;12156731	-;-;-;-;-;-;-;-	3415	0	0	0	0	0	0	0	0	0	0	0	0	0	0	0	0	0	0	0	0	0	0	0	0	0	0	0	0	0	0	0	0	0	0	0	0	0	0	0	0	0	0	0	0
AP1M2	chr19;chr19;chr19;chr19;chr19;chr19;chr19;chr19;chr19;chr19;chr19;chr19	10572671;10574417;10574904;10577198;10578892;10579716;10581266;10581487;10581748;10583606;10583914;10587190	10573088;10574492;10575029;10577356;10578963;10579864;10581392;10581634;10581878;10583673;10584070;10587315	-;-;-;-;-;-;-;-;-;-;-;-	1757	3543	3130	2421	4086	3064	3228	4139	3153	2464	3331	2218	5105	3116	5329	2967	3383	3933	3602	4663	2809	3900	3513	4455	3980	3467	3645	4313	3250	4166	3559	3643	3113	3839	3821	2843	3742	2547	3674	2660	4236	2631	2255	3350	3825
NPHP3-ACAD11	chr3;chr3;chr3;chr3;chr3;chr3;chr3;chr3;chr3;chr3;chr3	132578796;132603229;132605098;132618634;132619468;132626691;132644797;132681914;132682703;132683399;132684554	132579558;132603327;132605205;132618772;132619545;132627074;132644896;132682090;132682818;132683524;132684794	-;-;-;-;-;-;-;-;-;-;-	2331	28	32	34	38	30	19	31	33	19	40	5	31	21	35	22	13	20	8	8	10	34	23	44	54	29	25	41	27	48	25	40	18	32	36	16	31	15	40	17	28	18	19	36	35
NDUFC2-KCTD14	chr11;chr11;chr11;chr11	78015715;78038664;78072998;78079579	78017270;78038758;78073141;78080219	-;-;-;-	2436	0	0	0	0	0	0	0	0	0	0	0	0	0	0	0	0	0	0	0	0	0	0	0	0	0	0	0	0	0	0	0	0	0	0	0	0	0	0	0	0	0	0	0	0
COMMD3-BMI1	chr10;chr10;chr10;chr10;chr10;chr10;chr10;chr10;chr10;chr10;chr10;chr10;chr10;chr10	22316383;22317884;22318105;22318272;22318959;22326431;22326890;22327595;22327742;22327950;22328134;22328600;22329048;22329213	22316556;22317995;22318168;22318306;22319018;22326561;22326986;22327650;22327792;22328058;22328179;22328698;22329128;22331485	+;+;+;+;+;+;+;+;+;+;+;+;+;+	3388	0	0	0	0	0	0	0	0	0	0	0	0	0	0	0	0	0	0	0	0	0	0	0	0	0	0	0	0	0	0	0	0	0	0	0	0	0	0	0	0	0	0	0	0
INO80B-WBP1	chr2;chr2;chr2;chr2;chr2;chr2;chr2;chr2	74455023;74455406;74455818;74456103;74457334;74459643;74459873;74460221	74455174;74455598;74455936;74456272;74457860;74459745;74460049;74460891	+;+;+;+;+;+;+;+	2112	0	0	0	0	0	0	0	0	0	0	0	0	0	0	0	0	0	0	0	0	0	0	0	0	0	0	0	0	0	0	0	0	0	0	0	0	0	0	0	0	0	0	0	0
MINOS1-NBL1	chr1;chr1;chr1;chr1;chr1	19596977;19600787;19655012;19655324;19656866	19597109;19600971;19655200;19655435;19658456	+;+;+;+;+	2210	0	0	0	0	0	0	0	0	0	0	0	0	0	0	0	0	0	0	0	0	0	0	0	0	0	0	0	0	0	0	0	0	0	0	0	0	0	0	0	0	0	0	0	0
PIR-FIGF	chrX;chrX;chrX;chrX;chrX;chrX;chrX;chrX;chrX;chrX;chrX;chrX;chrX;chrX;chrX	15345591;15347164;15353068;15355150;15358003;15363109;15390185;15397449;15407130;15407506;15425906;15455848;15459657;15479729;15491162	15346259;15347359;15353168;15355298;15358193;15363319;15390251;15397531;15407382;15407550;15425990;15456054;15459740;15479821;15491309	-;-;-;-;-;-;-;-;-;-;-;-;-;-;-	2582	2	1	1	1	0	2	0	1	6	2	1	1	5	3	2	9	0	4	12	0	0	3	1	4	0	1	1	0	8	0	3	7	1	1	4	0	7	4	12	4	2	1	3	1
C8orf44-SGK3	chr8;chr8;chr8;chr8;chr8;chr8;chr8;chr8;chr8;chr8;chr8;chr8;chr8;chr8;chr8;chr8;chr8;chr8;chr8	66667552;66679721;66690705;66793616;66798542;66804375;66813853;66822372;66828654;66831254;66835763;66835943;66840003;66840211;66841024;66843452;66847193;66850831;66859411	66667701;66680024;66690760;66793832;66798625;66804447;66813928;66822459;66828703;66831311;66835846;66836074;66840115;66840247;66841110;66843547;66847348;66850920;66862022	+;+;+;+;+;+;+;+;+;+;+;+;+;+;+;+;+;+;+	4563	0	0	0	0	0	0	0	0	0	0	0	0	0	0	0	0	0	0	0	0	0	0	0	0	0	0	0	0	0	0	0	0	0	0	0	0	0	0	0	0	0	0	0	0
ZHX1-C8orf76	chr8;chr8;chr8;chr8;chr8;chr8	123226189;123231300;123237798;123239049;123267273;123274217	123226632;123231757;123237941;123239144;123267386;123274487	-;-;-;-;-;-	1527	3	10	2	5	4	7	9	3	2	9	4	10	12	3	8	9	8	16	9	7	3	11	13	6	5	10	8	2	6	5	4	11	11	7	8	6	9	10	5	9	7	1	3	7
RTEL1-TNFRSF6B	chr20;chr20;chr20;chr20;chr20;chr20;chr20;chr20;chr20;chr20;chr20;chr20;chr20;chr20;chr20;chr20;chr20;chr20;chr20;chr20;chr20;chr20;chr20;chr20;chr20;chr20;chr20;chr20;chr20;chr20;chr20;chr20;chr20;chr20;chr20;chr20	63657810;63659233;63661298;63661850;63662546;63662829;63666004;63667469;63672556;63673940;63678145;63678268;63679849;63680664;63685523;63685791;63687638;63687937;63688139;63688301;63688528;63689055;63689502;63689750;63690294;63690805;63691742;63692805;63693143;63694372;63694741;63695066;63695328;63695778;63697328;63698280	63658466;63659504;63661496;63661943;63662627;63662889;63666079;63667553;63672621;63674093;63678183;63678346;63679946;63680719;63685597;63685872;63687770;63688050;63688179;63688386;63688605;63689132;63689648;63690210;63690441;63690947;63691837;63693003;63693283;63694488;63694974;63695221;63695650;63697191;63697522;63698698	+;+;+;+;+;+;+;+;+;+;+;+;+;+;+;+;+;+;+;+;+;+;+;+;+;+;+;+;+;+;+;+;+;+;+;+	6898	10	10	6	15	11	7	23	8	12	7	8	23	11	15	7	6	15	12	13	5	12	10	16	7	9	13	16	10	11	13	9	7	12	19	9	6	13	18	7	19	5	5	11	17
ZNF670-ZNF695	chr1;chr1;chr1;chr1;chr1;chr1;chr1;chr1	246945547;246967662;246979840;246988121;246996021;246999348;246999948;247078594	246945827;246969678;246980004;246988255;246996181;246999440;247000074;247078813	-;-;-;-;-;-;-;-	3199	10	8	4	11	6	9	8	13	23	8	2	11	14	10	2	14	14	10	13	4	17	14	10	13	10	9	8	16	7	9	16	13	11	13	10	10	14	6	11	8	10	13	12	12
PRORY	chrY;chrY;chrY;chrY	21382974;21383432;21383913;21386232	21383280;21383796;21383969;21386356	-;-;-;-	854	0	0	0	0	0	0	1	0	0	0	0	0	0	0	0	0	0	0	0	0	0	0	0	0	0	0	0	0	0	0	0	0	0	0	0	0	0	0	0	0	0	0	0	0
UBE2F-SCLY	chr2;chr2;chr2;chr2;chr2;chr2;chr2;chr2;chr2;chr2;chr2;chr2;chr2;chr2;chr2;chr2;chr2;chr2;chr2	237966945;237973092;237987963;237994744;238030556;238032222;238035878;238057158;238064357;238068065;238069297;238081709;238082045;238083248;238091218;238093861;238094420;238096801;238098202	237967132;237973225;237987992;237994809;238030613;238032254;238035940;238057250;238064469;238068165;238069477;238081836;238082209;238083354;238091254;238093944;238094522;238096876;238099413	+;+;+;+;+;+;+;+;+;+;+;+;+;+;+;+;+;+;+	2972	6	1	3	2	0	4	5	0	2	0	1	3	2	2	1	4	3	1	2	0	3	2	3	4	3	0	3	3	6	2	7	0	1	1	1	4	5	3	1	3	1	5	1	1
FXYD6-FXYD2	chr11;chr11;chr11;chr11;chr11;chr11;chr11;chr11;chr11;chr11;chr11;chr11	117820075;117820666;117820859;117822406;117822679;117839781;117840319;117841148;117841791;117841990;117842719;117876592	117820372;117820696;117820895;117822480;117822717;117839830;117840368;117841184;117841865;117842028;117842781;117877031	-;-;-;-;-;-;-;-;-;-;-;-	1234	0	0	0	0	0	0	0	0	0	0	0	0	0	0	0	0	0	0	0	0	0	0	0	0	0	0	0	0	0	0	0	0	0	0	0	0	0	0	0	0	0	0	0	0
SEC24B-AS1	chr4;chr4;chr4	109429963;109431692;109433734	109430780;109431746;109433817	-;-;-	957	26	27	32	28	32	26	30	22	29	23	9	34	31	47	35	21	30	29	26	16	40	22	30	39	24	33	33	30	41	24	36	23	28	24	43	21	36	39	21	29	25	24	16	35
ZNF664-FAM101A	chr12;chr12;chr12;chr12;chr12	123973215;123973886;124149595;124311818;124314192	123973352;123974020;124149791;124311927;124316024	+;+;+;+;+	2413	0	2	0	0	0	3	0	0	0	0	0	1	0	0	1	0	0	2	0	0	1	0	0	0	0	0	1	0	2	0	0	0	0	0	1	0	1	0	0	1	0	0	1	1
ARHGAP19-SLIT1	chr10;chr10;chr10;chr10;chr10;chr10;chr10;chr10;chr10;chr10;chr10;chr10;chr10;chr10;chr10	97153042;97157818;97163380;97164819;97229147;97229764;97235217;97243968;97246272;97256318;97259402;97263420;97264826;97265860;97292572	97153221;97157889;97163451;97164890;97229225;97229874;97235315;97244159;97246337;97256404;97259628;97263629;97264906;97266125;97292673	-;-;-;-;-;-;-;-;-;-;-;-;-;-;-	1916	0	0	0	0	0	0	0	0	0	0	0	0	0	0	0	0	0	0	1	1	0	0	1	0	0	0	0	0	1	1	0	0	0	0	0	0	0	0	0	0	0	0	0	0
FAM24B-CUZD1	chr10;chr10;chr10;chr10;chr10;chr10;chr10;chr10;chr10;chr10;chr10;chr10;chr10	122832155;122833672;122834706;122836178;122836831;122837404;122839017;122841178;122845762;122849237;122850424;122855645;122879485	122832450;122833940;122835097;122836350;122837048;122837554;122839231;122841328;122846220;122849439;122850794;122855786;122879641	-;-;-;-;-;-;-;-;-;-;-;-;-	3197	22	23	19	28	19	16	31	16	10	23	15	24	27	23	16	20	32	22	20	18	29	19	20	28	19	20	24	20	33	30	30	18	25	22	22	26	15	25	18	23	24	5	18	20
BIVM-ERCC5	chr13;chr13;chr13;chr13;chr13;chr13;chr13;chr13;chr13;chr13;chr13;chr13;chr13;chr13;chr13;chr13;chr13;chr13;chr13;chr13;chr13;chr13;chr13	102807146;102816428;102821037;102821743;102822065;102831565;102834466;102838643;102839572;102852118;102853757;102854288;102856052;102858275;102861507;102862030;102865667;102866262;102866632;102868113;102872198;102873259;102875307	102807745;102816554;102821132;102821847;102822159;102831697;102834552;102838739;102839803;102852293;102853872;102854374;102856112;102858418;102861714;102863103;102865911;102866381;102866845;102868257;102872398;102873343;102876001	+;+;+;+;+;+;+;+;+;+;+;+;+;+;+;+;+;+;+;+;+;+;+	5143	0	0	0	0	0	0	0	0	0	0	0	0	0	0	0	0	0	0	0	0	0	0	0	0	0	0	0	0	0	0	0	0	0	0	0	0	0	0	0	0	0	0	0	0
DYX1C1-CCPG1	chr15;chr15;chr15;chr15;chr15;chr15;chr15;chr15;chr15;chr15;chr15;chr15;chr15;chr15;chr15;chr15	55355223;55359539;55365188;55371793;55376949;55378300;55385600;55389365;55432497;55434905;55439472;55450222;55466930;55491123;55497712;55498207	55356409;55360944;55365309;55372044;55377150;55378376;55385714;55389433;55432602;55435058;55439581;55450367;55467161;55491256;55497859;55498584	-;-;-;-;-;-;-;-;-;-;-;-;-;-;-;-	4838	0	0	0	0	0	0	0	0	0	0	0	0	0	0	0	0	0	0	0	0	0	0	0	0	0	0	0	0	0	0	0	0	0	0	0	0	0	0	0	0	0	0	0	0
TVP23C-CDRT4	chr17;chr17;chr17;chr17;chr17;chr17;chr17;chr17;chr17	15436015;15440208;15503098;15540433;15545785;15547059;15553685;15555282;15563437	15438200;15440285;15503232;15540561;15545916;15547148;15553829;15555364;15563631	-;-;-;-;-;-;-;-;-	3173	0	0	0	0	0	0	0	0	0	0	0	0	0	0	0	0	0	0	0	0	0	0	0	0	0	0	0	0	0	0	0	0	0	0	0	0	0	0	0	0	0	0	0	0
RBAK-RBAKDN	chr7;chr7;chr7;chr7;chr7;chr7;chr7;chr7;chr7	4983671;4984910;5045821;5048033;5057295;5057684;5063695;5072362;5072922	4983773;4985075;5045958;5048091;5057421;5057779;5063755;5072497;5073223	+;+;+;+;+;+;+;+;+	1188	0	0	0	0	0	0	0	0	0	0	0	0	0	0	0	0	0	0	0	0	0	0	0	0	0	0	0	0	0	0	0	0	0	0	0	0	0	0	0	0	0	0	0	0
SENP3-EIF4A1	chr17;chr17;chr17;chr17;chr17;chr17;chr17;chr17;chr17;chr17;chr17;chr17;chr17;chr17;chr17;chr17;chr17;chr17;chr17;chr17;chr17;chr17	7561992;7563066;7564625;7564959;7565440;7565717;7566927;7570356;7570681;7570883;7571373;7572284;7574260;7574546;7575119;7576524;7577056;7577344;7577569;7577827;7578165;7578342	7562263;7563791;7564864;7565070;7565587;7565764;7567004;7570493;7570764;7570933;7571479;7572864;7574308;7574678;7575258;7576692;7577165;7577487;7577706;7577916;7578244;7579006	+;+;+;+;+;+;+;+;+;+;+;+;+;+;+;+;+;+;+;+;+;+	4303	48988	43930	25747	54363	33218	34714	55178	43912	29442	44251	24902	65658	38449	72406	34132	39596	50276	38849	49496	32339	47096	47229	51328	50674	50758	42882	58929	49522	51682	47378	43867	38601	54139	51550	38962	49778	32867	50234	33647	55412	32004	30088	46571	50875
P2RX5-TAX1BP3	chr17;chr17;chr17;chr17;chr17;chr17;chr17;chr17;chr17;chr17;chr17;chr17;chr17;chr17;chr17	3662893;3664195;3664679;3669058;3679590;3681896;3688012;3688626;3689492;3690070;3690427;3690605;3690956;3691644;3695869	3663885;3664272;3664798;3672493;3679784;3681978;3688105;3688759;3689630;3690150;3690523;3690680;3691027;3691794;3696404	-;-;-;-;-;-;-;-;-;-;-;-;-;-;-	6285	66	76	38	77	38	54	88	66	38	82	30	82	41	114	34	43	74	38	42	39	49	66	64	51	92	57	80	74	50	71	53	25	60	78	40	82	40	90	51	74	40	39	74	66
SLMO2-ATP5E	chr20;chr20;chr20;chr20;chr20;chr20;chr20;chr20	59028678;59030303;59034972;59036471;59036690;59037191;59038466;59042699	59028841;59030429;59035126;59036573;59036760;59037280;59038634;59042846	-;-;-;-;-;-;-;-	1027	0	0	0	0	0	0	0	0	0	0	0	0	0	0	0	0	0	0	0	0	0	0	0	0	0	0	0	0	0	0	0	0	0	0	0	0	0	0	0	0	0	0	0	0
APOC4-APOC2	chr19;chr19;chr19;chr19;chr19;chr19	44942238;44944749;44945140;44948466;44948701;44949159	44942353;44944890;44946075;44948533;44948860;44949566	+;+;+;+;+;+	1830	0	0	0	0	0	2	0	0	0	0	0	0	0	0	0	0	0	0	0	0	0	0	0	0	0	0	0	0	0	0	0	0	0	0	0	0	0	1	0	0	1	0	0	0
MAGEA10-MAGEA5	chrX;chrX;chrX;chrX	152114049;152115681;152129489;152138475	152115605;152115767;152129613;152138578	-;-;-;-	1873	2	1	0	3	3	0	0	0	0	0	0	1	3	1	1	0	2	0	1	0	0	1	1	0	1	1	2	0	0	3	0	2	1	0	0	0	0	0	1	0	1	0	0	1
TNFAIP8L2-SCNM1	chr1;chr1;chr1;chr1;chr1;chr1;chr1	151156629;151166471;151166934;151167121;151167326;151168144;151168986	151156722;151166541;151167022;151167218;151167414;151168338;151170297	+;+;+;+;+;+;+	1948	0	0	0	0	0	0	0	0	0	0	0	0	0	0	0	0	0	0	0	0	0	0	0	0	0	0	0	0	0	0	0	0	0	0	0	0	0	0	0	0	0	0	0	0
HOXA10-HOXA9	chr7;chr7;chr7	27162438;27164878;27179646	27163841;27164967;27180261	-;-;-	2110	0	0	0	0	0	0	0	0	0	0	0	0	0	0	0	0	0	0	0	0	0	0	0	0	0	0	0	0	0	0	0	0	0	0	0	0	0	0	0	0	0	0	0	0
URGCP-MRPS24	chr7;chr7;chr7;chr7;chr7;chr7;chr7	43866558;43868963;43869308;43881659;43881907;43887415;43906562	43866982;43869074;43869376;43881697;43881957;43887485;43906632	-;-;-;-;-;-;-	838	0	0	0	0	0	0	0	0	0	0	0	0	0	0	0	0	0	0	0	0	0	0	0	0	0	0	0	0	0	0	0	0	0	0	0	0	0	0	0	0	0	0	0	0
HNRNPUL2-BSCL2	chr11;chr11;chr11;chr11;chr11;chr11;chr11;chr11;chr11;chr11;chr11;chr11;chr11;chr11;chr11;chr11;chr11;chr11;chr11;chr11;chr11;chr11;chr11;chr11	62690262;62690612;62690787;62691075;62691280;62692376;62692663;62694568;62702468;62705301;62707109;62715500;62715864;62716989;62720023;62721295;62721820;62722117;62722601;62722813;62723587;62723914;62724291;62726619	62690521;62690692;62690867;62691141;62691421;62692473;62692797;62694711;62702549;62705617;62707324;62715607;62715937;62717189;62720191;62721423;62721942;62722380;62722713;62722903;62723726;62723990;62724426;62727385	-;-;-;-;-;-;-;-;-;-;-;-;-;-;-;-;-;-;-;-;-;-;-;-	4015	0	0	0	0	0	0	0	0	0	0	0	0	0	0	0	0	0	0	0	0	0	0	0	0	0	0	0	0	0	0	0	0	0	0	0	0	0	0	0	0	0	0	0	0
ISY1-RAB43	chr3;chr3;chr3;chr3;chr3;chr3;chr3;chr3;chr3;chr3;chr3;chr3;chr3	129087569;129094986;129130088;129130550;129134074;129134832;129140368;129145761;129156633;129156855;129158508;129159154;129160973	129091346;129095169;129130188;129130636;129134195;129134954;129140485;129145873;129156675;129156920;129158559;129159176;129161230	-;-;-;-;-;-;-;-;-;-;-;-;-	5068	0	0	0	0	0	0	0	0	0	0	0	0	0	0	0	0	0	0	0	0	0	0	0	0	0	0	0	0	0	0	0	0	0	0	0	0	0	0	0	0	0	0	0	0
TM4SF19-TCTEX1D2	chr3;chr3;chr3;chr3;chr3;chr3;chr3	196316085;196319342;196323744;196324271;196326955;196327390;196338264	196316231;196320098;196323997;196324440;196327032;196327591;196338420	-;-;-;-;-;-;-	1765	1	4	1	4	2	1	3	3	2	0	2	4	6	3	5	0	2	2	3	2	5	5	5	8	4	1	8	5	3	1	4	5	4	3	3	2	5	4	2	0	3	3	5	2
UBA2	chr19;chr19;chr19;chr19;chr19;chr19;chr19;chr19;chr19;chr19;chr19;chr19;chr19;chr19;chr19;chr19;chr19;chr19	34428363;34428876;34430576;34431861;34433348;34434868;34438645;34443844;34445000;34450265;34451981;34454260;34454444;34458769;34460470;34464026;34466878;34469040	34428570;34429223;34430659;34431931;34433412;34434968;34438766;34443911;34445121;34450364;34452147;34454353;34454556;34458924;34460566;34464131;34467014;34469893	+;+;+;+;+;+;+;+;+;+;+;+;+;+;+;+;+;+	3013	2177	1905	1789	2238	2167	1983	2443	1945	1296	1899	772	2484	1730	2832	1530	1418	2064	1555	1647	1008	2272	1906	2437	2404	2135	2197	2362	1982	2636	2128	2389	1687	2233	2222	1699	2150	1514	2149	1815	2240	1941	1792	1998	2140
SAE1	chr19;chr19;chr19;chr19;chr19;chr19;chr19;chr19;chr19;chr19	47130823;47143494;47150202;47152898;47155114;47169818;47180146;47197233;47203671;47209159	47131112;47143605;47150375;47153040;47155213;47169923;47180303;47197377;47203740;47210636	+;+;+;+;+;+;+;+;+;+	2776	2963	2615	2296	3362	2909	3025	3454	2750	2144	2772	1281	3970	2910	4368	2732	2781	3109	2898	3673	1726	3144	2762	3509	3397	3156	2973	3584	2913	3768	3016	3034	3160	3254	3159	2877	3122	2629	3183	2623	3332	2636	2479	2920	3106
LINC00159	chr21;chr21	32080481;32086204	32080517;32086295	-;-	129	2	0	0	1	0	0	1	0	0	0	0	0	0	0	1	0	0	0	0	0	0	0	0	0	0	0	0	1	0	0	0	0	0	0	0	0	0	0	0	0	0	0	0	0
FARSB	chr2;chr2;chr2;chr2;chr2;chr2;chr2;chr2;chr2;chr2;chr2;chr2;chr2;chr2;chr2;chr2;chr2;chr2;chr2	222571443;222599928;222613811;222619645;222623650;222624272;222624714;222628837;222630113;222631604;222633199;222634391;222639580;222640862;222642851;222644506;222645629;222648740;222656016	222572022;222600083;222613928;222619737;222623730;222624479;222624775;222628888;222630174;222631674;222633307;222634541;222639695;222640931;222643005;222644565;222647325;222648795;222656108	-;-;-;-;-;-;-;-;-;-;-;-;-;-;-;-;-;-;-	3990	4288	3875	2311	4661	3142	3225	4884	3947	2348	3919	1521	5174	3360	5677	2802	2381	4057	2428	2996	2080	3840	3954	4124	4155	4521	3697	5104	4345	4339	4369	3851	3253	4668	4436	3131	4470	2711	4291	2357	4647	2572	2347	4143	4498
ABCC5	chr3;chr3;chr3;chr3;chr3;chr3;chr3;chr3;chr3;chr3;chr3;chr3;chr3;chr3;chr3;chr3;chr3;chr3;chr3;chr3;chr3;chr3;chr3;chr3;chr3;chr3;chr3;chr3;chr3;chr3;chr3	183919936;183925555;183927330;183928747;183937901;183942727;183945850;183947324;183949753;183949972;183951441;183951857;183953086;183959733;183961511;183963385;183965185;183965377;183967695;183971563;183977517;183978503;183981727;183982451;183982774;183983753;183988572;183989226;184000663;184014264;184017830	183921401;183925719;183927443;183928825;183938060;183942916;183945939;183947510;183949881;183950125;183951570;183952003;183953270;183959835;183961654;183963588;183965257;183965501;183967766;183972034;183977624;183978651;183981874;183982624;183983007;183987917;183988727;183989383;184001251;184014447;184017939	-;-;-;-;-;-;-;-;-;-;-;-;-;-;-;-;-;-;-;-;-;-;-;-;-;-;-;-;-;-;-	10564	2754	2574	2601	3163	2562	2853	3162	2421	1560	2648	1108	3556	2041	3727	1661	1662	2657	1519	2300	1404	3511	2498	3519	3375	2579	2923	3293	2522	3581	2675	2864	1684	3071	2855	1852	2825	1654	2871	1726	2930	2134	1512	2814	2817
ABCB6	chr2;chr2;chr2;chr2;chr2;chr2;chr2;chr2;chr2;chr2;chr2;chr2;chr2;chr2;chr2;chr2;chr2;chr2;chr2	219209766;219210230;219210381;219210711;219210934;219212387;219213008;219213241;219213439;219213590;219213826;219214121;219214389;219214961;219215997;219216364;219216652;219217670;219218125	219210046;219210298;219210475;219210823;219211108;219212491;219213065;219213326;219213502;219213666;219213951;219214186;219214498;219215082;219216180;219216465;219216832;219217807;219220452	-;-;-;-;-;-;-;-;-;-;-;-;-;-;-;-;-;-;-	4480	2647	2427	1545	3331	1903	2160	3076	2558	1783	2525	1741	3850	2485	4106	2346	2686	3106	2752	3372	2176	2390	2565	2872	2476	2835	2442	3378	2540	2754	2783	2391	2535	3003	2909	2248	2903	2172	2927	1978	3189	1819	1688	2662	3045
DNM1L	chr12;chr12;chr12;chr12;chr12;chr12;chr12;chr12;chr12;chr12;chr12;chr12;chr12;chr12;chr12;chr12;chr12;chr12;chr12;chr12;chr12	32679200;32701415;32705825;32707367;32708153;32710929;32713209;32718643;32720664;32722427;32731014;32731356;32731854;32733715;32737105;32737865;32738264;32740064;32740409;32742589;32743354	32679465;32701562;32705863;32707413;32708224;32711015;32713371;32718763;32720795;32722633;32731134;32731511;32731943;32733807;32737161;32737942;32738296;32740240;32740518;32742748;32745650	+;+;+;+;+;+;+;+;+;+;+;+;+;+;+;+;+;+;+;+;+	4654	3656	3402	2669	3882	3247	3132	4064	3387	2419	3372	1238	4221	3106	4848	2755	2430	3426	2515	2991	1719	3620	3418	3741	3802	3750	3294	4161	3700	3998	3596	3556	3192	3927	3853	3047	3903	2811	3611	3132	3898	3089	2904	3553	3758
CDH8	chr16;chr16;chr16;chr16;chr16;chr16;chr16;chr16;chr16;chr16;chr16;chr16	61652011;61655470;61713841;61726178;61789346;61817479;61820926;61825012;61857119;61901179;62021152;62036080	61654101;61655721;61713958;61727215;61789482;61817732;61821113;61825179;61857238;61901473;62021602;62036835	-;-;-;-;-;-;-;-;-;-;-;-	5868	16	9	9	11	17	17	14	6	2	9	1	9	6	6	1	9	3	5	10	2	9	9	8	6	6	8	12	4	5	5	3	6	9	7	13	10	4	10	7	6	12	12	6	3
ABCC9	chr12;chr12;chr12;chr12;chr12;chr12;chr12;chr12;chr12;chr12;chr12;chr12;chr12;chr12;chr12;chr12;chr12;chr12;chr12;chr12;chr12;chr12;chr12;chr12;chr12;chr12;chr12;chr12;chr12;chr12;chr12;chr12;chr12;chr12;chr12;chr12;chr12;chr12;chr12;chr12;chr12;chr12;chr12	21797390;21805174;21805998;21807346;21809852;21812049;21814644;21815763;21817187;21818150;21828958;21838078;21842314;21844483;21844767;21845603;21848150;21852097;21852368;21859586;21860971;21862953;21864439;21872625;21875654;21882766;21887826;21894032;21895275;21906126;21908077;21910157;21910826;21912872;21915668;21916937;21922969;21925942;21933782;21936533;21938018;21940710;21941200	21801181;21805311;21806060;21807479;21809955;21812157;21814722;21815893;21817307;21818251;21829060;21838170;21842471;21844552;21844915;21845832;21848246;21852222;21852505;21859666;21861055;21863054;21864477;21872730;21875726;21882873;21887934;21894174;21895315;21906288;21908211;21910312;21910978;21913066;21915910;21917103;21925559;21926063;21933923;21936694;21938077;21940825;21941402	-;-;-;-;-;-;-;-;-;-;-;-;-;-;-;-;-;-;-;-;-;-;-;-;-;-;-;-;-;-;-;-;-;-;-;-;-;-;-;-;-;-;-	11432	0	0	0	0	1	1	1	0	2	0	0	1	0	2	0	0	0	0	0	0	1	1	0	0	0	0	0	0	0	0	1	0	0	0	1	0	0	1	1	0	0	0	0	0
ABCF2	chr7;chr7;chr7;chr7;chr7;chr7;chr7;chr7;chr7;chr7;chr7;chr7;chr7;chr7;chr7;chr7	151207837;151211484;151214879;151215604;151215967;151218081;151218561;151218754;151219064;151221578;151222521;151223678;151223932;151224776;151226305;151227163	151208107;151214191;151215082;151215732;151216029;151218191;151218650;151218873;151219159;151221680;151222616;151223849;151224114;151224988;151226500;151227374	-;-;-;-;-;-;-;-;-;-;-;-;-;-;-;-	4967	3676	3228	2061	4188	2263	2530	4133	3336	1740	3475	1987	4984	2284	5212	2045	2565	3831	2505	3092	2486	2756	3472	3020	2978	3703	2423	4408	3597	2844	3763	2418	2365	4032	3955	2246	3767	2072	3896	2355	4116	2356	2136	3536	3829
MIR4464	chr6	90312742	90312833	+	92	0	0	0	0	0	0	0	0	0	0	0	0	0	0	0	0	0	0	0	0	0	0	0	0	0	0	0	0	0	0	0	0	0	0	0	0	0	0	0	0	0	0	0	0
MIR2681	chr13	101967642	101967746	-	105	0	0	0	0	0	0	0	0	0	0	0	0	0	0	0	0	0	0	0	0	0	0	0	0	0	0	0	0	0	0	0	0	0	0	0	0	0	0	0	0	0	0	0	0
MIR4455	chr4	184938383	184938440	-	58	0	0	0	0	0	0	0	0	0	0	0	0	0	0	0	0	0	0	0	0	0	0	0	0	0	0	0	0	0	0	0	0	0	0	0	0	0	0	0	0	0	0	0	0
MIR4793	chr3	48644194	48644280	-	87	0	0	0	0	1	0	0	0	0	0	0	0	0	0	0	0	0	0	0	0	0	0	0	0	0	0	0	0	0	0	0	0	0	0	1	0	0	0	0	0	0	0	0	0
MIR4680	chr10	110898090	110898155	+	66	0	0	0	0	0	0	0	0	0	0	0	0	0	0	0	0	0	0	0	0	0	0	0	0	0	0	0	0	0	0	0	0	0	0	0	0	0	0	0	0	0	0	0	0
MIR4668	chr9	111932100	111932169	+	70	0	0	0	0	0	0	0	0	2	0	0	0	0	0	1	1	0	0	0	0	1	0	1	0	0	0	0	0	0	0	0	0	0	0	0	0	0	0	0	0	0	0	0	0
MIR4469	chr8	42896197	42896275	-	79	1	0	0	0	0	0	0	0	0	0	0	0	0	1	0	0	0	0	0	0	0	0	0	0	0	0	0	0	0	0	0	0	0	0	1	0	0	1	1	0	0	0	0	0
MIR4648	chr7	2527074	2527145	+	72	0	0	0	0	0	0	0	0	0	0	0	0	0	0	0	0	0	0	0	0	0	0	0	0	0	0	0	0	0	0	0	0	0	0	0	0	0	0	0	0	0	0	0	0
MIR4653	chr7	101159473	101159555	+	83	7	1	3	8	6	2	8	3	9	5	1	6	10	6	8	9	8	3	12	1	9	3	14	5	7	10	7	3	7	5	8	9	9	7	10	8	8	6	7	8	9	10	7	9
MIR4486	chr11	19575310	19575372	+	63	0	0	0	0	0	0	0	0	0	0	0	0	0	0	0	0	0	0	0	0	0	0	0	0	0	0	0	0	0	0	0	0	0	0	0	0	0	0	0	0	0	0	0	0
MIR4695	chr1	18883202	18883275	-	74	0	0	0	0	0	0	0	0	0	0	0	0	0	0	0	0	0	0	0	0	0	0	0	0	0	0	0	0	0	0	0	0	0	0	0	0	0	0	0	0	0	0	0	0
MIR1268B	chr17	80098828	80098877	+	50	0	0	0	0	0	0	0	0	0	0	1	0	0	0	0	0	1	0	0	0	0	0	0	0	0	0	0	0	0	0	0	0	0	0	0	0	0	0	0	1	0	0	0	0
MIR4523	chr17	29390662	29390730	+	69	30	27	25	28	13	30	36	16	27	18	8	31	28	43	18	13	25	6	24	9	19	22	60	27	13	20	26	18	18	6	7	16	20	10	9	10	18	26	9	18	24	6	11	6
MIR4647	chr6	44254206	44254285	-	80	0	0	0	0	0	0	0	0	0	0	0	0	0	0	0	0	0	0	0	0	0	0	0	0	0	0	0	0	0	0	0	0	0	0	0	0	0	0	0	0	0	0	0	0
MIR4731	chr17	15251627	15251696	-	70	0	0	0	0	0	0	0	0	0	0	0	0	0	0	0	0	0	0	0	0	0	0	0	0	0	0	0	0	0	0	0	0	0	0	0	0	0	0	0	0	0	0	0	0
MIR4686	chr11	2173063	2173138	+	76	0	0	0	0	0	0	0	0	0	0	0	0	0	0	0	0	0	0	0	0	0	0	0	0	0	0	0	0	0	0	0	0	0	0	0	0	0	0	0	0	0	0	0	0
MIR4448	chr3	183886800	183886885	+	86	0	0	0	0	0	0	0	0	1	0	0	0	0	0	1	0	0	0	1	0	2	0	0	0	0	0	0	0	0	0	1	0	0	0	0	0	1	0	0	0	0	0	0	0
MIR4679-1	chr10	89063336	89063410	+	75	0	0	0	0	0	0	0	0	0	0	0	0	0	0	0	0	0	0	0	0	0	0	0	0	0	0	0	0	0	0	0	0	0	0	0	0	0	0	0	0	0	0	0	0
MIR4445	chr3	109602828	109602897	+	70	0	0	0	0	0	0	0	0	0	0	0	0	0	0	0	0	0	0	0	0	0	0	0	0	0	0	0	0	0	0	0	0	0	0	0	0	0	0	0	0	0	0	0	0
MIR4526	chr18	13611114	13611200	+	87	0	0	0	0	0	0	0	0	0	0	0	0	0	0	0	0	0	0	0	0	0	0	0	0	0	0	0	0	0	0	0	0	0	0	0	0	0	0	0	0	0	0	0	0
MIR3689D1	chr9	134849609	134849682	-	74	0	0	0	0	0	0	0	0	0	0	0	1	0	0	0	0	0	0	0	0	0	0	0	0	0	0	0	0	0	0	0	0	0	0	0	0	0	0	0	0	0	0	0	0
MIR4728	chr17	39726495	39726561	+	67	0	1	3	0	1	0	1	0	2	0	0	2	0	1	0	1	0	0	0	1	1	2	2	0	1	2	2	1	2	0	0	0	1	0	2	1	1	1	1	0	0	0	1	0
MIR4699	chr12	81158388	81158461	+	74	0	0	0	0	0	0	0	0	0	0	0	0	0	0	0	0	0	0	0	0	0	0	0	0	0	0	0	0	0	0	0	0	0	0	0	0	0	0	0	0	0	0	0	0
MIR499B	chr20	34990400	34990472	-	73	0	0	0	0	0	0	0	0	0	0	0	0	0	0	0	0	0	0	0	0	0	0	0	0	0	0	0	0	0	0	0	0	0	0	0	0	0	0	0	0	0	0	0	0
MIR4430	chr2	33418516	33418564	+	49	0	0	0	0	0	0	0	0	0	0	0	0	0	0	0	0	0	0	0	0	0	0	0	0	0	0	0	0	0	0	0	0	0	0	0	0	0	0	0	0	0	0	0	0
MIR4501	chr13	96427229	96427292	+	64	0	0	0	0	0	0	0	0	0	0	0	0	0	0	0	0	0	0	0	0	0	0	0	0	0	0	0	0	0	0	0	0	0	0	0	0	0	0	0	0	0	0	0	0
MIR4787	chr3	50675080	50675163	+	84	7	10	12	7	1	10	13	0	4	5	5	20	8	14	11	3	8	3	7	5	7	5	11	1	5	4	5	0	8	3	0	5	2	1	1	4	2	6	6	3	8	0	1	2
MIR4741	chr18	22933349	22933438	+	90	0	0	0	0	0	0	0	0	0	0	0	0	0	0	0	0	0	0	0	0	0	0	0	0	0	0	0	0	0	0	0	0	0	0	0	0	0	0	0	0	0	0	0	0
MIR4428	chr1	237471119	237471191	+	73	2	1	5	2	0	5	3	2	0	1	1	5	3	5	5	2	5	2	2	1	0	2	1	5	4	3	4	2	5	1	1	2	2	3	1	7	5	3	1	3	3	3	3	3
MIR4458	chr5	8460925	8460999	+	75	0	0	0	0	0	0	0	0	0	0	0	0	0	0	0	0	0	0	0	0	0	0	0	0	0	0	0	0	0	0	0	0	0	0	0	0	0	0	0	0	0	0	0	0
MIR4763	chr22	46113566	46113657	+	92	0	0	0	0	0	0	0	0	0	0	0	0	0	0	0	0	0	0	0	0	0	0	0	0	0	0	0	0	0	0	0	0	0	0	0	0	0	0	0	0	0	0	0	0
MIR548AN	chrX	106639814	106639896	+	83	0	0	0	0	0	0	0	0	0	0	0	0	0	0	0	0	0	0	0	0	0	0	0	0	0	0	0	0	1	0	0	0	0	0	0	0	0	0	0	1	0	0	0	0
MIR1273G	chr1	52940314	52940413	+	100	0	0	0	0	0	0	0	0	0	0	0	0	0	0	0	0	0	0	0	1	0	0	0	0	0	0	0	0	0	0	0	0	0	1	0	0	0	0	0	0	0	0	0	0
MIR4534	chr22	37988794	37988853	+	60	0	0	0	0	0	1	0	0	1	1	0	1	0	0	0	1	0	0	0	0	0	1	0	0	0	1	0	0	0	1	0	0	2	0	1	1	0	2	0	0	0	0	0	0
MIR4769	chrX	47587429	47587505	+	77	0	0	0	0	0	0	0	0	0	0	0	0	0	0	0	0	0	0	0	0	0	0	0	0	0	0	0	0	0	0	0	0	0	0	0	0	0	0	0	0	0	0	0	0
MIR4760	chr21	40212352	40212431	-	80	0	0	0	0	0	0	0	0	0	0	0	0	0	0	0	0	0	0	0	0	0	0	0	0	0	0	0	0	0	0	0	0	0	0	0	0	0	0	0	0	0	0	0	0
MIR4512	chr15	66496958	66497034	-	77	3	2	1	3	3	0	0	2	0	4	2	4	2	2	3	0	1	1	1	0	2	4	1	2	0	0	4	1	5	2	2	0	5	3	0	0	0	5	1	1	0	3	2	2
MIR4720	chr16	81385018	81385093	+	76	3	4	13	8	17	14	10	4	10	13	0	11	12	13	10	12	8	10	10	2	12	7	6	11	5	8	8	3	15	7	9	12	3	11	22	5	10	10	12	7	12	16	12	11
MIR4480	chr10	12578753	12578823	+	71	0	0	0	0	0	0	0	0	0	0	0	0	0	0	0	0	0	0	0	0	0	0	0	0	0	0	0	0	0	0	0	0	0	0	0	0	0	0	0	0	0	0	0	0
MIR4804	chr5	72878591	72878663	+	73	0	0	0	0	0	1	0	0	0	0	0	0	0	0	0	0	0	0	0	0	0	0	0	0	0	1	0	0	0	1	0	0	0	0	0	0	0	0	0	1	0	0	1	0
MIR4466	chr6	156779678	156779731	-	54	0	0	0	0	0	0	0	0	0	0	0	0	0	0	2	0	0	0	0	0	0	0	0	0	0	0	0	0	0	0	0	0	0	0	0	0	0	0	0	0	0	0	0	0
MIR4536-1	chrX	55451460	55451520	+	61	0	0	0	0	0	0	0	0	0	0	0	0	0	0	0	0	0	0	0	0	0	0	0	0	0	0	0	0	0	0	0	0	0	0	0	0	0	0	0	0	0	0	0	0
MIR1273F	chr1	52928674	52928772	+	99	0	0	0	0	0	0	0	0	1	0	0	0	2	2	0	0	0	0	1	0	0	0	0	0	0	0	0	0	0	0	0	0	0	2	0	0	0	0	0	0	0	0	1	0
MIR4772	chr2	102432289	102432366	+	78	0	0	0	0	0	0	0	0	0	0	0	0	0	0	0	0	0	0	0	0	0	0	0	0	0	0	0	0	0	0	0	0	0	0	0	0	0	0	0	0	0	0	0	0
MIR4505	chr14	73758747	73758819	+	73	0	1	0	2	0	1	0	0	0	1	0	1	1	0	0	0	0	0	0	0	0	0	0	0	0	0	0	0	1	1	0	0	0	0	0	2	0	0	1	0	0	1	0	0
MIR4779	chr2	86193026	86193108	-	83	0	1	0	0	0	0	0	0	0	0	0	0	1	0	0	0	0	0	0	0	2	0	0	0	0	0	0	0	0	0	1	0	1	1	0	0	0	0	0	0	0	0	0	0
MIR4655	chr7	1844180	1844253	-	74	0	0	0	0	0	0	0	0	0	0	0	0	0	0	0	0	0	0	0	0	0	0	2	0	0	0	0	0	0	0	0	0	0	0	0	0	0	0	0	0	0	0	0	0
MIR4795	chr3	87226189	87226277	-	89	0	0	0	1	0	0	0	0	0	0	0	0	0	0	0	0	0	0	0	0	0	0	0	0	0	0	0	0	0	0	0	0	0	0	0	0	0	0	0	0	0	0	0	0
MIR4483	chr10	113777993	113778054	-	62	0	0	0	0	0	0	0	0	0	0	0	0	0	0	0	0	0	0	0	0	0	0	0	0	0	1	0	0	0	1	0	0	0	0	0	0	0	0	0	0	0	0	0	0
MIR4530	chr19	39409623	39409678	-	56	0	0	0	0	3	2	0	1	0	0	0	0	0	0	0	0	1	2	1	0	0	0	0	0	3	0	0	0	0	0	0	0	0	0	0	0	0	0	0	0	0	0	0	0
MIR4420	chr1	30739156	30739232	-	77	0	0	0	0	0	0	0	0	0	0	0	0	0	0	0	0	0	0	0	0	0	0	0	0	0	0	0	0	0	0	0	0	0	0	0	0	0	0	0	0	0	0	0	0
MIR4796	chr3	114743445	114743525	-	81	0	0	0	0	0	0	0	0	0	0	0	0	0	0	0	0	0	0	0	0	0	0	0	0	0	0	1	0	0	0	0	0	0	0	0	0	0	0	0	0	0	0	0	0
MIR4722	chr16	88716278	88716337	-	60	0	0	0	0	0	0	0	0	0	0	0	0	0	0	0	0	0	0	0	0	0	0	0	0	0	0	0	0	0	0	0	0	0	0	0	0	0	0	0	0	0	0	0	0
MIR4754	chr19	58386770	58386858	-	89	2	3	1	2	2	1	1	1	2	1	0	1	0	6	2	4	8	2	3	3	2	3	3	3	3	3	5	2	6	0	1	3	3	2	2	2	1	3	1	1	2	4	2	4
MIR378D2	chr8	93916022	93916119	-	98	0	0	1	1	0	0	0	0	0	0	0	0	3	2	1	0	1	0	0	0	2	0	0	0	0	0	0	0	0	0	1	4	0	0	2	0	2	0	4	0	2	0	0	0
MIR4739	chr17	79707176	79707249	-	74	0	0	0	0	0	0	0	0	0	0	0	0	0	0	0	0	0	0	0	0	0	0	0	0	0	0	0	0	0	0	0	0	0	0	0	0	0	0	0	0	0	0	0	0
MIR4719	chr16	76868936	76869019	+	84	0	0	0	0	0	0	0	0	0	0	0	0	0	0	0	0	0	0	0	0	0	0	0	0	0	0	0	0	0	0	0	0	0	0	0	0	0	0	0	0	0	0	0	0
MIR203B	chr14	104117418	104117503	-	86	0	0	0	0	0	0	0	0	0	0	0	0	0	0	0	0	0	0	0	0	0	0	0	0	0	0	0	0	0	0	0	0	0	0	0	0	0	0	0	0	0	0	0	0
MIR4643	chr6	91521660	91521737	+	78	0	0	0	0	0	0	0	0	0	0	0	0	0	0	0	0	0	0	0	0	0	0	0	0	0	0	0	0	0	0	0	0	0	0	0	0	0	0	0	0	0	0	0	0
MIR4633	chr5	129097688	129097766	+	79	0	0	0	0	0	0	0	0	0	0	0	0	0	0	0	0	1	0	0	0	0	0	0	0	0	0	0	0	0	0	3	0	0	0	0	0	0	1	0	0	0	0	0	0
MIR4708	chr14	65335118	65335183	-	66	0	0	0	0	0	0	0	0	0	0	0	0	0	0	0	0	0	0	0	0	0	0	0	0	0	0	0	0	0	0	0	0	0	0	0	0	0	0	0	0	0	0	0	0
MIR4419A	chr1	23057858	23057934	-	77	0	0	0	1	0	0	0	0	0	0	1	0	0	0	0	0	0	0	0	0	0	1	0	0	0	0	0	1	0	1	0	0	0	0	0	0	0	0	0	0	0	0	0	0
MIR4641	chr6	41598723	41598788	+	66	0	0	0	0	0	1	0	0	0	0	0	0	0	0	0	0	0	0	0	0	0	0	0	0	0	0	0	0	1	0	0	1	0	0	0	1	0	0	0	0	0	0	0	0
MIR4498	chr12	120155434	120155499	-	66	0	0	0	0	0	0	0	0	0	0	0	0	0	0	0	0	0	0	1	0	0	0	0	0	0	0	0	0	0	0	0	0	0	0	0	0	0	1	0	0	0	0	0	0
MIR4465	chr6	140683814	140683883	+	70	0	0	0	0	0	0	0	0	0	0	0	0	0	0	0	0	0	0	0	0	0	0	0	0	0	0	0	0	0	0	0	0	0	0	0	0	0	0	0	0	0	0	0	0
MIR4514	chr15	80997417	80997473	-	57	0	1	3	0	0	1	0	1	0	0	0	0	0	0	0	1	2	1	0	0	1	0	0	1	1	0	0	0	1	0	0	0	0	0	0	1	0	0	0	1	1	0	0	0
MIR4500	chr13	87618665	87618740	-	76	0	0	0	0	0	0	0	0	0	0	0	0	0	0	0	0	0	0	0	0	0	0	0	0	0	0	0	0	0	0	0	0	1	0	0	0	0	0	0	0	0	0	0	0
MIR4513	chr15	74788672	74788757	-	86	2	2	0	1	1	0	1	1	0	1	0	1	0	2	1	0	1	0	0	0	4	1	3	0	0	1	2	2	4	1	1	0	0	1	0	0	0	0	0	1	0	0	0	2
MIR371B	chr19	53787677	53787742	-	66	0	0	0	0	0	0	0	0	0	0	0	0	0	0	0	0	0	0	0	0	0	0	0	0	0	0	0	0	0	0	0	0	0	0	0	0	0	0	0	0	0	0	0	0
MIR4490	chr11	90555774	90555857	-	84	0	0	0	0	0	0	0	0	0	0	0	0	0	0	0	0	0	0	0	0	0	0	0	0	0	0	0	0	0	0	0	0	0	0	0	0	0	0	0	0	0	0	0	0
MIR4783	chr2	127423537	127423618	-	82	0	0	0	0	0	0	0	0	0	0	0	0	0	0	0	0	0	0	1	0	0	0	0	0	0	0	0	0	0	0	0	0	0	0	0	0	0	0	0	0	0	0	0	0
MIR3972	chr1	17277889	17277975	+	87	0	0	0	0	0	0	0	0	0	0	0	0	0	0	0	0	0	0	0	0	0	0	0	0	0	0	0	0	0	0	0	0	0	0	0	0	0	0	0	0	0	0	0	0
MIR4421	chr1	51059837	51059905	+	69	0	0	0	0	0	0	0	0	0	0	0	0	0	0	0	0	0	0	0	0	0	0	0	0	0	0	0	0	0	0	0	0	0	0	0	0	0	0	0	0	0	0	0	0
MIR548O2	chr20	38516563	38516632	+	70	0	0	0	0	0	0	0	0	0	0	0	0	0	0	0	0	0	0	0	0	0	0	0	0	0	0	0	0	0	0	0	0	0	0	0	0	0	0	0	0	0	0	0	0
MIR548AJ1	chr6	132115192	132115263	-	72	0	0	0	0	0	0	0	0	0	0	0	0	0	0	0	0	0	0	0	0	0	0	0	0	0	0	0	0	0	0	0	0	0	0	0	0	0	0	0	0	0	0	0	0
MIR4679-2	chr10	89063335	89063411	-	77	0	0	0	0	0	0	0	0	0	0	0	0	0	0	0	0	0	0	0	0	0	0	0	0	0	0	0	0	0	0	0	0	0	0	0	0	0	0	0	0	0	0	0	0
MIR4718	chr16	12720321	12720371	+	51	0	0	0	0	0	0	0	0	0	0	0	0	0	0	0	0	0	0	1	0	0	0	0	0	0	1	0	0	0	0	0	0	0	0	0	0	0	0	0	0	0	0	0	0
MIR4525	chr17	82668233	82668307	-	75	0	0	0	0	0	1	0	0	0	0	0	2	2	0	0	0	0	0	1	0	1	0	0	0	0	1	0	0	0	0	0	1	2	0	1	1	2	0	0	0	0	0	1	0
MIR378D1	chr4	5923275	5923328	-	54	0	0	0	0	0	0	0	0	0	0	0	0	0	0	0	0	0	0	0	0	0	0	0	0	0	0	0	0	0	0	0	0	0	0	0	0	0	0	0	0	0	0	0	0
MIR4634	chr5	174751734	174751787	+	54	0	0	0	0	0	0	0	0	0	0	0	0	0	0	0	0	0	0	0	0	0	0	0	0	0	0	0	0	0	0	0	0	0	0	0	0	0	0	0	0	0	0	0	0
MIR4729	chr17	59366083	59366154	+	72	0	0	0	0	0	0	0	0	0	0	0	0	0	0	0	0	0	0	0	0	0	0	0	0	0	0	0	0	0	0	0	0	0	0	0	0	0	0	0	0	0	0	0	0
MIR4704	chr13	66218250	66218324	+	75	0	0	0	0	0	0	0	0	0	0	0	0	0	0	0	0	0	0	0	0	0	0	0	0	0	0	0	0	0	0	0	0	0	0	0	0	0	0	0	0	0	0	0	0
MIR4652	chr7	93716928	93717005	+	78	0	0	0	0	0	0	0	0	0	0	0	0	0	0	0	0	0	0	0	0	0	0	0	0	0	0	0	0	0	0	0	0	0	0	0	0	0	0	0	0	0	0	0	0
MIR4439	chr2	225010461	225010540	-	80	0	0	0	0	0	0	0	0	0	0	0	0	0	0	0	0	0	0	0	0	0	0	0	0	0	0	0	0	0	0	0	0	0	0	0	0	0	0	0	0	0	0	0	0
MIR4782	chr2	113721290	113721368	-	79	2	1	3	5	2	3	2	2	2	1	1	5	2	3	3	0	3	0	1	1	0	2	3	0	2	3	0	0	3	1	3	2	0	3	1	3	1	0	3	1	1	1	3	0
MIR4461	chr5	134928039	134928112	+	74	2	1	1	3	0	1	2	2	0	1	1	0	2	4	2	1	3	1	0	0	1	2	3	1	2	0	6	3	0	3	4	1	3	2	0	0	1	3	0	0	0	1	4	5
MIR4737	chr17	60043025	60043105	-	81	7	2	8	12	4	7	9	5	2	6	11	14	3	11	2	6	5	7	6	10	3	5	12	12	6	10	8	6	14	4	8	2	7	7	3	5	1	6	4	8	3	7	10	4
MIR4709	chr14	74480133	74480204	-	72	0	0	0	0	0	0	0	0	0	0	0	0	0	0	0	0	0	0	0	0	0	0	0	0	0	0	0	0	0	0	0	0	0	0	0	0	0	0	0	0	0	0	0	0
MIR3689F	chr9	134850742	134850807	-	66	0	0	0	0	0	0	0	0	0	0	0	0	0	0	0	0	0	0	0	0	0	0	0	0	0	0	0	0	0	1	0	0	0	0	0	0	0	0	1	0	0	0	0	0
MIR4437	chr2	181305593	181305652	-	60	0	0	0	0	0	0	0	0	0	0	0	0	0	0	0	0	0	0	0	0	0	0	0	0	0	0	0	0	0	0	0	0	0	0	0	0	0	0	0	0	0	0	0	0
MIR4667	chr9	35608094	35608159	+	66	1	0	0	0	0	0	0	0	0	0	0	0	0	0	0	0	0	0	0	0	0	0	0	0	0	0	0	0	1	0	0	0	0	0	0	0	0	0	0	0	0	0	0	0
MIR548AL	chr11	74399237	74399333	+	97	0	0	0	0	0	0	0	0	0	0	0	0	0	0	0	0	0	0	0	0	0	0	0	0	0	0	0	0	0	0	0	0	0	0	0	0	0	0	0	0	0	0	0	0
MIR4797	chr3	197293878	197293948	-	71	0	0	0	0	0	0	0	0	0	0	0	0	0	0	0	0	0	0	0	0	0	0	0	0	0	0	0	0	0	0	0	0	0	0	0	0	0	0	0	0	0	0	0	0
MIR1254-2	chr10	23393405	23393467	+	63	0	0	0	0	0	0	0	0	0	0	0	0	0	0	0	0	0	0	0	0	0	0	0	0	0	0	0	0	0	0	0	0	0	0	0	0	0	0	0	0	0	0	0	0
MIR4765	chr2	32635255	32635331	+	77	0	0	0	0	0	0	0	0	0	0	0	0	0	0	0	0	0	0	0	0	0	0	0	0	0	0	0	0	0	0	0	0	0	0	0	0	0	0	0	0	0	0	0	0
MIR4736	chr17	58335976	58336022	-	47	0	0	0	0	0	0	0	0	0	0	0	0	0	0	0	0	0	0	0	0	0	0	0	0	0	0	0	0	0	0	0	0	0	0	0	0	0	0	0	0	1	1	0	0
MIR4662A	chr8	124821985	124822051	+	67	0	0	0	0	0	0	0	0	0	0	0	0	0	0	0	0	0	0	0	0	0	0	0	0	0	0	0	0	0	0	0	0	0	0	0	0	0	0	0	0	0	0	0	0
MIR4487	chr11	47400970	47401042	+	73	0	0	0	0	0	0	0	0	0	0	0	0	0	0	0	0	0	0	0	0	0	0	0	0	0	0	0	0	0	0	0	0	0	0	0	0	0	0	0	0	0	0	0	0
MIR4753	chr1	235190034	235190116	-	83	0	0	0	0	0	0	0	0	0	0	0	0	0	0	0	0	0	0	0	0	0	0	0	0	0	0	0	0	3	0	0	0	0	0	0	0	0	0	0	1	0	0	0	0
MIR4756	chr20	54068408	54068485	-	78	0	0	0	1	0	0	1	0	0	0	0	0	0	0	0	0	0	0	0	0	0	0	0	0	0	0	0	0	0	0	0	0	0	0	0	0	0	0	0	0	0	0	0	0
MIR4468	chr7	138123758	138123821	+	64	0	0	0	0	0	0	0	0	0	0	0	0	0	0	0	0	0	0	0	0	0	0	0	0	0	0	0	0	0	0	0	0	0	0	0	0	0	0	0	0	0	0	0	0
MIR4502	chr13	114273828	114273908	+	81	1	1	0	0	0	0	0	0	0	1	0	0	0	1	1	0	1	0	1	0	0	0	0	1	0	0	0	0	1	0	1	1	0	0	1	1	0	0	1	2	0	0	0	1
MIR4473	chr9	20411148	20411238	-	91	0	0	0	0	0	0	0	0	0	0	0	0	0	0	0	0	0	0	0	0	0	0	0	0	0	0	0	0	0	0	0	0	0	0	1	0	0	0	0	0	1	0	0	0
MIR4519	chr16	30875266	30875323	-	58	17	16	16	17	18	14	24	12	9	19	8	35	11	29	17	16	31	17	24	18	21	14	21	20	12	12	20	20	14	17	20	11	26	19	10	22	11	19	14	21	12	11	14	18
MIR4459	chr5	54075518	54075583	-	66	0	0	0	0	0	0	0	0	1	0	0	0	0	0	0	0	0	0	0	0	0	0	0	0	0	1	0	1	1	0	0	0	0	0	0	0	0	0	0	0	0	0	0	0
MIR4457	chr5	1309310	1309377	-	68	0	0	0	0	0	0	0	1	0	0	0	0	0	0	0	0	0	0	0	0	0	0	0	0	0	0	0	0	0	0	0	0	0	0	0	0	0	0	0	0	0	0	0	0
MIR4669	chr9	134379411	134379472	+	62	0	0	0	3	0	0	1	0	2	1	0	1	3	0	0	2	0	3	0	0	1	0	2	0	0	0	0	1	0	0	0	0	0	1	0	0	1	1	0	0	1	0	0	0
MIR3529	chr15	88611847	88611924	-	78	0	0	0	0	0	0	0	0	0	0	0	0	0	0	0	0	0	0	0	0	0	0	0	0	0	0	0	0	0	0	0	0	0	0	0	0	0	0	0	0	0	0	0	0
MIR4705	chr13	102045934	102046004	-	71	0	0	0	0	0	0	0	0	0	0	0	0	0	0	0	0	0	0	0	0	0	0	0	0	0	0	0	0	0	0	0	0	0	0	0	0	0	0	0	0	0	0	0	0
MIR4496	chr12	108635810	108635870	+	61	0	0	0	0	0	0	0	1	0	0	0	0	0	0	0	0	0	0	0	0	0	0	0	0	0	0	0	0	0	0	0	1	0	0	0	1	0	0	0	0	0	0	0	0
MIR4717	chr16	2274620	2274691	+	72	0	0	0	0	0	0	0	0	0	0	0	0	0	0	0	0	0	0	0	0	0	0	0	0	0	0	0	1	1	1	0	0	0	0	0	0	1	0	0	0	0	0	0	0
MIR4673	chr9	136519568	136519626	-	59	0	0	0	0	0	0	0	0	0	0	0	0	0	0	0	0	0	0	1	0	0	0	0	0	0	0	0	0	0	0	0	2	0	1	0	0	0	0	0	0	0	0	0	0
MIR4759	chr21	26953961	26954043	+	83	0	0	0	0	0	0	0	0	0	0	0	0	0	0	0	0	0	0	0	0	0	0	0	0	0	0	0	0	0	0	0	0	0	0	0	0	0	0	0	0	0	0	0	0
MIR3976	chr18	5840695	5840833	+	139	0	0	0	0	0	0	0	0	0	0	0	0	0	0	0	0	0	0	0	0	0	0	0	0	0	0	0	0	0	0	0	0	0	0	0	0	0	0	0	0	0	0	0	0
MIR4661	chr8	91205485	91205558	+	74	0	0	0	0	0	0	0	0	0	0	0	0	0	0	0	0	0	0	0	0	0	0	0	0	0	0	0	0	0	0	0	0	0	0	0	0	0	0	0	0	0	0	0	0
MIR4799	chr4	147782595	147782668	+	74	0	0	0	0	0	0	0	0	0	0	0	0	0	0	0	1	0	0	0	0	0	0	0	0	0	0	0	0	0	0	0	0	0	0	0	0	0	0	0	0	0	0	0	0
MIR151B	chr14	100109419	100109514	-	96	0	0	0	0	0	0	0	0	0	0	0	0	0	0	0	0	0	0	0	0	0	0	0	0	0	0	0	1	0	0	0	0	0	0	0	0	3	0	0	0	0	3	0	0
MIR4724	chr17	31534883	31534971	+	89	0	0	0	0	0	0	0	0	0	0	0	0	0	0	0	0	0	0	0	0	0	0	0	0	0	0	0	0	0	0	0	0	0	0	0	0	0	0	0	0	0	0	0	0
[truncated: 21,912 more rows]
[truncated: 100 more columns]
