# Supplementary material for: The transcriptomic response of cells to a drug combination is more than the sum of the responses to the monotherapies
Source: eLife. 2020 Sep 18;9:e52707. doi: 10.7554/eLife.52707 (PMC7546737; doi:10.7554/eLife.52707)
Supplement: Supplementary file 8. [file elife-52707-supp8.zip › Supplementary Item 8 Raw Expression Files/dynsyn_count.csv]

	TM_0A	TM_0B	TM_0C	TM_3A	TM_3B	TM_3C	TW_0A	TW_0B	TW_0C	TW_3A	TW_3B	TW_3C	MW_0A	MW_0B	MW_0C	MW_3A	MW_3B	MW_3C	T_0A	T_0B	T_0C	T_3A	T_3B	T_3C	M_0A	M_0B	M_0C	M_3A	M_3B	M_3C	W_0A	W_0B	W_0C	W_3A	W_3B	W_3C	DMSO_0A	DMSO_0B	DMSO_0C	DMSO_3A	DMSO_3B	DMSO_3C	TM_6A	TM_6B	TM_6C	TM_9A	TM_9B	TM_9C	TW_6A
WASH7P	43	49	37	54	26	42	62	56	62	54	30	70	50	52	57	47	28	59	48	57	66	29	43	36	74	48	54	48	50	49	62	56	53	47	55	51	61	59	37	43	35	54	59	64	71	82	77	81	48
FAM138F	0	0	0	0	0	0	0	0	0	0	0	0	0	0	0	0	0	0	0	0	0	0	0	0	0	0	0	0	0	0	0	0	0	0	0	0	0	0	0	0	0	0	0	0	0	0	0	0	0
FAM138A	0	0	0	0	0	0	0	0	0	0	0	0	0	0	0	0	0	0	0	0	0	0	0	0	0	0	0	0	0	0	0	0	0	0	0	0	0	0	0	0	0	0	0	0	0	0	0	0	0
OR4F5	0	0	0	0	0	0	0	0	0	0	0	0	0	0	0	0	0	0	0	0	0	0	0	0	0	0	0	0	0	0	0	0	0	0	0	0	0	0	0	0	0	0	0	0	0	0	0	0	0
LOC729737	171	144	164	265	188	265	153	209	198	263	254	226	181	214	187	250	239	258	172	181	214	175	202	206	253	188	216	231	246	202	205	176	146	277	224	226	148	253	179	200	158	254	481	427	524	555	554	515	426
LOC100132287	0	0	0	0	0	0	0	0	0	0	0	0	0	0	0	0	0	0	0	0	0	0	0	0	0	0	0	0	0	0	0	0	0	0	0	0	0	0	0	0	0	0	0	0	0	0	0	0	0
LOC100132062	0	0	0	0	0	0	0	0	0	0	0	0	0	0	0	0	0	0	0	0	0	0	0	0	0	0	0	0	0	0	0	0	0	0	0	0	0	0	0	0	0	0	0	0	0	0	0	0	0
LOC100133331	71	62	56	114	87	122	78	80	90	108	95	92	71	84	80	126	88	131	72	60	90	60	94	81	87	74	75	98	88	76	78	74	57	123	92	103	46	100	51	100	71	89	171	170	205	213	193	187	159
OR4F16	0	0	0	0	0	0	0	0	0	0	0	0	0	0	0	0	0	0	0	0	0	0	0	0	0	0	0	0	0	0	0	0	0	0	0	0	0	0	0	0	0	0	0	0	0	0	0	0	0
OR4F29	0	0	0	0	0	0	0	0	0	0	0	0	0	0	0	0	0	0	0	0	0	0	0	0	0	0	0	0	0	0	0	0	0	0	0	0	0	0	0	0	0	0	0	0	0	0	0	0	0
OR4F3	0	0	0	0	0	0	0	0	0	0	0	0	0	0	0	0	0	0	0	0	0	0	0	0	0	0	0	0	0	0	0	0	0	0	0	0	0	0	0	0	0	0	0	0	0	0	0	0	0
LOC100288069	17	3	9	22	28	43	8	25	24	29	18	3	13	20	24	28	26	20	23	18	17	21	20	15	20	21	21	17	23	13	12	15	20	29	22	21	5	17	15	10	12	26	35	59	58	69	58	21	43
NCRNA00115	6	8	9	8	12	12	7	7	5	17	17	17	15	10	12	18	6	16	9	3	10	11	8	19	9	9	10	13	14	15	11	4	8	17	15	18	1	10	8	11	9	17	13	11	18	14	18	20	25
LOC643837	121	112	112	145	93	133	113	149	123	155	156	160	112	153	130	159	165	168	124	81	118	124	104	127	145	145	133	143	119	137	139	136	131	198	155	165	129	153	98	123	100	157	113	151	160	132	141	109	119
FAM41C	0	0	0	1	0	0	0	0	0	0	0	0	0	1	0	0	0	0	1	1	0	0	0	1	0	0	0	0	0	0	0	0	0	1	0	0	0	0	0	0	0	0	0	0	0	0	1	0	1
LOC100130417	50	38	42	30	21	30	40	54	54	31	22	52	33	55	42	30	38	37	51	41	54	33	27	42	50	41	65	43	37	20	44	49	46	31	21	36	43	61	41	28	22	29	9	10	15	11	10	4	27
SAMD11	181	196	169	168	110	174	195	226	242	184	158	222	212	233	226	179	156	187	227	194	251	102	111	115	235	196	182	110	111	117	182	228	194	178	139	126	168	251	154	122	100	120	105	112	130	100	98	79	220
NOC2L	5366	5179	4700	5112	3138	5095	6418	6387	6779	4976	4526	5719	5820	6466	6200	5217	4294	5412	6370	5372	6138	4892	4647	5151	7478	6305	5650	5501	5467	4905	5486	6167	5537	5341	4676	4962	5754	7246	4917	5513	4755	6576	3446	3990	4345	3609	3710	3133	3798
KLHL17	401	447	373	403	212	404	497	512	502	351	286	430	494	522	456	347	286	408	490	396	529	309	294	341	590	438	452	352	340	339	407	582	410	338	371	323	419	609	355	390	315	437	256	325	344	263	280	210	346
PLEKHN1	228	245	220	228	122	218	248	291	304	189	211	237	234	326	236	223	186	240	297	228	301	180	173	192	301	267	227	198	204	203	219	259	214	194	178	189	206	341	200	203	190	238	121	152	183	135	111	115	193
C1orf170	84	79	85	76	47	76	118	91	101	82	70	111	80	95	86	64	63	68	93	77	87	53	54	65	94	86	112	64	65	42	68	86	84	61	68	81	81	105	71	73	69	73	50	47	68	39	41	32	93
HES4	530	614	504	665	282	519	601	654	763	883	752	918	618	806	593	554	492	507	586	512	719	679	665	549	617	549	421	447	466	413	338	654	412	548	526	395	378	776	372	592	345	483	528	641	788	692	739	618	613
ISG15	837	645	544	617	336	585	909	730	827	639	654	928	775	876	699	628	679	667	680	757	847	615	571	723	1618	773	715	795	660	523	915	857	678	825	562	634	936	931	590	640	643	912	525	653	663	599	2001	792	588
AGRN	6989	6830	6225	4253	2660	4198	7523	8892	9252	6076	5153	5170	7598	9221	8093	4970	4265	5394	8490	7393	8632	6559	6316	6807	10087	8264	7197	6652	6820	6185	7238	9256	6727	6693	6213	6020	6873	10174	6229	7648	6207	8754	2946	3021	3391	3448	3632	2575	6558
RNF223	658	670	577	1705	846	1386	840	846	947	989	845	936	826	951	880	1076	981	1067	777	602	742	395	387	410	905	766	624	542	562	559	630	1071	740	1296	1206	1139	577	1057	539	710	499	683	1103	1106	1337	1334	1249	1006	857
C1orf159	467	430	396	456	277	483	569	576	579	534	428	627	538	590	491	479	422	544	570	459	544	346	350	352	658	508	440	351	354	384	451	556	415	511	406	430	463	725	409	394	311	468	411	413	456	480	487	396	463
LOC254099	0	0	0	0	0	1	0	0	0	0	0	0	1	1	0	0	0	0	0	0	1	0	0	0	0	3	0	0	0	1	1	0	0	0	0	1	1	0	0	1	0	1	0	1	0	0	0	0	0
MIR200B	2	1	1	0	0	0	1	1	7	21	19	13	2	6	4	13	8	10	3	3	3	3	4	3	0	1	4	4	3	2	5	6	5	39	26	26	1	5	2	2	0	3	4	0	0	4	1	1	92
MIR200A	1	3	4	0	0	3	7	12	9	30	22	30	4	10	5	15	11	17	2	1	1	3	8	5	4	2	3	5	2	3	4	7	12	50	35	32	3	5	4	5	5	9	1	1	1	2	1	1	167
MIR429	3	1	4	6	2	6	3	9	10	48	35	21	7	10	9	31	14	16	6	5	9	4	5	6	3	4	3	5	13	8	5	5	9	39	37	26	6	5	2	8	4	12	0	1	5	2	3	1	134
TTLL10	1	4	4	3	2	3	5	2	3	7	10	3	7	5	4	3	5	4	4	1	6	1	3	4	4	2	1	2	0	3	2	3	4	7	9	12	4	4	5	5	3	3	2	4	2	5	0	0	81
TNFRSF18	82	75	84	71	44	59	114	92	79	78	65	109	102	83	92	73	88	89	109	74	90	97	73	83	103	102	77	93	88	70	84	120	81	84	80	82	113	148	84	96	73	98	60	52	54	32	40	27	59
TNFRSF4	4	0	2	1	0	1	1	0	0	0	1	0	0	0	1	0	1	1	4	1	4	5	1	2	1	2	2	1	1	1	0	3	1	0	0	1	0	3	3	2	2	0	1	2	3	0	2	1	7
SDF4	3215	3136	2896	3197	1786	2976	3688	3759	4215	3537	2973	4174	3553	3992	3647	3165	2632	3163	3725	3198	3957	3332	3062	3183	4536	3661	3244	3645	3333	3017	2956	4170	3107	3798	3196	3268	3389	4727	2933	3647	2827	3953	2342	2714	3010	2803	3057	2577	3147
B3GALT6	673	663	556	497	283	470	828	796	894	454	447	600	753	873	731	371	335	463	772	686	800	598	556	527	935	771	711	613	559	517	638	852	704	495	457	451	682	1048	642	700	515	699	301	336	406	399	405	313	193
FAM132A	21	18	14	14	5	20	24	21	24	15	13	11	16	34	17	10	7	9	20	24	40	23	15	25	33	19	31	14	7	12	24	24	13	6	11	8	26	33	20	27	15	21	5	7	8	9	11	13	17
UBE2J2	1231	1169	1087	1498	835	1323	1378	1495	1547	1290	1133	1625	1326	1564	1387	1266	1039	1275	1395	1177	1520	1041	1013	1141	1650	1438	1234	1258	1256	1145	1219	1513	1176	1233	1173	1166	1333	1827	1184	1244	1085	1350	1237	1351	1550	1569	1649	1449	708
SCNN1D	43	43	46	38	33	51	45	39	38	39	30	50	49	38	44	46	35	41	47	39	61	31	26	37	60	36	52	42	27	40	37	43	33	47	36	38	32	42	30	34	32	35	29	48	57	35	36	26	31
ACAP3	2274	2382	2071	2439	1309	2251	2532	2886	2978	2543	2169	2858	2493	2880	2632	2450	2050	2485	2720	2342	2903	2016	1900	2116	2995	2643	2234	2166	2309	1970	2191	2851	2129	2437	2223	2084	2262	3157	2008	2288	1732	2596	1845	1969	2366	2082	2096	1826	2238
PUSL1	409	417	380	454	234	382	530	543	523	429	385	433	482	593	496	447	369	435	518	416	548	352	359	364	628	489	410	417	455	384	470	587	481	499	441	354	470	628	394	498	380	566	276	316	359	326	350	316	415
CPSF3L	1498	1488	1346	1670	927	1551	1774	1883	1867	1518	1380	1638	1665	1887	1816	1536	1364	1678	1791	1463	1724	1350	1273	1290	2148	1745	1547	1591	1581	1370	1563	1896	1500	1578	1401	1417	1562	2058	1427	1513	1268	1814	1422	1562	1808	1655	1673	1516	1460
GLTPD1	610	578	485	491	328	482	737	648	725	632	590	784	693	776	663	590	473	588	694	565	654	410	357	374	770	650	575	424	422	381	546	655	556	623	567	550	635	823	487	549	396	627	282	283	355	319	342	291	581
TAS1R3	6	8	3	16	9	10	8	12	14	15	12	25	13	6	12	12	22	25	16	6	15	10	11	7	9	13	13	14	20	12	12	12	7	14	18	20	15	13	16	14	6	21	2	5	12	7	1	3	50
DVL1	1631	1763	1459	1666	998	1620	1948	2069	2158	1740	1528	1946	1990	2117	1973	1684	1434	1799	2105	1617	2003	1292	1260	1295	2496	1974	1755	1474	1550	1328	1667	2204	1673	1698	1538	1493	1816	2558	1509	1570	1118	1630	1094	1210	1427	1283	1466	1228	1781
MXRA8	12	9	15	24	5	6	9	23	21	12	21	15	18	28	11	15	21	19	15	16	15	11	11	9	19	13	9	10	14	13	8	16	15	25	26	23	11	18	11	17	9	12	13	15	14	7	15	9	57
AURKAIP1	2362	2247	2019	2196	1073	2013	2845	2787	2843	2296	1922	3324	2760	2873	2494	2243	1908	2306	2904	2269	2719	2185	2008	2195	3262	2687	2329	2369	2431	2122	2180	2624	2240	2421	2141	2048	2686	3497	2046	2669	2013	2656	1381	1638	1826	1616	1640	1494	1673
CCNL2	2928	2835	2695	3511	1729	3550	3103	3468	3512	2813	2571	2973	3175	3500	3290	2784	2410	2997	3388	3011	3574	3168	3158	3644	3621	3426	3181	3351	3696	3330	2985	3105	2799	2656	2405	2515	2910	4098	2797	3638	3154	4186	3603	3856	4183	4488	4716	3632	2350
LOC148413	308	323	287	379	195	336	426	465	475	293	245	368	468	499	459	294	274	340	433	320	403	358	372	355	504	410	383	434	382	363	365	488	482	345	297	341	411	454	360	435	357	493	309	348	380	299	298	289	266
MRPL20	1369	1348	1280	1230	658	1347	1742	1642	1760	1437	1273	2000	1667	1745	1578	1399	1137	1469	1820	1468	1676	1395	1358	1556	1877	1759	1615	1557	1692	1357	1411	1554	1548	1482	1315	1428	1834	2042	1399	1499	1447	1813	844	888	1034	939	996	874	871
LOC441869	1	1	0	2	2	1	1	2	1	0	0	0	0	1	1	3	0	1	0	0	0	1	1	1	2	0	0	3	0	2	0	1	0	2	2	0	2	0	0	1	0	2	0	0	0	0	0	0	8
TMEM88B	0	0	0	0	1	0	0	1	0	0	0	0	1	0	1	0	0	1	0	0	0	0	0	0	0	0	0	0	0	0	0	0	0	0	0	0	0	0	0	0	0	0	0	0	0	0	0	0	1
VWA1	1175	1119	918	731	509	746	1183	1298	1409	1107	912	1267	1210	1370	1189	961	776	934	1161	1003	1270	829	899	849	1435	1180	950	779	852	725	925	1295	1041	1039	956	935	1013	1430	893	964	781	1079	258	231	339	243	241	170	674
ATAD3C	11	9	11	8	7	6	5	8	21	12	11	12	7	12	12	6	5	15	16	11	16	12	9	4	16	22	20	8	11	7	11	12	11	11	12	13	14	16	11	11	6	15	9	11	10	3	6	3	14
ATAD3B	1166	1235	1059	1502	845	1373	1324	1440	1466	1145	1074	1511	1260	1469	1346	1207	1008	1250	1393	1202	1341	1055	999	1181	1489	1372	1177	1238	1281	1201	1184	1394	1090	1133	1014	1044	1254	1660	1038	1263	1057	1505	1151	1289	1436	1411	1397	1286	876
ATAD3A	2313	2203	1893	2257	1401	2226	2529	2608	2732	2276	1875	2686	2335	2635	2393	2089	1744	2236	2458	2117	2486	2087	1828	2016	2990	2442	2062	2182	2197	2008	2036	2753	2160	2171	1898	1911	2341	3097	1997	2515	1856	2684	1523	1737	1990	1662	1749	1492	1556
C1orf70	1	1	2	4	1	3	5	2	3	2	1	0	0	1	2	5	3	1	4	4	3	1	7	3	3	3	1	1	1	2	4	3	2	2	1	2	4	3	0	4	4	4	1	0	2	1	3	0	5
SSU72	1588	1674	1511	1578	895	1554	1919	2030	2089	1607	1470	2093	1937	1981	1909	1607	1335	1573	2173	1729	2019	1602	1485	1599	2289	2060	1906	1675	1669	1460	1815	1746	1814	1633	1551	1624	2010	2402	1751	1654	1508	1936	1098	1192	1349	1320	1463	1044	1066
LOC643988	1022	969	941	768	622	741	1113	1207	1429	969	827	1242	1104	1257	1053	781	710	873	1147	949	1235	1000	978	1022	1486	1221	1011	975	1039	944	947	1390	941	912	863	793	1022	1564	866	1248	958	1296	258	285	393	183	154	157	593
MIB2	675	671	594	657	377	643	809	877	888	772	610	809	749	920	763	711	577	679	795	654	819	564	487	518	960	763	657	564	538	525	668	928	613	682	612	594	622	1010	610	649	396	668	496	558	625	629	613	571	675
MMP23B	0	0	0	0	0	0	2	1	1	2	1	0	0	0	1	1	0	1	0	0	0	1	0	1	0	0	1	0	0	0	0	1	3	1	2	1	0	0	0	0	1	0	0	0	0	0	0	0	2
MMP23A	1	3	0	0	1	0	0	0	3	3	0	0	0	1	4	1	1	2	0	2	1	2	0	4	1	0	0	0	1	1	1	1	0	0	0	4	3	0	1	2	1	0	0	1	3	0	1	1	1
CDK11B	576	598	524	726	475	800	676	719	679	738	723	923	624	770	737	797	661	799	710	568	685	543	481	544	840	712	672	590	614	515	629	705	619	819	668	698	648	758	552	552	488	654	725	773	905	979	968	817	819
SLC35E2B	1195	1096	1072	925	676	997	1217	1493	1594	980	831	712	1255	1548	1424	929	718	1012	1499	1200	1427	879	892	968	1621	1540	1349	1100	1151	979	1317	1392	1248	1044	946	999	1207	1770	1191	1142	1034	1352	828	812	1015	1249	1207	858	602
CDK11A	334	373	346	509	306	472	439	474	446	434	386	522	378	444	421	450	404	480	466	370	432	299	272	355	513	463	443	365	325	314	337	450	383	459	426	416	411	502	338	370	271	454	519	566	539	628	575	496	536
SLC35E2	327	310	285	272	207	303	359	445	453	238	214	226	413	462	403	249	205	220	366	368	376	346	318	363	421	430	367	340	364	345	398	401	367	222	227	221	354	507	308	388	345	402	252	324	345	341	328	245	232
NADK	1661	1598	1526	2004	1203	2040	1933	2032	2201	1800	1609	1751	1896	2198	1973	1830	1565	1802	1998	1719	2036	1656	1664	1716	2287	2079	1901	1951	2075	1797	1812	2160	1770	1983	1583	1685	1885	2512	1720	1858	1541	2198	1770	1989	2261	2333	2491	2008	1407
GNB1	7639	7838	7122	8133	5430	8379	8593	9504	10127	8531	7864	8380	8621	9475	9036	8174	7255	8649	9296	8115	9342	8317	7999	8647	11023	9975	9346	9049	9485	8540	8308	8916	8782	9461	8386	8952	8919	11606	8027	8519	8246	9951	6719	7297	8451	8119	9112	6432	7128
CALML6	9	6	8	13	6	15	7	14	12	9	14	17	6	8	9	15	10	6	9	13	7	19	15	16	12	9	11	9	4	14	15	3	10	9	10	14	11	12	9	9	7	14	13	15	13	21	18	17	6
TMEM52	88	70	76	80	63	97	99	107	85	112	117	141	116	113	94	93	65	82	96	81	84	112	78	73	130	99	95	82	89	77	87	112	56	110	96	90	90	118	80	94	72	85	62	65	77	53	72	54	101
KIAA1751	0	0	0	1	0	0	0	0	0	0	0	0	2	0	1	0	1	1	1	1	0	2	2	2	1	2	0	2	1	0	3	1	1	1	0	1	2	0	2	3	0	2	0	0	4	1	2	1	1
GABRD	41	54	41	45	27	36	56	64	52	56	53	52	50	63	52	52	37	49	57	52	59	46	40	49	76	45	54	47	57	41	42	62	42	57	34	54	68	66	56	66	30	54	22	32	35	28	27	29	43
PRKCZ	721	665	660	783	484	697	824	837	927	767	718	825	788	850	782	752	663	789	868	756	887	498	471	541	877	879	680	628	589	530	668	905	735	828	735	676	713	1040	677	564	510	589	655	725	886	848	908	713	504
C1orf86	296	303	272	321	160	303	328	323	390	324	260	396	366	396	323	253	215	339	312	305	375	275	240	232	433	336	257	282	262	250	273	358	259	302	228	253	310	473	271	314	215	319	194	234	246	238	232	236	224
SKI	1490	1383	1315	1271	849	1043	1521	1799	2025	1508	1183	1019	1617	1856	1684	1321	1051	1190	1657	1377	1596	1328	1261	1269	1897	1686	1482	1204	1302	1092	1458	1548	1443	1299	1118	1158	1435	2038	1312	1429	1202	1535	967	966	1061	1082	1179	700	1556
MORN1	66	70	75	96	67	72	71	63	92	105	58	61	79	100	91	93	69	99	77	72	85	79	68	73	119	72	74	75	77	71	69	81	77	86	79	70	59	114	79	80	58	73	72	71	95	82	70	49	78
LOC100129534	37	28	35	28	21	38	51	59	54	30	29	38	28	51	44	30	29	32	44	36	38	22	22	25	50	52	54	23	32	27	37	29	37	42	29	36	34	59	31	17	25	34	23	30	26	21	22	21	22
RER1	2463	2499	2311	2515	1341	2536	2977	3096	3210	2693	2352	3108	2956	3111	2871	2592	2220	2716	3222	2650	3108	2484	2350	2572	3667	3255	2969	2709	2857	2484	2663	2839	2760	2765	2512	2690	2992	3845	2669	2633	2371	3111	1831	2108	2282	2195	2408	2033	2004
PEX10	529	507	493	495	296	526	608	647	664	517	423	530	638	627	595	504	430	510	636	524	670	497	491	525	772	655	583	607	578	483	516	693	576	548	496	449	503	845	509	602	486	652	322	376	384	359	380	244	292
PLCH2	17	19	11	25	13	24	18	15	19	28	11	10	14	25	19	17	16	17	15	29	28	10	15	15	23	18	28	8	7	15	14	21	24	15	14	21	13	35	11	10	6	11	13	12	24	20	14	6	5
PANK4	571	539	527	663	362	616	638	712	813	362	328	433	680	751	755	400	376	483	716	571	690	460	426	479	748	653	638	499	487	455	640	712	598	323	278	317	637	831	532	515	427	565	602	697	735	848	868	680	176
HES5	1	1	0	0	0	0	0	0	0	0	0	0	0	0	2	0	0	0	1	0	0	0	0	0	0	0	0	0	0	0	0	0	0	0	0	0	0	0	0	0	0	0	0	0	0	0	0	1	0
LOC115110	0	0	0	0	0	0	0	1	1	0	2	0	0	0	1	0	0	1	1	1	1	0	1	3	1	1	2	0	0	1	1	0	1	0	1	0	1	0	0	0	0	1	0	0	0	2	1	1	2
LOC100133445	0	0	0	0	0	0	0	0	0	0	2	0	1	0	0	0	0	1	0	0	0	0	0	0	0	0	0	0	0	1	0	0	0	0	1	0	0	0	1	0	1	0	0	0	0	0	1	0	0
TNFRSF14	0	0	0	1	0	0	2	0	0	0	0	0	1	0	0	1	0	0	0	0	1	0	0	1	1	0	0	1	0	0	0	0	0	2	1	2	1	0	0	0	0	0	0	1	1	1	0	0	0
C1orf93	1095	1161	958	855	559	842	1332	1416	1510	1071	1000	1172	1348	1422	1368	1077	923	1088	1411	1143	1381	977	899	1003	1707	1365	1216	1076	1087	995	1176	1385	1194	1150	1032	1066	1271	1625	1135	1227	1087	1471	358	406	465	205	231	159	795
MMEL1	4	12	14	8	6	17	15	29	26	18	16	23	17	17	18	16	14	10	21	25	36	15	12	13	20	16	16	14	16	16	18	17	21	11	5	11	23	29	11	22	8	17	11	17	10	5	4	3	3
TTC34	0	1	0	0	1	0	0	0	1	0	0	0	0	2	0	0	1	0	2	0	1	0	0	0	1	0	1	0	1	0	0	2	0	0	0	0	0	0	2	0	0	1	0	1	2	0	0	0	0
ACTRT2	0	0	0	0	0	0	0	0	0	0	0	0	0	0	0	0	0	0	0	0	0	1	0	0	0	0	0	0	0	0	0	0	0	0	0	0	0	0	0	0	0	0	0	0	0	0	0	0	0
FLJ42875	6	6	8	4	4	6	6	8	6	7	7	11	3	3	8	10	3	5	6	2	2	3	3	11	10	9	8	2	4	8	5	7	2	4	10	6	6	9	4	8	5	6	3	6	4	5	3	2	33
PRDM16	89	101	84	126	81	91	91	103	111	81	77	78	92	129	101	80	69	71	115	81	114	90	85	118	109	123	87	114	105	94	101	128	100	84	78	64	74	124	89	113	86	146	54	74	71	111	124	81	41
MIR4251	0	0	0	0	0	0	0	0	0	0	0	0	0	0	0	0	0	0	0	0	0	0	0	0	1	0	0	0	0	0	0	0	0	0	1	0	0	0	0	0	0	0	0	0	0	1	0	0	0
ARHGEF16	1043	987	929	1009	576	1029	1261	1281	1337	1046	953	1180	1117	1419	1274	1011	886	1203	1281	992	1231	760	767	777	1435	1277	1070	804	868	786	1013	1313	1072	1015	995	882	1084	1384	953	891	762	970	551	664	724	637	691	576	675
MEGF6	724	647	617	733	398	716	707	904	884	677	640	621	722	849	811	761	573	773	838	719	867	561	618	648	921	810	733	579	678	629	738	860	685	724	605	635	656	1011	658	661	575	780	464	445	543	405	376	283	571
MIR551A	0	0	0	0	0	0	0	0	0	0	0	0	0	0	0	0	0	0	0	0	0	0	0	0	0	0	0	0	0	0	0	0	0	0	0	0	0	0	0	0	0	0	0	0	0	0	0	0	0
TPRG1L	1014	1018	973	636	394	686	1236	1212	1353	904	811	1022	1179	1304	1159	838	708	837	1252	1043	1308	926	950	981	1481	1285	1202	964	1011	857	1106	1217	1187	916	883	938	1233	1497	1001	1032	999	1202	552	587	623	788	866	695	797
WRAP73	523	494	427	421	214	452	605	651	619	369	315	429	594	697	594	375	331	446	664	534	635	437	368	366	729	624	553	388	381	375	550	633	527	393	354	383	569	789	518	442	404	494	342	338	380	376	407	319	158
TP73	202	228	195	222	190	244	227	274	261	189	156	178	197	262	244	228	162	206	211	207	242	170	164	157	265	227	190	158	165	134	200	229	216	162	140	158	192	299	154	173	131	173	131	151	179	124	124	86	66
TP73-AS1	3	5	3	1	1	0	0	1	0	1	0	1	0	0	0	0	0	0	0	1	0	0	0	0	0	2	0	0	0	0	0	0	2	0	1	1	3	0	1	1	0	0	0	0	0	0	0	0	0
CCDC27	0	0	2	1	0	2	2	0	0	0	0	2	3	3	1	1	1	2	2	2	1	0	0	3	1	2	0	0	1	1	2	2	2	5	1	0	0	0	0	0	1	2	0	0	0	0	0	0	0
LOC388588	11	12	18	12	3	6	19	29	13	14	9	22	14	18	11	24	10	15	29	20	15	17	14	17	26	20	17	8	15	10	14	27	22	23	11	12	22	17	12	16	16	13	8	8	14	9	4	17	17
LRRC47	1674	1635	1499	1707	1134	1786	1956	2026	2145	1745	1450	1980	1891	2174	1865	1648	1386	1647	2022	1639	2044	1570	1547	1619	2293	2072	1872	1715	1784	1625	1731	2019	1763	1721	1438	1616	1798	2358	1568	1856	1654	2038	1213	1435	1457	1411	1453	1216	1053
CEP104	1083	1113	1003	1033	798	1091	1151	1316	1550	1130	967	937	1163	1335	1357	1111	868	1168	1316	1023	1271	861	763	820	1489	1389	1203	932	974	805	1238	1201	1260	1104	928	998	1097	1546	1093	921	771	1072	877	993	1117	1136	1207	820	884
DFFB	188	208	193	149	109	168	229	283	290	182	125	154	249	257	241	191	156	199	258	221	211	123	119	138	325	283	264	147	155	130	234	251	236	134	127	128	209	341	185	162	163	199	58	52	72	52	75	48	61
C1orf174	508	478	447	488	257	444	592	629	656	406	382	469	644	662	595	435	381	480	544	458	547	469	450	420	638	607	492	529	482	418	600	621	629	446	415	436	593	655	529	435	430	542	550	581	614	672	763	629	221
LOC100133612	6	7	5	5	1	5	5	4	3	9	9	5	1	10	3	9	6	8	7	7	6	3	5	3	10	8	5	5	6	1	7	9	9	10	9	6	5	3	3	5	4	2	10	12	10	10	15	7	27
LOC728716	0	0	0	0	0	0	0	0	0	0	0	0	0	0	0	0	0	0	0	0	0	0	0	0	0	0	0	0	0	0	0	0	0	0	0	0	0	1	0	0	0	0	0	0	0	0	0	0	0
LOC284661	0	0	0	0	0	0	0	0	0	0	0	0	0	0	0	0	0	0	0	0	0	0	0	0	0	0	0	0	0	0	0	0	0	0	0	0	0	0	0	0	0	0	0	0	0	0	0	0	0
AJAP1	30	27	29	36	19	32	26	33	40	38	31	29	52	33	23	26	21	24	34	36	34	20	22	20	39	40	32	29	23	28	40	41	34	28	27	19	36	57	34	28	20	33	14	17	18	8	14	9	30
MIR4417	0	0	0	0	0	0	0	0	0	0	0	0	0	0	0	0	0	0	0	0	0	0	0	0	0	0	0	0	0	0	0	0	0	0	0	0	0	0	0	0	0	0	0	0	0	0	0	0	0
MIR4689	0	0	1	4	0	1	0	0	1	0	0	0	0	0	0	4	0	4	2	0	0	1	0	1	0	1	0	0	0	1	0	0	0	1	0	1	0	0	0	1	0	1	1	0	2	1	0	0	0
NPHP4	537	544	524	690	418	648	554	734	755	685	531	550	633	789	742	651	546	712	645	549	662	454	466	458	782	655	653	573	580	471	615	704	592	636	553	558	540	778	507	525	386	588	746	796	905	1049	1055	744	493
KCNAB2	231	208	226	223	156	245	263	269	305	272	237	259	235	280	248	265	212	258	256	204	286	216	208	196	289	267	227	230	247	209	252	251	233	245	238	244	244	306	254	255	216	294	128	146	186	140	133	89	160
CHD5	214	230	221	272	144	275	258	277	279	210	235	199	237	279	240	262	203	238	269	234	303	237	233	239	295	253	247	285	282	250	241	273	232	251	222	244	227	315	246	293	259	378	185	247	238	189	179	121	259
RPL22	5886	5891	5699	6107	3820	6650	7163	7400	7750	6444	6145	8563	7084	7164	7230	6870	5595	6720	8155	6707	7897	6714	6496	7555	8188	8383	7774	8027	7863	7094	6703	6043	7277	7449	6508	7657	8234	9736	6534	6980	7249	7816	5033	5920	6282	6270	6793	5504	6170
RNF207	342	273	342	401	229	422	332	409	383	322	279	319	350	383	371	311	233	377	371	345	459	257	260	346	408	427	389	309	373	314	360	323	294	275	265	277	285	470	308	360	267	424	281	297	359	205	202	158	204
ICMT	3507	3402	3096	3157	2167	3200	3882	4252	4621	3116	2984	2912	3883	4231	4065	3007	2603	3128	4415	3722	4057	3892	3692	4083	4694	4450	4006	3942	4081	3610	3842	4071	4062	3550	3087	3425	3883	5413	3662	4295	3855	4827	2047	2287	2515	2042	2276	1491	1823
HES3	0	0	0	0	0	0	0	0	0	0	0	0	0	0	1	0	0	0	0	0	0	0	0	0	0	0	0	0	1	0	0	0	0	0	0	0	0	0	0	1	0	0	0	0	0	0	0	0	0
GPR153	265	295	232	271	172	279	336	372	405	307	319	325	322	392	309	270	252	304	373	274	384	229	247	257	394	375	333	262	276	238	289	407	324	352	302	297	308	449	312	282	233	336	147	159	190	181	164	128	393
ACOT7	1315	1216	1158	1226	691	1258	1500	1438	1519	1426	1213	1722	1362	1552	1344	1362	1040	1367	1482	1254	1517	1330	1290	1333	1828	1514	1317	1524	1430	1286	1208	1674	1273	1627	1358	1316	1427	1750	1226	1416	1250	1731	787	883	1108	790	907	687	1648
HES2	25	27	22	19	12	24	40	35	31	18	13	19	28	21	29	22	14	20	43	22	45	30	27	30	36	26	28	35	28	27	30	28	31	31	28	19	35	48	25	25	32	41	8	16	14	11	10	6	19
ESPN	1650	1624	1476	2047	1269	1819	1832	1979	2095	1826	1537	1928	1840	2187	1771	1681	1394	1749	1818	1642	2004	1590	1436	1482	2094	1942	1586	1598	1734	1614	1524	2085	1437	1612	1376	1461	1387	2407	1364	1804	1330	1894	1258	1450	1629	1279	1280	1128	1429
MIR4252	0	0	0	0	0	1	0	0	0	1	1	1	0	0	1	0	0	0	0	0	0	0	0	0	0	0	1	1	0	0	0	0	0	0	0	1	0	0	0	0	1	1	1	0	0	0	0	0	0
TNFRSF25	249	210	236	196	109	168	277	276	313	162	141	226	229	315	264	174	140	170	237	248	313	199	194	204	286	293	220	222	222	183	244	276	221	151	137	161	243	353	206	213	183	293	121	132	161	111	136	106	100
PLEKHG5	421	422	423	558	325	543	447	529	553	455	441	388	405	564	467	470	383	515	504	470	496	330	395	395	591	487	447	461	478	429	455	560	374	425	401	396	376	598	373	432	364	497	311	304	402	286	298	214	203
NOL9	748	773	717	1129	831	1155	847	928	1032	844	780	863	831	879	886	885	778	953	807	723	822	988	937	1022	916	896	794	911	1035	967	834	766	839	841	738	852	760	1068	679	1008	971	1218	809	865	964	1008	1014	707	484
TAS1R1	0	1	1	1	0	0	0	0	0	1	1	0	0	0	1	0	0	0	0	0	0	1	0	0	0	0	0	0	0	0	0	0	0	0	0	0	1	0	0	0	0	0	0	0	1	2	0	2	2
ZBTB48	289	323	308	477	250	405	356	394	403	387	414	474	366	399	354	434	412	457	383	307	315	242	257	289	406	366	341	325	313	256	299	402	322	444	385	353	302	346	286	286	205	324	464	539	564	612	627	503	346
KLHL21	924	883	800	880	556	888	957	1257	1173	1413	1164	1030	1110	1191	1168	1309	1023	1153	984	842	959	1251	1182	1331	1250	1040	981	1505	1523	1354	1029	1277	1087	1609	1354	1151	848	1189	795	1665	1429	2008	549	561	689	839	861	630	4139
PHF13	704	709	635	800	602	806	888	916	1020	1108	1042	1060	824	1014	944	1022	800	956	778	704	809	873	831	896	958	796	769	703	722	665	766	831	881	1408	1221	1281	659	937	620	862	774	952	611	698	822	758	811	566	2644
THAP3	119	125	128	144	57	127	166	163	196	112	99	152	189	206	160	103	98	121	140	146	142	137	118	135	163	123	131	144	147	124	138	180	155	114	86	111	134	142	105	144	138	169	150	194	196	294	303	243	112
DNAJC11	1456	1403	1329	1608	1004	1633	1614	1861	1874	1616	1563	1343	1551	1872	1771	1659	1486	1609	1798	1488	1762	1302	1283	1541	2111	1943	1768	1494	1493	1443	1610	1787	1711	1642	1436	1631	1600	2103	1513	1556	1497	1831	1127	1207	1352	1163	1188	836	928
CAMTA1	730	717	654	1044	572	883	864	829	1013	1254	993	1183	881	956	889	1313	1020	1132	860	730	890	813	691	726	947	950	846	828	867	803	836	795	851	1145	908	971	834	1118	726	704	672	765	1064	1110	1157	1252	1404	953	1456
VAMP3	1529	1463	1390	1400	922	1468	1679	1822	1867	1781	1637	1776	1795	1819	1804	1658	1448	1757	1840	1579	1956	1633	1646	1842	2051	2036	1888	1818	1915	1681	1667	1488	1679	1948	1677	1974	1778	2357	1726	1740	1755	2010	1003	1116	1220	1198	1301	990	1326
PER3	494	487	452	681	499	669	485	594	636	658	599	437	577	659	606	630	606	660	564	479	543	395	366	449	646	633	598	501	495	462	547	524	525	591	513	597	445	714	470	424	394	470	551	576	592	503	574	310	622
UTS2	0	0	0	1	0	0	0	0	0	0	0	0	0	0	0	0	0	0	0	0	0	0	0	0	1	0	0	0	0	1	0	0	2	1	0	0	0	0	0	0	0	0	0	0	0	0	0	0	0
TNFRSF9	0	0	0	6	4	4	0	0	1	0	1	2	2	0	0	0	0	0	0	0	0	4	0	0	1	1	1	4	1	0	0	0	0	1	0	1	0	0	1	0	0	0	45	51	40	55	58	41	1
PARK7	4403	4289	4026	4008	2125	4282	5369	5267	5441	4682	4193	6490	5089	5364	5140	4894	4025	4889	5663	4737	5548	4668	4594	5050	6483	6030	5472	5669	5481	4884	4922	5336	4979	5669	4918	5260	5874	6901	4929	5112	4649	5766	3076	3451	3865	3354	3549	3116	4290
ERRFI1	1114	1016	1006	2921	1672	3014	1241	1326	1483	2174	1874	1599	1289	1463	1313	1864	1440	1617	1259	1103	1257	1153	990	1134	1472	1390	1339	1394	1273	1070	1330	1126	1309	2401	1937	1977	1150	1705	1101	756	764	861	12321	13094	13254	17919	19194	12159	3646
SLC45A1	5	1	3	2	3	2	2	2	6	3	2	0	3	5	1	1	3	2	3	0	4	2	3	1	3	4	2	2	4	3	3	3	2	4	4	4	4	3	1	3	2	2	2	2	5	9	4	7	4
RERE	1421	1402	1319	2696	1952	2687	1522	1878	1928	2332	2098	1555	1556	1906	1738	2459	2082	2611	1588	1331	1647	1656	1542	1741	1857	1735	1524	1903	1873	1827	1579	1506	1582	2056	1866	2063	1211	1887	1273	1544	1463	1949	2535	2753	3147	3343	3395	2067	1579
ENO1	49718	47988	44834	46975	28707	49090	59334	60254	63041	51000	46551	61357	57079	60354	57190	50615	42114	51168	60299	50247	58267	50997	48834	53872	71387	61842	57179	60152	59239	52756	52302	57245	54728	59553	52398	54443	57470	69292	49918	55873	51480	66778	30624	35499	40474	32779	35869	31011	45068
ENO1-AS1	5	8	4	3	0	5	3	2	3	0	3	9	1	3	6	3	4	1	7	8	4	7	5	8	5	5	4	3	9	4	1	1	1	3	3	2	5	8	7	4	2	6	5	6	3	5	6	7	2
CA6	0	0	0	0	0	0	1	0	0	0	0	0	0	0	0	0	0	0	0	0	0	0	0	0	1	0	0	0	0	0	0	0	0	0	0	0	0	0	0	0	0	0	0	0	0	0	0	0	0
SLC2A7	0	0	0	0	0	0	0	0	0	0	0	0	0	0	0	1	0	0	0	0	1	0	0	0	0	0	0	0	1	0	0	0	0	0	0	0	0	0	0	0	2	0	0	0	0	0	0	0	0
SLC2A5	1	1	3	0	2	0	1	3	2	2	1	0	1	0	0	3	0	1	0	2	0	0	2	1	0	2	3	1	5	0	4	0	1	2	0	1	3	1	2	1	0	0	2	1	1	4	0	2	1
GPR157	73	88	89	63	43	66	91	126	140	55	53	23	118	159	118	46	42	39	105	93	107	99	102	111	145	102	96	130	96	92	87	118	86	64	56	50	83	140	61	113	87	131	29	44	50	38	45	22	101
MIR34A	0	0	0	0	1	1	0	0	3	1	7	2	2	2	0	0	0	3	2	1	0	0	1	0	2	2	1	0	1	1	3	1	2	1	6	5	0	1	1	0	0	0	0	0	1	1	2	2	18
H6PD	498	538	475	607	464	573	543	643	744	509	496	392	598	641	648	473	402	527	613	626	631	615	634	614	701	626	568	726	686	603	545	601	567	566	492	549	492	771	492	593	548	753	644	699	735	699	644	464	405
SPSB1	322	351	355	539	330	514	413	470	556	662	560	539	440	541	444	665	535	632	440	365	427	304	308	347	497	482	434	422	406	377	364	421	474	777	646	707	437	466	338	421	365	469	395	455	507	642	710	502	2276
SLC25A33	282	316	271	519	254	472	350	346	385	637	589	767	322	391	359	677	494	654	369	325	342	412	344	381	397	345	381	382	401	338	302	294	359	669	561	549	360	457	299	314	355	376	492	562	594	591	607	525	481
TMEM201	1016	995	928	958	727	981	1120	1382	1427	991	942	962	1129	1342	1262	933	801	1003	1202	1012	1102	927	976	960	1418	1201	1065	1075	1179	1019	1109	1345	1097	1015	990	966	963	1410	935	1268	1074	1541	471	537	593	492	452	392	702
PIK3CD	34	32	25	41	30	36	42	50	42	42	52	47	28	43	40	53	41	39	48	29	23	46	35	53	35	33	34	59	52	42	31	33	33	42	52	37	35	42	36	45	28	39	67	64	87	100	101	63	125
C1orf200	0	0	0	0	0	0	0	0	0	0	0	0	0	0	0	0	0	0	0	0	0	0	0	0	0	0	0	0	0	0	0	0	0	0	0	0	0	0	0	0	0	0	0	0	0	0	0	0	0
CLSTN1	3502	3502	3249	3113	2271	3152	4003	4307	4539	3424	3016	3393	3895	4405	4135	3055	2744	3367	4331	3638	4192	3710	3580	3863	5118	4472	4056	4115	4234	3819	3849	4192	3652	3743	3335	3498	3584	5041	3411	3968	3587	4754	1828	2010	2293	1960	2039	1422	1960
CTNNBIP1	643	587	577	668	400	592	667	686	741	698	616	785	692	720	698	675	596	680	684	632	746	656	636	678	804	688	696	746	721	661	633	641	596	791	692	710	773	903	612	728	639	839	442	442	624	466	539	445	711
LZIC	536	493	462	566	353	578	570	603	638	540	426	501	585	621	580	526	455	538	654	553	594	494	488	555	689	672	655	580	567	539	581	501	587	546	472	530	552	738	560	490	504	573	543	559	604	623	737	467	407
NMNAT1	283	288	254	367	213	306	362	398	315	426	354	326	345	398	401	396	329	382	354	279	324	232	189	213	390	395	362	246	249	223	336	332	398	531	415	335	325	454	303	206	220	265	324	372	417	348	376	290	627
RBP7	2	8	7	4	4	7	10	5	3	4	7	5	3	3	2	5	9	4	7	5	8	2	8	2	13	6	8	13	5	5	4	2	11	4	7	9	7	5	8	10	10	7	2	1	7	5	6	5	6
UBE4B	2259	2158	2017	1814	1360	2023	2303	2703	2852	2232	2098	1744	2339	2724	2651	2184	1793	2092	2547	2192	2538	2085	1965	2095	2846	2863	2480	2538	2730	2307	2444	2283	2531	2585	2174	2284	2170	3140	2114	2140	2079	2621	1585	1769	2027	2136	2432	1392	2119
KIF1B	2371	2358	2232	2909	2264	3051	2213	2876	3254	2762	2576	1599	2497	2895	2777	2899	2225	2908	2921	2365	2755	2612	2569	2651	3188	2989	2844	3085	3078	2709	2704	2497	2722	2927	2428	2703	2181	3542	2338	2493	2435	2927	2473	2794	3170	2725	2962	1435	4970
PGD	6005	5713	5224	6538	3800	6655	6981	7034	7546	7016	6348	7549	6713	7152	6754	6989	5900	6826	7478	6266	7226	6736	6454	7108	8647	7725	7096	8272	8298	7207	6559	7226	6692	8585	7163	7650	6948	8749	6357	7417	6590	8504	5253	5984	6671	6901	7888	6067	5793
APITD1-CORT	0	0	0	0	0	0	0	0	0	0	0	0	0	0	0	0	0	0	0	0	0	0	0	0	0	0	0	0	0	0	0	0	0	0	0	0	0	0	0	0	0	0	0	0	0	0	0	0	0
APITD1	160	167	152	178	78	196	195	197	206	193	144	259	205	226	179	219	156	177	219	204	204	221	202	223	222	221	205	204	233	201	209	143	186	187	168	226	268	248	184	192	222	238	177	165	166	152	179	181	171
CORT	1	2	3	6	1	4	3	3	5	2	4	2	5	5	2	3	2	2	1	4	4	5	2	6	2	3	5	4	4	0	3	3	6	4	3	3	8	5	2	4	1	6	2	2	2	2	2	3	7
DFFA	1027	1025	924	1177	762	1196	1141	1314	1400	1165	1022	871	1195	1318	1252	1221	970	1185	1353	1092	1182	987	946	1038	1598	1404	1195	1141	1196	1106	1181	1274	1252	1297	1129	1179	1070	1662	1021	1187	972	1361	829	874	1037	945	996	621	856
PEX14	332	351	330	464	268	450	420	440	483	401	346	455	424	484	434	416	339	385	480	367	443	328	309	309	504	429	386	357	301	324	342	429	393	386	368	334	395	519	397	345	303	392	456	491	596	605	586	514	284
CASZ1	789	722	746	1025	751	1025	793	942	964	852	768	602	792	1061	919	942	761	1018	832	680	792	562	488	557	931	868	769	681	739	701	761	899	745	798	769	775	658	968	619	696	559	793	824	867	1024	1188	1269	875	1075
C1orf127	10	9	11	12	10	7	12	10	13	12	13	16	12	9	8	8	8	11	10	7	12	12	12	12	18	10	14	10	9	18	16	16	11	9	9	8	14	12	8	15	5	10	11	6	10	5	5	2	3
TARDBP	5030	4931	4531	4475	3023	4857	5650	6341	6359	4925	4618	5013	5590	6178	5935	5442	4333	5306	6078	5076	5986	4297	4412	4826	6738	6487	6003	5102	5522	4896	5791	5163	6125	5530	4899	5510	5725	7536	5076	4795	4971	5842	2968	3374	3668	3155	3396	2414	4025
MASP2	49	57	56	29	31	39	43	51	46	24	26	22	47	69	47	26	13	27	66	71	70	38	44	49	49	68	44	33	34	31	43	27	39	37	41	35	49	68	52	56	46	51	9	20	19	20	19	11	20
SRM	3586	3425	3071	2884	2069	2904	4237	4223	4484	3291	2988	4472	4125	4397	3979	2968	2587	3163	4184	3482	4037	3122	3060	3349	5237	4331	3942	3685	3699	3466	3607	4582	3656	3529	3128	3131	3962	4994	3488	3851	3235	4399	1702	1931	2336	2049	2292	2111	1952
EXOSC10	1844	1854	1691	2137	1399	2293	2009	2177	2209	1921	1777	1900	2042	2273	2104	1963	1701	2065	2218	1960	2150	1694	1732	1893	2502	2358	2107	1890	2052	1803	2044	2092	2050	1931	1622	1829	1879	2710	1899	1828	1760	2162	2351	2661	2917	3182	3390	2450	1241
MTOR	3004	3020	2816	3174	2197	3209	2985	3784	3858	3247	3086	2217	3240	3605	3649	3388	2756	3322	3672	3136	3496	2684	2534	2755	4277	3932	3537	3057	3187	2733	3409	3389	3351	3389	2879	3188	2773	4353	3124	2707	2526	3304	3098	3417	3815	4225	4568	2349	2593
ANGPTL7	0	2	1	4	13	0	2	2	3	0	0	0	1	0	2	3	3	2	2	0	3	0	2	2	0	3	2	1	0	1	3	2	1	2	3	0	2	1	0	0	2	2	2	3	2	4	3	1	0
UBIAD1	921	854	804	1104	794	1141	964	963	1133	966	897	997	930	1044	1018	905	853	990	1056	903	1061	1134	1089	1163	1252	1123	1073	1293	1492	1311	954	994	1018	1084	990	1064	981	1301	946	1337	1316	1537	976	1046	1199	1235	1320	954	338
PTCHD2	69	52	55	124	54	88	57	64	67	89	80	76	68	86	66	87	91	95	61	61	63	71	63	78	82	69	69	83	85	70	70	79	51	109	92	87	52	79	58	82	72	89	83	75	72	65	72	50	100
FBXO2	18	19	20	21	15	30	18	24	25	29	21	28	16	28	18	19	20	15	27	27	16	18	15	15	32	16	28	31	19	17	15	27	26	21	24	29	21	34	21	22	20	31	14	8	15	12	12	13	21
FBXO44	218	203	201	223	114	226	268	292	274	192	199	276	238	278	224	212	179	247	302	213	255	188	167	163	297	263	226	209	184	194	244	255	243	243	204	242	250	302	196	199	196	234	91	141	178	118	111	87	186
FBXO6	78	93	62	90	50	98	108	89	103	95	71	135	97	91	129	98	108	93	104	79	114	74	72	67	144	100	100	103	101	91	78	102	119	131	85	90	114	141	87	95	75	103	66	78	83	75	81	53	78
MAD2L2	387	383	348	493	216	454	496	479	504	469	403	587	487	469	434	459	400	480	485	371	464	427	377	391	568	474	416	463	477	443	375	530	392	521	459	426	457	557	395	463	425	565	477	516	587	581	598	547	372
C1orf187	2	1	1	1	2	1	1	2	2	1	1	3	2	2	0	2	2	2	3	0	1	0	0	1	2	0	0	2	0	1	4	2	0	2	0	3	2	2	2	0	1	3	1	4	2	1	4	4	1
AGTRAP	333	333	257	331	190	301	430	411	422	366	353	470	388	396	415	409	278	336	447	350	394	316	289	327	484	428	368	393	411	356	346	432	351	402	344	341	363	484	356	359	284	415	225	272	306	247	223	242	336
MTHFR	361	346	364	721	459	672	414	445	495	852	815	587	440	469	453	839	688	776	448	398	434	445	423	447	530	453	389	612	665	502	433	424	412	813	632	620	385	464	332	418	375	501	870	863	1053	779	804	556	1370
CLCN6	328	301	306	844	485	611	354	381	429	514	470	347	373	423	412	642	445	576	373	267	349	451	384	404	388	429	351	590	585	455	364	369	375	583	419	466	279	428	266	355	305	414	825	914	1069	946	995	653	566
NPPA-AS1	7	12	8	26	15	23	3	20	13	8	9	7	7	12	7	12	6	8	14	10	22	7	13	9	20	10	15	21	16	20	8	6	14	11	7	14	19	10	11	7	7	14	15	18	10	14	24	6	17
NPPA	9	8	7	29	12	20	6	7	8	4	8	7	6	11	4	6	6	6	5	7	6	16	8	9	12	7	7	12	12	7	5	7	8	4	13	9	9	10	3	10	6	11	9	6	20	15	12	13	10
NPPB	0	0	1	0	0	2	2	1	1	0	0	0	1	0	1	2	1	2	0	0	0	1	1	0	1	0	0	1	1	0	0	1	0	1	0	2	2	0	1	2	0	1	0	0	0	0	0	0	1
KIAA2013	1519	1522	1306	1136	707	1148	1805	1885	2051	1391	1225	1627	1691	1927	1733	1275	1064	1279	1783	1481	1869	1268	1289	1328	2181	1825	1578	1403	1444	1255	1493	1949	1650	1369	1230	1231	1596	2259	1393	1646	1313	1900	699	759	826	706	762	663	864
PLOD1	1888	1742	1774	1843	1158	1872	2043	2213	2280	2442	2001	2168	1956	2303	2146	2225	1669	2053	2308	1889	2212	1689	1611	1766	2711	2317	2136	2027	2016	1780	1958	2188	1945	2608	2059	2094	1887	2554	1785	1676	1562	2086	1382	1466	1606	1581	1710	1417	3571
MFN2	2903	2796	2728	3179	2108	3169	3298	3670	3884	3551	3226	3088	3350	3749	3501	3342	2842	3476	3712	3154	3397	2852	2744	3083	4324	3701	3525	3370	3381	2994	3280	3614	3280	3966	3362	3537	3182	4278	2936	3128	2800	3724	2891	3239	3509	3331	3714	2401	3443
MIIP	497	556	473	544	306	537	636	620	643	523	485	702	608	674	574	531	472	601	650	476	627	406	366	431	720	572	523	476	497	457	459	546	514	529	504	486	590	634	427	394	348	509	435	463	530	502	560	557	371
TNFRSF8	1	0	1	1	0	1	0	1	1	0	0	0	0	0	0	0	0	0	0	0	0	0	0	1	0	1	1	1	2	0	0	0	0	0	0	1	0	1	0	0	0	0	1	0	0	0	0	0	0
TNFRSF1B	0	0	0	0	1	0	0	0	0	0	0	0	0	0	0	0	0	0	2	0	0	0	2	0	0	0	0	0	0	0	0	0	0	0	0	0	0	0	0	0	0	0	1	0	0	1	0	0	2
MIR4632	0	0	0	0	0	0	0	0	0	0	0	0	0	0	0	0	0	0	0	0	0	0	0	0	0	0	0	0	0	0	0	0	0	0	0	0	0	0	0	0	0	0	0	0	0	0	0	0	0
VPS13D	1728	1655	1571	1747	1511	1852	1459	2195	2293	1962	1765	947	1705	2146	2048	2094	1731	1997	1999	1828	1938	1314	1435	1607	2215	2185	2033	1733	1778	1602	1830	1766	2009	2106	1727	1987	1609	2517	1677	1523	1436	1806	1513	1750	1838	1893	2195	822	1830
SNORA59B	0	0	0	0	0	0	0	0	0	0	0	0	0	0	0	0	0	0	0	0	0	0	0	0	0	0	0	0	0	0	0	0	0	0	0	0	0	0	0	0	0	0	0	0	0	0	0	0	0
SNORA59A	0	0	0	0	0	0	0	0	0	0	0	0	0	0	0	0	0	0	0	0	0	0	0	0	0	0	0	0	0	0	0	0	0	0	0	0	0	0	0	0	0	0	0	0	0	0	0	0	0
DHRS3	394	395	346	544	388	713	478	476	565	428	367	619	462	524	506	414	377	440	493	417	463	362	397	482	553	490	491	705	830	796	442	510	422	498	420	432	493	603	410	588	583	702	341	441	490	371	368	296	200
AADACL4	0	0	0	0	0	0	0	0	0	0	0	0	0	0	0	0	0	0	0	0	0	0	0	0	0	0	0	0	0	0	0	0	0	0	0	0	0	0	0	0	0	0	0	0	0	0	0	0	0
AADACL3	0	0	0	0	0	0	0	0	0	0	0	0	0	0	0	0	0	0	0	0	0	0	0	0	0	0	0	0	0	0	0	0	0	0	0	0	0	0	0	0	0	0	0	0	0	0	0	0	1
C1orf158	0	0	0	0	0	0	0	0	0	0	0	0	0	0	0	0	0	0	0	0	0	0	0	0	0	0	0	0	0	0	0	0	0	0	0	0	1	0	0	0	0	0	0	0	0	0	0	0	0
PRAMEF12	0	0	0	0	0	0	0	0	0	0	0	0	0	0	0	0	0	0	0	0	0	0	0	0	0	0	0	0	0	0	0	0	0	0	1	0	0	0	0	0	0	0	0	0	0	0	0	0	0
PRAMEF1	0	0	0	0	0	0	0	0	0	0	0	0	0	0	0	0	0	0	0	0	0	0	0	0	0	0	0	0	0	0	0	1	0	0	0	0	0	0	0	0	0	0	0	0	0	0	0	0	0
PRAMEF11	0	0	0	0	0	0	0	0	0	0	0	0	0	0	0	0	0	0	0	0	0	0	0	0	0	0	0	0	0	0	0	0	0	0	0	0	0	0	0	0	0	0	0	0	0	0	0	0	0
LOC649330	0	0	0	0	0	0	0	0	0	0	0	0	0	0	0	0	0	0	0	0	0	0	0	0	0	0	0	0	0	0	0	0	0	0	0	0	0	0	0	0	0	0	0	0	0	0	0	0	0
HNRNPCL1	0	0	0	0	0	0	0	0	0	0	0	0	0	0	0	0	0	0	0	0	0	0	0	0	0	0	0	0	0	0	0	0	0	0	0	0	0	0	0	0	0	0	0	0	0	0	0	0	0
PRAMEF2	0	0	0	0	0	0	0	0	0	0	0	0	0	0	0	0	0	0	0	0	0	0	0	0	0	0	0	0	0	0	0	0	0	0	0	0	0	0	0	0	0	0	0	0	0	0	0	0	0
PRAMEF4	0	0	0	0	0	0	0	0	0	0	0	0	0	0	0	0	0	0	0	0	0	0	0	0	0	0	0	0	0	0	0	0	0	0	0	0	0	0	0	0	0	0	0	0	0	0	0	0	0
PRAMEF10	0	0	0	0	0	0	0	0	0	0	0	0	0	0	0	0	0	0	0	0	0	0	0	0	0	0	0	0	0	0	0	0	0	0	0	0	0	0	0	0	0	0	0	1	0	0	0	0	0
PRAMEF8	0	0	0	0	0	0	0	0	0	0	0	0	0	0	0	0	0	0	0	0	0	0	0	0	0	0	0	0	0	0	0	0	0	0	0	0	0	0	0	0	0	0	0	0	0	0	0	0	0
PRAMEF7	0	0	0	0	0	0	0	0	0	0	0	0	0	0	0	0	0	0	0	0	0	0	0	0	0	0	0	0	0	0	0	0	0	0	0	0	0	0	0	0	0	0	0	0	0	0	0	0	0
PRAMEF6	0	0	0	0	0	0	0	0	0	0	0	0	0	0	0	0	0	0	0	0	0	0	0	0	0	0	0	0	0	0	0	0	0	0	0	0	0	0	0	0	0	0	0	0	0	0	0	0	0
PRAMEF22	0	0	0	0	0	0	0	0	0	0	0	0	0	0	0	0	0	0	0	0	0	0	0	0	0	0	0	0	0	0	0	0	0	0	0	0	0	0	0	0	0	0	0	0	0	0	0	0	0
PRAMEF5	0	0	0	0	0	0	0	0	0	0	0	0	0	0	0	0	0	0	0	0	0	0	0	0	0	0	0	0	0	0	0	0	0	0	0	0	0	0	0	0	0	0	0	0	0	0	0	0	0
LOC440563	0	0	0	1	0	0	0	0	0	0	1	1	0	0	0	0	0	0	1	0	0	0	0	0	2	1	2	2	1	3	0	0	2	3	1	0	0	0	1	0	0	0	0	1	2	0	2	0	1
PRAMEF3	0	0	0	0	0	0	0	0	0	0	0	0	0	0	0	0	0	0	0	0	0	0	0	0	0	0	0	0	0	0	0	0	0	0	0	0	0	0	0	0	0	0	0	0	0	0	0	0	0
PRAMEF15	0	0	0	0	0	0	0	0	0	0	0	0	0	0	0	0	0	0	0	0	0	0	0	0	0	0	0	0	0	0	0	0	0	0	0	0	0	0	0	0	0	0	0	0	0	0	0	0	0
PRAMEF9	0	0	0	0	0	0	0	0	0	0	0	0	0	0	0	0	0	0	0	0	0	0	0	0	0	0	0	0	0	0	0	0	0	0	0	0	0	0	0	0	0	0	0	0	0	0	0	0	0
PRAMEF14	0	0	0	0	0	0	0	0	0	0	0	0	0	0	0	0	0	0	0	0	0	0	0	0	0	0	0	0	0	0	0	0	0	0	0	0	0	0	0	0	0	0	0	0	0	0	0	0	0
PRAMEF13	0	0	0	0	0	0	0	0	0	0	0	0	0	0	0	0	0	0	0	0	0	0	0	0	0	0	0	0	0	0	0	0	0	0	0	0	0	0	0	0	0	0	0	0	0	0	0	0	0
PRAMEF19	0	0	0	0	0	0	0	0	0	0	0	0	0	0	0	0	0	0	0	0	0	0	0	0	0	0	0	0	0	0	0	0	0	0	0	0	0	0	0	0	0	0	0	0	0	0	0	0	0
PRAMEF18	0	0	0	0	0	0	0	0	0	0	0	0	0	0	0	0	0	0	0	0	0	0	0	0	0	0	0	0	0	0	0	0	0	0	0	0	0	0	0	0	0	0	0	0	0	0	0	0	0
PRAMEF16	0	0	0	0	0	0	0	0	0	0	0	0	0	0	0	0	0	0	0	0	0	0	0	0	0	0	0	0	0	0	0	0	0	0	0	0	0	0	0	0	0	0	0	0	0	0	0	0	0
PRAMEF20	0	0	0	0	0	0	0	0	0	0	0	0	0	0	0	0	0	0	0	0	0	0	0	0	0	0	0	0	0	0	0	0	0	0	0	0	0	0	0	0	0	0	0	0	0	0	0	0	0
PRAMEF21	0	0	0	0	0	0	0	0	0	0	0	0	0	0	0	0	0	0	0	0	0	0	0	0	0	0	0	0	0	0	0	0	0	0	0	0	0	0	0	0	0	0	0	0	0	0	0	0	0
PRAMEF17	0	0	0	0	0	0	0	0	0	0	0	0	0	0	0	0	0	0	0	0	0	0	0	0	0	0	0	0	0	0	0	0	0	0	0	0	0	0	0	0	0	0	0	0	0	0	0	0	0
LRRC38	0	0	0	0	0	0	0	0	0	0	0	0	0	0	0	0	0	0	0	0	0	0	0	0	0	0	0	0	0	0	0	0	0	0	0	0	0	0	0	0	0	0	0	0	0	0	0	0	0
PDPN	0	0	0	1	0	1	0	0	0	0	0	0	0	0	0	0	0	0	0	0	0	0	0	0	0	0	0	0	1	0	0	0	0	0	0	0	0	0	0	0	0	0	0	0	0	0	0	0	0
PRDM2	940	921	917	1936	1447	2120	1073	1337	1387	2330	2108	1481	1331	1426	1343	2625	2080	2324	1005	906	1039	1279	1194	1349	1150	1222	1086	1416	1541	1396	1250	1086	1299	2414	2072	2259	869	1325	841	1274	1306	1615	1769	1754	1970	1632	1840	1044	2038
KAZN	553	581	523	586	409	618	673	753	805	634	550	541	688	854	719	653	539	681	738	584	703	565	533	579	824	766	636	723	785	695	702	681	660	702	562	588	605	879	481	798	729	1043	238	286	332	176	230	144	441
C1orf126	15	18	13	20	10	21	11	25	24	22	24	15	12	18	33	16	14	11	17	15	18	9	12	20	28	15	15	19	10	11	21	18	14	24	13	13	13	30	23	18	11	17	4	10	9	9	5	7	48
TMEM51	403	388	312	433	242	392	499	471	539	354	366	432	463	459	458	354	322	391	467	380	479	362	320	400	593	467	474	478	457	451	448	450	460	434	390	409	459	515	394	437	372	469	251	275	308	259	271	208	283
FHAD1	7	9	7	10	6	11	4	15	8	14	10	7	11	3	12	5	5	5	10	9	9	5	5	8	8	10	7	4	4	3	3	5	10	3	9	11	8	10	6	11	6	5	4	7	7	6	3	4	12
EFHD2	1145	1068	1049	856	497	845	1332	1369	1491	1128	976	1287	1247	1459	1297	976	831	1012	1296	1193	1328	1031	968	985	1682	1364	1147	1063	1105	963	1154	1425	1149	1149	982	1036	1237	1743	1117	1287	1050	1403	429	559	547	437	424	366	1305
CTRC	1	1	2	0	0	2	1	1	2	0	0	1	0	3	1	1	0	2	2	1	1	0	2	0	0	0	0	0	0	0	2	1	0	2	0	0	0	1	0	1	1	1	3	1	3	0	2	1	7
CELA2A	0	1	0	0	0	0	0	0	0	0	0	0	0	0	0	0	0	0	0	0	0	1	0	0	0	0	0	0	0	0	0	0	0	0	0	0	0	0	0	0	0	0	0	0	0	0	0	0	2
CELA2B	3	1	1	2	3	4	0	0	2	8	4	7	2	2	3	2	0	1	1	2	0	3	2	3	3	2	1	2	2	3	2	3	0	4	4	8	0	1	3	2	3	0	0	0	1	1	0	0	8
CASP9	132	143	105	189	134	181	189	164	177	470	441	514	201	179	168	253	189	297	155	147	192	137	134	149	215	173	158	153	162	140	149	178	146	420	330	398	170	194	144	151	154	166	228	247	262	291	295	247	719
DNAJC16	538	474	475	877	617	828	557	641	749	699	629	532	666	727	706	638	500	591	618	488	548	642	559	623	707	627	619	766	746	629	629	510	639	726	582	684	513	766	494	536	593	660	1008	1047	1194	1086	1206	714	549
AGMAT	233	206	217	217	118	189	256	276	281	217	197	204	234	265	248	215	180	228	273	223	283	219	241	245	324	278	237	208	267	238	252	224	262	240	195	228	239	358	234	259	252	288	117	101	136	81	89	80	124
DDI2	215	238	210	305	205	286	185	326	368	250	208	55	254	296	280	251	220	237	284	265	288	265	238	263	334	305	275	262	299	253	295	316	295	219	183	212	186	324	230	309	262	342	329	343	380	450	459	139	268
RSC1A1	151	180	166	234	180	265	169	239	277	185	147	85	215	228	260	187	170	203	236	199	219	203	177	235	238	239	204	204	273	174	228	201	271	162	165	157	156	284	177	212	229	257	226	239	277	326	362	132	177
PLEKHM2	1122	1066	977	1438	924	1287	1170	1281	1327	1399	1227	1325	1096	1298	1165	1465	1134	1344	1265	1084	1279	1001	913	1028	1486	1327	1170	1186	1193	1082	1022	1258	1055	1424	1308	1193	1091	1408	1015	1001	915	1138	1626	1747	2101	2266	2411	1920	1363
SLC25A34	22	10	15	13	4	10	16	16	19	39	34	32	22	14	16	26	19	22	9	13	10	2	9	6	10	14	12	15	11	6	11	20	14	30	27	26	8	12	14	11	8	14	14	10	10	3	8	9	19
TMEM82	0	1	0	0	0	0	0	0	0	0	0	1	0	0	0	0	0	0	0	0	0	0	0	0	0	0	0	0	0	1	0	0	0	0	0	0	0	0	0	0	0	0	0	0	0	0	0	0	0
FBLIM1	167	160	132	118	91	145	148	199	165	133	125	180	149	176	147	156	132	182	170	136	189	108	88	104	207	163	164	151	109	139	140	166	113	154	137	127	149	236	137	135	107	165	91	101	121	90	106	81	118
UQCRHL	183	192	146	142	60	177	219	200	208	239	154	253	198	201	215	222	160	162	238	167	229	211	174	198	263	235	224	235	240	227	206	182	218	254	209	226	218	276	202	223	192	235	121	161	130	117	112	114	208
FLJ37453	140	129	145	213	122	189	164	164	171	197	175	245	162	187	165	244	205	225	169	177	183	179	180	193	189	175	170	237	234	200	127	142	131	200	185	177	154	224	133	224	182	222	122	122	160	139	142	116	118
SPEN	3216	3084	2888	4358	3217	4403	3154	4217	4558	3639	3501	2051	3517	4473	4082	3915	3342	4050	3495	2981	3450	3430	3340	3521	4187	3867	3626	3798	3796	3439	3886	3583	3778	3618	3192	3568	2506	4185	2873	3339	3229	4228	3832	4076	4470	5090	5426	2606	4684
ZBTB17	472	452	396	881	519	816	597	586	629	681	603	749	537	617	544	767	602	762	538	441	572	461	442	441	692	496	512	627	547	501	517	660	509	684	602	507	444	640	448	472	408	528	947	1003	1195	1214	1137	1037	530
C1orf64	0	0	0	0	1	0	0	0	0	0	0	0	0	0	0	0	0	0	0	0	0	1	1	0	0	0	0	0	0	0	0	0	0	0	1	0	0	0	0	0	0	0	0	0	0	0	0	0	0
HSPB7	0	0	0	0	0	0	0	0	0	0	0	0	0	0	0	0	0	0	0	0	0	0	0	0	0	0	0	0	0	0	0	0	0	0	0	0	0	0	0	0	0	0	0	0	0	0	0	0	0
CLCNKA	0	0	0	0	0	0	0	0	0	1	0	0	1	0	0	1	0	0	0	0	1	0	0	0	0	0	1	0	1	0	0	0	0	0	0	0	0	0	0	0	1	0	0	0	0	0	1	1	1
CLCNKB	0	0	0	0	0	0	0	1	0	0	0	0	0	0	0	0	0	0	0	0	0	0	0	1	0	0	0	0	0	0	0	0	0	0	0	0	0	0	0	0	0	0	0	0	0	0	0	0	0
FAM131C	26	31	40	40	23	33	48	33	56	30	27	65	35	38	39	31	19	44	49	26	34	31	33	33	46	32	43	36	34	35	30	39	29	25	27	27	31	70	28	30	30	40	19	17	30	12	20	17	27
EPHA2	1027	941	818	1050	649	1056	1232	1364	1405	1738	1485	1440	1229	1501	1247	1251	1041	1170	1252	1055	1194	747	657	795	1511	1226	1136	681	629	634	1124	1465	1107	2036	1666	1605	1025	1473	1028	849	680	959	629	715	886	762	757	553	5457
ARHGEF19	1108	1087	1031	1145	695	1121	1236	1348	1430	1020	889	1222	1260	1429	1272	1077	940	1140	1366	1053	1391	791	823	869	1557	1345	1211	987	1032	890	1142	1337	1096	997	938	900	1092	1566	948	1070	830	1189	514	571	682	442	457	361	425
RSG1	84	84	53	86	64	79	69	80	94	65	62	64	71	112	94	68	53	57	75	76	88	49	38	48	95	70	80	89	71	48	77	91	78	67	54	64	84	82	57	50	54	60	79	87	126	94	105	77	37
FBXO42	474	545	460	631	439	671	497	586	608	562	538	516	590	664	598	596	524	573	548	445	541	425	441	480	673	581	608	534	494	412	513	596	560	594	532	574	495	677	504	430	402	473	952	1059	1140	1800	2058	1379	749
C1orf144	4722	4544	4344	5068	3222	5106	5298	5863	6047	5061	4681	5001	5220	5750	5378	5082	4364	5216	5942	4727	5784	5118	4799	5367	6913	6145	5524	5727	5841	5252	5085	5457	5278	5613	5085	5148	5559	6862	4970	5574	5091	6399	3760	4192	4729	4504	4761	3445	3185
SPATA21	0	0	2	2	6	1	1	0	1	0	0	0	1	0	0	0	1	0	1	1	1	1	1	0	0	1	0	1	1	0	1	1	2	1	0	1	0	0	1	0	0	0	0	1	0	0	0	0	1
NECAP2	654	659	627	799	424	731	700	764	773	1258	1035	1105	700	802	763	1131	864	925	715	649	747	627	580	610	915	796	688	624	647	582	692	668	710	1413	1113	1060	785	902	650	656	584	777	903	939	1157	1249	1267	1058	2662
CROCCP3	37	63	61	58	36	60	64	78	58	63	30	56	62	67	72	62	46	43	50	60	77	43	46	57	74	59	52	52	41	29	65	41	60	65	67	52	40	56	47	57	37	51	23	23	50	26	26	25	343
MIR3675	0	0	0	0	0	0	0	0	0	0	0	0	0	0	0	0	0	0	0	0	0	0	0	0	0	0	0	0	0	0	0	0	0	0	0	0	0	0	0	0	0	0	0	0	0	0	0	0	0
NBPF1	1385	1401	1267	2583	1734	2549	1288	1731	1879	1749	1562	965	1411	1627	1592	1935	1690	1997	1606	1444	1570	1492	1615	1688	1787	1678	1555	2315	2470	2076	1546	1482	1554	1930	1577	1852	1283	2046	1314	1578	1458	1823	2637	3016	3412	2840	3163	1571	1585
CROCCP2	276	259	241	547	303	506	343	402	393	246	243	324	344	397	441	314	287	369	285	284	326	330	294	307	325	342	312	329	357	335	333	394	338	259	301	277	290	374	272	321	320	391	584	632	633	673	622	503	219
MST1P2	25	42	20	61	22	40	47	42	39	34	23	44	31	54	52	25	26	40	32	39	39	35	33	33	42	47	47	49	53	37	27	39	44	27	26	21	38	47	29	34	31	52	37	40	51	32	45	33	14
ESPNP	11	13	12	19	16	15	22	9	19	7	16	7	24	17	16	14	9	17	16	16	14	12	14	15	19	13	17	17	9	13	17	18	15	15	12	11	6	11	8	15	13	17	14	16	15	13	18	7	15
MST1P9	20	11	6	18	11	25	14	18	17	15	13	8	12	12	18	20	15	12	15	13	27	20	18	11	21	19	13	16	21	16	8	13	12	11	9	17	12	21	19	11	8	21	22	14	19	7	12	10	17
CROCC	323	355	344	383	209	344	387	467	505	362	274	431	367	504	437	385	322	362	395	354	439	296	260	279	400	362	320	291	299	260	368	373	304	297	262	304	358	449	290	334	245	351	276	314	352	324	282	234	258
MFAP2	45	48	52	50	27	57	80	57	73	61	49	53	56	57	68	55	56	56	77	57	60	57	48	56	83	78	53	73	79	70	62	75	50	64	50	62	71	85	65	73	61	93	28	27	42	18	30	18	55
ATP13A2	1224	1106	1013	785	514	804	1409	1568	1680	1075	928	1103	1322	1526	1431	959	791	1040	1509	1170	1466	1008	982	978	1745	1379	1281	1084	1048	985	1340	1753	1276	1284	1150	1183	1344	1732	1213	1256	970	1421	511	567	655	651	681	537	889
SDHB	1843	1811	1692	1733	860	1788	2127	2121	2355	1952	1830	2404	2071	2096	2187	1943	1613	1871	2277	1956	2289	1867	1827	1920	2623	2369	2185	2230	2215	2038	2074	2079	2122	2202	1931	2172	2456	2901	1964	2050	1889	2389	1408	1506	1651	1597	1749	1468	1569
PADI2	776	778	703	747	556	830	820	942	944	750	684	691	754	988	889	785	695	824	924	749	903	740	737	833	927	975	876	909	988	882	850	810	838	803	698	748	776	954	759	862	819	1068	462	554	621	432	405	306	528
PADI1	53	58	45	83	51	110	78	81	74	42	45	66	72	65	80	73	51	65	74	57	76	63	72	91	88	69	72	104	139	119	61	52	72	63	67	69	62	66	66	78	91	104	83	105	109	65	73	72	32
PADI3	236	232	238	217	138	234	288	290	308	275	224	227	248	312	297	223	199	274	302	224	334	198	228	234	359	341	294	264	286	229	260	294	261	313	267	255	282	372	225	251	237	333	126	120	140	70	79	44	160
PADI4	30	34	33	41	10	24	35	45	43	36	26	26	30	31	43	36	14	40	40	32	30	30	16	18	36	35	44	34	35	32	44	41	26	42	31	29	36	47	25	30	21	36	22	28	37	22	27	13	25
PADI6	0	1	1	0	0	4	1	1	2	0	1	0	2	1	2	1	1	3	1	3	0	0	1	1	2	0	5	1	0	2	0	1	8	1	1	0	2	0	3	4	0	3	1	0	0	1	2	1	0
RCC2	8233	8149	7685	7638	5305	8146	9067	10054	10720	7442	6832	7737	9017	9727	9663	7297	6207	7574	9977	8504	9957	8575	8472	9226	11612	10229	9559	9808	10088	8903	8898	8744	8960	7883	7044	7659	9154	11657	7988	9540	8881	11188	7109	7911	8785	8443	9896	6869	5523
ARHGEF10L	1281	1309	1167	1844	1112	1877	1343	1561	1612	1484	1309	1444	1485	1608	1496	1592	1366	1699	1506	1331	1661	1062	965	1189	1758	1595	1440	1396	1465	1298	1367	1633	1312	1418	1295	1398	1374	1888	1268	1307	1177	1600	891	984	1156	870	882	644	685
ACTL8	40	32	26	34	12	39	39	45	41	38	20	41	33	37	50	32	34	42	48	33	46	37	50	38	60	45	34	36	43	38	43	44	34	31	45	44	43	52	30	61	40	47	24	19	20	15	11	14	29
IGSF21	0	0	0	0	0	1	0	0	0	0	0	0	0	0	0	0	0	1	0	0	0	0	0	0	0	0	0	1	0	0	0	0	0	0	0	0	0	0	0	0	0	0	2	0	1	0	0	0	1
KLHDC7A	6	3	4	0	1	4	2	1	6	4	1	0	3	1	2	3	1	5	4	1	4	0	2	5	5	2	2	1	2	3	5	3	2	1	0	2	6	6	2	3	2	3	1	0	0	0	1	1	1
PAX7	0	1	0	1	0	2	0	0	0	0	0	0	3	0	0	0	0	0	0	0	0	1	0	1	0	0	0	0	0	0	0	0	1	2	0	1	0	0	0	0	0	0	0	1	1	1	0	0	0
TAS1R2	0	1	0	0	0	0	0	0	1	0	0	0	0	0	0	0	0	0	0	0	0	0	1	0	0	0	0	0	0	0	0	0	0	0	0	1	1	0	0	0	0	1	0	0	0	0	0	0	0
ALDH4A1	1155	1128	1016	1009	647	967	1314	1420	1512	1189	1092	1259	1282	1448	1336	1111	974	1195	1411	1222	1310	1052	1057	1093	1740	1469	1325	1165	1212	1038	1157	1341	1199	1343	1187	1173	1303	1659	1113	1194	1030	1428	589	658	718	544	576	454	817
MIR4695	0	0	0	0	0	0	0	0	0	0	0	0	0	0	0	0	0	0	0	0	0	0	0	0	0	0	0	0	0	0	0	0	0	0	0	0	0	0	0	0	0	0	0	0	0	0	0	0	0
IFFO2	607	568	491	367	269	368	634	765	801	413	402	334	710	779	694	468	397	475	724	558	611	352	382	395	747	731	643	415	420	421	630	734	755	452	390	490	547	778	543	555	532	678	189	239	225	208	250	139	614
UBR4	6183	6249	5728	7422	5579	7627	5437	7730	8117	8179	7461	4044	6252	7758	7109	8412	6629	8081	7670	6612	7075	6178	5999	6596	8581	8105	7172	7573	7546	6619	6953	6924	6746	8387	7274	7667	5255	8996	6102	6245	5613	7547	8558	9549	10645	11476	12224	5665	13574
KIAA0090	1778	1806	1631	1456	1028	1505	1952	2183	2303	1759	1604	1418	1982	2229	2055	1639	1384	1773	2154	1857	2123	1683	1828	1839	2656	2426	2221	2160	2099	1858	2018	2014	2176	1991	1828	1926	1868	2545	1868	1790	1801	2175	1121	1282	1568	1288	1471	956	1240
MRTO4	2752	2743	2457	2551	1348	2516	3305	3282	3617	2706	2501	3494	3101	3239	3132	2877	2361	2786	3485	2811	3301	2580	2559	2826	3907	3472	3090	2924	3086	2733	2927	2984	3015	2867	2760	2888	3262	4016	2851	3111	2927	3699	1527	1793	1900	1607	1798	1517	1698
AKR7L	19	26	18	22	12	23	19	19	11	18	31	31	10	17	22	18	21	29	18	21	30	29	53	41	21	26	16	27	35	24	16	20	19	28	21	24	24	31	25	39	47	49	6	9	16	8	10	6	27
AKR7A3	9	14	9	16	14	19	11	9	19	16	17	19	12	24	14	13	13	17	8	10	15	10	24	25	14	10	11	18	20	23	11	15	11	12	13	15	12	13	8	23	21	30	10	7	21	13	12	6	18
LOC100506730	139	130	126	101	88	133	139	138	152	121	130	152	167	142	169	123	116	123	152	127	142	120	139	156	160	173	159	128	158	159	136	127	147	130	109	129	151	176	116	139	154	175	81	80	89	55	54	40	101
AKR7A2	1146	1195	1024	1132	599	969	1399	1344	1443	1143	1086	1470	1274	1332	1281	1117	923	1144	1414	1135	1316	1243	1165	1114	1637	1307	1256	1323	1286	1180	1009	1303	1122	1227	1117	1075	1220	1602	1095	1252	1087	1423	781	827	981	728	865	764	862
PQLC2	350	330	306	573	315	467	462	471	460	582	477	639	416	464	434	567	429	574	408	364	433	387	420	432	506	463	408	495	489	422	400	502	416	584	508	514	413	548	328	423	362	498	429	482	598	575	617	557	626
CAPZB	3651	3507	3264	3677	2111	3701	4186	4395	4669	3876	3516	4752	4222	4444	4163	3926	3397	3873	4551	3698	4114	3459	3524	3756	5100	4557	4345	4188	4251	3864	3975	3986	4150	4288	3809	4123	4460	5285	3757	3966	3758	4570	2638	3145	3362	2842	3172	2692	3458
C1orf151	894	834	806	883	489	875	1077	1102	1069	913	854	1328	1050	1051	1039	1002	805	1018	1072	936	1108	1014	936	1139	1226	1116	1037	1082	1118	989	960	927	991	1107	1028	1079	1142	1282	952	1013	986	1179	631	740	830	741	793	693	720
C1orf15-NBL1	0	0	0	0	0	0	0	0	0	0	0	0	0	0	0	0	0	0	0	0	0	0	0	0	0	0	0	0	0	0	0	0	0	0	0	0	0	0	0	0	0	0	0	0	0	0	0	0	0
NBL1	2	3	0	0	0	0	1	1	1	2	5	0	0	0	1	3	3	2	0	2	1	2	0	3	0	1	0	0	0	0	0	0	0	1	2	0	0	0	1	0	0	1	0	1	0	1	0	0	4
HTR6	1	2	9	4	5	3	2	7	5	7	3	2	5	5	5	4	6	3	4	3	1	3	10	6	11	5	2	3	6	3	4	8	5	3	4	3	3	11	3	2	5	4	5	4	1	6	1	2	6
TMCO4	255	237	209	276	180	298	285	366	323	339	260	321	321	297	286	304	266	366	319	257	327	232	203	240	363	325	295	265	265	247	296	315	290	334	273	273	293	409	260	280	236	295	190	210	240	173	184	153	276
RNF186	0	0	0	0	0	1	0	1	0	0	0	0	0	0	0	0	1	0	0	0	0	0	0	0	0	0	0	0	0	0	0	0	0	0	0	0	0	0	0	0	0	0	0	0	1	0	0	0	0
OTUD3	591	559	588	891	617	874	672	795	804	758	732	568	717	801	810	743	586	712	718	598	662	733	721	755	683	702	668	691	756	639	706	600	728	759	645	729	560	769	540	698	680	794	1306	1290	1328	1619	1581	894	1113
PLA2G2E	0	0	0	0	0	0	0	0	0	0	1	0	0	0	0	0	0	0	0	0	0	0	0	0	0	0	0	0	0	0	0	0	0	0	0	0	0	0	0	0	0	0	0	0	0	0	0	0	0
PLA2G2A	1	0	0	2	2	0	2	2	1	1	2	5	3	0	4	0	0	4	1	1	1	0	0	1	4	2	2	0	2	2	2	1	2	4	2	2	2	2	4	1	2	0	1	0	1	4	4	2	4
PLA2G5	0	1	0	1	0	0	0	0	0	0	0	0	0	0	1	0	0	0	0	0	0	0	0	2	0	0	2	0	1	0	1	0	0	0	0	0	0	1	0	0	0	0	0	0	0	2	0	1	1
PLA2G2D	0	0	0	0	0	0	0	0	0	0	0	1	0	0	0	0	0	0	0	0	0	0	0	0	0	0	0	0	0	0	0	0	0	0	0	0	0	0	0	0	0	0	0	0	0	0	0	0	0
PLA2G2F	1	0	1	0	0	0	0	1	0	0	0	1	0	0	1	1	0	1	0	0	0	0	1	0	0	0	0	0	0	3	0	0	0	0	0	0	1	0	0	0	0	0	0	0	0	0	0	1	0
PLA2G2C	0	0	0	0	0	0	0	0	0	0	0	0	0	0	0	0	0	0	0	0	0	0	0	0	0	0	0	0	0	0	0	0	0	0	0	0	0	0	0	0	0	0	0	0	0	0	0	0	0
UBXN10	0	0	0	0	0	0	0	0	0	0	0	0	0	0	0	0	0	0	0	0	0	1	0	0	0	0	0	0	0	0	0	0	0	0	0	0	0	0	0	0	0	0	0	0	0	0	0	0	0
VWA5B1	0	0	0	0	0	0	0	0	0	0	1	0	0	0	0	0	0	0	0	0	0	0	0	0	0	0	0	0	0	0	0	0	0	0	0	0	0	0	0	0	0	0	0	0	0	0	0	0	0
LOC339505	0	0	0	0	0	0	0	0	0	0	0	1	0	0	0	0	0	0	0	0	0	0	0	0	0	0	0	0	0	0	0	0	0	0	0	0	0	0	0	0	0	0	0	0	0	0	0	0	1
CAMK2N1	317	300	299	230	152	301	365	355	414	276	255	301	371	346	353	266	229	296	403	301	368	206	209	238	406	360	318	208	209	230	343	314	334	257	229	275	347	429	347	180	245	251	152	123	195	133	157	138	221
MUL1	583	509	486	890	542	831	687	746	806	832	781	900	654	739	718	757	655	812	683	591	667	684	633	596	807	707	599	673	648	583	648	736	678	891	796	825	671	801	604	746	624	814	746	814	888	860	955	728	569
FAM43B	0	0	0	0	0	0	0	0	0	0	0	0	0	0	0	0	0	0	0	0	0	0	0	0	0	1	0	0	0	0	0	0	0	0	0	0	0	0	0	0	0	0	0	0	0	0	0	0	0
CDA	0	1	1	4	0	1	0	0	1	2	2	1	2	2	0	1	1	0	1	2	0	0	0	1	0	3	2	1	1	1	2	0	0	0	1	1	3	6	1	2	0	2	0	1	0	0	0	2	1
PINK1	1039	940	919	903	560	933	1154	1184	1338	914	902	1120	1098	1270	1199	996	751	951	1267	969	1223	1040	956	1047	1411	1215	1135	1102	1087	906	1075	1190	1100	1053	973	963	1154	1459	942	1046	885	1185	696	773	912	897	973	730	726
DDOST	6147	5981	5514	5930	3305	6021	6911	7122	7578	6329	5790	6399	7116	7324	6902	6311	5162	6313	7806	6402	7570	6788	6518	6943	8976	7879	7273	7931	7946	6840	6552	7490	6775	7436	6624	6785	7162	9608	6480	7411	6481	8279	5149	5616	6528	6494	7528	5882	5601
KIF17	7	2	4	4	6	3	4	3	6	6	6	4	2	4	6	7	4	7	4	9	5	5	1	8	5	6	3	7	4	5	3	9	4	9	10	5	1	4	6	3	6	5	7	4	4	9	4	4	8
SH2D5	38	39	45	33	22	30	49	53	48	37	32	58	55	52	60	32	39	42	55	42	56	32	27	38	63	62	49	52	40	34	49	43	52	43	38	37	44	69	33	39	31	43	41	36	53	74	62	58	201
HP1BP3	4031	3924	3652	4771	3411	5024	4130	4936	5158	4954	4791	3840	4456	4990	4784	5304	4432	5380	4953	4145	4773	4406	4345	4736	5266	5140	4781	4588	5074	4566	4408	3592	4517	5110	4648	5215	4090	5881	4114	4310	4421	5276	4650	4869	5105	4986	5337	3366	4170
EIF4G3	3101	3124	2922	4050	2904	4360	3278	3878	4033	3723	3580	2809	3436	3930	3772	4038	3305	4040	3784	3210	3760	2747	2692	3010	4375	4124	3932	3081	3299	2957	3547	3037	3581	3573	3298	3633	3126	4713	3224	2796	2836	3398	3954	4077	4481	5788	5949	3506	2900
ECE1	3689	3533	3285	3625	2432	3508	3916	4438	4629	3880	3593	3572	3973	4599	4153	3787	3367	3800	4259	3711	4161	3108	3056	3252	5414	4381	4084	4081	4356	3835	3643	4235	3939	4272	3842	4111	3664	5116	3460	4033	3348	4829	2521	2856	3312	2568	2647	1872	2472
LOC100506801	1	3	3	5	8	3	3	6	4	4	3	3	7	7	10	6	3	3	8	1	4	3	3	4	7	4	2	4	7	0	4	4	3	2	6	2	4	7	1	1	1	4	5	8	5	4	4	1	5
NBPF3	252	252	200	315	174	283	247	297	339	294	222	199	273	299	300	270	243	248	262	243	291	237	234	238	325	298	279	264	300	217	239	277	248	294	220	271	203	345	239	288	251	308	309	311	339	296	310	190	230
ALPL	2	0	0	1	0	0	4	0	3	1	1	2	0	1	1	0	1	0	2	0	1	0	0	2	0	1	1	1	3	2	1	0	1	0	0	1	1	3	3	0	1	0	0	2	1	1	1	0	2
RAP1GAP	673	659	592	624	435	668	744	813	898	686	579	647	848	911	786	689	595	699	833	710	768	627	597	609	992	860	719	688	703	627	684	822	736	728	640	698	724	1026	702	582	546	686	669	849	957	1006	1204	913	477
USP48	1888	1883	1787	1977	1272	2256	2077	2304	2543	1813	1783	1767	2182	2328	2197	2040	1790	2077	2229	1882	2198	1656	1592	1830	2491	2505	2194	1840	1943	1791	2169	1878	2287	1930	1695	2004	2089	2857	1917	1657	1661	1992	1793	2018	2099	2178	2410	1563	1281
LDLRAD2	0	2	0	0	2	0	1	0	0	0	0	0	0	1	1	0	0	0	1	3	2	1	0	0	0	0	2	1	0	0	0	3	1	2	0	0	1	1	3	2	0	0	1	0	2	0	0	1	4
HSPG2	392	354	370	181	151	186	327	465	476	225	226	107	388	482	499	225	168	212	451	382	455	296	250	281	537	469	416	287	313	277	397	466	390	269	276	283	301	491	339	316	247	394	198	195	245	217	240	137	341
CELA3B	0	0	0	0	0	0	0	0	0	0	1	0	0	0	0	0	0	0	0	0	0	0	0	0	0	0	0	0	0	0	0	0	0	0	1	0	0	0	0	0	0	0	0	0	0	0	0	0	0
CELA3A	0	0	0	0	0	0	0	0	0	0	0	0	0	0	0	0	0	0	0	0	0	0	0	0	0	0	0	0	0	0	0	0	0	0	0	0	0	0	0	0	0	0	0	0	0	0	1	0	0
NCRNA00339	150	162	163	291	128	261	210	182	229	205	173	210	200	180	216	198	178	217	180	209	184	191	198	175	198	233	205	209	247	185	193	172	179	183	137	165	197	221	190	191	168	209	312	338	326	317	354	294	104
CDC42	3985	3979	3753	3801	2513	4056	4565	4815	5197	4654	4440	4816	4604	4893	4852	4706	3886	4606	4982	4192	5297	4397	4385	4954	5444	5380	5131	4735	5188	4731	4525	3609	4730	5195	4671	5329	5155	6243	4552	4406	4718	5364	3018	3348	3468	3525	3826	2949	3791
WNT4	25	21	31	35	32	30	27	23	34	38	40	42	23	37	23	31	22	30	33	35	40	20	19	21	23	34	23	27	28	32	18	36	25	36	45	35	21	36	33	32	27	41	39	43	47	47	36	40	28
ZBTB40	1118	1096	1107	1704	1072	1781	1162	1453	1434	1857	1760	1224	1274	1478	1384	2119	1754	1958	1179	1100	1213	1138	1079	1180	1413	1252	1218	1694	1791	1629	1341	1210	1251	2094	1797	1871	1026	1400	1013	1377	1288	1707	1887	2064	2308	2450	2562	1476	2605
EPHA8	21	29	33	27	14	39	40	27	33	31	30	18	26	38	28	33	29	51	36	30	31	34	38	43	45	45	39	44	45	50	29	33	29	42	38	33	29	65	32	47	44	59	21	18	30	12	23	12	23
C1QA	0	0	0	0	0	0	1	0	0	0	1	0	0	0	0	0	0	0	0	0	0	0	0	0	0	0	0	0	1	0	2	0	0	0	0	0	0	0	0	0	0	0	0	0	0	0	0	0	0
C1QC	0	0	0	0	0	0	0	0	0	0	0	0	0	0	0	0	0	0	0	0	0	0	0	0	0	0	0	0	0	0	0	0	0	0	0	0	0	0	0	0	0	0	0	0	0	0	0	0	0
C1QB	0	0	0	0	0	0	0	0	0	0	0	0	0	0	0	0	0	0	0	0	0	0	0	0	0	0	0	0	0	0	0	0	0	0	0	0	0	0	0	0	0	0	0	0	0	0	0	0	0
EPHB2	329	298	267	308	207	298	343	396	363	318	348	317	363	367	351	294	233	299	408	324	355	337	318	325	457	369	321	342	334	284	298	362	317	375	291	307	338	451	321	332	266	386	185	205	212	181	157	111	210
MIR4684	0	0	0	0	0	0	0	0	0	0	0	0	0	0	0	0	0	0	0	0	0	0	0	0	0	0	0	0	0	0	0	0	0	0	0	0	0	0	0	0	0	0	0	0	0	0	0	0	0
MIR4253	0	0	0	0	0	0	0	0	0	0	0	0	0	0	0	0	0	0	0	0	0	0	0	0	0	0	0	0	0	0	0	0	0	0	0	0	0	0	0	0	0	0	0	0	0	0	0	0	0
LOC729059	0	0	0	0	0	0	0	1	0	0	0	0	0	0	1	0	0	1	0	0	1	0	1	1	0	0	0	0	0	0	3	0	0	1	0	0	0	0	0	0	0	0	0	0	0	0	1	0	0
KDM1A	2976	2994	2796	2891	1914	3083	3227	3563	3914	2857	2817	3031	3348	3501	3506	2966	2531	3036	3581	3114	3644	2900	2769	3162	4148	3767	3576	3281	3493	2966	3317	3288	3349	3161	2837	3133	3390	4464	3093	3208	3028	3666	2284	2457	2820	2516	2812	1976	1604
MIR3115	0	0	0	0	0	0	0	0	0	0	0	0	1	0	0	0	0	0	0	0	0	0	0	0	0	0	0	0	0	0	0	0	0	0	0	0	0	0	0	0	0	0	1	0	0	0	0	1	0
LUZP1	906	919	860	1301	941	1367	923	1113	1291	1469	1377	830	1045	1256	1121	1476	1351	1551	1096	902	1001	965	974	970	1142	1181	1024	1025	1074	981	1060	883	1186	1536	1286	1411	880	1302	923	1037	1083	1329	910	981	1016	826	829	406	1161
HTR1D	20	26	22	36	26	34	34	31	32	24	16	10	30	26	25	16	16	19	29	20	24	15	15	13	20	32	18	30	16	14	24	30	25	20	13	21	22	28	19	21	12	20	55	64	69	39	33	18	17
HNRNPR	4448	4474	4147	5219	3374	5530	4833	5262	5462	4768	4572	4590	4830	5330	5136	5012	4059	4950	5481	4568	5475	5204	4994	5819	6086	5949	5486	6063	6509	5766	4931	4176	5142	5199	4600	5457	5134	6861	4656	5379	5570	6539	4788	5523	5706	5694	6130	4157	3221
ZNF436	256	278	240	593	372	546	276	335	357	678	537	419	312	338	352	691	519	533	302	242	257	394	361	380	322	334	292	496	477	399	355	311	342	933	655	701	255	363	244	375	396	476	825	942	929	1005	1135	631	1327
C1orf213	4	3	4	14	2	15	7	7	6	32	29	47	10	12	12	45	42	55	6	4	3	16	11	15	5	5	4	13	16	16	6	13	10	55	41	43	3	10	8	13	16	21	10	14	10	8	7	11	74
TCEA3	88	84	84	73	48	104	108	116	116	95	77	96	103	101	98	89	88	108	126	103	132	93	70	66	130	120	105	78	74	82	111	109	101	95	77	94	116	126	87	93	81	99	44	63	63	53	49	35	73
ASAP3	446	471	452	504	293	493	487	633	690	507	476	433	563	589	584	508	458	522	612	505	570	367	332	429	691	570	574	409	402	385	549	515	516	494	443	486	502	668	482	375	349	444	319	318	386	264	233	195	316
E2F2	927	845	863	2026	1574	2227	1106	1191	1282	825	775	867	1110	1224	1209	862	744	958	1039	832	1001	1396	1462	1701	1178	1130	1035	1649	1770	1565	1052	997	1144	781	766	768	882	1228	799	1635	1484	1896	1167	1318	1475	874	910	622	185
ID3	1573	1522	1377	8401	3181	6802	2503	2513	2547	2809	2435	3222	2398	2609	2310	2019	1739	2161	1873	1529	1765	1761	1568	1761	2102	1652	1574	1304	1396	1213	2090	2649	2175	2475	2026	2032	1734	2197	1447	1842	1384	1879	5776	6094	6934	6120	5792	4987	1316
MDS2	0	0	0	0	0	1	0	0	0	0	0	0	0	0	0	0	0	0	0	0	0	0	0	0	0	0	1	1	1	0	0	2	0	0	0	2	0	0	1	0	1	0	1	0	0	0	0	1	0
RPL11	20344	19985	18533	20894	8821	21603	24780	24026	25592	22032	20299	31339	23324	23691	23026	21973	18428	22283	26233	21573	26043	22139	21379	23408	28867	26787	24382	25882	26447	23060	22199	21971	23025	25782	22157	24554	27476	29356	21681	22556	22175	27211	18544	21727	22939	23401	25032	21887	21495
TCEB3	2205	2091	1965	2591	1692	2574	2331	2680	2800	1597	1526	1541	2384	2683	2507	1626	1365	1776	2661	2205	2466	2238	2185	2574	2980	2743	2519	2426	2513	2329	2410	2247	2454	1600	1461	1636	2338	3161	2212	2512	2426	3076	2398	2724	2981	3197	3442	2332	751
LOC100506963	10	11	4	8	5	12	10	9	12	4	9	9	10	15	12	6	6	6	13	9	10	6	7	9	7	11	20	10	8	12	8	11	5	5	6	4	8	13	13	7	8	12	7	14	11	19	15	9	6
PITHD1	1170	1213	1027	1557	858	1616	1466	1446	1587	1741	1664	2201	1380	1421	1431	1776	1449	1693	1434	1304	1452	1362	1130	1308	1571	1569	1360	1257	1354	1190	1316	1260	1399	1913	1637	1688	1467	1810	1166	1340	1245	1490	1775	1883	2024	2286	2406	1916	2196
LYPLA2	1133	1126	1079	995	679	1052	1449	1420	1503	1262	1108	1455	1359	1383	1329	1181	1034	1278	1409	1169	1416	983	1030	1042	1786	1400	1288	1167	1172	1030	1264	1426	1284	1165	1193	1153	1395	1652	1161	1165	1042	1320	677	742	856	667	743	683	916
GALE	727	731	712	764	383	773	897	897	976	963	808	1115	879	918	889	894	776	892	961	810	903	680	681	755	1079	976	909	822	823	699	782	901	871	1048	858	967	921	1089	760	732	708	890	539	627	667	578	584	513	824
HMGCL	259	287	281	392	212	406	377	398	389	402	318	403	370	359	349	385	286	382	337	325	351	314	299	321	415	364	346	387	373	311	335	354	349	400	314	349	330	446	305	308	305	363	516	557	596	599	693	590	336
FUCA1	439	438	350	263	171	287	522	459	522	465	380	434	450	471	446	378	333	446	588	431	537	500	492	499	638	554	518	525	502	459	488	469	473	559	463	540	559	696	531	483	432	628	178	212	225	150	188	158	332
CNR2	1	0	0	2	0	0	0	0	0	0	0	0	0	0	1	0	0	0	0	0	0	0	1	0	0	0	0	0	1	0	1	1	0	1	0	1	0	0	0	0	1	0	0	0	0	0	1	0	0
MIR378F	0	0	0	0	0	0	0	0	0	0	0	0	0	0	0	0	0	0	0	0	0	0	0	0	0	0	0	0	0	0	0	0	0	0	0	0	0	0	0	0	0	0	0	0	0	0	0	0	0
PNRC2	54	41	34	101	48	111	46	57	64	73	65	49	67	75	70	59	56	69	59	48	58	48	60	62	79	80	51	72	71	53	54	41	68	70	53	58	63	65	50	54	59	48	80	86	88	103	120	56	51
SRSF10	183	184	183	398	204	427	200	210	220	262	248	171	224	245	189	274	220	270	213	171	211	158	156	155	237	229	260	185	235	211	219	207	235	226	213	245	198	302	203	166	183	204	379	448	449	423	445	252	194
MYOM3	0	1	2	4	0	1	3	1	2	1	2	2	3	2	0	3	4	2	4	2	6	7	0	2	2	3	2	4	2	1	2	2	0	2	0	5	2	2	0	3	3	4	0	4	5	0	1	1	9
IL22RA1	3	2	2	0	0	0	1	1	0	0	1	0	2	1	2	0	0	0	1	1	0	0	2	0	1	0	0	1	1	0	0	0	0	0	0	1	1	2	2	1	1	0	0	0	1	0	1	0	1
IL28RA	3	3	2	6	6	4	3	0	3	2	3	1	3	2	1	2	3	1	2	2	2	2	1	6	3	3	2	1	2	6	3	1	2	0	0	2	2	3	4	2	3	2	3	5	9	0	4	4	6
LOC284632	0	0	0	0	0	0	0	0	0	0	0	0	0	0	0	0	0	0	0	0	0	0	0	0	0	0	0	0	1	0	0	0	1	0	0	0	0	0	0	0	0	0	0	0	0	0	0	0	1
GRHL3	67	75	63	149	110	170	76	87	107	43	41	41	85	107	84	41	28	39	108	76	79	129	140	155	115	111	77	81	101	100	92	82	65	45	40	39	74	109	72	108	79	109	50	67	97	60	63	43	24
C1orf201	50	29	26	26	15	27	29	48	46	31	38	25	54	38	52	35	32	33	63	29	34	31	18	29	50	37	40	23	31	24	39	37	25	45	28	31	36	49	24	30	19	30	40	56	45	76	93	69	58
NIPAL3	262	227	202	195	120	192	272	335	334	251	234	210	294	322	285	246	185	212	265	248	306	219	202	220	315	319	303	291	246	231	283	281	255	279	229	250	272	352	261	227	235	270	153	211	231	265	284	213	332
RCAN3	44	62	54	87	43	82	61	57	66	58	63	53	61	60	90	82	55	90	69	51	69	79	65	71	73	65	73	101	89	96	60	58	53	81	57	92	60	78	45	93	86	102	90	128	128	146	165	96	94
C1orf130	0	0	1	2	2	4	5	2	0	1	3	1	1	2	1	0	6	0	2	1	0	2	2	2	0	3	1	6	6	2	0	2	0	4	3	2	1	2	0	2	4	8	0	1	2	1	1	0	1
SRRM1	2413	2394	2189	3760	2597	3898	2736	3083	3239	3010	2766	2581	2866	3245	3099	3489	2848	3571	2663	2370	2679	2513	2447	2698	3259	3048	2744	2908	3119	2802	2847	2392	2945	3045	2660	3196	2417	3441	2427	2640	2636	3492	3713	3900	4121	4499	4713	3129	2566
CLIC4	4159	4288	3986	5429	3540	5528	4403	4991	5373	5880	5478	4012	4689	5125	4975	5905	4889	5625	5312	4529	5283	4897	4660	5204	5450	5792	5314	5658	5990	5333	4601	3391	4910	6605	5696	6550	4967	6489	4545	4407	5018	5443	6790	7435	7693	9098	10582	6052	9222
RUNX3	1	0	4	3	4	1	0	8	2	2	1	2	4	1	0	3	0	1	7	1	1	1	3	1	1	3	2	4	2	2	2	3	1	1	1	1	1	3	3	4	1	1	1	3	1	0	0	0	0
SYF2	526	547	493	827	431	838	632	665	634	699	618	841	628	681	648	715	579	696	721	527	685	660	622	713	756	702	711	738	799	722	590	462	598	741	543	730	678	838	566	605	645	725	1016	1096	1136	1380	1565	1218	664
C1orf63	198	228	170	538	239	496	246	281	316	1036	812	860	291	358	317	1100	695	789	231	250	283	496	426	468	270	249	217	498	547	380	288	244	289	1136	800	814	221	310	209	383	410	503	899	930	1005	995	1022	829	1336
RHD	0	4	1	4	8	3	1	2	1	3	1	3	3	2	0	3	0	0	4	0	0	4	3	2	0	3	2	1	4	2	4	1	2	0	0	2	2	4	1	2	4	2	8	6	7	5	5	2	5
TMEM50A	1264	1294	1091	1390	766	1417	1416	1506	1680	1464	1372	1678	1486	1490	1638	1532	1122	1460	1683	1442	1603	1532	1546	1698	1834	1748	1652	1696	1889	1550	1479	1333	1491	1668	1498	1703	1675	2116	1426	1553	1527	1794	1274	1391	1538	1521	1663	1376	1187
RHCE	3	1	3	5	2	2	4	0	1	2	7	5	3	2	3	1	5	3	3	2	4	2	4	3	3	2	1	1	5	2	1	0	5	4	3	3	2	2	2	4	0	8	2	2	6	8	7	5	3
TMEM57	791	775	698	1177	742	1176	871	937	948	1189	1101	1158	930	960	938	1252	925	1172	904	708	854	898	880	899	1014	911	926	1182	1269	1037	833	735	970	1432	1186	1329	823	1075	760	879	935	1081	1335	1468	1678	1789	1950	1300	1232
LDLRAP1	740	682	690	715	550	706	847	925	911	781	705	800	892	963	902	820	699	859	935	706	871	541	520	521	1049	965	853	673	700	599	780	871	846	887	725	822	886	1091	715	617	585	788	574	618	724	695	719	551	545
MAN1C1	117	98	84	79	68	94	106	122	119	83	77	100	97	119	125	100	76	111	122	121	142	86	95	72	143	111	118	74	81	71	107	115	111	86	98	93	103	137	107	95	86	94	44	25	52	20	14	24	62
SEPN1	1242	1223	1240	1199	959	1295	1477	1554	1721	1261	1192	1159	1531	1562	1450	1256	1082	1391	1519	1328	1458	1225	1249	1219	1831	1557	1477	1416	1440	1271	1378	1504	1375	1352	1242	1373	1212	1891	1219	1373	1184	1555	729	806	980	638	713	522	971
FAM54B	507	553	438	522	336	547	589	598	676	542	478	610	595	620	600	570	439	552	611	504	638	481	445	494	703	632	615	475	525	470	564	557	542	581	487	541	628	689	522	478	425	561	376	447	552	475	507	415	365
LOC646471	42	60	52	60	35	61	39	48	61	41	32	32	50	78	51	43	35	51	66	55	62	42	49	60	81	71	76	57	72	46	66	60	49	57	30	39	49	90	56	33	38	64	78	74	74	50	66	37	37
C1orf135	286	274	256	620	316	566	311	376	377	624	587	606	353	378	373	559	502	535	314	276	311	397	357	392	344	333	320	467	481	396	364	297	412	749	672	675	308	411	277	419	370	489	723	750	770	862	908	656	475
PAQR7	91	100	94	73	54	96	129	126	127	99	91	101	132	127	150	78	54	97	119	103	99	65	70	74	137	133	117	80	85	83	127	132	115	112	105	111	107	145	97	77	65	98	39	54	42	49	45	26	252
STMN1	3382	3261	3066	4282	2429	4396	3870	3853	4258	4773	4392	5836	3894	3891	3755	4593	3806	4518	4325	3547	4054	4780	4543	4886	4451	4464	4045	5232	5491	4798	3601	2947	3895	4961	4402	4832	4304	5150	3626	4169	4455	5116	3986	4166	4399	3984	4525	3484	4203
MIR3917	0	0	0	0	0	0	0	0	0	0	0	0	0	0	0	0	0	0	0	0	0	0	0	0	0	0	0	0	0	0	0	0	0	0	0	0	0	0	0	0	0	0	0	0	0	0	0	0	0
PAFAH2	228	204	222	147	93	165	264	294	288	181	165	181	264	304	274	204	165	196	301	263	297	134	150	158	343	282	324	172	159	145	249	261	285	211	159	176	257	344	230	150	131	178	168	220	209	276	292	188	138
EXTL1	2	2	1	2	1	2	1	0	0	1	1	0	3	1	1	0	0	0	0	1	4	1	1	0	1	2	1	3	1	3	0	0	0	0	1	1	0	0	0	3	1	2	0	7	1	0	2	0	1
SLC30A2	0	0	0	0	0	0	0	0	0	1	0	0	0	0	0	0	0	0	0	0	0	0	0	0	1	0	0	0	0	0	0	0	0	0	0	0	0	0	0	0	0	0	0	1	0	0	0	0	0
TRIM63	0	0	0	0	0	0	0	0	1	0	0	0	3	0	0	0	0	0	1	0	0	0	0	1	0	0	0	0	0	1	0	0	0	0	1	1	0	0	1	0	1	0	0	0	0	0	0	1	0
PDIK1L	477	464	445	785	594	873	551	592	645	395	363	316	543	593	599	443	393	449	523	457	513	753	841	904	533	564	540	783	899	855	517	397	518	334	340	377	473	673	487	774	837	881	632	716	769	735	802	495	159
GRRP1	1	1	0	1	1	0	0	3	2	2	1	0	0	0	0	2	1	2	1	0	1	2	1	0	1	0	1	1	0	1	1	1	0	2	0	0	1	3	1	2	1	3	2	1	0	1	0	0	0
ZNF593	495	439	419	555	255	538	634	587	607	525	478	834	601	599	547	593	502	518	634	529	605	472	379	451	758	580	489	437	522	454	482	614	505	529	491	507	600	685	439	571	398	534	501	558	589	621	686	634	382
CNKSR1	398	387	364	615	353	664	496	548	501	424	439	500	441	528	467	475	435	495	445	428	454	365	441	398	540	479	432	442	460	404	460	457	383	421	405	383	362	529	360	378	341	464	780	805	931	968	1050	817	360
CATSPER4	0	0	0	0	0	1	1	1	0	0	0	0	0	0	0	0	0	0	0	0	0	0	0	0	0	1	0	0	0	0	0	0	1	0	0	0	0	0	0	0	0	0	0	0	0	2	0	0	1
CEP85	1176	1113	1052	2052	1098	1817	1374	1682	1528	1626	1440	1284	1473	1628	1588	1716	1406	1696	1305	1185	1316	1457	1420	1400	1607	1452	1379	1857	1847	1598	1459	1350	1460	1902	1537	1697	1099	1635	1122	1577	1363	1847	1951	2085	2345	2162	2324	1493	1412
SH3BGRL3	2076	1915	1870	1936	1396	2036	2486	2402	2687	2262	1924	3235	2366	2475	2259	2075	1836	2177	2594	2277	2480	2022	1966	2124	3071	2658	2411	2272	2455	2255	2316	2597	2248	2531	2211	2259	2557	3104	2136	2308	2045	2799	1427	1630	1926	1742	1860	1626	2804
UBXN11	213	239	223	254	156	256	249	247	244	277	219	319	214	272	226	250	219	274	237	231	249	228	216	218	298	271	223	230	259	248	190	240	203	244	196	211	229	281	207	224	216	259	277	313	387	380	351	347	271
CD52	2	0	1	3	0	0	4	0	3	2	1	1	3	1	3	0	1	1	3	1	0	1	2	2	0	1	3	3	2	0	2	3	3	3	2	3	6	0	1	2	1	2	0	1	1	0	2	1	4
AIM1L	14	18	15	36	10	18	21	28	29	14	11	12	32	29	25	17	18	19	19	29	13	17	20	12	16	19	18	17	22	14	21	25	17	15	17	12	20	25	18	20	19	36	27	29	27	41	36	42	16
ZNF683	0	0	0	0	0	1	0	0	0	0	0	0	0	0	0	0	0	0	0	0	0	0	0	0	0	0	0	0	0	0	1	0	0	0	0	0	0	0	0	0	0	0	0	0	0	0	0	1	0
LIN28A	0	0	0	1	1	0	0	1	0	2	1	0	0	1	0	1	1	1	1	1	0	1	2	1	0	0	0	3	2	1	0	0	0	2	0	0	0	1	0	0	0	0	1	1	1	1	0	0	4
DHDDS	859	822	787	1157	673	1173	949	1093	1067	957	885	903	973	1066	988	966	840	941	976	859	971	874	917	942	1190	1054	994	1136	1223	1005	947	1007	972	945	956	932	887	1280	889	919	938	1175	1367	1375	1557	1514	1829	1228	1160
HMGN2	7807	7812	7004	9010	4986	9141	9006	9405	9986	8916	8286	9952	8882	9675	9214	9095	7519	9023	10383	8380	10025	10099	9690	10592	11115	10514	9453	11418	11509	10448	8546	7939	8689	9661	8369	9649	9518	11583	8515	10094	9917	11891	7520	8529	8921	8072	8812	7085	6671
RPS6KA1	1237	1156	1089	1181	774	1095	1297	1419	1498	1204	1020	1222	1315	1411	1386	1159	978	1164	1463	1172	1410	993	890	994	1725	1462	1351	1035	1095	946	1243	1401	1299	1192	1066	1137	1413	1716	1170	1031	873	1175	852	1002	1147	974	1081	823	723
MIR1976	0	0	0	0	0	0	0	0	0	0	0	0	0	0	1	0	0	0	0	0	0	0	1	0	0	0	0	0	0	0	0	0	0	0	0	0	0	0	0	0	0	0	1	0	0	0	0	0	0
ARID1A	3551	3522	3170	5212	3753	5067	3351	4208	4553	3940	3769	2665	3628	4595	4148	4049	3371	4165	3809	3374	3735	3887	3698	3865	4821	4171	3808	4237	4292	3774	3758	4148	3813	3972	3589	3961	2903	4735	3216	4019	3529	4727	6526	6910	7908	8514	9179	4806	4416
PIGV	288	274	257	280	165	273	324	383	401	282	253	290	378	351	365	258	208	307	361	325	378	279	215	262	416	380	312	305	276	261	300	286	328	328	293	280	345	449	309	237	258	302	310	330	396	391	413	329	194
ZDHHC18	859	785	713	657	431	700	935	1006	1063	827	743	869	888	1070	927	812	625	727	965	850	961	742	730	697	1206	1051	955	774	735	658	906	909	877	876	760	836	888	1165	793	744	696	911	485	525	611	603	635	509	1008
SFN	1936	1807	1672	1760	838	1636	2441	2291	2500	3122	2537	3737	2230	2328	2239	2702	2172	2467	2311	1864	2399	1643	1514	1642	2801	2270	2160	1970	1998	1733	1950	2316	1949	3148	2676	2486	2230	2473	1777	1802	1646	2261	1028	1095	1329	1438	1692	1478	5268
GPN2	480	489	460	556	387	640	585	575	659	502	476	570	556	593	561	522	467	526	589	458	608	469	479	472	710	604	523	557	521	480	501	612	559	601	466	497	505	695	484	606	464	651	514	535	688	733	699	621	505
GPATCH3	240	224	228	487	273	477	295	326	335	679	628	789	286	343	343	751	577	730	275	229	283	323	285	308	343	292	276	367	343	293	277	319	274	677	625	607	284	317	250	292	268	291	466	504	548	539	489	462	708
NR0B2	2	0	0	2	1	2	2	2	2	1	1	1	1	0	2	2	1	2	2	2	0	2	3	0	6	2	0	0	3	4	1	0	1	1	2	1	1	2	1	2	3	1	0	1	1	0	1	0	2
NUDC	3862	3876	3549	3922	2420	4057	4669	4652	4877	6561	5129	7150	4423	4678	4345	6314	4507	5350	4522	3802	4525	3248	3060	3418	5308	4551	4260	3927	3992	3577	3974	4381	4214	6647	5269	5395	4543	5246	3638	3701	3433	4410	2858	3355	3703	3373	3509	3080	12095
C1orf172	369	294	283	503	272	507	403	418	461	275	254	358	360	402	414	277	277	319	380	283	353	314	293	305	439	350	383	388	347	296	348	431	328	232	219	247	374	416	294	326	298	413	428	456	527	545	607	510	110
TRNP1	96	85	88	102	71	88	88	83	141	105	100	125	117	112	133	98	92	109	117	85	114	77	97	87	118	107	105	105	99	92	82	111	95	119	94	93	83	151	86	115	99	104	56	54	60	50	60	23	131
FAM46B	97	93	90	195	97	159	131	119	133	158	119	145	124	122	115	149	99	130	114	125	112	92	113	91	127	97	94	96	95	115	97	105	102	161	150	115	111	114	92	89	86	123	166	195	191	207	218	208	158
SLC9A1	2365	2254	2131	2785	1878	2533	2548	2851	3131	2388	2143	1957	2626	3012	2734	2238	1913	2329	2641	2132	2553	2056	1899	2111	3249	2785	2544	2220	2324	1999	2434	2784	2536	2483	2021	2149	2105	3095	2132	1868	1673	2444	3946	4253	4934	6120	6675	4736	3933
WDTC1	551	527	486	499	376	532	629	677	774	606	517	474	609	722	742	567	490	606	719	604	684	487	466	519	831	730	723	586	594	545	616	684	618	627	570	567	564	824	589	544	478	626	448	519	526	602	620	464	681
TMEM222	708	661	565	819	426	789	748	829	828	794	710	1000	763	807	797	782	720	805	802	634	774	726	679	710	901	742	682	802	809	751	621	831	711	934	802	834	712	933	632	771	670	1000	774	787	938	823	932	837	733
LOC644961	37	42	32	43	29	41	30	55	42	40	52	24	40	59	52	63	39	51	33	40	50	40	39	55	43	40	48	51	72	49	43	37	55	51	42	43	33	49	40	61	30	58	43	37	53	48	47	18	47
SYTL1	592	639	531	581	262	587	686	737	732	613	495	738	689	800	724	537	506	602	759	599	700	491	435	470	791	689	577	492	514	482	648	734	565	584	479	515	619	827	531	489	358	528	470	492	575	691	667	650	468
MAP3K6	853	890	826	805	507	817	866	1050	1134	782	705	784	931	1101	1018	704	659	805	1026	883	1037	847	774	804	1193	922	939	856	846	782	870	1045	846	868	703	728	830	1219	769	839	718	1061	523	620	612	479	516	465	682
FCN3	1	0	0	0	2	0	0	1	0	1	4	0	1	0	3	2	0	1	2	1	1	2	0	1	2	0	0	0	0	2	1	3	3	1	0	0	0	2	4	2	2	0	2	0	0	0	0	0	4
CD164L2	5	5	1	2	2	2	4	6	6	4	3	8	4	4	5	6	2	5	3	7	8	5	6	5	7	5	2	3	2	3	0	2	3	11	4	8	3	3	3	5	7	6	5	2	7	6	1	4	9
GPR3	22	11	14	18	23	22	19	10	22	79	57	65	17	15	19	57	35	42	19	10	12	20	17	13	14	16	14	11	7	17	21	22	12	77	61	56	25	28	19	14	12	14	14	20	11	10	20	13	302
WASF2	2532	2444	2325	3028	2166	3022	2743	3177	3436	3322	3165	2315	2914	3130	3162	3318	2836	3361	2868	2475	2881	2542	2406	2565	3506	3283	2915	3102	2969	2839	2855	2766	3047	3437	2948	3348	2438	3632	2355	2279	2247	2918	3451	3682	4220	4677	5338	3245	3399
AHDC1	623	602	548	884	672	823	694	786	754	712	606	455	645	870	727	755	608	663	670	556	623	501	378	401	754	682	625	473	496	436	654	732	574	627	565	486	501	754	490	382	333	456	731	757	885	683	629	450	1656
FGR	1	0	0	0	1	1	0	0	2	1	0	0	0	0	0	1	0	1	2	1	0	0	0	0	0	2	0	1	2	0	0	1	0	1	1	0	0	1	2	1	0	1	1	0	2	0	0	0	1
IFI6	449	257	186	159	122	134	281	175	242	148	258	229	231	315	194	218	302	153	175	291	334	173	173	323	1034	223	287	387	234	159	569	302	230	250	130	184	364	364	210	233	281	371	97	173	135	50	850	188	162
FAM76A	123	127	100	151	94	136	184	206	192	257	183	192	171	184	194	198	141	217	129	108	163	173	184	174	178	146	156	177	182	158	161	144	173	232	192	210	143	187	148	170	169	200	125	170	157	135	166	120	147
STX12	752	777	753	969	591	962	908	955	1113	1083	922	858	885	975	858	1093	835	980	953	870	1001	789	740	773	1027	991	941	807	843	751	896	767	937	1057	935	965	887	1159	818	583	671	823	1254	1191	1232	1339	1606	969	780
PPP1R8	1063	1057	955	1356	718	1386	1233	1230	1425	1453	1347	1472	1285	1328	1260	1572	1255	1465	1316	1059	1239	1164	1048	1182	1475	1393	1212	1344	1336	1184	1197	1124	1225	1581	1445	1565	1297	1648	1072	1228	1178	1434	1297	1431	1490	1570	1724	1152	873
SCARNA1	0	0	0	0	0	0	2	0	2	0	0	0	0	1	0	0	0	1	0	0	0	2	1	2	0	2	0	0	2	0	2	0	0	0	1	0	3	1	0	2	1	1	1	1	0	0	1	0	0
C1orf38	10	2	7	5	3	15	5	4	5	4	7	7	8	5	8	8	4	9	9	8	4	9	18	17	11	8	12	14	4	11	6	8	5	7	4	5	5	7	5	8	7	7	8	8	9	7	4	7	11
RPA2	1355	1323	1235	1496	814	1541	1553	1612	1767	1321	1292	1662	1549	1743	1569	1529	1182	1460	1659	1359	1552	1269	1261	1402	1896	1858	1740	1470	1543	1301	1450	1470	1546	1563	1377	1672	1688	2158	1478	1408	1371	1627	1258	1480	1560	1522	1700	1295	899
SMPDL3B	275	252	239	220	146	203	279	338	351	274	260	354	314	354	301	244	207	244	362	284	369	321	272	332	428	365	320	352	342	325	309	293	277	306	310	284	315	415	286	336	269	362	73	97	133	74	98	59	168
XKR8	151	152	134	87	61	81	193	187	199	58	62	91	177	197	190	56	50	56	188	158	175	126	131	138	223	177	157	148	136	111	156	236	161	61	68	77	167	227	171	150	137	181	64	51	73	81	97	63	37
EYA3	543	531	475	976	572	864	577	636	769	835	686	598	645	781	741	969	714	769	625	476	624	555	521	524	734	660	653	758	693	585	699	580	703	901	691	686	545	726	518	523	512	642	1352	1347	1426	1702	1736	1080	1773
LOC653566	6	7	3	7	0	0	7	3	5	4	9	6	7	4	6	2	3	7	7	6	3	2	3	8	12	3	7	3	6	5	3	6	9	5	6	5	7	4	4	4	7	7	14	9	3	14	17	7	9
PTAFR	67	43	42	53	31	40	62	71	53	58	37	58	56	66	51	63	42	57	59	64	66	36	34	35	61	51	56	44	47	45	44	56	59	45	50	61	66	92	40	32	42	53	46	43	69	58	40	21	96
DNAJC8	2509	2499	2286	2735	1379	2780	2779	3116	3062	3012	2757	3423	2930	3054	2930	3192	2612	2986	3253	2685	3119	2802	2560	2870	3333	3363	3100	2990	3279	3051	2843	2492	2986	3260	2865	3235	3207	3740	2651	2703	2751	3397	2394	2556	2668	2575	2700	2051	2594
ATPIF1	1725	1652	1497	1726	897	1819	2156	2123	2078	1962	1635	2444	2042	2239	2040	1910	1613	1884	2345	1888	2331	2009	2010	2137	2450	2367	2046	2345	2376	2013	1922	2028	1924	2024	1786	2003	2301	2778	1872	2078	2092	2509	1167	1374	1591	1196	1386	1157	1603
SESN2	529	533	461	2965	1679	2482	652	715	672	7892	6523	6066	671	785	677	6137	4651	4820	621	565	624	976	744	736	721	669	559	1800	1603	1322	627	738	587	8187	6561	5684	545	759	543	681	591	734	5329	5861	6659	5613	6519	4702	12264
MED18	223	212	209	490	231	448	282	318	328	329	307	446	262	296	307	375	296	371	253	205	278	291	233	270	283	260	266	356	306	282	277	287	322	357	278	342	244	348	228	274	224	264	532	592	631	681	680	643	170
PHACTR4	834	767	749	1310	956	1335	865	983	1119	1128	985	838	919	1037	1016	1123	909	1092	923	876	898	1038	1004	1145	1103	1061	975	1161	1238	1059	976	830	982	1161	988	1058	881	1240	766	943	922	1172	1537	1661	1769	1889	2051	1293	1315
RCC1	5129	4824	4387	5556	3218	5796	5679	6003	6561	5427	4801	5628	5737	5993	5952	5513	4691	5667	6475	5291	6042	5400	5130	5863	7253	6384	6141	6339	6503	5767	5534	5750	5612	6139	5261	5566	5891	7158	5235	6021	5571	7296	4061	4755	5157	4542	4935	3719	3475
SNHG3	1290	1384	1271	1002	586	1038	1663	1793	1689	913	744	1245	1415	1636	1472	810	722	949	1813	1603	1937	1381	1439	1571	1826	1771	1568	1455	1593	1495	1564	1505	1400	883	865	1030	1718	2147	1417	1613	1472	1919	815	912	1073	977	1030	887	825
TRNAU1AP	212	208	212	280	138	264	265	265	275	239	241	322	268	306	269	287	226	279	279	227	254	190	203	194	266	283	254	224	231	192	226	271	243	293	259	277	292	270	229	195	200	229	315	352	360	419	443	346	297
SNHG12	558	575	521	1691	570	1542	668	735	743	635	630	1014	695	802	718	908	818	1074	601	606	692	528	531	572	682	685	597	754	769	709	597	675	643	377	323	438	572	849	535	631	601	773	1909	2011	2265	2994	3133	2575	644
SNORD99	11	18	15	10	5	9	17	5	6	3	2	7	6	5	9	1	1	6	14	16	18	21	26	15	23	16	16	25	21	18	12	8	3	5	9	5	16	14	6	25	15	32	15	10	15	8	11	6	4
SNORA61	84	103	84	51	25	91	76	96	91	31	34	45	88	81	82	19	20	46	115	107	115	101	101	107	111	127	97	85	140	106	77	56	66	27	25	37	115	141	88	139	100	140	49	56	45	41	30	46	27
SNORA44	45	54	35	14	8	16	39	37	36	4	5	4	35	27	32	4	3	2	62	50	86	23	25	33	67	66	52	26	40	25	27	23	30	8	3	10	66	92	57	41	37	39	16	17	23	21	22	17	3
SNORA16A	27	43	28	21	12	12	9	23	19	6	3	9	19	19	32	8	2	8	43	33	49	23	35	31	68	37	34	43	33	41	27	16	16	6	14	5	24	53	33	56	29	61	12	22	19	16	15	11	5
RAB42	5	1	8	5	2	3	1	0	5	1	5	1	7	3	4	3	3	4	5	6	3	1	2	0	4	2	6	1	3	3	2	5	3	0	3	4	5	5	3	1	4	3	2	0	1	2	1	2	4
TAF12	673	677	576	801	451	788	757	868	865	852	772	1001	811	774	786	789	658	824	797	653	779	657	607	665	973	905	818	732	768	704	818	716	770	873	743	793	776	943	696	585	614	737	818	794	879	879	1020	776	810
RNU11	0	1	2	3	1	3	2	3	2	3	2	2	1	1	0	1	0	2	1	1	6	0	0	2	5	1	2	1	3	2	2	0	4	1	0	1	3	0	2	2	3	0	1	0	2	3	2	1	1
GMEB1	203	200	218	451	306	473	206	276	240	285	271	217	213	258	237	289	298	313	250	202	211	272	273	267	294	281	230	322	316	298	258	224	227	268	207	264	249	258	202	267	222	308	550	542	574	677	755	459	138
YTHDF2	1952	1872	1797	3162	2024	3203	2203	2324	2491	2562	2392	2725	2338	2553	2460	2792	2356	2951	2205	1871	2104	2045	2004	2100	2491	2391	2238	2332	2430	2232	2187	2007	2309	2624	2283	2548	2117	2796	1870	2046	2097	2493	2984	3223	3546	3810	3946	2844	2090
OPRD1	1	0	2	1	0	0	1	0	0	1	1	2	2	0	1	0	2	2	0	3	0	0	0	0	1	0	1	0	0	0	0	0	2	1	3	1	0	2	0	0	2	1	1	0	0	0	0	0	19
EPB41	1182	1160	1069	1163	876	1258	1194	1407	1587	1257	1228	888	1267	1461	1448	1482	1098	1328	1439	1249	1386	1079	1050	1156	1610	1645	1417	1186	1162	1102	1347	1144	1411	1434	1164	1396	1116	1747	1194	1065	1056	1290	1423	1458	1626	2169	2588	1399	1345
TMEM200B	0	1	0	1	1	0	2	1	0	1	2	2	2	1	0	2	0	4	1	0	0	0	1	0	1	0	0	0	1	0	1	0	0	1	3	3	0	2	0	0	2	1	0	0	1	0	1	2	2
SRSF4	1370	1420	1325	2632	1523	2478	1636	1856	1844	2050	1911	2564	1594	1867	1736	2402	1988	2536	1588	1440	1737	1297	1295	1404	1838	1736	1619	1510	1534	1418	1573	1481	1511	1835	1734	1864	1522	1968	1295	1361	1253	1684	2680	3058	3263	3477	3665	2696	1515
MECR	321	321	288	374	210	357	384	407	450	380	335	480	362	430	391	361	312	377	390	371	424	323	288	322	502	400	346	373	388	352	371	381	328	386	355	366	403	496	326	377	351	433	263	319	322	275	292	236	253
PTPRU	1064	1004	906	870	622	897	1086	1205	1399	986	1015	860	1109	1360	1090	956	908	1042	1216	1059	1244	932	919	1068	1438	1186	1164	1010	1053	943	1022	1194	986	1161	969	946	1035	1469	1033	1053	862	1179	450	490	609	449	462	310	631
MATN1	8	10	8	13	2	8	7	10	6	9	11	6	1	9	18	14	7	9	6	15	3	4	5	8	4	7	7	7	11	14	8	3	5	11	7	8	8	10	7	5	8	13	6	6	9	10	5	4	7
LOC100129196	27	24	28	117	65	100	49	54	51	87	74	97	41	58	47	89	69	95	46	28	46	35	42	47	51	42	47	59	57	51	41	46	51	66	47	68	28	51	28	46	42	43	135	140	165	170	185	145	38
LAPTM5	4	3	5	4	1	8	8	10	12	4	4	6	12	6	8	5	4	7	7	7	11	6	8	4	10	11	10	4	8	9	7	9	11	9	13	8	10	16	11	12	11	11	4	2	3	3	1	1	4
MIR4420	0	0	0	0	0	0	0	0	0	0	0	0	0	0	0	0	0	0	0	0	0	0	0	0	0	0	0	0	0	0	0	0	0	0	0	0	0	0	0	0	0	0	0	0	0	0	0	0	0
SDC3	983	893	904	571	459	659	1151	1228	1294	719	642	739	1112	1185	1098	708	608	711	1213	1035	1099	719	759	831	1491	1247	1148	824	885	826	1085	1072	1035	862	792	784	1105	1449	942	955	776	1092	284	297	361	365	474	292	2242
PUM1	2099	2098	1944	3476	2416	3368	2082	2631	2774	2260	2036	1702	2320	2638	2608	2657	2239	2788	2387	2212	2473	2297	2082	2091	2800	2652	2460	2651	2781	2407	2267	2237	2392	2026	1862	1970	2025	2874	2043	2008	1819	2302	3622	3757	4269	4724	5116	2678	1907
SNORD103B	0	0	0	0	0	0	0	0	0	0	0	0	0	0	0	0	0	0	0	0	0	0	0	0	0	0	0	0	0	0	0	0	0	0	0	0	0	0	0	0	0	0	0	0	0	0	0	0	0
SNORD103A	0	0	0	0	0	0	0	0	0	0	0	0	0	0	0	0	0	0	0	0	0	0	0	0	0	0	0	0	0	0	0	0	0	0	0	0	0	0	0	0	0	0	0	0	0	0	0	0	0
SNORD85	0	1	0	0	3	0	0	2	0	0	1	0	1	0	0	0	1	0	0	1	0	0	0	0	0	0	0	1	0	0	2	0	0	2	0	0	0	1	0	0	0	0	0	1	1	3	0	2	2
PRO0611	2	1	7	0	11	5	5	2	6	2	2	1	2	2	6	3	1	3	4	5	4	1	3	3	1	7	5	3	1	4	4	5	3	1	2	2	5	5	6	2	0	3	7	5	5	5	5	2	5
NKAIN1	737	716	626	764	505	844	843	923	986	785	718	819	795	866	865	781	684	796	912	751	892	786	778	837	1118	908	851	933	1007	824	838	902	823	911	791	847	744	1050	748	894	817	1086	388	462	553	308	328	255	589
SNRNP40	962	990	835	1133	550	1045	1017	1126	1195	896	817	1080	1103	1118	1082	946	786	998	1121	943	1124	912	890	916	1230	1234	1079	1139	1057	931	1123	1031	1102	1027	877	985	1218	1407	1046	1044	945	1204	1198	1372	1378	1363	1409	1162	562
ZCCHC17	710	699	625	749	381	795	802	897	888	793	772	895	827	796	852	852	682	809	868	765	832	621	588	672	1050	930	876	794	837	736	822	756	889	918	793	846	881	1120	775	757	719	808	593	615	681	590	540	437	939
FABP3	6	9	5	11	9	10	9	10	13	15	14	14	13	12	16	18	17	18	12	16	5	13	13	15	16	9	11	11	26	11	19	16	9	23	23	20	14	14	8	12	10	16	5	4	7	6	4	5	61
SERINC2	307	303	309	299	234	311	328	358	378	264	273	308	314	398	312	251	267	324	401	295	350	277	266	288	405	347	312	321	323	297	315	364	291	305	263	231	278	417	321	314	249	381	271	269	332	362	378	318	235
LOC149086	0	0	0	0	0	0	0	0	0	0	1	0	0	0	0	0	1	0	1	0	0	0	0	0	0	1	0	0	2	0	0	0	0	0	0	0	0	0	0	0	1	2	0	1	0	0	0	0	0
LOC284551	0	1	0	0	0	1	1	0	0	1	0	0	0	0	0	0	0	0	0	2	1	0	0	1	0	1	0	0	0	1	0	0	1	0	0	0	0	0	0	0	0	1	0	0	0	0	0	0	0
TINAGL1	8	16	7	14	6	5	14	16	10	15	8	10	14	13	19	13	10	8	22	12	14	9	4	3	23	16	9	7	7	11	13	15	12	11	7	8	18	17	13	12	7	7	0	5	4	7	7	5	8
HCRTR1	0	1	2	0	3	0	0	0	0	1	1	0	2	0	0	1	0	0	0	0	1	0	0	0	0	0	0	0	1	0	0	0	0	0	0	1	1	0	1	0	0	0	1	0	0	1	0	0	1
PEF1	1115	1103	1043	1357	755	1230	1385	1450	1514	1467	1340	1685	1345	1415	1264	1416	1154	1474	1408	1141	1380	1068	1036	1082	1632	1373	1307	1215	1197	1022	1297	1383	1234	1655	1412	1416	1371	1630	1194	1106	1001	1366	1266	1347	1551	1611	1836	1471	1357
COL16A1	56	67	76	78	50	101	89	78	83	83	61	79	69	74	78	87	60	57	80	69	89	43	66	62	95	67	61	75	85	60	51	69	65	77	55	65	71	94	53	66	50	94	137	155	155	176	189	174	63
BAI2	202	209	189	235	142	212	200	257	271	208	183	199	249	270	224	214	171	209	230	212	268	127	119	162	297	260	188	161	168	149	236	286	196	228	185	188	224	346	182	202	157	201	123	146	133	89	124	89	354
MIR4254	0	0	0	0	0	0	0	0	0	0	0	0	0	0	0	0	0	0	0	0	0	0	0	0	0	0	1	0	0	0	0	0	0	0	0	0	0	0	0	0	0	0	0	0	0	0	0	0	0
SPOCD1	41	27	30	43	25	56	32	39	64	28	31	52	38	44	47	42	38	40	54	51	50	36	35	34	48	45	48	20	27	37	51	39	30	44	33	40	49	62	28	33	27	50	24	33	24	28	25	17	63
PTP4A2	4377	4396	3988	4675	3066	4899	4786	5126	5692	5120	4557	5091	4921	5086	4959	4846	4032	4857	5368	4327	5178	4590	4479	4822	5708	5720	5256	4832	5222	4850	4835	3930	5050	5316	4844	5495	5091	6554	4649	4524	4738	5387	4086	4365	4857	4411	4991	3631	5152
KHDRBS1	6054	5860	5462	6479	4249	7059	6449	7014	7466	7575	7009	7585	6700	7065	6734	7341	6340	7483	7231	5922	7053	6745	6597	7063	7655	7545	6920	6912	7488	6723	6130	5630	6270	7483	6713	7567	6854	8690	6174	6432	6652	7533	5590	6195	6965	7335	7860	5436	6096
TMEM39B	198	193	184	274	199	286	247	242	271	265	194	263	258	252	252	222	207	249	214	186	284	221	196	210	272	238	238	272	271	250	211	284	244	246	190	193	207	247	193	237	215	269	353	376	468	480	508	392	227
KPNA6	2275	2065	1951	2489	1893	2488	2224	2607	2816	2094	1942	1822	2527	2690	2560	2087	1820	2146	2570	2129	2397	2146	2091	2294	2864	2638	2496	2358	2441	2072	2401	2156	2461	2134	1924	2109	2336	3093	2066	2066	2150	2540	2498	2655	3006	2909	3285	1990	1559
TXLNA	2096	2017	1795	2392	1630	2379	2344	2664	2825	3404	2989	2783	2438	2656	2547	3211	2553	2971	2387	2037	2320	2343	2078	2226	2878	2408	2308	2674	2628	2272	2388	2383	2407	3728	3100	3255	2158	3030	1980	2200	2105	2780	2371	2660	3033	2691	2971	2174	4770
CCDC28B	11	17	12	21	6	25	19	20	18	16	17	20	22	17	12	17	15	24	21	14	15	15	16	20	27	19	21	19	16	21	17	25	8	17	14	17	9	20	14	16	16	18	6	12	11	8	5	5	32
IQCC	214	180	185	318	158	328	269	289	305	165	162	161	255	290	272	162	132	176	233	186	219	285	248	313	290	234	244	252	291	197	288	258	275	131	135	154	226	300	199	294	304	366	236	251	320	242	241	192	107
DCDC2B	16	14	15	18	17	14	18	15	12	14	3	14	15	18	30	21	11	10	15	18	21	19	12	8	16	21	19	17	17	13	17	18	14	7	12	8	15	19	10	16	11	21	24	27	26	42	39	22	30
TMEM234	69	68	61	74	43	71	72	75	101	50	51	84	78	81	73	66	43	66	86	70	79	52	53	54	89	81	72	63	72	49	75	85	76	73	42	51	91	88	72	51	46	54	75	80	81	108	113	81	83
EIF3I	5673	5489	5349	5866	3069	5987	6860	6777	7200	6670	5887	7947	6532	6911	6647	6257	5334	6231	7097	5954	6881	5827	5706	6096	8260	7293	6977	7034	6952	6190	6291	6882	6367	7255	6360	6578	7057	8458	6255	6475	5951	7459	4938	5690	6144	5994	6380	5378	6151
MTMR9LP	32	40	48	51	23	43	36	48	52	37	28	48	58	70	48	51	36	60	39	48	65	41	36	45	57	52	57	39	42	46	47	43	43	55	47	26	39	62	40	26	35	37	34	62	59	47	65	33	92
FAM167B	10	4	7	3	1	5	8	8	8	4	4	8	11	15	15	2	2	3	12	7	9	6	4	6	7	11	6	2	2	5	6	7	10	6	3	6	10	14	7	4	1	6	2	1	1	3	9	3	14
LCK	0	0	1	1	0	0	0	1	1	1	1	0	0	0	0	0	0	0	0	0	0	1	0	3	0	0	0	0	2	0	1	1	1	0	0	0	2	0	0	3	0	0	0	1	0	0	1	0	2
HDAC1	3976	3871	3625	3177	1894	3446	4448	4887	5046	3925	3532	4089	4465	4930	4622	3862	3052	3812	5013	4151	4945	4003	3775	4179	5684	5270	4839	4448	4579	4103	4430	4370	4598	4491	3876	4323	4739	5874	4326	4212	4111	5003	1916	2184	2546	1861	2053	1572	3066
MARCKSL1	4615	4375	4112	3420	2587	3789	5260	5417	5794	4842	4272	6139	5189	5604	5181	4642	3916	4795	5373	4767	5786	4268	4216	4615	6650	5839	5299	4643	5028	4595	4834	5230	4895	5368	4874	4971	5429	7183	4453	5199	4675	5928	1491	1528	1819	1178	1087	957	3074
LOC100128071	15	21	17	26	15	23	17	30	29	48	36	64	24	23	22	34	29	25	34	21	28	25	21	29	18	18	13	20	21	17	13	23	14	36	36	32	14	27	16	25	9	20	14	18	12	17	20	15	75
TSSK3	25	35	27	36	36	39	31	30	34	103	86	101	26	30	40	88	73	97	32	27	38	40	45	48	36	48	28	45	63	46	26	22	21	83	69	79	28	40	27	41	44	56	17	21	26	25	24	31	219
BSDC1	1482	1483	1280	1976	1261	1950	1684	1926	2088	1941	1839	1708	1792	1861	1782	2008	1538	1939	1892	1567	1851	1631	1590	1762	2224	1910	1760	1916	1952	1610	1708	1645	1763	2191	1891	1954	1771	2175	1535	1595	1519	2008	1964	2164	2518	2266	2486	1841	2305
ZBTB8B	8	2	0	0	2	1	4	2	3	36	24	12	4	2	4	50	19	20	2	1	3	0	1	6	3	3	4	4	1	0	3	1	3	52	28	20	2	4	1	0	1	1	0	3	1	1	0	1	139
ZBTB8A	287	242	237	801	492	847	277	356	383	540	497	443	358	371	379	579	471	579	269	233	303	625	569	682	320	342	322	637	688	614	321	285	295	477	466	509	269	320	228	534	580	623	941	1024	1098	1458	1701	1094	282
ZBTB8OS	402	463	389	406	229	485	530	499	566	491	440	604	532	549	512	502	390	517	579	451	505	434	422	510	639	638	528	525	551	515	493	438	535	560	493	565	584	695	481	430	481	550	354	354	434	328	406	331	554
RBBP4	2810	2868	2584	2836	1809	2860	3000	3451	3742	2958	2747	2547	3370	3553	3398	3052	2460	2927	3285	2977	3504	3123	3024	3279	3917	3787	3530	3528	3538	3010	3368	3047	3589	3485	3111	3263	3350	4595	2968	3263	3158	3787	2435	2682	2814	2511	2999	1923	3229
SYNC	1	0	4	1	0	1	0	1	3	3	2	2	1	0	1	3	2	2	2	4	0	0	0	2	2	0	3	0	1	2	0	3	2	3	3	2	1	5	2	1	0	3	1	1	0	0	2	1	11
KIAA1522	4931	4591	4343	4953	3615	5010	5161	5822	6065	4927	4530	4085	5363	5994	5510	4825	3991	4980	5477	4782	5525	3741	3410	3835	6612	5641	5205	4257	4353	3842	5001	5599	4936	5215	4537	4467	4697	6446	4257	3668	3200	4326	5351	5724	6708	7118	7508	5629	7604
YARS	2614	2575	2521	4272	2431	4279	2994	3206	3389	4130	3792	4022	2925	3165	3084	4132	3404	3828	3228	2715	3102	3205	2934	3135	3758	3306	3135	4254	4220	3573	2816	2839	2953	4442	3873	3898	3064	3981	2683	2878	2863	3592	6448	7158	7946	9376	10471	8187	5715
S100PBP	512	480	448	825	457	690	552	620	660	720	659	485	646	667	640	701	541	632	587	457	516	619	588	615	608	628	568	698	686	565	659	495	668	813	619	699	458	637	506	566	565	678	686	784	800	697	744	509	725
FNDC5	13	21	15	17	21	23	23	23	24	22	14	23	21	20	16	29	21	40	18	11	18	23	31	25	34	15	23	18	26	26	24	24	16	29	23	21	13	29	20	23	21	30	16	25	26	15	10	15	50
HPCA	3	4	4	2	1	2	2	3	0	1	1	2	3	4	3	5	2	4	1	1	5	2	3	3	4	2	3	3	3	3	2	1	1	8	2	4	5	3	6	3	4	3	0	2	2	2	1	1	24
TMEM54	605	638	592	719	324	569	826	760	843	728	610	954	786	782	733	646	551	628	791	679	824	679	643	655	977	770	690	696	755	601	614	874	637	703	693	672	783	910	588	639	575	794	437	465	564	499	467	485	570
RNF19B	320	312	329	591	311	548	394	405	481	846	673	756	423	449	398	811	640	706	388	325	375	440	365	382	432	416	423	422	426	379	374	418	378	856	686	660	357	502	327	391	339	428	787	775	984	1269	1327	898	715
AK2	2622	2489	2372	2642	1368	2837	3050	3118	3181	2846	2497	3217	2916	3196	3141	2886	2374	2770	3266	2856	3124	2829	2760	3088	3614	3397	3223	3389	3515	3079	2853	2701	3043	3343	2766	3140	3133	3915	2780	3119	3030	3701	2251	2527	2809	2459	2660	2139	2492
ADC	2	3	7	3	2	8	4	5	7	7	3	3	2	6	5	3	7	5	6	4	4	3	6	5	4	12	5	4	2	7	2	4	9	10	6	1	2	3	6	5	5	4	8	9	9	11	8	12	14
TRIM62	362	346	311	519	314	448	382	395	447	500	428	417	389	440	384	476	391	467	369	358	373	322	307	311	424	355	339	356	327	296	339	429	352	469	433	350	297	432	303	360	300	462	408	450	473	494	477	309	509
ZNF362	405	401	387	505	351	543	483	536	525	381	349	448	461	508	449	401	357	436	496	428	473	471	499	525	590	505	457	513	530	548	437	447	481	353	309	349	442	542	366	562	505	646	318	410	486	393	443	327	223
PHC2	773	846	787	1104	648	1071	1001	1013	1190	1309	1130	1483	988	1005	994	1360	1082	1330	1062	858	1054	930	861	977	1301	1106	987	991	985	932	921	981	970	1500	1244	1203	987	1269	839	999	862	1186	1099	1199	1297	1277	1417	1120	1055
MIR3605	0	0	2	1	0	0	0	0	0	0	0	0	0	0	0	0	1	0	1	0	0	1	0	0	0	0	1	0	1	2	0	0	2	0	1	0	0	0	0	3	0	0	2	1	0	2	2	0	1
ZSCAN20	62	67	53	165	74	153	71	87	98	173	125	111	86	101	80	204	138	170	87	65	59	75	68	64	79	58	60	83	82	67	87	67	88	178	134	135	60	75	38	64	48	80	135	149	165	173	167	130	129
CSMD2	1	3	3	0	1	0	0	1	0	0	0	1	0	0	0	0	1	0	0	0	0	0	1	0	0	0	0	0	0	1	0	0	0	0	0	1	0	0	0	0	0	0	1	0	1	0	0	0	2
HMGB4	0	0	0	0	0	0	0	0	0	0	0	0	0	0	0	0	0	0	0	0	0	0	0	0	0	0	2	0	0	0	0	0	0	0	0	0	0	0	0	0	0	0	0	0	0	0	0	0	0
LOC402779	0	0	0	0	0	0	0	0	0	0	0	0	0	0	0	0	0	0	0	0	0	0	0	0	0	0	0	0	0	0	1	0	0	0	0	0	0	0	0	0	0	0	0	0	0	0	0	0	0
C1orf94	3	0	0	0	0	0	0	0	0	0	0	2	0	0	0	0	0	0	0	0	0	0	0	0	0	0	0	0	0	0	0	0	0	0	0	0	0	0	0	0	0	0	0	0	0	0	0	0	0
GJB5	3	3	14	3	3	9	9	14	7	4	1	5	5	3	13	7	4	6	6	3	5	3	1	6	7	7	6	4	7	6	5	6	5	5	10	6	8	11	9	5	6	8	1	4	4	3	0	1	2
GJB4	1	2	1	4	4	4	1	1	2	4	4	2	3	6	3	4	2	4	1	2	1	1	2	0	5	5	6	1	6	1	6	2	2	4	6	7	0	2	2	2	1	4	1	3	1	0	2	1	11
GJB3	61	47	46	23	21	29	63	73	60	25	21	31	58	51	55	40	32	51	60	46	66	39	32	35	84	75	64	35	40	22	50	70	61	48	30	41	58	85	45	55	46	65	31	26	25	29	24	21	119
GJA4	1	1	1	1	1	0	0	0	0	1	2	1	0	1	1	3	0	1	0	0	0	0	1	0	0	0	0	1	0	0	0	2	1	1	3	1	0	1	2	1	1	0	0	0	2	1	2	1	4
C1orf212	669	601	527	633	309	701	713	767	871	655	577	743	739	793	734	666	543	654	749	613	725	603	565	620	897	827	767	695	669	600	707	739	709	719	657	700	740	945	650	663	645	818	590	627	713	628	722	586	361
DLGAP3	70	58	58	80	45	75	60	93	80	75	76	70	67	71	75	59	57	71	86	62	75	67	52	60	85	71	57	52	82	69	51	58	62	78	70	73	53	90	59	78	44	51	48	69	56	57	47	51	110
LOC653160	6	8	4	17	12	10	12	7	9	9	8	12	8	7	6	9	5	7	7	8	13	14	13	15	8	8	14	13	14	17	7	7	4	6	8	10	3	9	8	12	8	18	6	3	7	3	4	2	7
ZMYM6NB	97	107	100	82	57	84	123	149	160	87	96	104	168	162	143	94	82	89	144	123	128	112	99	137	160	157	144	124	110	115	153	130	156	91	91	108	153	170	118	88	111	134	104	120	136	135	152	127	57
ZMYM6	356	416	339	632	397	625	388	482	443	592	553	437	419	452	489	677	543	611	422	356	424	414	416	437	482	477	451	521	583	455	457	353	449	620	510	555	431	573	378	363	403	470	793	837	884	1085	1246	776	591
ZMYM1	313	366	310	592	407	610	368	415	486	482	462	359	438	519	459	565	511	546	394	323	374	357	353	407	398	430	401	403	389	370	400	278	456	467	413	425	332	437	316	323	332	380	655	710	710	748	792	468	252
SFPQ	8694	8698	7891	9978	6388	10016	9305	10823	11629	10802	9366	9540	9807	11265	10609	10785	8917	10470	10050	8548	10296	8123	8065	8939	11014	10780	9809	8675	9336	8283	9608	8627	10324	10761	9510	11134	8693	12744	8295	9230	8968	10541	7269	8229	8666	8009	8363	5729	8573
ZMYM4	1249	1221	1164	1795	1249	1770	1213	1570	1700	1561	1431	1103	1434	1589	1587	1801	1459	1706	1381	1289	1464	949	886	904	1736	1565	1532	1231	1178	976	1436	1210	1487	1585	1321	1456	1349	1806	1233	774	789	892	2268	2330	2526	2987	3212	1842	1904
KIAA0319L	1059	1015	909	1034	718	1074	1109	1222	1440	1148	1017	1029	1100	1313	1247	1211	1011	1192	1255	1118	1244	885	914	1015	1574	1384	1268	1033	1123	961	1174	1169	1196	1184	1083	1129	1148	1620	1034	905	895	1145	1078	1058	1215	1294	1371	949	876
NCDN	1384	1235	1178	1440	979	1410	1480	1644	1794	1443	1321	1410	1535	1759	1517	1450	1196	1552	1560	1397	1575	1142	1082	1155	1890	1603	1477	1348	1423	1205	1455	1731	1459	1598	1397	1424	1306	1826	1246	1433	1249	1686	847	984	1133	886	920	716	1397
TFAP2E	2	3	7	14	10	16	2	8	10	10	4	9	8	5	9	11	8	5	6	8	10	9	3	6	11	10	6	7	7	7	6	4	5	7	10	10	5	5	2	5	5	11	4	7	7	6	6	1	22
PSMB2	3141	3138	2873	3330	2036	3560	3634	3722	3836	3584	3329	4214	3552	3844	3601	3449	3068	3739	3875	3153	3696	3613	3413	3683	4487	4168	3884	4164	4378	3942	3472	3553	3606	4017	3644	3791	3814	4690	3386	3944	3748	4428	2359	2588	3046	2442	2818	2194	2658
C1orf216	494	472	408	482	326	522	598	613	710	485	456	605	561	656	590	554	451	546	607	519	629	514	497	540	746	629	623	591	602	467	602	608	604	647	554	560	625	759	548	573	482	661	318	359	411	296	343	259	561
CLSPN	1528	1528	1412	3235	2181	3243	1624	2017	2131	2151	1994	1537	1751	1909	1909	2282	1727	2224	1661	1526	1672	2367	2382	2467	2046	1975	1793	2498	2610	2420	1885	1483	1904	2075	1857	2128	1475	2105	1479	2356	2309	2764	2601	2758	2965	2273	2377	1383	1087
EIF2C4	187	170	166	234	145	223	170	211	203	246	256	180	201	229	213	273	205	202	215	189	198	169	202	198	247	234	233	184	248	190	201	196	202	282	266	279	194	238	168	207	206	222	283	318	347	394	456	235	472
EIF2C1	921	860	823	711	551	741	908	1137	1166	752	769	520	1034	1150	1031	789	678	823	1046	927	1111	764	769	800	1239	1224	1019	881	852	768	981	947	965	747	715	783	883	1346	935	790	767	1000	441	451	547	465	482	278	537
EIF2C3	201	182	189	329	233	322	191	238	259	318	241	191	235	275	289	314	250	300	271	186	243	182	186	179	282	299	245	236	239	226	240	224	235	300	227	280	196	340	204	158	156	211	608	621	642	899	964	480	507
TEKT2	2	3	1	1	1	0	0	2	2	0	5	2	2	0	2	1	3	4	1	0	1	1	1	2	0	0	0	0	0	2	0	4	1	2	4	1	0	1	3	1	2	4	4	4	1	4	3	2	4
ADPRHL2	643	583	543	934	519	928	788	748	842	732	677	946	718	835	758	778	638	816	782	671	756	723	644	677	901	784	735	817	741	675	686	778	677	719	633	657	724	838	680	765	678	958	890	990	1094	1122	1228	1076	286
COL8A2	0	0	0	0	0	1	0	0	0	0	0	0	0	1	0	1	0	0	0	0	0	0	0	1	1	0	0	0	0	0	0	0	0	0	0	0	1	0	0	0	0	0	0	0	0	0	0	0	2
TRAPPC3	995	1029	942	1112	576	1144	1195	1169	1320	1164	1060	1509	1252	1251	1231	1108	1008	1235	1425	1034	1201	1130	1071	1144	1511	1329	1302	1279	1280	1141	1179	1122	1136	1293	1209	1204	1332	1545	1135	1160	1171	1287	1033	1130	1268	1200	1349	1152	1150
MAP7D1	1191	1108	961	1309	824	1226	1306	1383	1401	2186	1779	2089	1220	1333	1263	1826	1483	1752	1288	1016	1261	1009	906	870	1438	1264	1082	1119	1114	1019	1133	1348	1109	2112	1668	1656	1055	1460	961	1108	883	1192	1272	1408	1705	1893	2005	1524	3934
THRAP3	4318	4174	3908	5828	3971	6036	4733	5334	5728	4634	4380	4155	4806	5354	5412	5014	4194	5115	5035	4365	5088	4774	4891	5261	5744	5319	5001	5216	5604	4965	4770	4063	5009	4751	4224	4980	4581	6171	4311	4915	4836	6095	5839	6323	6557	7233	7772	4865	2740
SH3D21	403	370	315	524	324	490	396	429	475	521	504	339	383	475	417	579	419	534	434	386	457	360	391	393	488	441	440	402	450	400	394	366	337	525	469	503	345	499	309	371	359	454	447	440	510	541	502	362	1417
FAM176B	190	134	136	184	103	169	187	199	192	272	208	190	185	204	154	244	163	214	205	170	196	190	135	158	211	189	154	160	162	135	129	179	137	222	216	186	140	235	122	197	121	224	146	149	203	165	161	181	594
STK40	718	676	628	1825	984	1488	855	973	1008	3423	2787	2435	905	995	908	2575	1913	1894	943	735	828	1309	1057	1014	1045	892	786	1442	1316	1080	815	1025	910	3282	2574	2254	828	1121	719	918	798	1096	3411	3675	4248	4856	5116	3950	8342
LSM10	534	542	468	553	236	484	636	648	684	529	487	672	711	614	563	548	454	553	645	504	669	601	549	550	805	653	627	650	615	496	575	661	563	615	519	555	665	758	535	592	530	737	477	568	638	573	657	581	418
OSCP1	50	50	47	47	39	77	60	54	69	85	78	67	58	53	80	65	75	65	84	56	67	50	38	51	72	65	65	55	67	55	54	57	67	62	66	72	80	89	67	56	58	78	92	84	75	100	101	96	47
MRPS15	1660	1597	1489	1633	673	1760	2039	1931	1977	1831	1662	2461	2005	2023	1874	1773	1461	1767	2086	1643	2047	1625	1587	1809	2419	2127	1989	1846	1870	1766	1752	1655	1786	1859	1707	1780	2126	2552	1744	1727	1695	2018	1326	1450	1630	1442	1615	1484	1444
CSF3R	0	1	3	4	0	2	1	3	1	2	0	2	3	2	2	1	4	1	1	0	0	3	3	2	3	3	0	1	2	1	0	1	3	0	2	1	1	2	1	0	0	1	1	2	2	0	1	0	1
GRIK3	492	501	454	400	302	448	521	694	692	436	418	301	576	638	636	456	334	464	635	583	645	453	410	456	766	652	640	452	439	419	617	603	634	502	433	469	485	731	543	475	434	504	269	324	320	229	248	157	336
MIR4255	0	0	0	0	0	0	0	0	0	0	0	0	0	0	0	0	0	0	0	0	0	0	0	0	0	0	0	0	0	0	0	0	0	0	0	0	0	0	0	0	0	0	0	0	0	0	0	0	0
LOC728431	60	71	59	57	36	41	78	76	82	64	51	78	80	75	71	53	49	72	82	71	69	36	48	47	97	73	59	55	46	46	62	60	60	62	48	54	71	93	58	59	40	65	45	60	62	63	81	63	103
ZC3H12A	245	236	189	754	438	681	344	390	408	3580	2659	2490	369	416	369	2203	1473	1529	353	327	359	347	353	402	393	345	270	392	424	411	409	415	365	4428	3403	2724	289	435	328	385	377	480	617	615	788	677	685	525	6785
MEAF6	1406	1320	1214	1523	803	1526	1410	1623	1744	1341	1234	1420	1508	1627	1581	1351	1192	1435	1599	1400	1634	1468	1391	1517	1800	1734	1652	1413	1595	1434	1526	1162	1600	1412	1252	1416	1628	1949	1336	1278	1294	1590	1994	1945	2121	2777	3105	2295	1247
SNIP1	305	332	289	943	565	927	351	396	483	1216	1008	1018	342	412	401	1177	916	1060	368	360	391	545	548	536	421	402	328	622	604	527	355	356	391	1146	1009	1114	334	482	331	484	467	516	990	1036	1137	1220	1259	804	1772
DNALI1	11	20	19	13	10	22	18	18	23	24	22	27	10	25	20	23	18	20	22	23	14	15	22	17	25	15	17	21	22	20	16	21	15	17	15	19	23	26	11	18	16	19	16	4	16	20	22	7	40
GNL2	1820	1779	1612	2353	1289	2337	2030	2105	2213	2375	2160	2527	2037	2167	2103	2516	2067	2340	2185	1784	2128	1782	1626	1838	2372	2311	2151	2203	2141	1947	2059	1886	2054	2369	2104	2385	2021	2631	1817	1929	1919	2313	2973	3346	3696	4415	4877	3647	2011
RSPO1	5	11	8	2	5	4	3	6	14	6	9	6	6	0	6	5	6	6	6	6	9	1	5	7	10	4	6	2	9	3	4	3	6	8	3	5	6	12	4	6	5	5	2	4	5	6	7	1	5
C1orf109	440	463	405	602	341	612	567	614	641	416	380	358	581	639	633	466	414	479	586	432	521	674	557	627	562	569	543	785	825	674	540	499	558	457	374	417	432	612	403	713	596	760	730	840	905	938	1151	756	270
CDCA8	1257	1135	1054	1657	968	1590	1302	1445	1439	1858	1695	1640	1389	1389	1424	1861	1521	1858	1379	1181	1310	1270	1329	1405	1609	1458	1381	1768	1666	1537	1392	1348	1369	2016	1749	2075	1262	1663	1157	1483	1419	1787	1591	1732	1817	1758	1841	1299	1471
EPHA10	361	340	280	299	188	348	421	457	471	356	336	368	374	441	417	362	302	388	446	368	435	391	340	405	484	443	389	429	445	387	402	438	394	401	367	376	354	533	335	427	370	514	201	225	264	227	230	195	318
MANEAL	1581	1479	1344	1225	850	1279	1754	1858	2011	1300	1211	1421	1788	1846	1862	1367	1182	1563	1950	1650	1798	1304	1259	1376	2274	1997	1719	1368	1491	1349	1663	1875	1714	1404	1334	1450	1689	2229	1471	1758	1534	1937	618	703	798	612	620	529	771
YRDC	945	962	876	1074	645	1114	1038	1145	1206	996	904	1144	1069	1116	1089	963	855	1013	1159	964	1149	975	1013	1086	1273	1241	1126	1089	1124	1056	978	989	1048	1061	1053	1052	1126	1347	965	1145	1082	1319	832	883	946	981	1044	836	576
C1orf122	1110	1057	934	1161	519	1033	1234	1217	1293	1085	876	1528	1263	1206	1169	1036	904	977	1184	1012	1293	1007	921	987	1390	1264	981	1150	1118	959	897	1070	992	1068	1029	990	1060	1521	912	1158	817	1135	820	872	1003	910	1086	1058	722
MTF1	715	717	680	1153	757	1076	824	957	1048	1426	1247	807	833	984	922	1329	1080	1249	777	637	711	822	803	837	853	909	776	970	916	792	969	837	892	1528	1261	1330	635	842	592	733	752	982	1279	1321	1498	1741	1807	1009	2461
INPP5B	356	388	364	517	330	504	356	413	441	477	424	427	373	410	417	481	370	514	420	372	478	416	444	441	481	459	388	440	488	449	407	349	374	445	375	434	395	544	372	477	430	470	635	672	772	707	712	531	376
SF3A3	3094	2920	2812	3236	1906	3266	3607	3759	4230	3390	3171	3868	3510	3667	3571	3531	2847	3519	3836	3149	3887	3056	2915	3229	4215	3978	3682	3637	3607	3115	3541	3349	3831	3881	3577	3806	3777	4957	3287	3325	3292	3922	2683	2965	3295	3134	3467	2584	2709
FHL3	59	61	61	94	61	83	84	76	81	135	106	126	63	83	79	122	96	101	76	52	78	53	60	54	95	83	76	72	71	59	87	77	73	161	113	123	77	97	51	43	46	60	98	88	108	105	125	89	187
UTP11L	916	947	893	1122	638	1157	1102	1107	1248	1291	1205	1463	1141	1106	1103	1196	967	1204	1205	952	1048	1060	956	1160	1249	1204	1078	1155	1268	1120	1104	837	1176	1278	1181	1344	1183	1369	943	1035	1072	1249	1033	1095	1194	1340	1380	1098	1119
POU3F1	15	10	10	24	10	11	21	8	23	39	45	42	8	13	22	41	35	46	12	9	9	5	7	4	17	17	10	4	7	6	13	14	21	68	53	33	13	19	16	6	10	9	5	9	8	13	6	4	79
MIR3659	0	0	0	0	0	0	0	0	0	0	0	0	0	0	0	0	0	0	0	0	0	0	0	0	0	0	0	0	0	0	0	0	0	0	0	0	0	0	0	0	0	0	0	0	0	0	0	0	0
LOC339442	0	0	0	0	0	0	0	0	0	0	0	0	0	0	0	0	0	0	0	0	0	0	0	0	0	0	0	0	0	0	0	0	0	0	0	0	0	0	0	0	0	0	0	0	0	0	0	0	0
RRAGC	290	278	268	577	378	557	301	396	375	617	573	476	343	374	361	698	502	624	359	299	314	520	454	480	381	391	307	616	564	488	332	306	323	595	495	537	303	426	319	351	307	374	826	989	960	1143	1284	786	1017
GJA9-MYCBP	0	0	0	1	1	0	1	0	0	2	2	1	1	1	0	1	1	0	0	0	0	1	1	2	0	1	1	2	1	0	0	0	2	0	0	1	0	0	0	3	0	3	0	0	2	3	0	1	2
MYCBP	0	0	1	0	0	0	1	0	3	0	0	0	0	1	1	2	0	0	0	0	0	0	0	0	0	0	0	0	2	1	1	1	0	1	0	1	0	0	0	1	0	0	0	0	0	2	2	0	1
GJA9	0	0	0	0	0	0	0	0	0	0	0	0	0	0	0	0	0	0	0	0	0	0	0	0	0	0	0	0	0	0	0	0	0	0	0	0	0	0	0	0	0	0	0	0	0	0	0	0	0
RHBDL2	5	7	2	5	8	11	2	4	3	6	6	4	4	6	1	4	1	4	6	2	1	7	6	3	1	2	2	5	2	3	5	5	5	7	5	2	4	2	2	4	5	4	10	10	10	6	13	14	34
AKIRIN1	1474	1419	1310	1935	1074	1818	1613	1691	1917	3025	2558	2483	1599	1838	1691	2591	2067	2354	1717	1423	1712	1539	1328	1391	1914	1800	1671	1424	1470	1220	1589	1436	1803	2934	2626	2657	1523	2150	1330	1305	1300	1568	2272	2436	2502	2627	2891	1898	3718
NDUFS5	2297	2280	2088	2089	959	2204	2806	2862	2791	2363	2176	3606	2629	2683	2645	2390	1891	2443	2889	2359	2864	2612	2442	2787	3408	3216	2849	3080	3083	2804	2569	2856	2648	3018	2501	2963	3100	3411	2539	2516	2711	3399	1605	1786	1989	1703	1803	1636	2243
MACF1	3196	3011	2785	3593	2671	3852	2940	3740	4045	2953	2805	1943	3176	3761	3679	3154	2606	3333	3572	2982	3368	3000	3040	3229	4286	3845	3536	3448	3687	3227	3433	3117	3509	2983	2637	3095	2827	4530	3178	3114	3011	3723	2486	2629	2793	3348	3671	1605	2618
KIAA0754	488	506	464	460	390	489	343	652	669	371	329	85	480	631	608	396	339	430	593	429	507	529	441	449	582	604	523	504	496	446	587	531	573	356	298	347	313	698	449	420	430	626	219	288	292	242	296	67	145
BMP8A	47	34	41	54	37	56	51	64	51	54	35	33	56	68	40	52	37	35	66	42	56	50	50	44	68	56	50	51	52	49	45	38	54	32	35	47	47	72	41	67	51	79	29	34	28	23	18	21	87
PPIEL	8	10	10	9	12	15	5	8	11	11	4	8	8	14	6	12	5	14	14	13	13	12	11	12	9	13	10	10	24	18	15	13	13	18	15	4	7	11	7	14	13	18	10	9	12	15	14	6	43
PABPC4	5974	5795	5325	7441	4950	7612	6585	7009	7344	7002	6370	7227	6579	6988	6781	7048	5969	7358	6854	5959	7011	6444	5895	6666	7862	7345	6581	7005	7141	6466	6140	6249	6271	6736	6058	6633	6292	8550	5765	6513	5999	7301	6585	7307	7908	8148	8557	6451	4761
SNORA55	18	15	10	11	12	13	22	30	22	12	7	3	17	27	20	7	13	17	17	16	11	14	9	13	27	25	25	11	7	13	22	17	26	10	9	13	14	30	26	17	18	19	12	8	12	13	7	4	4
HEYL	78	82	79	105	52	108	98	107	107	98	79	85	85	119	90	89	63	95	79	77	99	79	77	66	105	79	89	77	75	65	71	85	73	95	77	70	75	112	71	88	67	113	86	101	114	86	85	74	93
NT5C1A	0	0	0	0	0	0	0	0	0	0	0	0	0	0	0	0	0	0	0	0	0	0	0	0	0	0	0	0	0	0	0	0	0	0	0	0	0	0	0	0	0	0	0	0	0	0	0	0	0
HPCAL4	2	4	5	2	2	2	6	6	2	9	2	3	1	3	0	8	8	7	1	5	1	1	3	1	4	4	4	1	2	2	2	2	0	2	4	6	2	3	1	2	2	6	1	4	4	3	3	2	19
PPIE	905	871	830	991	456	928	1051	947	1023	924	857	1186	997	1142	991	972	816	1010	1095	919	1079	873	847	915	1204	1150	1050	1025	1107	915	931	1011	975	1082	902	1039	1071	1232	899	864	867	1015	906	1013	1129	1120	1197	1079	704
BMP8B	117	96	90	71	56	87	109	104	122	91	72	58	92	111	108	64	52	77	94	83	123	69	76	87	130	117	131	70	83	58	93	125	89	62	84	68	78	113	100	82	81	97	38	34	41	29	28	18	86
OXCT2	2	2	4	3	0	11	10	9	6	3	4	4	4	9	8	3	7	2	2	3	9	7	7	6	5	2	7	2	5	5	4	4	2	6	4	2	5	2	3	6	6	9	1	0	4	1	6	3	11
TRIT1	368	353	369	400	224	509	417	441	480	334	348	393	459	442	428	383	374	419	434	380	449	334	393	416	470	470	432	429	469	404	390	331	417	331	306	338	439	502	371	385	436	548	459	523	597	598	670	510	221
MYCL1	40	28	30	53	36	71	24	45	44	31	23	32	32	30	40	32	25	31	44	38	38	35	43	56	43	39	38	43	64	46	36	37	33	32	24	24	31	51	31	59	34	48	80	83	91	148	151	134	109
MFSD2A	30	26	30	32	18	35	42	50	38	56	38	63	43	35	37	58	33	57	34	28	23	27	25	35	28	42	32	16	18	19	35	54	28	84	59	58	40	36	28	30	28	27	22	29	35	33	52	50	62
CAP1	5503	5286	4886	5092	2971	5278	6150	6532	6872	6039	5403	5555	6353	6575	6375	5983	5115	6051	6680	5663	6593	5232	5167	5554	7982	7364	6599	5924	6145	5615	6124	5808	6408	7002	5882	6435	6226	8617	6082	5734	5405	6756	3939	4446	4959	4502	4996	3564	5383
PPT1	5809	5747	5301	4554	2842	5090	6394	6602	7514	5711	5330	5960	6388	6747	6705	5644	5058	5914	7299	6181	7183	6026	6031	6924	7827	7816	7155	6934	7169	6323	6438	5768	6882	6476	6014	6570	7202	9356	6137	6575	6519	7534	2759	3278	3620	2404	2762	2201	4001
RLF	628	629	606	2047	1304	1926	713	841	923	2117	2085	1505	726	899	876	2233	1778	2128	705	569	673	943	866	957	830	809	785	1031	1094	947	775	640	812	1919	1743	1780	630	891	594	832	844	909	2233	2444	2492	2781	2876	1473	3776
TMCO2	0	0	0	0	1	0	1	1	1	0	0	1	0	0	0	0	0	0	0	0	1	0	0	0	0	0	0	0	0	0	1	0	1	0	0	0	0	1	0	0	0	0	0	0	2	0	0	3	0
ZMPSTE24	2930	2855	2621	2728	1916	3041	3039	3349	3734	3120	2984	2716	3133	3374	3302	3083	2616	3109	3632	3051	3442	3044	2847	3173	3773	3810	3393	3016	3431	3137	3200	2237	3431	3458	3105	3644	3312	4126	3086	2927	3226	3515	2206	2398	2453	2154	2440	1662	2601
COL9A2	41	27	33	26	16	28	28	37	41	33	32	39	23	42	27	24	34	24	35	29	41	30	24	46	51	41	35	32	30	39	33	44	36	24	27	35	40	48	39	37	29	32	16	15	27	25	15	12	34
SMAP2	909	838	747	906	597	929	944	1067	1109	996	889	885	965	1059	1010	965	816	993	1015	860	1143	786	792	879	1222	1108	1029	903	946	858	941	1004	1031	1006	933	986	953	1298	869	849	834	1065	762	900	1027	863	908	611	857
ZNF643	70	66	52	86	50	99	53	103	110	79	61	73	85	86	86	81	56	67	74	63	74	88	82	97	76	69	87	106	118	119	70	67	83	70	56	66	64	90	69	84	82	99	111	125	127	153	189	102	86
ZNF642	72	82	73	100	67	99	98	98	95	76	75	108	105	107	82	82	103	105	116	73	102	96	115	110	119	99	102	100	105	112	104	82	104	83	89	81	86	146	84	106	105	154	67	78	77	63	79	52	54
DEM1	172	217	153	240	131	251	245	223	253	245	276	310	258	241	231	290	227	277	235	197	198	150	155	155	242	254	236	185	180	147	212	183	238	261	221	242	213	294	166	162	125	201	190	245	238	237	267	206	89
ZNF684	22	40	34	84	42	72	44	45	58	91	62	50	55	55	51	82	58	54	39	39	34	49	58	42	34	33	34	50	52	47	49	40	54	82	51	47	34	43	19	54	56	64	108	109	125	134	133	111	107
RIMS3	51	49	37	33	16	32	54	47	60	46	42	25	51	50	54	36	25	41	64	56	74	66	79	70	63	62	71	59	70	64	49	52	64	58	58	49	58	93	46	72	67	84	28	18	23	18	20	9	42
LOC100130557	51	41	40	88	84	98	70	80	57	35	36	31	54	50	81	46	32	44	48	49	65	52	58	67	47	57	39	57	73	60	61	51	46	31	32	40	45	56	40	48	53	86	53	58	75	53	55	35	15
NFYC	699	717	648	1008	615	941	823	895	975	848	771	990	796	910	838	906	772	916	887	797	864	723	694	711	1022	930	815	939	925	859	832	868	788	908	813	841	796	1036	686	787	747	933	1034	1093	1274	1412	1510	1212	571
MIR30E	0	0	0	0	1	0	0	0	0	1	1	0	0	0	0	0	0	0	0	0	0	0	0	0	0	0	0	0	0	0	0	0	0	1	0	0	0	1	0	0	0	0	0	0	0	0	0	0	0
MIR30C1	0	0	0	0	0	0	0	0	0	0	1	0	0	0	0	0	1	1	0	0	0	0	0	0	0	0	0	0	0	0	0	0	1	0	0	0	0	0	0	0	0	0	0	0	0	0	0	0	0
KCNQ4	57	58	60	51	47	68	56	98	86	73	65	57	54	77	67	63	50	76	66	50	73	26	48	45	79	61	60	36	37	42	69	69	55	48	49	54	55	78	48	39	43	59	32	23	30	17	23	21	37
CITED4	115	151	101	101	49	74	105	111	143	124	127	175	95	153	131	99	86	86	99	111	135	51	61	62	130	93	62	38	47	42	64	111	83	89	79	75	96	128	84	67	64	76	80	79	127	91	102	93	39
CTPS	2957	2962	2802	2662	1742	2974	3484	3902	4055	3443	3279	3790	3662	3803	3588	3426	2818	3396	3655	2948	3551	2903	2723	3010	4257	3982	3657	3179	3301	2870	3649	3580	3687	3926	3618	3780	3419	4625	3102	3182	2839	3697	1879	2149	2427	1875	2110	1516	2115
LOC100507178	14	13	22	32	28	46	12	12	15	16	10	5	10	18	17	7	8	14	14	24	26	24	31	22	25	21	20	30	18	22	10	11	14	12	9	11	12	27	17	22	20	19	22	18	16	18	14	11	9
SLFNL1	6	4	7	5	6	1	2	3	0	2	0	0	4	6	2	3	4	1	2	6	4	10	5	8	6	5	6	5	8	7	4	7	4	2	4	1	6	10	7	10	3	5	2	2	3	2	7	2	3
SCMH1	283	306	281	359	283	433	329	383	414	434	388	397	373	358	351	398	380	514	342	337	368	289	259	321	504	390	380	370	345	318	345	356	313	437	401	429	270	430	305	266	239	340	349	439	462	497	476	334	310
EDN2	23	32	23	20	17	16	41	26	43	18	14	20	38	45	38	15	16	14	29	37	30	3	14	11	29	26	33	9	9	11	29	34	40	18	10	16	33	29	31	12	13	17	13	14	16	10	15	7	15
HIVEP3	300	295	289	388	314	354	276	380	403	312	274	202	330	353	352	352	280	329	379	289	333	230	271	277	417	370	330	359	377	309	350	348	332	325	301	295	218	413	235	317	315	382	270	251	287	269	252	155	540
GUCA2B	0	0	0	0	0	0	0	0	0	0	0	0	0	0	0	0	0	0	0	0	0	0	0	0	0	0	0	1	0	0	0	0	0	0	0	0	0	0	0	0	0	1	0	0	0	0	0	0	0
GUCA2A	2	0	0	1	0	0	4	0	1	1	1	1	0	1	0	2	2	0	0	1	1	1	2	2	1	1	1	1	2	0	1	0	2	1	3	1	0	3	0	2	0	0	2	0	1	0	1	0	0
FOXJ3	1327	1369	1249	2497	1687	2592	1299	1542	1747	2051	1987	1467	1518	1657	1490	2106	1752	2017	1577	1340	1498	1944	1941	2062	1767	1757	1636	2067	2205	1966	1594	1318	1437	2250	1834	2126	1365	1873	1305	1688	1826	2005	3252	3536	3889	3854	4181	2437	2235
RIMKLA	175	164	153	156	104	204	171	218	248	141	144	142	223	228	217	161	111	154	245	191	214	177	180	202	272	252	225	176	157	156	188	202	208	177	166	156	217	283	197	203	186	223	128	129	149	113	166	93	89
ZMYND12	3	1	1	4	3	2	7	3	7	7	3	3	2	11	2	4	4	1	5	7	5	1	2	2	5	2	2	5	3	6	4	5	3	4	7	2	3	3	1	2	5	3	5	3	8	9	9	4	3
PPCS	939	948	885	1126	489	1143	1130	1134	1226	935	889	1118	1067	1145	1067	971	807	977	1214	1000	1170	1013	993	1120	1249	1209	1129	1089	1193	1021	994	926	1025	1032	891	990	1242	1443	1001	1061	1137	1253	1058	1112	1133	1185	1325	955	631
CCDC30	4	4	3	5	4	5	5	11	13	6	0	2	5	10	3	1	13	8	8	5	8	3	1	1	8	9	3	6	3	2	7	3	6	5	2	6	8	10	5	0	3	4	6	15	4	10	9	6	5
PPIH	600	539	532	578	269	608	682	695	755	546	569	875	675	760	701	690	506	618	735	617	745	631	587	693	856	749	696	727	706	652	672	593	704	679	586	730	818	900	636	636	661	783	531	641	622	645	650	567	423
YBX1	16320	15897	14253	16049	8683	15801	18263	18782	19686	17936	15528	19758	17962	18955	17809	17023	14439	17224	20027	16603	19145	17692	16057	17882	22624	20422	18673	19800	20079	17740	17175	18379	17572	19903	16472	18576	18853	24921	16860	18870	16950	20522	13217	15272	16716	16435	17535	13624	17458
CLDN19	0	0	1	0	0	1	0	0	1	0	1	0	0	0	0	1	0	0	0	1	0	0	0	0	1	0	0	0	0	0	0	2	0	0	0	1	0	1	0	1	0	0	0	0	2	0	3	1	0
LEPRE1	208	212	212	241	134	214	266	252	316	293	214	273	274	283	255	280	221	252	220	217	267	176	178	191	302	231	223	261	222	215	258	274	206	283	242	278	233	330	208	204	162	247	233	255	324	367	399	320	223
C1orf50	162	158	152	217	131	209	178	152	188	153	154	212	153	200	197	213	178	233	186	147	193	155	166	167	199	199	190	196	225	176	156	188	178	202	170	203	185	241	127	151	141	202	297	349	370	394	442	397	122
LOC100129924	0	2	3	3	2	6	1	2	2	5	2	3	0	3	1	3	1	3	0	4	0	2	2	2	3	2	4	2	3	2	4	2	1	3	2	3	3	5	1	3	2	5	0	1	2	1	3	3	14
CCDC23	109	109	87	142	68	144	124	125	134	121	106	160	128	155	132	144	102	113	154	113	166	123	119	117	169	174	144	166	173	147	145	104	118	140	124	141	137	153	116	112	127	160	118	151	146	154	173	144	91
ERMAP	182	179	189	304	178	289	219	210	261	240	187	177	182	231	254	243	184	226	222	170	229	222	210	267	248	227	203	252	281	258	186	194	207	245	254	231	178	262	193	200	212	246	290	377	419	404	410	291	161
ZNF691	99	92	85	141	62	159	129	141	132	104	89	127	133	123	118	129	83	119	85	81	105	103	87	82	136	116	119	112	117	85	110	102	123	106	98	95	102	106	70	93	76	123	145	206	195	216	239	206	35
SLC2A1	2599	2575	2231	3540	2085	3712	2919	3186	3311	3966	3535	3620	3006	3272	2902	3989	3475	3938	3308	2664	3195	3251	3384	3587	3858	3367	3007	4395	4641	4336	2724	3287	2905	4617	4191	4272	2651	3998	2612	4132	3484	4549	2467	2817	3084	3167	3332	2636	2561
FLJ32224	9	4	5	6	4	3	4	5	6	5	6	4	9	6	3	5	2	5	2	5	1	1	10	4	6	5	3	7	6	6	7	5	5	5	3	6	7	5	5	7	10	2	6	4	7	8	8	5	7
FAM183A	2	5	5	7	2	0	3	1	4	2	3	2	2	5	0	3	1	0	4	3	6	3	3	4	11	4	0	5	5	2	4	6	1	1	3	2	0	4	0	6	4	6	4	4	4	1	3	6	2
EBNA1BP2	3352	3267	3063	2997	1503	3171	4023	3879	4095	3617	3233	4580	3836	3972	3721	3510	2886	3431	4211	3485	4119	3436	3217	3663	4763	4210	3888	3983	4043	3597	3546	3490	3881	4076	3421	3752	4168	4764	3540	3600	3501	4396	2245	2590	2909	2207	2562	2218	2826
WDR65	4	2	3	5	6	1	3	1	3	3	4	2	2	4	5	5	2	8	2	6	6	6	1	2	5	4	3	1	1	1	2	4	5	2	4	8	4	5	3	4	5	4	3	5	6	4	5	0	5
TMEM125	301	317	310	343	176	363	433	369	446	295	256	407	400	451	392	323	262	333	392	367	403	336	285	289	520	385	411	389	382	318	307	411	397	351	289	272	389	537	328	311	267	329	493	542	616	908	1057	915	192
C1orf210	166	148	138	135	71	119	197	214	231	140	107	167	187	204	197	144	117	128	175	162	179	147	162	146	237	196	180	158	153	150	180	183	166	163	159	163	186	244	159	157	153	188	114	123	146	151	220	162	262
TIE1	1	0	0	1	0	0	0	1	0	0	0	0	0	0	0	0	0	0	0	0	0	0	0	0	0	0	0	0	1	0	0	1	0	0	0	0	0	0	0	0	0	0	0	1	0	0	1	0	0
MPL	9	12	9	12	8	16	11	16	13	13	9	20	9	15	13	19	10	9	8	8	13	16	18	20	3	10	9	20	19	15	11	16	9	11	9	17	12	14	10	19	19	17	8	10	8	8	9	14	15
CDC20	1319	1208	1171	1315	765	1197	1505	1581	1738	1307	1232	1611	1498	1641	1596	1431	1136	1439	1517	1243	1467	1096	1061	1138	1841	1492	1440	1468	1397	1190	1377	1610	1430	1328	1304	1325	1409	1840	1265	1467	1204	1525	1096	1137	1297	1353	1556	1206	786
ELOVL1	1907	1850	1810	1932	1070	2045	2380	2328	2478	2065	1864	2302	2304	2428	2249	2023	1808	2201	2489	2046	2382	1979	1926	2154	3054	2621	2464	2452	2448	2013	2178	2452	2261	2388	2202	2203	2220	3034	2019	2225	1967	2603	1342	1625	1928	1642	1819	1415	1601
MED8	590	553	517	758	413	816	655	659	718	618	567	793	627	704	671	635	506	598	653	520	679	565	515	536	791	735	707	747	709	640	623	666	621	669	625	631	696	779	573	567	545	637	860	1010	1088	1216	1367	1090	567
SZT2	735	755	687	923	690	876	642	949	979	806	791	507	779	910	870	838	660	893	814	771	833	648	569	613	990	862	808	714	738	655	825	871	713	754	666	704	587	1014	686	644	531	771	1026	1110	1304	1321	1336	793	811
HYI	0	0	0	0	0	0	0	0	0	0	0	0	0	0	0	0	0	0	0	0	0	0	0	0	0	0	0	0	0	0	0	0	0	0	0	0	0	0	0	0	0	0	0	0	0	0	0	0	0
PTPRF	9036	8665	8058	6362	4465	6511	8993	11210	11755	8124	7625	5625	9626	11249	10073	7284	6296	7675	10950	9501	10836	8571	8274	8967	13475	11425	10226	9647	9961	8924	9575	11385	9325	9475	8622	8785	8729	13258	9208	9602	8259	10946	4003	4486	5207	4350	4728	3093	6044
KDM4A	1335	1292	1175	2241	1368	2201	1418	1662	1822	1601	1499	1333	1562	1759	1616	1765	1482	1824	1602	1307	1508	1418	1222	1338	1753	1631	1547	1891	1879	1541	1528	1570	1518	1781	1538	1667	1353	1817	1294	1243	1166	1559	3020	3324	3799	3832	4232	2588	1518
LOC100132774	44	34	42	53	34	54	47	55	59	33	34	42	31	45	55	33	36	44	52	34	64	34	47	43	56	56	35	38	52	49	53	47	38	38	37	38	36	52	32	46	42	42	30	38	42	26	32	29	38
ST3GAL3	62	69	69	117	83	118	79	80	90	119	122	125	75	99	104	108	90	132	68	64	91	78	66	86	101	95	77	103	81	80	94	110	77	122	102	125	73	111	59	77	76	71	97	112	122	135	124	92	121
ARTN	96	108	106	106	51	93	107	140	126	74	77	95	125	116	134	75	72	73	114	98	118	71	68	69	145	105	96	118	119	108	109	141	101	77	72	56	89	125	79	100	72	119	49	66	50	61	50	52	32
IPO13	1084	1043	994	1052	684	1041	1272	1376	1350	1166	963	1070	1310	1375	1266	1194	1009	1240	1403	1115	1236	794	759	824	1585	1343	1253	1061	996	922	1265	1383	1217	1186	1023	1053	1147	1527	1045	1001	831	1122	765	896	1038	1048	1142	873	814
DPH2	1650	1571	1502	1599	873	1620	1852	1997	2107	1518	1359	1647	1902	2032	1842	1546	1282	1680	2120	1709	1880	1466	1432	1546	2374	1932	1900	1650	1762	1593	1777	2056	1775	1540	1386	1530	1927	2374	1662	1763	1595	2090	1248	1379	1613	1568	1745	1453	786
ATP6V0B	2433	2415	2219	2472	1129	2411	2980	2927	3147	2952	2532	3393	2835	3018	2720	2895	2329	2801	3106	2611	3025	2595	2301	2510	3826	3279	2803	2930	2958	2614	2603	3235	2614	3256	2878	3064	3075	3929	2564	2867	2281	3121	2044	2302	2513	2231	2604	2218	2876
B4GALT2	1513	1324	1326	1242	720	1170	1635	1686	1944	1377	1247	1527	1600	1643	1658	1367	1098	1412	1817	1556	1675	1295	1194	1323	2184	1823	1664	1557	1599	1374	1444	1725	1536	1483	1366	1375	1625	2074	1393	1558	1350	1746	837	882	1004	1151	1222	1078	1011
CCDC24	179	161	159	169	95	176	173	184	228	170	150	180	191	190	189	166	154	191	198	186	214	140	141	141	236	178	184	185	170	152	170	192	163	171	143	150	163	222	135	142	128	207	143	180	172	184	191	179	155
SLC6A9	194	213	189	267	177	264	243	321	283	265	228	206	234	242	216	249	236	275	246	204	261	231	210	245	298	237	234	362	330	284	226	299	239	316	235	248	213	298	185	247	206	302	434	540	685	907	1060	756	348
KLF17	0	0	0	0	0	0	0	0	0	0	0	0	0	0	0	0	0	0	2	1	0	0	1	1	1	0	0	0	0	0	0	0	0	0	0	0	0	0	0	0	1	0	0	0	0	0	0	0	0
DMAP1	331	275	338	344	162	369	351	416	403	322	295	489	354	397	336	311	276	331	398	348	414	313	279	315	400	422	372	336	301	293	338	356	335	321	306	296	396	436	304	319	313	358	310	342	377	426	407	350	238
ERI3	1027	1047	934	1039	523	938	1164	1184	1322	1091	1023	1277	1199	1264	1149	1028	929	1089	1220	1095	1215	1072	960	1040	1440	1336	1240	1171	1179	1032	1022	1250	1075	1192	1128	1089	1265	1512	981	1078	982	1300	698	824	963	847	838	810	877
RNF220	1054	970	916	1128	691	1172	1138	1155	1217	883	776	1028	1090	1173	1140	899	744	967	1278	1050	1231	1173	1029	1216	1448	1369	1216	1266	1315	1174	1058	1244	1087	931	822	898	1122	1444	1056	1188	1095	1451	843	920	1095	1079	1137	797	402
TMEM53	48	57	53	83	49	77	77	95	77	56	41	99	61	83	76	77	61	64	71	75	60	74	71	65	76	93	67	96	80	61	61	94	66	79	58	51	69	97	64	71	55	86	86	91	100	96	105	79	37
C1orf228	5	10	8	13	4	8	9	18	9	8	8	10	17	6	13	16	5	7	16	7	13	5	6	10	16	14	9	5	13	4	12	12	6	7	12	9	8	13	6	9	5	9	7	5	15	8	5	12	13
KIF2C	955	1017	923	1848	1023	1746	1270	1254	1391	1588	1502	1660	1117	1246	1190	1583	1223	1525	1199	1032	1157	1429	1257	1338	1381	1223	1127	1730	1647	1370	1093	1038	1195	1619	1419	1538	1170	1489	1055	1339	1203	1486	2286	2510	2776	2925	3394	2513	1088
RPS8	22430	22034	19734	22137	8756	22556	26760	26010	26901	23200	21009	33068	25755	26325	25168	23149	19386	23544	28674	23182	27730	24081	22659	24574	30922	28847	26201	26436	27909	25362	23349	24758	23790	25605	22671	24281	28976	33587	23842	25308	23442	28917	20063	22370	24456	25458	27110	24126	20776
SNORD55	21	29	28	26	14	14	12	30	24	13	13	4	17	31	16	20	11	18	27	17	26	14	15	15	42	18	15	24	31	22	17	10	11	9	9	9	13	37	16	26	24	22	26	20	24	15	24	21	27
SNORD46	13	11	3	4	2	5	5	4	4	0	0	1	4	5	5	1	1	1	12	14	16	4	6	5	16	12	20	8	9	9	4	8	10	1	2	2	10	16	10	12	3	3	3	6	11	6	12	5	1
SNORD38A	18	18	24	6	8	13	17	14	13	6	2	5	11	8	8	2	1	0	16	15	24	9	7	9	14	26	19	12	18	18	12	14	16	2	2	3	27	32	16	5	6	11	8	14	12	17	11	11	1
SNORD38B	11	9	12	11	6	10	7	5	8	3	2	9	8	7	3	5	2	2	12	22	21	23	21	18	8	19	19	11	18	19	7	6	3	3	5	5	12	2	8	20	22	19	15	22	26	22	24	18	5
BEST4	3	2	0	3	1	3	1	3	2	3	3	5	5	4	0	8	2	5	5	1	1	0	1	2	3	6	1	8	5	4	4	0	2	3	5	4	2	2	1	3	0	2	3	2	3	3	0	0	0
PLK3	118	125	116	221	125	219	155	178	189	267	292	331	148	174	123	298	229	266	133	114	117	105	113	123	142	121	114	98	122	97	148	160	146	345	294	285	118	145	93	120	103	157	169	185	204	196	200	136	395
TCTEX1D4	2	1	4	11	4	7	5	1	1	11	9	1	5	3	5	6	9	14	3	4	3	3	1	5	2	4	6	1	4	0	5	6	1	12	6	9	3	5	1	2	2	8	1	4	4	1	2	0	20
BTBD19	4	1	3	11	6	10	5	3	7	25	8	7	6	7	6	11	10	18	8	2	7	8	3	5	10	5	7	9	4	6	3	4	4	25	11	19	3	7	0	8	2	2	10	8	8	4	2	2	40
PTCH2	16	12	4	12	6	19	12	13	8	17	12	9	7	12	15	15	7	15	8	6	10	14	8	6	15	17	8	5	12	5	8	7	10	22	8	11	10	12	7	16	9	9	8	11	8	9	8	9	19
EIF2B3	773	867	745	869	451	897	964	975	960	907	848	1115	985	928	955	900	813	1025	1008	774	904	678	642	724	1145	1074	972	863	838	731	942	936	956	953	883	964	997	1268	841	676	703	907	752	875	872	960	1003	850	675
HECTD3	976	982	853	807	543	797	1076	1188	1190	739	709	761	1072	1186	1162	843	736	889	1084	1004	1127	843	772	893	1399	1199	1044	883	957	759	1031	1249	1094	868	795	806	1090	1373	946	944	843	1223	637	648	730	787	974	772	524
UROD	416	387	380	407	194	402	494	500	513	498	433	614	471	501	474	490	404	475	531	476	552	466	417	470	650	559	496	538	547	469	425	550	475	594	539	557	566	589	421	463	458	570	305	359	416	377	398	349	443
ZSWIM5	300	361	346	466	318	445	397	419	447	358	377	294	351	425	413	399	366	416	398	334	372	387	362	369	496	458	422	374	365	328	402	433	365	388	344	406	351	461	393	357	319	414	621	660	656	699	777	466	281
LOC400752	14	17	20	21	10	13	18	14	25	21	12	17	15	21	26	20	15	12	29	14	28	25	18	22	29	16	27	21	35	37	20	20	11	16	14	10	21	29	16	24	26	27	17	21	30	28	21	22	7
HPDL	968	994	920	524	308	570	1100	1103	1162	469	461	649	1069	1121	1053	561	563	598	1237	963	1141	648	615	768	1384	1068	930	654	759	740	944	1279	973	427	393	449	1131	1516	934	1156	949	1243	169	191	188	156	140	107	120
MUTYH	255	231	233	389	168	341	310	336	320	284	236	325	274	376	289	287	251	299	280	299	338	225	231	249	352	289	246	300	281	206	274	349	247	290	254	236	283	338	234	234	195	294	408	449	500	507	565	458	224
TOE1	464	439	426	928	521	901	553	560	599	491	433	618	571	615	575	599	516	654	527	447	546	375	367	407	661	554	527	439	534	474	511	617	552	411	423	490	532	736	475	526	452	620	663	723	837	711	686	586	223
TESK2	249	235	206	388	242	347	230	289	324	359	318	283	254	309	251	368	334	350	286	240	257	256	240	245	303	296	288	282	271	230	271	270	258	314	317	329	242	354	220	226	192	280	418	439	518	591	622	335	398
CCDC163P	29	50	52	103	53	92	59	67	63	87	71	89	57	61	58	72	66	81	55	42	53	80	83	46	63	55	70	120	111	98	52	65	48	87	72	69	53	69	55	53	54	60	301	333	382	507	593	430	69
MMACHC	155	147	153	116	82	110	209	210	214	122	101	85	211	213	194	108	91	145	181	163	180	106	112	116	221	213	202	138	122	131	217	186	198	111	116	95	185	265	150	90	122	160	109	124	116	162	165	113	66
PRDX1	15820	14984	14223	10205	6579	11511	18917	18211	19646	18187	16932	23558	18038	18052	17831	17383	14299	17055	20447	16836	19955	17345	16489	18735	23021	21449	19770	20530	20642	18070	18190	17704	18490	23517	20419	22429	21137	25664	17543	19519	18342	21821	4341	4930	5520	4746	5495	4416	16164
AKR1A1	970	959	972	1111	579	1090	1294	1226	1348	1079	962	1396	1211	1260	1212	1104	964	1139	1333	1104	1188	1070	1063	1116	1500	1313	1207	1280	1342	1115	1108	1252	1139	1217	1069	1118	1289	1490	1054	1139	1052	1294	954	1112	1319	1440	1617	1391	897
NASP	3664	3557	3272	4457	2492	4846	4164	4511	4938	4888	4459	5747	4060	4397	4240	4994	4142	4939	4610	3890	4663	4117	3972	4523	5194	5017	4516	4619	5103	4369	4059	3720	4398	4798	4379	4842	4526	5771	3938	4432	4423	5259	3860	4286	4501	3904	4167	3091	2839
CCDC17	37	37	43	121	74	116	41	49	45	87	85	86	56	55	64	116	75	115	73	52	56	69	88	90	59	45	53	111	101	98	55	54	43	72	62	63	34	70	31	72	66	80	117	134	176	164	169	166	88
GPBP1L1	1794	1821	1685	2385	1631	2485	2049	2295	2453	2322	2049	1939	2098	2239	2193	2234	1771	2216	2053	1827	2163	2016	1818	2018	2374	2276	2173	2437	2462	2151	2155	1814	2243	2407	2025	2243	1927	2592	1876	1768	1816	2128	3046	3300	3491	4043	4400	2965	1915
RPS15AP10	0	1	0	7	16	8	0	1	4	1	5	2	4	1	0	3	4	3	2	0	3	7	5	5	1	2	1	5	4	5	2	2	0	5	2	4	2	2	1	5	3	5	12	12	17	18	17	5	6
TMEM69	450	447	387	539	302	518	507	518	626	416	403	437	575	577	528	406	369	516	574	483	574	454	493	554	616	629	604	540	524	531	530	452	561	442	413	452	573	767	529	491	560	579	394	450	471	462	550	427	260
IPP	187	190	163	193	130	207	188	186	256	235	198	128	181	258	238	228	159	200	214	191	224	168	160	159	199	224	206	183	198	190	209	183	224	237	191	219	158	262	165	161	157	186	194	219	233	192	206	113	234
MAST2	1503	1402	1387	1979	1294	1885	1620	1780	1860	2028	1810	1605	1532	1798	1634	1945	1541	1959	1631	1430	1700	1211	1165	1232	2066	1790	1555	1524	1519	1347	1566	1724	1515	1988	1691	1689	1323	1942	1387	1258	1064	1495	1752	1905	2109	2036	2122	1425	1875
PIK3R3	3131	3125	2787	5791	3764	5539	3565	4211	4408	3257	2970	2787	3774	4166	4116	3637	2832	3565	3809	3170	3617	3503	3326	3377	4122	4014	3649	4717	4543	3805	3721	3213	3959	3278	2812	2961	3332	4466	3065	2864	2900	3470	5201	5723	6327	5220	5663	3433	1959
TSPAN1	107	94	85	79	63	106	120	122	123	102	92	129	123	121	112	107	96	131	125	99	121	86	135	111	152	133	134	114	131	109	103	108	111	139	112	100	101	157	109	108	126	143	62	77	80	56	73	59	90
POMGNT1	1089	1098	1009	953	589	1004	1276	1442	1374	1209	1032	1270	1258	1375	1353	1087	977	1165	1435	1180	1394	1051	1022	1108	1713	1421	1274	1115	1188	1030	1274	1342	1277	1341	1174	1163	1389	1711	1199	1162	1091	1358	616	748	792	638	671	566	829
C1orf190	1	0	0	0	2	1	0	1	0	1	0	3	0	2	2	1	1	0	2	0	0	0	0	0	0	0	0	1	1	0	1	1	1	0	1	0	1	1	0	1	0	0	0	1	0	1	0	0	0
RAD54L	716	680	656	985	597	898	770	862	901	835	808	778	810	880	817	803	719	889	725	663	831	759	628	672	921	810	795	781	866	694	818	800	764	747	669	695	751	909	638	638	607	744	1079	1160	1235	1075	1153	849	422
LRRC41	833	797	728	882	566	851	872	978	1038	774	767	743	934	1025	909	866	773	968	995	787	1016	614	632	641	1188	1045	929	730	704	637	851	998	886	871	783	763	816	1204	811	711	607	805	738	777	926	1012	1133	839	616
UQCRH	3442	3419	3312	3062	1502	3174	4203	4134	4257	3726	3358	5112	4007	4129	4006	3835	3095	4026	4441	3753	4389	3890	3632	4094	4883	4597	4389	4548	4447	3992	3817	3951	3914	4680	3832	4381	4609	5437	3909	3782	3829	4561	2302	2711	2893	2543	2736	2440	3861
NSUN4	774	804	763	1350	785	1284	834	1004	1075	1053	975	883	987	1069	996	1207	1022	1186	951	754	886	881	812	893	1063	924	894	1136	1103	938	904	839	953	1148	1010	1066	817	1146	769	828	835	1031	1337	1546	1724	1533	1754	1133	713
FAAH	806	833	742	901	418	844	963	958	1003	834	830	1110	888	995	977	751	746	894	1013	836	956	807	840	780	1194	1010	919	928	932	868	803	969	817	941	807	783	923	1193	817	933	736	1094	610	698	778	587	681	574	604
DMBX1	4	6	4	9	8	10	4	8	13	10	7	13	13	12	6	7	8	4	15	9	6	8	8	8	12	9	7	2	9	7	12	6	10	10	12	14	5	13	5	6	8	11	5	3	6	7	6	3	47
LOC100507423	5	1	2	6	8	10	3	5	10	8	6	1	0	5	7	6	4	6	4	4	6	11	10	10	3	3	2	6	11	7	8	4	6	9	10	11	2	3	4	3	4	7	9	8	8	9	13	7	11
KNCN	0	0	0	0	0	0	0	0	0	0	0	0	0	0	0	0	0	0	0	0	0	0	0	0	0	0	0	0	0	0	0	0	0	0	0	0	0	0	0	0	0	0	0	0	0	0	0	0	1
MKNK1	499	534	528	544	361	571	627	663	727	606	534	600	683	652	603	631	489	623	676	555	692	432	454	460	776	666	623	505	540	426	609	593	639	663	525	619	646	750	520	484	444	610	524	575	626	653	725	505	599
MOBKL2C	139	126	121	223	119	200	168	210	199	303	275	294	165	185	175	228	187	264	168	149	146	164	125	156	168	156	143	195	158	140	194	171	160	362	300	311	159	183	123	158	130	176	254	246	292	344	427	317	964
ATPAF1	1095	1120	1037	910	582	1024	1258	1333	1487	1088	1004	1191	1282	1289	1280	1006	930	1025	1330	1143	1308	1164	1187	1237	1509	1429	1275	1165	1227	1147	1176	1167	1196	1107	1088	1126	1400	1707	1120	1215	1250	1456	703	767	879	719	782	638	641
ATPAF1-AS1	2	0	1	0	3	4	0	0	0	1	1	0	0	0	1	0	0	2	0	0	0	1	0	0	3	0	2	1	2	1	0	1	1	1	2	2	0	0	0	1	1	2	0	2	0	0	1	1	0
LOC100130197	2	0	2	4	2	3	1	3	2	1	3	0	2	2	1	1	1	1	0	4	5	4	2	5	3	3	3	2	4	2	0	1	1	1	0	2	1	0	4	1	3	4	10	4	7	3	1	0	0
KIAA0494	2014	1945	1840	1809	1214	1853	2119	2504	2629	1686	1608	1309	2358	2541	2414	1627	1402	1761	2505	2115	2519	2144	2140	2165	2698	2612	2485	2177	2150	2016	2333	1924	2398	1832	1540	1793	2127	3055	2073	1988	2049	2415	1715	1835	2026	1945	2112	1293	1135
CYP4B1	42	30	51	43	23	26	38	50	42	44	31	51	48	41	40	24	31	32	46	36	42	36	37	39	55	53	37	35	56	53	36	48	43	47	42	50	43	52	39	45	25	48	55	52	56	63	51	63	26
CYP4Z2P	11	10	17	11	7	7	8	21	22	8	9	8	13	12	18	15	10	11	13	17	14	19	11	22	9	10	12	12	12	19	14	15	10	11	11	12	5	21	13	14	14	11	4	10	9	6	6	4	7
CYP4A11	0	0	0	0	2	0	1	0	0	0	0	0	0	0	0	0	0	0	0	0	0	1	0	0	1	0	0	0	0	0	0	0	0	0	0	0	0	0	0	0	0	0	0	0	0	0	0	0	0
CYP4X1	3	0	3	3	3	3	1	2	3	1	3	1	0	3	3	0	0	2	1	2	1	1	3	2	1	3	2	1	1	3	2	1	2	1	1	1	3	2	2	0	3	3	1	0	2	6	1	0	2
CYP4Z1	0	0	3	0	2	0	0	0	0	0	3	0	2	0	1	0	0	1	2	0	1	0	1	1	1	2	0	4	2	4	1	0	0	0	1	0	4	2	2	0	0	1	1	2	0	1	2	0	0
CYP4A22	0	1	0	0	1	0	0	0	0	1	0	0	0	1	0	2	0	0	0	0	0	0	0	0	0	0	0	0	0	0	0	0	1	0	0	0	0	0	0	0	0	2	0	3	0	0	0	0	1
PDZK1IP1	0	0	0	0	0	0	0	0	0	0	0	0	0	0	0	0	0	0	0	0	0	0	0	0	0	0	0	0	0	0	0	0	0	1	0	0	0	0	0	0	0	0	0	0	0	0	0	0	0
TAL1	0	0	0	1	0	0	0	0	0	0	0	0	0	0	0	0	0	0	0	0	0	0	0	0	0	0	0	0	0	0	0	0	0	0	0	0	0	0	0	0	0	1	0	0	0	0	0	0	0
STIL	1000	957	964	2404	1643	2379	1036	1223	1424	2183	2042	1409	1122	1338	1285	2286	1722	2058	1189	985	1169	1459	1430	1521	1289	1223	1148	1794	1846	1601	1171	964	1244	2028	1834	2054	981	1431	984	1306	1372	1595	2844	3166	3233	3242	3499	2067	1371
CMPK1	2993	2946	2726	2956	1934	3087	3234	3501	3769	3089	2970	3063	3332	3569	3393	3205	2679	3137	3661	3044	3700	3100	3222	3509	3692	3881	3513	3404	3673	3285	3350	2362	3389	3215	3000	3421	3539	4302	3162	2883	3329	3562	2512	2746	2776	2848	3232	2337	2083
FOXE3	1	0	0	0	1	0	0	0	1	1	1	4	0	0	1	0	1	0	1	1	0	2	1	0	0	0	0	0	1	1	0	3	4	0	1	1	0	1	0	1	0	1	2	0	2	4	2	0	3
MGC12982	41	33	30	38	22	27	47	61	48	51	43	54	52	45	45	67	38	53	41	36	31	42	30	27	54	36	34	40	43	33	41	47	49	55	46	57	33	45	30	40	29	47	28	25	30	20	29	24	91
FOXD2	29	36	35	60	27	46	36	56	64	68	39	47	47	46	56	49	38	59	30	28	43	34	38	44	60	38	45	31	34	26	36	48	47	71	38	68	27	47	36	38	29	51	32	27	45	26	30	18	55
LOC388630	7	10	2	13	5	8	6	7	12	11	13	7	5	6	15	8	7	11	3	3	8	8	1	5	14	6	9	8	16	6	7	6	7	4	12	5	3	8	6	16	18	26	2	7	5	4	7	2	5
SKINTL	0	0	0	0	0	0	0	0	0	0	0	0	0	0	0	0	0	0	0	0	0	0	0	0	0	0	0	0	0	1	0	0	0	0	0	0	0	1	0	0	0	1	0	0	0	0	0	0	0
SLC5A9	1	0	0	0	1	2	1	2	3	0	1	0	0	3	4	0	0	2	0	0	1	0	0	0	0	0	1	0	1	0	0	0	1	1	0	0	0	1	0	1	1	1	0	0	0	0	1	0	0
SPATA6	16	20	14	20	28	33	16	29	23	38	20	21	13	23	33	26	35	34	33	33	28	15	23	18	20	36	25	24	29	28	26	22	30	32	19	25	20	30	23	11	19	24	20	33	38	37	21	29	14
AGBL4	0	0	0	2	3	0	0	2	1	0	0	0	0	0	0	0	4	0	0	0	0	0	0	0	1	0	2	0	1	0	2	0	0	0	0	0	1	1	0	0	2	0	0	0	0	1	2	2	1
BEND5	2	2	0	3	0	4	2	0	1	1	1	0	1	2	0	1	1	0	1	2	0	1	1	2	0	1	0	1	0	1	0	0	0	0	1	0	0	1	0	0	0	0	1	10	2	1	2	0	0
ELAVL4	0	0	0	0	0	0	0	0	0	0	0	0	0	0	0	0	0	0	0	0	0	0	1	0	0	0	2	0	0	0	0	0	0	0	0	0	0	0	1	0	0	0	0	0	0	0	0	0	0
DMRTA2	0	1	1	2	0	1	4	0	1	2	0	1	0	0	0	1	0	1	1	0	0	1	1	0	0	0	0	1	0	1	0	0	0	4	0	1	0	1	0	1	0	1	4	2	2	0	0	2	1
FAF1	1401	1340	1253	1950	1114	1877	1506	1594	1718	1830	1765	1971	1465	1567	1546	1988	1625	1902	1623	1322	1549	1385	1391	1435	1776	1783	1526	1639	1760	1565	1540	1406	1560	1927	1741	1916	1526	2018	1379	1469	1479	1651	1895	2083	2341	2630	2915	2148	1612
CDKN2C	191	199	200	267	144	277	234	256	286	328	252	331	233	267	224	318	229	258	279	200	301	284	256	298	298	257	204	289	275	255	203	193	226	310	262	302	224	308	193	280	216	293	179	212	234	181	182	144	274
C1orf185	0	0	0	0	0	0	0	0	0	0	0	0	0	0	0	0	0	0	0	0	0	0	0	0	0	0	0	0	0	0	0	0	0	0	0	0	0	0	0	0	0	0	0	0	0	0	0	0	0
RNF11	2371	2387	2233	2602	1509	2734	2645	2853	3124	3154	2887	2712	2866	2922	2694	3053	2526	2986	3058	2445	3087	2477	2442	2708	3100	3259	2886	2651	2772	2618	2677	2041	2787	3247	2997	3315	2969	3687	2519	2326	2654	2864	2339	2700	2696	2988	3269	2130	3830
TTC39A	3244	3210	2919	3352	1989	3326	3628	3896	4116	3391	3094	3520	3828	4017	3792	3396	2831	3481	3889	3339	4065	2994	2875	3154	4615	4055	3932	3540	3485	3187	3541	3676	3590	3626	3371	3426	3806	4710	3277	3195	2875	3703	2148	2394	2560	2047	2244	1778	2011
EPS15	1380	1450	1294	1684	1186	1773	1464	1620	1787	1525	1414	1361	1521	1695	1655	1634	1425	1696	1661	1436	1513	1407	1458	1601	1764	1853	1643	1557	1694	1519	1591	1218	1658	1634	1474	1630	1495	2046	1438	1305	1457	1517	1735	1908	2151	2330	2520	1549	1100
OSBPL9	1882	1868	1780	2497	1544	2589	2113	2370	2498	2358	2157	2035	2170	2305	2210	2407	2027	2599	2297	1998	2285	2094	2057	2360	2603	2565	2392	2601	2649	2416	2195	1893	2292	2502	2318	2502	2085	3044	2111	2136	2285	2501	2687	3020	3315	3696	4184	2752	1807
NRD1	4697	4475	4088	4469	2885	4770	4885	5293	5689	4606	4435	4414	4902	5281	5202	4889	3939	4895	5444	4609	5371	4248	4003	4571	6120	5815	5438	4964	5071	4606	4980	4420	5248	4926	4366	4800	5097	6840	4559	4077	4261	5058	4702	5180	5495	6079	6780	4448	4278
MIR761	0	0	0	0	0	0	0	0	0	0	0	0	0	0	0	0	0	0	0	0	0	0	0	0	0	0	0	0	0	0	0	0	0	0	0	0	0	0	0	0	0	0	0	0	0	0	0	0	0
RAB3B	26	28	20	19	12	15	14	20	16	15	39	19	19	12	24	27	22	11	25	30	29	22	30	19	20	22	17	31	33	22	35	20	17	28	12	23	9	29	24	18	26	30	14	16	13	10	6	10	43
TXNDC12	771	748	700	721	397	737	931	848	962	1020	915	1046	848	977	877	969	706	950	965	832	966	857	855	923	1080	1055	953	932	918	922	849	701	895	1084	957	1028	953	1109	844	837	847	975	791	770	856	865	990	786	958
KTI12	324	330	287	421	261	456	313	406	369	201	197	310	365	404	365	225	227	286	419	323	398	301	300	328	419	346	340	352	381	349	337	359	371	208	200	198	366	483	270	412	363	472	285	290	369	344	353	281	117
BTF3L4	1453	1430	1312	1492	868	1743	1595	1696	1892	1801	1655	1764	1668	1908	1720	1828	1584	1882	1753	1426	1710	1746	1639	1904	1978	1934	1706	1881	2015	1854	1699	1300	1682	1859	1719	1971	1786	2267	1553	1774	1863	2029	1618	1686	1685	1691	1979	1454	1331
ZFYVE9	238	245	233	322	213	321	246	295	321	405	355	298	267	308	286	402	323	366	299	248	256	265	292	277	313	305	268	288	333	287	253	263	290	436	372	396	256	368	209	255	271	377	243	330	331	416	436	248	618
CC2D1B	769	792	690	1439	841	1359	879	940	971	1169	1116	1222	888	921	874	1363	1156	1338	981	755	905	788	810	852	1014	986	871	955	954	903	815	832	764	1224	1008	1039	836	1090	731	655	697	890	1572	1593	1741	1811	1948	1450	854
ORC1	921	895	836	1693	1061	1790	957	1102	1158	1307	1115	1141	1022	1128	1045	1392	1169	1421	1093	900	1047	1312	1250	1342	1147	1159	1060	1482	1546	1266	1012	1017	1034	1246	1052	1153	890	1348	875	1343	1270	1681	1422	1643	1760	1524	1569	1091	785
PRPF38A	898	851	763	1059	596	1014	1005	1128	1143	1320	1212	1293	1054	1020	1011	1337	1070	1267	1134	936	1106	907	812	958	1153	1147	1039	958	970	883	1072	893	1126	1441	1127	1254	1094	1266	868	864	862	1034	965	1087	1116	1110	1222	860	1530
ZCCHC11	56	64	66	145	93	125	71	87	96	108	104	69	88	104	78	117	121	106	75	81	76	100	85	99	113	95	96	120	122	96	70	77	84	70	120	96	63	111	76	95	71	96	169	152	167	187	202	117	111
GPX7	0	1	0	0	0	0	0	0	0	0	0	0	0	0	0	0	0	0	0	0	0	0	0	0	0	0	0	0	0	0	0	0	0	0	0	0	0	0	0	0	0	0	0	0	0	0	0	0	0
FAM159A	0	0	0	0	0	0	0	0	0	0	0	0	0	0	0	0	0	0	0	0	0	0	0	0	0	0	0	0	0	0	0	0	0	0	0	0	0	0	0	0	0	0	0	0	0	0	0	0	0
SELRC1	884	829	788	1131	649	1162	925	1121	1149	912	830	764	1066	1115	1098	944	821	1015	1029	872	1009	908	897	874	1202	1099	1033	1119	1159	1030	1000	1011	1104	966	838	988	962	1254	851	950	983	1232	1019	1124	1243	1320	1403	843	388
ZYG11B	586	596	533	773	616	734	576	736	785	624	578	354	680	829	734	755	667	683	692	587	673	574	488	506	706	771	703	563	568	482	654	515	653	574	541	586	550	825	561	493	523	543	801	875	857	885	987	507	460
ZYG11A	294	315	331	562	384	623	346	392	450	464	487	373	378	445	412	557	477	535	364	315	380	372	354	349	420	398	378	365	425	372	383	353	366	430	381	428	311	448	310	377	360	464	433	491	542	522	537	348	298
ECHDC2	192	191	160	230	116	221	261	264	272	201	200	257	221	246	224	200	182	231	223	212	228	216	205	214	259	207	223	225	258	212	174	220	159	230	206	212	240	283	171	236	180	244	138	198	208	151	174	137	193
SCP2	936	960	910	876	547	857	1142	1192	1227	974	934	987	1116	1222	1157	965	763	967	1308	1041	1290	1077	1022	1116	1286	1327	1174	1051	1172	1086	1065	844	1128	999	869	1107	1199	1485	1051	952	1118	1221	586	696	714	586	697	510	637
PODN	0	0	0	0	0	0	0	0	0	0	0	0	0	0	0	0	0	0	0	0	0	0	0	0	0	0	0	0	0	0	0	0	0	0	0	0	0	0	0	0	0	0	0	0	0	0	0	0	0
SLC1A7	0	0	0	0	0	0	0	0	0	0	0	0	0	0	0	0	0	0	0	0	0	0	0	0	0	0	0	0	0	0	0	1	0	0	0	0	0	0	0	0	0	0	0	0	0	1	0	0	1
CPT2	650	622	607	615	403	619	787	835	901	716	607	709	754	826	814	578	527	619	828	688	872	643	657	661	952	869	773	691	692	663	708	777	771	765	639	749	768	1040	689	871	785	962	491	528	580	510	528	435	191
C1orf123	499	491	462	593	265	549	592	597	650	507	492	675	542	636	582	530	478	576	654	513	644	501	490	573	668	618	599	609	621	560	562	558	554	574	526	553	648	726	520	538	513	576	506	556	616	640	669	542	427
MAGOH	591	552	542	541	298	609	723	709	768	609	590	800	693	740	727	664	520	684	733	673	738	637	612	671	821	744	662	732	691	625	647	684	677	728	612	718	726	871	675	584	631	746	496	577	644	711	845	647	550
LOC100507564	1	8	2	11	9	16	10	6	9	8	20	9	14	13	6	14	11	20	10	11	5	14	14	15	7	9	15	3	13	19	9	7	11	10	10	13	9	8	9	15	15	9	8	6	15	13	14	14	3
LRP8	2697	2659	2559	2738	1735	2716	2640	3383	3438	2794	2679	2101	2850	3289	3199	2850	2402	2906	3086	2818	3160	3039	2965	3087	3584	3389	3048	3022	3115	2692	3028	2797	2983	2978	2561	2806	2628	3822	2629	2952	2797	3772	1717	1802	2057	1343	1603	993	1795
FLJ40434	0	0	0	0	0	0	0	0	0	0	0	0	0	0	0	0	0	0	0	0	0	0	0	0	0	0	0	0	0	0	0	0	0	0	0	0	0	0	0	0	0	0	0	0	0	0	0	0	0
DMRTB1	0	0	0	0	0	0	0	0	0	0	0	0	0	0	0	0	0	0	0	0	0	0	0	0	0	0	0	0	0	0	0	0	0	0	0	0	0	0	0	0	0	0	0	1	0	0	0	0	0
GLIS1	0	0	0	0	0	0	1	0	0	0	0	0	0	0	1	0	0	0	0	0	3	0	1	0	1	0	0	0	0	0	0	2	0	0	0	0	0	1	0	0	0	1	0	1	0	0	0	0	0
TMEM48	2148	2079	1931	2041	1373	2127	2230	2537	2675	1885	1834	1692	2373	2553	2510	1914	1706	2002	2535	2187	2580	2217	2139	2546	2770	2930	2707	2495	2489	2216	2446	1925	2377	2047	1873	2222	2429	3309	2183	2199	2319	2532	1535	1633	1807	1729	1841	1227	1014
YIPF1	318	309	269	320	183	347	366	366	392	323	308	442	347	362	336	301	261	371	377	331	383	279	283	297	413	390	378	339	325	300	371	334	347	385	344	352	365	501	356	283	252	381	259	310	345	353	397	274	357
DIO1	12	7	5	8	12	3	11	11	11	7	12	7	7	13	7	12	6	11	5	8	5	12	8	8	10	12	11	8	17	18	7	10	7	10	5	12	18	7	12	7	11	9	6	8	6	4	8	4	10
HSPB11	409	412	397	369	183	428	492	460	515	497	387	605	483	463	450	497	414	453	539	421	475	468	407	507	550	511	481	463	446	431	440	365	500	572	457	500	541	646	466	422	483	491	302	328	310	280	368	303	484
LRRC42	508	473	476	673	388	682	599	634	661	562	513	658	624	633	652	559	489	596	644	573	641	527	493	578	670	667	600	606	606	629	562	567	627	614	579	560	652	771	514	546	521	562	701	762	864	895	1034	823	380
LDLRAD1	0	0	0	4	0	0	3	3	1	2	2	0	1	2	2	2	0	0	1	1	0	0	2	0	3	1	2	3	0	2	0	0	1	1	3	3	1	0	0	2	2	3	0	2	0	1	2	2	2
TMEM59	2068	2046	1915	1962	1023	1950	2311	2406	2509	2138	2046	2615	2130	2411	2359	2138	1842	2200	2586	2105	2486	2241	2217	2361	2651	2644	2472	2465	2575	2447	2218	1765	2313	2376	2142	2478	2721	2862	2088	2096	2212	2673	1793	1942	2076	1982	2272	1797	1973
TCEANC2	224	202	170	206	138	210	209	274	267	210	174	162	268	258	258	184	132	232	237	238	225	157	155	162	264	231	245	207	208	169	243	266	242	197	192	175	236	323	231	138	148	175	240	276	272	264	308	186	122
MIR4781	0	0	0	0	0	0	0	1	0	0	0	0	0	0	0	0	0	0	0	0	0	0	0	0	0	0	0	0	0	0	0	0	0	0	0	0	0	0	0	0	0	0	0	0	0	0	0	0	0
CDCP2	0	0	0	0	0	1	0	0	0	0	0	0	0	0	0	0	0	0	0	0	0	0	0	1	0	0	0	0	1	0	1	0	0	0	0	0	1	0	0	0	0	0	0	0	0	0	0	0	0
CYB5RL	96	109	99	114	78	117	130	180	151	108	96	83	155	161	137	118	96	119	141	130	130	111	123	106	162	147	123	128	107	108	123	152	112	141	113	98	106	198	117	130	100	134	93	122	112	115	103	59	78
MRPL37	2344	2326	2056	2687	1509	2592	2773	2813	3023	2609	2411	3311	2612	2978	2702	2615	2150	2566	2975	2435	2794	2439	2512	2587	3396	3000	2644	2981	2931	2646	2455	2617	2557	2823	2461	2594	2874	3409	2325	2723	2564	3221	2183	2536	2694	2672	2939	2423	1856
SSBP3	546	553	486	542	391	583	585	677	720	529	486	562	604	661	612	566	454	657	717	570	689	457	405	482	714	677	661	499	495	456	561	565	616	580	543	554	555	798	521	510	525	558	528	572	626	602	651	448	692
ACOT11	20	20	28	29	9	22	22	23	23	25	17	12	9	20	15	20	21	14	27	23	34	14	11	15	13	29	22	20	12	16	9	20	22	17	15	16	12	18	14	25	12	24	12	20	15	9	5	10	15
FAM151A	0	1	0	0	0	3	1	0	0	0	2	0	1	0	1	1	0	2	0	2	1	0	0	2	0	0	1	2	0	1	0	0	0	0	0	1	1	7	3	0	1	1	0	0	1	0	0	0	1
HEATR8	0	0	0	0	0	0	0	0	0	1	0	0	0	0	0	0	0	0	1	0	0	0	0	0	0	1	0	0	0	0	0	0	0	0	0	0	0	0	0	1	0	0	0	0	0	0	0	0	0
HEATR8-TTC4	0	0	0	0	0	0	0	0	0	0	0	0	0	0	0	0	0	0	0	0	0	0	0	0	0	0	0	0	0	0	0	0	2	0	0	0	0	0	0	0	0	0	0	0	0	0	0	0	0
TTC4	13	24	15	35	15	38	22	26	37	32	32	21	27	40	35	33	27	36	28	25	25	29	28	21	20	28	23	29	21	25	28	26	33	26	27	32	17	28	22	19	19	34	24	40	37	35	55	20	24
PARS2	130	106	108	228	147	240	170	176	200	144	139	170	165	176	189	166	155	167	153	112	104	168	176	172	135	109	117	212	229	207	159	172	163	186	176	162	102	141	99	246	216	292	165	162	189	183	205	165	58
TTC22	0	1	0	0	0	0	0	0	1	0	0	0	1	0	0	1	0	0	0	0	0	0	0	0	0	0	0	0	0	0	0	0	0	0	0	0	0	0	0	0	0	0	0	0	0	0	0	0	0
C1orf177	0	1	0	1	0	0	0	0	0	0	0	0	1	1	1	0	0	2	1	1	0	0	0	0	1	1	0	0	0	1	0	0	0	0	0	0	0	0	2	2	2	0	0	0	1	0	0	2	5
DHCR24	13590	12723	12010	13023	8953	13139	14838	16414	17329	13710	13039	11974	14725	16590	15714	13547	11073	13471	16586	13595	15645	13589	12900	13899	19445	17070	15699	16674	16550	14202	14826	15612	15305	15998	14233	14710	14398	19451	13274	13439	12410	16458	9533	10255	11691	8485	9732	6882	12742
TMEM61	0	0	2	0	0	0	2	0	0	0	1	0	2	2	1	0	0	1	0	1	3	0	0	0	0	0	3	1	1	0	1	0	3	1	1	1	0	3	0	0	0	0	0	1	0	1	0	0	4
BSND	1	1	0	0	1	0	0	0	1	0	0	0	0	1	0	0	0	1	0	0	0	1	0	0	0	0	0	0	0	0	0	0	0	0	0	0	0	0	0	0	0	1	0	0	0	1	0	0	2
PCSK9	1	1	0	0	0	0	0	0	0	1	0	0	0	2	0	2	1	0	0	0	0	0	0	0	0	0	0	0	0	0	0	0	1	0	1	0	1	0	0	0	0	0	0	0	1	0	0	0	1
USP24	1447	1325	1259	1857	1369	2062	1253	1609	1784	1821	1776	1145	1525	1691	1615	1968	1588	1919	1648	1468	1561	1366	1332	1546	1739	1691	1645	1539	1679	1516	1515	1403	1615	1861	1596	1916	1258	2039	1352	1342	1452	1676	2053	2249	2447	2761	3060	1482	1501
LOC100507634	11	10	8	11	9	11	4	10	14	4	10	11	8	9	13	9	4	8	6	8	7	6	13	12	10	11	7	17	11	8	6	6	7	15	7	9	10	10	8	12	9	12	19	10	30	17	19	16	2
MIR4422	0	0	0	0	0	0	0	0	0	0	0	0	0	0	0	0	0	0	0	0	0	0	0	0	0	0	0	0	0	0	0	0	0	0	0	0	0	0	0	0	0	0	0	0	0	0	0	0	0
PPAP2B	269	236	258	402	271	464	263	339	363	296	297	276	310	344	320	277	257	292	341	313	270	370	365	414	358	365	312	382	377	358	279	304	307	299	282	316	307	392	281	337	337	359	624	711	795	812	864	545	338
PRKAA2	62	52	63	85	57	83	62	78	87	53	73	41	65	89	55	71	60	68	57	49	67	64	47	75	62	66	61	66	51	39	62	50	71	53	42	54	71	72	56	42	54	40	91	100	93	175	163	82	83
C1orf168	44	29	26	63	37	76	52	56	57	58	53	54	55	52	45	58	69	56	63	41	56	56	55	40	49	63	56	36	58	49	49	31	52	49	42	59	48	61	45	51	45	66	52	63	46	51	47	26	38
C8A	0	0	0	0	0	0	0	0	0	0	0	0	0	0	0	0	0	0	0	0	0	0	2	0	0	0	0	0	0	0	0	0	0	0	0	0	0	0	0	0	0	0	0	0	0	0	0	0	0
C8B	0	0	0	0	1	0	0	0	0	0	0	0	0	0	0	0	0	0	0	0	0	0	0	0	0	0	0	0	0	0	0	0	0	0	0	0	0	0	0	0	0	1	0	1	0	0	0	0	0
DAB1	1	0	1	0	0	0	0	0	0	0	0	0	0	0	1	0	0	0	0	0	0	0	0	0	0	0	0	0	0	1	0	0	0	0	0	1	0	0	0	0	0	0	0	0	0	0	0	0	0
OMA1	286	299	279	271	162	288	329	395	409	278	273	293	322	344	323	304	284	278	350	285	368	227	200	222	426	388	372	253	282	260	336	288	352	284	280	258	395	469	301	228	234	281	319	326	349	399	428	318	208
TACSTD2	2488	2434	2040	1141	731	1231	2689	2706	3026	1500	1364	1784	2566	2863	2493	1097	968	1258	3049	2548	3113	2778	2723	2907	3587	3127	2674	2552	2694	2487	2287	2823	2402	1714	1589	1581	2849	3880	2535	2983	2676	3282	584	710	786	693	799	620	1129
MYSM1	877	894	941	2159	1404	2132	914	1153	1220	1707	1576	887	1098	1241	1134	2002	1598	1846	995	851	1068	1008	926	1069	1004	1117	1034	1117	1310	1072	1099	792	1095	1524	1356	1534	779	1176	824	886	908	1143	2795	2846	2865	3160	3340	1668	1667
JUN	2719	2597	2345	30726	17256	26835	5266	6061	6273	33136	30184	39488	5388	6538	6002	40319	36317	45495	2458	1973	2389	3234	2821	2783	3230	2789	2947	3942	3563	3253	3645	5195	4205	16808	16326	17464	1833	2910	1687	2208	1707	2126	21146	20194	21317	24596	22432	15360	5880
LOC100131060	3	2	1	3	2	2	1	0	1	0	2	1	2	3	1	2	2	1	3	0	3	1	3	2	2	5	3	3	3	4	2	2	2	8	2	1	2	1	1	3	3	1	4	5	4	4	7	0	2
HSD52	0	0	0	0	0	0	0	0	0	0	0	0	0	0	0	0	0	0	0	0	0	0	0	0	0	0	0	0	0	0	0	0	0	0	0	0	0	0	0	0	0	0	0	0	0	0	0	0	0
FGGY	85	74	66	90	45	84	73	111	103	95	85	106	101	120	100	99	77	113	107	78	110	73	81	95	118	101	99	93	102	85	83	114	79	106	86	86	100	114	87	76	99	85	64	74	79	74	90	69	75
MIR4711	0	0	0	0	0	0	0	0	0	0	0	0	0	0	0	0	0	0	0	0	0	0	0	0	0	0	0	0	0	0	0	0	0	0	0	0	0	0	0	0	0	0	0	0	0	0	0	0	1
HOOK1	1748	1801	1581	2076	1477	2270	1673	2204	2288	1669	1749	1211	1944	2229	2028	1951	1525	1924	2116	1788	2127	1792	1880	1977	2251	2335	2183	2028	2208	1905	2048	1486	1990	1750	1577	1886	1851	2631	1783	1759	1945	2125	2394	2531	2667	3114	3555	1977	2068
CYP2J2	171	175	151	178	102	183	188	206	239	170	178	205	189	223	232	189	180	212	201	169	201	177	159	195	253	222	217	230	208	175	243	162	186	185	175	189	178	291	164	202	213	202	129	140	150	118	131	96	108
C1orf87	0	0	0	0	0	0	0	0	1	0	0	0	0	0	0	0	0	0	0	0	0	0	0	0	0	0	0	0	0	0	0	0	0	0	0	0	1	0	0	0	0	0	0	0	0	0	0	0	0
NFIA	248	246	236	357	273	381	261	253	307	300	289	253	292	290	281	362	291	331	231	250	291	309	225	236	314	289	296	336	278	267	306	209	235	266	236	272	228	325	233	208	240	247	193	234	260	252	254	172	162
TM2D1	307	319	328	324	169	369	382	424	448	360	339	382	387	358	384	400	301	401	371	323	404	346	284	328	401	426	365	341	373	366	352	286	395	385	366	409	382	464	327	315	346	350	274	316	369	301	353	278	296
INADL	1900	1900	1800	3372	2306	3442	2185	2501	2625	2588	2432	1770	2090	2418	2430	2939	2500	3048	2132	1819	2138	1724	1673	1877	2452	2530	2180	1929	2159	1886	2442	1974	2359	2492	2334	2530	1983	2789	1876	1683	1692	2078	3294	3574	3850	4335	4402	2354	2617
L1TD1	0	0	0	2	0	1	0	0	1	0	0	1	0	0	0	0	0	0	0	0	0	0	0	0	0	2	0	0	0	0	0	0	0	0	0	0	0	0	0	1	0	0	0	0	0	0	0	0	0
KANK4	0	3	0	3	2	2	3	2	2	0	4	2	2	2	1	1	0	0	2	0	2	0	4	1	2	3	2	2	1	1	2	0	2	0	3	0	1	5	1	1	0	3	2	2	2	2	2	4	4
USP1	2896	3187	2823	4949	2999	5309	3228	3571	3900	3846	3769	3401	3460	3412	3520	4051	3511	4087	3754	3112	3512	4010	3923	4270	3814	3923	3543	4460	4766	4322	3248	2371	3489	3677	3500	4002	3484	4409	3157	3616	4118	4247	4625	5273	5372	5217	5795	3568	1758
DOCK7	893	804	778	988	705	1078	827	1034	971	1032	979	746	941	1052	989	1116	927	1140	1064	878	982	770	758	797	1080	1099	1022	822	904	834	982	806	1054	1121	957	1090	810	1239	847	687	787	916	913	996	1039	1231	1317	698	811
ANGPTL3	0	5	1	1	5	1	0	2	1	1	2	1	0	0	1	2	1	0	3	0	0	1	0	0	0	1	1	0	0	1	2	2	0	1	2	0	0	0	0	1	0	4	2	0	0	0	1	0	1
ATG4C	159	165	168	178	124	215	188	204	221	171	175	175	220	223	170	203	148	186	251	193	193	148	139	121	252	196	208	148	145	138	200	120	210	151	142	162	199	285	184	112	121	132	175	187	174	202	214	164	91
LOC199899	0	0	0	0	0	0	0	0	0	0	0	0	0	0	0	0	0	0	0	0	0	0	0	0	1	0	1	0	1	2	0	0	0	0	1	0	1	1	0	1	1	0	0	0	0	0	0	1	1
FOXD3	3	0	4	11	4	10	7	9	6	18	19	16	3	3	4	15	13	9	8	5	5	4	4	0	9	2	5	4	6	4	0	8	5	15	17	8	5	6	1	9	2	6	8	10	18	19	9	12	23
ALG6	370	404	284	267	192	351	377	408	456	381	339	344	425	458	426	342	271	361	461	352	461	332	319	363	514	488	458	310	347	307	432	323	467	391	364	392	450	560	420	323	337	390	229	233	240	231	270	170	291
ITGB3BP	252	271	249	284	130	293	270	308	324	339	284	370	313	307	277	335	287	286	336	259	303	249	268	290	326	330	299	310	320	282	292	221	284	322	330	346	307	392	268	244	306	298	243	288	289	308	329	247	400
EFCAB7	67	54	74	64	49	65	56	66	76	143	92	104	67	72	74	124	115	81	73	49	72	44	55	69	80	67	57	48	48	47	88	57	83	133	94	76	63	109	58	36	54	53	72	97	85	92	101	65	204
DLEU2L	5	6	5	1	4	7	6	8	10	13	11	2	4	6	4	15	8	10	3	9	0	5	4	1	4	7	5	8	1	3	5	3	2	6	8	7	1	3	6	4	3	4	2	7	2	2	5	4	8
PGM1	276	250	253	293	145	266	282	309	336	257	255	290	311	313	303	247	236	288	343	281	304	302	263	277	400	314	315	327	332	289	266	297	303	283	255	272	336	351	233	304	234	336	211	265	249	275	343	283	185
ROR1	5	3	4	6	8	5	4	2	1	4	9	1	2	8	3	8	8	8	6	4	5	1	10	7	8	8	7	6	6	5	6	2	4	3	5	5	6	10	8	4	2	8	10	5	15	4	8	4	2
UBE2U	0	0	0	0	0	0	0	0	0	0	0	0	0	0	0	0	0	0	0	0	0	0	0	0	0	0	0	0	0	0	0	0	0	0	0	0	0	0	0	0	0	0	0	0	0	0	0	0	0
CACHD1	146	141	161	318	208	323	194	235	215	274	237	190	220	222	224	286	279	298	219	171	176	249	210	249	218	234	211	285	243	204	186	174	199	269	230	265	159	250	157	216	214	248	323	350	400	396	330	198	239
MIR4794	0	0	0	0	0	0	0	0	0	0	0	0	0	0	0	0	0	0	0	0	0	0	0	0	0	0	0	0	0	0	0	0	0	0	0	0	0	0	0	0	0	0	0	0	0	0	0	0	0
RAVER2	363	318	313	342	243	378	320	403	440	299	302	320	363	455	375	341	288	427	416	313	382	313	273	274	413	393	404	307	317	290	358	320	392	317	291	323	335	458	312	284	273	318	240	272	282	226	247	147	266
JAK1	4951	4767	4639	5734	4052	6150	5124	5861	6407	5565	5350	4410	5316	5813	5535	5882	5168	5999	6045	5077	5999	5344	5369	5872	6687	6448	6094	6383	6959	6291	5378	4930	5743	6645	5862	6379	5013	7614	5189	6247	6276	7463	6805	7277	7841	9718	10185	6011	5376
MIR3671	0	0	0	0	1	0	0	0	1	0	0	1	3	0	1	0	0	0	0	0	1	0	0	1	0	0	0	0	3	1	0	0	0	1	0	0	0	1	0	1	0	0	0	0	1	0	0	0	0
MIR101-1	0	0	0	0	0	0	0	0	0	0	0	0	0	0	0	0	0	0	0	0	0	0	0	0	0	0	0	0	0	0	0	0	0	0	0	0	0	0	0	0	0	0	0	0	0	0	0	0	0
AK4	1572	1579	1390	1423	1078	1571	1626	1920	2010	1462	1351	1364	1792	1831	1808	1493	1217	1543	1937	1624	1800	1804	1789	2075	2121	2012	1868	1921	2155	1949	1686	1397	1790	1518	1521	1675	1798	2340	1615	2031	2163	2435	772	844	979	617	779	526	1139
DNAJC6	212	204	206	322	194	298	222	314	257	352	288	202	231	331	295	358	269	339	254	228	228	293	252	228	292	296	304	292	246	222	251	207	260	384	285	306	201	295	208	225	247	292	652	657	710	885	962	515	783
LEPROT	736	767	712	726	503	794	874	919	1033	832	788	680	928	990	860	715	713	810	1074	851	1004	888	862	969	1117	1143	1025	928	945	911	906	749	981	853	763	872	940	1274	902	900	911	1018	644	691	731	730	894	559	513
LEPR	93	93	87	71	49	69	68	90	98	71	85	47	108	107	74	84	78	82	107	80	111	68	76	88	111	105	82	71	84	65	90	56	74	78	75	93	94	105	65	56	60	82	123	125	107	248	244	117	142
PDE4B	194	193	192	510	298	495	241	251	250	345	297	253	268	270	265	336	267	346	231	185	236	226	261	282	262	237	260	253	255	222	247	256	280	259	261	256	163	296	167	222	228	257	308	315	334	287	258	199	92
SGIP1	0	1	0	0	0	1	0	0	0	0	0	0	2	0	1	2	0	2	0	0	1	1	1	0	0	1	1	1	1	0	1	1	0	0	0	0	0	2	0	1	0	0	2	1	1	0	0	1	0
MIR3117	0	0	0	0	0	0	0	0	0	0	0	0	0	0	0	0	0	0	0	0	0	0	0	0	0	0	0	0	0	0	0	0	0	0	0	0	0	0	0	0	0	0	0	0	0	0	0	0	0
TCTEX1D1	0	0	0	0	0	0	0	0	0	0	0	0	0	0	0	0	0	0	0	0	0	0	0	0	0	0	0	0	0	0	0	0	0	0	0	0	0	0	0	0	0	0	0	0	0	0	0	0	0
INSL5	0	0	0	0	0	0	0	0	0	0	0	0	0	0	0	0	0	0	0	0	0	1	0	0	0	0	0	0	0	0	0	0	0	0	0	0	0	0	0	0	0	0	0	0	0	0	0	0	1
WDR78	10	6	7	10	5	10	8	5	13	8	13	7	13	6	19	16	8	6	9	9	10	11	9	8	12	10	8	12	12	12	7	10	15	17	13	12	7	7	5	4	8	9	26	22	21	37	23	26	46
MIER1	614	564	562	1389	932	1515	651	696	851	1526	1463	1064	761	828	773	1565	1321	1537	711	636	739	833	881	953	722	784	711	882	973	863	695	499	749	1394	1213	1497	645	793	559	705	869	824	1536	1571	1526	1807	1887	1124	1074
SLC35D1	444	471	406	255	202	281	496	608	636	370	314	251	498	573	495	279	283	322	555	487	579	497	452	486	645	612	557	500	496	431	543	424	540	426	383	436	464	734	457	461	499	564	333	361	388	371	429	260	165
C1orf141	0	0	0	0	0	0	0	0	0	0	0	0	0	0	0	0	0	0	0	0	0	0	0	0	0	0	0	1	0	0	0	0	0	0	0	0	0	0	0	0	0	0	1	0	0	0	0	0	0
IL23R	0	0	0	0	1	0	0	0	0	0	0	0	0	0	0	0	0	0	0	0	0	0	0	0	0	0	0	0	0	0	0	0	0	0	0	0	0	0	0	0	0	0	0	0	0	0	0	0	0
IL12RB2	1	1	2	2	4	1	2	2	1	0	2	2	2	0	2	1	4	2	2	0	1	0	5	1	0	2	2	3	1	3	3	0	0	1	2	2	1	2	0	4	4	2	2	2	1	2	1	0	7
SERBP1	13789	13547	12427	13494	8707	14054	14726	16603	17456	12592	11553	12283	15359	16290	15740	13201	11023	13164	16881	13645	16389	13501	13110	14595	18521	17808	15890	15207	16077	14616	15171	12866	15956	13058	11810	13705	15850	20007	13801	14582	14733	17021	10075	11480	12468	11383	12460	8772	7809
GADD45A	259	291	248	886	462	819	318	314	343	977	868	1044	322	353	347	797	588	713	313	270	298	382	361	406	331	358	261	535	518	503	327	322	321	1197	913	982	289	391	239	429	363	416	1662	1839	1945	2845	2894	2278	3768
GNG12	734	755	686	834	561	892	815	906	951	792	773	615	876	951	894	852	725	807	907	771	897	798	790	853	1000	963	928	843	907	815	829	619	870	837	793	813	856	1158	793	725	773	897	933	995	1147	1430	1613	933	828
LOC100289178	5	4	1	3	5	4	3	1	4	0	1	4	3	4	4	4	2	4	0	1	4	2	0	4	4	6	1	5	0	3	2	2	1	2	2	0	3	0	0	6	2	0	5	6	5	6	11	6	5
DIRAS3	0	0	0	0	0	2	0	1	0	0	0	1	1	0	0	0	0	0	1	0	1	0	1	0	0	0	0	0	0	1	0	0	0	1	0	0	1	0	0	0	0	0	0	0	0	0	0	0	0
WLS	84	98	84	118	72	140	120	127	112	87	88	88	116	125	121	82	91	124	124	103	107	119	95	125	151	114	110	108	123	127	88	103	126	128	117	93	108	141	113	106	107	131	183	179	197	240	251	177	85
MIR1262	0	0	0	0	1	0	0	0	0	0	0	0	0	0	0	0	0	0	0	0	0	0	0	0	0	0	0	0	0	0	0	0	0	0	0	0	0	0	0	0	0	0	0	0	0	0	0	0	0
RPE65	1	0	1	0	0	0	0	0	0	0	0	0	0	0	0	0	0	0	0	0	0	0	0	0	0	0	0	0	0	0	0	0	0	0	0	0	0	0	0	0	0	0	0	0	0	0	0	0	0
DEPDC1	542	526	495	746	479	779	525	588	662	812	792	575	563	659	596	838	720	795	650	524	571	518	572	636	659	655	607	721	724	633	607	400	608	842	721	846	543	728	542	517	571	653	839	927	933	930	1044	648	458
LRRC7	0	0	0	0	0	0	0	0	0	0	0	0	0	0	1	0	0	0	1	0	0	0	0	0	0	0	0	0	0	0	0	0	0	0	0	0	0	0	0	0	0	0	0	0	0	0	0	0	0
PIN1P1	0	0	0	0	0	0	0	0	0	0	0	0	0	0	0	0	0	0	0	0	0	0	0	0	0	0	0	0	0	0	0	0	0	0	0	0	0	0	0	0	0	0	0	0	0	0	0	0	0
LRRC40	326	303	286	425	224	425	340	359	420	380	359	317	407	400	361	434	402	453	363	308	397	307	328	315	388	407	365	293	346	340	372	231	334	386	377	373	346	439	327	237	313	331	477	533	529	553	646	409	347
SRSF11	2616	2579	2397	3435	1994	3612	2828	3155	3304	3395	2980	3021	3023	3182	3197	3670	2835	3429	3117	2766	3152	2605	2465	2628	3368	3402	3037	3136	3391	2958	3050	2312	3119	3182	2842	3305	3028	3836	2744	2367	2641	3081	4644	4869	4946	5759	6273	4320	3552
ANKRD13C	724	736	684	1075	669	1055	745	865	955	826	697	756	805	957	836	860	660	852	853	756	829	722	664	750	923	898	845	717	791	693	795	641	820	772	669	739	784	1064	734	676	678	801	1114	1206	1231	1341	1361	938	513
HHLA3	34	29	39	47	28	45	42	43	46	37	32	41	41	50	57	23	37	39	49	37	57	33	41	59	50	44	36	44	51	42	42	42	33	40	35	32	38	46	49	43	32	53	50	56	66	76	76	64	26
CTH	66	50	42	104	63	110	56	54	72	135	158	169	70	86	60	123	117	121	60	62	55	74	76	86	74	75	66	99	109	81	78	53	56	155	127	123	72	77	58	63	91	94	133	159	179	143	157	124	217
PTGER3	23	18	15	14	12	15	27	36	27	15	16	7	20	15	24	24	10	20	27	31	25	12	14	16	24	22	22	30	37	34	28	19	17	17	12	24	33	27	27	34	43	31	6	14	13	20	15	9	10
LOC100132618	16	6	14	10	11	14	6	14	9	9	14	3	8	8	8	7	6	8	18	13	10	19	17	25	10	5	10	12	13	16	13	3	13	11	6	9	9	8	7	16	20	10	18	26	13	12	24	17	7
ZRANB2	1290	1287	1171	1444	861	1628	1497	1622	1671	1731	1600	1656	1510	1677	1579	1923	1494	1801	1617	1325	1666	1367	1312	1375	1650	1615	1477	1647	1696	1605	1504	1097	1575	1866	1609	1958	1507	1941	1275	1284	1441	1604	1397	1508	1497	1468	1770	1284	1878
MIR186	7	4	4	12	4	12	5	5	5	9	8	1	3	4	4	9	5	10	11	6	5	5	10	14	2	6	5	5	3	3	4	3	3	3	2	6	6	9	10	11	6	10	14	5	13	12	8	7	3
NEGR1	0	0	0	0	0	0	0	0	0	0	0	0	0	0	0	0	0	0	2	0	0	0	0	0	0	0	0	0	0	0	0	0	0	0	0	0	0	0	0	0	0	0	1	0	0	0	1	0	0
LRRIQ3	3	1	1	2	2	5	0	0	6	5	2	1	3	2	1	3	3	3	1	3	5	4	1	1	7	4	1	8	4	0	2	1	5	5	5	0	2	3	2	3	3	4	5	3	3	3	2	8	2
FPGT-TNNI3K	0	0	0	0	0	0	0	0	0	0	0	0	0	0	0	0	0	0	0	0	0	0	0	0	0	0	0	0	0	0	0	0	0	0	0	0	0	0	0	0	0	0	0	0	0	0	0	0	0
FPGT	122	136	106	131	83	116	162	165	206	94	111	96	166	201	185	115	112	120	170	160	175	137	115	144	169	164	155	147	118	102	145	110	166	98	102	103	172	218	141	107	142	142	120	144	152	155	143	86	42
TNNI3K	0	0	0	0	0	0	0	0	0	0	0	0	0	0	0	0	0	0	0	0	0	0	0	0	0	0	0	0	0	0	0	0	0	0	0	0	0	0	0	0	0	0	0	0	0	0	0	0	0
C1orf173	0	0	0	0	0	0	0	0	0	0	0	0	0	0	0	0	0	0	0	0	0	0	0	0	0	0	0	0	0	0	1	0	0	0	0	0	0	0	0	0	0	1	0	0	0	0	0	0	0
CRYZ	549	504	489	399	234	394	601	597	661	567	500	531	573	633	649	592	435	529	665	545	619	538	543	586	704	732	645	561	602	529	585	512	607	677	609	646	692	806	585	502	560	601	236	242	300	165	212	148	573
TYW3	627	669	671	670	447	738	746	765	852	1082	1020	923	705	831	814	1164	828	982	785	689	812	618	594	670	924	911	805	654	719	627	775	618	838	1215	1048	1159	831	1007	732	596	681	777	599	687	684	626	719	521	1721
LHX8	0	0	0	0	0	0	0	0	0	0	0	0	0	0	0	0	0	0	0	0	0	0	0	0	0	0	0	0	0	0	0	0	0	0	0	0	0	0	0	0	0	0	0	0	0	0	0	0	0
SLC44A5	2	4	1	3	2	1	6	0	4	1	0	6	1	4	3	3	4	2	3	0	5	1	3	1	3	5	5	5	5	3	3	5	2	3	3	5	1	1	2	5	1	6	2	1	1	2	1	3	3
ACADM	652	644	595	679	381	674	746	852	847	707	644	690	805	847	818	810	615	745	882	685	846	687	679	771	892	859	819	742	804	649	746	506	771	773	726	714	860	1019	724	631	737	769	536	575	635	633	648	429	545
RABGGTB	1555	1533	1510	3595	1860	3584	1880	2001	1949	2508	2388	2994	1880	1962	1913	2929	2331	2927	1988	1783	1939	1876	1769	2010	2045	2136	2010	2457	2364	2072	1899	1541	1932	2214	2011	2272	1938	2327	1595	1682	1745	2016	3680	4179	4514	5009	5310	4138	1744
SNORD45C	8	2	4	12	12	9	5	12	15	5	5	1	2	3	8	9	5	9	7	11	7	12	9	13	5	6	5	11	9	12	12	4	10	3	4	3	8	8	10	9	19	11	8	6	9	9	11	4	1
SNORD45A	21	28	33	15	9	20	20	31	33	2	6	4	24	32	30	3	1	10	38	34	41	18	16	13	29	35	36	18	20	10	24	11	26	4	5	6	23	44	21	11	12	14	4	10	8	9	13	5	0
SNORD45B	46	36	50	26	16	21	47	40	40	10	20	9	31	36	52	10	6	12	42	53	48	29	35	28	41	44	51	36	29	34	42	22	33	13	9	16	36	47	41	28	30	44	24	19	21	26	23	5	1
MSH4	0	1	0	1	1	1	0	1	1	2	0	0	1	0	0	0	2	1	0	0	1	1	1	2	1	1	1	0	2	1	1	0	0	1	3	1	3	1	0	0	0	1	0	1	2	2	1	1	2
ASB17	0	0	0	0	0	0	0	0	0	0	0	0	0	0	0	0	0	0	0	0	0	0	0	0	0	0	0	0	0	0	0	0	0	0	0	0	0	0	1	0	0	0	0	0	0	0	0	0	0
ST6GALNAC3	0	0	0	0	0	0	0	0	0	0	0	0	0	0	0	0	0	0	1	0	0	0	0	0	0	2	0	0	0	0	0	0	0	0	0	0	0	0	0	0	0	0	0	0	0	0	0	0	0
ST6GALNAC5	42	39	48	59	27	54	44	63	71	26	36	35	55	50	53	46	38	48	65	57	64	36	36	39	79	81	63	43	31	37	66	46	65	39	33	32	45	91	48	58	38	44	25	38	38	29	19	19	10
PIGK	446	456	461	397	296	501	498	532	586	519	437	392	555	552	542	480	411	522	583	514	587	515	520	554	607	666	615	584	590	515	534	370	568	518	496	536	541	731	482	513	503	541	393	422	446	435	521	334	348
AK5	3	0	2	3	2	2	0	1	2	1	1	0	0	2	1	0	1	2	0	2	4	0	0	0	5	4	0	0	1	0	0	2	1	2	1	2	0	0	1	1	2	2	2	1	1	2	0	2	2
ZZZ3	1398	1422	1261	2769	1795	2773	1527	1814	1902	2243	2147	1688	1680	1840	1765	2474	2087	2429	1625	1357	1571	1857	1799	2064	1830	1803	1711	2166	2350	2048	1714	1406	1781	2327	2040	2363	1479	1941	1392	1692	1752	2092	3246	3560	3579	3972	4271	2468	1240
USP33	1117	1168	1068	1279	821	1364	1192	1367	1502	1165	1083	982	1230	1433	1381	1346	1060	1325	1469	1135	1387	1005	985	1051	1494	1539	1400	1138	1127	1033	1268	982	1274	1173	1165	1216	1272	1828	1224	981	989	1160	1203	1328	1413	1508	1570	937	1196
FAM73A	486	456	463	457	353	423	411	593	666	422	402	209	525	606	551	404	366	483	569	540	611	463	470	525	651	627	562	419	448	397	519	435	590	399	336	458	460	708	501	428	486	501	407	446	446	544	617	292	189
NEXN	6	8	2	6	7	6	3	5	7	6	2	6	6	5	10	2	3	5	7	4	5	6	4	6	4	9	3	6	5	4	5	0	3	4	3	1	3	9	4	3	2	9	13	5	6	12	9	12	12
FUBP1	3664	3650	3308	3837	2482	4025	3709	4531	4599	2951	2817	2572	4100	4539	4090	3078	2639	3246	4321	3780	4315	4052	3953	4341	5023	4841	4403	4565	4847	4311	4176	3882	4229	3320	2806	3327	3889	5556	3787	4119	3979	4854	3883	4588	5073	5336	5911	3663	1714
DNAJB4	91	100	80	328	152	284	101	122	148	5700	4467	3280	113	112	118	5566	3653	3707	112	94	123	187	111	132	134	115	120	147	124	109	120	83	121	3950	3329	3330	106	131	127	64	68	92	684	736	713	1069	1079	642	5545
GIPC2	0	0	0	4	0	2	0	0	0	2	2	1	0	0	1	2	0	0	1	1	0	0	0	0	0	2	1	2	0	0	1	0	2	0	1	0	0	1	1	0	0	0	2	2	0	2	5	2	10
MGC27382	0	0	0	0	0	0	0	0	0	0	0	0	0	0	0	0	0	0	0	0	0	0	0	0	0	0	0	0	0	0	0	0	0	0	0	0	0	0	0	0	0	0	0	0	0	0	0	0	0
PTGFR	0	0	0	0	0	0	0	0	0	0	0	0	0	0	0	0	0	0	0	0	0	0	0	1	0	0	0	1	0	0	0	1	0	1	0	0	0	0	0	0	0	0	2	1	0	1	0	0	0
IFI44L	242	215	198	169	103	173	213	282	287	142	166	156	256	255	249	181	150	169	247	215	254	169	186	191	335	269	273	180	200	170	258	189	286	199	133	155	264	312	213	187	164	193	93	82	127	84	337	60	95
IFI44	1997	2019	1762	1626	822	1899	2231	2403	2483	1498	1427	1833	2197	2350	2358	1656	1421	1807	2558	2097	2453	1975	1919	2258	2821	2666	2469	2009	2063	1807	2337	1869	2349	1445	1346	1608	2514	3238	2174	1997	1982	2357	1201	1167	1313	984	1356	767	555
ELTD1	0	0	0	0	0	0	0	0	0	0	0	0	0	0	0	0	0	0	1	0	0	0	0	0	0	0	0	0	0	0	0	0	0	0	0	0	0	0	0	0	0	0	0	0	0	0	0	0	0
LPHN2	511	551	454	613	411	664	532	654	667	600	555	355	598	640	608	640	518	583	564	557	580	487	478	499	718	682	659	619	605	480	609	542	610	651	579	595	536	851	496	435	391	509	381	473	503	368	423	244	873
TTLL7	38	36	37	62	40	55	38	49	50	68	49	40	56	50	45	47	60	60	54	39	31	36	46	47	36	43	49	46	50	37	38	37	49	63	29	47	34	55	39	33	43	47	81	96	94	141	155	77	57
PRKACB	140	132	117	99	64	118	137	114	172	93	121	79	148	157	154	120	101	121	151	116	124	100	90	104	165	168	152	130	108	106	138	96	146	124	99	132	126	200	151	78	112	113	113	139	142	154	207	111	103
SAMD13	3	0	3	1	1	1	4	2	4	2	1	2	2	3	0	0	0	1	4	4	5	3	6	2	2	6	1	1	1	1	1	0	4	0	1	2	3	2	3	1	0	3	0	1	0	0	1	0	0
UOX	0	0	0	0	0	1	0	0	0	0	1	0	0	0	0	0	0	1	0	0	0	0	0	0	0	0	0	2	0	0	0	1	0	0	0	0	1	1	0	0	2	0	0	1	1	0	0	0	0
DNASE2B	0	1	0	0	0	0	0	0	1	0	2	0	1	1	0	0	0	0	0	1	0	0	0	0	0	0	0	0	0	0	0	1	0	0	0	0	0	2	0	0	0	1	0	0	0	0	0	0	0
RPF1	746	769	724	951	542	1064	989	933	938	858	776	1044	882	976	960	813	764	913	898	791	954	824	793	823	1038	1016	906	976	968	906	920	732	880	818	820	952	953	1127	830	851	915	993	1053	1181	1222	1316	1420	1170	635
GNG5	1092	972	945	1114	694	1064	1231	1235	1288	1134	984	1494	1233	1260	1125	1095	949	1187	1369	1078	1322	1105	996	1133	1448	1434	1212	1232	1352	1198	1159	1040	1129	1175	1077	1053	1344	1602	1130	1113	1174	1315	1067	1101	1307	1520	1623	1340	1110
CTBS	130	138	127	180	116	184	145	164	167	197	188	171	177	177	161	160	172	187	199	173	173	156	163	171	183	180	193	169	186	168	161	126	165	196	199	167	149	231	140	164	169	168	237	228	239	328	363	251	185
C1orf180	3	1	2	1	0	2	4	0	5	2	0	1	2	4	1	1	2	1	3	1	0	1	8	1	0	1	4	0	4	2	0	1	3	1	1	0	1	1	1	1	3	0	3	1	1	1	0	3	1
SSX2IP	1053	1011	904	1095	763	1213	1057	1277	1338	1012	936	843	1194	1267	1148	1071	908	1068	1272	1153	1301	1194	1121	1325	1307	1299	1244	1274	1335	1226	1196	874	1155	1102	952	1062	1133	1510	1072	1218	1251	1451	925	1072	1046	1005	1147	722	1001
LPAR3	1	0	0	2	1	1	1	2	1	2	2	0	1	2	1	0	1	3	1	0	2	4	2	1	1	2	3	2	0	3	3	1	1	3	4	3	4	2	0	4	1	2	1	2	3	1	2	1	1
MCOLN2	127	129	131	125	96	121	142	158	156	122	113	116	161	151	132	132	94	134	153	120	131	174	162	146	146	153	159	182	198	155	166	115	137	147	121	129	144	162	128	128	146	171	140	153	172	117	142	101	101
MCOLN3	82	116	115	125	71	144	104	107	133	139	124	87	129	140	115	128	100	109	146	146	133	144	172	196	137	143	116	148	159	136	114	82	143	138	110	137	96	150	99	129	123	147	167	193	175	208	170	164	274
WDR63	3	3	6	1	3	4	2	2	5	3	1	3	3	2	5	3	4	2	5	2	6	3	1	4	5	3	8	6	5	2	5	1	9	5	3	2	1	4	2	3	2	4	9	9	6	10	8	3	8
MIR4423	0	0	0	0	0	0	0	0	0	0	0	0	0	0	0	0	0	0	0	0	0	0	0	0	0	0	0	0	0	0	0	0	0	0	0	0	0	0	1	0	0	0	0	0	0	0	1	0	0
SYDE2	744	728	684	1440	1111	1513	689	889	982	579	528	296	763	968	909	658	484	626	781	665	798	852	896	925	895	922	798	957	986	828	827	675	803	538	444	558	628	1069	694	638	629	752	1825	1871	1977	2138	2278	1016	1258
C1orf52	410	426	408	752	362	742	477	470	562	940	734	863	532	575	513	951	715	785	539	418	499	489	456	506	505	485	481	521	550	480	520	371	487	1024	786	887	477	566	442	407	460	522	777	888	894	890	936	693	1459
BCL10	222	251	217	837	562	840	342	328	385	1921	1582	1432	347	359	345	1661	1244	1406	288	246	258	401	397	411	264	257	252	452	484	430	300	231	305	1442	1179	1280	259	365	215	337	385	386	1241	1347	1360	1773	1954	1423	2140
DDAH1	1026	989	889	974	642	908	1038	1186	1264	873	779	762	1150	1229	1198	840	767	956	1138	971	1152	960	972	1078	1334	1266	1164	1062	1152	1028	1154	928	1202	869	784	1028	1089	1497	1048	1080	1080	1279	845	855	828	977	992	638	637
CYR61	233	175	148	482	293	516	285	317	365	1883	1625	1936	258	262	240	1229	945	953	238	214	276	152	148	198	273	255	217	161	166	168	227	266	303	1756	1340	1341	221	305	198	177	182	187	356	374	379	353	354	247	1374
ZNHIT6	514	464	447	503	345	511	549	604	631	397	409	400	602	577	602	538	364	540	542	492	524	406	297	346	613	616	558	489	491	401	577	464	572	530	421	508	548	659	479	339	363	415	701	720	793	966	1053	707	248
COL24A1	9	5	5	5	2	6	2	4	4	6	5	7	0	5	3	11	6	3	2	4	3	4	6	6	4	4	5	7	5	3	9	2	5	5	8	6	2	7	2	3	5	4	6	1	3	2	1	2	4
ODF2L	215	215	182	228	150	290	201	220	264	248	232	232	194	266	212	284	202	231	213	224	204	183	147	157	233	225	220	179	189	201	227	171	210	201	194	222	185	279	192	131	146	178	231	227	283	269	339	222	211
CLCA2	2	3	6	1	3	4	3	4	3	1	3	1	4	5	7	2	1	3	5	3	7	2	1	2	5	5	3	9	4	6	2	2	3	2	8	6	4	3	2	4	10	8	0	2	1	2	1	0	2
CLCA1	0	0	0	0	0	0	0	0	1	0	0	0	0	0	0	0	0	0	0	0	0	0	0	0	0	0	0	0	0	0	0	0	0	0	0	0	0	0	0	0	0	0	0	0	0	0	0	0	0
CLCA4	0	0	0	0	0	0	0	0	0	0	0	0	0	0	0	0	0	0	0	0	0	0	0	0	1	0	0	0	0	0	0	0	0	0	0	0	0	0	0	0	0	0	0	0	0	0	0	0	0
CLCA3P	0	0	0	0	0	0	0	0	0	0	0	0	0	0	0	0	0	0	0	0	0	0	0	2	0	0	0	0	0	0	0	0	0	0	0	0	0	0	0	0	0	1	0	0	0	0	0	0	0
SH3GLB1	725	728	636	899	567	965	804	870	939	887	800	822	774	851	822	940	758	857	874	776	869	755	764	866	930	912	855	915	900	801	790	661	788	1000	843	948	751	1038	745	774	815	890	1069	1103	1210	1596	1729	1182	852
SEP15	1793	1807	1644	1956	1055	2034	2123	2191	2350	1997	1938	2262	2117	2097	2106	2063	1714	2095	2204	1909	2233	2157	2117	2351	2413	2327	2177	2357	2515	2253	1901	1552	2035	2336	2015	2209	2298	2665	2002	1977	2162	2275	1916	2151	2255	2762	3196	2555	1887
HS2ST1	1183	1283	1074	1266	913	1374	1247	1420	1556	1375	1365	1030	1367	1439	1428	1532	1152	1428	1496	1246	1434	1293	1249	1435	1563	1596	1494	1379	1513	1375	1350	1026	1384	1426	1334	1489	1311	1836	1301	1270	1398	1491	1193	1315	1391	1237	1391	784	1238
LOC339524	12	5	2	5	7	9	8	5	6	6	11	4	6	7	3	6	3	6	9	7	6	5	13	8	5	7	6	6	7	10	8	5	6	13	4	5	5	13	9	6	5	7	8	8	11	9	13	11	9
LMO4	259	272	216	437	208	397	253	282	304	383	318	387	297	299	262	330	286	363	260	236	332	382	320	346	338	327	306	415	486	341	280	281	275	363	323	367	275	392	261	283	301	344	676	743	844	979	1094	829	443
LOC100505768	0	0	0	0	0	0	0	0	0	0	0	0	0	1	0	0	1	0	0	1	0	0	0	1	0	0	0	1	0	0	0	0	1	0	0	1	0	0	0	0	2	0	0	1	1	0	1	0	2
PKN2	1138	1143	1111	1613	1076	1608	1146	1470	1584	1515	1414	1001	1259	1428	1328	1666	1330	1544	1363	1184	1384	1307	1304	1363	1448	1496	1430	1457	1533	1327	1386	970	1346	1486	1273	1448	1207	1572	1202	1129	1265	1330	2000	2040	2166	2419	2628	1400	1290
GTF2B	230	237	245	374	190	385	305	329	306	813	705	912	286	313	298	795	620	727	286	260	288	319	308	303	377	341	302	368	365	287	266	247	318	774	675	729	311	392	266	264	296	312	410	447	472	463	527	386	581
CCBL2	223	237	253	391	195	373	286	287	299	420	418	462	289	253	287	467	379	387	270	268	253	307	312	339	356	305	291	310	362	327	254	207	276	423	424	419	270	345	237	281	325	304	450	453	477	499	587	421	469
RBMXL1	368	399	343	482	341	501	429	465	501	525	444	377	433	492	491	535	497	581	474	358	468	344	315	364	524	450	456	369	369	327	459	374	458	459	409	445	405	593	335	343	314	413	315	348	403	322	335	207	225
GBP3	21	17	16	15	11	15	25	25	25	15	18	12	20	17	27	20	8	17	29	25	39	10	13	23	35	28	27	17	18	11	21	19	20	18	23	11	28	23	22	16	25	30	16	9	25	15	30	23	35
GBP1	18	15	9	21	10	18	20	17	22	11	14	15	22	18	8	11	13	12	13	21	18	12	11	13	19	22	23	19	16	17	22	7	17	14	9	6	13	26	10	7	17	15	8	10	12	9	4	12	2
GBP2	180	186	163	221	108	187	237	240	207	194	159	177	232	216	192	208	166	186	212	195	230	165	196	173	241	250	283	205	215	190	229	192	218	207	180	180	236	289	192	198	186	220	237	267	234	270	312	207	129
GBP7	0	1	2	0	0	0	0	0	0	0	0	0	0	0	2	0	0	0	0	0	1	1	1	0	0	0	0	0	0	0	0	0	0	0	0	0	0	0	0	0	0	0	0	1	0	2	0	0	0
GBP4	1	0	0	2	2	0	1	3	2	1	0	0	1	0	3	0	1	0	0	2	0	0	0	0	0	2	1	3	1	0	1	2	0	0	0	0	1	0	0	1	0	1	0	0	2	1	3	0	0
GBP5	0	0	0	0	0	0	0	0	0	0	0	0	1	0	0	0	0	0	0	2	0	0	0	2	0	0	0	0	0	0	0	0	0	0	0	0	0	0	0	1	0	0	0	0	2	0	0	0	0
GBP6	2	0	1	0	1	0	0	1	0	0	0	1	0	0	0	0	0	0	0	0	0	1	1	1	0	1	0	0	0	0	0	0	0	0	1	0	0	0	0	2	1	0	0	0	0	0	0	0	0
GBP1P1	0	0	0	0	0	2	0	0	0	0	0	0	0	0	0	0	0	0	0	1	0	1	0	0	0	0	2	0	0	0	0	0	0	0	0	0	0	0	0	0	0	0	0	0	0	0	2	0	0
LRRC8B	723	718	721	996	746	1040	771	927	1102	873	873	606	911	968	1006	910	712	924	869	725	892	1076	1003	1126	928	964	935	1206	1220	1063	894	686	910	988	871	1039	697	1047	664	1132	1099	1278	1073	1077	1159	1116	1165	606	1208
FLJ27354	0	0	0	0	2	1	0	1	0	0	0	0	0	2	1	0	0	1	0	1	1	1	2	0	1	0	2	0	1	0	0	0	0	2	1	0	0	0	0	2	0	0	1	1	0	1	1	2	1
LRRC8C	91	103	88	142	97	127	90	113	137	99	101	83	105	121	131	101	83	98	148	104	102	119	140	128	136	129	121	152	141	142	99	104	134	116	98	100	110	144	112	133	132	149	143	140	169	214	187	122	228
LRRC8D	622	699	617	650	442	777	686	788	889	664	658	701	793	848	737	675	563	681	764	620	738	708	705	758	847	858	785	765	865	751	737	628	795	744	696	765	683	913	661	814	762	851	675	820	829	863	984	695	387
GEMIN8P4	14	20	14	34	18	30	28	26	24	111	83	95	24	27	22	117	68	69	27	24	46	27	18	12	33	19	23	37	29	27	20	28	23	106	82	95	25	38	28	15	23	21	37	42	32	47	44	33	69
ZNF326	600	545	529	869	523	917	632	727	773	808	789	738	648	739	684	869	682	811	673	558	696	553	571	600	724	735	680	671	690	650	683	559	722	790	680	894	630	824	629	507	541	650	858	911	864	966	934	623	862
BARHL2	0	0	0	0	0	0	0	0	0	0	0	0	0	0	0	0	0	0	0	0	0	0	0	0	0	0	0	0	0	0	0	0	0	0	0	0	0	1	0	0	0	0	0	0	0	0	0	0	1
ZNF644	520	501	500	1476	980	1482	559	677	791	1324	1117	904	614	699	753	1344	1075	1283	533	527	579	897	828	880	655	668	672	975	1071	983	613	477	726	1336	1115	1313	567	696	519	762	835	927	1551	1547	1706	1705	1843	1006	1336
HFM1	0	0	0	2	0	0	0	0	0	0	0	0	0	0	1	0	0	0	0	0	2	0	1	3	1	1	1	2	0	0	0	0	0	0	1	0	0	3	0	0	3	0	1	0	0	1	1	0	1
CDC7	526	573	506	848	472	860	629	732	693	577	474	543	681	758	726	555	483	589	706	559	630	702	677	699	723	711	665	767	829	668	680	489	711	504	419	506	613	755	589	657	694	807	867	897	1016	906	882	520	296
HSP90B3P	2	3	0	0	0	2	1	0	1	2	0	0	1	0	1	0	2	0	2	0	1	1	1	1	2	1	3	1	5	2	4	0	2	1	1	2	4	3	1	0	0	1	2	1	5	3	4	0	4
TGFBR3	13	24	35	33	24	44	21	25	29	38	33	28	46	26	35	30	27	43	28	26	33	32	50	54	50	25	30	39	45	47	36	19	20	46	41	42	32	32	28	48	46	49	13	14	11	7	11	3	27
BRDT	1	0	0	0	0	0	2	0	1	0	0	0	0	0	0	1	0	1	1	1	0	0	0	0	0	0	0	0	2	0	2	1	0	0	0	0	0	0	0	2	0	1	1	0	0	1	0	0	0
EPHX4	12	15	3	5	10	16	23	16	26	19	13	10	17	15	14	4	17	14	15	12	17	10	12	23	16	22	20	17	21	14	21	16	19	19	16	18	20	20	19	18	16	19	2	11	3	8	8	2	14
BTBD8	5	4	4	17	10	7	13	4	7	12	10	5	12	7	4	12	10	10	7	4	9	6	4	3	6	2	11	10	2	3	5	1	12	7	11	4	7	3	5	2	3	6	14	21	20	24	24	3	7
KIAA1107	23	27	26	47	29	37	31	34	58	48	43	19	34	48	44	44	33	42	35	23	17	26	29	15	41	36	36	21	24	24	37	27	36	33	31	28	27	35	28	14	9	16	96	82	98	93	99	60	33
C1orf146	1	0	1	0	0	0	0	1	2	1	0	0	0	3	1	0	0	0	1	2	1	0	4	1	0	1	1	0	0	0	1	1	0	0	1	0	1	3	1	0	0	1	0	0	0	0	0	0	0
GLMN	159	183	170	281	193	274	208	249	251	227	191	265	207	226	247	249	214	246	223	212	225	193	179	236	209	227	232	207	227	211	226	154	206	246	201	227	229	276	202	181	199	239	273	315	379	345	388	320	134
RPAP2	187	187	160	281	161	263	198	249	247	277	248	183	229	244	262	291	281	278	219	197	232	167	180	150	208	231	245	169	193	148	236	169	230	274	198	259	186	263	172	124	99	173	281	351	323	374	424	242	211
GFI1	54	41	40	60	27	51	42	61	74	55	37	56	44	58	46	34	50	52	60	30	51	54	50	58	63	55	61	65	58	50	37	42	52	54	37	50	46	62	23	58	73	64	37	47	47	33	37	21	55
EVI5	183	178	195	179	208	228	209	244	243	255	220	197	209	210	212	240	187	285	242	182	202	191	192	193	254	224	198	199	191	184	209	168	203	249	228	282	199	272	193	149	162	200	287	328	328	376	380	234	263
RPL5	13379	13541	12427	13781	6212	14453	16225	16016	16906	14267	13020	19375	15124	15743	15507	14631	12233	14645	17147	14186	16683	14962	14548	16137	19081	18256	17016	17489	18381	16032	15137	14435	16143	16953	14900	16862	17894	20813	14677	15385	15754	18157	12692	14744	15285	15794	17022	14107	13796
SNORD21	6	16	13	4	5	9	10	13	10	2	0	1	7	1	4	1	1	0	6	13	17	3	12	3	10	11	13	4	2	6	9	3	6	0	0	1	7	9	6	2	4	3	7	5	6	4	8	2	1
SNORA66	7	3	8	5	5	4	2	5	3	1	0	0	5	4	5	0	1	2	7	7	6	2	2	5	12	6	4	1	2	6	7	4	4	2	2	2	4	7	8	3	2	3	1	5	5	1	4	4	2
FAM69A	82	67	83	71	41	60	92	82	108	63	66	73	83	93	104	70	67	59	102	71	110	53	75	78	120	120	92	79	71	61	92	88	112	88	68	93	93	120	75	74	71	91	60	43	37	48	55	35	97
MTF2	405	420	412	719	423	781	493	574	575	760	643	610	575	588	559	743	625	701	479	432	481	512	469	475	556	539	482	540	540	519	526	410	548	722	653	710	511	601	434	512	501	563	778	821	890	787	887	529	594
TMED5	1321	1302	1178	1334	863	1430	1395	1596	1599	2011	1861	1423	1465	1514	1515	2158	1666	1855	1523	1351	1633	1511	1314	1470	1600	1691	1524	1599	1700	1535	1425	990	1505	2088	1769	1959	1519	1782	1312	1163	1321	1394	2003	2100	2090	2789	3453	2257	2194
CCDC18	224	224	194	286	168	259	226	256	303	241	235	206	269	285	249	291	208	249	255	201	268	216	177	193	237	273	263	219	210	177	256	199	292	297	202	255	239	312	229	171	183	223	287	313	294	337	399	225	408
LOC100131564	54	70	51	59	58	104	54	76	78	60	69	49	51	74	63	52	68	76	85	72	96	59	85	77	78	94	83	86	89	93	65	54	68	68	53	67	74	110	51	64	84	81	85	87	87	46	75	44	74
DR1	831	778	715	960	629	947	827	943	970	887	758	709	876	947	855	872	767	806	957	821	851	770	705	818	965	991	888	835	878	767	841	683	855	825	748	837	793	1104	769	718	775	836	1058	1198	1247	1346	1437	1002	641
FNBP1L	814	880	826	1166	732	1138	982	1108	1205	966	862	667	973	1084	1128	1039	824	1105	1062	889	1041	771	629	678	1100	1163	1142	812	845	705	1091	869	1068	1006	807	911	912	1351	901	598	601	663	1475	1477	1610	2068	2227	1226	1713
BCAR3	311	285	293	375	233	390	282	383	385	268	266	317	349	391	379	319	292	318	357	231	319	213	230	247	350	330	320	211	237	221	311	344	317	271	242	243	303	401	262	189	203	202	263	298	325	370	338	266	179
LOC100129046	2	3	2	1	4	2	1	2	3	1	3	3	4	1	3	7	1	1	4	2	4	1	1	1	7	6	3	2	6	0	3	7	2	6	2	2	2	0	2	5	1	3	4	7	4	1	5	1	1
MIR760	0	0	0	0	0	0	0	0	0	0	1	0	0	0	0	1	0	0	0	0	0	0	0	0	0	0	0	0	0	0	0	0	0	0	0	0	1	0	0	0	0	0	0	0	0	0	0	0	0
DNTTIP2	1298	1388	1220	2105	1213	2378	1518	1693	1868	2248	2135	2438	1557	1650	1641	2409	1946	2272	1658	1363	1564	1422	1463	1584	1770	1708	1593	1660	1836	1673	1600	1297	1637	2317	2012	2317	1707	2094	1448	1507	1682	1873	2204	2411	2416	2722	2880	2018	2662
GCLM	742	824	713	1115	658	1123	866	956	1017	1422	1286	936	870	952	849	1435	1186	1274	911	780	910	1057	968	938	937	960	875	1288	1258	1045	872	741	930	1660	1436	1530	833	1115	798	892	905	977	1631	1656	1735	3113	3619	2193	2147
ABCA4	29	30	42	20	11	17	28	39	49	32	29	26	26	48	31	26	27	52	45	28	41	36	43	28	53	52	33	30	36	41	40	29	34	29	31	35	29	50	34	22	23	39	12	23	19	16	22	10	32
ARHGAP29	486	477	471	831	529	894	456	583	674	555	515	373	542	640	622	593	461	566	594	486	572	709	630	775	604	662	589	568	636	580	568	426	578	538	464	566	514	695	488	592	558	671	1340	1550	1533	2372	2691	1411	374
ABCD3	1635	1582	1561	1175	706	1198	1915	1960	2194	1331	1250	1164	1983	1953	1853	1143	1019	1125	2111	1767	2032	1695	1635	1819	2324	2241	1934	1811	1942	1712	1839	1568	2035	1513	1421	1566	1981	2546	1706	1771	1839	2082	802	842	919	921	934	590	870
F3	60	55	65	69	51	64	61	82	77	188	158	117	67	84	89	100	66	99	94	71	90	65	77	87	84	67	60	44	47	48	70	67	59	204	138	164	73	78	59	64	55	61	134	177	159	197	223	161	422
SLC44A3	21	14	16	15	3	13	21	26	27	23	11	12	20	13	26	29	18	28	29	13	26	15	26	18	21	23	21	10	19	16	22	15	25	16	12	16	14	26	18	14	10	23	7	15	16	9	7	5	8
CNN3	22	19	21	6	9	4	0	2	9	4	5	3	4	5	6	3	2	9	9	3	13	2	3	5	8	4	10	3	3	4	5	9	3	3	5	12	5	11	6	4	5	4	4	2	7	1	2	3	6
LOC729970	0	1	0	0	1	0	1	0	0	0	0	1	0	0	0	0	2	1	2	0	1	1	0	0	0	0	0	0	0	0	2	0	0	1	1	0	0	0	0	0	0	0	0	0	0	0	0	0	1
ALG14	72	81	67	66	42	88	98	81	93	92	68	87	89	101	77	74	71	79	105	71	103	87	99	84	117	91	102	93	103	91	80	94	110	82	78	72	126	110	91	92	82	78	50	62	73	69	97	87	43
TMEM56	51	58	55	42	36	74	67	57	55	71	60	44	64	67	48	55	56	64	68	59	70	72	70	71	71	67	63	70	70	73	50	37	50	56	77	72	66	86	58	74	80	81	33	51	50	41	42	21	101
TMEM56-RWDD3	2	1	4	3	5	2	4	3	5	4	2	2	6	5	5	2	2	4	10	2	1	1	4	4	5	8	2	0	5	4	2	1	2	1	2	1	3	8	4	0	7	5	2	7	1	2	3	2	2
RWDD3	45	42	54	63	26	78	66	72	67	53	31	62	67	71	64	51	60	54	72	51	44	60	63	50	52	77	50	45	54	53	65	32	72	46	38	44	65	86	47	42	52	78	68	75	76	79	89	64	40
FLJ31662	0	0	0	0	0	0	0	0	0	0	0	0	0	0	0	0	0	0	0	0	0	0	0	0	0	0	0	0	0	0	0	0	0	0	0	0	0	0	0	0	0	0	0	0	0	0	0	0	0
PTBP2	314	309	303	918	596	1012	325	409	405	507	473	506	372	404	344	620	530	739	333	326	411	438	429	494	361	383	381	580	663	588	332	237	358	433	437	508	344	408	285	420	483	532	1154	1256	1259	1441	1409	957	443
DPYD	34	31	26	39	28	38	34	32	44	29	25	35	38	46	38	49	24	29	41	37	28	32	35	39	42	38	37	21	45	37	34	39	53	29	26	39	39	47	31	26	32	35	40	36	33	33	54	28	28
MIR2682	0	0	0	0	0	0	0	0	0	0	0	0	0	0	0	0	0	0	0	0	0	0	0	0	0	0	0	0	0	0	0	0	0	0	0	0	0	0	0	0	0	0	0	0	0	0	0	0	0
MIR137	0	0	0	0	0	0	0	0	0	0	0	0	0	0	0	0	0	0	0	0	0	0	0	0	0	0	0	0	0	0	0	0	0	0	0	0	0	0	0	0	0	0	0	0	0	0	0	0	0
SNX7	325	331	266	321	184	366	365	392	420	335	324	409	391	355	414	344	299	326	415	334	448	386	318	361	459	420	368	319	365	323	376	289	365	377	320	316	393	492	351	308	324	348	255	304	292	345	343	277	229
LPPR5	66	62	50	56	36	52	47	65	78	44	43	47	69	64	68	60	52	55	67	56	77	83	69	61	87	80	67	48	56	68	61	51	65	66	49	61	69	84	66	48	42	74	52	52	46	61	61	30	159
LOC100129620	0	0	1	0	1	0	0	0	0	0	0	0	0	0	0	0	0	2	0	0	0	0	0	0	0	0	0	0	0	0	0	0	0	0	0	0	0	0	0	0	0	0	0	0	0	0	0	0	0
LPPR4	0	0	0	0	0	0	0	1	0	0	0	0	0	0	0	0	0	0	0	1	0	0	0	0	0	0	0	0	1	0	0	0	0	0	0	1	0	0	0	0	0	0	0	0	0	1	0	0	0
PALMD	0	0	0	0	2	3	2	2	2	0	3	0	1	3	1	1	0	0	0	1	1	0	0	2	0	7	0	1	2	2	0	0	2	0	0	0	1	1	0	2	2	0	3	2	1	0	0	1	0
MIR548AA1	0	0	0	0	0	0	0	0	0	0	0	0	0	0	0	0	0	0	0	0	0	0	0	0	0	0	0	0	0	0	0	0	0	0	0	0	0	0	0	0	0	0	0	0	0	0	0	0	0
MIR548D1	0	0	0	0	0	0	0	0	0	0	0	0	0	0	0	0	0	0	0	0	0	0	0	0	0	0	0	0	0	0	0	0	0	0	0	0	0	0	0	0	0	0	0	0	0	0	0	0	0
FRRS1	33	24	18	40	36	54	29	33	46	44	31	21	33	33	37	43	30	36	29	30	26	30	21	33	47	40	24	46	41	27	32	31	46	38	23	37	22	45	32	33	27	27	67	85	99	105	90	46	24
AGL	679	689	613	775	546	836	682	861	850	567	514	434	746	832	806	617	573	661	809	690	769	681	622	752	888	839	850	738	752	685	763	518	749	575	468	630	656	993	698	646	729	777	647	722	837	848	812	399	255
SLC35A3	408	408	390	523	346	579	395	505	525	473	434	327	471	522	471	502	464	515	506	471	511	618	533	561	530	586	475	565	564	562	486	330	481	498	482	506	421	586	424	448	521	502	553	577	663	578	598	354	349
HIAT1	718	785	657	1044	584	920	751	930	968	832	797	644	892	865	882	861	695	779	1002	846	890	1101	1030	1052	998	993	932	1128	1187	1072	835	654	904	959	808	901	908	1164	786	903	971	1111	942	996	1054	1073	1108	684	674
SASS6	278	274	277	381	261	410	307	380	399	288	291	210	361	403	339	278	269	281	328	285	342	376	363	409	343	369	293	417	408	374	404	209	353	271	231	264	311	409	296	319	402	422	426	492	522	589	564	370	123
CCDC76	200	219	212	255	139	269	221	257	270	197	172	142	269	282	244	226	183	236	235	227	287	174	196	191	261	254	253	192	208	166	247	189	272	175	148	195	231	273	193	158	197	213	361	376	407	470	512	321	114
LRRC39	2	1	3	8	3	7	3	4	3	4	5	7	12	5	2	7	6	4	1	6	5	8	8	13	8	6	0	8	6	4	1	3	1	4	0	7	6	2	0	7	9	8	8	7	1	15	15	6	6
DBT	399	410	320	460	280	413	382	532	524	418	390	256	432	508	492	400	322	444	469	411	463	326	296	369	512	501	441	380	390	363	463	320	478	419	343	398	436	575	370	314	343	394	435	478	463	451	537	327	244
RTCD1	392	392	370	473	297	463	479	472	557	476	380	459	480	518	471	488	418	476	498	402	426	410	401	357	494	518	472	469	466	438	461	430	469	523	442	436	468	568	387	363	379	440	572	605	588	836	919	657	432
MIR553	0	0	0	1	2	0	1	1	1	0	2	0	0	0	1	0	0	0	1	0	1	0	0	1	1	1	0	0	0	0	0	0	0	2	0	1	1	0	2	1	0	0	2	0	3	0	4	0	0
CDC14A	91	95	80	160	109	160	98	121	147	179	164	100	111	110	117	179	113	157	92	85	118	111	145	121	99	112	98	108	124	122	109	90	119	182	123	143	85	125	86	96	108	114	184	216	213	218	201	139	218
GPR88	0	0	0	0	0	0	0	0	0	0	0	0	0	0	0	0	0	1	0	0	0	0	0	0	1	0	0	0	0	0	0	0	0	0	0	1	0	1	0	0	0	0	0	0	0	0	0	0	1
LOC100128787	0	0	0	0	0	0	0	0	0	0	0	0	0	0	0	0	0	0	0	0	0	0	0	0	0	0	0	0	0	0	0	0	0	0	0	0	0	0	0	0	0	0	0	0	0	0	0	0	0
VCAM1	0	0	0	1	0	0	0	0	0	0	0	0	0	0	3	0	0	0	0	1	0	0	0	0	0	0	0	0	2	0	1	0	0	0	0	0	0	0	0	0	0	0	0	0	0	0	0	0	0
EXTL2	68	55	49	73	49	87	57	85	69	85	77	75	79	79	76	60	52	85	83	64	97	76	53	51	87	78	81	71	65	71	74	57	85	69	76	82	76	97	49	59	80	86	86	95	74	108	94	71	56
SLC30A7	364	373	329	709	514	680	401	472	555	585	521	417	475	434	421	534	412	482	428	332	424	505	467	446	474	445	405	609	560	472	436	309	454	497	439	487	376	526	311	357	409	474	1115	1114	1303	1406	1701	1112	594
DPH5	279	284	288	284	151	298	354	337	374	296	244	335	339	353	333	295	260	295	399	306	362	242	235	274	413	377	344	282	313	252	334	316	346	315	249	327	362	441	300	242	245	270	248	275	261	302	375	234	194
S1PR1	0	0	0	0	0	0	0	0	0	0	0	0	0	0	0	0	0	0	0	0	0	0	0	0	0	0	0	0	0	0	0	0	0	0	0	0	0	0	0	2	0	0	0	0	0	0	0	0	0
OLFM3	0	0	0	0	1	0	0	0	0	0	0	0	0	0	0	0	0	0	0	0	0	0	0	1	0	0	0	0	0	0	0	0	0	0	0	0	0	0	0	0	0	0	0	0	0	0	0	0	0
DNAJA1P5	0	0	0	0	0	0	0	0	0	0	0	0	0	0	0	0	0	0	0	0	0	0	0	0	0	0	0	0	0	0	0	0	0	0	0	0	0	0	0	0	0	0	0	0	0	0	0	0	0
COL11A1	19	19	12	0	1	0	0	0	0	0	1	0	0	0	0	2	0	0	0	2	0	0	0	0	0	0	1	0	0	1	0	0	0	0	0	0	0	0	1	2	1	1	0	0	1	0	0	0	0
RNPC3	121	96	102	136	93	140	138	157	140	118	110	113	138	126	135	171	109	139	99	110	156	134	104	138	127	120	151	134	151	142	126	109	97	102	110	109	136	152	97	151	137	174	151	130	179	151	151	115	71
AMY2B	4	5	12	6	7	9	9	3	7	12	10	11	5	7	7	12	11	10	4	2	7	8	11	2	3	3	10	7	7	16	4	1	2	10	10	10	4	2	3	5	11	8	8	7	2	5	7	9	4
LOC648740	0	0	0	0	0	0	1	2	0	0	0	0	0	1	0	0	0	0	0	0	0	1	2	0	0	0	0	0	0	0	0	0	1	1	0	0	1	0	0	0	0	0	0	0	0	0	1	0	0
AMY2A	0	0	0	0	0	0	0	0	0	0	0	0	0	0	0	0	0	0	0	0	0	0	0	0	0	0	0	0	0	0	0	0	0	0	0	0	0	0	0	0	0	0	0	0	0	0	0	0	0
AMY1A	0	0	0	0	0	0	0	0	0	0	0	0	0	0	0	0	0	0	0	0	0	0	0	0	0	0	0	0	0	0	0	0	0	0	0	0	0	0	0	0	0	0	0	0	0	0	0	0	0
AMY1C	0	0	0	0	0	0	0	0	0	0	0	0	0	0	0	0	0	0	0	0	0	0	0	0	0	0	0	0	0	0	0	0	0	0	0	0	0	0	0	0	0	0	0	0	0	0	0	0	0
AMY1B	0	0	0	0	0	0	0	0	0	0	0	0	0	0	0	0	0	0	0	0	0	0	0	0	0	0	0	0	0	0	0	0	0	0	0	0	0	0	0	0	0	0	0	0	0	0	0	0	0
LOC100129138	2	1	1	1	1	1	0	2	2	0	1	0	1	1	0	0	1	0	0	0	0	0	0	0	2	0	2	2	1	1	1	1	1	0	1	0	0	2	0	1	0	1	0	1	0	2	0	0	0
PRMT6	5072	4961	4523	4475	2821	4583	5696	6231	6458	3721	3496	4054	5907	6179	5679	3931	3397	4133	6398	5176	6107	4504	4522	5150	7042	6599	5816	4699	5088	4592	5336	5380	5667	3837	3691	4073	5952	8055	5351	5547	5419	6511	2716	3185	3553	2808	2944	2094	1155
NTNG1	7	2	7	3	4	5	1	2	6	0	5	5	3	1	9	6	6	4	4	3	2	3	2	7	3	3	3	4	5	3	3	5	3	3	4	2	3	4	6	1	0	6	18	14	20	51	52	28	26
VAV3	421	437	325	559	340	528	428	526	548	397	382	327	465	476	522	435	341	453	488	450	522	472	448	487	552	550	476	536	492	449	492	392	508	406	357	383	487	584	403	389	359	483	969	971	1132	1753	2050	1241	216
SLC25A24	3410	3489	3170	4425	2951	4747	3557	3898	4271	3781	3484	2749	3750	4171	3942	4133	3506	4233	4203	3473	4140	4164	4214	4641	4340	4433	4206	4173	4672	4310	3666	2723	3896	3815	3741	4366	3777	5116	3664	3964	4546	4943	3947	4187	4357	4654	5215	3086	1951
NBPF4	9	11	8	18	13	23	10	18	15	14	19	10	10	11	15	15	15	22	13	9	12	12	17	17	13	12	10	8	21	21	9	13	14	23	20	21	6	21	8	18	13	18	13	7	13	4	5	9	18
NBPF6	4	1	3	3	2	7	2	6	4	9	8	7	5	3	6	9	4	9	2	5	8	3	4	4	7	4	3	6	3	7	3	3	4	4	6	6	2	4	2	8	5	2	2	3	3	0	4	6	3
FAM102B	12232	12054	11147	13666	9809	14257	11900	14329	15322	11501	10924	8448	13368	14422	14421	11593	9994	12444	14986	12963	14797	15271	15268	16878	15464	15941	14606	12513	13411	12343	12878	9947	13423	10707	10002	11692	12600	18011	12716	12841	14234	15678	10419	11301	12454	9578	11249	6286	4750
HENMT1	1294	1250	1120	1082	606	1141	1556	1458	1594	1216	1138	1483	1423	1508	1510	1145	999	1181	1559	1266	1553	1400	1362	1519	1697	1657	1732	1660	1665	1529	1403	1205	1446	1399	1327	1486	1558	1820	1335	1470	1505	1726	665	805	875	638	758	599	681
PRPF38B	2427	2305	2164	3891	2095	3676	2558	2881	3104	1973	1762	1816	2628	2986	2805	2509	2106	2573	2536	2242	2484	1900	1731	1967	2969	2880	2666	2243	2320	1997	2718	2241	2886	1507	1296	1577	2350	3013	2183	1812	2011	2527	4465	4654	4686	5688	5783	3845	1403
FNDC7	1	2	4	3	0	3	1	1	0	4	0	0	1	1	3	0	1	0	3	4	1	0	0	3	1	2	1	2	1	0	0	1	0	0	0	0	1	0	2	1	2	2	0	0	1	2	1	3	5
STXBP3	1463	1412	1285	1776	1054	1808	1606	1767	1825	1628	1520	1612	1712	1798	1646	1662	1423	1674	1723	1543	1706	1632	1613	1860	1837	1968	1826	1724	1754	1626	1610	1198	1679	1574	1371	1622	1830	2227	1572	1428	1673	1775	1699	1945	2047	1959	2272	1472	1232
AKNAD1	0	0	0	7	4	9	0	2	2	5	1	1	3	4	5	9	2	4	2	2	2	1	5	2	1	3	5	3	5	4	1	3	1	1	4	3	6	3	1	4	3	2	2	1	2	3	4	5	3
SRG7	0	0	0	0	1	1	0	0	0	0	0	0	0	0	0	0	0	0	0	0	0	0	1	1	0	0	0	0	0	0	0	0	0	0	0	1	0	0	0	0	0	0	1	0	0	0	1	0	0
GPSM2	501	511	494	639	397	568	551	583	715	621	529	553	555	608	558	590	494	605	634	470	644	573	527	580	654	676	599	643	606	578	607	499	566	712	596	674	560	818	544	554	502	610	639	722	775	811	772	476	376
CLCC1	1556	1390	1232	1465	1008	1415	1519	1900	1961	1518	1409	1328	1628	1833	1697	1541	1320	1467	1843	1533	1631	1526	1376	1510	2027	1996	1739	1741	1738	1536	1718	1465	1804	1758	1553	1744	1640	2232	1558	1532	1480	1772	1531	1607	1780	1953	2188	1529	1295
WDR47	436	479	402	948	554	829	531	560	642	1440	1127	817	527	638	578	1493	1079	1075	479	402	466	638	594	584	563	537	530	720	696	502	545	514	554	1505	1119	1175	383	587	397	513	525	646	1421	1430	1458	1615	1623	881	1918
TAF13	467	486	478	641	449	621	534	638	701	599	601	562	607	600	620	672	550	648	623	524	591	547	507	549	653	615	597	557	601	510	559	399	602	611	579	664	602	730	477	451	509	541	663	731	712	775	857	498	605
TMEM167B	770	746	736	1309	795	1425	874	990	1005	1257	1101	1121	937	937	962	1282	1080	1306	1008	814	971	990	955	1034	1038	1005	980	1161	1188	1035	877	705	930	1367	1140	1311	937	1182	809	852	910	945	1677	1907	2013	2416	2766	1910	1135
SCARNA2	6	6	6	6	33	6	2	14	5	8	7	16	8	6	6	14	8	4	14	7	10	6	3	6	4	11	4	3	4	2	9	5	9	5	6	7	3	9	7	3	7	8	4	4	11	10	7	8	15
C1orf194	4	6	4	4	5	2	4	5	3	2	5	2	3	4	0	2	4	4	4	3	4	1	0	0	4	5	2	7	3	2	5	7	7	5	4	1	1	7	11	2	4	5	0	5	6	2	2	4	11
KIAA1324	933	947	829	1045	727	957	981	1146	1156	1043	909	888	1100	1185	1110	1013	794	1091	1080	954	1169	837	879	925	1520	1259	1103	1034	1219	1021	960	1078	1027	1206	1226	1109	978	1495	916	1016	1034	1319	683	640	746	548	672	468	983
SARS	4129	3902	3612	5272	2785	5179	4774	4919	5199	5158	4767	5579	4647	4931	4773	5241	4363	4964	5004	4222	4913	4309	4049	4260	5940	5252	4898	5950	5772	5075	4577	4625	4765	6326	5461	5444	4791	6005	4187	4480	4402	5358	8883	10249	10889	13560	15664	12375	7666
CELSR2	9344	8805	7814	6446	4665	6669	8831	11384	11588	6681	6350	4364	9288	11292	10208	6612	5991	7374	10679	9367	10709	6972	6735	7148	13633	11453	10030	8469	9080	8623	10048	11385	9601	8167	7631	8068	8300	13637	8756	8952	7700	10524	2271	2488	2825	1861	2082	1310	3326
PSRC1	370	330	324	276	144	280	409	447	470	361	287	377	431	453	449	345	301	346	457	383	453	339	331	324	466	470	388	379	396	327	431	407	356	374	344	379	397	479	365	365	338	462	156	185	192	201	190	166	223
MYBPHL	0	0	1	0	0	0	1	0	0	2	1	0	0	0	1	2	0	0	0	0	0	1	1	0	0	2	1	0	0	0	0	0	0	0	1	1	1	1	0	2	0	2	0	0	0	1	0	0	1
SORT1	3027	2835	2788	2688	2023	2792	2871	3454	3606	2932	2760	2265	3211	3497	3410	2816	2446	2939	3727	3140	3427	3222	3012	3335	4107	3969	3728	3540	3765	3205	3310	2958	3327	3428	3065	3320	3209	4660	2964	3040	3079	3730	1985	2278	2432	2226	2429	1576	3133
PSMA5	4611	4489	4125	5106	2526	5475	5586	5392	5816	5510	5281	7328	5302	5607	5446	6159	4881	5805	5871	4934	5561	5360	4975	5563	6493	6127	5546	6273	6299	5496	5164	5135	5231	6743	5923	6409	6131	6980	4981	5309	5327	6273	4579	5291	5666	5353	5762	5047	4888
SYPL2	10	10	4	9	4	4	3	6	8	3	2	3	9	9	10	8	3	7	11	4	5	5	7	5	8	9	16	9	4	9	9	6	10	9	9	11	6	7	6	7	3	9	5	5	9	8	10	4	18
ATXN7L2	244	249	206	679	397	634	318	318	331	452	445	479	332	355	352	499	424	519	294	240	289	343	342	396	321	291	254	375	427	383	266	291	264	385	371	393	228	337	235	341	306	455	655	635	726	658	634	590	181
CYB561D1	862	850	715	477	356	505	978	1173	1268	828	805	792	955	1111	1032	795	684	852	1179	928	1074	830	795	819	1216	1075	899	852	911	762	1064	1078	973	1033	902	1043	941	1256	872	955	954	1196	421	482	540	497	521	352	830
AMIGO1	174	158	165	175	85	152	175	224	214	146	136	100	182	213	212	138	139	157	201	181	180	143	128	143	257	192	225	163	173	153	183	230	188	163	131	156	143	220	153	188	177	214	113	103	148	178	167	106	65
GPR61	1	1	0	1	1	0	0	1	0	0	0	1	0	0	1	2	4	0	2	0	0	0	0	0	1	1	2	0	0	0	1	2	0	0	0	0	0	0	0	0	0	0	0	0	1	0	0	1	0
GNAI3	3410	3356	3216	3920	2411	4019	3899	4130	4440	4087	3728	3951	3832	4145	3902	4078	3465	4197	4424	3620	4258	3875	3621	4066	4602	4584	4140	4058	4380	3907	3897	3338	3986	4085	3641	4179	4378	5177	3778	3718	3969	4379	4178	4441	4703	5405	6197	4411	3016
MIR197	1	0	1	0	0	1	1	0	1	0	0	0	0	0	0	0	1	2	0	0	0	0	0	0	1	0	0	0	1	1	1	0	0	0	0	2	1	2	1	1	0	1	0	0	3	1	1	1	3
GNAT2	5	7	5	8	11	1	5	7	4	8	9	6	7	5	6	11	8	3	1	5	6	11	7	11	7	9	3	10	4	9	3	3	5	4	8	11	6	4	3	4	3	16	10	6	4	4	8	0	18
AMPD2	991	1018	913	931	634	941	1179	1217	1282	715	689	775	1204	1320	1155	864	752	931	1092	944	1121	769	718	755	1289	1144	1068	925	956	821	1027	1157	1015	728	633	726	947	1289	884	951	797	1132	725	743	893	844	930	651	392
GSTM4	214	211	186	198	104	237	220	232	254	188	185	253	206	213	250	230	171	217	260	173	242	208	215	218	297	234	252	225	244	249	199	227	202	229	190	226	239	279	214	224	194	268	133	162	173	135	143	115	137
GSTM2	5	10	6	5	3	7	6	10	2	7	6	5	7	13	10	7	5	8	13	9	12	7	6	5	20	15	7	2	12	7	7	9	10	6	4	8	9	8	9	10	6	17	4	10	4	8	5	7	5
GSTM1	3	1	0	0	0	0	1	2	0	0	0	2	1	0	0	2	1	0	0	0	0	1	1	0	0	2	0	2	1	0	1	0	0	0	0	0	0	2	0	0	0	0	0	1	0	0	0	0	0
GSTM5	0	0	0	0	0	0	0	0	0	0	0	0	0	0	0	0	0	0	0	0	0	0	0	0	0	0	0	0	1	0	0	0	0	0	0	0	0	0	0	0	0	0	0	0	0	0	0	0	0
GSTM3	2932	2824	2707	2590	1253	2828	3322	3363	3530	2866	2722	3846	3276	3455	3214	2994	2481	2983	3519	2948	3445	2857	2726	3129	3976	3659	3512	3448	3419	3013	3146	3196	3235	3455	3032	3238	3823	4279	3044	2843	2885	3617	1904	2106	2329	1786	1935	1655	2560
EPS8L3	3	1	5	4	6	6	4	5	3	4	3	0	1	3	3	2	2	2	3	3	2	5	5	3	2	3	6	1	5	3	4	2	1	2	0	1	3	2	0	1	3	6	0	5	3	0	1	0	1
CSF1	30	27	37	51	49	38	44	30	56	7	15	18	55	44	49	18	15	30	39	39	40	14	14	19	42	42	26	27	26	22	39	45	28	16	14	6	33	40	25	18	23	21	104	143	140	143	138	101	22
AHCYL1	2775	2692	2572	3050	2008	3253	3019	3384	3590	3517	3212	2777	3235	3492	3344	3335	2831	3447	3460	2864	3307	2892	2736	3107	3882	3571	3370	3307	3409	3013	3335	2929	3270	3752	3300	3618	2958	4272	2852	2947	2866	3608	3058	3321	3689	4025	4425	2850	5048
FAM40A	781	734	757	1004	496	855	867	960	1011	584	562	649	845	1037	934	668	569	738	942	805	941	713	654	685	1118	1033	898	829	803	679	818	1010	905	637	540	573	808	1113	776	719	638	875	1069	1088	1278	1418	1379	973	238
ALX3	32	27	28	18	20	31	44	55	48	23	17	24	42	31	43	37	26	24	41	27	37	25	41	25	51	36	36	34	31	30	30	30	25	16	22	20	26	36	32	25	26	27	29	27	33	30	36	16	35
UBL4B	0	0	0	0	0	0	0	0	0	0	1	0	0	1	0	2	1	0	0	0	0	0	0	0	1	0	0	0	0	0	0	0	1	0	1	0	0	0	0	1	0	0	0	0	1	2	0	0	4
SLC6A17	2	1	1	0	1	0	1	2	1	1	4	2	0	2	2	1	0	1	0	0	2	0	0	0	2	1	3	1	1	3	2	2	0	0	3	3	0	2	0	2	0	2	0	0	0	1	1	0	6
KCNC4	20	19	20	17	10	18	27	30	35	18	16	20	29	27	25	9	7	15	19	31	25	14	17	19	38	28	15	19	21	22	30	41	26	16	8	22	20	43	25	27	14	19	20	13	17	25	27	26	27
LOC440600	4	2	2	6	2	5	7	3	7	7	1	9	6	1	2	7	3	4	6	6	4	7	5	6	7	8	2	6	4	8	3	5	9	10	9	7	9	9	3	10	5	11	6	6	7	5	9	5	9
RBM15	357	401	361	1113	827	1117	400	449	514	678	674	525	464	479	444	691	585	709	437	390	494	614	551	562	516	500	463	710	726	631	404	378	399	573	544	599	347	548	355	559	509	666	1163	1246	1322	1519	1463	814	639
SLC16A4	14	19	10	24	49	31	14	24	26	22	28	10	19	31	26	30	15	22	24	29	19	21	28	25	33	23	20	23	37	27	21	15	17	27	32	20	17	30	18	28	31	38	12	24	31	33	32	11	54
HBXIP	993	1005	911	988	395	910	1166	1184	1208	1014	964	1302	1080	1162	1147	1005	852	1008	1250	1081	1223	1147	1059	1134	1432	1311	1203	1238	1178	1111	1136	1157	1213	1155	1003	1145	1340	1516	1075	1086	1051	1258	717	850	904	928	1042	877	663
PROK1	1	0	0	0	0	0	0	0	0	0	0	0	0	0	0	0	0	0	0	0	0	0	1	0	0	0	0	0	0	0	0	0	0	0	0	2	0	0	0	0	1	1	0	0	0	0	0	0	0
CYMP	0	0	0	0	0	0	0	0	0	0	0	1	0	0	0	0	0	0	0	0	0	0	0	0	0	0	0	0	0	0	0	0	0	1	0	0	0	0	0	0	0	0	0	0	0	0	0	0	1
KCNA10	0	0	0	0	0	0	0	0	0	0	0	0	0	0	0	0	0	1	0	0	0	0	0	0	0	0	0	0	0	0	0	0	0	0	0	0	0	0	0	0	0	0	0	0	0	0	0	0	0
KCNA2	0	0	1	0	0	0	0	0	0	0	1	0	0	0	0	0	1	0	0	0	0	0	0	0	1	0	0	0	0	0	0	0	0	0	0	0	0	0	0	0	0	0	0	0	0	0	0	0	0
KCNA3	0	0	0	0	0	0	0	0	0	0	0	0	0	0	0	0	0	0	0	0	0	0	0	0	0	0	0	0	0	0	0	0	0	0	0	0	0	0	0	0	0	0	0	0	0	0	0	0	0
CD53	1	2	2	6	1	3	0	0	1	3	6	7	0	3	1	5	2	4	2	1	2	4	2	0	1	4	1	1	2	2	0	2	0	6	2	2	1	5	2	1	1	0	3	1	4	2	1	1	6
LRIF1	502	484	430	1217	693	1150	556	588	671	3847	3106	2566	613	617	599	4247	3000	3079	564	384	513	566	546	523	564	609	534	686	680	631	574	407	594	3701	2926	2848	459	576	444	430	507	444	1858	1872	1965	2379	2479	1586	2547
DRAM2	269	301	256	289	156	295	312	352	330	306	290	316	336	325	325	288	227	297	322	286	336	257	288	341	360	347	348	301	350	299	280	239	345	293	273	308	323	447	280	304	282	329	260	254	284	303	354	264	286
CEPT1	465	468	423	600	381	582	573	658	591	511	451	490	576	733	609	608	500	563	593	494	623	375	319	316	585	603	595	462	410	361	574	476	604	534	478	550	568	750	481	375	334	381	919	951	1000	1155	1254	848	473
DENND2D	625	609	634	609	390	686	864	888	829	634	597	677	837	819	783	669	575	698	857	659	774	419	364	390	945	843	822	502	493	412	762	720	753	728	633	610	714	1008	677	442	400	537	548	575	611	707	789	627	619
CHI3L2	0	0	0	0	0	0	0	1	0	0	0	0	0	1	1	2	0	0	1	0	0	0	0	0	0	0	0	1	1	0	1	0	0	0	2	3	0	2	1	0	0	2	0	0	0	0	0	0	0
RP11-165H20.1	0	0	0	0	0	0	0	0	0	0	0	0	0	0	0	0	0	0	0	0	0	0	0	0	0	0	0	0	0	0	0	0	0	0	0	0	0	0	0	0	0	0	0	0	0	0	0	0	0
CHIA	0	0	0	0	0	0	0	0	0	0	0	1	0	0	0	0	0	1	1	0	0	0	0	0	0	0	0	0	0	0	0	0	0	0	0	0	0	0	0	0	0	0	0	0	0	0	0	0	0
C1orf88	9	4	9	3	4	11	12	4	5	6	6	12	6	15	10	5	4	5	11	3	6	9	18	7	7	10	3	10	12	11	7	8	5	5	14	7	5	7	4	11	5	10	8	8	6	5	5	5	5
PGCP1	0	0	0	0	0	0	0	0	0	1	0	0	0	0	0	0	0	0	0	0	0	0	0	0	0	1	0	0	0	0	0	0	0	0	0	0	0	0	0	0	0	0	0	0	0	0	0	0	0
OVGP1	16	15	13	32	32	33	27	20	22	19	22	24	21	26	24	28	16	25	20	16	25	23	25	30	30	24	26	41	29	39	22	13	27	21	17	20	27	29	17	26	27	34	43	44	47	71	85	71	32
WDR77	1522	1357	1355	1217	767	1221	1680	1729	1909	1390	1257	1594	1639	1798	1649	1359	1138	1374	1895	1566	1799	1331	1288	1467	2070	1853	1740	1492	1537	1352	1621	1658	1713	1499	1453	1492	1868	2133	1550	1490	1438	1809	780	883	886	681	804	622	769
ATP5F1	3871	3782	3429	3648	1874	3845	4474	4588	4765	3870	3642	4722	4526	4559	4293	3881	3209	3870	4957	4073	4668	4116	3885	4350	5502	5163	4838	4816	5006	4542	4242	4313	4451	4614	4085	4456	5138	5745	4295	4235	4376	4999	2981	3350	3724	3364	3752	3107	3121
C1orf162	0	3	5	4	4	3	3	4	6	3	1	5	5	9	4	3	7	2	5	4	1	2	4	5	5	3	6	6	2	9	2	5	2	0	3	4	5	6	6	1	1	6	5	12	10	12	13	9	8
ADORA3	6	4	0	1	5	1	4	1	5	0	3	2	9	2	9	5	3	5	10	8	4	0	5	3	9	3	5	5	13	16	9	4	1	3	7	2	6	5	4	16	9	14	2	0	2	4	0	1	0
LOC100129269	21	23	18	39	20	33	33	34	34	33	18	36	19	29	25	36	27	35	35	27	32	21	24	19	43	34	23	44	51	38	22	27	29	37	29	32	27	45	18	49	37	62	26	27	37	28	20	21	37
RAP1A	1512	1513	1341	1780	935	1802	1800	1766	1758	1931	1747	1960	1705	1784	1826	1987	1650	1994	1956	1592	1830	1696	1486	1895	1912	2051	1855	2106	2198	2021	1699	1247	1772	2012	1829	2015	1762	2231	1542	1646	1928	2041	1532	1637	1659	1834	2005	1473	1639
C1orf183	147	187	164	310	191	266	192	224	213	235	228	239	220	213	226	313	258	290	198	164	184	127	128	141	259	207	206	229	238	228	182	219	205	290	257	245	146	259	148	212	185	216	221	234	291	236	231	150	235
LOC100506343	7	5	2	4	5	7	4	8	2	8	1	4	4	5	6	5	3	6	0	4	0	0	3	4	2	4	8	3	5	8	6	3	1	7	4	5	6	11	3	3	4	3	2	5	11	5	6	4	7
DDX20	527	540	486	1134	644	1171	645	737	835	565	595	588	790	814	772	667	609	785	644	488	601	755	802	884	646	708	623	905	975	898	708	559	729	542	567	628	570	746	533	898	824	1043	1168	1247	1250	1346	1403	979	265
KCND3	28	22	20	36	24	34	23	29	31	37	26	26	24	35	35	34	19	38	31	20	35	20	27	21	35	26	34	31	31	26	23	32	29	42	28	26	22	24	26	23	27	36	24	22	35	25	28	7	152
CTTNBP2NL	218	214	189	479	258	387	258	319	323	357	263	199	257	328	326	377	271	296	206	192	232	230	237	210	265	284	246	265	269	230	249	198	307	368	258	287	195	275	208	177	204	200	773	756	876	982	1063	549	570
MIR4256	0	0	0	0	0	0	0	0	0	0	0	0	0	0	0	0	0	0	0	0	0	0	0	0	0	0	0	0	0	0	0	0	0	0	0	0	0	0	0	0	0	1	0	0	0	0	0	0	0
WNT2B	21	31	27	21	22	29	26	35	40	20	18	16	32	38	49	18	25	26	38	25	33	8	12	19	53	41	44	20	28	20	37	34	30	22	27	21	33	43	31	19	22	15	7	10	12	10	14	10	20
ST7L	194	220	194	318	209	336	231	279	286	231	224	259	247	269	294	278	212	261	258	204	247	177	189	198	247	267	238	227	239	179	295	215	255	249	213	222	237	275	212	176	185	217	335	364	359	431	453	322	220
CAPZA1	4363	4489	3940	4402	2534	4776	4896	5241	5599	4667	4316	4661	4872	4967	4857	4584	3862	4748	5325	4603	5345	4353	4316	4927	5936	5880	5380	4945	5379	4616	5010	4027	5228	4999	4650	5080	5407	6699	4759	4504	4675	5354	4684	5079	5320	5257	5840	3946	3630
MOV10	1207	1243	1105	1028	708	1088	1303	1554	1615	1094	1035	1120	1325	1520	1478	1173	943	1231	1478	1263	1514	1007	1037	1149	1797	1542	1404	1194	1159	1083	1271	1473	1302	1234	1079	1061	1245	1742	1193	1196	1047	1370	701	770	892	700	776	645	695
RHOC	3441	3215	3056	3237	1562	3203	4083	4100	4270	3566	3071	4747	3744	3841	3971	3476	2955	3741	4155	3503	4101	3323	3076	3395	5155	4152	3928	3733	3760	3323	3558	4145	3659	4092	3648	3913	4245	4849	3496	3510	3082	4248	2531	2725	3233	2825	3262	2684	3960
PPM1J	32	35	25	32	9	29	39	40	62	39	44	60	38	57	46	38	26	46	48	33	42	33	48	36	49	41	38	33	36	45	31	49	41	46	50	43	23	56	22	49	38	61	20	28	20	18	17	18	105
FAM19A3	0	0	0	0	1	0	1	1	0	0	0	0	0	1	0	0	1	0	0	1	0	0	0	0	1	1	0	1	0	1	0	0	0	0	0	2	0	0	0	1	0	0	0	0	0	0	1	0	1
SLC16A1	1146	1069	1047	892	627	962	1195	1397	1463	1271	1143	1119	1394	1389	1272	1195	906	1128	1511	1196	1375	1284	1318	1443	1622	1573	1443	1522	1672	1522	1367	1086	1374	1502	1352	1455	1462	1817	1296	1418	1552	1627	1461	1512	1659	1982	2292	1544	1476
AKR7A2P1	4	4	2	9	5	4	1	3	1	4	1	1	3	2	1	1	3	6	2	4	3	3	3	1	4	4	6	4	2	1	4	5	0	1	2	3	4	0	2	3	1	5	26	7	14	30	23	7	2
LRIG2	227	214	219	691	422	648	259	346	347	351	354	263	304	352	342	461	366	458	258	229	270	392	344	336	293	296	259	416	477	385	315	325	332	362	331	347	231	333	246	349	349	403	605	612	688	785	825	431	286
LOC643441	0	0	0	0	0	0	0	0	0	0	0	0	0	0	0	0	0	0	0	1	0	0	0	0	0	0	0	0	0	0	0	0	0	0	0	0	0	0	0	0	0	0	0	1	0	0	0	0	0
MAGI3	523	570	459	812	572	878	485	657	674	672	642	372	597	738	649	783	731	770	643	498	569	463	436	463	642	670	607	475	521	453	616	508	575	685	606	612	509	794	530	480	461	562	895	973	985	1026	1074	442	1650
PHTF1	1125	1134	982	1866	1123	1841	1279	1398	1511	1539	1299	1461	1291	1358	1331	1643	1323	1524	1368	1204	1257	1367	1261	1375	1485	1401	1253	1714	1770	1446	1330	1135	1432	1681	1464	1521	1334	1680	1181	1311	1227	1479	2099	2192	2292	2141	2162	1400	1398
RSBN1	631	631	594	1405	844	1237	681	848	877	987	910	695	783	911	816	1215	843	1054	752	587	705	1013	894	930	826	814	724	1090	1097	901	725	586	778	1106	909	899	642	839	635	891	901	1031	1580	1712	1861	2041	2089	1256	926
PTPN22	16	14	20	24	56	20	18	24	23	26	14	24	34	20	15	33	20	32	16	24	18	24	28	19	18	20	23	20	22	19	27	17	19	23	23	21	18	26	21	15	22	23	26	20	32	25	32	27	75
LOC100287722	106	121	124	187	131	225	109	111	135	707	508	249	102	117	149	617	377	425	121	114	122	159	134	161	109	123	115	162	181	158	137	101	115	537	398	445	109	164	102	146	129	162	226	266	265	322	366	186	398
BCL2L15	51	44	46	57	95	77	49	46	48	178	129	118	51	48	31	157	92	108	68	45	56	60	50	71	58	43	48	56	79	56	37	21	45	152	142	115	48	62	37	63	77	90	40	67	55	60	62	49	227
AP4B1	1117	1114	1055	2217	1237	2245	1270	1346	1492	4867	3309	3131	1370	1411	1444	4723	2827	2776	1272	1154	1376	1535	1533	1536	1529	1380	1314	1923	1944	1652	1320	1245	1306	4603	3078	2780	1268	1591	1140	1396	1289	1693	2377	2660	2796	2977	3209	2416	8017
DCLRE1B	1776	1692	1630	2948	1896	2892	1915	2193	2461	4851	3397	2864	2052	2240	2228	4984	3101	2996	2059	1781	2018	2521	2374	2545	2445	2274	2072	3004	2911	2645	1986	1908	2039	4979	3424	3419	1837	2512	1764	2580	2356	3058	2656	2954	3200	2890	3190	2297	5490
HIPK1	11045	10828	9840	13540	9786	13410	9981	13266	14185	14051	12715	6953	12180	13411	12725	14726	11748	13796	12472	10732	11967	10897	10098	10308	14512	13924	12898	11650	11910	10097	12427	10757	12507	14839	12443	13472	10170	15237	10645	9072	9019	11207	16740	17676	19211	20795	23345	10747	19177
OLFML3	211	194	167	65	39	74	202	227	205	97	81	145	225	201	263	84	84	103	294	227	206	173	137	169	286	265	231	146	186	134	213	231	221	131	130	131	229	299	216	204	179	234	19	36	33	29	19	11	66
SYT6	1	2	2	0	1	0	0	0	0	0	0	0	1	0	1	0	0	1	1	2	1	1	1	1	0	0	0	0	0	1	0	0	0	0	2	0	3	2	0	0	2	1	2	1	0	0	0	0	2
TRIM33	7571	7527	7036	12699	8167	12452	7509	9578	9964	12052	11074	7342	8454	9733	9297	12991	10510	12223	8655	7479	8523	10393	9851	10349	9503	9698	8997	11111	11556	9946	8923	6570	9075	12151	10797	12290	7346	10817	7561	9335	10144	11431	14771	15928	16709	15744	16498	9082	10731
BCAS2	4667	4624	4276	6076	3040	6100	5528	5573	5884	10370	8771	10549	5534	5476	5407	9608	7494	8111	5789	4870	5487	4976	4793	5221	6244	6214	5775	5757	5931	5380	5365	4508	5470	10747	8709	9397	5837	6963	5152	4698	5103	5628	6817	7865	8000	9475	10362	7871	13726
DENND2C	49	65	47	147	117	199	45	55	69	300	237	106	68	57	57	229	181	176	50	35	59	110	127	133	60	57	57	135	163	137	67	35	68	301	237	225	51	67	43	136	126	179	179	203	169	228	268	135	1139
AMPD1	8	6	4	11	12	9	10	6	13	5	13	8	12	5	9	17	5	10	6	5	7	9	4	3	12	8	11	12	10	8	5	6	10	19	8	12	7	8	4	8	8	11	24	28	27	59	48	35	17
NRAS	6637	6443	6122	7050	4778	7424	6990	7889	8326	6229	5936	5330	7358	8035	7571	6310	5265	6388	8157	6838	8061	7389	7281	8082	8762	8755	8201	7857	8277	7321	7158	5384	7733	6488	6094	7064	7638	9855	6943	6769	7527	8143	7598	8330	8789	9853	11423	7037	5156
CSDE1	50110	49166	46432	56689	38002	60169	54285	59237	63848	58381	55053	52560	56356	59860	57783	60990	50673	60247	61475	52155	59480	57065	55841	62308	68858	67456	62252	67139	70538	62713	57346	48956	59110	66129	58796	66023	57086	77587	53606	57941	59000	68013	53649	61269	65302	68881	78517	50467	51626
SIKE1	3149	3222	3024	3374	2208	3487	3513	3907	4144	2464	2252	2189	3781	4085	3842	2433	2148	2672	3868	3281	3744	3511	3314	3421	3970	4104	3646	3655	3599	3208	3665	2933	3814	2296	2045	2326	3359	4506	3210	2973	3185	3608	3743	3977	4066	4112	4767	3031	1537
SYCP1	0	0	0	0	2	0	0	0	0	0	0	1	0	0	0	0	0	0	1	0	0	0	0	0	0	0	0	0	0	0	0	0	0	0	0	0	0	1	0	0	0	0	0	0	0	1	0	0	0
TSHB	0	0	0	0	0	0	0	0	0	0	0	0	0	0	0	0	0	0	0	0	0	0	0	0	0	0	0	0	0	1	0	0	0	0	0	0	0	0	0	0	0	0	0	0	0	0	0	0	0
TSPAN2	7	6	9	9	4	9	3	10	10	10	3	11	8	11	5	7	3	5	7	8	12	7	10	6	11	16	6	15	7	9	6	5	9	4	7	1	11	9	9	3	4	9	1	3	7	4	3	5	2
NGF	0	0	0	0	0	0	0	0	0	0	0	0	0	0	0	0	0	0	0	0	0	0	0	0	0	0	0	0	0	0	0	0	0	0	0	1	0	0	0	0	0	0	1	0	0	0	0	0	0
VANGL1	2058	2074	1872	1237	956	1379	2018	2377	2680	1270	1275	1035	2265	2552	2406	1274	1180	1553	2523	2067	2410	1746	1763	1785	2873	2692	2377	1782	1852	1642	2284	2148	2320	1363	1237	1490	2061	2912	2163	1978	1886	2362	581	676	776	664	828	486	508
CASQ2	0	2	0	1	0	0	1	1	2	2	1	1	3	1	1	3	1	2	3	0	5	3	2	2	2	4	2	6	4	4	1	0	1	2	3	2	1	3	0	0	6	6	0	1	0	1	0	2	0
NHLH2	1	1	0	0	0	4	4	5	2	0	1	1	1	0	1	2	1	0	1	3	0	1	2	2	1	0	1	3	2	1	0	0	2	0	0	3	0	0	0	3	0	1	0	2	2	2	0	0	1
SLC22A15	26	12	28	31	32	37	26	33	36	13	16	12	14	27	17	36	20	20	32	23	15	19	25	15	25	25	13	18	28	17	22	13	30	9	15	12	23	23	10	19	30	21	32	38	43	41	32	18	7
MAB21L3	1	0	1	1	0	1	2	0	0	0	1	0	0	0	0	0	0	0	1	0	0	1	0	0	1	2	1	0	1	1	0	1	1	0	1	0	0	0	1	0	0	2	1	0	0	0	0	0	1
ATP1A1	11653	11019	10452	10002	6448	10540	12705	13859	14630	13158	11864	11015	12536	13424	13006	12202	10181	12056	14893	12390	13953	12735	12315	13714	17651	15656	14439	15023	15279	13465	13447	13662	13935	16004	14299	14899	12832	18252	12500	13893	13086	16782	7840	8549	9748	8702	9649	6301	16213
ATP1A1OS	64	61	72	99	61	87	58	74	82	54	43	47	64	74	90	47	35	43	86	58	67	69	61	67	69	67	73	98	83	68	68	68	70	45	32	42	71	73	60	59	46	51	109	151	147	168	150	137	16
CD58	218	240	222	216	125	185	224	249	298	224	208	262	264	240	255	231	190	235	237	236	253	199	212	240	300	309	260	242	238	197	271	203	276	296	264	225	300	357	265	218	250	299	201	264	235	270	291	211	450
IGSF3	2359	2374	2162	1736	1252	1781	2393	2911	3245	1836	1722	1374	2717	3007	2783	1725	1538	1903	3029	2680	3010	2113	2110	2420	3462	3162	2736	2390	2463	2240	2624	2596	2634	2077	1958	2050	2399	3581	2515	2311	2217	2845	776	829	950	647	738	450	812
MIR320B1	0	0	0	0	0	0	0	0	0	0	0	0	0	0	0	0	0	0	0	0	0	0	0	0	0	0	0	0	0	0	0	0	0	0	0	0	0	0	0	0	0	0	0	0	0	0	0	0	0
CD2	0	0	0	0	0	0	0	0	0	0	0	0	0	0	0	0	0	0	0	0	0	0	0	0	0	0	0	0	0	0	0	0	0	0	0	0	0	0	0	0	0	0	0	0	0	0	0	0	0
PTGFRN	1157	1096	1025	738	589	840	1242	1379	1514	929	879	863	1171	1369	1374	806	715	863	1421	1108	1390	1210	1178	1299	1517	1438	1225	1253	1308	1214	1256	1183	1269	941	941	1099	1234	1579	1092	1242	1253	1456	411	488	508	450	464	335	490
CD101	10	13	12	3	5	10	6	18	10	12	11	16	11	17	15	17	5	12	9	14	11	12	9	16	15	10	12	14	13	14	15	21	8	4	15	10	6	16	12	15	16	13	6	11	5	7	3	2	8
TTF2	2711	2692	2540	3036	1929	3113	2749	3430	3690	2520	2306	1827	3102	3460	3359	2517	2209	2665	3260	2929	3189	2692	2682	2872	3775	3605	3452	3335	3308	2954	3216	2945	3380	2514	2135	2526	2831	4296	2911	2766	2781	3502	2384	2816	3078	2387	2654	1586	1213
MIR942	2	3	2	6	1	2	0	3	2	1	0	1	0	5	0	1	0	1	3	0	0	2	3	3	1	3	0	2	2	0	4	0	2	1	0	0	0	1	0	4	2	1	2	2	1	0	0	2	0
TRIM45	351	331	297	295	163	290	395	423	462	231	200	226	379	473	415	265	237	278	390	341	425	278	314	331	472	409	406	285	367	280	377	367	379	229	219	222	361	498	354	290	287	352	197	227	217	189	210	167	117
VTCN1	575	517	520	401	299	426	582	716	724	532	572	505	687	646	646	479	472	563	673	615	720	569	632	789	845	736	675	494	562	522	625	631	663	572	546	652	762	929	588	592	681	775	120	148	178	80	80	53	261
MAN1A2	1590	1486	1444	1897	1369	1944	1401	1953	2047	1869	1806	679	1744	1890	1778	1927	1539	1885	1918	1749	1828	1974	1832	2067	2022	2130	1835	2012	2048	1800	1767	1314	1799	1926	1706	1880	1458	2322	1581	1730	1882	2116	2293	2463	2560	3089	3411	1481	1864
FAM46C	270	235	215	417	264	408	316	283	382	1099	838	685	322	353	363	999	735	833	287	228	243	357	297	340	316	287	283	402	352	294	327	301	337	1064	863	902	281	322	227	300	307	363	401	446	422	469	548	364	1105
GDAP2	504	459	411	644	479	673	484	587	628	548	556	496	488	561	470	616	459	649	572	439	531	472	398	452	589	587	551	504	512	459	517	437	529	644	519	617	499	692	443	412	380	456	701	773	816	925	1039	618	592
WDR3	1775	1772	1631	1437	967	1594	2054	2116	2334	1478	1372	1311	2065	2218	2167	1526	1356	1698	2122	1832	2134	1496	1522	1554	2466	2388	2241	1930	2015	1684	2162	1861	2248	1447	1316	1472	1973	2779	1878	1679	1814	2076	1303	1433	1534	1583	1672	1123	629
SPAG17	3	2	0	3	0	2	1	4	3	6	1	1	0	2	2	0	3	3	2	2	2	1	0	2	4	2	4	1	1	2	3	0	1	0	1	0	0	2	0	2	3	0	1	0	2	2	3	0	1
TBX15	1	3	1	17	6	10	2	2	3	10	4	3	7	2	2	7	8	14	1	2	3	5	7	9	1	1	5	6	7	9	1	2	2	12	6	7	2	1	0	4	4	10	11	20	14	15	14	8	2
WARS2	361	324	325	616	369	626	373	449	452	535	473	488	403	428	441	529	411	519	456	377	406	471	415	475	511	482	403	535	588	526	387	382	441	497	477	513	455	525	355	442	442	542	677	769	791	952	1053	691	360
HAO2	0	0	0	0	0	0	1	0	0	0	0	0	0	0	0	0	0	0	0	0	0	0	0	1	0	0	0	0	0	0	0	0	0	1	0	1	0	1	0	0	0	0	1	0	0	1	0	0	0
HSD3B2	0	0	0	0	0	0	0	0	0	0	0	0	0	0	0	0	0	0	0	0	0	0	0	0	0	0	0	0	0	0	0	0	0	0	0	1	0	0	0	0	0	0	0	0	0	0	0	1	0
HSD3B1	0	1	0	0	0	1	0	1	2	1	0	0	1	1	0	0	0	0	0	2	0	0	0	1	0	1	1	0	0	0	1	1	1	0	0	0	0	1	1	1	0	2	0	0	0	1	0	0	0
HSD3BP4	0	0	0	0	0	1	0	1	0	0	0	0	0	0	0	0	0	0	1	0	0	0	1	0	0	0	0	0	1	0	1	0	1	0	0	0	0	1	0	1	0	1	1	0	0	0	1	0	5
LOC644242	0	0	0	0	0	0	1	0	1	0	0	0	1	0	0	1	0	1	0	0	2	0	0	0	0	0	0	0	0	0	0	0	1	2	0	0	1	0	0	0	0	0	0	0	0	0	0	1	14
ZNF697	77	85	80	195	116	163	89	96	111	388	299	181	95	127	130	235	163	155	96	80	91	95	97	135	105	92	99	105	126	95	96	90	121	416	269	275	92	114	80	101	113	135	268	246	259	367	373	195	2917
PHGDH	791	738	740	1251	679	1102	873	940	974	1140	1100	1320	899	1011	910	1028	883	999	959	746	910	1017	945	1009	1126	1001	862	1501	1367	1154	801	940	829	1445	1189	1140	897	1063	754	1069	927	1188	1793	2055	2344	2441	2640	2318	1913
HMGCS2	0	0	0	0	0	0	0	0	0	0	0	0	0	0	0	0	0	0	0	0	0	0	0	0	0	0	0	0	0	0	0	0	0	0	0	0	0	0	0	0	0	0	0	0	0	0	0	0	1
REG4	1	0	0	2	0	1	0	0	0	1	0	0	1	0	0	0	0	0	1	0	1	0	0	0	0	1	1	0	0	2	0	0	0	0	0	0	0	0	0	1	0	1	0	0	0	0	0	0	0
NBPF7	1	1	0	1	0	0	0	0	0	1	0	0	0	0	0	0	0	0	1	0	0	0	0	1	0	0	0	1	1	0	0	0	0	1	0	1	0	0	0	0	0	0	1	0	2	1	0	2	1
ADAM30	0	0	0	0	0	0	0	0	0	0	0	0	0	0	0	0	0	0	0	0	0	0	0	0	0	0	0	0	0	0	0	0	0	0	0	0	0	0	0	0	0	0	0	0	0	0	0	0	0
NOTCH2	2899	2916	2779	1860	1397	1955	2617	3369	3716	2772	2610	1352	2776	3298	3087	2557	1936	2363	3827	3292	3560	2921	3053	3207	4442	4187	3659	3675	3677	3255	3416	3410	3332	3327	2895	3153	2782	4517	3116	3168	2949	3882	2405	2624	2839	3183	3364	1619	3358
FAM72B	74	80	88	133	74	135	88	110	102	120	135	88	111	108	89	154	123	136	113	85	111	106	93	118	119	103	123	165	148	130	99	88	107	138	102	115	89	141	72	97	100	105	138	146	157	180	204	118	62
HIST2H2BA	0	0	0	0	0	0	0	0	0	0	2	1	0	0	0	1	0	0	0	0	0	0	0	0	0	0	0	0	0	0	0	0	0	0	1	0	1	0	0	0	0	0	0	0	0	0	0	0	3
FCGR1B	0	0	0	0	0	0	0	0	0	0	1	0	0	0	0	1	1	0	0	0	0	0	0	0	0	0	0	0	0	0	0	0	0	3	3	3	0	0	0	0	0	0	0	0	0	0	0	1	3
EMBP1	34	20	22	14	11	20	24	29	18	13	19	18	22	44	28	10	15	17	14	19	22	20	20	27	32	35	25	21	22	25	27	15	23	29	16	32	24	27	19	38	21	36	10	11	11	3	5	4	8
LOC100130000	1	0	0	1	0	1	0	1	0	0	0	2	0	1	1	0	0	0	0	0	0	1	0	0	0	0	0	0	0	0	0	0	0	0	0	0	0	0	0	1	0	1	3	2	2	2	4	0	0
FLJ39739	1	0	0	0	0	0	0	0	0	1	0	0	0	1	0	0	0	1	0	0	0	0	0	0	0	0	0	0	0	0	0	0	0	0	1	0	0	0	0	0	0	2	0	1	1	0	0	0	0
LOC100286793	0	0	0	0	0	1	0	0	0	0	0	0	0	0	1	0	0	0	0	1	0	0	0	0	0	0	0	0	0	0	0	0	0	1	0	0	0	1	0	0	0	0	1	0	0	0	1	0	0
PPIAL4G	0	0	0	0	0	1	0	0	0	0	0	0	0	0	0	0	0	0	0	0	0	0	0	0	0	0	0	0	0	0	0	0	0	0	0	0	1	0	0	0	0	0	0	2	0	0	0	0	0
FAM72D	118	115	82	181	79	190	166	139	146	148	156	191	165	136	141	180	160	163	136	123	129	138	118	141	134	148	112	195	204	186	149	102	120	171	163	165	105	144	126	140	134	169	186	245	207	230	246	216	87
SRGAP2P2	116	112	108	258	152	262	99	160	164	229	210	100	111	161	168	213	202	216	120	103	131	156	143	132	140	168	144	169	172	145	138	149	136	261	165	198	105	149	115	136	113	159	382	467	466	494	472	247	261
LOC728855	8	2	7	9	5	10	7	8	7	9	0	6	7	3	4	3	9	8	10	5	6	3	4	6	5	9	5	5	7	8	10	3	7	4	3	7	6	15	7	11	9	4	5	12	11	10	18	6	5
LOC728875	0	0	0	0	0	0	0	0	0	0	0	0	1	0	0	0	0	0	0	0	0	0	0	0	0	0	0	0	0	0	0	0	0	0	0	0	0	0	0	0	0	0	0	0	0	0	0	0	0
PPIAL4B	0	0	0	0	0	0	0	0	0	0	0	0	0	0	0	0	0	0	0	0	0	0	0	0	0	0	0	0	0	0	0	0	0	0	0	0	0	0	0	0	0	0	0	0	0	0	0	0	0
PPIAL4C	0	0	0	0	0	0	0	0	0	0	0	0	0	0	0	0	0	0	0	0	0	0	0	0	0	0	0	0	0	0	0	0	0	0	0	0	0	0	0	0	0	0	0	0	0	0	0	0	0
PPIAL4A	0	0	0	0	0	0	0	0	0	0	0	0	0	0	0	0	0	0	0	0	0	0	0	0	0	0	0	0	0	0	0	0	0	0	0	0	0	0	0	0	0	0	0	0	0	0	0	0	0
C1orf152	15	5	6	16	19	18	7	20	10	6	4	2	12	14	24	5	2	5	11	14	15	29	20	24	9	17	17	25	28	17	14	11	10	0	2	8	11	18	14	15	20	35	28	28	25	31	22	10	5
NBPF9	497	539	475	609	380	664	508	704	662	544	518	426	527	695	628	577	471	601	615	542	646	489	488	549	761	649	672	551	556	520	574	563	591	561	504	582	520	801	563	475	511	629	572	639	742	629	677	417	536
LOC653513	2	1	6	3	2	6	3	1	0	0	6	4	2	3	2	0	3	2	3	1	2	0	3	3	3	4	2	1	1	3	0	0	1	1	1	0	0	7	1	3	1	2	1	0	2	1	1	2	3
PDE4DIP	2382	2202	2050	2908	1838	2946	2510	3016	3059	2123	1958	1928	2644	2935	2918	2349	1983	2404	2659	2360	2731	2558	2305	2532	3221	2935	2716	3192	2939	2429	2666	2474	2641	2110	1845	2011	2455	3279	2243	2244	2218	2718	3953	4367	4800	5981	7073	4330	1952
SEC22B	1871	1896	1809	2027	1333	2230	2085	2315	2364	2144	2061	1963	2123	2367	2148	2278	1824	2047	2331	1973	2287	1981	1871	2056	2536	2367	2211	2233	2377	2068	2185	1834	2164	2213	1922	2221	2198	3026	2034	1866	1887	2281	2648	2764	2979	3296	3938	2708	1878
NOTCH2NL	373	390	318	622	529	653	355	457	534	474	447	416	438	490	463	543	448	521	424	363	404	383	421	403	483	464	403	480	481	432	434	467	437	477	449	479	345	543	355	433	359	532	679	743	823	913	918	409	714
NBPF10	729	715	658	732	585	799	733	901	950	767	711	410	716	858	852	829	636	832	871	761	904	677	637	729	1011	917	887	789	812	746	794	755	796	878	751	851	681	1060	718	745	676	822	960	1020	1098	1073	1167	496	1343
HFE2	0	0	0	0	0	0	0	0	0	0	0	0	0	0	0	1	0	0	1	1	0	1	0	0	0	0	0	0	0	0	0	0	0	0	0	0	0	0	0	0	0	0	0	0	0	0	0	0	0
TXNIP	1000	958	844	2628	1751	3283	1573	1645	1941	170	155	183	1750	1937	1758	310	304	489	1306	1124	1335	818	925	988	1569	1360	1180	3232	3675	3833	1651	1450	1700	297	279	327	1334	1903	1242	2899	3320	3238	3055	3467	3728	2273	2822	1928	60
POLR3GL	184	167	145	178	117	195	218	221	232	192	171	250	209	190	184	185	150	203	220	193	212	176	166	210	257	206	238	229	236	231	220	191	201	225	202	219	231	294	188	177	201	233	226	249	256	255	320	265	132
ANKRD34A	60	70	65	50	49	60	69	76	86	37	27	38	68	80	85	59	48	58	57	47	73	32	29	36	81	70	61	38	53	25	77	62	79	49	28	33	43	109	64	49	32	59	64	61	71	60	56	45	22
LIX1L	2	2	3	5	4	5	4	5	4	12	3	3	1	3	5	8	9	3	5	3	5	1	5	1	3	3	6	4	7	4	3	2	4	13	6	5	0	5	1	4	2	4	2	3	7	7	11	5	6
RBM8A	4612	4486	4211	5554	3159	5463	5675	5686	5962	5709	5101	7072	5263	5561	5549	5711	4624	5734	6152	4953	5707	5242	4991	5575	6782	6108	5568	6283	6217	5676	5217	5411	5397	6481	5644	6209	5743	6726	4985	5496	5278	6723	4651	5574	6054	5804	6308	5226	3978
GNRHR2	45	39	33	36	25	49	49	53	59	18	26	27	53	54	58	31	18	35	49	35	56	68	53	72	62	56	55	86	84	86	55	58	48	29	28	28	67	71	45	78	58	104	36	37	50	42	40	26	10
PEX11B	800	775	769	814	484	932	1047	1057	1100	788	695	891	971	1076	929	823	687	851	972	864	1001	894	868	889	1124	1000	966	963	1012	872	962	922	1095	872	747	911	960	1219	807	851	848	1076	806	879	957	760	907	693	315
ITGA10	31	30	27	20	11	20	36	39	34	22	15	28	40	39	31	31	13	25	41	30	50	24	20	11	44	34	27	19	30	20	48	41	27	21	13	16	20	46	38	13	23	32	18	32	27	28	28	16	24
ANKRD35	14	22	12	16	9	26	19	19	16	8	6	12	12	16	13	11	7	14	9	11	18	18	14	17	16	12	17	13	16	14	15	13	18	8	4	11	16	17	13	12	9	14	9	13	11	5	10	10	9
PIAS3	1766	1763	1609	2373	1542	2367	1930	2242	2356	1984	1840	1762	1974	2317	2204	2130	1811	2238	2253	1842	2161	1688	1615	1789	2522	2331	2076	1893	1974	1702	1972	2028	2087	1964	1829	1932	1850	2648	1809	1795	1651	2052	2240	2413	2656	2712	2881	2083	1197
NUDT17	56	49	43	58	29	71	58	77	96	87	54	78	75	75	70	64	69	84	69	57	81	67	64	62	86	66	65	59	78	83	50	52	60	75	68	79	68	70	59	62	60	87	80	65	77	77	57	68	110
POLR3C	1623	1588	1435	3086	1653	2963	1869	1971	2078	2164	1993	1982	1774	2038	1903	2322	1818	2303	1910	1621	1768	1764	1721	1820	2199	2006	1911	2327	2339	2079	1819	1846	1898	2311	2121	2209	1777	2398	1590	1989	1897	2294	3769	4303	4607	5673	6154	4372	1766
RNF115	1398	1477	1188	2107	1178	2023	1499	1736	1832	1837	1624	1559	1596	1783	1566	1933	1568	1903	1684	1362	1786	1657	1543	1670	1849	1714	1673	1859	1920	1749	1577	1525	1597	1908	1667	1823	1493	2066	1437	1527	1493	1865	2668	2868	3136	4109	4465	2892	1597
CD160	26	28	27	33	24	23	24	26	29	34	38	30	41	27	31	39	34	18	28	24	26	27	15	30	28	40	25	25	25	18	31	26	22	45	22	36	35	34	25	27	22	38	36	26	35	38	36	28	71
PDZK1	209	193	187	217	124	239	267	280	266	300	259	238	236	263	242	285	192	254	268	257	268	178	168	227	322	330	273	275	298	255	263	195	237	308	242	278	246	344	224	253	265	327	176	221	197	175	153	103	395
GPR89A	218	213	208	281	175	303	245	271	278	442	362	399	254	267	284	455	318	369	268	254	283	273	258	285	285	271	251	268	288	287	272	238	254	474	376	325	249	311	218	248	238	294	318	335	358	435	472	366	811
GPR89C	0	0	0	0	0	0	0	0	0	0	0	0	0	0	0	0	0	0	0	0	0	0	0	0	0	0	0	0	0	0	0	0	0	0	0	0	0	0	0	0	0	0	0	0	0	0	0	0	0
PDZK1P1	0	0	0	0	0	0	0	0	0	0	0	0	0	0	0	0	0	0	1	0	0	1	0	0	0	0	0	0	0	0	1	0	0	0	0	0	0	1	0	0	0	0	0	0	0	0	0	1	3
NBPF11	0	2	3	4	1	6	3	2	5	1	2	5	1	0	1	2	3	9	3	2	4	4	2	8	4	2	5	5	6	2	6	4	2	2	1	2	1	2	2	1	5	9	10	5	9	12	5	3	0
NBPF24	0	0	2	0	1	0	0	0	1	0	0	0	0	1	0	0	0	0	1	0	1	0	0	0	1	2	1	0	0	0	0	0	1	1	1	0	0	1	0	0	0	1	0	1	3	0	1	0	0
LOC728989	2	4	2	7	3	4	3	3	2	5	3	6	3	1	1	2	3	3	2	1	6	0	1	4	6	5	4	6	2	6	0	4	3	2	4	2	0	2	3	5	4	2	7	11	7	6	17	4	3
PRKAB2	992	976	847	723	479	781	1051	1329	1412	886	856	646	1237	1298	1306	919	729	989	1209	999	1287	919	954	916	1271	1234	1146	954	1076	902	1211	904	1215	970	888	1028	970	1494	915	908	893	1072	1112	1178	1205	1746	2090	1430	1185
PDIA3P	141	148	139	155	108	166	191	151	186	134	120	131	161	171	166	121	96	126	169	132	180	138	112	118	217	194	168	169	174	139	142	162	154	119	121	116	186	198	142	129	127	157	174	166	197	246	232	162	101
FMO5	20	29	24	27	20	41	26	39	34	29	21	23	40	29	25	33	27	19	35	28	29	31	35	35	38	31	25	37	34	28	23	30	26	26	33	34	30	39	31	35	27	29	23	25	25	27	24	22	28
CHD1L	2234	2232	2164	2921	1698	3120	2622	2844	2917	2720	2525	2817	2532	2660	2634	2838	2452	3057	2747	2335	2707	2441	2352	2766	3007	2812	2820	2759	2996	2568	2561	2370	2677	2691	2516	2738	2570	3328	2304	2570	2523	3035	2697	2947	3108	2944	3182	2136	1924
LOC100289211	4	4	4	6	3	5	1	4	5	8	11	10	8	6	2	12	10	11	0	6	10	5	2	4	6	3	1	4	4	8	4	3	3	10	6	11	2	0	2	8	4	8	9	11	12	7	13	4	12
BCL9	697	605	629	900	583	874	666	770	865	870	806	657	698	874	831	818	685	818	738	614	733	614	628	718	909	788	737	714	777	736	742	687	726	885	827	903	572	927	620	677	667	789	680	749	843	921	990	607	880
ACP6	198	205	170	211	119	203	226	241	258	182	168	234	219	260	218	180	151	205	224	189	236	174	168	214	248	250	217	196	211	154	197	244	203	170	169	155	208	313	198	248	186	246	193	205	258	264	323	256	118
GJA5	0	0	0	0	0	0	0	0	0	1	0	0	0	0	0	0	0	0	0	0	1	0	0	0	0	0	1	0	0	0	0	0	0	0	0	0	0	0	0	1	0	0	0	0	0	1	0	0	0
GJA8	0	1	0	0	0	0	0	0	0	0	0	1	0	0	0	1	0	0	0	0	0	0	0	0	0	0	0	0	0	0	0	0	0	1	0	0	0	0	0	0	0	0	0	0	0	0	0	0	17
GPR89B	38	54	37	64	36	61	28	52	67	108	86	50	60	53	55	117	85	92	59	36	44	62	52	56	51	58	49	61	52	56	47	34	56	84	66	56	42	57	53	55	43	61	69	101	91	128	143	69	182
NBPF14	341	345	268	388	267	390	327	413	376	325	296	268	311	355	343	345	334	359	354	309	384	287	330	359	457	374	369	366	365	379	338	337	327	374	312	345	293	467	331	321	340	373	472	544	562	531	609	324	502
PPIAL4F	0	0	0	0	0	0	0	0	0	0	0	0	0	0	0	0	0	0	0	0	0	0	0	0	0	0	0	0	0	0	0	0	0	0	0	0	0	0	0	0	0	0	0	0	0	0	0	0	0
PPIAL4D	0	0	0	0	0	0	0	0	0	0	0	0	0	0	0	0	0	0	0	0	0	0	0	0	0	0	0	0	0	0	0	0	0	0	0	0	0	0	0	0	0	0	0	0	0	0	0	0	0
NBPF15	261	240	246	313	211	313	261	380	401	314	269	165	311	381	371	312	303	365	349	307	307	227	231	277	393	322	301	314	303	241	303	375	304	320	279	291	243	400	249	282	225	296	309	377	435	378	464	242	222
NBPF16	2	4	1	8	5	3	4	5	4	2	3	5	6	7	8	3	3	3	4	3	3	4	1	4	5	7	4	10	11	2	3	5	5	4	2	9	4	4	2	3	2	5	5	8	7	5	9	5	6
PPIAL4E	0	0	0	0	0	0	0	0	0	0	0	0	0	0	0	0	0	0	0	0	0	0	0	0	0	0	0	0	0	0	0	0	0	0	0	0	0	0	0	0	0	0	0	0	0	0	0	0	0
LOC645166	35	31	31	27	21	39	36	55	39	36	33	49	46	46	37	41	37	40	38	43	42	43	25	31	47	40	39	57	43	29	34	37	43	34	39	35	41	49	48	34	24	35	20	22	36	28	16	18	26
LOC388692	164	135	168	167	153	198	170	198	204	126	110	146	202	203	188	112	122	145	169	203	220	138	163	199	221	245	183	130	148	126	191	185	187	113	89	118	185	252	139	152	139	211	186	223	258	195	231	177	135
FCGR1C	0	0	0	0	0	0	0	0	0	0	0	0	0	0	0	0	0	0	0	0	0	0	0	0	0	0	0	0	0	0	0	0	0	0	0	0	0	0	0	0	0	0	0	0	1	0	0	0	2
HIST2H2BF	69	79	86	197	157	194	104	213	225	738	805	348	137	199	214	966	806	1012	95	107	104	54	61	74	119	113	111	104	90	92	122	159	184	676	621	687	59	112	71	64	51	80	316	314	357	333	327	217	544
FCGR1A	2	4	3	14	8	14	2	4	5	74	76	20	6	9	5	93	81	46	5	4	6	8	4	1	6	7	5	5	4	3	8	7	5	95	63	63	5	5	2	3	3	7	39	37	34	34	26	14	119
HIST2H3D	11	7	5	9	16	14	12	16	17	52	55	14	16	10	12	67	61	82	17	9	13	10	6	9	9	12	4	6	5	11	8	13	10	31	31	32	5	13	6	10	10	8	30	23	29	30	42	17	38
HIST2H4A	0	0	0	0	0	0	0	0	0	0	0	0	0	0	0	0	0	0	0	0	0	0	0	0	0	0	0	0	0	0	0	0	0	0	0	0	0	0	0	0	0	0	0	0	0	0	0	0	0
HIST2H4B	0	0	0	0	0	0	0	0	0	0	0	0	0	0	0	0	0	0	0	0	0	0	0	0	0	0	0	0	0	0	0	0	0	0	0	0	0	0	0	0	0	0	0	0	0	0	0	0	0
HIST2H3A	0	0	0	0	0	0	0	0	0	0	0	0	0	0	0	0	0	0	0	0	0	0	0	0	0	0	0	0	0	0	0	0	0	0	0	0	0	0	0	0	0	0	0	0	0	0	0	0	0
HIST2H3C	0	0	0	0	0	0	0	0	0	0	0	0	0	0	0	0	0	0	0	0	0	0	0	0	0	0	0	0	0	0	0	0	0	0	0	0	0	0	0	0	0	0	0	0	0	0	0	0	0
HIST2H2AA4	0	0	0	0	0	0	0	0	0	0	0	0	0	0	0	0	0	0	0	0	0	0	0	0	0	0	0	0	0	0	0	0	0	0	0	0	0	0	0	0	0	0	0	0	0	0	0	0	0
HIST2H2AA3	0	0	0	0	0	0	0	0	0	0	0	0	0	0	0	0	0	0	0	0	0	0	0	0	0	0	0	0	0	0	0	0	0	0	0	0	0	0	0	0	0	0	0	0	0	0	0	0	0
HIST2H2BC	43	33	35	73	46	96	49	75	54	79	81	68	45	50	56	90	89	108	52	57	49	46	53	42	65	70	50	58	53	59	64	38	64	96	83	88	45	92	46	45	37	48	92	99	99	120	82	51	71
HIST2H2BE	1880	1806	1643	2319	1628	2493	3041	3546	3678	5316	5592	6882	2961	3349	3260	5656	5511	7114	2284	2019	2334	1758	1685	1830	2677	2426	2305	2021	2174	1962	2821	2805	3040	5386	5329	6009	2177	2992	1979	1838	1809	2289	2644	2954	3290	2508	2439	1851	3156
HIST2H2AC	123	117	99	164	127	165	132	124	104	146	166	182	133	145	120	170	160	207	109	121	121	129	109	121	159	136	121	132	137	108	79	162	101	128	137	150	129	166	90	159	106	130	171	193	181	199	229	181	100
HIST2H2AB	15	19	16	60	35	70	28	42	33	80	79	72	29	26	37	96	97	117	16	20	15	22	21	25	21	23	24	20	24	25	33	21	29	47	59	71	18	19	19	11	9	7	58	54	47	39	35	30	32
BOLA1	646	606	613	840	340	778	836	840	918	699	687	1052	822	901	762	831	668	827	836	728	821	624	563	600	900	866	753	676	621	605	728	827	689	721	673	684	836	1020	640	576	559	706	683	846	866	987	1065	954	505
SV2A	18	13	12	5	1	5	7	16	11	3	6	11	8	14	8	11	8	8	4	6	10	10	4	7	8	9	7	10	4	6	9	6	11	5	13	15	10	15	8	10	8	11	2	7	8	4	7	1	23
SF3B4	4885	4598	4238	5892	4109	5899	5769	5825	6123	5958	5398	6874	5464	5983	5546	5866	4991	6031	5473	4612	5515	4029	3934	4205	7011	6231	5501	4842	5059	4622	5341	5453	5325	6465	5723	5860	5153	6998	4630	4703	4242	5828	5158	5559	6589	6838	7197	5598	5843
MTMR11	296	260	261	330	236	337	314	392	382	563	435	335	310	387	388	565	378	435	333	296	345	263	244	225	391	356	344	250	293	243	347	318	365	644	500	464	294	442	260	219	192	299	627	640	695	839	962	711	843
OTUD7B	1235	1243	1170	2565	1788	2549	1320	1579	1815	2396	2083	1631	1478	1644	1552	2603	2080	2412	1358	1178	1354	1446	1349	1514	1589	1469	1429	1997	2031	1825	1480	1370	1545	2712	2272	2436	1236	1636	1141	1561	1465	1886	3382	3671	4011	4381	4663	2609	3690
VPS45	1766	1772	1554	1632	1006	1901	2023	2115	2211	1762	1706	1808	2089	2108	2087	1867	1503	1780	2202	1837	2138	1641	1561	1822	2507	2430	2145	1840	1897	1746	1950	1731	2052	1961	1656	1837	2164	2686	1876	1658	1850	1974	1596	1815	1976	1860	2129	1574	1422
PLEKHO1	163	164	153	190	104	191	186	182	208	245	242	327	187	183	186	196	197	233	199	177	191	135	127	154	239	202	186	144	189	174	150	138	164	239	238	219	205	242	165	136	146	196	137	149	193	169	150	164	367
ANP32E	3421	3353	3156	4357	2817	4662	3628	4081	4268	4258	3976	3851	3744	4013	4013	4502	3781	4453	4262	3770	4314	4416	4214	4636	4331	4400	4150	5050	5287	4766	3829	2659	4030	4314	3821	4332	3993	5019	3722	3926	4514	5024	4089	4514	4469	4091	4627	3091	2865
CA14	21	20	17	9	15	9	12	20	11	30	36	25	19	25	13	42	48	34	16	19	23	15	22	16	17	14	15	18	23	23	13	20	13	28	44	36	20	17	22	15	29	29	6	9	9	1	4	10	43
APH1A	5342	5111	4883	5483	3312	5652	6298	6449	7011	5843	5301	6200	6176	6508	6082	5647	4714	5697	6928	5716	6725	5873	5634	6160	8235	7056	6473	6904	6792	6137	5901	6073	5995	6868	5967	6292	6769	8207	5824	6213	5686	7332	4806	5353	6054	5777	6597	5044	4694
C1orf54	20	30	17	70	26	58	27	24	32	49	42	56	21	35	35	65	48	45	23	20	32	37	27	33	31	35	27	29	36	28	26	15	34	55	50	51	26	39	31	25	23	21	82	104	134	134	152	124	58
C1orf51	68	67	55	123	80	154	69	73	91	565	399	356	74	80	65	525	349	341	91	58	84	89	76	85	83	82	90	120	119	125	81	92	71	584	436	381	90	90	91	76	81	89	189	191	212	313	298	266	708
MRPS21	2946	2956	2680	3112	1404	3196	3640	3513	3667	3166	2780	4148	3478	3590	3476	3111	2568	3183	3603	3039	3624	3218	3094	3402	4173	3919	3489	3783	3731	3519	3262	3500	3317	3698	3089	3488	3727	4268	3255	3471	3366	4248	2867	3276	3662	3494	3689	3310	2476
PRPF3	2846	2940	2697	5483	2892	5533	3449	3834	3966	4381	4106	4711	3470	3753	3712	5118	4291	5171	3368	3031	3338	2589	2673	2972	3868	3706	3474	3311	3405	2848	3404	3076	3542	4203	3682	4032	3087	4006	2788	2587	2729	3480	6471	7182	7634	8571	8860	6082	4735
RPRD2	3086	3066	2773	4632	3419	4636	3057	3768	4158	3115	3117	2201	3579	3939	3780	3503	2966	3703	3346	2932	3185	3226	3129	3313	4105	3935	3602	4193	4238	3621	3509	3135	3731	3096	2837	3010	2650	4184	2900	3195	3100	3733	4872	5367	5951	5989	6350	3513	2030
TARS2	1725	1617	1532	1736	996	1639	1910	2069	2154	1212	1202	1384	1907	2106	2038	1307	1195	1595	2186	1678	1985	1491	1398	1659	2541	2118	1970	1732	1673	1515	1867	1955	1807	1296	1187	1313	1929	2425	1743	1688	1599	2066	1514	1775	1868	1802	2101	1589	380
ECM1	19	24	35	24	16	19	33	41	23	39	41	32	37	27	37	28	27	33	40	31	37	31	27	29	49	43	37	24	31	33	26	37	37	50	39	32	26	54	23	35	25	42	21	13	29	28	22	20	112
ADAMTSL4	25	29	22	276	213	245	26	41	48	434	441	108	42	55	44	447	319	378	30	37	45	62	62	59	28	36	47	58	70	61	40	30	26	244	224	221	26	41	26	44	42	67	174	136	173	113	97	54	563
MIR4257	1	1	0	12	8	8	1	4	0	25	17	5	0	1	3	7	9	11	2	1	1	6	2	2	0	0	0	6	2	3	2	1	2	19	11	13	0	3	0	3	1	3	9	2	7	6	2	3	26
MCL1	8723	8289	7643	32285	18704	29687	12858	15549	16368	119302	105023	91034	13634	16179	15092	126597	98613	111522	9821	8609	9765	12912	11735	12779	10722	10126	9250	12932	13059	11441	13500	11982	14515	88583	77856	84636	8592	12155	8171	10225	10064	11639	40147	42299	42654	37802	36933	23039	102804
ENSA	7860	7445	7054	8761	4791	8910	9225	9312	9831	8985	8146	10684	8913	9023	9077	9468	7938	9373	10147	8303	9684	8781	8104	9073	11455	10397	9260	10474	10378	9114	8635	7978	9006	10039	8731	9711	10019	11500	8316	8451	8293	10355	8855	10112	10821	9995	10709	8311	8699
GOLPH3L	793	733	711	1728	983	1579	872	949	1101	2462	1875	1521	990	972	1040	2772	1807	1853	916	875	877	1338	947	919	1074	1040	968	1793	1562	1221	857	777	1025	2443	1811	1768	875	1156	805	634	620	734	4584	4887	5179	8091	9361	6357	4713
HORMAD1	0	0	0	0	0	0	0	0	0	0	0	0	0	0	0	0	0	0	0	0	0	0	0	0	0	0	0	0	1	0	0	0	0	0	1	1	0	0	0	0	0	0	0	0	0	0	1	0	0
CTSS	1	3	1	8	3	5	6	3	1	1	1	1	1	2	3	2	1	1	1	1	2	5	2	1	2	3	5	0	0	1	1	2	2	2	2	2	0	2	1	2	4	3	6	7	9	6	9	7	9
CTSK	87	81	73	118	99	145	89	122	129	137	128	195	91	114	114	152	133	150	97	89	109	96	104	74	116	108	118	100	86	83	88	92	96	173	137	136	88	144	92	98	88	108	137	150	175	147	191	134	315
ARNT	1130	1093	1067	1650	1109	1551	1208	1377	1536	1338	1321	958	1354	1414	1308	1492	1163	1371	1348	1176	1359	1121	1114	1156	1668	1506	1346	1399	1389	1133	1317	1244	1442	1357	1231	1361	1119	1634	1151	1006	1012	1247	2247	2456	2689	3197	3444	2045	1562
SETDB1	2204	2041	1990	3461	2247	3529	2317	2774	2872	2272	2141	2095	2417	2814	2870	2708	2241	2806	2572	2132	2424	2246	2169	2155	2865	2673	2529	2639	2701	2344	2568	2510	2492	2191	1904	2067	2106	3018	2030	2046	1876	2614	3914	4340	4819	5146	5401	3525	1791
CERS2	7743	7274	6760	7201	4621	7363	8715	8937	9897	8068	7341	7991	8379	9139	8740	7733	6675	7895	9388	7747	9237	6890	6683	7325	10549	9623	8998	7859	8118	6957	8250	8201	8676	8756	7915	8271	8623	11203	7761	7006	6628	8367	5626	6407	7108	6613	7514	5504	7058
ANXA9	538	577	484	496	291	509	624	674	753	572	488	662	631	702	696	523	476	577	688	579	682	526	553	567	843	700	645	649	657	612	622	687	578	639	582	578	660	852	519	609	603	787	238	306	333	230	257	185	419
FAM63A	375	387	314	281	224	290	441	470	486	277	237	250	415	519	462	314	258	317	461	380	500	271	302	267	548	480	447	330	367	341	430	458	432	318	313	321	389	567	361	410	368	487	235	251	343	305	330	249	156
PRUNE	1132	1002	1044	1091	710	1084	1174	1290	1439	1135	1081	987	1253	1293	1307	1174	989	1186	1339	1091	1298	935	950	901	1513	1380	1348	1110	1104	915	1278	1223	1304	1224	1085	1162	1181	1587	1152	908	947	1145	1172	1230	1416	1423	1648	1060	1249
BNIPL	37	38	36	28	18	29	39	50	35	42	41	28	39	47	42	38	36	30	36	38	34	31	20	38	62	34	36	34	34	38	42	44	28	46	34	37	41	43	40	28	39	41	51	41	47	52	61	56	82
C1orf56	241	277	167	306	172	266	246	271	320	247	220	295	309	311	256	239	186	253	329	249	293	194	196	173	324	269	296	238	230	210	248	295	275	224	198	237	266	388	210	243	240	277	266	305	340	345	364	320	131
CDC42SE1	5082	4887	4803	5535	3648	5683	5630	6326	6637	4896	4572	4463	5928	6468	6156	5287	4355	5403	6287	5241	6008	4304	4029	4395	7378	6646	6172	4946	5075	4431	6060	5539	6351	5184	4666	4916	5567	7431	5177	4366	4322	5315	5347	5840	6413	6273	7069	4830	3532
MLLT11	154	128	133	202	144	210	191	177	194	234	200	228	141	155	190	220	186	225	168	170	183	194	171	207	220	201	182	277	264	220	183	121	142	267	234	261	209	224	158	214	215	248	205	237	217	209	205	182	231
GABPB2	197	207	205	172	121	215	203	230	227	194	155	128	237	232	210	184	156	178	245	199	227	178	174	147	276	263	232	185	213	179	261	213	233	159	149	193	176	280	223	154	165	207	234	228	238	248	292	187	202
SEMA6C	31	29	27	38	23	27	43	43	38	55	47	49	38	52	43	55	39	63	39	46	44	38	25	33	53	39	36	33	40	34	28	38	26	55	46	33	22	63	31	41	31	39	31	35	42	30	25	19	83
TNFAIP8L2	1	1	1	1	0	0	0	0	0	1	0	0	2	0	1	0	0	1	0	3	0	0	1	0	1	1	2	0	2	0	1	2	2	2	1	1	4	0	1	0	1	0	1	0	0	2	0	0	1
TNFAIP8L2-SCNM1	0	0	0	0	0	0	0	0	0	0	0	0	0	0	0	0	0	0	0	0	0	0	0	0	0	0	0	0	0	0	0	0	0	0	0	0	0	0	0	0	0	0	0	0	0	0	0	0	0
LYSMD1	314	260	244	289	150	272	303	345	372	196	179	213	307	336	365	218	190	258	308	260	294	181	175	212	384	311	341	248	254	237	317	301	320	199	166	200	313	360	257	197	197	225	166	218	225	234	270	216	93
SCNM1	30	31	36	48	27	57	35	58	37	51	39	43	34	40	47	48	30	53	38	34	38	38	28	39	53	47	32	47	39	33	36	46	53	51	49	45	47	46	30	30	42	44	38	56	66	78	59	51	68
TMOD4	9	18	12	5	9	9	13	19	25	10	7	12	11	17	21	10	10	5	16	11	10	11	9	18	20	18	22	15	11	14	14	16	10	12	11	9	11	21	13	18	16	19	7	8	3	7	2	7	2
VPS72	1642	1547	1551	2049	1061	2027	2095	2078	2228	1827	1602	2052	2053	2093	1980	1814	1508	1899	2096	1664	1953	1448	1343	1359	2280	2114	1978	1779	1775	1547	1843	1993	1976	1970	1699	1816	1968	2415	1780	1506	1450	1902	2155	2317	2694	3149	3328	2640	1382
PIP5K1A	3744	3590	3334	5418	3377	5108	4209	5116	5355	7072	6264	4934	4568	5144	4891	6918	5553	6589	4429	3637	4237	3910	3647	3801	5092	4752	4543	4558	4365	3789	4549	4190	4726	7439	6355	6573	3792	5213	3600	3562	3386	4242	6872	7577	7963	8773	9351	6023	11416
PSMD4	7834	7264	7102	8623	4341	8606	9214	9154	9492	8747	8051	11405	9029	9251	8679	9035	7357	8963	9475	7813	9084	8263	7682	8328	11571	9978	9096	10048	9667	8564	8453	9879	8644	10452	9051	9371	9824	11172	7996	8653	7677	10034	8736	9579	10934	10830	11665	9604	7640
ZNF687	2088	1983	1889	4398	2904	4252	2195	2535	2730	3675	3401	2989	2248	2564	2480	3641	3313	3826	2406	1999	2379	2427	2270	2529	2751	2421	2314	3056	3134	2742	2213	2413	2192	3562	3275	3323	1945	2742	1944	2663	2275	2936	4049	4252	4932	4708	4910	3503	1651
PI4KB	3224	3114	2870	4005	2493	4068	3664	4081	4253	4308	3885	3729	3670	4049	3916	4363	3530	4339	3976	3331	3834	3067	2713	2983	4574	4134	3930	3642	3553	3165	3620	3780	3674	4776	4023	4046	3349	4742	3235	3087	2626	3623	4748	5126	5844	6252	6781	4943	6450
RFX5	1182	1201	1092	1426	852	1483	1406	1437	1619	1103	922	893	1375	1496	1512	1031	892	1180	1503	1252	1423	1149	1182	1258	1712	1524	1468	1413	1470	1341	1368	1290	1403	1088	915	1034	1296	1847	1233	1192	1162	1526	1159	1376	1562	1020	1273	804	534
SELENBP1	1150	1161	1055	1147	646	1068	1317	1435	1512	1229	1091	1449	1294	1350	1367	1152	967	1243	1319	1258	1372	1069	1072	1184	1743	1384	1427	1230	1290	1157	1134	1385	1186	1300	1191	1224	1346	1613	1221	1143	1121	1483	678	729	888	699	745	689	943
PSMB4	9186	9188	8614	10593	4885	10240	11082	10809	11460	10057	8842	13371	10644	11095	10365	9905	8320	9995	11532	9556	11206	10586	9883	10502	13586	11866	10864	12668	12193	10918	9827	10700	9935	11559	10194	10126	11941	13288	9545	10580	9495	12452	9455	10690	11887	11221	11854	10265	8183
POGZ	2996	2729	2829	6205	4379	5920	3123	3806	4139	4492	4343	3362	3556	4094	3799	4894	4208	5089	3124	2856	3158	3217	2976	3091	3705	3542	3540	3973	3887	3400	3684	3437	3642	4173	3642	4026	2680	3778	2713	2759	2557	3515	8137	8518	9220	10531	11095	6318	2935
CGN	1670	1563	1478	1892	1243	1931	1811	2105	2155	1468	1360	1361	1782	2046	1920	1633	1325	1767	1902	1737	1896	1448	1508	1631	2236	1951	1811	1536	1609	1505	1733	1805	1854	1585	1287	1366	1575	2189	1580	1729	1570	2140	1725	1964	2280	1963	2038	1392	2041
TUFT1	1530	1430	1469	4207	2592	4274	1828	2008	2193	3362	2955	2818	1817	2015	2026	3365	2619	3177	1902	1675	1807	2572	2742	2923	2095	2048	1783	3135	3410	2900	1823	1718	1809	3704	3011	3094	1740	2264	1501	2514	2414	3025	4698	5029	5559	4955	5061	3306	4182
MIR554	0	3	1	1	4	2	0	0	2	2	2	0	0	2	0	1	2	0	0	0	0	2	3	0	1	1	0	0	2	5	1	2	0	3	0	2	0	1	0	2	1	2	4	4	2	4	3	0	3
SNX27	1368	1357	1301	1330	1128	1264	1596	1730	1807	1048	983	1120	1687	1699	1750	1097	914	1079	1601	1375	1457	1041	1037	1013	1693	1641	1607	1271	1252	980	1632	1464	1701	1084	928	1043	1388	1940	1332	948	934	1174	1704	1754	1938	2382	2736	1682	1519
CELF3	6	8	7	6	8	2	6	8	6	17	9	6	11	12	7	8	5	10	8	10	4	9	8	10	6	14	12	6	9	2	5	8	7	11	3	12	10	10	5	5	1	9	5	9	13	19	16	15	23
RIIAD1	0	2	1	2	0	0	1	1	1	0	1	0	0	0	1	0	0	0	2	2	2	0	1	1	1	0	0	1	0	1	1	0	0	0	0	0	5	0	3	0	0	1	0	1	1	1	0	2	1
MRPL9	2426	2282	2190	2797	1395	2674	2845	2838	3072	2536	2400	3180	2915	2929	2806	2456	2128	2644	2978	2532	2891	2513	2221	2647	3437	3248	2988	2784	2884	2560	2704	2855	2792	2817	2486	2651	3112	3706	2558	2553	2468	2967	2421	2786	3126	3203	3425	2807	1993
OAZ3	44	43	46	62	25	46	50	51	50	51	47	64	41	49	49	36	53	57	47	38	45	49	49	43	51	46	36	57	57	49	39	59	48	60	42	37	51	69	49	57	45	58	57	81	73	49	57	52	74
TDRKH	949	905	872	1036	581	1013	1041	1124	1207	1128	954	972	1075	1105	1094	1149	923	1041	1208	1088	1061	843	817	868	1256	1237	1143	1000	1007	934	1049	966	1089	1256	1098	1112	1123	1421	977	866	848	1029	1066	1194	1267	1325	1470	1080	1395
LINGO4	0	0	0	1	1	0	0	0	0	0	0	0	1	0	0	1	1	3	1	0	0	0	1	1	0	1	0	1	0	0	0	0	0	0	1	1	0	0	2	1	0	0	0	0	0	0	0	0	3
RORC	6	9	1	10	5	9	8	14	12	9	6	14	9	7	11	7	7	10	11	12	8	14	15	11	7	11	9	12	1	1	4	7	12	9	7	7	14	12	6	13	13	7	12	10	11	16	31	29	7
C2CD4D	14	15	14	22	15	16	15	15	26	16	14	18	8	28	14	13	12	9	18	10	19	16	21	11	18	14	6	20	14	14	8	20	17	13	15	15	8	22	13	22	13	11	21	22	26	27	20	15	4
LOC100132111	7	5	4	11	11	12	12	14	13	17	13	11	8	11	16	11	16	19	14	10	14	12	20	10	17	14	12	16	23	19	10	9	9	10	11	15	7	10	10	19	15	17	7	9	12	15	18	7	7
THEM5	6	11	7	17	6	12	10	12	9	10	12	19	18	11	8	8	12	16	14	5	8	23	15	16	23	14	17	15	9	7	9	9	10	15	11	12	12	9	9	20	10	14	11	10	13	11	11	5	6
THEM4	461	513	417	432	339	484	555	569	647	464	489	519	585	643	562	503	450	495	583	565	588	488	455	490	690	664	585	459	508	533	506	490	584	527	539	552	585	842	474	519	594	674	283	304	360	252	293	184	352
S100A10	8769	8290	7696	6391	4233	7410	10559	10027	10771	7685	7317	11433	9774	10268	9898	7768	6686	7980	10988	9144	10724	8265	8140	9418	11719	11276	10590	8792	9366	8358	9232	8571	9801	8847	7963	8694	11519	13221	9092	8828	8963	10528	4719	5185	5798	6806	7213	6284	8301
S100A11	13284	12166	11370	10187	6986	11272	15415	14835	16533	13233	12138	18399	14892	15566	14971	12512	10883	13176	16561	14160	16377	13149	12972	14150	19272	17256	16236	14483	15685	13965	14517	15301	14916	15374	13772	14511	17012	19911	13974	14068	13756	17229	7901	8471	10096	10396	12124	10720	12770
TCHHL1	2	3	4	5	0	1	7	8	13	4	3	3	7	4	1	1	0	1	8	1	10	4	5	3	2	7	8	3	5	7	8	10	3	6	4	4	3	4	2	8	4	5	0	2	2	3	0	1	2
TCHH	368	350	352	486	312	486	404	514	519	263	233	241	483	523	502	360	294	364	396	384	411	226	203	240	459	412	361	246	303	273	416	450	439	228	163	192	329	430	309	264	274	349	291	322	324	294	288	162	186
RPTN	0	0	0	0	0	0	0	0	0	0	1	0	0	0	0	0	0	1	0	0	0	2	1	0	1	6	0	1	0	0	0	0	0	0	0	0	0	2	0	0	1	1	0	0	0	0	0	0	4
HRNR	0	0	0	1	0	1	0	0	1	0	0	0	0	0	0	0	0	0	1	1	0	0	1	0	1	0	0	2	0	0	0	0	0	1	0	1	1	0	0	1	0	0	0	0	0	0	0	0	0
FLG	1	1	42	1	0	0	0	2	0	0	0	0	3	1	0	0	1	1	1	4	1	0	2	0	0	4	0	1	0	1	0	2	0	0	0	2	0	1	0	1	0	0	1	1	1	0	0	0	4
FLG2	0	0	1	0	1	0	0	0	0	2	0	0	0	0	1	4	0	0	0	0	0	0	0	2	0	0	0	0	0	0	0	1	1	2	0	0	0	0	0	1	0	0	0	0	0	1	0	0	3
CRNN	0	0	0	0	0	0	0	0	0	0	0	0	0	0	0	0	0	0	0	0	0	0	1	0	1	0	0	0	0	0	0	0	0	0	0	0	0	0	0	0	1	0	0	0	0	0	0	0	0
LCE5A	0	0	0	0	0	0	0	0	0	0	0	0	0	0	0	0	1	0	0	0	0	0	0	0	0	1	0	0	0	0	0	0	0	0	0	0	0	0	0	0	0	0	0	0	0	0	0	0	0
CRCT1	0	0	0	0	0	0	0	1	1	0	0	0	1	0	0	1	0	4	0	0	0	0	0	0	0	0	0	0	0	0	0	0	0	0	0	0	0	1	1	0	0	0	0	0	0	0	0	0	0
LCE3E	0	0	0	0	0	0	0	0	0	0	0	0	0	0	0	0	0	3	0	1	0	0	0	0	0	0	0	0	0	0	0	0	0	0	0	0	0	0	0	0	0	0	0	0	0	0	0	0	0
LCE3D	0	0	0	0	0	0	0	0	0	0	0	0	0	0	0	0	0	7	0	0	0	0	0	0	0	0	0	0	0	0	0	1	0	0	0	0	0	0	0	0	0	0	0	0	0	0	0	0	0
LCE3C	0	0	0	0	0	0	0	0	0	0	0	0	0	0	0	0	0	0	0	0	0	0	0	0	0	0	0	0	0	0	0	0	0	0	0	0	0	0	0	0	0	0	0	0	0	0	0	0	0
LCE3B	0	0	0	0	0	0	0	0	0	0	0	0	0	0	0	0	0	0	0	0	0	0	0	0	0	0	0	0	0	0	0	0	0	0	0	0	0	0	0	0	0	0	0	0	0	0	0	0	0
LCE3A	0	0	0	0	0	0	0	0	0	0	0	0	0	0	0	0	0	0	0	0	0	0	0	0	0	0	0	0	0	0	0	0	0	0	0	0	0	0	0	0	0	0	0	0	0	0	0	0	0
LCE2D	0	0	0	0	0	0	0	0	0	0	0	0	0	0	0	0	0	0	0	0	0	0	0	0	0	0	0	0	0	0	0	0	0	0	0	0	0	0	0	0	0	0	0	0	0	0	0	0	0
LCE2C	0	0	0	0	0	0	0	0	0	1	0	0	0	0	0	0	0	0	0	0	0	0	0	0	0	0	0	0	0	0	0	0	0	0	0	0	0	0	0	0	0	0	0	0	0	0	0	0	0
LCE2B	0	0	0	0	0	0	0	0	0	0	0	0	0	0	0	0	0	0	0	0	0	0	0	0	0	0	0	0	0	0	0	0	0	0	0	0	0	0	0	0	0	0	0	0	0	0	0	0	0
LCE2A	0	0	0	0	0	0	0	0	0	0	0	0	0	0	0	0	0	0	0	0	0	0	0	0	0	0	1	0	0	0	0	0	0	0	0	0	0	0	0	0	0	0	0	0	0	0	0	0	0
LCE4A	0	0	0	0	0	0	0	0	0	0	0	0	0	0	0	0	0	0	0	0	0	0	0	0	0	0	0	0	0	0	0	0	0	0	0	0	0	0	0	0	0	0	0	0	0	0	0	0	0
C1orf68	0	0	0	0	0	0	0	0	0	0	0	0	0	0	0	0	0	0	0	0	0	0	0	0	0	0	0	0	0	0	0	0	0	0	0	0	0	0	0	0	0	0	0	0	0	0	0	0	0
KPRP	0	0	0	0	0	0	0	0	1	0	0	0	1	0	0	0	0	3	0	0	2	0	0	0	0	0	0	0	0	1	1	0	0	0	0	0	0	0	0	0	0	0	0	0	0	0	0	0	0
LCE1F	0	0	0	0	1	0	0	0	0	0	1	0	0	0	0	0	0	2	0	0	1	0	0	0	0	0	0	0	1	0	1	0	1	2	0	0	0	0	0	0	0	0	0	0	0	0	0	0	0
LCE1E	0	0	0	0	0	0	2	0	0	0	1	0	0	0	0	0	0	2	0	0	2	0	0	1	1	0	0	0	2	1	1	0	0	0	1	2	0	1	0	1	0	1	0	0	0	0	0	0	0
LCE1D	0	0	0	0	0	0	0	0	0	0	0	0	0	0	0	0	0	0	0	0	0	0	0	0	0	0	0	0	0	0	0	0	0	0	0	0	0	0	0	0	0	0	0	0	0	0	0	0	0
LCE1C	0	0	0	2	0	0	0	0	0	0	0	0	0	0	0	0	0	0	0	0	0	1	0	0	0	0	0	0	0	0	0	0	1	0	0	0	0	1	0	0	0	0	0	0	0	0	0	0	0
LCE1B	1	0	0	0	0	0	0	0	0	0	0	0	1	2	1	0	1	0	0	0	0	0	0	0	0	0	0	1	0	2	0	0	0	0	0	0	0	0	0	0	0	0	0	0	0	2	0	0	0
LCE1A	0	1	0	0	1	0	0	0	0	0	0	0	0	0	0	0	0	0	0	0	0	0	0	0	0	0	0	0	0	0	1	0	0	0	0	0	0	0	0	1	1	0	0	0	0	0	0	0	1
LCE6A	0	0	0	0	0	0	0	0	0	0	0	0	0	0	0	0	0	1	0	0	0	0	0	0	0	0	0	0	0	0	0	0	0	0	0	0	0	0	0	0	0	0	0	0	0	0	0	0	0
SMCP	0	0	0	0	0	0	0	0	0	0	0	0	0	0	0	0	0	0	0	0	0	0	0	0	0	0	0	0	0	0	0	0	0	0	0	0	0	0	0	0	0	0	0	0	0	0	0	0	1
IVL	6	13	7	6	0	4	3	17	2	11	6	10	3	7	3	6	2	5	3	15	6	5	12	8	6	9	3	12	7	13	6	8	6	4	3	7	9	4	5	9	11	14	1	6	3	2	1	1	4
SPRR4	0	0	0	0	0	0	0	0	0	0	0	0	0	0	0	0	0	3	0	0	0	0	0	0	0	0	0	0	0	0	0	0	0	0	0	0	0	0	0	0	0	0	0	0	0	0	0	0	0
SPRR1A	3	3	2	2	0	1	11	18	1	3	3	6	6	3	0	0	1	4	3	27	4	0	0	3	1	0	5	6	3	0	0	2	4	3	3	3	5	14	2	8	2	0	1	6	1	4	1	4	2
SPRR3	2	2	3	2	1	1	6	6	5	0	0	4	5	1	6	4	3	3	10	10	4	5	2	2	6	3	10	3	2	10	2	5	2	4	2	16	2	10	6	3	3	5	1	1	2	0	3	0	2
SPRR1B	8	25	20	7	5	4	47	50	18	16	14	28	25	16	21	6	13	24	16	49	21	7	16	19	19	21	34	16	35	12	15	19	16	19	22	25	10	28	20	31	14	27	10	13	3	11	10	11	14
SPRR2D	0	1	0	0	0	1	3	6	3	3	1	0	0	0	0	0	0	1	0	23	0	0	0	0	0	0	2	1	2	0	0	0	0	3	2	2	0	0	0	4	1	4	0	2	0	0	0	1	0
SPRR2A	0	0	0	0	0	0	1	4	0	0	0	1	0	0	0	0	0	0	0	4	0	0	0	0	0	0	0	0	0	4	0	0	0	0	0	4	0	0	0	0	0	2	0	0	0	0	0	0	0
SPRR2B	0	0	0	0	0	0	0	0	0	0	0	0	0	0	0	0	0	0	0	0	0	0	0	0	0	0	0	0	0	0	0	0	0	0	0	0	0	0	0	2	0	0	0	0	0	0	0	0	0
SPRR2E	0	0	1	0	0	0	0	0	0	0	0	1	0	0	1	0	0	0	0	10	0	0	0	0	0	0	0	0	0	0	0	0	0	0	0	0	0	0	0	0	0	1	0	0	0	0	0	0	0
SPRR2F	0	0	1	0	0	0	0	0	0	0	0	0	0	0	0	0	0	0	0	0	0	0	0	2	0	1	0	0	0	1	0	0	0	0	0	0	0	0	0	0	0	0	0	0	0	0	0	0	0
SPRR2C	0	0	0	0	0	0	0	0	0	0	0	0	0	0	0	0	0	0	0	0	0	0	0	0	0	0	0	0	0	0	0	0	0	0	0	0	1	0	0	0	0	0	0	0	0	0	0	0	0
SPRR2G	0	0	0	0	0	0	0	1	0	0	0	0	0	0	0	0	0	7	0	0	0	0	0	0	0	0	0	0	0	0	0	0	0	0	0	0	0	0	0	0	0	0	0	0	0	0	0	0	0
LELP1	0	0	0	0	0	0	0	0	0	0	0	0	0	0	0	0	0	0	0	0	0	0	0	0	0	0	0	0	0	0	0	0	0	0	0	0	0	0	0	0	0	0	0	0	0	0	0	0	0
PRR9	0	0	0	0	0	0	0	0	0	1	0	0	0	0	0	0	0	0	0	0	0	0	0	0	0	2	0	0	0	0	0	0	0	0	0	0	0	0	0	1	0	0	0	0	0	0	0	0	0
LOR	0	0	0	0	0	0	0	0	0	0	0	0	0	0	0	0	0	0	0	0	0	0	0	0	0	0	0	0	0	0	0	0	0	0	0	0	0	0	0	0	0	0	0	0	0	0	0	0	0
PGLYRP3	0	0	0	0	0	0	0	2	0	0	0	0	0	2	1	0	0	0	0	0	0	0	2	0	0	1	1	0	3	0	0	0	0	0	0	0	1	2	1	2	0	0	0	0	1	0	0	0	0
PGLYRP4	3	0	1	0	3	0	0	5	1	0	2	3	0	2	4	2	1	0	2	1	1	1	6	0	1	3	3	2	4	0	3	1	0	1	2	1	4	0	5	1	1	4	1	5	5	4	0	0	1
S100A9	240	287	314	140	74	195	454	431	349	240	319	385	250	326	302	249	177	265	407	390	419	248	258	304	303	340	334	215	334	238	299	266	298	262	370	349	384	396	264	344	302	414	102	125	114	80	73	73	176
S100A12	3	3	6	3	2	1	9	10	9	1	3	5	4	1	3	1	0	2	2	3	4	3	3	4	8	12	3	4	6	3	3	4	2	6	7	10	7	11	2	8	4	14	2	0	4	1	0	2	6
S100A8	98	120	144	51	22	54	208	210	124	100	133	142	118	109	129	110	61	100	112	155	146	73	109	126	116	137	145	86	156	104	128	82	138	104	162	158	164	170	114	142	133	175	44	46	31	28	12	22	86
S100A7A	7	3	8	4	5	2	15	7	11	10	7	5	7	12	12	4	1	12	19	6	22	3	3	9	21	12	16	7	11	3	9	5	21	0	12	22	11	22	16	11	7	23	2	1	1	3	0	0	2
S100A7L2	0	0	0	0	0	0	0	0	0	0	0	0	0	0	0	0	0	0	0	0	0	0	0	0	0	0	0	0	0	0	0	0	0	0	0	0	0	0	0	0	0	0	0	0	0	0	0	0	0
S100A7	41	51	73	27	15	24	94	100	52	41	62	59	48	47	65	40	22	33	70	103	80	33	61	37	56	81	85	64	66	40	64	65	89	46	55	71	92	91	71	121	64	108	8	25	9	7	2	2	53
S100A6	765	685	681	612	300	669	898	859	921	737	586	1059	806	865	899	799	601	772	960	774	1014	743	757	775	1104	943	819	804	796	755	727	908	765	917	777	746	999	1010	768	685	734	943	406	391	433	388	398	366	662
S100A5	1	0	0	0	0	0	0	1	0	0	0	1	0	0	0	0	1	1	0	0	1	0	0	0	0	0	2	0	0	1	0	0	0	0	0	0	0	0	0	0	0	0	0	0	0	1	0	0	0
S100A4	34	22	18	17	8	7	16	16	25	18	16	30	25	22	19	20	22	16	32	19	28	16	21	16	28	22	19	20	13	20	30	22	22	20	21	13	30	20	24	15	18	23	1	6	8	4	9	6	22
S100A3	0	0	2	2	0	1	0	2	0	0	1	1	3	1	2	0	0	0	3	1	1	1	2	1	1	0	2	2	2	1	0	3	0	2	1	1	1	0	2	2	0	3	1	3	2	1	2	0	1
S100A2	5	6	11	5	1	4	7	5	13	7	10	9	8	5	11	4	7	13	10	4	9	10	5	11	12	12	14	12	7	5	9	17	11	15	10	12	23	15	9	17	4	16	6	6	13	10	13	13	19
S100A16	1411	1484	1236	1213	688	1184	1670	1660	1879	1536	1338	1815	1689	1707	1604	1496	1176	1521	1752	1553	1805	1306	1318	1366	2146	1820	1657	1409	1609	1387	1378	1733	1522	1589	1400	1557	1911	2052	1531	1345	1418	1775	752	819	1001	741	851	759	1470
S100A14	4354	4213	3984	4038	2361	3979	5537	5358	5905	4658	4074	6086	5104	5259	5342	4690	3825	4672	5604	4741	5529	4024	4176	4460	6747	5621	5235	4907	5041	4611	4558	4603	5162	5729	4652	5460	5775	6525	4910	4210	4292	5337	2654	2992	3257	2781	3131	2854	5234
S100A13	2358	2280	2218	2340	933	2442	3050	2835	3036	2776	2395	4128	2864	2685	2930	2682	2331	2592	3027	2480	3058	2450	2429	2746	3445	2984	2948	2804	2860	2531	2463	2680	2510	3113	2770	2844	3322	3403	2573	2572	2493	3331	1918	1980	2231	1931	1988	1998	2625
S100A1	34	36	33	58	48	63	29	35	32	44	33	42	16	41	30	50	41	36	34	38	40	38	46	64	33	36	37	51	59	46	21	23	29	35	25	55	23	55	31	40	43	66	81	87	80	64	67	50	21
CHTOP	1689	1736	1636	2697	1510	2736	1964	2105	2189	1847	1614	2068	2012	2104	1981	2053	1640	1964	2106	1726	2099	1662	1674	1853	2370	2211	1981	2037	2172	2048	1868	2025	1880	1990	1652	1754	1996	2637	1729	1999	1848	2328	2591	2946	3092	3645	3717	3016	1782
SNAPIN	434	421	395	602	284	558	547	574	595	494	457	594	525	544	462	454	394	521	545	459	535	424	408	509	646	593	526	565	527	507	498	474	513	514	458	500	582	661	472	468	436	574	584	641	664	698	705	587	351
ILF2	7471	7309	6870	7811	4002	8065	8755	8935	9448	8464	7839	9819	8341	8815	8776	8509	6951	8091	9271	7633	8918	8028	7955	8584	10912	10095	9295	9793	9944	8684	8776	8511	9070	9972	8908	9607	9700	11928	8410	8742	8587	10429	7730	8707	9565	9631	10820	8784	8099
NPR1	27	22	30	26	22	24	41	29	28	20	12	16	24	27	37	24	22	23	24	19	27	28	21	19	42	30	20	17	19	21	30	28	26	15	13	20	25	35	37	29	19	27	34	24	30	20	23	13	23
INTS3	2985	2864	2730	2481	1610	2475	3125	3681	3724	2314	2323	2383	3281	3758	3504	2619	2337	2964	3603	3091	3562	1841	1889	2066	4159	3764	3435	2190	2368	2188	3348	3373	3235	2426	2169	2471	2924	4133	2835	2137	2058	2622	1840	2005	2269	2317	2579	1933	943
SLC27A3	1326	1247	1099	1003	570	976	1465	1609	1629	1106	965	1344	1441	1644	1476	1034	936	1091	1606	1271	1590	1148	1127	1217	1753	1557	1301	1191	1167	1048	1297	1661	1340	1135	1063	992	1277	1892	1169	1441	1166	1626	424	501	605	329	367	342	751
GATAD2B	949	834	825	2283	1616	2183	1008	1099	1208	1773	1675	1338	1020	1227	1093	1825	1479	1695	924	801	1001	1281	1287	1441	1062	1047	977	1666	1808	1670	1095	913	1097	1728	1583	1750	791	1154	760	1173	1155	1491	3052	3135	3476	4027	4115	2513	2520
DENND4B	2265	2247	2158	2683	1721	2710	2369	2983	3034	2864	2593	2416	2535	3051	2837	2744	2286	2829	2767	2464	2867	2149	2037	2081	3189	2935	2733	2326	2355	2065	2585	2976	2381	2693	2520	2513	2138	3332	2106	2230	1918	2755	2271	2365	2796	2668	2712	1905	1937
CRTC2	1001	1029	956	1497	934	1396	1066	1247	1329	1297	1213	1215	1148	1290	1168	1295	1077	1339	1232	1061	1234	993	940	921	1554	1318	1161	1192	1194	1013	1202	1169	1115	1271	1102	1105	1064	1409	891	894	908	1246	1821	1919	2226	2564	2680	2109	1620
SLC39A1	3389	3191	3139	2862	1741	3081	4085	4230	4443	3517	3215	3583	4003	4184	3992	3295	2789	3309	4504	3702	4239	3573	3323	3607	5080	4331	4054	4059	3952	3596	3729	3974	3827	4096	3548	3633	4112	5110	3656	3696	3271	4281	2255	2556	2961	2489	2915	2414	3195
CREB3L4	511	515	475	552	287	586	622	650	666	709	586	747	588	620	581	716	493	600	638	524	600	486	482	515	759	703	586	646	675	545	542	583	552	719	606	582	677	743	548	546	495	712	623	665	760	742	885	730	780
JTB	4246	3846	3484	3928	1922	3891	4899	4920	5234	4087	3725	5649	4721	4958	4530	4110	3394	4100	5121	4286	4983	4141	3868	4209	5713	5281	4553	4743	4663	4174	4179	4625	4412	4756	4193	4328	4955	6887	4292	4835	4106	5160	2996	3332	3751	3243	3540	3400	3587
RAB13	1184	1129	1073	1228	669	1255	1393	1340	1498	1469	1266	1751	1318	1420	1374	1420	1173	1337	1507	1298	1508	1216	1216	1331	1670	1612	1425	1437	1485	1348	1292	1330	1408	1646	1452	1491	1523	1790	1236	1233	1167	1528	1013	1183	1239	1169	1318	1121	1610
RPS27	12973	12467	11663	12728	5762	12674	15003	14519	15420	13167	11828	18965	14269	14601	14065	13246	11163	13569	16131	13112	15896	13535	12861	14082	17765	16937	16105	15735	15481	14668	13676	12567	13868	15811	13797	14512	17467	19975	14118	13514	13477	16697	11381	13050	14360	14788	16164	14085	12360
NUP210L	356	360	322	454	353	552	417	442	474	454	421	532	408	414	397	458	395	446	427	391	426	388	391	402	501	435	450	429	458	410	401	373	430	476	436	456	421	521	373	399	407	455	670	728	813	917	1008	746	422
TPM3	8353	8044	7628	8426	5565	8954	9512	10089	10782	9350	8624	9664	9585	10302	9811	9329	7845	9428	10331	8627	10053	8931	8424	9504	11234	10656	10125	9992	10177	9190	8940	8410	9651	10044	8911	9758	10004	12433	8825	8983	8919	10635	6463	7020	7565	6605	7333	5398	8808
MIR190B	0	0	0	0	0	0	0	0	0	0	0	0	0	0	0	0	0	0	0	0	0	0	0	0	0	0	0	0	0	0	0	0	0	0	0	0	0	0	0	0	0	0	0	0	0	0	0	0	0
C1orf189	0	1	0	1	0	1	2	0	0	4	0	0	0	0	0	1	0	1	0	0	0	0	0	1	1	1	0	2	3	0	0	0	1	0	1	0	0	1	1	0	1	0	0	1	0	0	1	0	1
C1orf43	4012	3937	3554	4437	2298	4312	4790	4802	5197	4818	4410	5332	4614	4935	4746	5003	4199	4878	5040	4173	4884	4216	4048	4266	5933	5222	4839	4903	4980	4319	4396	4487	4873	5523	4794	5210	4937	6328	4339	4326	4106	4876	4431	4748	5191	5800	6265	4834	4519
UBAP2L	3812	3756	3455	4780	3099	4712	4077	4565	4942	5124	4576	3867	4313	4767	4552	5712	4658	5295	4510	3691	4277	3235	3175	3377	5466	4804	4555	3786	3866	3546	4379	4463	4459	5277	4551	4699	3586	5429	3663	3633	3474	4446	4223	4615	5288	4527	4761	3010	5255
HAX1	1077	1035	922	1242	587	1242	1284	1303	1347	1379	1303	1675	1250	1270	1260	1384	1121	1294	1379	1163	1358	1255	1085	1233	1632	1451	1295	1537	1408	1321	1202	1153	1144	1596	1345	1415	1354	1572	1149	1133	1085	1428	1501	1679	1729	1980	2338	1859	1534
AQP10	0	0	0	0	0	0	0	0	0	0	0	0	0	0	0	0	0	0	0	0	0	0	0	0	0	0	0	0	0	0	1	0	0	0	0	0	0	0	0	0	0	1	0	0	0	0	0	0	0
ATP8B2	143	140	138	169	134	187	159	207	206	106	129	102	158	175	182	151	115	129	172	170	159	174	174	143	216	195	168	191	179	157	182	201	165	143	135	136	130	207	148	122	118	121	318	340	410	578	646	421	380
IL6R	89	85	74	252	155	197	106	77	105	160	119	116	82	116	113	113	73	109	110	86	106	239	237	218	123	118	106	288	294	265	110	89	98	184	144	132	106	124	79	185	156	205	335	326	384	620	533	386	2355
SHE	1	0	0	0	0	0	0	0	0	0	0	0	1	0	0	0	0	0	0	0	1	0	0	0	0	4	0	0	0	0	0	0	0	0	1	0	0	1	0	0	0	0	1	0	0	1	0	2	12
TDRD10	0	0	0	0	0	0	0	0	0	0	1	0	0	0	0	0	0	0	0	0	0	0	0	0	1	0	0	0	0	1	0	0	0	0	0	0	0	0	0	1	0	0	0	0	0	0	0	0	4
UBE2Q1	1746	1745	1667	1741	1017	1764	2003	2121	2278	1618	1549	1909	1956	2125	2084	1649	1418	1750	2217	1877	2159	1717	1693	1772	2587	2346	2204	2010	1969	1776	1984	2036	2022	1867	1694	1782	2066	2721	1953	1826	1775	2285	1381	1623	1771	1633	1774	1447	1270
CHRNB2	4	5	4	5	8	1	4	6	5	6	3	1	2	7	3	3	0	5	3	5	4	4	4	3	1	3	0	3	3	3	3	6	3	2	4	4	3	9	5	6	10	2	1	0	2	3	5	2	5
ADAR	6242	5960	5580	6320	4581	6622	6374	7703	8143	5681	5573	4532	6655	7689	7477	5994	5512	6166	7279	6418	7269	6019	6025	6884	9389	8099	7584	6865	7243	6376	7269	6682	7141	6262	5367	6084	6404	9150	6148	6481	6447	7989	5839	6380	7204	6852	9980	5031	3229
KCNN3	4	0	0	0	0	0	0	1	0	0	0	2	1	0	0	1	1	0	0	1	2	0	1	0	2	0	0	2	2	0	0	1	0	0	0	0	0	0	0	1	0	0	3	1	4	1	0	0	4
PMVK	671	653	642	550	342	592	852	784	793	778	657	961	740	781	750	774	636	745	798	663	877	615	572	682	877	834	700	762	757	615	665	775	652	869	739	729	806	868	629	692	581	835	349	429	477	380	439	399	834
PBXIP1	307	309	270	257	147	242	379	354	446	322	314	375	324	350	391	302	240	368	358	351	420	319	291	291	387	406	342	382	348	301	323	361	296	344	348	302	333	401	259	290	332	341	242	249	298	261	287	256	367
PYGO2	958	938	863	1222	799	1121	1086	1215	1292	928	811	860	1041	1213	1208	887	779	896	1175	908	1027	1089	978	1047	1267	1109	1055	1183	1166	998	1074	1063	1062	890	723	757	1002	1287	832	1142	975	1335	1158	1291	1496	1228	1341	1003	573
SHC1	1700	1652	1537	2371	1449	2456	1927	2093	2182	3183	2822	2707	1985	2077	1968	3158	2624	3223	2099	1743	2077	1885	1701	1844	2411	2106	1970	2305	2312	1984	1932	1856	1871	3217	2907	3077	1803	2589	1763	1973	1592	2136	2761	2902	3350	3849	4448	2961	3920
CKS1B	665	608	643	914	392	880	803	775	815	954	807	1095	761	838	781	1050	828	974	798	691	838	875	794	863	913	836	805	1067	1053	933	710	776	753	1162	936	1025	795	981	757	767	734	937	989	1202	1251	1484	1695	1421	1134
MIR4258	3	4	5	3	5	6	8	4	9	5	5	4	4	9	9	9	11	9	10	2	13	5	3	2	5	7	7	1	7	8	3	5	8	5	3	8	4	7	4	3	3	2	10	8	8	7	5	5	6
FLAD1	1105	1038	977	1204	629	1262	1351	1374	1435	1187	999	1314	1297	1373	1296	1183	1054	1174	1367	1195	1266	1001	976	1065	1628	1384	1265	1242	1188	1050	1253	1319	1137	1229	1030	1099	1300	1635	1072	1092	1046	1407	870	1043	1131	1029	1150	921	724
LENEP	1	1	0	1	1	2	1	1	0	4	1	1	0	2	0	1	2	1	0	0	0	5	1	0	0	2	0	1	3	1	3	0	1	4	2	5	1	1	0	1	3	4	0	0	3	0	0	0	11
ZBTB7B	1248	1210	1142	1526	952	1358	1418	1611	1572	909	808	846	1483	1697	1502	928	837	1049	1413	1073	1274	1153	1062	1073	1716	1280	1151	1441	1431	1259	1376	1665	1325	1105	902	941	1127	1601	1097	1434	1037	1390	1512	1764	2076	2273	2469	1932	2122
DCST2	32	25	20	23	7	16	27	27	27	34	19	37	24	27	37	24	26	31	21	13	31	17	27	22	19	28	16	21	29	26	22	25	24	17	21	29	31	31	18	24	20	25	31	28	30	46	39	21	32
DCST1	6	7	6	12	6	7	7	15	13	4	2	5	7	13	15	7	9	4	6	9	10	10	18	15	6	9	7	11	17	14	11	7	11	5	8	6	9	6	7	12	15	20	7	6	9	14	11	5	4
LOC100505666	18	22	16	16	10	10	13	19	19	8	17	13	13	30	10	15	14	10	11	7	15	19	15	25	20	11	21	19	25	13	15	17	16	10	13	19	20	17	16	19	20	29	13	8	11	3	16	13	11
ADAM15	3074	3040	2741	2386	1435	2358	3547	3779	3924	3130	2689	3431	3553	3869	3577	2815	2421	2905	3978	3287	3714	2976	2782	3103	4497	3631	3334	3256	3383	2969	3247	3843	3197	3486	3226	3050	3403	4431	3000	3489	2902	3979	1442	1537	1901	1442	1506	1290	2980
EFNA4	147	152	139	297	144	256	234	225	233	169	178	214	202	244	229	191	165	177	217	185	190	248	243	261	240	190	199	264	261	239	209	213	220	231	179	169	187	258	177	265	258	377	195	216	241	240	268	224	122
EFNA3	189	224	186	260	162	243	268	273	320	229	181	234	233	304	267	186	176	202	289	233	242	177	200	232	328	265	266	183	192	205	244	253	251	223	200	187	253	335	220	249	179	274	232	255	234	202	181	160	431
EFNA1	453	461	436	10701	4338	8165	669	685	724	861	682	846	640	671	664	583	477	542	629	469	603	728	715	834	698	611	566	1152	1106	979	570	742	627	1117	887	799	611	727	496	578	512	675	6793	6951	7574	6258	5633	4678	2453
SLC50A1	1232	1142	1060	1488	762	1434	1410	1479	1521	1412	1273	1728	1412	1425	1412	1273	1084	1362	1530	1294	1492	1342	1265	1319	1726	1531	1359	1500	1585	1390	1287	1241	1354	1582	1362	1352	1492	1735	1243	1283	1153	1477	1620	1816	1893	2160	2273	2039	1433
DPM3	203	199	184	188	42	156	243	226	255	183	159	260	226	254	231	164	156	186	248	194	248	202	162	250	270	255	191	252	258	201	209	316	194	197	182	171	277	296	209	234	175	249	114	150	203	174	197	221	133
KRTCAP2	726	742	663	723	423	791	896	865	903	751	711	1138	814	836	868	774	616	745	891	782	886	707	775	764	1129	966	911	885	889	762	840	941	826	867	842	821	958	1091	825	835	734	991	757	785	939	1038	1218	1025	593
TRIM46	10	8	7	18	15	12	7	14	8	13	3	11	13	11	8	9	8	9	13	8	8	10	4	8	10	17	6	11	10	12	5	12	7	7	13	7	7	14	4	6	10	14	31	31	31	25	21	17	12
MUC1	519	473	482	396	281	382	524	579	664	368	400	431	579	626	606	284	278	346	541	432	546	384	442	427	724	581	537	407	497	405	518	489	531	417	438	499	451	637	413	391	386	582	253	288	388	168	203	163	313
MIR92B	0	0	0	0	0	0	0	1	0	1	0	0	0	1	0	1	0	0	0	0	0	0	0	0	0	0	0	0	0	0	0	0	1	1	0	0	0	0	0	0	0	0	0	0	0	0	0	0	2
THBS3	219	191	200	256	187	300	247	307	269	237	257	270	242	266	277	251	203	277	275	234	287	186	184	223	273	259	244	262	268	224	224	255	213	296	261	240	248	288	204	222	195	270	353	362	413	558	579	480	304
MTX1	251	251	252	311	145	308	282	325	319	267	245	316	328	351	298	320	249	303	371	275	340	292	255	325	370	339	350	313	339	275	270	312	304	316	294	268	333	404	274	290	297	346	231	269	306	318	383	291	220
GBAP1	145	156	131	210	119	227	170	180	204	137	132	118	159	209	189	185	127	161	159	142	172	132	108	113	217	190	183	175	166	130	193	173	168	155	111	110	130	191	114	120	103	139	267	268	273	339	363	299	97
GBA	717	637	645	710	459	747	745	849	906	758	686	743	735	845	806	738	645	716	843	748	860	720	783	782	980	937	820	901	875	779	726	847	739	879	771	721	749	946	729	771	725	951	497	547	634	477	527	413	603
FAM189B	598	531	519	513	343	461	605	641	740	518	521	544	658	659	668	471	437	556	666	513	633	446	414	440	843	689	585	524	528	468	553	684	561	545	488	507	642	787	508	529	437	575	281	317	341	296	317	275	363
SCAMP3	1457	1539	1342	1638	965	1519	1773	1841	1985	1623	1397	1878	1762	1949	1777	1504	1341	1668	1850	1543	1887	1558	1485	1606	2211	1932	1740	1799	1893	1606	1523	1834	1660	1679	1544	1501	1735	2219	1490	1665	1508	1952	1313	1424	1684	1484	1705	1519	1131
CLK2	839	789	755	1416	700	1302	943	1106	1133	628	562	744	1001	1149	1022	772	671	829	889	729	969	893	797	923	1082	968	895	1075	1102	940	970	1064	1004	612	520	568	796	1159	731	813	780	1011	1629	1665	1835	1934	1839	1411	329
HCN3	169	161	152	183	97	160	174	249	220	183	173	156	168	237	186	228	144	209	219	186	233	143	129	123	245	203	194	154	153	117	207	219	210	204	172	192	147	226	162	151	129	183	103	131	165	119	137	90	255
PKLR	1	0	0	1	0	0	0	0	2	1	0	0	2	2	0	0	2	1	0	2	1	0	0	0	1	0	0	0	0	0	0	0	0	1	1	1	1	0	0	0	1	0	2	0	0	1	0	0	3
FDPS	3633	3411	3238	4474	1985	4059	4363	4366	4553	4799	4265	5247	4177	4394	4259	5182	4104	4888	4373	3695	4324	3667	3374	3808	5053	4582	4270	4655	4614	3928	3742	3935	3805	5860	4799	4859	4132	5064	3627	3644	3507	4397	4225	4590	4809	4362	4773	3866	6133
RUSC1-AS1	4	2	2	11	10	7	2	1	4	69	49	8	7	3	6	68	47	47	5	1	4	1	1	2	8	1	1	6	4	1	2	1	1	87	56	42	2	1	0	3	0	1	5	2	5	2	3	3	44
RUSC1	1622	1591	1424	1921	1233	1810	1957	2003	2078	2476	2065	2350	1951	2014	1871	2407	1932	2199	1997	1607	1959	1417	1337	1548	2422	2058	1829	1528	1585	1544	1814	1843	1816	2647	2248	2167	1772	2336	1683	1521	1344	1911	1189	1342	1536	1093	1229	1008	1726
ASH1L	1995	1947	1847	2860	2091	2903	1660	2401	2601	2325	2187	1053	2087	2438	2425	2612	2055	2724	2206	1974	2082	2040	1950	2084	2460	2526	2377	2242	2314	1902	2333	1911	2296	2256	1919	2226	1665	2834	1895	1866	1839	2335	3149	3482	3774	3937	4056	1654	3494
MIR555	0	0	0	0	0	0	0	1	0	0	0	0	0	0	0	0	0	0	0	1	0	0	0	0	0	0	0	0	1	0	0	0	0	0	1	0	0	0	0	0	0	0	0	0	0	0	0	0	0
POU5F1P4	0	4	0	0	7	0	0	1	1	0	0	0	1	0	0	0	0	0	0	0	0	0	0	2	2	0	0	0	1	0	0	1	1	1	0	0	2	4	1	0	1	0	1	2	2	1	0	0	1
LOC645676	45	38	28	50	41	58	40	26	44	38	33	41	37	40	35	33	36	38	36	37	45	31	30	39	47	46	38	51	63	60	32	30	35	33	27	49	29	52	27	64	32	56	44	41	59	62	52	56	24
MSTO1	243	212	177	283	152	285	264	296	295	204	188	305	262	294	289	245	229	259	271	237	263	226	270	272	339	295	275	350	356	281	240	324	277	206	216	224	261	342	227	299	229	316	457	405	481	578	678	540	161
YY1AP1	819	819	768	1565	914	1535	930	1024	1130	1372	1289	1501	1021	1128	1042	1452	1213	1439	913	781	934	816	828	867	1225	1069	1023	1087	1162	980	1000	988	1037	1432	1223	1311	852	1130	802	949	875	1180	2167	2364	2610	2934	3186	2184	1416
DAP3	3264	3109	3141	3852	2108	3895	3858	3776	4163	3790	3571	4319	3724	3925	3771	4037	3271	3940	4106	3434	4040	3634	3528	3836	4691	4397	4264	4383	4357	3941	3713	3386	3782	4314	3718	4088	4178	5075	3583	3703	3723	4396	3887	4324	4780	4428	4836	3639	3282
MSTO2P	75	70	55	138	75	132	98	96	85	66	56	75	86	98	89	64	62	77	76	96	71	94	109	118	104	103	88	160	162	131	85	73	75	67	66	73	93	116	83	124	108	131	251	242	305	324	345	287	78
GON4L	759	769	696	1338	862	1253	778	989	1061	1104	1035	730	796	1071	1009	1222	981	1172	848	778	885	771	726	716	1001	991	971	917	890	759	925	833	938	998	917	907	748	1113	720	644	656	817	1700	1746	1968	2072	2129	1150	1032
SYT11	4	11	14	2	1	1	2	1	2	6	6	4	1	1	0	6	2	3	1	1	0	1	1	1	1	2	1	1	0	1	4	3	0	3	6	1	0	1	1	1	1	1	4	1	5	1	11	1	17
RIT1	401	398	359	720	463	734	483	498	490	983	822	855	497	510	507	998	787	1016	513	404	477	565	519	561	566	529	501	595	659	564	496	383	527	999	873	952	481	594	446	438	494	520	957	1110	1085	1519	1470	1046	1540
KIAA0907	550	499	493	708	500	836	577	693	666	787	697	641	573	711	655	805	638	759	659	552	608	892	840	947	679	621	550	742	900	750	662	558	619	812	632	700	534	770	559	792	726	1007	797	929	997	986	1126	800	2517
SNORA42	0	0	3	1	5	2	1	4	1	2	0	0	3	0	5	7	6	2	3	0	2	3	3	1	0	1	0	3	1	0	2	0	2	2	0	2	2	0	1	2	0	1	1	3	2	2	1	0	1
SCARNA4	1	2	3	1	1	4	4	5	1	0	0	0	1	1	0	0	2	0	5	1	1	2	0	2	2	2	0	1	2	1	2	2	1	0	1	0	1	3	2	1	0	0	0	1	1	2	1	3	4
RXFP4	0	0	1	0	0	0	1	0	0	0	0	1	0	0	0	1	0	0	1	0	0	0	0	0	0	0	1	0	0	0	0	0	0	0	0	0	0	0	0	0	0	0	0	1	0	0	0	0	0
ARHGEF2	274	269	274	362	210	321	328	360	379	266	233	265	315	386	262	284	212	265	286	237	297	219	172	195	324	315	285	252	261	177	316	293	362	295	240	252	260	339	216	204	178	208	1310	1519	1656	2748	3338	2314	663
SSR2	2486	2487	2298	2418	1228	2461	2949	2959	3082	2542	2275	3321	2848	2875	2826	2509	2050	2527	3100	2633	3053	2915	2757	2855	3648	3380	3129	3791	3672	2961	2723	2822	2721	2954	2710	2783	3322	3734	2747	2879	2638	3256	3322	3637	4200	5382	6390	5550	2626
UBQLN4	1914	1742	1684	1610	1117	1726	2040	2139	2393	1662	1619	1602	1951	2162	1964	1813	1443	1871	2066	1785	2109	1479	1424	1553	2543	2344	2145	1743	1857	1577	1948	2004	2056	1869	1648	1752	1944	2500	1696	1571	1552	2016	1291	1452	1577	1466	1599	1219	1249
LAMTOR2	439	475	368	470	199	414	617	485	526	444	382	648	541	492	528	470	399	480	612	501	608	465	441	437	634	550	516	520	520	466	505	609	482	511	451	496	622	665	446	511	482	597	318	358	367	354	343	325	374
RAB25	1481	1426	1338	1212	761	1243	1789	1817	1958	1364	1293	1875	1695	1934	1732	1330	1165	1414	1846	1663	1865	1457	1454	1620	2200	1906	1801	1681	1718	1510	1461	1799	1564	1535	1468	1471	1863	2181	1546	1640	1452	1873	824	918	1085	1029	1182	960	950
MEX3A	483	426	384	359	270	428	479	580	576	240	248	233	528	577	541	305	277	365	554	433	507	351	301	312	617	521	509	381	429	350	507	496	516	266	241	312	405	629	420	343	376	389	268	295	363	264	282	174	184
LMNA	3409	3259	3001	3245	1981	3222	3913	4230	4216	5002	4109	5017	3787	4225	3735	4283	3331	3939	3889	3187	3831	2880	2673	2929	4514	3719	3248	3110	3095	2800	3200	4193	3336	5152	4317	3996	3486	4407	3038	3229	2727	3569	2786	3108	3687	4210	4627	3817	11552
SEMA4A	164	159	152	167	124	180	223	203	227	158	149	122	188	236	215	132	162	192	189	172	171	123	153	150	223	213	203	152	183	150	171	200	193	149	142	155	165	228	193	151	140	205	180	180	234	207	226	175	123
SLC25A44	1030	928	875	1157	675	1082	1120	1209	1315	1200	1072	1100	1080	1235	1174	1260	962	1205	1205	947	1137	1090	997	1016	1444	1275	1165	1219	1184	1003	1081	1097	1176	1423	1189	1260	1139	1563	1025	1113	1073	1392	1019	1102	1241	1123	1195	903	1807
PMF1	200	190	180	291	160	240	234	297	229	224	170	346	206	261	236	243	207	235	263	210	232	246	225	284	285	248	239	268	322	304	229	235	214	267	235	257	264	304	219	265	256	340	299	306	370	395	404	353	213
PMF1-BGLAP	0	0	0	0	0	0	0	0	0	0	0	0	0	0	0	0	0	0	0	0	0	0	0	0	0	0	0	0	0	0	0	0	0	0	0	0	0	0	0	0	0	0	0	0	0	0	0	0	0
BGLAP	0	3	1	6	1	1	0	0	1	0	4	2	0	0	0	0	0	0	1	0	3	1	1	0	1	0	1	1	0	1	0	1	1	0	2	1	0	0	0	1	0	0	1	0	2	2	2	3	0
PAQR6	115	119	94	144	92	181	118	115	130	289	264	284	119	155	119	267	221	248	135	103	122	136	136	160	147	123	123	174	176	162	119	133	90	265	233	256	107	149	100	147	120	207	157	175	210	130	154	124	281
SMG5	3897	3684	3504	4072	2705	4236	4446	4835	5159	4894	4561	4080	4469	5077	4626	4708	3863	4758	4602	3824	4571	3795	3686	3655	5415	4702	4247	4524	4542	3938	4284	4630	4322	5348	4565	4754	4164	5099	3608	3829	3361	4690	3470	3784	4514	3628	3966	3156	4188
TMEM79	170	172	143	140	102	158	193	232	230	276	204	244	185	216	231	275	200	207	204	152	187	130	102	118	239	181	181	158	152	135	201	219	186	302	237	249	158	197	133	111	94	146	141	176	216	179	216	184	276
C1orf85	198	189	170	189	99	186	233	205	261	207	189	263	224	267	222	203	155	235	268	192	251	243	208	265	279	247	245	256	257	203	202	215	229	245	229	210	210	271	196	238	215	275	128	169	191	179	186	143	174
VHLL	0	0	1	0	0	0	1	0	0	0	2	0	0	0	0	0	1	0	1	0	0	0	0	0	1	0	0	0	1	0	2	0	0	1	0	0	1	1	0	0	0	0	0	0	2	0	1	0	10
CCT3	13507	12975	12127	12444	6560	12750	15602	15879	16704	15335	13665	17323	15460	15877	15198	15505	12521	15005	16961	13897	15786	13279	12428	13731	19470	17436	16131	15437	15534	13742	14669	15110	15345	17862	15155	16168	16117	19465	14213	14020	13214	16405	9739	10932	11775	11085	12052	9385	14348
C1orf182	22	22	15	18	12	18	11	22	22	23	24	21	18	24	23	20	21	21	19	17	26	27	27	26	19	25	17	19	29	29	18	19	30	23	18	19	22	20	22	26	32	28	30	28	40	29	27	19	25
RHBG	35	20	26	37	24	43	29	45	44	34	37	51	33	52	35	41	37	31	29	39	37	21	24	26	40	43	35	21	28	31	44	43	36	44	22	30	26	39	34	27	30	31	39	31	41	30	17	24	60
C1orf61	11	6	15	0	0	1	1	0	0	1	1	2	0	0	0	0	0	3	0	1	0	1	0	1	0	0	0	0	0	0	1	0	0	1	0	0	1	0	0	0	0	0	1	1	0	0	0	0	2
MIR9-1	0	0	1	0	0	0	0	0	0	0	0	0	0	0	0	0	0	1	0	0	0	0	0	0	0	0	0	0	0	0	0	0	0	0	0	0	0	0	0	0	0	0	0	0	0	0	0	0	0
MEF2D	412	353	317	794	580	767	420	453	504	1333	1106	944	398	496	428	881	760	883	447	375	389	569	521	552	558	461	379	572	604	515	407	493	423	1139	1034	1027	343	512	300	416	380	502	1020	1150	1319	1630	1725	1219	2494
IQGAP3	1075	1091	1031	1579	1040	1591	1042	1283	1356	1253	1232	960	1034	1341	1306	1246	1102	1408	1234	1173	1194	1132	1125	1243	1452	1388	1162	1422	1463	1203	1189	1211	1109	1238	1054	1075	974	1427	980	1106	986	1441	1869	1954	2179	2540	3063	1900	993
TTC24	1	0	0	0	1	0	0	0	0	0	0	0	0	0	0	0	1	0	0	1	1	2	0	0	1	0	0	0	1	0	0	1	1	0	0	0	0	1	0	0	0	0	0	1	0	0	0	0	2
APOA1BP	900	858	772	914	424	843	1098	1115	1152	932	808	1345	1055	1063	1017	904	721	935	1157	977	1113	949	842	891	1348	1142	1066	1047	1077	945	943	1037	997	1108	971	947	1146	1332	954	886	876	1117	601	714	770	667	702	626	748
GPATCH4	1326	1306	1209	1787	1022	1778	1694	1655	1789	1534	1483	1912	1445	1677	1622	1654	1332	1534	1562	1422	1627	1231	1208	1313	1989	1723	1654	1607	1558	1416	1606	1556	1673	1693	1418	1626	1574	2020	1364	1409	1373	1777	1523	1692	1870	1635	1741	1368	959
HAPLN2	1	1	0	0	1	1	1	3	0	0	0	0	0	0	1	1	2	0	1	0	0	0	1	0	1	1	0	1	0	3	0	0	1	2	0	0	1	0	0	2	0	0	1	1	1	0	0	1	1
BCAN	118	129	102	39	20	20	20	28	24	50	31	26	22	40	26	45	38	35	24	23	34	18	16	18	32	29	28	40	28	32	12	31	16	40	39	27	16	31	22	15	22	17	34	34	40	31	53	26	66
NES	174	178	154	159	88	120	154	169	163	293	237	193	145	190	182	245	158	181	171	119	151	123	113	137	183	163	129	98	132	122	140	149	158	296	212	212	127	155	120	125	109	159	87	93	93	82	91	48	856
CRABP2	4712	4543	4261	4503	2340	4537	5668	5782	6256	5189	4697	6642	5448	5703	5663	5108	4185	5248	5955	5075	5935	4693	4477	5006	7071	5905	5688	5275	5576	4840	5080	5507	5230	5722	4982	5390	5944	6855	5004	5332	4942	6265	3079	3360	3746	2931	2952	2583	6167
ISG20L2	1541	1345	1237	1524	1030	1620	1629	1824	1980	1847	1674	1708	1724	1864	1804	1846	1532	1800	1718	1394	1732	1249	1311	1336	2060	1753	1775	1427	1487	1370	1701	1573	1732	1977	1618	1768	1562	2150	1488	1509	1472	1974	1191	1379	1581	1485	1660	1077	1953
RRNAD1	308	297	266	513	302	518	367	375	395	280	275	338	346	377	360	309	278	324	399	348	381	300	282	342	403	437	354	339	365	331	323	388	337	322	297	239	336	392	276	315	276	370	537	589	729	778	748	592	221
MRPL24	993	1042	894	835	436	927	1322	1212	1241	1036	960	1455	1264	1228	1163	936	841	1073	1355	1087	1263	950	1029	1120	1519	1322	1337	1274	1236	1074	1154	1228	1176	1233	1060	1092	1319	1437	1098	1108	1091	1261	642	687	875	721	771	704	845
HDGF	7803	7422	7159	8134	5230	8591	9085	9451	10111	7990	7480	9437	8649	9214	9304	8371	7092	8270	9955	8375	9571	8308	8108	9019	11100	10022	9678	9836	9834	8983	8632	7944	9101	8903	7944	8818	9779	11327	8099	8472	8501	10219	6631	7690	8423	7698	8328	6675	6918
PRCC	1585	1586	1374	1913	1260	1831	1910	1948	2122	1662	1587	2107	1776	1975	1877	1799	1451	1830	2054	1687	1999	1285	1263	1502	2345	1943	1730	1594	1645	1400	1662	1685	1682	1576	1527	1639	1829	2348	1630	1549	1394	1708	1563	1812	1950	2086	2141	1684	828
SH2D2A	0	0	1	0	1	0	0	1	0	0	0	0	0	0	1	0	0	0	0	0	0	0	0	0	0	0	0	0	0	0	1	0	0	0	0	0	0	0	1	0	0	0	0	0	0	0	0	0	0
NTRK1	5	3	0	0	0	0	1	1	2	0	2	2	2	2	0	0	0	1	1	0	2	3	2	1	1	1	3	0	3	4	1	1	2	1	1	1	1	2	0	1	2	3	2	1	2	0	0	0	5
INSRR	0	0	0	0	1	0	0	0	0	0	0	0	0	1	0	0	0	1	0	0	0	0	0	0	1	2	0	0	0	0	0	0	0	0	0	0	0	0	0	0	0	1	0	0	0	0	0	0	1
PEAR1	1	3	7	0	1	3	3	0	3	4	3	3	1	1	2	6	2	7	2	1	3	1	3	2	4	2	1	4	5	7	2	8	1	5	2	2	0	3	2	1	2	2	1	4	0	8	13	16	71
LRRC71	4	0	0	0	0	4	3	2	2	0	1	3	0	0	0	3	0	3	2	2	1	0	1	0	0	0	3	1	1	1	4	3	1	2	1	1	4	1	1	0	0	2	0	0	1	0	1	0	5
ARHGEF11	1017	871	824	1122	797	1095	914	1100	1178	1066	1014	700	975	1191	1123	1112	928	1135	1163	977	1102	840	813	842	1287	1252	1142	962	993	816	1044	964	960	1079	913	915	840	1312	854	775	748	949	1208	1219	1452	1297	1426	817	704
MIR765	0	0	0	0	0	0	1	0	0	1	0	1	0	0	0	1	0	0	0	0	0	0	0	0	2	0	0	0	0	1	0	0	0	0	0	0	0	0	0	0	0	0	0	0	0	2	0	0	1
ETV3L	0	0	0	0	0	0	0	0	0	0	0	0	0	0	1	0	0	0	0	0	0	0	0	0	0	0	0	0	0	0	0	0	0	0	0	0	0	0	0	0	0	0	0	0	1	0	0	0	0
ETV3	145	169	157	360	225	344	136	219	206	287	235	81	166	214	201	214	164	212	186	158	177	196	156	189	201	171	171	202	237	200	171	138	177	244	212	228	151	213	154	180	160	210	325	344	346	461	402	215	1015
CYCSP52	1	2	1	2	3	1	3	1	1	2	2	1	0	3	1	0	1	1	2	4	0	0	0	0	2	0	1	0	1	0	0	0	1	2	3	1	1	1	0	0	0	0	0	0	0	0	0	0	0
FCRL5	0	0	0	0	0	0	0	0	1	0	0	0	0	0	0	0	0	0	0	0	0	0	0	0	0	0	0	0	0	0	0	0	0	0	0	1	0	0	0	0	0	0	0	0	0	0	0	0	0
FCRL4	0	0	0	0	0	0	0	0	0	0	0	0	0	0	0	0	0	0	0	0	0	0	0	0	0	0	0	0	0	1	0	0	0	0	0	0	0	0	0	0	0	0	0	0	0	0	0	0	0
FCRL3	0	0	0	0	0	0	0	0	0	0	0	0	0	0	0	0	0	0	0	0	0	0	0	0	0	0	0	0	0	0	0	0	0	0	0	1	0	0	0	0	0	0	0	0	0	0	0	0	0
FCRL2	0	0	0	0	0	0	0	0	0	0	0	0	0	0	0	0	0	0	0	0	0	0	0	0	0	0	0	0	0	0	0	0	0	0	0	0	0	0	0	0	0	0	0	0	0	0	0	0	0
FCRL1	0	0	0	0	0	0	0	0	0	0	0	0	0	0	0	0	0	0	0	0	0	0	0	0	0	0	0	0	0	0	0	0	0	0	0	0	0	0	0	0	0	0	0	0	0	0	0	0	0
CD5L	0	0	0	0	0	0	0	0	0	0	0	0	0	0	0	0	0	0	0	0	0	0	0	0	0	0	0	0	0	0	0	0	0	0	0	0	0	0	0	0	0	0	0	0	0	0	0	0	0
KIRREL	2	2	1	0	0	0	0	0	0	0	0	0	0	0	0	0	0	0	0	0	0	0	0	0	0	0	0	0	0	0	0	0	0	0	0	0	0	0	0	0	0	0	0	0	0	0	0	0	0
LOC646268	0	0	0	0	0	0	0	0	0	0	0	0	0	0	0	0	0	0	0	0	0	0	0	0	0	1	0	0	0	0	0	0	0	0	0	0	0	0	0	0	0	0	0	0	0	0	0	0	0
CD1D	0	0	0	1	2	0	0	0	0	3	0	0	0	0	0	0	1	4	0	0	0	0	3	0	2	1	0	0	0	0	0	0	0	0	1	0	0	0	1	0	0	0	1	0	1	0	2	0	1
CD1A	0	0	0	0	0	0	0	0	0	0	1	0	0	0	0	0	0	0	2	0	0	0	0	1	0	0	0	0	0	0	0	0	0	0	0	0	0	0	0	0	0	0	0	0	0	0	0	0	0
CD1C	0	0	0	0	0	0	0	1	0	0	0	0	0	2	1	0	0	0	1	2	0	0	0	1	1	0	0	0	1	1	1	0	0	0	0	2	0	0	0	0	0	0	1	2	0	0	0	0	1
CD1B	0	0	0	0	1	0	2	0	1	0	0	0	0	0	0	0	0	1	0	0	0	0	1	0	0	1	0	1	1	0	1	0	1	0	1	0	2	2	0	0	0	0	0	1	2	1	1	0	3
CD1E	0	3	0	0	0	0	1	0	0	0	0	1	0	1	0	0	1	0	1	0	1	0	0	1	1	0	2	0	0	0	0	1	0	3	1	2	1	0	0	0	0	1	0	0	1	1	0	0	8
OR10T2	6	1	3	4	3	2	7	5	7	1	6	7	4	7	3	6	3	6	3	2	9	2	0	3	5	4	3	2	3	1	6	0	4	9	11	5	2	3	3	4	2	1	3	4	5	1	7	2	5
OR10K2	4	1	3	3	2	2	1	2	2	5	5	1	4	4	4	0	4	3	3	1	2	2	5	5	2	4	2	2	1	1	2	1	1	0	3	1	0	2	2	1	0	3	5	5	2	2	4	4	1
OR10K1	0	0	0	0	0	0	0	0	0	0	0	0	0	0	0	0	0	0	0	0	0	0	0	0	0	0	0	0	0	0	0	0	0	0	0	0	0	0	0	0	0	0	0	0	0	0	0	0	0
OR10R2	0	0	0	0	0	0	0	0	0	0	0	0	0	0	0	0	0	0	0	0	0	0	0	0	0	0	0	0	0	0	0	0	0	0	0	0	0	0	0	0	0	0	0	0	0	0	0	0	0
OR6Y1	0	0	0	0	0	0	0	0	0	0	0	0	0	0	0	0	0	0	0	0	0	0	0	0	0	0	0	0	0	0	0	0	0	0	0	0	0	0	0	0	0	0	0	0	0	0	0	0	0
OR6P1	0	0	0	0	0	0	0	0	0	0	0	0	0	0	0	0	0	0	0	0	0	0	0	0	0	0	0	0	0	0	0	0	0	0	0	0	0	0	0	0	0	0	0	0	0	0	0	0	0
OR10X1	0	0	0	0	0	0	0	0	0	0	0	0	0	0	0	0	0	0	0	0	0	0	0	0	0	0	0	0	0	0	0	0	0	0	0	0	0	0	0	0	0	0	0	0	0	0	0	0	0
OR10Z1	0	0	0	0	0	0	0	0	0	0	0	0	0	0	0	0	0	0	0	0	0	0	0	0	0	0	0	0	0	0	0	0	0	0	0	0	0	0	0	0	0	0	0	0	0	0	0	0	0
SPTA1	0	0	0	1	0	0	0	0	0	0	0	0	0	0	0	0	0	0	0	1	0	0	0	0	0	0	0	0	0	0	0	0	0	0	0	0	0	0	0	0	0	0	0	0	0	0	0	0	0
OR6K2	0	0	0	0	0	0	0	0	0	0	0	0	0	0	0	0	0	0	0	0	0	0	0	0	0	0	0	0	0	0	0	0	0	0	0	0	0	0	0	0	0	0	0	0	0	0	0	0	0
OR6K3	0	0	0	0	0	0	0	0	0	0	0	0	0	0	0	0	0	0	0	0	0	0	0	0	0	0	0	0	0	0	0	0	0	0	0	0	0	0	0	0	0	0	0	0	0	0	0	0	0
OR6K6	0	0	0	0	0	0	0	0	0	0	0	0	0	0	0	0	0	0	0	0	0	0	0	0	0	0	0	0	0	0	0	0	0	0	0	0	0	0	0	0	0	0	0	0	0	0	0	0	0
OR6N1	0	0	0	0	0	0	0	0	0	0	0	0	0	0	0	0	0	0	0	0	0	0	0	0	0	0	0	0	0	0	0	0	0	0	0	0	0	0	0	0	0	0	0	0	0	0	0	0	0
OR6N2	0	0	0	0	0	0	0	0	0	0	0	0	0	0	0	0	0	0	0	0	0	0	0	0	0	0	0	0	0	0	0	0	0	0	0	0	0	0	0	0	0	0	0	0	0	0	0	0	0
MNDA	0	0	0	0	0	0	0	0	0	0	0	0	0	0	0	0	0	0	0	0	0	0	0	0	0	0	0	0	0	0	0	0	2	0	0	0	0	0	0	0	0	0	0	0	0	0	0	0	0
PYHIN1	0	0	0	0	0	0	0	0	0	0	0	0	0	0	0	0	0	0	0	0	0	0	0	0	0	0	0	0	0	0	0	0	0	0	0	0	0	0	0	0	0	0	0	0	0	0	0	0	0
IFI16	2	2	1	0	0	0	0	0	0	0	0	0	0	0	0	0	0	0	0	0	0	0	0	0	0	0	0	0	0	0	0	0	0	0	0	0	0	0	0	0	0	0	0	0	1	0	0	0	0
AIM2	0	0	0	0	0	0	0	0	0	0	0	0	0	0	0	0	0	0	0	0	0	0	0	0	0	0	0	0	0	0	0	0	0	0	0	0	0	0	0	0	0	0	0	0	0	0	0	0	0
CADM3	0	0	0	0	0	0	0	0	0	0	0	0	0	0	0	0	0	0	0	0	0	0	0	0	0	0	0	0	0	0	0	0	0	0	0	0	0	0	0	0	0	0	0	0	0	0	0	0	0
LOC100131825	0	0	0	0	0	0	0	0	0	0	0	0	0	0	0	0	0	0	0	0	0	0	0	0	0	0	0	0	0	0	0	0	0	0	0	0	0	0	0	0	0	0	0	0	0	0	0	0	0
DARC	0	0	0	0	0	0	0	0	0	0	0	0	0	0	0	0	0	0	0	0	0	0	0	0	0	0	0	0	0	0	0	0	0	0	0	0	0	0	0	0	0	0	0	0	0	0	0	0	0
FCER1A	0	0	0	0	0	0	0	0	0	0	0	0	0	0	0	0	0	0	0	0	0	0	0	0	0	0	0	0	0	0	0	0	0	0	0	0	0	0	0	0	0	0	0	0	0	0	0	0	0
OR10J3	0	0	0	0	0	0	0	0	0	0	0	0	0	0	0	0	0	0	0	0	0	0	0	0	0	0	0	0	0	0	0	0	0	0	0	0	0	0	0	0	0	0	0	0	0	0	0	0	0
OR10J1	0	0	0	0	0	0	0	0	0	0	0	0	0	0	0	0	0	0	0	0	0	0	0	0	0	0	0	0	0	0	0	0	0	0	0	0	0	0	0	0	0	0	0	0	0	0	0	0	0
OR10J5	0	0	0	0	0	0	0	0	0	0	0	0	0	0	0	0	0	0	0	0	0	0	0	0	0	0	0	0	0	0	0	0	0	0	0	0	0	0	0	0	0	0	0	0	0	0	0	0	0
APCS	0	0	0	0	0	0	0	0	0	0	0	0	0	0	0	0	0	0	0	0	0	0	0	0	0	0	0	0	0	0	0	0	0	0	0	0	0	0	0	0	0	0	0	0	0	0	0	0	0
CRP	0	0	0	0	0	0	0	0	0	0	0	0	0	0	0	0	0	0	0	0	0	0	0	0	0	0	0	0	0	0	0	0	0	0	0	0	0	0	0	0	0	0	0	0	0	0	0	0	0
DUSP23	280	236	219	257	128	223	307	314	339	310	215	374	330	359	300	277	235	269	357	325	329	277	262	280	414	306	239	335	303	297	252	341	273	301	291	281	321	419	266	292	247	341	138	223	220	187	200	187	182
FCRL6	0	0	0	0	1	0	0	0	0	0	0	0	0	0	0	0	0	0	0	0	0	0	0	0	0	0	0	0	0	0	0	0	1	0	0	0	0	0	0	0	1	0	0	0	0	0	0	0	0
SLAMF8	0	0	0	0	0	0	0	0	1	0	0	0	0	0	0	0	0	0	0	0	0	0	0	0	1	1	0	0	0	0	0	0	0	0	0	0	1	0	0	0	1	1	0	0	0	1	0	0	3
C1orf204	0	0	0	0	0	0	1	1	0	0	0	0	1	0	1	1	1	0	0	0	0	0	1	0	0	1	0	1	0	1	0	0	0	0	1	0	0	1	0	0	0	0	2	0	0	0	0	1	2
VSIG8	0	0	0	0	0	0	0	1	0	0	0	1	0	0	0	0	1	0	1	0	1	0	0	0	0	0	0	0	0	1	0	2	0	0	0	0	0	2	0	1	0	0	1	0	1	0	0	0	1
CCDC19	4	4	9	9	3	8	11	2	8	2	6	8	4	8	13	3	7	5	7	7	2	5	9	7	5	13	11	6	5	5	8	5	7	7	4	10	10	10	7	9	10	11	5	8	12	11	9	2	4
TAGLN2	6757	6572	6028	5995	3389	6159	7978	8076	8457	6741	6126	8077	7608	8129	7715	6629	5574	6701	8590	7123	8239	7257	6924	7542	9873	8576	8030	8295	8483	7545	7237	8082	7401	7834	6930	7210	8206	10070	7014	8166	7335	9440	3828	4337	4833	3742	4206	3550	5566
IGSF9	333	318	314	269	237	350	401	427	475	316	261	294	383	476	379	309	289	370	426	369	418	273	227	233	542	457	373	342	361	318	379	457	363	313	276	311	343	488	313	297	229	308	179	178	197	202	239	188	138
SLAMF9	0	0	0	0	0	0	0	0	0	1	0	0	0	0	0	0	0	0	1	0	0	0	0	0	0	0	0	0	1	0	1	0	0	0	0	0	0	1	0	0	0	0	0	0	0	0	0	0	0
LOC100505633	0	0	0	0	0	0	0	0	0	0	0	0	0	0	2	0	0	0	0	0	0	0	0	0	0	0	0	0	0	0	0	0	0	0	0	0	0	0	0	0	0	0	1	0	0	0	0	0	0
PIGM	440	508	403	272	278	308	479	552	584	272	272	213	520	545	542	281	224	284	569	460	526	429	414	417	623	538	520	443	480	450	522	372	557	289	296	325	468	681	460	456	484	535	187	242	251	236	273	137	98
KCNJ10	5	9	3	4	6	10	0	1	0	1	3	0	0	2	1	4	0	2	2	4	1	0	0	1	1	0	0	1	3	2	0	0	0	2	0	1	0	0	0	1	1	2	1	1	4	3	2	2	1
KCNJ9	0	0	0	0	0	0	0	1	0	0	1	0	0	1	0	0	0	0	0	0	0	0	0	0	0	0	0	2	0	0	0	0	0	0	0	0	0	1	0	0	0	0	0	0	0	0	0	0	0
IGSF8	131	148	132	98	56	116	190	181	166	132	122	151	135	166	161	130	125	149	193	144	193	158	124	121	214	137	131	151	148	134	135	181	150	142	125	138	155	178	122	170	141	178	48	67	64	53	59	56	129
ATP1A2	9	8	9	1	0	1	1	0	0	0	0	0	0	0	0	0	0	0	0	0	0	0	0	0	0	0	0	0	0	0	0	0	0	0	0	0	0	0	0	0	0	1	1	0	0	0	0	0	2
ATP1A4	0	0	0	0	0	0	0	0	0	0	0	0	0	0	0	0	0	0	0	1	0	1	0	1	1	0	0	0	0	0	0	0	0	0	0	0	0	0	0	0	0	0	0	0	0	0	2	0	2
CASQ1	1	3	0	2	0	2	0	0	0	4	4	4	0	0	1	2	2	1	2	1	1	0	0	3	0	1	0	0	2	4	0	1	0	0	2	2	1	1	0	0	0	1	1	2	1	1	1	0	9
PEA15	1045	1161	1062	1264	799	1295	1367	1409	1446	1961	1639	2016	1335	1422	1367	1978	1468	1718	1436	1207	1368	1193	1132	1376	1713	1481	1415	1534	1464	1287	1286	1335	1444	2169	1852	1901	1424	1802	1195	1414	1204	1568	1200	1363	1608	1584	1696	1249	3992
DCAF8	996	971	904	1253	769	1220	956	1202	1203	1164	1060	1027	991	1212	1099	1287	1097	1214	1204	963	1210	995	950	1110	1344	1241	1182	1212	1210	1125	1088	1053	1062	1209	1087	1165	1034	1488	963	1086	1022	1280	1494	1669	1816	1778	1949	1402	883
PEX19	406	433	409	492	275	503	480	501	507	519	465	393	434	487	477	416	414	499	536	393	515	392	413	475	553	557	525	496	508	472	477	393	509	552	488	516	532	599	465	462	454	542	424	504	521	490	492	376	466
COPA	2398	2400	2159	2765	1860	2817	2470	2836	3107	3233	2817	2332	2593	2881	2742	3148	2539	2918	2835	2439	2882	2485	2339	2550	3346	3140	2876	3171	3037	2699	2621	2630	2747	3542	2916	3067	2380	3569	2451	2537	2381	2900	3317	3779	4079	5036	5861	3739	4667
SUMO1P3	5	3	2	3	7	2	3	4	2	3	3	2	4	3	2	4	7	4	2	2	0	3	2	1	1	4	6	1	2	3	4	1	1	7	5	1	4	3	3	1	0	6	7	3	5	2	1	5	6
NCSTN	741	720	689	782	502	797	830	918	994	1388	1208	1028	833	924	893	1345	1001	1174	908	844	895	799	777	862	1056	987	942	945	941	816	864	840	809	1350	1125	1189	762	1040	817	865	763	966	726	819	911	889	1006	697	1216
NHLH1	3	2	1	0	0	0	3	3	2	18	16	13	1	1	2	9	5	5	1	2	0	1	1	1	5	0	2	0	0	1	0	1	1	16	15	14	4	1	4	0	0	1	2	0	1	3	0	0	107
VANGL2	5	7	7	1	2	1	3	3	3	2	2	1	4	6	4	0	4	7	2	3	1	0	3	3	8	5	1	1	3	3	3	2	1	4	2	1	6	4	2	0	4	3	1	1	1	2	1	4	7
SLAMF6	0	0	0	0	0	0	0	0	0	0	0	0	0	0	0	0	0	0	0	0	0	0	0	0	0	0	0	0	0	0	0	0	0	0	0	0	0	0	0	0	0	0	0	0	0	0	0	0	0
CD84	0	0	0	0	0	0	0	0	0	0	0	0	0	0	0	0	0	0	0	0	1	0	0	0	0	0	0	0	0	0	0	0	0	0	0	0	1	0	0	0	0	0	0	0	0	0	0	0	0
SLAMF1	0	0	0	0	0	0	0	0	0	0	0	0	0	0	0	0	0	0	0	0	0	0	0	0	0	0	0	0	0	0	0	0	0	0	0	0	0	0	0	0	0	0	0	0	0	0	0	0	0
CD48	0	0	0	0	0	0	0	0	0	0	0	0	0	0	0	0	0	0	0	0	0	0	0	0	0	0	0	0	0	0	0	0	0	0	0	0	0	0	0	0	0	0	0	0	0	0	0	0	0
SLAMF7	0	0	0	0	0	0	0	0	0	0	0	0	0	0	0	0	0	2	0	0	0	0	0	0	0	0	0	0	0	0	0	0	0	0	0	0	2	0	0	1	0	0	0	0	0	1	0	0	1
LY9	0	0	0	0	0	0	1	0	0	0	0	0	0	0	0	0	0	0	0	0	0	0	0	0	0	0	0	0	1	0	0	0	0	0	0	1	0	0	0	0	0	0	0	0	0	0	0	0	0
CD244	0	0	0	0	0	0	0	0	0	0	0	0	0	0	0	0	0	0	0	0	0	0	0	0	0	0	0	0	0	0	0	0	0	0	0	0	0	0	0	0	0	0	0	0	0	0	0	0	0
ITLN1	0	0	0	0	0	0	0	0	0	0	0	0	0	0	0	0	0	0	0	0	0	0	0	0	0	0	0	0	0	0	0	0	0	0	0	0	0	0	0	0	0	0	0	0	0	0	0	0	0
ITLN2	0	0	0	0	1	0	1	0	0	0	0	0	0	3	0	0	0	0	0	0	1	0	0	0	0	0	0	0	0	0	1	0	0	0	0	0	0	0	0	0	0	0	0	0	0	3	0	0	3
F11R	3108	2864	2774	2939	2059	3061	3331	3836	4045	4104	3690	3537	3502	3732	3579	3710	3314	3725	3854	3283	3672	3322	3211	3593	4456	4008	3734	4006	4099	3575	3596	3376	3755	4591	4035	4158	3528	4669	3200	3493	3211	4163	2919	3092	3451	3320	3773	2680	7447
TSTD1	231	258	247	258	98	221	344	297	335	326	258	412	293	305	306	303	249	268	328	286	324	277	265	311	360	309	258	321	313	258	269	305	269	332	293	269	341	362	287	283	299	334	206	246	292	220	246	211	262
USF1	407	339	323	361	187	386	468	444	479	369	296	446	422	424	496	366	298	380	466	392	495	325	300	380	500	430	434	377	355	305	427	478	429	382	344	338	432	526	360	350	333	424	297	352	372	335	335	320	304
ARHGAP30	24	16	27	17	18	21	25	28	19	12	11	12	18	22	21	17	13	18	16	19	19	9	14	25	30	29	24	18	23	13	15	17	19	10	13	6	15	25	18	21	14	24	9	3	10	10	9	4	54
PVRL4	247	250	230	184	136	192	316	343	367	109	101	128	301	348	327	90	60	115	294	262	305	318	329	357	372	290	282	307	337	267	324	325	295	135	131	105	299	381	226	353	286	437	191	199	239	211	235	187	206
KLHDC9	19	13	15	20	10	15	27	21	33	15	17	21	26	21	23	21	17	29	13	22	16	18	20	23	25	22	18	19	22	17	19	27	21	18	19	22	24	17	12	14	21	23	15	19	16	12	16	22	18
PFDN2	574	583	543	631	313	571	685	650	738	674	578	842	747	717	667	666	546	621	724	543	712	615	504	583	803	739	677	695	687	621	668	774	623	698	575	662	702	804	619	626	542	677	603	681	776	934	1056	938	728
NIT1	124	149	122	149	93	137	140	165	159	159	141	158	191	197	133	151	124	141	146	137	162	105	103	107	177	143	154	119	129	128	159	167	135	178	152	138	143	223	128	108	97	134	211	230	250	329	334	280	243
DEDD	246	250	220	349	217	382	293	314	311	367	362	401	295	300	287	384	317	420	307	262	294	257	259	259	355	326	315	272	295	211	286	281	271	401	353	379	281	327	267	233	239	288	421	484	503	595	583	536	458
UFC1	960	955	888	930	510	1012	1161	1144	1320	1073	1015	1395	1137	1110	1169	990	881	1079	1291	1070	1197	1092	1028	1158	1484	1314	1236	1274	1256	1095	1101	1138	1164	1227	1106	1153	1326	1601	1040	1102	1064	1359	788	881	1003	1042	1126	937	1046
USP21	248	256	257	303	173	256	309	334	302	312	262	261	269	324	312	352	279	338	334	270	290	226	213	236	342	311	293	244	249	230	266	240	278	387	334	289	257	366	224	185	225	280	300	342	352	383	377	325	402
PPOX	76	64	62	78	45	73	83	92	86	69	70	81	80	110	87	57	48	95	94	74	67	61	72	89	103	109	89	86	83	69	86	85	84	59	59	70	89	119	63	84	77	112	71	72	89	84	84	85	43
B4GALT3	442	432	385	449	299	433	521	545	533	482	442	503	481	578	550	460	393	477	564	446	503	434	429	414	643	554	543	499	507	404	526	516	491	543	446	427	516	629	483	457	388	513	492	499	614	669	777	614	453
ADAMTS4	2	2	2	2	0	2	2	4	2	1	1	2	0	0	0	1	1	1	0	3	1	0	1	1	2	0	1	0	7	0	0	2	2	0	0	3	0	2	1	2	1	2	0	0	0	0	1	1	0
NDUFS2	1225	1155	991	1231	719	1174	1419	1417	1495	1248	1244	1564	1394	1525	1410	1267	1078	1277	1509	1242	1451	1271	1208	1354	1868	1468	1509	1525	1589	1361	1323	1377	1374	1548	1314	1392	1515	1769	1246	1363	1308	1654	942	1131	1259	1047	1124	878	805
FCER1G	0	0	0	0	0	1	1	0	0	0	1	2	0	1	3	4	0	1	0	2	3	1	1	0	0	1	0	0	4	2	0	1	3	0	3	2	1	1	0	0	2	1	0	0	3	4	0	0	0
APOA2	0	0	0	0	0	0	0	0	0	0	0	0	0	0	0	0	0	0	0	0	0	0	0	0	0	0	0	0	0	0	0	0	0	0	0	0	0	0	0	0	0	0	0	0	0	0	0	0	0
TOMM40L	151	167	169	137	62	150	213	217	209	142	116	172	173	204	217	149	136	157	184	166	170	121	117	112	232	202	181	148	132	112	188	218	206	173	149	146	185	218	148	127	94	146	77	90	110	74	89	51	89
NR1I3	3	0	2	2	3	2	1	3	10	2	6	0	2	2	1	1	1	5	8	2	4	0	1	1	2	2	4	2	1	1	1	0	0	1	2	1	4	2	1	3	2	4	1	1	1	1	3	1	6
PCP4L1	10	6	9	6	7	7	8	5	22	13	9	15	11	7	7	9	8	11	6	4	9	5	7	9	13	8	12	6	19	6	7	12	8	13	9	12	13	8	13	10	6	7	12	1	8	17	15	10	13
MPZ	0	0	0	3	1	0	2	2	2	0	0	1	2	1	0	1	0	1	2	1	1	1	0	0	1	1	0	2	0	1	1	3	1	2	0	1	0	1	2	1	1	1	2	0	1	1	1	1	0
SDHC	865	772	781	787	434	793	976	1053	1100	969	830	946	999	1035	1023	896	758	905	1102	915	1068	937	918	986	1277	1163	1127	1078	1017	961	988	913	990	1063	972	1026	1036	1279	972	904	917	1121	426	525	569	461	507	381	818
C1orf192	20	31	28	22	13	25	29	50	32	29	15	15	22	31	29	16	22	26	40	20	37	24	30	29	39	28	39	28	39	17	35	20	27	38	27	24	23	41	34	23	23	32	9	13	21	19	19	10	37
FCGR2A	1	4	1	0	2	0	2	0	0	0	0	0	0	1	0	0	0	0	0	0	0	0	0	1	0	1	0	0	0	1	0	0	0	0	1	0	0	0	0	0	0	1	0	0	0	0	0	0	1
HSPA6	11	9	8	35	16	27	29	28	31	13212	9615	11147	28	31	53	12001	7869	7532	21	19	27	16	6	12	16	13	16	6	5	9	30	17	29	13525	10081	8681	25	31	59	7	9	7	258	227	222	741	561	457	31096
FCGR3A	0	0	0	0	0	0	0	0	0	0	0	0	0	0	0	0	0	0	0	0	0	0	0	0	0	1	0	0	0	0	0	0	0	0	0	0	0	0	0	0	0	0	0	0	0	0	0	0	0
FCGR2C	0	0	0	0	0	1	0	0	0	0	0	1	0	0	0	0	0	0	0	0	0	1	0	0	0	0	0	0	1	0	0	0	0	0	1	0	0	0	0	0	0	0	0	0	0	0	0	1	0
HSPA7	0	2	0	2	1	0	3	1	0	131	89	108	1	0	0	89	71	63	0	0	0	0	0	1	0	0	0	0	1	0	1	0	0	126	117	73	0	0	0	0	0	0	3	1	2	7	4	7	322
FCGR3B	0	0	0	0	0	0	0	0	0	0	0	0	0	0	0	0	0	0	0	0	0	0	0	0	0	0	0	0	1	0	0	0	0	0	0	0	0	0	0	0	0	0	0	0	0	0	0	0	0
FCGR2B	0	0	0	0	0	1	0	0	0	1	0	0	0	0	0	0	0	0	0	0	0	0	0	0	0	1	1	0	0	0	0	1	1	0	1	0	1	0	0	0	0	0	0	0	0	0	0	0	0
RPL31P11	0	0	0	0	0	0	0	0	0	1	0	0	0	1	0	0	1	0	0	0	0	0	1	0	0	0	0	1	0	1	1	0	0	0	0	0	0	0	1	1	0	0	1	0	0	1	0	0	1
FCRLA	9	13	16	0	0	0	0	0	0	0	0	0	0	1	0	0	0	0	0	0	0	0	0	0	0	1	0	2	0	0	0	0	0	0	0	0	0	0	0	0	0	0	1	3	1	1	7	4	0
FCRLB	20	25	13	17	13	19	18	23	19	16	22	16	15	32	20	22	22	24	23	15	26	15	16	9	22	25	22	16	13	22	19	17	19	18	13	18	25	28	25	15	18	27	9	8	14	7	11	8	11
DUSP12	305	322	302	530	256	480	382	389	405	370	349	464	365	416	349	420	344	435	344	296	364	404	287	410	404	389	349	427	468	399	375	352	366	484	372	440	324	414	297	414	392	462	556	564	632	603	700	575	322
ATF6	531	582	514	763	491	718	643	693	748	732	703	633	617	685	660	725	600	656	693	574	657	707	615	685	748	761	693	741	781	679	676	514	696	787	678	788	613	840	557	596	642	728	1356	1322	1533	2027	2398	1544	743
OLFML2B	3	2	2	2	2	0	0	1	2	1	0	0	5	2	0	1	3	0	1	3	0	2	2	3	2	0	0	1	2	2	1	1	2	0	0	2	2	2	1	1	0	0	0	1	2	0	0	1	5
NOS1AP	185	171	164	413	278	373	178	219	263	332	327	165	186	204	207	416	333	358	166	140	205	183	176	187	251	185	169	276	250	266	194	215	189	354	255	292	117	230	144	216	186	276	194	219	219	176	180	66	144
MIR4654	0	0	0	0	0	0	0	0	0	0	0	0	0	0	0	0	1	1	0	0	0	0	0	0	0	0	0	0	0	0	0	0	0	0	0	0	0	0	0	0	0	0	0	0	0	0	0	0	0
MIR556	0	0	0	0	1	0	0	0	0	0	0	0	0	0	0	0	1	0	0	0	1	1	0	0	0	0	0	0	0	0	0	1	1	0	0	1	1	3	0	0	0	0	0	1	0	0	0	0	0
C1orf111	4	4	3	11	5	11	3	7	10	15	15	2	10	8	9	15	15	15	8	3	8	8	7	7	7	5	7	10	11	22	2	3	1	12	9	14	5	5	4	9	6	17	6	8	11	5	6	1	8
C1orf226	598	596	546	1154	829	1162	624	738	822	1030	926	798	650	681	725	965	878	1079	653	524	601	482	537	651	811	641	604	763	811	700	607	669	617	889	864	906	497	713	489	710	648	876	521	587	624	429	403	292	409
SH2D1B	2	1	0	0	4	1	0	2	0	6	3	1	0	1	0	2	1	2	1	0	2	0	3	2	2	0	1	6	0	4	1	0	1	1	0	1	1	0	0	1	1	4	0	1	0	0	0	0	1
UHMK1	2711	2708	2482	2454	2007	2667	2577	3212	3465	2593	2546	1744	2926	3243	3101	2691	2232	2699	3403	2784	3143	2815	2822	3055	3377	3508	3189	2855	3063	2652	3070	2102	3046	2638	2396	2903	2793	3872	2826	2489	2763	3137	2217	2356	2298	2379	2607	1196	1703
UAP1	474	464	463	609	320	518	534	518	604	711	638	708	490	551	580	653	534	610	596	417	538	575	538	532	635	620	588	615	606	511	500	459	528	751	711	683	562	697	501	527	523	601	660	719	710	921	1190	881	1012
DDR2	2	5	1	10	3	6	1	4	6	5	3	1	0	2	5	4	7	6	1	0	2	4	8	6	6	4	3	4	9	1	3	3	1	1	4	6	6	2	3	1	0	3	7	13	6	16	13	8	30
HSD17B7	169	141	152	659	240	471	195	219	212	1462	1069	1066	193	233	216	1587	1121	1187	215	174	175	196	174	203	211	199	206	337	323	281	199	178	200	1437	1039	982	199	206	152	143	154	201	687	750	810	750	831	623	2169
C1orf110	0	0	0	0	0	0	0	0	0	0	0	0	0	0	0	0	0	0	0	0	0	0	0	0	0	0	0	0	0	0	0	0	0	0	1	0	1	1	0	0	0	0	0	0	0	0	0	0	0
RGS4	0	0	0	0	0	0	0	0	0	0	0	0	0	0	0	0	1	0	0	0	0	0	0	0	1	0	0	0	0	0	0	0	0	0	0	0	0	0	0	0	1	0	1	0	0	0	0	0	2
RGS5	1	1	2	3	1	4	0	1	5	3	3	2	3	1	1	4	2	3	2	2	0	1	6	2	3	9	2	2	5	3	4	3	2	2	3	2	2	2	2	4	0	3	5	6	6	4	8	3	3
NUF2	274	320	282	417	196	474	348	374	350	409	345	415	343	402	322	432	387	434	360	293	357	381	393	431	366	428	367	436	480	420	309	233	351	343	345	396	339	451	338	368	403	439	516	561	541	667	741	535	234
PBX1	4853	4731	4265	5556	4140	6069	4747	5829	6327	5175	4922	3741	5340	6005	5658	5551	4662	5816	5523	4775	5572	4651	4797	5229	6398	6163	5735	4987	5592	5045	5335	4524	5619	5407	4837	5398	4727	6995	4865	4912	5092	6038	3450	3859	4316	2948	3236	1905	2628
LOC100505795	4	2	4	3	7	2	1	3	5	0	7	0	1	2	2	1	1	5	4	3	3	1	0	2	0	3	1	0	0	0	7	0	2	3	2	3	2	5	2	2	3	6	3	1	1	1	0	0	0
LMX1A	0	0	0	0	0	0	0	0	0	0	1	0	0	0	0	1	0	0	0	1	0	0	0	0	1	0	0	0	0	0	1	0	0	0	0	0	0	0	0	0	0	1	0	1	0	0	0	0	0
RXRG	0	0	0	0	0	1	0	1	0	1	0	0	0	0	0	1	0	0	0	0	1	0	0	2	0	0	1	0	4	4	0	0	0	0	1	0	1	0	0	1	0	1	0	5	2	2	3	1	0
LOC400794	0	0	0	0	0	0	0	0	0	0	0	0	0	0	0	0	0	0	0	0	0	0	0	0	0	0	0	1	0	1	0	0	0	0	0	0	0	0	0	0	0	0	0	0	0	1	0	0	0
LRRC52	0	0	0	0	0	0	0	0	0	0	0	1	0	0	0	0	0	0	0	0	0	0	0	0	0	0	0	0	0	0	0	0	0	0	0	0	0	0	0	0	0	0	0	1	0	0	1	0	0
MGST3	285	275	242	219	107	222	323	356	341	296	258	365	334	308	306	251	253	272	380	309	375	283	310	356	457	388	351	318	357	346	325	319	311	374	323	330	430	459	279	348	296	400	150	155	203	163	198	175	253
ALDH9A1	741	676	644	726	442	781	762	828	803	788	758	728	791	845	775	752	650	775	892	701	771	761	785	846	997	991	914	796	947	757	813	707	811	833	767	845	863	1088	740	848	818	986	684	771	806	841	936	614	605
LOC440700	0	0	1	0	0	1	0	0	0	0	1	0	0	1	0	0	0	0	0	0	0	0	0	1	0	0	0	0	1	0	0	0	0	1	0	0	0	2	0	0	0	0	0	0	0	0	0	0	1
TMCO1	1110	1151	1040	1087	637	1168	1290	1338	1423	1273	1124	1452	1353	1365	1271	1315	1019	1207	1432	1145	1405	1276	1231	1345	1538	1544	1388	1383	1525	1358	1387	1093	1298	1430	1265	1396	1455	1759	1216	1241	1308	1534	916	944	1040	1001	1210	962	1097
UCK2	1151	1125	1104	1037	599	990	1375	1479	1527	1183	1146	1277	1309	1395	1445	1183	988	1210	1485	1247	1409	1416	1456	1543	1598	1393	1401	1638	1719	1500	1234	1344	1352	1456	1169	1383	1344	1756	1162	1659	1524	1869	827	998	1013	1035	1172	884	465
MIR3658	0	0	0	0	0	0	0	0	0	0	0	0	0	0	0	0	0	0	0	0	0	0	0	0	0	0	0	0	0	0	0	0	0	0	0	0	0	0	0	0	0	0	0	0	0	0	0	0	0
FAM78B	5	9	2	2	3	0	1	4	5	6	2	6	7	1	4	8	3	2	0	7	7	5	3	4	10	6	6	2	5	2	6	3	3	7	4	3	3	7	2	2	2	0	7	2	2	5	3	3	1
MIR921	0	0	0	0	0	0	0	0	0	0	0	0	0	0	0	0	0	0	0	0	0	0	0	0	0	0	0	0	0	0	0	0	0	0	0	0	0	0	0	0	0	0	0	0	0	0	0	0	0
FMO9P	0	0	2	1	2	1	0	0	2	0	0	0	1	0	0	1	0	0	0	0	0	0	0	0	0	0	0	0	0	0	0	0	1	0	0	0	0	0	2	0	2	0	0	3	1	1	4	0	1
POGK	2219	2334	2152	3309	2168	3183	2504	2906	2887	2188	2129	1744	2619	2939	2787	2349	1921	2424	2690	2168	2454	2475	2403	2611	2980	2867	2630	2748	2928	2632	2745	2455	2751	2161	1929	2157	2171	3237	2256	2617	2406	3058	3266	3561	3950	4111	4339	2727	740
TADA1	485	496	472	671	379	719	576	657	715	483	460	502	562	684	604	491	464	541	625	540	645	643	655	805	652	614	649	720	790	727	586	513	652	434	466	562	620	757	470	683	708	820	542	603	691	716	784	547	175
ILDR2	8	5	4	1	5	2	4	2	7	3	6	3	3	3	5	6	2	7	9	5	5	4	2	3	11	5	3	5	7	1	7	5	5	5	9	7	4	4	3	0	0	5	4	2	3	1	1	2	60
MAEL	0	0	0	1	0	0	0	0	0	0	0	0	0	0	0	1	0	0	0	1	0	0	0	0	0	0	0	0	0	0	0	0	0	0	0	0	0	0	0	1	0	0	1	0	0	0	0	0	1
GPA33	0	0	0	0	0	0	0	0	0	0	0	0	0	0	0	0	1	0	0	0	0	0	1	0	0	0	0	0	1	0	0	0	0	0	1	0	1	0	1	0	0	0	0	0	0	0	0	0	0
DUSP27	0	0	0	0	0	0	0	0	0	0	0	0	0	0	0	0	0	0	0	0	1	0	0	0	0	0	0	0	0	1	0	0	0	0	0	0	0	0	0	0	0	0	0	0	0	0	0	0	0
POU2F1	477	506	472	1182	865	1163	519	708	674	1063	1013	552	562	622	624	1114	923	1034	580	529	517	836	792	902	579	588	522	875	929	854	569	452	571	1064	924	984	465	612	473	675	695	874	1209	1276	1317	1324	1413	662	1252
CD247	0	0	0	0	1	1	0	0	0	0	0	0	0	0	0	1	1	0	0	0	3	0	0	0	1	1	0	0	0	0	0	1	0	0	0	0	0	0	0	1	0	0	1	0	2	1	0	1	1
CREG1	1449	1443	1309	1383	834	1443	1525	1665	1748	1619	1425	1629	1612	1712	1636	1609	1282	1482	1669	1461	1719	1693	1674	1710	1798	1768	1653	1671	1852	1570	1484	1296	1583	1738	1549	1681	1578	2203	1355	1557	1535	1784	1121	1249	1311	1210	1363	1034	1329
RCSD1	0	0	0	0	0	0	0	0	0	0	0	0	0	0	0	0	0	0	0	0	0	0	0	0	0	0	0	0	0	0	0	0	0	1	0	0	0	0	0	1	1	0	0	1	0	0	0	0	0
MPZL1	890	892	794	748	528	821	987	1099	1125	902	794	842	984	1135	1023	868	840	834	1059	945	1114	776	800	965	1284	1215	1081	892	991	905	1086	963	1030	1039	899	1010	946	1392	930	882	885	1056	506	531	647	560	668	486	777
ADCY10	3	0	2	10	4	3	2	2	2	5	4	2	1	0	3	6	5	3	1	2	2	2	3	4	4	1	1	2	4	7	1	2	1	2	4	5	0	4	1	2	2	4	7	9	5	9	7	7	14
BRP44	419	399	393	458	195	524	542	551	498	522	476	676	488	529	498	540	459	518	563	456	479	472	440	513	610	510	496	509	541	477	470	403	435	581	480	565	542	633	457	476	505	524	448	486	471	529	563	458	464
DCAF6	670	640	632	796	526	865	784	824	1021	931	928	843	753	844	822	910	783	899	861	692	810	643	608	728	903	908	894	745	828	723	825	659	841	932	788	943	854	1049	733	674	674	784	821	873	1035	1052	1149	816	731
GPR161	5	5	4	5	3	8	5	3	5	4	4	2	3	5	3	3	3	1	6	4	2	3	7	5	5	4	2	4	4	2	7	5	8	8	5	3	5	8	3	4	3	4	1	1	2	1	1	1	3
TIPRL	705	688	654	835	467	896	762	856	866	777	704	699	770	899	746	798	670	759	885	705	823	775	726	795	910	910	778	797	843	776	774	607	817	796	666	805	833	988	723	646	737	785	951	1038	1079	1386	1455	1068	570
SFT2D2	55	57	64	64	61	61	52	67	77	75	71	37	67	83	89	62	50	63	93	65	71	63	73	66	82	76	81	75	67	64	81	81	74	97	65	71	65	80	59	76	72	68	52	66	90	67	66	26	75
ANKRD36BP1	95	81	63	73	100	98	77	126	134	102	119	19	91	101	81	100	79	79	109	88	97	124	111	120	103	129	98	101	110	97	111	75	111	101	93	95	73	129	83	117	103	133	69	90	68	73	83	19	101
TBX19	20	18	22	37	21	41	16	36	14	25	21	22	24	30	30	20	17	19	15	16	20	19	22	19	30	27	22	32	25	17	17	15	19	10	28	24	16	18	9	6	20	21	63	66	59	67	90	53	31
MIR557	0	0	0	0	0	0	0	0	0	0	0	0	0	0	0	0	0	0	0	0	0	0	0	0	0	0	0	0	0	0	0	0	0	0	0	0	0	0	0	0	0	0	0	0	0	0	0	0	0
LOC100505918	0	0	1	0	0	0	0	0	0	0	0	0	0	0	0	0	0	0	0	0	0	0	1	0	0	0	0	0	1	0	0	0	0	1	0	0	0	0	0	0	0	1	0	0	1	0	1	0	0
XCL2	0	0	0	0	0	0	0	0	0	0	0	0	0	0	0	0	0	0	0	0	0	0	0	0	0	0	0	0	0	0	0	0	0	0	0	0	0	0	0	0	0	0	0	0	0	0	0	0	0
XCL1	0	0	0	0	0	0	0	0	0	0	0	0	0	0	0	0	0	0	0	0	0	0	0	0	0	0	0	0	0	0	0	0	0	0	0	0	0	0	0	0	0	0	0	0	0	0	0	0	0
DPT	0	0	1	0	1	0	0	0	0	0	0	0	0	0	0	0	1	0	0	0	1	1	0	0	1	0	0	0	0	0	1	0	0	0	0	1	0	1	1	0	0	0	1	0	1	1	2	0	0
MGC4473	0	0	0	3	3	2	0	0	0	1	0	1	1	0	0	1	0	0	1	0	0	1	0	0	0	0	0	0	1	1	0	0	1	0	0	0	1	1	2	0	0	1	4	4	4	4	1	3	0
ATP1B1	2393	2228	2042	3265	2027	3375	2484	2645	2737	1808	1772	1978	2484	2707	2509	1903	1496	1992	2614	2167	2604	3105	2968	3277	2938	2917	2692	2695	2915	2640	2461	2141	2517	2060	1789	2082	2536	3193	2250	2467	2350	2762	4502	4885	5131	4503	4242	3002	2292
NME7	97	81	63	101	56	106	96	119	119	123	109	142	107	123	84	105	88	108	126	89	117	93	67	97	146	149	121	83	109	83	119	90	106	116	110	119	105	138	112	88	94	103	105	129	116	184	202	162	104
BLZF1	433	461	403	733	398	654	497	541	586	493	407	327	561	575	534	547	451	518	536	437	532	469	416	395	560	580	604	549	587	456	548	462	574	395	350	410	438	614	440	338	400	436	1044	1227	1217	1482	1702	902	526
C1orf114	5	7	0	14	5	5	1	4	7	3	7	5	4	3	7	3	5	4	3	4	2	2	6	5	1	5	7	2	5	2	5	3	0	4	6	4	2	6	3	4	3	5	5	9	4	13	17	8	11
SLC19A2	1051	1125	988	2100	1346	2172	1338	1474	1560	1881	1547	1289	1425	1573	1411	1619	1236	1352	1376	1182	1357	2239	2123	2355	1542	1488	1375	2758	3026	2716	1501	1160	1486	2077	1707	1861	1235	1699	1154	2284	2521	2901	2937	2879	3048	2840	2826	1866	2423
F5	3	1	2	6	2	4	4	3	2	2	3	0	1	5	2	0	1	2	2	3	2	3	5	5	4	2	4	9	7	16	0	2	4	4	2	2	4	5	9	8	8	11	5	7	5	7	3	2	5
SELP	0	0	0	0	0	0	0	0	0	0	0	0	0	0	0	0	0	0	1	0	2	2	0	0	0	0	0	0	0	0	0	0	0	0	0	0	0	1	0	0	0	0	0	0	0	0	0	0	0
SELL	23	26	19	20	12	25	21	24	34	28	34	40	33	29	41	28	17	19	32	25	28	22	23	35	43	35	36	21	33	22	34	26	26	26	20	28	35	37	29	32	18	32	8	12	23	8	11	11	17
SELE	1	0	0	10	3	4	0	1	1	0	0	0	0	0	0	0	0	0	0	2	1	2	0	0	0	1	0	2	0	0	0	1	1	0	1	0	0	0	0	0	2	1	10	7	17	15	8	9	1
METTL18	248	235	226	487	289	527	261	283	333	158	141	186	263	298	290	201	142	193	283	233	297	225	226	244	286	284	252	285	278	287	243	179	293	120	105	141	290	328	235	193	232	220	634	701	708	823	818	638	54
C1orf112	598	661	603	923	527	819	669	746	864	598	563	538	724	796	780	762	568	608	718	651	724	526	500	492	830	820	810	582	558	499	794	595	844	601	482	539	679	1001	642	518	479	533	1386	1461	1470	1785	1844	1307	515
SCYL3	349	356	316	713	409	681	406	506	526	506	487	400	464	523	521	540	416	484	379	321	430	432	486	475	438	426	408	478	441	430	479	371	449	549	449	429	324	481	347	381	370	498	964	1042	1146	1284	1330	938	764
KIFAP3	267	269	233	268	177	325	314	323	348	301	303	237	331	320	353	312	217	281	330	259	322	297	250	258	354	349	361	313	318	267	315	300	333	327	271	304	364	390	276	272	291	308	324	390	421	511	552	427	320
METTL11B	0	0	0	0	0	0	0	0	0	1	0	0	0	0	0	0	0	0	0	0	0	0	0	0	0	0	0	0	1	1	0	0	0	0	1	0	0	0	0	1	0	0	1	0	0	1	0	0	1
MIR3119-2	0	0	0	0	0	0	0	0	0	0	0	0	0	0	0	0	0	0	0	0	0	0	0	0	0	0	0	0	0	0	0	0	0	0	0	0	0	0	0	0	0	0	0	0	0	0	0	0	0
MIR3119-1	0	0	0	0	0	0	0	0	0	0	0	0	0	0	0	0	0	0	0	0	0	0	0	0	0	0	0	0	0	0	0	0	0	0	0	0	0	0	0	0	0	0	0	0	0	0	0	0	0
LOC284688	0	0	0	0	1	0	0	0	0	0	0	0	0	0	0	0	0	0	0	0	0	0	0	0	0	0	0	0	0	0	0	0	0	0	0	0	0	0	0	0	0	0	0	0	0	0	0	0	0
GORAB	193	205	164	841	371	711	282	236	282	222	205	276	270	254	276	277	257	324	235	193	243	258	234	263	239	225	189	326	327	273	235	182	273	208	218	193	202	264	204	194	251	237	1076	1104	1204	1226	1365	900	158
PRRX1	8	9	6	0	0	0	0	0	0	0	0	0	0	0	0	0	0	0	0	0	0	0	0	0	0	0	1	0	0	0	0	0	0	0	0	0	0	0	0	0	0	0	0	1	0	0	0	0	0
C1orf129	0	0	0	0	3	0	0	0	0	0	0	0	0	0	0	0	0	0	0	0	0	0	0	0	0	0	0	0	0	0	0	0	0	0	0	0	0	0	0	0	0	0	0	0	0	0	0	0	0
FMO3	0	0	0	0	0	0	0	0	0	0	0	0	0	0	0	0	0	0	0	0	0	0	0	0	0	0	0	0	0	0	0	0	0	0	0	0	0	0	0	0	0	0	0	1	0	0	0	0	0
MIR1295	0	0	0	0	0	0	0	0	0	0	0	0	0	0	0	0	0	0	0	0	0	0	0	0	0	0	0	0	0	0	0	0	0	0	0	0	0	0	0	0	0	0	0	0	0	0	0	0	0
FMO6P	0	0	0	0	0	0	0	0	0	0	0	0	0	0	0	0	0	0	0	0	0	0	0	0	0	0	0	0	0	0	0	0	0	0	0	0	0	0	0	0	0	0	0	0	0	0	0	0	0
FMO2	0	0	1	0	2	0	1	0	0	0	0	0	0	0	0	0	1	0	0	3	0	0	0	0	0	0	0	0	0	0	0	0	1	0	0	0	0	0	0	1	0	0	0	0	0	0	1	0	0
FMO1	2	3	0	0	0	0	1	2	1	1	0	0	0	2	1	0	0	2	0	0	0	2	0	1	1	0	0	1	1	0	0	2	2	0	1	1	2	2	2	2	0	3	0	0	0	0	2	0	2
FMO4	26	23	29	35	14	25	27	36	50	16	24	27	27	30	29	16	20	30	30	27	25	30	18	35	51	31	21	31	41	33	36	24	34	24	17	29	42	47	25	27	27	35	36	21	37	26	24	21	20
TOP1P1	19	17	10	22	9	16	25	23	13	19	17	15	17	16	12	19	11	24	13	9	12	17	14	14	19	29	20	8	10	8	16	19	16	13	17	18	20	22	21	15	15	16	17	27	28	24	19	20	23
PRRC2C	8328	8289	7725	11009	8304	11111	7707	10334	11300	9638	9152	5184	9191	10549	10362	10793	9017	10596	9656	8511	9223	7418	7284	7778	11391	10729	10043	8817	9238	7814	9794	8416	9900	9594	8014	9275	7192	12187	8427	7355	7107	8960	11727	12704	13861	14470	15668	6706	9879
MYOC	0	1	0	0	0	0	0	0	0	0	0	1	0	0	0	0	0	0	0	0	0	0	0	1	0	0	0	0	0	0	0	0	0	0	0	0	0	0	1	0	0	0	1	0	0	0	0	0	0
VAMP4	127	136	119	203	101	178	144	143	170	189	169	147	155	150	174	213	145	171	154	121	155	136	126	154	168	152	160	150	171	126	155	111	157	188	174	197	155	179	131	107	115	150	291	330	342	393	478	303	190
METTL13	2052	2086	1880	1749	1098	1855	2485	2523	2669	1579	1422	1730	2318	2500	2491	1805	1447	1796	2608	2097	2383	1593	1479	1477	2909	2671	2452	1875	1799	1605	2301	2517	2356	1672	1379	1535	2258	2998	2083	1819	1662	2150	1417	1565	1740	1525	1605	1190	867
DNM3	15	14	12	24	19	26	9	16	14	7	8	12	10	21	17	15	20	15	9	12	22	17	16	17	25	18	14	24	24	14	17	15	17	15	18	16	14	14	11	20	12	23	19	14	20	24	20	11	12
DNM3OS	1	0	0	0	1	0	0	2	0	0	1	0	0	0	2	0	0	0	0	0	0	1	0	1	0	0	0	0	0	0	0	0	0	0	0	0	0	1	0	0	1	1	0	0	0	0	0	1	1
MIR214	0	0	0	0	0	0	0	0	0	0	0	0	0	0	0	0	0	0	0	0	0	0	0	0	0	0	0	0	0	0	0	0	0	0	0	0	0	0	0	0	0	0	0	0	0	0	0	0	0
MIR3120	0	0	0	0	0	0	0	0	0	0	0	0	0	0	0	0	0	0	0	0	0	0	0	0	0	0	0	0	0	0	0	0	0	0	0	0	0	0	0	0	0	0	0	0	0	0	0	0	0
MIR199A2	0	0	0	0	0	0	0	0	0	0	0	0	0	0	0	0	0	0	0	0	0	0	0	0	0	0	0	0	0	0	0	0	0	0	0	0	0	0	0	0	0	0	0	0	0	0	0	0	0
C1orf105	0	0	2	0	0	1	0	1	0	1	1	4	0	2	0	1	1	1	0	0	0	1	0	2	1	3	3	2	2	0	1	0	2	1	1	0	1	3	0	1	1	0	0	0	1	0	3	0	1
PIGC	627	619	610	698	373	698	702	788	794	623	575	731	692	730	733	658	525	656	788	682	740	660	664	711	902	829	716	693	781	694	719	625	753	710	635	699	769	937	716	660	664	799	651	752	809	813	841	679	414
C1orf9	2189	2219	2133	3329	2072	3292	2509	2963	3105	3798	3440	2534	2605	2858	2790	3592	2788	3296	2791	2415	2719	3001	2841	2966	3080	3108	2828	3229	3373	2954	2771	2131	2802	3841	3436	3762	2568	3466	2348	2479	2671	3055	4748	5173	5317	6387	7201	4078	6461
FASLG	0	0	0	0	0	0	0	0	0	0	0	0	0	0	0	0	0	0	0	0	0	0	0	0	0	0	0	0	0	0	0	0	0	0	0	0	0	0	0	0	0	0	0	0	0	0	0	0	0
TNFSF18	0	0	0	0	0	0	0	0	0	0	0	0	0	0	0	0	0	0	0	0	0	0	0	0	0	0	0	0	0	0	0	0	0	0	0	0	0	0	0	0	0	0	0	0	0	0	0	0	0
TNFSF4	0	6	0	0	2	0	0	3	5	2	4	0	6	1	0	4	3	3	1	0	0	0	1	3	2	0	0	2	2	0	1	4	1	1	0	1	1	4	2	1	1	0	0	3	0	2	4	0	2
LOC100506023	5	5	6	7	7	8	5	9	12	6	10	9	8	14	12	12	7	8	6	9	5	10	7	8	7	6	4	7	8	7	2	4	7	8	11	8	3	6	7	14	6	8	11	6	10	6	2	5	12
PRDX6	5563	5358	5207	5693	3223	5969	6570	6628	6986	6731	6247	8147	6382	6473	6534	6688	5464	6457	7210	5930	6672	6159	5902	6522	7838	7448	6965	7202	7235	6694	6137	5560	6335	7423	6562	7007	6991	8402	5852	6248	6282	7509	5079	5426	5931	6296	7021	5995	7450
SLC9A11	0	0	0	0	2	0	0	0	0	0	0	0	0	0	0	0	0	1	0	0	0	1	0	0	0	0	1	0	1	1	0	0	0	0	1	0	1	0	0	0	0	0	0	0	1	0	1	0	0
ANKRD45	2	0	0	0	1	0	0	0	1	0	0	0	0	1	0	1	1	1	0	0	0	1	1	0	0	1	0	1	1	0	1	0	1	0	0	0	0	1	0	0	1	0	0	0	1	0	2	3	1
LOC730159	2	0	0	0	0	0	0	0	0	0	0	0	0	0	0	0	0	0	0	0	0	0	0	0	0	0	1	0	0	0	0	0	0	0	0	0	0	0	0	0	0	0	0	0	0	0	0	0	0
KLHL20	387	402	338	600	341	600	411	481	559	418	432	297	447	517	499	526	391	448	430	391	434	478	437	461	519	488	431	547	554	434	470	394	474	456	391	414	339	551	351	381	470	547	829	814	936	890	976	581	354
CENPL	463	500	450	1319	747	1272	516	564	614	1267	1169	1011	597	673	592	1404	1095	1303	552	411	520	608	637	683	621	576	540	814	819	743	580	513	514	1132	986	1110	436	655	435	600	607	678	1291	1391	1468	1464	1647	979	937
DARS2	3008	3073	2715	3026	2032	3237	3218	3766	3956	3136	2888	2458	3364	3684	3773	3273	2493	3119	3928	3306	3737	3348	3277	3654	4406	4161	3845	3916	3955	3502	3430	2898	3560	3349	2986	3365	3293	4781	3218	3252	3421	3984	2444	2614	2846	2670	3033	1865	1723
LOC100506046	17	16	11	8	15	8	9	13	15	5	6	11	8	9	13	9	2	11	17	19	19	7	11	9	14	22	17	12	11	10	11	8	13	3	9	16	13	15	8	8	8	9	7	15	4	8	7	7	14
GAS5	4249	4415	4070	7634	2499	7439	5158	5029	5290	5998	5565	8943	5076	5127	5104	6648	5432	6581	5090	4334	4978	4373	4243	4808	5267	5123	5004	5753	5562	4830	4727	4749	4810	6330	5545	6003	5116	5948	4099	4207	4287	5171	9337	10833	10910	13879	14976	13032	6046
SNORD81	64	64	75	19	16	27	50	54	70	14	17	26	58	36	41	14	20	13	66	73	105	42	36	41	63	63	81	37	61	45	52	41	37	16	18	20	74	91	73	50	47	78	19	23	29	31	24	26	13
SNORD47	121	141	135	77	45	92	133	139	148	64	86	123	124	115	114	62	59	71	137	146	199	112	127	132	163	175	149	139	156	121	137	98	130	68	62	79	162	201	130	154	135	191	70	74	85	89	90	79	23
SNORD80	140	162	148	108	61	122	169	187	171	84	103	111	150	150	155	70	70	103	199	172	209	155	180	194	178	193	162	169	216	156	173	141	147	83	89	90	183	236	125	193	175	253	111	128	122	107	137	118	58
SNORD79	48	71	49	31	27	39	49	61	66	26	24	28	52	42	41	19	15	26	56	57	60	58	59	70	62	52	58	58	83	61	50	29	42	24	31	26	56	71	39	60	65	91	47	52	53	46	64	42	13
SNORD78	74	91	76	34	16	53	91	95	102	26	23	25	58	75	66	22	25	33	117	81	93	40	57	66	101	94	85	54	56	52	82	62	66	20	23	30	71	129	79	80	72	90	41	33	44	37	43	28	12
SNORD44	94	105	114	52	33	47	86	110	99	27	33	38	79	81	83	32	29	38	111	87	115	72	95	72	115	119	110	79	98	75	93	69	83	38	29	44	109	149	93	65	78	125	41	53	59	48	67	40	18
SNORD77	40	31	34	27	24	26	37	46	49	14	21	12	26	60	41	22	15	27	45	43	53	55	43	56	48	44	35	48	51	44	40	40	47	21	13	25	30	42	36	46	63	70	22	25	34	36	35	20	16
SNORD76	107	146	112	84	38	93	80	99	103	31	25	37	87	80	113	23	37	46	138	101	160	92	94	104	138	124	113	82	114	83	97	79	71	39	22	25	116	164	106	96	75	121	79	74	89	103	120	71	14
SNORD75	9	11	11	7	7	8	4	14	11	1	1	0	7	6	10	0	4	3	10	10	13	7	6	10	15	18	23	14	13	8	13	3	6	3	2	3	9	16	2	9	7	13	7	7	10	10	10	2	4
SNORD74	16	17	19	16	15	20	20	26	17	16	7	5	11	7	18	10	10	6	25	23	15	20	21	23	11	19	22	24	25	24	17	30	20	12	6	10	15	17	16	31	17	27	20	34	33	37	23	25	4
ZBTB37	60	61	60	128	83	152	60	94	89	81	98	54	88	106	66	89	79	92	89	60	81	68	92	77	86	89	68	116	129	93	95	74	80	75	79	87	52	89	66	86	78	107	142	132	178	170	143	78	77
SERPINC1	0	1	1	1	1	0	2	0	3	2	1	0	0	0	2	0	0	2	1	1	0	2	1	0	3	0	0	2	1	0	0	0	1	4	1	2	0	0	1	1	1	2	1	3	1	3	3	1	6
RC3H1	1024	1087	967	1738	1428	1698	1077	1204	1310	2195	2022	1479	1213	1233	1205	2066	1661	1822	1184	1092	1158	1217	1219	1313	1282	1377	1175	1309	1388	1252	1158	835	1144	2176	1952	1981	1170	1433	1026	1092	1230	1323	2098	2127	2184	2670	2665	1545	4278
RABGAP1L	167	170	146	380	320	390	168	211	209	342	310	167	195	238	210	374	290	398	220	179	180	239	233	237	221	249	212	293	285	254	212	157	196	313	294	363	159	252	188	246	235	265	441	479	476	551	551	211	316
GPR52	0	2	0	4	9	1	2	1	2	1	1	0	3	2	2	1	2	1	0	0	0	1	0	2	0	3	1	1	1	1	1	2	2	2	0	1	0	4	0	0	1	2	1	2	2	2	6	1	4
CACYBP	4319	4226	3877	4023	2120	4331	4936	4999	5175	7710	6544	7983	4712	5074	4865	7863	5765	6342	5195	4356	5039	4318	4118	4739	5683	5645	5109	4884	5103	4471	4885	3903	5238	8556	6828	7328	5402	6188	4377	4460	4581	5154	2932	3341	3442	2825	3171	2465	14994
MRPS14	490	475	459	482	298	543	542	606	670	514	478	630	609	623	622	520	445	519	643	548	650	534	554	586	684	716	605	661	649	614	555	535	582	567	537	589	591	730	565	527	518	677	511	598	609	732	695	581	428
TNN	0	0	1	0	0	0	1	0	0	0	0	3	1	0	0	0	0	0	0	0	0	2	1	0	0	2	1	0	0	0	0	0	0	1	0	0	0	0	0	0	1	2	0	1	0	0	0	0	0
KIAA0040	303	313	290	467	275	420	322	407	436	684	566	465	358	389	367	614	444	485	373	319	326	445	413	431	463	417	356	459	474	406	342	371	427	775	651	660	340	458	324	382	376	451	590	600	692	851	1040	641	1176
TNR	0	1	1	0	1	0	1	0	0	0	0	0	0	0	0	0	0	0	0	0	0	0	1	0	0	0	0	0	0	0	0	0	0	0	0	0	0	1	0	0	0	0	0	0	0	0	0	0	0
RFWD2	1202	1146	1156	1477	834	1555	1406	1472	1512	1698	1527	1829	1442	1553	1479	1760	1428	1728	1421	1254	1497	1189	1151	1242	1603	1545	1495	1246	1344	1229	1354	1197	1475	1772	1652	1752	1446	1912	1253	1137	1161	1287	1269	1374	1489	1599	1661	1202	1342
SCARNA3	0	2	0	0	1	0	0	0	1	0	1	0	0	0	0	1	0	0	2	0	0	0	0	1	1	3	0	1	2	1	0	1	0	0	0	0	0	1	0	0	0	0	1	1	1	0	1	0	0
PAPPA2	0	1	0	0	0	0	0	0	0	1	0	0	0	0	0	0	0	1	0	0	0	0	0	0	0	0	0	0	0	0	0	0	0	0	0	0	0	0	0	0	0	0	0	0	0	2	0	0	0
ASTN1	1	0	0	0	0	0	0	0	0	0	0	0	0	0	0	2	0	0	0	0	0	0	0	0	1	0	0	0	0	0	0	0	0	1	0	0	0	0	0	1	0	0	0	0	0	0	0	0	0
MIR488	0	0	0	0	0	0	0	0	0	0	0	0	0	0	0	0	0	0	0	0	0	0	0	0	0	0	0	0	0	0	0	0	0	0	0	0	0	0	0	0	0	0	0	0	0	0	0	0	0
FAM5B	25	29	23	27	10	19	40	40	37	27	21	14	29	54	27	36	15	35	30	27	28	22	16	25	55	33	45	35	36	38	33	28	31	17	20	26	31	35	26	45	31	44	7	8	7	7	5	2	10
SEC16B	0	1	1	6	0	1	0	3	0	3	2	1	0	4	4	3	0	1	1	1	2	1	3	2	3	2	5	1	0	1	1	2	3	3	1	1	1	3	2	2	2	1	2	0	1	1	5	0	0
LOC730102	11	18	12	17	6	20	11	14	22	10	15	18	23	19	14	23	14	10	15	12	23	14	18	17	12	18	13	14	20	17	21	15	17	12	21	22	9	28	10	18	16	28	13	6	14	5	3	8	12
LOC100302401	6	4	7	11	9	5	5	9	7	13	12	9	1	4	1	10	16	14	5	1	6	2	3	3	6	8	7	2	10	5	5	4	5	8	12	9	4	5	3	6	8	2	5	10	19	7	14	10	56
RASAL2	263	257	211	473	369	472	226	277	293	393	393	249	268	310	283	433	365	430	276	252	255	291	318	404	313	290	294	298	395	349	268	228	261	397	360	376	201	368	214	347	345	373	470	468	507	746	774	364	1013
C1orf49	0	0	0	0	0	0	0	0	0	0	0	0	0	0	0	0	0	0	0	0	0	0	0	0	0	0	0	0	0	0	0	0	0	0	0	0	0	0	0	0	0	0	0	0	0	0	0	0	0
C1orf220	11	13	10	6	3	11	11	17	24	2	6	2	17	20	27	5	4	1	15	7	17	17	12	13	11	18	11	15	19	17	16	18	14	12	4	6	13	25	17	20	14	21	5	4	1	6	6	1	29
MIR4424	0	0	0	0	0	0	0	0	0	0	0	0	0	0	0	0	0	0	0	0	0	0	0	0	0	0	0	0	0	0	0	0	0	0	0	0	0	0	0	0	0	0	0	0	0	0	0	0	0
RALGPS2	713	711	687	955	635	998	681	863	931	947	857	648	794	879	869	1010	872	1064	918	728	859	805	810	920	893	922	920	873	944	826	816	588	831	954	885	974	750	1039	727	780	832	998	689	720	758	855	987	509	835
ANGPTL1	3	2	2	1	5	2	0	2	1	3	2	2	0	4	3	2	0	2	2	3	8	3	1	1	0	4	2	0	3	1	3	0	2	4	1	2	1	2	3	2	4	0	5	2	0	0	0	0	3
FAM20B	2435	2552	2392	2137	1620	2276	2752	3019	3217	2417	2228	2103	2859	3147	2876	2187	1971	2326	3092	2535	2933	2787	2598	2841	3292	3302	2893	2595	2869	2567	2788	2474	2904	2607	2369	2673	2709	3656	2569	2647	2743	3025	1581	1787	1927	2109	2498	1445	1518
TOR3A	2513	2398	2283	2263	1329	2386	3056	3116	3274	2472	2332	3239	2805	3138	3008	2565	2042	2509	3268	2726	3055	2527	2460	2686	3734	3261	2946	2721	2845	2512	2638	2873	2837	2922	2606	2691	2959	3947	2617	3014	2544	3380	1227	1462	1550	1124	1358	1046	1599
ABL2	772	712	707	1219	839	1215	690	916	977	989	922	584	834	964	946	1083	829	1060	796	736	811	847	816	897	948	869	912	913	977	835	847	705	894	995	861	931	650	929	638	846	824	993	1372	1463	1568	1874	1959	871	1527
SOAT1	481	401	411	520	358	518	474	528	545	492	455	362	523	564	528	553	446	486	591	487	497	518	476	488	624	597	573	608	584	536	486	422	570	598	490	572	456	666	463	471	449	574	509	564	559	542	670	376	536
AXDND1	1	2	2	6	1	2	4	0	1	2	1	2	3	1	0	4	1	1	1	1	1	1	1	2	3	4	0	1	3	5	1	0	2	2	3	4	4	1	5	4	2	2	7	3	3	7	3	4	2
NPHS2	0	0	0	0	0	0	0	0	0	0	0	0	0	0	0	0	0	0	0	0	0	0	0	0	0	0	0	0	0	0	0	0	0	1	0	0	0	0	0	0	0	0	0	0	0	0	0	0	0
TDRD5	191	199	186	261	151	254	218	241	257	158	183	150	238	245	272	218	180	228	224	180	205	145	123	153	279	259	239	178	188	179	227	209	219	143	143	166	188	301	190	157	172	167	215	235	235	327	436	278	72
FAM163A	1	0	2	5	1	0	1	1	0	0	1	1	0	1	5	3	0	1	2	1	1	1	0	0	2	3	1	1	0	1	2	0	2	0	0	2	0	2	0	0	1	0	0	2	1	1	0	0	0
TOR1AIP2	1280	1277	1173	2166	1746	2091	1531	1655	1783	2536	2261	2245	1622	1636	1623	2597	2031	2269	1493	1194	1368	1554	1431	1538	1557	1497	1438	1705	1680	1464	1545	1276	1506	2386	2022	2170	1360	1794	1194	1252	1279	1522	2865	2841	2998	3245	3561	2047	3443
TOR1AIP1	1653	1712	1580	2522	1555	2490	1820	2147	2196	3420	3222	2647	2017	2094	1957	3487	3095	3534	2082	1756	2008	1959	1943	2088	2252	2312	2095	2146	2244	1961	2023	1512	2046	3439	3217	3377	1867	2532	1743	1739	1917	2158	2802	3075	3246	3590	3777	2386	3405
CEP350	2386	2353	2291	3978	2779	3807	2149	2815	2990	3415	3256	1860	2440	2883	2735	3852	3132	3606	2671	2325	2623	2699	2432	2409	3017	3079	2833	2962	2858	2514	2651	2025	2701	3597	3023	3302	2181	3356	2285	2028	2094	2634	4801	5208	5382	5500	5969	2539	3189
QSOX1	3108	3075	2860	2161	1433	2209	3710	3860	4021	3258	2938	3183	3393	3836	3561	2846	2509	2958	3984	3271	3804	3264	3191	3379	4629	4013	3766	3767	3771	3437	3337	3708	3395	3897	3546	3390	3402	4596	3107	3625	3151	4316	1343	1557	1741	1503	1708	1424	3515
FLJ23867	715	710	610	322	221	334	809	926	968	640	621	774	758	847	760	585	490	583	929	738	882	765	747	853	1047	909	887	816	913	739	757	809	780	948	833	818	881	1047	729	862	720	951	214	249	259	243	286	212	799
LHX4	51	46	38	70	45	54	58	62	64	58	45	45	51	85	78	49	31	73	67	61	52	63	74	92	63	58	59	72	59	67	48	51	58	59	50	46	40	56	45	63	45	74	73	76	89	48	64	46	89
LOC100527964	146	149	167	228	115	246	204	228	219	162	138	197	177	206	202	167	175	185	170	166	223	165	187	170	241	185	188	184	207	184	183	181	167	142	138	134	177	240	156	161	158	211	242	246	269	199	209	188	97
ACBD6	819	840	790	1200	677	1204	1063	1047	1126	1278	1178	1591	1003	1083	1035	1329	1091	1314	1111	906	1093	1031	1020	1055	1173	1123	1022	1176	1160	1066	980	932	1000	1269	1105	1208	1034	1300	895	1064	973	1244	1180	1298	1551	1512	1731	1303	1001
MIR3121	0	0	0	0	1	0	1	0	0	0	0	0	0	0	0	0	0	0	0	0	0	0	0	0	0	0	0	0	0	0	1	0	0	0	0	0	0	0	0	0	0	0	0	0	0	0	0	0	0
XPR1	1181	1160	1101	1290	910	1296	1198	1445	1501	1435	1324	1028	1246	1457	1368	1580	1187	1563	1547	1259	1468	1198	1192	1315	1657	1513	1419	1329	1365	1242	1310	1126	1368	1521	1370	1565	1330	1794	1225	1203	1172	1345	1114	1232	1220	1296	1424	798	1603
KIAA1614	23	15	33	21	24	20	28	35	41	35	31	35	20	35	25	24	23	24	25	33	29	21	20	25	40	31	28	19	25	21	29	31	30	38	20	23	28	32	18	36	20	26	20	14	11	15	14	18	80
STX6	1957	1877	1781	2345	1600	2470	2143	2391	2507	2623	2404	2334	2254	2435	2302	2796	2254	2618	2204	1847	2140	1996	1834	2156	2433	2430	2207	2220	2323	2012	2146	1901	2202	2864	2342	2596	2030	2633	1972	1988	1859	2263	2379	2761	2948	2819	3006	1974	4835
MR1	201	210	201	246	164	290	274	281	306	235	240	223	247	279	306	271	208	279	255	243	268	220	219	250	349	303	237	271	299	246	247	260	273	342	261	269	230	352	257	244	265	295	280	295	316	253	284	237	288
IER5	1190	1083	983	2650	1395	2274	1632	1738	1832	23502	17392	18099	1688	1888	1670	19916	13562	13571	1391	1142	1400	1932	1640	1675	1408	1266	1069	1506	1375	1202	1466	1642	1523	18099	14831	13625	1251	1586	1104	1676	1537	1848	2466	2660	2965	4816	4615	3539	32379
CACNA1E	0	0	0	0	1	0	0	1	0	0	0	0	0	0	0	0	0	1	0	0	0	1	0	0	0	0	1	0	0	1	0	0	0	0	0	0	0	0	0	0	0	0	0	0	0	0	1	0	0
ZNF648	0	0	0	0	0	1	0	0	0	0	0	0	0	0	0	0	0	0	0	0	2	0	2	1	1	0	1	0	1	1	1	1	0	0	0	0	0	0	0	2	0	4	0	1	0	1	0	0	0
GLUL	1727	1615	1450	1640	1089	1705	1923	1998	2173	1734	1590	1612	1871	2089	2099	1738	1500	1846	2031	1816	2063	1389	1481	1698	2443	2168	2048	1756	1845	1845	1904	1784	1969	2026	1834	1984	1951	2687	1705	1857	1774	2266	1083	1189	1395	1002	1068	682	1290
TEDDM1	1	0	0	0	0	3	0	1	3	0	0	0	0	0	0	1	0	0	0	1	0	0	0	0	0	0	0	0	0	0	1	0	0	0	0	0	0	0	0	1	0	0	0	0	1	0	0	0	1
NCRNA00272	0	0	0	0	0	0	0	0	0	0	0	2	0	0	0	0	0	0	0	0	0	0	0	0	0	0	0	0	0	0	0	0	0	0	0	0	0	0	0	0	0	0	0	0	0	0	0	0	1
RGSL1	0	2	0	0	1	0	0	0	0	0	0	0	1	1	0	0	0	0	0	0	0	1	0	0	1	0	0	0	0	0	0	0	0	0	0	0	1	0	0	0	0	0	0	0	0	0	0	0	0
RNASEL	300	256	304	230	160	263	304	396	432	219	175	167	368	392	339	268	190	248	327	302	328	220	190	240	416	378	357	239	215	208	373	319	332	189	177	208	335	423	281	206	220	269	175	244	257	195	215	131	118
RGS16	2436	2133	2074	3317	2018	3414	3027	3064	3281	1516	1305	1627	3177	3209	3000	1735	1518	1777	3247	2567	3072	1242	1176	1395	3496	2990	2843	1997	1839	1517	3114	3173	3207	1072	1034	1123	3043	3832	2787	1738	1479	1986	2139	2279	2529	2195	2533	1884	607
LOC284648	6	3	3	13	9	15	5	1	3	2	2	4	2	8	2	5	0	2	4	10	8	7	6	11	7	7	9	1	3	5	3	9	4	3	0	9	4	9	2	1	5	5	8	20	16	13	21	17	2
RGS8	24	26	25	16	13	23	14	33	21	18	28	4	23	32	23	10	8	22	24	22	31	20	28	23	24	34	27	26	16	16	30	29	20	15	18	12	21	32	29	21	27	31	4	3	3	2	2	1	3
NPL	38	42	32	54	22	41	49	67	47	47	42	34	40	43	51	48	45	51	62	49	59	39	41	40	35	66	64	33	51	49	39	41	45	68	52	39	46	65	45	42	43	40	48	33	36	37	28	25	44
DHX9	13120	12979	12201	16717	10641	17944	14105	15975	16926	14021	13425	12688	14630	16269	15599	15696	13118	16436	16215	13593	15772	14039	13617	15340	18613	17778	16708	15839	16436	14906	15207	13678	15819	15081	13666	15492	15357	20792	14164	15391	15280	18549	12148	13304	14597	12151	12606	7566	9808
SHCBP1L	0	0	0	0	0	0	0	0	0	0	0	0	0	0	0	0	0	0	0	0	0	0	0	0	0	0	0	0	0	0	0	0	0	0	0	0	1	0	0	0	0	0	0	0	0	0	0	0	0
LAMC1	1733	1652	1554	1248	894	1340	1735	1982	2145	1496	1494	1133	1734	2036	1762	1486	1332	1466	2215	1818	1966	1703	1778	1810	2385	2160	2035	1810	2054	1723	1867	1759	1905	1923	1712	1858	1715	2575	1719	1770	1727	2075	1432	1509	1740	2482	2663	1522	1882
LAMC2	127	104	90	84	57	82	128	134	166	100	107	98	141	119	163	108	84	118	133	126	134	127	120	125	180	144	130	124	116	129	129	126	113	153	131	106	111	160	125	134	107	139	333	357	393	603	606	395	716
NMNAT2	66	71	59	57	45	55	68	87	88	46	47	36	48	69	59	58	60	56	77	60	80	47	49	65	91	83	82	65	64	50	70	58	68	61	70	74	62	89	59	64	50	79	31	59	64	70	83	47	49
DKFZP564C196	8	15	8	34	32	49	16	16	18	39	30	14	19	18	28	27	30	32	10	16	26	18	12	26	14	17	11	26	23	31	14	11	23	29	23	38	3	15	13	20	20	22	50	72	65	61	82	21	33
SMG7	4154	4077	3637	5413	3943	5541	4223	5152	5543	4940	4654	3813	4391	5229	5008	5198	4346	5293	4818	4110	4854	3938	3710	3918	5752	5202	4944	4496	4758	4078	4859	4310	5040	5059	4746	5295	4092	5775	3955	4024	3932	5100	5330	5955	6538	6497	7302	4202	3746
NCF2	5	3	6	2	6	8	2	1	3	2	4	5	5	6	2	3	3	4	8	3	5	0	5	2	5	7	4	6	5	4	0	7	3	3	2	4	3	4	0	3	4	4	2	6	3	3	4	8	5
ARPC5	2902	2943	2692	2517	1487	2624	3428	3570	3550	2647	2379	2960	3329	3509	3424	2712	2233	2668	3630	3022	3693	3180	2971	3435	3745	3886	3439	3122	3090	3009	3227	2684	3424	2818	2529	2826	3781	4414	3081	2923	3150	3477	2001	2135	2328	2303	2544	1893	1491
RGL1	8	20	14	18	13	24	9	11	9	15	22	9	16	15	16	16	15	30	20	6	26	20	23	21	16	29	16	16	26	18	16	9	11	23	11	15	15	17	11	18	25	32	24	28	30	29	33	22	46
APOBEC4	0	0	0	1	0	0	0	0	1	0	0	0	0	0	0	0	0	0	0	0	0	0	0	0	0	0	0	0	0	0	0	0	0	1	0	0	0	0	0	0	0	0	0	0	0	0	0	0	0
GLT25D2	4	7	10	4	1	1	3	3	1	5	5	2	0	3	0	0	1	0	0	1	1	0	1	2	1	0	4	0	6	3	0	4	1	5	8	3	0	1	2	2	3	2	6	10	5	13	12	6	14
TSEN15	802	847	753	1020	556	1050	979	994	1054	1305	1185	1326	971	1080	1029	1304	1079	1196	1031	929	1080	935	928	1078	1112	1108	994	1105	1130	1062	979	797	1019	1453	1327	1347	1058	1282	902	920	987	1057	1139	1237	1304	1391	1536	1132	1802
C1orf21	1124	1173	1026	1200	792	1294	1309	1397	1460	1369	1311	1387	1332	1459	1361	1431	1244	1427	1440	1258	1414	1174	1086	1351	1506	1508	1465	1174	1338	1202	1275	1071	1288	1454	1299	1512	1260	1805	1226	1215	1324	1473	770	827	906	707	740	566	880
EDEM3	1563	1476	1337	1334	833	1122	1553	1803	1895	1434	1144	794	1730	1946	1784	1440	1022	1122	1837	1506	1781	1502	1206	1265	1856	1936	1817	1616	1447	1216	1795	1235	1779	1452	1143	1305	1571	2088	1488	1022	1156	1320	2730	2813	2821	3436	3865	1893	1914
FAM129A	33	32	39	36	24	37	25	51	26	40	24	21	40	33	27	29	27	46	48	35	32	39	21	31	42	44	40	49	39	35	41	34	37	45	45	37	35	49	22	32	25	42	680	750	827	2702	3137	1844	780
RNF2	431	389	381	567	341	578	502	489	525	540	460	429	443	533	523	519	425	490	490	420	493	489	483	535	553	591	497	549	571	545	481	374	499	507	494	498	438	646	421	486	489	546	532	685	682	735	812	537	419
TRMT1L	331	392	349	456	237	440	438	468	458	332	314	282	441	459	499	410	276	359	433	402	456	292	255	266	482	472	445	376	377	311	440	321	442	364	284	337	414	554	410	253	237	290	555	618	644	726	790	496	222
SWT1	58	39	41	47	34	49	42	51	58	53	37	32	41	56	59	78	38	52	48	37	53	46	32	34	63	67	57	37	44	42	63	44	51	57	54	39	49	76	49	32	38	41	113	127	125	211	196	127	215
IVNS1ABP	3962	4165	3926	5783	3528	6087	4728	5193	5530	6051	5929	5761	4750	5166	5144	6144	4900	5890	5175	4182	4812	4722	4563	5045	5668	5439	5178	5563	5657	4913	4858	4142	5080	5904	5435	6084	4734	6162	4307	4510	4610	5179	6087	6886	7216	7114	7826	5279	4181
LOC100288079	0	1	0	0	1	1	1	1	0	1	0	1	0	0	0	0	0	0	0	0	0	1	3	1	0	0	0	0	1	0	0	0	0	1	2	0	0	0	0	1	0	2	0	0	1	0	1	0	1
HMCN1	855	722	790	1058	809	1237	719	1000	1083	971	909	491	869	938	940	934	814	925	978	921	1012	1004	954	1067	1100	1189	1024	1131	1249	1027	920	800	964	950	979	896	747	1385	856	861	921	1020	1030	1100	1169	1115	1234	512	704
MIR548F1	2	0	0	0	1	2	1	3	3	0	0	0	1	1	0	0	0	0	1	2	3	1	1	0	0	0	0	0	0	0	2	0	2	0	0	0	2	3	2	0	0	0	0	0	1	0	0	0	0
PRG4	28	30	19	33	9	0	8	9	36	7	7	8	8	10	16	21	12	7	15	20	5	6	9	12	46	22	16	11	15	12	10	3	13	4	12	20	25	36	8	12	9	42	15	12	14	7	16	11	3
TPR	5282	5206	4891	7822	4810	8156	5152	6512	6904	6652	6345	4752	5370	6568	6185	7157	5960	6976	6312	5529	6265	5961	6024	6461	6988	6871	6333	7313	7542	6582	6162	5042	6122	6847	5974	7030	5282	7884	5403	5820	6027	7101	8669	9556	9799	10479	11590	5616	5315
C1orf27	1005	1036	908	1565	878	1690	1076	1288	1315	1297	1283	1304	1225	1220	1158	1406	1215	1457	1212	944	1194	931	919	940	1291	1349	1175	1087	1057	949	1115	902	1203	1313	1146	1345	1194	1493	1033	780	852	1006	1990	2152	2183	2505	2924	1845	1165
OCLM	5	13	7	21	23	21	2	7	5	8	12	5	3	8	8	13	9	9	12	9	2	12	14	9	10	12	7	17	25	17	8	7	11	13	4	9	6	1	10	13	18	19	41	37	34	34	42	17	8
PDC	2	0	0	2	0	0	1	0	0	0	0	0	0	0	0	0	0	0	0	0	2	0	3	1	1	0	1	1	1	2	2	0	1	0	1	0	0	3	0	1	1	2	0	1	1	1	1	0	1
PTGS2	0	1	1	2	0	0	2	0	0	2	2	1	1	0	0	1	0	0	2	0	0	0	0	0	0	1	0	0	1	0	0	1	0	0	0	2	1	1	0	0	2	1	3	3	2	8	5	5	2
PLA2G4A	1	2	1	0	0	0	0	0	0	0	0	0	0	0	0	0	0	1	0	1	0	0	0	0	0	0	0	0	0	0	0	0	0	0	0	0	0	0	0	0	0	0	1	0	0	0	0	0	0
FAM5C	0	0	0	0	1	0	0	0	0	0	0	0	0	0	0	0	0	0	0	0	0	0	0	0	0	0	0	0	0	0	0	0	2	0	0	0	0	0	0	0	0	0	0	0	0	0	0	0	0
LOC440704	0	0	0	0	0	0	0	0	0	0	0	0	0	0	0	0	0	0	0	0	0	0	0	0	0	0	0	0	0	0	0	0	0	0	0	0	0	0	0	0	0	0	1	0	0	0	0	0	0
RGS18	0	0	0	0	0	0	0	0	0	0	0	0	0	0	0	0	0	0	0	0	0	0	0	0	0	0	0	0	0	0	0	0	0	0	0	0	0	0	0	0	0	0	0	0	0	0	0	0	0
RGS21	0	0	0	0	0	0	0	0	0	0	0	0	0	0	0	0	0	0	0	0	0	0	0	0	0	0	0	0	0	0	0	0	0	0	0	0	0	0	0	0	0	0	0	0	0	0	0	1	0
RGS1	0	0	0	0	0	0	0	0	0	0	0	0	0	0	0	0	0	0	0	0	0	0	0	0	0	0	0	0	0	0	0	0	0	0	0	0	0	0	0	0	0	0	0	0	0	0	0	0	0
RGS13	0	0	0	0	0	0	0	0	0	0	0	0	0	0	0	0	0	0	0	0	0	0	0	0	0	0	0	0	0	0	0	0	0	0	0	0	0	0	0	0	0	0	0	0	0	0	0	0	0
RGS2	5	3	7	21	8	30	12	15	13	256	193	221	17	8	11	208	141	148	10	10	16	20	20	20	14	6	16	6	17	11	8	11	14	227	192	177	19	11	13	4	17	11	36	27	23	36	34	20	300
UCHL5	2052	2008	1832	2262	1341	2461	2205	2487	2678	2307	1981	2243	2281	2392	2386	2370	1996	2402	2448	2059	2394	1961	1971	2194	2604	2651	2423	2302	2444	2075	2290	1760	2511	2169	2082	2398	2386	2886	2020	2015	2230	2401	2005	2254	2280	2381	2744	1753	1494
TROVE2	613	628	559	977	782	1000	558	748	715	726	695	569	656	720	731	806	680	786	760	573	655	664	676	726	715	776	659	821	838	776	668	510	684	796	684	787	642	873	582	638	689	732	1455	1456	1540	1844	2031	1184	1035
GLRX2	589	595	600	652	322	716	749	778	760	740	713	889	778	763	686	771	691	769	776	626	782	613	576	625	796	733	720	661	695	620	674	605	697	787	657	774	724	916	650	648	633	709	661	695	779	840	938	806	654
CDC73	1452	1486	1366	2132	1381	2151	1504	1745	1978	2123	1808	1503	1615	1856	1718	2170	1829	2080	1671	1476	1736	1561	1548	1653	1944	2020	1793	1762	1820	1639	1606	1336	1807	2094	1734	2014	1639	2086	1485	1410	1544	1695	2563	2901	3041	3584	3892	2368	2309
MIR1278	0	0	0	0	0	0	0	0	0	0	0	0	0	0	0	0	0	0	0	0	0	0	0	0	0	1	0	0	0	0	0	0	0	0	0	0	0	0	0	0	0	0	0	0	0	0	0	0	0
B3GALT2	0	1	1	2	22	1	3	0	0	3	1	0	2	2	0	4	2	3	0	0	2	2	1	4	2	0	1	4	2	1	1	0	1	1	2	3	2	2	2	0	2	1	6	3	2	8	4	1	6
KCNT2	0	0	1	0	0	0	0	0	0	0	0	0	0	1	0	0	0	1	1	0	0	0	0	1	0	0	0	0	0	0	0	0	0	0	0	0	0	0	0	0	0	0	0	1	1	0	1	0	0
MIR4735	0	0	0	0	0	0	0	0	0	0	0	0	0	0	0	0	0	0	0	0	0	0	0	0	0	0	0	0	0	0	0	0	0	0	0	0	0	0	0	0	0	0	0	0	0	0	0	0	0
CFH	2	0	0	1	0	1	2	1	0	0	0	0	1	2	1	0	0	0	0	1	0	1	3	0	0	1	0	0	1	2	0	1	0	0	0	1	1	1	0	0	0	2	0	0	1	0	0	1	0
CFHR3	1	3	0	1	0	0	1	2	0	1	0	0	1	0	1	0	0	1	0	0	0	0	0	0	0	0	0	0	0	0	1	0	0	1	1	1	0	0	0	0	0	1	0	0	1	1	1	0	2
CFHR1	0	0	0	0	0	0	0	0	0	0	0	0	0	0	0	0	1	1	0	0	0	0	0	0	0	0	0	0	0	0	0	0	0	0	0	1	0	0	0	0	0	0	0	0	0	0	0	0	0
CFHR4	2	1	1	3	0	1	0	5	2	0	0	1	2	0	1	1	2	0	1	1	1	1	1	0	0	1	0	2	4	0	1	0	2	1	0	1	2	0	3	4	3	2	3	0	0	5	2	0	0
CFHR2	0	0	0	0	0	0	0	0	0	0	0	0	0	0	0	0	0	0	0	0	0	0	0	0	0	0	0	0	0	0	0	0	0	0	0	0	0	0	0	0	0	0	0	0	0	0	0	0	0
CFHR5	0	0	0	0	0	0	0	0	0	0	0	0	0	0	0	0	0	0	0	0	0	0	0	0	0	0	0	0	0	0	0	0	0	0	0	0	0	0	0	0	0	0	0	0	1	0	0	0	0
F13B	0	0	0	0	0	0	0	0	0	0	0	0	0	0	0	0	0	0	0	0	0	0	0	0	0	1	0	0	0	0	0	0	0	0	0	1	0	1	0	0	0	0	0	0	1	1	0	0	1
ASPM	1180	1193	1057	2179	1498	2121	1104	1390	1510	2010	1914	980	1251	1389	1262	1993	1580	1660	1443	1247	1412	2334	2236	2357	1400	1497	1392	2661	2827	2334	1358	988	1250	2198	1855	1994	1128	1714	1184	2145	2151	2594	2533	2729	2716	2820	3170	1394	1917
ZBTB41	791	824	679	1404	1109	1433	854	1022	1177	929	960	588	1026	1086	1013	1024	858	924	845	718	837	1270	1036	1068	1014	992	893	1226	1221	1031	924	606	964	896	833	914	745	1014	710	770	916	1025	2376	2376	2393	2937	3438	1557	820
CRB1	1	1	0	1	1	0	0	0	0	0	0	0	0	0	0	0	0	0	0	0	0	0	0	0	0	0	0	0	0	0	1	0	1	0	1	0	1	0	0	1	0	0	1	1	1	0	2	0	0
DENND1B	404	430	384	623	489	661	426	505	518	708	564	428	507	514	489	667	549	722	491	406	478	519	534	586	526	540	469	499	535	489	483	313	464	631	580	683	402	597	386	455	505	594	475	465	505	474	556	290	548
C1orf53	48	56	61	61	28	63	62	49	73	53	43	61	55	50	66	68	47	51	53	51	75	58	75	63	65	66	54	66	78	60	42	72	60	56	54	49	66	80	58	70	52	62	41	45	50	59	58	53	28
LHX9	0	0	1	0	1	0	0	1	0	1	0	0	0	0	0	1	0	1	0	0	0	0	1	1	0	0	0	1	0	0	0	2	0	1	0	0	0	1	0	0	1	0	0	0	1	2	4	0	0
NEK7	956	1072	854	1307	783	1296	1059	1137	1252	1267	1180	898	1061	1193	1142	1331	1102	1190	1141	1010	1105	1034	942	927	1184	1327	1210	1010	1025	878	1127	750	1109	1246	1079	1218	1110	1377	985	681	783	859	2183	2223	2308	2773	2987	1705	1349
ATP6V1G3	0	0	0	0	0	0	0	0	0	0	0	0	0	0	0	0	0	0	0	0	0	0	0	0	0	0	0	0	0	0	0	0	0	0	0	0	0	0	0	0	0	0	0	0	0	0	0	0	0
PTPRC	0	0	0	1	1	0	0	1	0	0	0	0	0	0	0	0	0	1	0	1	1	1	0	0	0	0	0	0	0	0	0	0	1	1	0	0	0	0	0	0	0	0	0	1	0	0	1	1	4
LOC100131234	3	0	2	2	7	1	6	5	3	18	9	6	3	4	3	13	4	10	4	2	2	1	3	4	0	2	3	5	3	3	5	2	8	6	6	10	2	4	4	3	0	6	4	4	3	3	7	5	11
MIR181B1	1	0	0	0	1	0	0	3	2	6	7	3	0	2	0	3	4	6	1	2	0	1	1	1	1	1	1	0	0	2	0	3	1	6	4	3	1	0	3	1	1	2	0	1	4	0	0	1	2
MIR181A1	0	0	0	0	1	0	0	0	0	0	1	0	0	0	1	0	1	0	0	1	0	1	0	0	0	0	0	0	0	0	0	0	0	0	1	2	0	0	0	0	0	0	0	1	0	0	0	0	0
NR5A2	21	24	15	37	23	32	22	26	17	16	18	10	19	27	25	19	20	20	15	13	20	16	22	19	17	18	23	31	52	28	23	11	25	17	21	15	25	20	18	32	54	38	5	10	18	9	10	5	4
FAM58BP	0	0	0	1	0	0	0	0	0	0	0	0	0	0	0	0	0	0	0	0	0	0	0	0	0	0	0	0	0	0	0	0	0	0	0	0	0	0	0	0	0	0	0	0	0	0	0	0	0
C1orf98	0	0	0	2	4	1	0	2	0	0	0	1	4	0	0	1	1	0	3	0	1	0	0	3	0	0	0	1	0	2	3	1	0	1	1	1	0	1	1	0	0	0	1	2	0	0	1	1	19
ZNF281	371	355	326	1039	616	968	367	555	577	1066	1012	581	489	528	550	1078	905	1070	368	331	357	692	677	743	414	420	393	680	719	627	534	374	506	1088	964	1024	309	483	367	642	640	768	1170	1251	1330	1408	1482	636	717
KIF14	811	826	764	1432	1003	1361	806	1041	1057	1910	1723	960	947	954	1008	1836	1449	1603	1010	876	904	1086	948	1099	1003	1055	932	1340	1254	1115	957	656	988	1784	1438	1575	849	1113	785	924	951	1115	1487	1546	1550	1327	1503	675	1967
DDX59	433	476	441	930	522	951	572	590	682	679	633	678	552	588	614	747	627	671	521	421	486	658	615	665	537	568	511	748	815	675	530	466	540	654	603	638	474	629	446	570	590	695	1396	1505	1677	1966	2243	1520	358
CAMSAP1L1	3815	3644	3461	5344	3593	5078	3642	4518	4826	5113	4922	3084	4143	4676	4412	5345	4272	4880	4475	3702	4257	4229	3817	4055	4766	4880	4585	4552	4773	4191	4262	3312	4496	5475	4608	5215	3646	5258	3694	3383	3599	4378	5754	6224	6514	6203	6698	3401	6730
GPR25	0	0	0	0	0	0	0	1	0	0	0	0	0	0	0	0	0	0	0	0	0	0	0	0	0	0	1	0	0	0	0	0	0	1	0	0	0	0	0	0	1	0	1	0	0	0	0	1	0
C1orf106	72	84	72	55	78	81	98	95	106	75	77	66	92	91	108	71	70	66	96	92	84	51	41	60	95	94	86	57	76	70	75	92	84	62	60	64	72	107	80	75	87	84	37	28	39	23	16	10	36
KIF21B	40	44	56	56	42	74	62	74	55	54	58	44	61	94	48	49	47	44	55	62	78	47	50	55	70	69	48	59	63	56	58	65	58	49	52	38	61	79	51	78	59	88	58	64	87	71	73	52	37
CACNA1S	0	0	0	0	1	0	0	2	0	0	0	0	0	0	2	0	0	0	1	1	0	0	0	0	0	1	0	1	0	0	1	0	0	0	0	1	0	0	0	0	2	2	0	0	0	0	1	0	1
TMEM9	1411	1342	1322	1294	732	1312	1627	1778	1856	1488	1310	1954	1639	1735	1532	1463	1300	1598	1841	1475	1749	1485	1377	1587	2055	1816	1684	1678	1662	1608	1402	1664	1545	1798	1663	1563	1809	1993	1483	1575	1567	1962	907	991	1186	1028	1190	1084	1347
IGFN1	5	6	5	2	6	5	1	2	1	2	2	0	3	3	2	6	3	9	10	3	0	6	4	8	2	3	5	4	3	3	5	2	5	2	1	3	4	6	3	2	3	7	7	8	9	10	6	5	130
PKP1	120	126	118	105	55	130	133	178	149	116	109	120	131	173	147	122	102	132	162	141	131	102	109	91	151	167	137	104	98	109	154	158	134	96	120	106	147	162	120	111	90	156	53	67	72	54	47	33	54
TNNT2	16	19	11	9	14	22	19	19	19	18	20	29	19	19	14	26	18	27	16	26	19	14	17	16	31	22	22	20	21	14	12	13	14	27	17	29	16	17	20	18	18	18	18	17	17	12	8	11	39
LAD1	4113	3848	3639	3778	2503	3822	4669	4997	5212	4079	3978	4749	4709	4886	4659	4081	3644	4368	5197	4350	4733	3678	3716	3948	6035	5225	4745	4214	4498	4159	4309	4621	4399	4573	4084	4067	4663	5749	4207	4328	4047	5291	2248	2580	3095	2268	2311	1987	3094
TNNI1	33	49	47	29	33	30	41	43	57	28	34	35	44	44	49	48	31	35	55	35	39	26	31	37	49	51	53	38	48	41	32	37	54	30	34	44	40	60	54	34	32	44	13	16	24	18	12	11	17
PHLDA3	1198	1133	1075	987	583	979	1434	1516	1600	1652	1353	1878	1444	1543	1387	1361	1137	1259	1388	1140	1391	914	907	893	1662	1356	1202	885	896	821	1115	1535	1228	2075	1701	1541	1259	1593	1036	1056	864	1084	525	699	856	892	897	812	3295
CSRP1	6082	5861	5353	7686	4371	7842	7263	7372	7927	7172	6540	8375	6668	7182	7047	7385	6103	7377	7629	6500	7310	6506	6257	7105	9203	7950	7134	8092	8025	7333	6538	7071	6776	7890	7133	7407	7250	9040	6322	7540	6806	9138	8736	9031	9690	9779	9979	8406	6732
RPS10P7	27	22	35	44	28	34	41	33	45	30	28	34	42	46	43	30	20	32	26	29	37	24	28	29	40	32	35	38	34	35	42	37	39	16	15	15	50	47	27	15	16	26	61	77	68	84	63	41	28
NAV1	251	258	230	318	285	347	264	319	382	306	279	207	306	378	325	309	295	357	334	247	299	251	247	267	363	345	301	239	279	259	270	314	295	308	247	300	233	374	248	286	242	319	195	180	247	197	183	116	199
MIR1231	0	0	0	0	0	0	0	0	0	0	0	0	0	0	0	0	0	0	0	0	0	0	0	0	0	0	0	0	0	0	0	0	0	0	0	0	0	0	0	0	0	0	0	0	0	0	0	0	0
IPO9	2251	2295	2074	2740	1855	2723	2394	2743	2866	2403	2336	1954	2344	2790	2648	2392	2128	2517	2733	2385	2714	2381	2432	2536	3201	3048	2782	2812	2833	2546	2608	2492	2625	2623	2285	2515	2332	3376	2353	2638	2422	2968	2321	2565	2784	2578	2636	1706	1646
SHISA4	56	56	52	63	41	40	70	49	87	63	50	67	54	61	75	59	45	56	67	51	63	48	46	46	92	68	64	48	53	51	46	91	55	72	58	59	79	90	51	61	52	65	56	58	57	54	72	56	84
LMOD1	2	3	4	5	6	6	3	3	2	8	1	2	3	2	5	2	0	1	1	4	6	4	12	4	3	5	4	4	5	8	6	3	7	2	6	4	6	4	3	6	3	3	8	9	12	10	8	12	6
TIMM17A	1444	1403	1295	1314	684	1497	1679	1723	1729	1511	1408	1885	1644	1587	1638	1544	1335	1473	1743	1474	1683	1632	1536	1777	1927	1757	1681	1925	1939	1742	1571	1337	1658	1668	1556	1776	1825	2107	1543	1601	1652	1923	1306	1344	1477	1629	1836	1534	1277
RNPEP	1886	1733	1673	1895	1214	1920	2031	2282	2367	1808	1767	2114	2065	2287	2126	1849	1664	1939	2217	1836	2241	1832	1840	1936	2564	2333	2036	2232	2217	1867	1952	2035	2008	1983	1762	1902	2058	2663	1755	1977	1824	2354	1367	1521	1830	1456	1658	1434	1309
ELF3	3412	3068	2950	4415	2866	5066	4217	4465	4729	2087	1965	2317	4105	4404	4432	2763	2325	2983	4377	3627	4315	1634	1703	2078	5133	4616	4116	3442	3732	3538	3946	4320	4132	2864	2527	2690	4300	5404	3688	2373	2152	2716	2320	2689	2968	2907	3083	2429	2435
GPR37L1	269	263	248	438	363	433	308	357	368	313	277	304	298	344	307	345	299	353	322	270	302	272	302	311	414	357	314	341	436	370	268	319	285	320	276	290	269	423	267	379	315	433	278	300	379	296	293	210	224
ARL8A	1155	1099	1013	1268	798	1235	1353	1407	1555	1162	1002	1312	1362	1469	1385	1175	1104	1347	1435	1242	1398	1084	1051	1157	1625	1425	1292	1271	1297	1176	1254	1105	1258	1189	1117	1221	1352	1497	1128	1115	1047	1325	1111	1085	1367	1479	1591	1237	747
PTPN7	10	4	6	17	25	17	7	12	6	12	15	4	9	10	9	16	9	18	10	5	7	20	17	20	7	15	11	14	19	18	9	12	5	12	13	17	5	6	7	13	15	29	3	6	4	2	3	2	8
PTPRVP	27	47	44	46	48	76	41	53	48	54	59	61	50	59	42	68	47	76	51	49	61	60	71	97	40	55	50	67	77	70	44	39	33	58	55	50	39	56	40	89	60	98	25	25	38	20	20	21	37
LGR6	34	38	32	28	21	47	28	39	36	32	37	45	30	45	42	33	22	50	50	38	52	35	43	44	41	44	37	42	50	42	43	45	40	33	30	41	52	46	27	50	51	49	46	28	42	30	26	20	28
UBE2T	1943	1958	1797	2189	1054	2295	2373	2347	2513	2019	1961	2576	2380	2467	2344	2119	1785	2211	2537	2090	2437	2072	2081	2278	2707	2712	2421	2661	2745	2497	2233	2000	2385	2272	2078	2328	2590	2998	2143	2302	2366	2660	1951	2274	2411	1905	2117	1768	820
PPP1R12B	1071	982	933	1487	1079	1598	1019	1329	1441	1451	1367	898	1124	1445	1318	1642	1384	1634	1303	1120	1203	883	884	988	1221	1309	1255	1100	1194	1006	1229	1109	1289	1419	1317	1464	962	1667	1041	972	990	1247	1715	1837	2003	2058	2114	1070	1472
FAM202A	8	9	5	33	51	29	7	9	5	17	18	8	11	11	14	26	25	33	4	10	16	9	24	23	8	6	7	28	28	28	9	4	6	19	23	22	6	17	12	16	19	32	38	28	34	54	33	21	26
SYT2	14	23	13	17	8	11	20	24	25	16	17	9	22	16	21	14	12	11	21	24	23	11	8	15	28	15	27	14	13	11	20	23	18	16	10	21	14	20	13	7	9	21	15	33	29	28	21	19	27
KDM5B	2813	2784	2463	4242	2914	4448	3030	3789	3780	4080	3805	3022	3376	3745	3647	4344	3769	4298	3332	2850	3301	3112	3087	3268	3679	3698	3368	3755	4001	3427	3446	2920	3480	4261	3822	4128	2723	4192	2887	2970	2947	3746	5298	5888	6488	7530	7895	4781	5135
LOC641515	2	1	0	0	1	2	2	0	1	2	0	0	2	2	0	1	1	1	0	2	0	1	0	0	1	3	0	0	1	0	2	2	1	2	1	2	0	0	1	1	0	0	3	1	1	1	1	2	1
LOC148709	30	17	21	49	39	38	35	25	31	35	31	39	23	42	26	31	22	49	30	25	25	34	36	48	34	44	21	22	34	30	35	28	29	31	29	30	30	39	33	44	30	59	48	38	52	59	51	36	30
RABIF	1385	1369	1358	1832	1106	1740	1595	1723	1876	1595	1506	1732	1652	1802	1620	1638	1393	1656	1834	1452	1640	1586	1492	1800	1943	1890	1652	1731	1824	1619	1647	1558	1659	1811	1607	1672	1583	2021	1465	1628	1535	1779	1770	1910	2188	2211	2350	1766	967
KLHL12	970	932	934	1178	651	1194	1183	1258	1340	2119	1810	1577	1171	1254	1197	2153	1481	1573	1246	1045	1216	1089	1055	1023	1417	1374	1273	1319	1316	1083	1217	1184	1152	2524	1994	1951	1134	1531	1066	925	1017	1142	1512	1620	1650	1653	1875	1186	2610
ADIPOR1	3821	3657	3375	3991	2507	3890	4383	4487	4870	4569	4200	4528	4283	4605	4372	4419	3829	4413	4741	3976	4564	3984	3853	3890	5527	4843	4722	4316	4412	3816	4058	3942	4318	4862	4214	4589	4247	5682	3844	3878	3685	4694	3441	3914	4179	4316	4744	3450	3611
CYB5R1	1428	1498	1389	2350	1154	2153	1850	1852	1941	2278	2167	2574	1785	1891	1725	2446	1925	2260	1958	1599	1903	1715	1666	1757	2278	1984	1913	2250	2176	1875	1737	1800	1726	2535	2313	2346	2065	2358	1662	1887	1637	2099	1964	2181	2349	2104	2260	1873	1995
LOC401980	9	13	11	20	17	22	13	14	11	13	15	13	10	17	12	30	16	26	10	9	12	11	10	7	17	19	17	13	15	7	10	17	14	20	17	17	9	22	14	7	16	18	23	14	19	16	7	12	6
TMEM183A	103	106	89	128	81	127	99	117	135	105	109	138	106	146	122	146	109	114	119	95	139	115	111	114	134	157	134	112	130	121	123	78	129	125	113	147	125	167	135	123	162	147	98	103	110	72	99	100	86
TMEM183B	0	0	0	0	0	0	0	0	0	0	0	0	0	0	0	0	0	0	0	0	0	0	0	0	0	0	0	0	0	0	0	0	0	0	0	0	0	0	0	0	0	0	0	0	0	0	0	0	0
PPFIA4	51	70	46	45	24	43	50	64	73	60	53	46	55	50	77	66	49	77	86	68	69	39	50	56	76	64	79	65	80	75	59	66	52	54	48	67	73	61	42	110	102	182	13	17	23	12	16	6	63
MYOG	0	0	0	0	0	1	0	0	1	0	0	0	0	0	0	2	0	2	0	2	0	1	0	0	0	1	0	1	1	1	0	1	1	1	1	0	1	1	0	0	1	4	0	0	0	0	0	0	0
ADORA1	134	122	108	106	61	116	178	163	155	127	114	143	155	154	130	137	131	170	159	122	150	78	65	64	173	152	167	103	142	111	129	183	135	167	131	129	154	186	129	131	155	212	18	15	28	16	17	5	59
MYBPH	7	3	4	3	4	5	10	5	3	3	4	7	2	10	6	3	8	3	3	5	5	8	6	5	3	3	6	7	7	9	4	6	4	6	1	3	5	7	3	8	8	9	4	1	2	1	1	1	4
CHI3L1	1	2	2	1	0	3	2	1	2	0	3	0	0	0	1	1	0	0	2	3	1	0	1	0	2	2	2	2	3	2	2	3	1	2	2	2	1	2	0	4	1	4	0	0	0	0	0	0	3
CHIT1	1	1	0	0	0	2	0	0	1	1	1	0	4	1	0	0	1	1	2	0	0	0	0	1	2	0	1	1	2	1	2	3	1	0	2	0	0	1	0	3	5	2	0	1	0	0	0	0	0
LOC730227	0	3	6	4	4	8	1	2	3	6	5	5	1	2	4	5	2	2	4	1	2	3	0	4	2	4	2	3	5	4	2	3	4	4	1	3	2	4	2	2	2	3	3	3	7	9	11	9	5
BTG2	868	852	665	2921	1631	2504	1347	1413	1467	2045	1848	1611	1400	1438	1416	1670	1336	1500	1042	899	954	1193	1112	1213	1078	990	939	1566	1514	1383	1284	1211	1298	2419	1942	1895	904	1210	866	1241	1148	1430	1741	1838	2077	1744	1693	1228	3151
FMOD	0	0	0	0	0	0	0	0	0	0	0	0	1	0	1	0	0	0	0	0	1	0	1	0	0	0	0	0	0	0	1	1	0	0	0	0	0	0	1	0	0	0	0	0	0	0	0	0	0
PRELP	14	21	10	9	11	10	16	15	15	10	9	8	12	13	21	10	14	11	20	9	24	9	7	8	27	14	14	13	9	11	13	14	19	15	11	13	16	29	10	13	15	18	7	3	4	1	5	4	11
OPTC	2	3	1	1	2	0	3	5	3	1	1	0	1	5	1	1	1	1	4	1	4	3	5	3	3	3	0	4	5	4	6	5	2	3	2	3	4	1	2	1	1	3	5	3	2	0	1	1	4
ATP2B4	2966	2946	2735	2879	2055	2825	2770	3649	3941	2629	2493	1612	3243	3438	3396	2740	2302	2883	3642	2997	3481	2463	2368	2706	4022	4011	3533	2723	2989	2524	3497	3040	3509	2943	2528	2783	2945	4354	2976	2563	2505	3089	1548	1657	1965	1363	1243	655	1712
SNORA77	0	1	1	1	2	4	0	3	3	3	3	3	1	2	7	3	2	2	4	1	1	1	4	3	2	2	3	2	4	1	1	2	4	4	3	4	2	1	1	1	3	2	0	0	2	0	1	0	1
LAX1	0	1	0	1	1	0	0	0	2	1	1	0	2	2	3	0	3	0	1	0	2	0	0	2	1	1	0	1	0	0	0	1	0	2	0	0	1	2	0	0	1	1	1	0	0	3	1	2	1
ZC3H11A	4478	4532	4235	6447	4400	6729	5120	5529	5876	6122	5466	5329	5256	5614	5435	6334	5120	5899	5511	4688	5488	4858	4719	5062	6046	5960	5703	5543	5742	5065	5219	4437	5144	5939	5219	5573	5096	6521	4663	4416	4558	5575	7652	7984	8489	8909	10055	6378	9183
ZBED6	797	822	768	1554	1222	1442	608	1026	1038	1050	1029	153	818	1089	940	1201	890	932	988	830	913	1212	1112	1254	1009	1076	951	1484	1452	1171	922	748	888	1061	826	980	630	1229	817	972	915	1166	2088	2180	2340	2331	2659	630	798
SNRPE	3101	3042	2907	2867	1590	3085	3935	3850	3833	3093	2993	4622	3794	3624	3654	3473	2845	3384	4265	3409	4094	3495	3463	4096	4269	4155	3906	4101	4071	3740	3621	3320	3841	3844	3237	3813	4414	4733	3525	3580	3819	4254	2163	2434	2606	2384	2522	2187	2639
NCRNA00303	0	0	1	0	0	0	0	0	0	0	0	0	0	0	0	0	0	0	0	0	0	0	0	0	0	1	0	1	0	2	0	0	0	0	0	0	0	0	0	0	0	1	0	0	0	0	0	0	0
SOX13	1043	1016	915	1359	1002	1246	1221	1318	1465	1286	1184	1082	1109	1387	1247	1369	1174	1358	1215	959	1164	887	883	913	1452	1254	1186	975	1019	810	1090	1210	1137	1160	1052	990	1003	1328	965	946	787	1123	1232	1199	1386	1458	1489	1109	1293
ETNK2	359	342	317	381	216	363	446	425	428	400	350	394	415	475	434	359	336	386	451	328	421	340	320	289	502	429	448	348	365	284	387	445	405	426	413	366	498	564	361	413	280	418	270	310	327	260	246	203	430
REN	3	2	5	1	2	1	0	3	4	3	2	2	5	7	2	4	2	5	4	4	6	2	5	2	1	6	2	2	5	3	6	4	0	1	3	3	7	5	5	4	4	5	3	1	4	0	3	1	5
KISS1	4	3	2	0	2	0	4	4	2	2	1	4	0	5	2	10	3	1	0	3	4	1	4	4	3	2	2	0	4	3	1	5	2	4	7	3	3	3	3	5	3	5	1	0	1	3	6	1	47
GOLT1A	158	122	119	177	99	145	175	186	170	143	154	230	151	173	171	163	132	156	177	173	187	162	131	152	218	191	146	164	176	169	157	151	169	159	160	140	183	185	157	159	139	197	143	172	191	200	256	213	252
PLEKHA6	1426	1428	1334	1801	1203	1751	1549	1831	1885	1551	1376	1393	1557	1964	1807	1676	1359	1796	1650	1444	1659	1380	1233	1314	1998	1665	1644	1502	1511	1257	1647	1712	1511	1545	1335	1402	1411	1885	1270	1242	1114	1538	2688	2805	3158	4724	5377	3749	3646
LOC127841	4	7	15	9	11	10	7	10	8	6	9	11	9	9	7	10	9	6	12	11	11	9	5	7	12	12	6	18	9	16	9	10	6	7	10	12	13	16	5	15	11	5	9	11	7	20	11	17	7
PPP1R15B	4232	3996	3811	8771	5988	8681	4400	5004	5447	4523	4163	3355	4681	5283	5093	4430	3733	4287	5051	4135	4820	5204	5014	5360	5102	5092	4679	5697	6115	5272	4640	3727	4850	4208	3787	3986	4294	5893	4048	4741	4844	5501	9068	9789	10228	11277	11943	6951	4805
PIK3C2B	1515	1462	1418	1314	1041	1487	1498	1948	2024	1210	1092	890	1737	2010	1847	1372	1159	1502	1890	1577	1691	1174	1128	1324	2092	1915	1759	1309	1294	1161	1745	1746	1676	1133	1062	1165	1464	2097	1454	1497	1272	1824	521	609	689	497	496	352	569
MDM4	2234	2272	2161	3571	3312	3788	2028	2455	2560	3060	2881	2661	2148	2584	2348	2982	2375	2880	2399	2215	2634	2378	2478	2737	2522	2593	2392	2659	3043	2724	2275	1754	2194	2833	2488	2847	2124	2961	1853	2347	2488	3000	5290	5275	5430	6709	6849	4978	5941
LRRN2	87	87	79	58	33	43	93	107	94	50	53	51	86	88	83	43	28	51	100	98	102	60	56	78	122	110	99	58	52	75	95	104	76	53	45	42	87	112	92	80	65	109	23	21	28	18	28	23	25
NFASC	7	8	8	8	8	9	9	9	7	6	11	4	4	9	6	8	2	4	8	2	5	9	4	8	7	8	8	8	12	5	5	3	5	3	7	4	6	9	2	4	4	11	6	6	1	4	7	4	11
CNTN2	1	1	0	1	9	0	0	0	0	0	0	0	1	0	1	0	0	0	1	0	1	1	1	0	0	0	0	2	0	0	0	1	0	0	2	1	0	1	0	0	0	2	1	2	0	3	1	3	4
TMEM81	84	55	57	68	52	88	114	86	79	122	101	155	84	93	82	114	106	105	79	64	91	83	55	59	106	91	67	72	61	56	76	87	71	99	81	88	82	91	59	46	52	73	93	103	106	110	110	100	189
RBBP5	1451	1348	1256	2117	1391	1969	1487	1766	1906	1548	1477	1102	1595	1797	1732	1794	1466	1700	1622	1345	1472	1375	1160	1294	1825	1703	1568	1574	1475	1273	1653	1367	1752	1602	1277	1463	1295	1935	1332	1218	1188	1379	2507	2656	2892	2883	3155	1776	1901
DSTYK	1165	1086	1059	1208	837	1316	1155	1467	1556	1205	1213	824	1305	1478	1346	1230	1087	1266	1315	1153	1293	1295	1239	1341	1488	1457	1329	1384	1450	1219	1349	1130	1260	1356	1156	1379	1101	1665	1131	1370	1347	1656	1117	1303	1241	1392	1559	834	1773
TMCC2	13	15	10	15	14	13	18	17	13	14	13	10	13	10	17	12	9	14	21	20	16	5	12	10	23	23	9	13	10	9	12	20	10	23	12	8	15	31	11	17	13	9	12	11	19	16	13	7	99
NUAK2	127	120	116	1014	666	873	219	208	200	160	121	159	185	212	175	131	115	151	131	133	149	112	88	127	189	153	156	147	136	117	160	189	181	165	147	127	117	179	142	96	99	128	583	648	781	723	594	400	294
KLHDC8A	5	6	6	0	2	1	0	0	1	2	0	1	1	0	0	0	0	2	0	0	1	0	1	2	1	0	1	1	1	0	1	0	2	3	0	2	0	1	1	2	0	3	1	0	0	0	2	0	27
LOC284576	0	0	0	0	1	0	0	0	0	0	0	0	0	2	0	0	0	0	0	0	0	0	0	0	1	2	0	0	0	0	1	0	0	0	0	0	0	0	0	1	1	0	0	0	0	0	1	0	1
LEMD1	2	0	0	0	0	2	0	0	0	0	2	1	1	0	1	1	0	1	0	0	3	2	0	0	0	1	2	0	1	0	1	0	2	1	0	1	0	0	1	2	1	1	0	0	0	0	0	1	7
MIR135B	0	0	0	0	0	0	0	0	0	0	0	0	3	0	0	1	0	0	0	0	0	0	0	0	0	0	0	0	1	0	0	0	0	0	0	0	0	0	0	0	0	0	0	0	0	0	0	0	4
CDK18	427	449	415	500	351	515	507	549	524	556	479	565	504	571	509	498	452	576	499	414	516	334	322	357	621	538	454	396	381	368	488	550	436	513	463	432	428	577	410	329	290	414	317	286	381	282	288	196	481
LOC284578	0	1	0	2	0	0	1	0	0	0	0	0	0	0	1	0	0	0	4	2	0	0	0	0	0	0	0	0	0	0	0	1	1	0	0	0	1	0	1	0	0	0	0	0	0	0	1	0	5
MFSD4	21	15	12	23	18	18	21	26	32	33	20	11	19	18	22	19	18	16	16	17	23	23	27	40	14	13	23	25	27	32	19	15	18	27	30	26	15	18	10	23	26	30	18	10	15	27	12	17	43
ELK4	2211	2072	2040	3420	2735	3435	2244	2482	2702	2678	2643	2017	2417	2690	2488	2598	2196	2569	2443	2127	2464	2930	2779	3140	2481	2700	2544	3038	3286	2824	2422	1699	2432	2648	2362	2787	2175	2736	2000	2466	2675	3091	4159	4473	4619	5173	5651	2879	2282
SLC45A3	63	64	82	49	32	45	107	81	88	68	47	69	103	94	72	52	58	57	71	66	77	72	55	53	112	92	80	66	72	53	83	86	80	66	58	53	69	111	75	73	66	91	39	21	32	26	34	37	44
NUCKS1	22483	21690	20070	26716	19004	28659	23122	26436	28709	22280	21057	19143	24561	26957	26027	23360	19792	24173	26987	22681	26552	26576	26444	29079	29172	29600	27318	30022	31951	28595	25277	18957	26470	23467	20647	24729	24846	32542	23588	25135	27165	30474	26136	29220	29938	29003	32476	20032	15394
RAB7L1	670	670	581	581	364	597	779	800	828	599	556	532	782	791	831	635	510	655	835	714	844	551	533	627	946	905	823	618	684	555	802	623	865	628	582	623	745	927	718	560	572	677	450	493	551	504	571	408	392
SLC41A1	1447	1375	1255	1467	1085	1500	1542	1768	1951	2176	1970	1467	1600	1716	1786	2095	1720	1982	1733	1481	1675	1450	1381	1433	2020	1804	1753	1593	1665	1493	1666	1618	1663	2228	1984	2192	1540	2174	1461	1637	1489	1976	1101	1150	1353	1067	1074	698	2257
PM20D1	4	9	1	5	24	6	4	2	2	3	1	2	6	3	4	7	1	6	5	5	8	1	4	3	2	3	2	3	4	7	9	3	0	6	4	2	3	13	5	3	5	8	7	6	5	4	5	0	5
SLC26A9	1	0	0	0	4	0	2	1	1	1	1	1	0	0	2	0	1	3	0	2	0	1	2	1	0	0	1	1	0	1	1	1	0	1	0	1	1	1	1	1	1	0	3	2	2	1	2	1	6
FAM72A	108	98	104	181	113	161	133	127	136	139	158	158	133	111	151	158	165	166	132	109	128	119	123	139	148	159	170	168	191	157	142	93	151	176	153	174	115	143	119	129	129	155	210	212	227	214	256	181	64
AVPR1B	0	0	0	0	0	0	0	0	0	0	0	0	0	0	0	0	0	0	0	0	1	0	0	0	0	0	0	0	0	0	0	0	0	0	0	1	0	0	0	0	2	0	0	0	1	0	0	0	0
C1orf186	0	0	0	0	0	0	0	0	0	0	0	0	0	0	0	0	0	0	0	0	0	0	0	0	0	0	0	0	0	0	0	0	0	0	0	0	0	0	0	0	0	0	0	0	0	0	0	0	0
CTSE	0	0	0	3	0	1	0	0	4	1	1	1	1	1	0	1	1	0	0	0	0	0	0	0	0	0	2	0	0	0	0	1	1	1	1	1	1	0	2	0	0	0	0	1	0	0	0	0	3
SRGAP2	1262	1146	1124	1592	1151	1671	1335	1518	1645	1433	1319	1142	1299	1511	1512	1572	1266	1607	1286	1145	1337	958	948	964	1519	1498	1341	1076	1071	945	1373	1248	1343	1451	1187	1332	1105	1563	1093	897	867	1090	2048	2201	2501	2334	2517	1631	1832
IKBKE	25	27	38	42	18	45	25	44	44	34	23	33	45	42	32	27	25	34	53	35	47	24	23	24	38	41	30	28	28	25	35	37	44	43	23	24	33	49	34	28	24	33	99	119	111	135	161	133	18
RASSF5	29	34	23	32	28	32	41	40	37	37	29	24	42	39	33	34	17	44	31	30	36	28	40	41	41	39	29	34	35	29	31	31	36	38	29	27	20	56	32	54	39	37	15	25	23	22	19	13	62
EIF2D	1288	1231	1133	1401	748	1382	1535	1536	1693	1339	1281	1459	1483	1578	1479	1363	1184	1415	1642	1367	1593	1321	1382	1379	1968	1597	1615	1679	1677	1417	1397	1445	1401	1560	1353	1423	1559	2006	1430	1418	1389	1706	1285	1435	1630	1576	1613	1357	1099
[truncated: 21,229 more rows]
[truncated: 89 more columns]
