# Supplementary material for: The transcriptomic response of cells to a drug combination is more than the sum of the responses to the monotherapies
Source: eLife. 2020 Sep 18;9:e52707. doi: 10.7554/eLife.52707 (PMC7546737; doi:10.7554/eLife.52707)
Supplement: Supplementary file 9. [file elife-52707-supp9.zip]

Archive with 12 entries (9 files):
- Supplementary Item 12 Exon Counts/
- Supplementary Item 12 Exon Counts/Icon
- __MACOSX/
- __MACOSX/Supplementary Item 12 Exon Counts/
- __MACOSX/Supplementary Item 12 Exon Counts/._Icon
- Supplementary Item 12 Exon Counts/phenotype
- __MACOSX/Supplementary Item 12 Exon Counts/._phenotype
- Supplementary Item 12 Exon Counts/exon_hg19_annotation
- __MACOSX/Supplementary Item 12 Exon Counts/._exon_hg19_annotation
- Supplementary Item 12 Exon Counts/exon_raw_counts
- __MACOSX/Supplementary Item 12 Exon Counts/._exon_raw_counts
- __MACOSX/._Supplementary Item 12 Exon Counts
