# Supplementary material for: The transcriptomic response of cells to a drug combination is more than the sum of the responses to the monotherapies
Source: eLife. 2020 Sep 18;9:e52707. doi: 10.7554/eLife.52707 (PMC7546737; doi:10.7554/eLife.52707)
Supplement: Supplementary file 9. [file elife-52707-supp9.zip › Supplementary Item 12 Exon Counts/phenotype]

NGS_Well	NGS_Sample	plate	Sample	Drug1	Drug2	Timepoint_(Hrs)	dmso_treated	singlet_doublet	combo	CTG_viability	InCell_viability	RTG_viability
IR1A10_TAGCTT_L003	IR1A10	10	A10	TW_3hr_A	Tamoxifen	Withaferin_A	3	treated	doublet	TMX_WFA	92.6	112.7	67
IR1A11_GGCTAC_L003	IR1A11	11	A11	TW_3hr_B	Tamoxifen	Withaferin_A	3	treated	doublet	TMX_WFA	92.6	112.7	67
IR1A12_CTTGTA_L003	IR1A12	12	A12	TW_3hr_C	Tamoxifen	Withaferin_A	3	treated	doublet	TMX_WFA	92.6	112.7	67
IR1A1_ATCACG_L002	IR1A1	1	A1	TM_0hr_A	Tamoxifen	Mefloquine	0	treated	doublet	TMX_MFL	82	85.7	101.2
IR1A2_CGATGT_L002	IR1A2	2	A2	TM_0hr_B	Tamoxifen	Mefloquine	0	treated	doublet	TMX_MFL	82	85.7	101.2
IR1A3_TTAGGC_L002	IR1A3	3	A3	TM_0hr_C	Tamoxifen	Mefloquine	0	treated	doublet	TMX_MFL	82	85.7	101.2
IR1A4_TGACCA_L003	IR1A4	4	A4	TM_3hr_A	Tamoxifen	Mefloquine	3	treated	doublet	TMX_MFL	75.8	120.1	120.1
IR1A5_ACAGTG_L003	IR1A5	5	A5	TM_3hr_B	Tamoxifen	Mefloquine	3	treated	doublet	TMX_MFL	75.8	120.1	120.1
IR1A6_GCCAAT_L003	IR1A6	6	A6	TM_3hr_C	Tamoxifen	Mefloquine	3	treated	doublet	TMX_MFL	75.8	120.1	120.1
IR1A7_CAGATC_L003	IR1A7	7	A7	TW_0hr_A	Tamoxifen	Withaferin_A	0	treated	doublet	TMX_WFA	96.6	105.1	102.1
IR1A8_ACTTGA_L003	IR1A8	8	A8	TW_0hr_B	Tamoxifen	Withaferin_A	0	treated	doublet	TMX_WFA	96.6	105.1	102.1
IR1A9_GATCAG_L003	IR1A9	9	A9	TW_0hr_C	Tamoxifen	Withaferin_A	0	treated	doublet	TMX_WFA	96.6	105.1	102.1
IR1B10_GAGTGG_L005	IR1B10	22	B10	T_3hr_A	Tamoxifen	NA	3	treated	singlet	TMX_singlet	84.6	111.1	102.1
IR1B11_ACTGAT_L005	IR1B11	23	B11	T_3hr_B	Tamoxifen	NA	3	treated	singlet	TMX_singlet	84.6	111.1	102.1
IR1B12_ATTCCT_L005	IR1B12	24	B12	T_3hr_C	Tamoxifen	NA	3	treated	singlet	TMX_singlet	84.6	111.1	102.1
IR1B1_AGTCAA_L004	IR1B1	13	B1	MW_0hr_A	Mefloquine	Withaferin_A	0	treated	doublet	MFL_WFA	96.2	103.8	100.4
IR1B2_AGTTCC_L004	IR1B2	14	B2	MW_0hr_B	Mefloquine	Withaferin_A	0	treated	doublet	MFL_WFA	96.2	103.8	100.4
IR1B3_ATGTCA_L004	IR1B3	15	B3	MW_0hr_C	Mefloquine	Withaferin_A	0	treated	doublet	MFL_WFA	96.2	103.8	100.4
IR1B4_CCGTCC_L004	IR1B4	16	B4	MW_3hr_A	Mefloquine	Withaferin_A	3	treated	doublet	MFL_WFA	103.6	112.5	46.4
IR1B5_GTCCGC_L004	IR1B5	17	B5	MW_3hr_B	Mefloquine	Withaferin_A	3	treated	doublet	MFL_WFA	103.6	112.5	46.4
IR1B6_GTGAAA_L004	IR1B6	18	B6	MW_3hr_C	Mefloquine	Withaferin_A	3	treated	doublet	MFL_WFA	103.6	112.5	46.4
IR1B7_GTGGCC_L004	IR1B7	19	B7	T_0hr_A	Tamoxifen	NA	0	treated	singlet	TMX_singlet	97.9	101.6	108.5
IR1B8_GTTTCG_L004	IR1B8	20	B8	T_0hr_B	Tamoxifen	NA	0	treated	singlet	TMX_singlet	97.9	101.6	108.5
IR1B9_CGTACG_L004	IR1B9	21	B9	T_0hr_C	Tamoxifen	NA	0	treated	singlet	TMX_singlet	97.9	101.6	108.5
IR1C10_TAGCTT_L006	IR1C10	34	C10	W_3hr_A	Withaferin_A	NA	3	treated	singlet	WFA_singlet	105.7	92.6	51.8
IR1C11_GGCTAC_L006	IR1C11	35	C11	W_3hr_B	Withaferin_A	NA	3	treated	singlet	WFA_singlet	105.7	92.6	51.8
IR1C12_CTTGTA_L006	IR1C12	36	C12	W_3hr_C	Withaferin_A	NA	3	treated	singlet	WFA_singlet	105.7	92.6	51.8
IR1C1_ATCACG_L005	IR1C1	25	C1	M_0hr_A	Mefloquine	NA	0	treated	singlet	MFL_singlet	96.7	98.7	98.5
IR1C2_CGATGT_L005	IR1C2	26	C2	M_0hr_B	Mefloquine	NA	0	treated	singlet	MFL_singlet	96.7	98.7	98.5
IR1C3_TTAGGC_L005	IR1C3	27	C3	M_0hr_C	Mefloquine	NA	0	treated	singlet	MFL_singlet	96.7	98.7	98.5
IR1C4_TGACCA_L005	IR1C4	28	C4	M_3hr_A	Mefloquine	NA	3	treated	singlet	MFL_singlet	89.8	117.2	89.3
IR1C5_ACAGTG_L005	IR1C5	29	C5	M_3hr_B	Mefloquine	NA	3	treated	singlet	MFL_singlet	89.8	117.2	89.3
IR1C6_GCCAAT_L005	IR1C6	30	C6	M_3hr_C	Mefloquine	NA	3	treated	singlet	MFL_singlet	89.8	117.2	89.3
IR1C7_CAGATC_L006	IR1C7	31	C7	W_0hr_A	Withaferin_A	NA	0	treated	singlet	WFA_singlet	101.5	109.6	51
IR1C8_ACTTGA_L006	IR1C8	32	C8	W_0hr_B	Withaferin_A	NA	0	treated	singlet	WFA_singlet	101.5	109.6	51
IR1C9_GATCAG_L006	IR1C9	33	C9	W_0hr_C	Withaferin_A	NA	0	treated	singlet	WFA_singlet	101.5	109.6	51
IR1D1_AGTCAA_L006	IR1D1	37	D1	DMSO_0hr_A	DMSO	NA	0	dmso	singlet	DMSO_singlet	NA	NA	NA
IR1D2_AGTTCC_L006	IR1D2	38	D2	DMSO_0hr_B	DMSO	NA	0	dmso	singlet	DMSO_singlet	NA	NA	NA
IR1D3_ATGTCA_L006	IR1D3	39	D3	DMSO_0hr_C	DMSO	NA	0	dmso	singlet	DMSO_singlet	NA	NA	NA
IR1D4_CCGTCC_L007	IR1D4	40	D4	DMSO_3hr_A	DMSO	NA	3	dmso	singlet	DMSO_singlet	NA	NA	NA
IR1D5_GTCCGC_L007	IR1D5	41	D5	DMSO_3hr_B	DMSO	NA	3	dmso	singlet	DMSO_singlet	NA	NA	NA
IR1D6_GTGAAA_L007	IR1D6	42	D6	DMSO_3hr_C	DMSO	NA	3	dmso	singlet	DMSO_singlet	NA	NA	NA
IR2A10_TAGCTT_L008	IR2A10	10	A10	TW_9hr_A	Tamoxifen	Withaferin_A	9	treated	doublet	TMX_WFA	103.6	82.8	57.4
IR2A11_GGCTAC_L008	IR2A11	11	A11	TW_9hr_B	Tamoxifen	Withaferin_A	9	treated	doublet	TMX_WFA	103.6	82.8	57.4
IR2A12_CTTGTA_L008	IR2A12	12	A12	TW_9hr_C	Tamoxifen	Withaferin_A	9	treated	doublet	TMX_WFA	103.6	82.8	57.4
IR2A1_ATCACG_L007	IR2A1	1	A1	TM_6hr_A	Tamoxifen	Mefloquine	6	treated	doublet	TMX_MFL	71.1	76.5	100.2
IR2A2_CGATGT_L007	IR2A2	2	A2	TM_6hr_B	Tamoxifen	Mefloquine	6	treated	doublet	TMX_MFL	71.1	76.5	100.2
IR2A3_TTAGGC_L007	IR2A3	3	A3	TM_6hr_C	Tamoxifen	Mefloquine	6	treated	doublet	TMX_MFL	71.1	76.5	100.2
IR2A4_TGACCA_L007	IR2A4	4	A4	TM_9hr_A	Tamoxifen	Mefloquine	9	treated	doublet	TMX_MFL	54.1	57	61.7
IR2A5_ACAGTG_L007	IR2A5	5	A5	TM_9hr_B	Tamoxifen	Mefloquine	9	treated	doublet	TMX_MFL	54.1	57	61.7
IR2A6_GCCAAT_L007	IR2A6	6	A6	TM_9hr_C	Tamoxifen	Mefloquine	9	treated	doublet	TMX_MFL	54.1	57	61.7
IR2A7_CAGATC_L008	IR2A7	7	A7	TW_6hr_A	Tamoxifen	Withaferin_A	6	treated	doublet	TMX_WFA	108.4	88.2	66.3
IR2A8_ACTTGA_L008	IR2A8	8	A8	TW_6hr_B	Tamoxifen	Withaferin_A	6	treated	doublet	TMX_WFA	108.4	88.2	66.3
IR2A9_GATCAG_L008	IR2A9	9	A9	TW_6hr_C	Tamoxifen	Withaferin_A	6	treated	doublet	TMX_WFA	108.4	88.2	66.3
IR2B10_GAGTGG_L001	IR2B10	22	B10	T_9hr_A	Tamoxifen	NA	9	treated	singlet	TMX_singlet	78.8	97.1	94.5
IR2B11_ACTGAT_L001	IR2B11	23	B11	T_9hr_B	Tamoxifen	NA	9	treated	singlet	TMX_singlet	78.8	97.1	94.5
IR2B12_ATTCCT_L001	IR2B12	24	B12	T_9hr_C	Tamoxifen	NA	9	treated	singlet	TMX_singlet	78.8	97.1	94.5
IR2B1_AGTCAA_L008	IR2B1	13	B1	MW_6hr_A	Mefloquine	Withaferin_A	6	treated	doublet	MFL_WFA	113.1	91.1	48.8
IR2B2_AGTTCC_L008	IR2B2	14	B2	MW_6hr_B	Mefloquine	Withaferin_A	6	treated	doublet	MFL_WFA	113.1	91.1	48.8
IR2B3_ATGTCA_L008	IR2B3	15	B3	MW_6hr_C	Mefloquine	Withaferin_A	6	treated	doublet	MFL_WFA	113.1	91.1	48.8
IR2B4_CCGTCC_L001	IR2B4	16	B4	MW_9hr_A	Mefloquine	Withaferin_A	9	treated	doublet	MFL_WFA	110.5	86.7	45.5
IR2B5_GTCCGC_L001	IR2B5	17	B5	MW_9hr_B	Mefloquine	Withaferin_A	9	treated	doublet	MFL_WFA	110.5	86.7	45.5
IR2B6_GTGAAA_L001	IR2B6	18	B6	MW_9hr_C	Mefloquine	Withaferin_A	9	treated	doublet	MFL_WFA	110.5	86.7	45.5
IR2B7_GTGGCC_L001	IR2B7	19	B7	T_6hr_A	Tamoxifen	NA	6	treated	singlet	TMX_singlet	80.6	96.8	95.9
IR2B8_GTTTCG_L001	IR2B8	20	B8	T_6hr_B	Tamoxifen	NA	6	treated	singlet	TMX_singlet	80.6	96.8	95.9
IR2B9_CGTACG_L001	IR2B9	21	B9	T_6hr_C	Tamoxifen	NA	6	treated	singlet	TMX_singlet	80.6	96.8	95.9
IR2C10_TAGCTT_L003	IR2C10	34	C10	W_9hr_A	Withaferin_A	NA	9	treated	singlet	WFA_singlet	132	90.3	59.4
IR2C11_GGCTAC_L003	IR2C11	35	C11	W_9hr_B	Withaferin_A	NA	9	treated	singlet	WFA_singlet	132	90.3	59.4
IR2C12_CTTGTA_L003	IR2C12	36	C12	W_9hr_C	Withaferin_A	NA	9	treated	singlet	WFA_singlet	132	90.3	59.4
IR2C1_ATCACG_L002	IR2C1	25	C1	M_6hr_A	Mefloquine	NA	6	treated	singlet	MFL_singlet	93.9	101.2	83.5
IR2C2_CGATGT_L002	IR2C2	26	C2	M_6hr_B	Mefloquine	NA	6	treated	singlet	MFL_singlet	93.9	101.2	83.5
IR2C3_TTAGGC_L002	IR2C3	27	C3	M_6hr_C	Mefloquine	NA	6	treated	singlet	MFL_singlet	93.9	101.2	83.5
IR2C4_TGACCA_L002	IR2C4	28	C4	M_9hr_A	Mefloquine	NA	9	treated	singlet	MFL_singlet	84.1	99.8	79.5
IR2C5_ACAGTG_L002	IR2C5	29	C5	M_9hr_B	Mefloquine	NA	9	treated	singlet	MFL_singlet	84.1	99.8	79.5
IR2C6_GCCAAT_L002	IR2C6	30	C6	M_9hr_C	Mefloquine	NA	9	treated	singlet	MFL_singlet	84.1	99.8	79.5
IR2C7_CAGATC_L002	IR2C7	31	C7	W_6hr_A	Withaferin_A	NA	6	treated	singlet	WFA_singlet	135.8	101.2	53
IR2C8_ACTTGA_L002	IR2C8	32	C8	W_6hr_B	Withaferin_A	NA	6	treated	singlet	WFA_singlet	135.8	101.2	53
IR2C9_GATCAG_L002	IR2C9	33	C9	W_6hr_C	Withaferin_A	NA	6	treated	singlet	WFA_singlet	135.8	101.2	53
IR2D1_AGTCAA_L003	IR2D1	37	D1	DMSO_6hr_A	DMSO	NA	6	dmso	singlet	DMSO_singlet	NA	NA	NA
IR2D2_AGTTCC_L003	IR2D2	38	D2	DMSO_6hr_B	DMSO	NA	6	dmso	singlet	DMSO_singlet	NA	NA	NA
IR2D3_ATGTCA_L003	IR2D3	39	D3	DMSO_6hr_C	DMSO	NA	6	dmso	singlet	DMSO_singlet	NA	NA	NA
IR2D4_CCGTCC_L003	IR2D4	40	D4	DMSO_9hr_A	DMSO	NA	9	dmso	singlet	DMSO_singlet	NA	NA	NA
IR2D5_GTCCGC_L003	IR2D5	41	D5	DMSO_9hr_B	DMSO	NA	9	dmso	singlet	DMSO_singlet	NA	NA	NA
IR2D6_GTGAAA_L003	IR2D6	42	D6	DMSO_9hr_C	DMSO	NA	9	dmso	singlet	DMSO_singlet	NA	NA	NA
IR3A10_TAGCTT_L001	IR3A10	10	A10	TW_24hr_A	Tamoxifen	Withaferin_A	24	treated	doublet	TMX_WFA	51.7	35.8	11.4
IR3A11_GGCTAC_L001	IR3A11	11	A11	TW_24hr_B	Tamoxifen	Withaferin_A	24	treated	doublet	TMX_WFA	51.7	35.8	11.4
IR3A12_CTTGTA_L001	IR3A12	12	A12	TW_24hr_C	Tamoxifen	Withaferin_A	24	treated	doublet	TMX_WFA	51.7	35.8	11.4
IR3A1_ATCACG_L008	IR3A1	1	A1	TM_12hr_A	Tamoxifen	Mefloquine	12	treated	doublet	TMX_MFL	32.9	56.7	32.1
IR3A2_CGATGT_L008	IR3A2	2	A2	TM_12hr_B	Tamoxifen	Mefloquine	12	treated	doublet	TMX_MFL	32.9	56.7	32.1
IR3A3_TTAGGC_L008	IR3A3	3	A3	TM_12hr_C	Tamoxifen	Mefloquine	12	treated	doublet	TMX_MFL	32.9	56.7	32.1
IR3A4_TGACCA_L008	IR3A4	4	A4	TM_24hr_A	Tamoxifen	Mefloquine	24	treated	doublet	TMX_MFL	3	23	2.5
IR3A5_ACAGTG_L008	IR3A5	5	A5	TM_24hr_B	Tamoxifen	Mefloquine	24	treated	doublet	TMX_MFL	3	23	2.5
IR3A6_GCCAAT_L008	IR3A6	6	A6	TM_24hr_C	Tamoxifen	Mefloquine	24	treated	doublet	TMX_MFL	3	23	2.5
IR3A7_CAGATC_L008	IR3A7	7	A7	TW_12hr_A	Tamoxifen	Withaferin_A	12	treated	doublet	TMX_WFA	94.5	78.7	49.4
IR3A8_ACTTGA_L008	IR3A8	8	A8	TW_12hr_B	Tamoxifen	Withaferin_A	12	treated	doublet	TMX_WFA	94.5	78.7	49.4
IR3A9_GATCAG_L008	IR3A9	9	A9	TW_12hr_C	Tamoxifen	Withaferin_A	12	treated	doublet	TMX_WFA	94.5	78.7	49.4
IR3B01_AGTCAA_L001	IR3B01	13	B1	MW_12hr_A	Mefloquine	Withaferin_A	12	treated	doublet	MFL_WFA	101.6	87.5	41.2
IR3B02_AGTTCC_L001	IR3B02	14	B2	MW_12hr_B	Mefloquine	Withaferin_A	12	treated	doublet	MFL_WFA	101.6	87.5	41.2
IR3B03_ATGTCA_L001	IR3B03	15	B3	MW_12hr_C	Mefloquine	Withaferin_A	12	treated	doublet	MFL_WFA	101.6	87.5	41.2
IR3B04_CCGTCC_L001	IR3B04	16	B4	MW_24hr_A	Mefloquine	Withaferin_A	24	treated	doublet	MFL_WFA	73	44.4	17.7
IR3B05_GTCCGC_L001	IR3B05	17	B5	MW_24hr_B	Mefloquine	Withaferin_A	24	treated	doublet	MFL_WFA	73	44.4	17.7
IR3B06_GTGAAA_L001	IR3B06	18	B6	MW_24hr_C	Mefloquine	Withaferin_A	24	treated	doublet	MFL_WFA	73	44.4	17.7
IR3B07_GTGGCC_L002	IR3B07	19	B7	T_12hr_A	Tamoxifen	NA	12	treated	singlet	TMX_singlet	78.3	102.9	84.2
IR3B08_GTTTCG_L002	IR3B08	20	B8	T_12hr_B	Tamoxifen	NA	12	treated	singlet	TMX_singlet	78.3	102.9	84.2
IR3B09_CGTACG_L002	IR3B09	21	B9	T_12hr_C	Tamoxifen	NA	12	treated	singlet	TMX_singlet	78.3	102.9	84.2
IR3B10_GAGTGG_L002	IR3B10	22	B10	T_24hr_A	Tamoxifen	NA	24	treated	singlet	TMX_singlet	82.8	107.7	98.6
IR3B11_ACTGAT_L002	IR3B11	23	B11	T_24hr_B	Tamoxifen	NA	24	treated	singlet	TMX_singlet	82.8	107.7	98.6
IR3B12_ATTCCT_L002	IR3B12	24	B12	T_24hr_C	Tamoxifen	NA	24	treated	singlet	TMX_singlet	82.8	107.7	98.6
IR3C01_ATCACG_L002	IR3C01	25	C1	M_12hr_A	Mefloquine	NA	12	treated	singlet	MFL_singlet	82.9	104.5	77.3
IR3C02_CGATGT_L002	IR3C02	26	C2	M_12hr_B	Mefloquine	NA	12	treated	singlet	MFL_singlet	82.9	104.5	77.3
IR3C03_TTAGGC_L002	IR3C03	27	C3	M_12hr_C	Mefloquine	NA	12	treated	singlet	MFL_singlet	82.9	104.5	77.3
IR3C04_TGACCA_L003	IR3C04	28	C4	M_24hr_A	Mefloquine	NA	24	treated	singlet	MFL_singlet	88	117.8	69
IR3C05_ACAGTG_L003	IR3C05	29	C5	M_24hr_B	Mefloquine	NA	24	treated	singlet	MFL_singlet	88	117.8	69
IR3C06_GCCAAT_L003	IR3C06	30	C6	M_24hr_C	Mefloquine	NA	24	treated	singlet	MFL_singlet	88	117.8	69
IR3C07_CAGATC_L003	IR3C07	31	C7	W_12hr_A	Withaferin_A	NA	12	treated	singlet	WFA_singlet	136.2	88.2	NA
IR3C08_ACTTGA_L003	IR3C08	32	C8	W_12hr_B	Withaferin_A	NA	12	treated	singlet	WFA_singlet	136.2	88.2	NA
IR3C09_GATCAG_L003	IR3C09	33	C9	W_12hr_C	Withaferin_A	NA	12	treated	singlet	WFA_singlet	136.2	88.2	NA
IR3C10_TAGCTT_L003	IR3C10	34	C10	W_24hr_A	Withaferin_A	NA	24	treated	singlet	WFA_singlet	150.2	65.9	NA
IR3C11_GGCTAC_L003	IR3C11	35	C11	W_24hr_B	Withaferin_A	NA	24	treated	singlet	WFA_singlet	150.2	65.9	NA
IR3C12_CTTGTA_L003	IR3C12	36	C12	W_24hr_C	Withaferin_A	NA	24	treated	singlet	WFA_singlet	150.2	65.9	NA
IR3D01_AGTCAA_L004	IR3D01	37	D1	DMSO_12hr_A	DMSO	NA	12	dmso	singlet	DMSO_singlet	NA	NA	NA
IR3D02_AGTTCC_L004	IR3D02	38	D2	DMSO_12hr_B	DMSO	NA	12	dmso	singlet	DMSO_singlet	NA	NA	NA
IR3D03_ATGTCA_L004	IR3D03	39	D3	DMSO_12hr_C	DMSO	NA	12	dmso	singlet	DMSO_singlet	NA	NA	NA
IR3D04_CCGTCC_L004	IR3D04	40	D4	DMSO_24hr_A	DMSO	NA	24	dmso	singlet	DMSO_singlet	NA	NA	NA
IR3D05_GTCCGC_L004	IR3D05	41	D5	DMSO_24hr_B	DMSO	NA	24	dmso	singlet	DMSO_singlet	NA	NA	NA
IR3D06_GTGAAA_L004	IR3D06	42	D6	DMSO_24hr_C	DMSO	NA	24	dmso	singlet	DMSO_singlet	NA	NA	NA
IR4A01_ATCACG_L004	IR4A01	1	A1	T_48hr_A	Tamoxifen	NA	48	treated	singlet	TMX_singlet	68.9	108.4	50.2
IR4A02_CGATGT_L004	IR4A02	2	A2	M_48hr_A	Mefloquine	NA	48	treated	singlet	MFL_singlet	82.1	106	101.1
IR4A03_TTAGGC_L004	IR4A03	3	A3	W_48hr_A	Withaferin_A	NA	48	treated	singlet	WFA_singlet	104.6	21.6	NA
IR4A04_TGACCA_L005	IR4A04	4	A4	T_48hr_B	Tamoxifen	NA	48	treated	singlet	TMX_singlet	68.9	108.4	50.2
IR4A05_ACAGTG_L005	IR4A05	5	A5	M_48hr_B	Mefloquine	NA	48	treated	singlet	MFL_singlet	82.1	106	101.1
IR4A06_GCCAAT_L005	IR4A06	6	A6	W_48hr_B	Withaferin_A	NA	48	treated	singlet	WFA_singlet	104.6	21.6	NA
IR4A07_CAGATC_L005	IR4A07	7	A7	T_48hr_C	Tamoxifen	NA	48	treated	singlet	TMX_singlet	68.9	108.4	50.2
IR4A08_ACTTGA_L005	IR4A08	8	A8	M_48hr_C	Mefloquine	NA	48	treated	singlet	MFL_singlet	82.1	106	101.1
IR4A09_GATCAG_L005	IR4A09	9	A9	W_48hr_C	Withaferin_A	NA	48	treated	singlet	WFA_singlet	104.6	21.6	NA
IR4A10_TAGCTT_L005	IR4A10	10	A10	DMSO_48hr_A	DMSO	NA	48	dmso	singlet	DMSO_singlet	NA	NA	NA
IR4A11_GGCTAC_L005	IR4A11	11	A11	DMSO_48hr_B	DMSO	NA	48	dmso	singlet	DMSO_singlet	NA	NA	NA
IR4A12_CTTGTA_L005	IR4A12	12	A12	DMSO_48hr_C	DMSO	NA	48	dmso	singlet	DMSO_singlet	NA	NA	NA
