# Supplementary material for: The transcriptomic response of cells to a drug combination is more than the sum of the responses to the monotherapies
Source: eLife. 2020 Sep 18;9:e52707. doi: 10.7554/eLife.52707 (PMC7546737; doi:10.7554/eLife.52707)
Supplement: Supplementary file 9. [file elife-52707-supp9.zip › Supplementary Item 12 Exon Counts/exon_hg19_annotation]

Geneid	Chr	Start	End	Strand	Length
WASH7P	chr1	14362	14829	-	468
WASH7P	chr1	14970	15038	-	69
WASH7P	chr1	15796	15947	-	152
WASH7P	chr1	16607	16765	-	159
WASH7P	chr1	16858	17055	-	198
WASH7P	chr1	17233	17368	-	136
WASH7P	chr1	17606	17742	-	137
WASH7P	chr1	17915	18061	-	147
WASH7P	chr1	18268	18366	-	99
WASH7P	chr1	24738	24891	-	154
WASH7P	chr1	29321	29370	-	50
FAM138F	chr1	34611	35174	-	564
FAM138A	chr1	34611	35174	-	564
FAM138F	chr1	35277	35481	-	205
FAM138A	chr1	35277	35481	-	205
FAM138F	chr1	35721	36081	-	361
FAM138A	chr1	35721	36081	-	361
OR4F5	chr1	69091	70008	+	918
LOC729737	chr1	136698	136756	-	59
LOC729737	chr1	136806	136854	-	49
LOC729737	chr1	136953	139696	-	2744
LOC729737	chr1	139790	139847	-	58
LOC729737	chr1	140075	140566	-	492
LOC100132287	chr1	323892	324060	+	169
LOC100132062	chr1	323892	324060	+	169
LOC100133331	chr1	323892	324060	+	169
LOC100132287	chr1	324288	324345	+	58
LOC100132062	chr1	324288	324345	+	58
LOC100133331	chr1	324288	324345	+	58
LOC100133331	chr1	324439	326938	+	2500
LOC100132287	chr1	324439	328581	+	4143
LOC100132062	chr1	324439	328581	+	4143
LOC100133331	chr1	327036	328581	+	1546
OR4F16	chr1	367659	368597	+	939
OR4F29	chr1	367659	368597	+	939
OR4F3	chr1	367659	368597	+	939
OR4F29	chr1	621096	622034	-	939
OR4F3	chr1	621096	622034	-	939
OR4F16	chr1	621096	622034	-	939
LOC100133331	chr1	661139	665184	-	4046
LOC100133331	chr1	665278	665335	-	58
LOC100133331	chr1	665563	665731	-	169
LOC100288069	chr1	700245	700627	-	383
LOC100288069	chr1	701709	701767	-	59
LOC100288069	chr1	703928	703993	-	66
LOC100288069	chr1	704877	705092	-	216
LOC100288069	chr1	708356	708487	-	132
LOC100288069	chr1	709551	709660	-	110
LOC100288069	chr1	713664	714068	-	405
NCRNA00115	chr1	761586	762902	-	1317
LOC643837	chr1	763064	763155	+	92
LOC643837	chr1	764383	764484	+	102
LOC643837	chr1	783034	783186	+	153
LOC643837	chr1	787307	787490	+	184
LOC643837	chr1	788051	788146	+	96
LOC643837	chr1	788771	788902	+	132
LOC643837	chr1	788957	789740	+	784
FAM41C	chr1	803451	804055	-	605
FAM41C	chr1	809492	810535	-	1044
FAM41C	chr1	812126	812182	-	57
LOC100130417	chr1	852953	853100	-	148
LOC100130417	chr1	853402	853555	-	154
LOC100130417	chr1	854205	854295	-	91
LOC100130417	chr1	854715	854817	-	103
SAMD11	chr1	861121	861180	+	60
SAMD11	chr1	861302	861393	+	92
SAMD11	chr1	865535	865716	+	182
SAMD11	chr1	866419	866469	+	51
SAMD11	chr1	871152	871276	+	125
SAMD11	chr1	874420	874509	+	90
SAMD11	chr1	874655	874840	+	186
SAMD11	chr1	876524	876686	+	163
SAMD11	chr1	877516	877631	+	116
SAMD11	chr1	877790	877868	+	79
SAMD11	chr1	877939	878438	+	500
SAMD11	chr1	878633	878757	+	125
SAMD11	chr1	879078	879188	+	111
SAMD11	chr1	879288	879961	+	674
NOC2L	chr1	879583	880180	-	598
NOC2L	chr1	880437	880526	-	90
NOC2L	chr1	880898	881033	-	136
NOC2L	chr1	881553	881666	-	114
NOC2L	chr1	881782	881925	-	144
NOC2L	chr1	883511	883612	-	102
NOC2L	chr1	883870	883983	-	114
NOC2L	chr1	886507	886618	-	112
NOC2L	chr1	887380	887519	-	140
NOC2L	chr1	887792	887980	-	189
NOC2L	chr1	888555	888668	-	114
NOC2L	chr1	889162	889272	-	111
NOC2L	chr1	889384	889462	-	79
NOC2L	chr1	891303	891393	-	91
NOC2L	chr1	891475	891595	-	121
NOC2L	chr1	892274	892405	-	132
NOC2L	chr1	892479	892653	-	175
NOC2L	chr1	894309	894461	-	153
NOC2L	chr1	894595	894679	-	85
KLHL17	chr1	895967	896180	+	214
KLHL17	chr1	896673	896932	+	260
KLHL17	chr1	897009	897130	+	122
KLHL17	chr1	897206	897427	+	222
KLHL17	chr1	897735	897851	+	117
KLHL17	chr1	898084	898297	+	214
KLHL17	chr1	898489	898633	+	145
KLHL17	chr1	898717	898884	+	168
KLHL17	chr1	899300	899388	+	89
KLHL17	chr1	899487	899560	+	74
KLHL17	chr1	899729	899910	+	182
KLHL17	chr1	900343	901099	+	757
PLEKHN1	chr1	901877	901994	+	118
PLEKHN1	chr1	901877	901994	+	118
PLEKHN1	chr1	902084	902183	+	100
PLEKHN1	chr1	902084	902183	+	100
PLEKHN1	chr1	905657	905803	+	147
PLEKHN1	chr1	905657	905803	+	147
PLEKHN1	chr1	905901	905981	+	81
PLEKHN1	chr1	905901	905981	+	81
PLEKHN1	chr1	906066	906138	+	73
PLEKHN1	chr1	906066	906138	+	73
PLEKHN1	chr1	906259	906386	+	128
PLEKHN1	chr1	906259	906386	+	128
PLEKHN1	chr1	906457	906588	+	132
PLEKHN1	chr1	906493	906588	+	96
PLEKHN1	chr1	906704	906784	+	81
PLEKHN1	chr1	906704	906784	+	81
PLEKHN1	chr1	907455	907530	+	76
PLEKHN1	chr1	907455	907530	+	76
PLEKHN1	chr1	907668	907804	+	137
PLEKHN1	chr1	907668	907804	+	137
PLEKHN1	chr1	908241	908390	+	150
PLEKHN1	chr1	908241	908390	+	150
PLEKHN1	chr1	908566	908706	+	141
PLEKHN1	chr1	908880	909020	+	141
PLEKHN1	chr1	908880	909020	+	141
PLEKHN1	chr1	909213	909431	+	219
PLEKHN1	chr1	909213	909431	+	219
PLEKHN1	chr1	909696	909744	+	49
PLEKHN1	chr1	909696	909744	+	49
PLEKHN1	chr1	909822	910484	+	663
PLEKHN1	chr1	909822	910484	+	663
C1orf170	chr1	910579	911649	-	1071
C1orf170	chr1	911879	912004	-	126
C1orf170	chr1	914261	916037	-	1777
C1orf170	chr1	916517	916553	-	37
C1orf170	chr1	917445	917473	-	29
HES4	chr1	934342	934812	-	471
HES4	chr1	934344	934812	-	469
HES4	chr1	934906	934993	-	88
HES4	chr1	934906	934993	-	88
HES4	chr1	935072	935167	-	96
HES4	chr1	935072	935552	-	481
HES4	chr1	935246	935552	-	307
ISG15	chr1	948847	948956	+	110
ISG15	chr1	949364	949919	+	556
AGRN	chr1	955503	955753	+	251
AGRN	chr1	957581	957842	+	262
AGRN	chr1	970657	970704	+	48
AGRN	chr1	976045	976260	+	216
AGRN	chr1	976553	976777	+	225
AGRN	chr1	976858	977082	+	225
AGRN	chr1	977336	977542	+	207
AGRN	chr1	978619	978837	+	219
AGRN	chr1	978918	979112	+	195
AGRN	chr1	979203	979403	+	201
AGRN	chr1	979489	979637	+	149
AGRN	chr1	979714	979819	+	106
AGRN	chr1	980541	980657	+	117
AGRN	chr1	980739	980903	+	165
AGRN	chr1	981113	981256	+	144
AGRN	chr1	981344	981468	+	125
AGRN	chr1	981540	981645	+	106
AGRN	chr1	981777	982115	+	339
AGRN	chr1	982200	982337	+	138
AGRN	chr1	982707	982834	+	128
AGRN	chr1	982953	983067	+	115
AGRN	chr1	983156	983275	+	120
AGRN	chr1	983392	983745	+	354
AGRN	chr1	984247	984439	+	193
AGRN	chr1	984616	984831	+	216
AGRN	chr1	984946	985175	+	230
AGRN	chr1	985283	985417	+	135
AGRN	chr1	985613	985709	+	97
AGRN	chr1	985807	985971	+	165
AGRN	chr1	986106	986217	+	112
AGRN	chr1	986633	986749	+	117
AGRN	chr1	986833	987025	+	193
AGRN	chr1	987108	987195	+	88
AGRN	chr1	989133	989357	+	225
AGRN	chr1	989828	989931	+	104
AGRN	chr1	990204	991492	+	1289
RNF223	chr1	1007126	1007955	-	830
RNF223	chr1	1009396	1009687	-	292
C1orf159	chr1	1017198	1018367	-	1170
C1orf159	chr1	1019733	1019763	-	31
C1orf159	chr1	1019861	1019886	-	26
C1orf159	chr1	1021258	1021392	-	135
C1orf159	chr1	1022519	1022584	-	66
C1orf159	chr1	1022882	1022977	-	96
C1orf159	chr1	1025733	1025808	-	76
C1orf159	chr1	1026852	1026945	-	94
C1orf159	chr1	1027371	1027483	-	113
C1orf159	chr1	1051440	1051736	-	297
LOC254099	chr1	1072397	1072490	+	94
LOC254099	chr1	1076205	1076412	+	208
LOC254099	chr1	1078119	1079434	+	1316
MIR200B	chr1	1102484	1102578	+	95
MIR200A	chr1	1103243	1103332	+	90
MIR429	chr1	1104385	1104467	+	83
TTLL10	chr1	1109286	1109306	+	21
TTLL10	chr1	1109665	1109701	+	37
TTLL10	chr1	1109804	1109869	+	66
TTLL10	chr1	1114569	1114713	+	145
TTLL10	chr1	1115037	1115117	+	81
TTLL10	chr1	1115077	1115233	+	157
TTLL10	chr1	1115414	1115720	+	307
TTLL10	chr1	1115414	1115720	+	307
TTLL10	chr1	1115863	1115981	+	119
TTLL10	chr1	1115863	1115981	+	119
TTLL10	chr1	1116111	1116240	+	130
TTLL10	chr1	1116111	1116240	+	130
TTLL10	chr1	1117121	1117195	+	75
TTLL10	chr1	1117121	1117195	+	75
TTLL10	chr1	1117741	1117826	+	86
TTLL10	chr1	1117741	1117826	+	86
TTLL10	chr1	1118256	1118427	+	172
TTLL10	chr1	1118256	1118427	+	172
TTLL10	chr1	1119300	1119471	+	172
TTLL10	chr1	1119300	1119471	+	172
TTLL10	chr1	1120349	1120489	+	141
TTLL10	chr1	1120349	1121243	+	895
TTLL10	chr1	1131980	1132096	+	117
TTLL10	chr1	1132473	1132566	+	94
TTLL10	chr1	1132818	1133313	+	496
TNFRSF18	chr1	1138888	1139340	-	453
TNFRSF18	chr1	1138888	1139348	-	461
TNFRSF18	chr1	1138888	1139348	-	461
TNFRSF18	chr1	1139414	1139616	-	203
TNFRSF18	chr1	1139435	1139616	-	182
TNFRSF18	chr1	1139779	1139866	-	88
TNFRSF18	chr1	1139779	1139866	-	88
TNFRSF18	chr1	1139779	1139866	-	88
TNFRSF18	chr1	1140750	1140872	-	123
TNFRSF18	chr1	1140750	1140872	-	123
TNFRSF18	chr1	1140750	1140872	-	123
TNFRSF18	chr1	1141765	1142089	-	325
TNFRSF18	chr1	1141765	1142089	-	325
TNFRSF18	chr1	1141765	1142089	-	325
TNFRSF4	chr1	1146706	1147005	-	300
TNFRSF4	chr1	1147084	1147212	-	129
TNFRSF4	chr1	1147322	1147518	-	197
TNFRSF4	chr1	1148018	1148084	-	67
TNFRSF4	chr1	1148372	1148473	-	102
TNFRSF4	chr1	1149043	1149165	-	123
TNFRSF4	chr1	1149363	1149548	-	186
SDF4	chr1	1152288	1153068	-	781
SDF4	chr1	1152288	1153184	-	897
SDF4	chr1	1153838	1154013	-	176
SDF4	chr1	1153838	1154013	-	176
SDF4	chr1	1154149	1154307	-	159
SDF4	chr1	1154149	1154307	-	159
SDF4	chr1	1158624	1158737	-	114
SDF4	chr1	1158624	1158737	-	114
SDF4	chr1	1159212	1159348	-	137
SDF4	chr1	1159212	1159348	-	137
SDF4	chr1	1163848	1164326	-	479
SDF4	chr1	1163848	1164326	-	479
SDF4	chr1	1167272	1167447	-	176
SDF4	chr1	1167272	1167447	-	176
B3GALT6	chr1	1167629	1170420	+	2792
FAM132A	chr1	1177833	1178026	-	194
FAM132A	chr1	1178215	1178293	-	79
FAM132A	chr1	1178442	1178532	-	91
FAM132A	chr1	1178824	1178932	-	109
FAM132A	chr1	1179334	1179485	-	152
FAM132A	chr1	1179571	1179655	-	85
FAM132A	chr1	1179761	1179877	-	117
FAM132A	chr1	1181894	1182102	-	209
UBE2J2	chr1	1189292	1190867	-	1576
UBE2J2	chr1	1189292	1190867	-	1576
UBE2J2	chr1	1189292	1190867	-	1576
UBE2J2	chr1	1189292	1190867	-	1576
UBE2J2	chr1	1191425	1191505	-	81
UBE2J2	chr1	1191425	1191505	-	81
UBE2J2	chr1	1191425	1191505	-	81
UBE2J2	chr1	1191425	1191505	-	81
UBE2J2	chr1	1192372	1192510	-	139
UBE2J2	chr1	1192372	1192510	-	139
UBE2J2	chr1	1192372	1192510	-	139
UBE2J2	chr1	1192372	1192510	-	139
UBE2J2	chr1	1192588	1192690	-	103
UBE2J2	chr1	1192588	1192690	-	103
UBE2J2	chr1	1192588	1192690	-	103
UBE2J2	chr1	1192588	1192690	-	103
UBE2J2	chr1	1198726	1198766	-	41
UBE2J2	chr1	1198726	1198766	-	41
UBE2J2	chr1	1198726	1198766	-	41
UBE2J2	chr1	1198726	1198766	-	41
UBE2J2	chr1	1200163	1200210	-	48
UBE2J2	chr1	1203113	1203372	-	260
UBE2J2	chr1	1203242	1203372	-	131
UBE2J2	chr1	1203242	1203372	-	131
UBE2J2	chr1	1209046	1209234	-	189
UBE2J2	chr1	1209046	1209234	-	189
UBE2J2	chr1	1209046	1209234	-	189
UBE2J2	chr1	1209046	1209234	-	189
SCNN1D	chr1	1215816	1216046	+	231
SCNN1D	chr1	1215816	1216046	+	231
SCNN1D	chr1	1216606	1216677	+	72
SCNN1D	chr1	1216606	1216677	+	72
SCNN1D	chr1	1216791	1216990	+	200
SCNN1D	chr1	1216791	1216990	+	200
SCNN1D	chr1	1217622	1217695	+	74
SCNN1D	chr1	1217622	1217695	+	74
SCNN1D	chr1	1219358	1219470	+	113
SCNN1D	chr1	1219358	1219470	+	113
SCNN1D	chr1	1220951	1221044	+	94
SCNN1D	chr1	1221306	1221658	+	353
SCNN1D	chr1	1221306	1221658	+	353
SCNN1D	chr1	1222148	1222355	+	208
SCNN1D	chr1	1222148	1222355	+	208
SCNN1D	chr1	1222489	1222679	+	191
SCNN1D	chr1	1222489	1222679	+	191
SCNN1D	chr1	1222888	1222976	+	89
SCNN1D	chr1	1222888	1222976	+	89
SCNN1D	chr1	1223053	1223216	+	164
SCNN1D	chr1	1223053	1223216	+	164
SCNN1D	chr1	1223319	1223417	+	99
SCNN1D	chr1	1223319	1223417	+	99
SCNN1D	chr1	1225651	1225768	+	118
SCNN1D	chr1	1225651	1225768	+	118
SCNN1D	chr1	1225857	1225935	+	79
SCNN1D	chr1	1225857	1225935	+	79
SCNN1D	chr1	1226017	1226074	+	58
SCNN1D	chr1	1226017	1226074	+	58
SCNN1D	chr1	1226275	1226333	+	59
SCNN1D	chr1	1226275	1226333	+	59
SCNN1D	chr1	1226445	1226520	+	76
SCNN1D	chr1	1226445	1226520	+	76
SCNN1D	chr1	1226634	1227409	+	776
SCNN1D	chr1	1226634	1227409	+	776
ACAP3	chr1	1227764	1229088	-	1325
ACAP3	chr1	1229203	1229313	-	111
ACAP3	chr1	1229470	1229579	-	110
ACAP3	chr1	1229782	1230008	-	227
ACAP3	chr1	1230098	1230196	-	99
ACAP3	chr1	1230827	1230934	-	108
ACAP3	chr1	1231116	1231318	-	203
ACAP3	chr1	1231395	1231489	-	95
ACAP3	chr1	1231591	1231660	-	70
ACAP3	chr1	1231805	1232013	-	209
ACAP3	chr1	1233202	1233313	-	112
ACAP3	chr1	1233393	1233493	-	101
ACAP3	chr1	1233750	1233801	-	52
ACAP3	chr1	1233947	1234059	-	113
ACAP3	chr1	1234725	1234736	-	12
ACAP3	chr1	1235211	1235285	-	75
ACAP3	chr1	1235353	1235448	-	96
ACAP3	chr1	1235538	1235582	-	45
ACAP3	chr1	1235889	1236072	-	184
ACAP3	chr1	1237368	1237426	-	59
ACAP3	chr1	1238302	1238355	-	54
ACAP3	chr1	1238542	1238661	-	120
ACAP3	chr1	1239466	1239523	-	58
ACAP3	chr1	1243149	1243269	-	121
PUSL1	chr1	1243994	1244100	+	107
PUSL1	chr1	1244295	1244352	+	58
PUSL1	chr1	1244466	1244653	+	188
PUSL1	chr1	1244834	1244983	+	150
PUSL1	chr1	1245061	1245231	+	171
PUSL1	chr1	1246014	1246068	+	55
PUSL1	chr1	1246289	1246451	+	163
PUSL1	chr1	1246710	1247057	+	348
CPSF3L	chr1	1246965	1247304	-	340
CPSF3L	chr1	1247398	1247527	-	130
CPSF3L	chr1	1247606	1247748	-	143
CPSF3L	chr1	1247820	1247881	-	62
CPSF3L	chr1	1247973	1248080	-	108
CPSF3L	chr1	1248167	1248329	-	163
CPSF3L	chr1	1248415	1248504	-	90
CPSF3L	chr1	1248889	1248972	-	84
CPSF3L	chr1	1249112	1249301	-	190
CPSF3L	chr1	1249681	1249745	-	65
CPSF3L	chr1	1250204	1250342	-	139
CPSF3L	chr1	1250784	1250818	-	35
CPSF3L	chr1	1250900	1250998	-	99
CPSF3L	chr1	1254676	1254904	-	229
CPSF3L	chr1	1255836	1255909	-	74
CPSF3L	chr1	1256376	1256473	-	98
CPSF3L	chr1	1259961	1260046	-	86
GLTPD1	chr1	1260143	1260482	+	340
GLTPD1	chr1	1262216	1262412	+	197
GLTPD1	chr1	1262621	1264276	+	1656
TAS1R3	chr1	1266726	1266916	+	191
TAS1R3	chr1	1267018	1267318	+	301
TAS1R3	chr1	1267404	1268186	+	783
TAS1R3	chr1	1268301	1268504	+	204
TAS1R3	chr1	1268639	1268759	+	121
TAS1R3	chr1	1268886	1269844	+	959
DVL1	chr1	1270658	1271895	-	1238
DVL1	chr1	1273357	1273563	-	207
DVL1	chr1	1273649	1273816	-	168
DVL1	chr1	1273902	1274033	-	132
DVL1	chr1	1274742	1274819	-	78
DVL1	chr1	1274962	1275029	-	68
DVL1	chr1	1275116	1275192	-	77
DVL1	chr1	1275418	1275557	-	140
DVL1	chr1	1275627	1275696	-	70
DVL1	chr1	1275790	1275883	-	94
DVL1	chr1	1277047	1277185	-	139
DVL1	chr1	1277433	1277536	-	104
DVL1	chr1	1277743	1277864	-	122
DVL1	chr1	1278069	1278138	-	70
DVL1	chr1	1284276	1284492	-	217
MXRA8	chr1	1288071	1289009	-	939
MXRA8	chr1	1289228	1289308	-	81
MXRA8	chr1	1289410	1289486	-	77
MXRA8	chr1	1289573	1289612	-	40
MXRA8	chr1	1289734	1289889	-	156
MXRA8	chr1	1290062	1290532	-	471
MXRA8	chr1	1290624	1290725	-	102
MXRA8	chr1	1290830	1291132	-	303
MXRA8	chr1	1292061	1292084	-	24
MXRA8	chr1	1293836	1293915	-	80
AURKAIP1	chr1	1309110	1309282	-	173
AURKAIP1	chr1	1309110	1309282	-	173
AURKAIP1	chr1	1309111	1309282	-	172
AURKAIP1	chr1	1309380	1309825	-	446
AURKAIP1	chr1	1309380	1309825	-	446
AURKAIP1	chr1	1309380	1309825	-	446
AURKAIP1	chr1	1310085	1310170	-	86
AURKAIP1	chr1	1310085	1310170	-	86
AURKAIP1	chr1	1310085	1310170	-	86
AURKAIP1	chr1	1310377	1310580	-	204
AURKAIP1	chr1	1310455	1310562	-	108
AURKAIP1	chr1	1310534	1310818	-	285
CCNL2	chr1	1321091	1322962	-	1872
CCNL2	chr1	1323157	1323249	-	93
CCNL2	chr1	1323334	1323445	-	112
CCNL2	chr1	1325610	1325751	-	142
CCNL2	chr1	1325839	1325943	-	105
CCNL2	chr1	1326146	1326245	-	100
CCNL2	chr1	1327668	1328183	-	516
CCNL2	chr1	1328776	1328840	-	65
CCNL2	chr1	1328776	1328840	-	65
CCNL2	chr1	1330774	1330894	-	121
CCNL2	chr1	1330774	1330894	-	121
CCNL2	chr1	1333613	1333722	-	110
CCNL2	chr1	1333613	1333722	-	110
CCNL2	chr1	1333977	1334051	-	75
CCNL2	chr1	1333977	1334051	-	75
CCNL2	chr1	1334399	1334718	-	320
CCNL2	chr1	1334399	1334718	-	320
LOC148413	chr1	1334910	1335069	+	160
LOC148413	chr1	1335538	1335683	+	146
LOC148413	chr1	1335985	1337426	+	1442
MRPL20	chr1	1337276	1337636	-	361
MRPL20	chr1	1341189	1341266	-	78
MRPL20	chr1	1342289	1342399	-	111
MRPL20	chr1	1342511	1342693	-	183
LOC441869	chr1	1353800	1354929	-	1130
LOC441869	chr1	1353800	1354929	-	1130
LOC441869	chr1	1355432	1355972	-	541
LOC441869	chr1	1356177	1356385	-	209
LOC441869	chr1	1356177	1356385	-	209
LOC441869	chr1	1356513	1356650	-	138
LOC441869	chr1	1356513	1356650	-	138
TMEM88B	chr1	1361508	1361765	+	258
TMEM88B	chr1	1362934	1363167	+	234
VWA1	chr1	1370903	1371201	+	299
VWA1	chr1	1370903	1371201	+	299
VWA1	chr1	1372307	1372864	+	558
VWA1	chr1	1372702	1372864	+	163
VWA1	chr1	1374461	1378262	+	3802
VWA1	chr1	1374461	1378262	+	3802
ATAD3C	chr1	1385069	1386138	+	1070
ATAD3C	chr1	1387426	1387502	+	77
ATAD3C	chr1	1387745	1387814	+	70
ATAD3C	chr1	1389725	1389880	+	156
ATAD3C	chr1	1390840	1390899	+	60
ATAD3C	chr1	1391171	1391296	+	126
ATAD3C	chr1	1391605	1391729	+	125
ATAD3C	chr1	1392509	1392560	+	52
ATAD3C	chr1	1394541	1394611	+	71
ATAD3C	chr1	1396130	1396297	+	168
ATAD3C	chr1	1397980	1398088	+	109
ATAD3C	chr1	1403764	1405538	+	1775
ATAD3B	chr1	1407164	1407469	+	306
ATAD3B	chr1	1412654	1412730	+	77
ATAD3B	chr1	1414024	1414125	+	102
ATAD3B	chr1	1414429	1414488	+	60
ATAD3B	chr1	1416247	1416316	+	70
ATAD3B	chr1	1417518	1417683	+	166
ATAD3B	chr1	1417925	1417994	+	70
ATAD3B	chr1	1420396	1420551	+	156
ATAD3B	chr1	1421162	1421218	+	57
ATAD3B	chr1	1421490	1421615	+	126
ATAD3B	chr1	1421924	1422048	+	125
ATAD3B	chr1	1423243	1423294	+	52
ATAD3B	chr1	1424584	1424654	+	71
ATAD3B	chr1	1425637	1425804	+	168
ATAD3B	chr1	1425943	1426051	+	109
ATAD3B	chr1	1430865	1431582	+	718
ATAD3A	chr1	1447523	1447853	+	331
ATAD3A	chr1	1447523	1447853	+	331
ATAD3A	chr1	1447910	1448070	+	161
ATAD3A	chr1	1451392	1451468	+	77
ATAD3A	chr1	1451392	1451468	+	77
ATAD3A	chr1	1451392	1451468	+	77
ATAD3A	chr1	1452547	1452792	+	246
ATAD3A	chr1	1452691	1452792	+	102
ATAD3A	chr1	1452691	1452792	+	102
ATAD3A	chr1	1453096	1453155	+	60
ATAD3A	chr1	1453096	1453155	+	60
ATAD3A	chr1	1453096	1453155	+	60
ATAD3A	chr1	1454301	1454370	+	70
ATAD3A	chr1	1454301	1454370	+	70
ATAD3A	chr1	1454301	1454370	+	70
ATAD3A	chr1	1455521	1455686	+	166
ATAD3A	chr1	1455521	1455686	+	166
ATAD3A	chr1	1455521	1455686	+	166
ATAD3A	chr1	1455928	1455997	+	70
ATAD3A	chr1	1455928	1455997	+	70
ATAD3A	chr1	1455928	1455997	+	70
ATAD3A	chr1	1458124	1458279	+	156
ATAD3A	chr1	1458124	1458279	+	156
ATAD3A	chr1	1458124	1458279	+	156
ATAD3A	chr1	1458891	1458947	+	57
ATAD3A	chr1	1458891	1458947	+	57
ATAD3A	chr1	1458891	1458947	+	57
ATAD3A	chr1	1459219	1459344	+	126
ATAD3A	chr1	1459219	1459344	+	126
ATAD3A	chr1	1459219	1459344	+	126
ATAD3A	chr1	1459653	1459777	+	125
ATAD3A	chr1	1459653	1459777	+	125
ATAD3A	chr1	1459653	1459777	+	125
ATAD3A	chr1	1460620	1460671	+	52
ATAD3A	chr1	1460620	1460671	+	52
ATAD3A	chr1	1460620	1460671	+	52
ATAD3A	chr1	1461841	1461911	+	71
ATAD3A	chr1	1461841	1461911	+	71
ATAD3A	chr1	1461841	1461911	+	71
ATAD3A	chr1	1463075	1463242	+	168
ATAD3A	chr1	1463075	1463242	+	168
ATAD3A	chr1	1463075	1463242	+	168
ATAD3A	chr1	1464603	1464711	+	109
ATAD3A	chr1	1464603	1464711	+	109
ATAD3A	chr1	1464603	1464711	+	109
ATAD3A	chr1	1469306	1470067	+	762
ATAD3A	chr1	1469306	1470067	+	762
ATAD3A	chr1	1469306	1470067	+	762
C1orf70	chr1	1470158	1470887	-	730
C1orf70	chr1	1470969	1471177	-	209
C1orf70	chr1	1475064	1475170	-	107
C1orf70	chr1	1475670	1475740	-	71
SSU72	chr1	1477053	1477547	-	495
SSU72	chr1	1479249	1479367	-	119
SSU72	chr1	1480243	1480382	-	140
SSU72	chr1	1500153	1500296	-	144
SSU72	chr1	1509858	1510262	-	405
LOC643988	chr1	1533388	1535476	-	2089
MIB2	chr1	1550795	1551013	+	219
MIB2	chr1	1550795	1551013	+	219
MIB2	chr1	1550795	1551013	+	219
MIB2	chr1	1550795	1551013	+	219
MIB2	chr1	1550795	1551013	+	219
MIB2	chr1	1551245	1551480	+	236
MIB2	chr1	1551888	1551994	+	107
MIB2	chr1	1551888	1551994	+	107
MIB2	chr1	1551888	1551994	+	107
MIB2	chr1	1551888	1551994	+	107
MIB2	chr1	1551888	1551994	+	107
MIB2	chr1	1551888	1551994	+	107
MIB2	chr1	1558769	1558862	+	94
MIB2	chr1	1558769	1559079	+	311
MIB2	chr1	1558769	1559079	+	311
MIB2	chr1	1558769	1559079	+	311
MIB2	chr1	1558811	1559079	+	269
MIB2	chr1	1558811	1559079	+	269
MIB2	chr1	1559154	1559325	+	172
MIB2	chr1	1559154	1559325	+	172
MIB2	chr1	1559154	1559325	+	172
MIB2	chr1	1559154	1559325	+	172
MIB2	chr1	1559154	1559325	+	172
MIB2	chr1	1559154	1559325	+	172
MIB2	chr1	1560175	1560281	+	107
MIB2	chr1	1560175	1560281	+	107
MIB2	chr1	1560175	1560281	+	107
MIB2	chr1	1560175	1560281	+	107
MIB2	chr1	1560175	1560281	+	107
MIB2	chr1	1560175	1560281	+	107
MIB2	chr1	1560371	1560565	+	195
MIB2	chr1	1560371	1560565	+	195
MIB2	chr1	1560371	1560565	+	195
MIB2	chr1	1560371	1560565	+	195
MIB2	chr1	1560666	1560808	+	143
MIB2	chr1	1560666	1560808	+	143
MIB2	chr1	1560666	1560808	+	143
MIB2	chr1	1560666	1560808	+	143
MIB2	chr1	1560666	1560808	+	143
MIB2	chr1	1560666	1560808	+	143
MIB2	chr1	1560926	1561033	+	108
MIB2	chr1	1560926	1561033	+	108
MIB2	chr1	1560926	1561033	+	108
MIB2	chr1	1560926	1561033	+	108
MIB2	chr1	1560926	1561033	+	108
MIB2	chr1	1560938	1561033	+	96
MIB2	chr1	1562030	1562134	+	105
MIB2	chr1	1562030	1562134	+	105
MIB2	chr1	1562030	1562134	+	105
MIB2	chr1	1562030	1562134	+	105
MIB2	chr1	1562030	1562134	+	105
MIB2	chr1	1562030	1562134	+	105
MIB2	chr1	1562217	1562379	+	163
MIB2	chr1	1562217	1562379	+	163
MIB2	chr1	1562217	1562379	+	163
MIB2	chr1	1562217	1562379	+	163
MIB2	chr1	1562217	1562379	+	163
MIB2	chr1	1562217	1562379	+	163
MIB2	chr1	1562454	1562587	+	134
MIB2	chr1	1562454	1562587	+	134
MIB2	chr1	1562454	1562587	+	134
MIB2	chr1	1562454	1562587	+	134
MIB2	chr1	1562454	1562587	+	134
MIB2	chr1	1562454	1562587	+	134
MIB2	chr1	1562676	1562824	+	149
MIB2	chr1	1562676	1562824	+	149
MIB2	chr1	1562676	1562824	+	149
MIB2	chr1	1562676	1562824	+	149
MIB2	chr1	1562676	1562824	+	149
MIB2	chr1	1562676	1562824	+	149
MIB2	chr1	1563053	1563209	+	157
MIB2	chr1	1563053	1563209	+	157
MIB2	chr1	1563053	1563209	+	157
MIB2	chr1	1563053	1563209	+	157
MIB2	chr1	1563053	1563209	+	157
MIB2	chr1	1563053	1563209	+	157
MIB2	chr1	1563399	1563559	+	161
MIB2	chr1	1563399	1563559	+	161
MIB2	chr1	1563399	1563559	+	161
MIB2	chr1	1563399	1563559	+	161
MIB2	chr1	1563399	1563559	+	161
MIB2	chr1	1563399	1563559	+	161
MIB2	chr1	1563653	1563779	+	127
MIB2	chr1	1563653	1563779	+	127
MIB2	chr1	1563653	1563779	+	127
MIB2	chr1	1563653	1563779	+	127
MIB2	chr1	1563653	1563779	+	127
MIB2	chr1	1563653	1563779	+	127
MIB2	chr1	1563869	1564102	+	234
MIB2	chr1	1563869	1564102	+	234
MIB2	chr1	1563869	1564102	+	234
MIB2	chr1	1563869	1564102	+	234
MIB2	chr1	1563869	1564102	+	234
MIB2	chr1	1563869	1564102	+	234
MIB2	chr1	1564513	1564691	+	179
MIB2	chr1	1564513	1564691	+	179
MIB2	chr1	1564513	1564691	+	179
MIB2	chr1	1564513	1564691	+	179
MIB2	chr1	1564513	1564691	+	179
MIB2	chr1	1564513	1564691	+	179
MIB2	chr1	1564765	1564946	+	182
MIB2	chr1	1564765	1564946	+	182
MIB2	chr1	1564765	1564946	+	182
MIB2	chr1	1564765	1564946	+	182
MIB2	chr1	1564765	1564946	+	182
MIB2	chr1	1565019	1565084	+	66
MIB2	chr1	1565019	1565084	+	66
MIB2	chr1	1565019	1565084	+	66
MIB2	chr1	1565019	1565084	+	66
MIB2	chr1	1565019	1565084	+	66
MIB2	chr1	1565019	1565084	+	66
MIB2	chr1	1565672	1565990	+	319
MIB2	chr1	1565672	1565990	+	319
MIB2	chr1	1565672	1565990	+	319
MIB2	chr1	1565672	1565990	+	319
MIB2	chr1	1565672	1565990	+	319
MIB2	chr1	1565672	1565990	+	319
MMP23B	chr1	1567560	1567753	+	194
MMP23A	chr1	1568159	1568292	+	134
MMP23B	chr1	1568162	1568292	+	131
MMP23B	chr1	1568360	1568499	+	140
MMP23B	chr1	1568567	1568734	+	168
MMP23A	chr1	1568567	1568734	+	168
MMP23B	chr1	1569127	1569291	+	165
MMP23A	chr1	1569127	1569291	+	165
MMP23B	chr1	1569368	1569478	+	111
MMP23A	chr1	1569368	1569478	+	111
MMP23B	chr1	1569581	1569707	+	127
MMP23A	chr1	1569581	1569707	+	127
MMP23A	chr1	1569827	1570027	+	201
MMP23B	chr1	1569827	1570030	+	204
CDK11B	chr1	1571100	1571218	-	119
CDK11B	chr1	1571100	1571218	-	119
CDK11B	chr1	1571100	1571218	-	119
CDK11B	chr1	1571100	1571218	-	119
CDK11B	chr1	1571100	1571218	-	119
CDK11B	chr1	1571100	1571218	-	119
CDK11B	chr1	1571299	1571488	-	190
CDK11B	chr1	1571299	1571488	-	190
CDK11B	chr1	1571299	1571488	-	190
CDK11B	chr1	1571299	1571488	-	190
CDK11B	chr1	1571299	1571488	-	190
CDK11B	chr1	1571299	1571488	-	190
CDK11B	chr1	1571695	1571843	-	149
CDK11B	chr1	1571695	1571843	-	149
CDK11B	chr1	1571695	1571843	-	149
CDK11B	chr1	1571695	1571843	-	149
CDK11B	chr1	1571695	1571843	-	149
CDK11B	chr1	1571695	1571843	-	149
CDK11B	chr1	1572044	1572160	-	117
CDK11B	chr1	1572044	1572160	-	117
CDK11B	chr1	1572044	1572160	-	117
CDK11B	chr1	1572044	1572160	-	117
CDK11B	chr1	1572044	1572160	-	117
CDK11B	chr1	1572044	1572160	-	117
CDK11B	chr1	1572259	1572366	-	108
CDK11B	chr1	1572259	1572366	-	108
CDK11B	chr1	1572259	1572366	-	108
CDK11B	chr1	1572259	1572366	-	108
CDK11B	chr1	1572259	1572366	-	108
CDK11B	chr1	1572259	1572366	-	108
CDK11B	chr1	1572443	1572564	-	122
CDK11B	chr1	1572443	1572564	-	122
CDK11B	chr1	1572443	1572564	-	122
CDK11B	chr1	1572443	1572564	-	122
CDK11B	chr1	1572443	1572564	-	122
CDK11B	chr1	1572443	1572564	-	122
CDK11B	chr1	1572770	1572875	-	106
CDK11B	chr1	1572770	1572875	-	106
CDK11B	chr1	1572770	1572875	-	106
CDK11B	chr1	1572770	1572875	-	106
CDK11B	chr1	1572770	1572875	-	106
CDK11B	chr1	1572770	1572875	-	106
CDK11B	chr1	1573124	1573245	-	122
CDK11B	chr1	1573124	1573245	-	122
CDK11B	chr1	1573124	1573245	-	122
CDK11B	chr1	1573124	1573245	-	122
CDK11B	chr1	1573124	1573245	-	122
CDK11B	chr1	1573124	1573245	-	122
CDK11B	chr1	1573862	1573952	-	91
CDK11B	chr1	1573862	1573952	-	91
CDK11B	chr1	1573862	1573952	-	91
CDK11B	chr1	1573862	1573952	-	91
CDK11B	chr1	1573862	1573952	-	91
CDK11B	chr1	1573862	1573952	-	91
CDK11B	chr1	1575638	1575813	-	176
CDK11B	chr1	1575638	1575813	-	176
CDK11B	chr1	1575638	1575813	-	176
CDK11B	chr1	1575638	1575813	-	176
CDK11B	chr1	1575638	1575813	-	176
CDK11B	chr1	1575638	1575813	-	176
CDK11B	chr1	1576409	1576474	-	66
CDK11B	chr1	1576409	1576474	-	66
CDK11B	chr1	1576409	1576474	-	66
CDK11B	chr1	1576409	1576474	-	66
CDK11B	chr1	1576409	1576474	-	66
CDK11B	chr1	1576409	1576474	-	66
CDK11B	chr1	1577023	1577181	-	159
CDK11B	chr1	1577023	1577181	-	159
CDK11B	chr1	1577023	1577181	-	159
CDK11B	chr1	1577023	1577181	-	159
CDK11B	chr1	1577023	1577181	-	159
CDK11B	chr1	1577023	1577181	-	159
CDK11B	chr1	1577267	1577362	-	96
CDK11B	chr1	1577267	1577362	-	96
CDK11B	chr1	1577267	1577362	-	96
CDK11B	chr1	1577267	1577362	-	96
CDK11B	chr1	1577267	1577362	-	96
CDK11B	chr1	1577267	1577362	-	96
CDK11B	chr1	1577747	1577869	-	123
CDK11B	chr1	1577747	1577869	-	123
CDK11B	chr1	1577747	1577869	-	123
CDK11B	chr1	1577747	1577869	-	123
CDK11B	chr1	1577747	1577869	-	123
SLC35E2B	chr1	1592939	1597458	-	4520
SLC35E2B	chr1	1599766	1599911	-	146
SLC35E2B	chr1	1601103	1601175	-	73
SLC35E2B	chr1	1601537	1601590	-	54
SLC35E2B	chr1	1602948	1603068	-	121
SLC35E2B	chr1	1606902	1607029	-	128
SLC35E2B	chr1	1607503	1607638	-	136
SLC35E2B	chr1	1607817	1608285	-	469
SLC35E2B	chr1	1623888	1624243	-	356
MMP23A	chr1	1631378	1631511	+	134
MMP23A	chr1	1631786	1631953	+	168
MMP23A	chr1	1632346	1632510	+	165
MMP23A	chr1	1632587	1632697	+	111
MMP23A	chr1	1632800	1632926	+	127
MMP23A	chr1	1633047	1633247	+	201
CDK11A	chr1	1634170	1634438	-	269
CDK11A	chr1	1634170	1634438	-	269
CDK11A	chr1	1634519	1634708	-	190
CDK11A	chr1	1634519	1634708	-	190
CDK11A	chr1	1634915	1635063	-	149
CDK11A	chr1	1634915	1635063	-	149
CDK11A	chr1	1635263	1635379	-	117
CDK11A	chr1	1635263	1635379	-	117
CDK11A	chr1	1635478	1635585	-	108
CDK11A	chr1	1635478	1635585	-	108
CDK11A	chr1	1635662	1635783	-	122
CDK11A	chr1	1635662	1635783	-	122
CDK11A	chr1	1635989	1636094	-	106
CDK11A	chr1	1635989	1636094	-	106
CDK11A	chr1	1636343	1636464	-	122
CDK11A	chr1	1636343	1636464	-	122
CDK11A	chr1	1637081	1637171	-	91
CDK11A	chr1	1637081	1637171	-	91
CDK11A	chr1	1638848	1639023	-	176
CDK11A	chr1	1638848	1639023	-	176
CDK11A	chr1	1639619	1639684	-	66
CDK11A	chr1	1639619	1639684	-	66
CDK11A	chr1	1640233	1640391	-	159
CDK11A	chr1	1640233	1640391	-	159
CDK11A	chr1	1640477	1640572	-	96
CDK11A	chr1	1640477	1640572	-	96
CDK11A	chr1	1640957	1641079	-	123
CDK11A	chr1	1640957	1641079	-	123
CDK11B	chr1	1643703	1643839	-	137
CDK11A	chr1	1643703	1643839	-	137
CDK11B	chr1	1643703	1643839	-	137
CDK11A	chr1	1643703	1643839	-	137
CDK11B	chr1	1643703	1643839	-	137
CDK11B	chr1	1643703	1643839	-	137
CDK11B	chr1	1643703	1643866	-	164
CDK11B	chr1	1647785	1647915	-	131
CDK11B	chr1	1647785	1647915	-	131
CDK11B	chr1	1647785	1647915	-	131
CDK11B	chr1	1647785	1647917	-	133
CDK11B	chr1	1647785	1647917	-	133
CDK11A	chr1	1647785	1647917	-	133
CDK11B	chr1	1647785	1647917	-	133
CDK11A	chr1	1647785	1647917	-	133
CDK11B	chr1	1650767	1650894	-	128
CDK11B	chr1	1650767	1650894	-	128
CDK11B	chr1	1650767	1650894	-	128
CDK11A	chr1	1650767	1650894	-	128
CDK11A	chr1	1650797	1650894	-	98
CDK11B	chr1	1650798	1650894	-	97
CDK11B	chr1	1650798	1650894	-	97
CDK11B	chr1	1650798	1650894	-	97
CDK11B	chr1	1653035	1653150	-	116
CDK11B	chr1	1653035	1653150	-	116
CDK11A	chr1	1653035	1653150	-	116
CDK11B	chr1	1653035	1653150	-	116
CDK11B	chr1	1653035	1653150	-	116
CDK11A	chr1	1653035	1653150	-	116
CDK11B	chr1	1653035	1653150	-	116
CDK11B	chr1	1653035	1653150	-	116
CDK11B	chr1	1654027	1654073	-	47
CDK11B	chr1	1654027	1654073	-	47
CDK11A	chr1	1654147	1654270	-	124
CDK11A	chr1	1654147	1654270	-	124
CDK11B	chr1	1654147	1654271	-	125
CDK11B	chr1	1654147	1654271	-	125
CDK11B	chr1	1654147	1654271	-	125
CDK11B	chr1	1654147	1654271	-	125
CDK11B	chr1	1654147	1654271	-	125
CDK11B	chr1	1654147	1654271	-	125
CDK11A	chr1	1655697	1655791	-	95
CDK11A	chr1	1655697	1655791	-	95
CDK11B	chr1	1655706	1655775	-	70
CDK11B	chr1	1655706	1655775	-	70
CDK11B	chr1	1655706	1655775	-	70
CDK11B	chr1	1655706	1655775	-	70
CDK11B	chr1	1655706	1655775	-	70
CDK11B	chr1	1655706	1655775	-	70
SLC35E2	chr1	1656277	1656861	-	585
SLC35E2	chr1	1658824	1663962	-	5139
SLC35E2	chr1	1666129	1666274	-	146
SLC35E2	chr1	1666129	1666274	-	146
SLC35E2	chr1	1669760	1669887	-	128
SLC35E2	chr1	1669760	1669887	-	128
SLC35E2	chr1	1670361	1670496	-	136
SLC35E2	chr1	1670361	1670496	-	136
SLC35E2	chr1	1670675	1671143	-	469
SLC35E2	chr1	1670675	1671143	-	469
SLC35E2	chr1	1675690	1676107	-	418
SLC35E2	chr1	1677163	1677438	-	276
SLC35E2	chr1	1677163	1677438	-	276
NADK	chr1	1682671	1684499	-	1829
NADK	chr1	1682671	1684499	-	1829
NADK	chr1	1682671	1684499	-	1829
NADK	chr1	1682671	1684499	-	1829
NADK	chr1	1685006	1685088	-	83
NADK	chr1	1685006	1685088	-	83
NADK	chr1	1685006	1685088	-	83
NADK	chr1	1685006	1685088	-	83
NADK	chr1	1685490	1685647	-	158
NADK	chr1	1685490	1685647	-	158
NADK	chr1	1685490	1685647	-	158
NADK	chr1	1685490	1685647	-	158
NADK	chr1	1685723	1685822	-	100
NADK	chr1	1685723	1685822	-	100
NADK	chr1	1685723	1685822	-	100
NADK	chr1	1685723	1685822	-	100
NADK	chr1	1685983	1686137	-	155
NADK	chr1	1685983	1686137	-	155
NADK	chr1	1685983	1686137	-	155
NADK	chr1	1685983	1686137	-	155
NADK	chr1	1686813	1686915	-	103
NADK	chr1	1686813	1686915	-	103
NADK	chr1	1686813	1686915	-	103
NADK	chr1	1686813	1686915	-	103
NADK	chr1	1687697	1687782	-	86
NADK	chr1	1687697	1687782	-	86
NADK	chr1	1687697	1687782	-	86
NADK	chr1	1687697	1687782	-	86
NADK	chr1	1687942	1688047	-	106
NADK	chr1	1687942	1688047	-	106
NADK	chr1	1687942	1688047	-	106
NADK	chr1	1687942	1688096	-	155
NADK	chr1	1688546	1688749	-	204
NADK	chr1	1688620	1688749	-	130
NADK	chr1	1688620	1688749	-	130
NADK	chr1	1688620	1688749	-	130
NADK	chr1	1689804	1690081	-	278
NADK	chr1	1690540	1690682	-	143
NADK	chr1	1691173	1691341	-	169
NADK	chr1	1693391	1693474	-	84
NADK	chr1	1693391	1693474	-	84
NADK	chr1	1693391	1693474	-	84
NADK	chr1	1696667	1696885	-	219
NADK	chr1	1696667	1696885	-	219
NADK	chr1	1696667	1696885	-	219
NADK	chr1	1709728	1709909	-	182
NADK	chr1	1710185	1710297	-	113
NADK	chr1	1711344	1711508	-	165
GNB1	chr1	1716725	1718492	-	1768
GNB1	chr1	1718761	1718876	-	116
GNB1	chr1	1720492	1720708	-	217
GNB1	chr1	1721834	1722035	-	202
GNB1	chr1	1724684	1724750	-	67
GNB1	chr1	1735858	1736020	-	163
GNB1	chr1	1737914	1737977	-	64
GNB1	chr1	1747195	1747301	-	107
GNB1	chr1	1749276	1749314	-	39
GNB1	chr1	1756836	1756938	-	103
GNB1	chr1	1770629	1770677	-	49
GNB1	chr1	1822259	1822526	-	268
CALML6	chr1	1846266	1846746	+	481
CALML6	chr1	1847124	1847174	+	51
CALML6	chr1	1847880	1848054	+	175
CALML6	chr1	1848191	1848335	+	145
CALML6	chr1	1848413	1848513	+	101
CALML6	chr1	1848586	1848733	+	148
TMEM52	chr1	1849029	1849601	-	573
TMEM52	chr1	1849692	1849870	-	179
TMEM52	chr1	1850332	1850373	-	42
TMEM52	chr1	1850484	1850527	-	44
TMEM52	chr1	1850621	1850740	-	120
KIAA1751	chr1	1884752	1887289	-	2538
KIAA1751	chr1	1888059	1888223	-	165
KIAA1751	chr1	1890559	1890648	-	90
KIAA1751	chr1	1891403	1891469	-	67
KIAA1751	chr1	1895188	1895306	-	119
KIAA1751	chr1	1896327	1896500	-	174
KIAA1751	chr1	1897810	1897965	-	156
KIAA1751	chr1	1900074	1900272	-	199
KIAA1751	chr1	1902098	1902255	-	158
KIAA1751	chr1	1903419	1903521	-	103
KIAA1751	chr1	1904376	1904486	-	111
KIAA1751	chr1	1905464	1905637	-	174
KIAA1751	chr1	1916825	1916929	-	105
KIAA1751	chr1	1918376	1918474	-	99
KIAA1751	chr1	1919951	1920094	-	144
KIAA1751	chr1	1920328	1920412	-	85
KIAA1751	chr1	1922329	1922414	-	86
KIAA1751	chr1	1935140	1935276	-	137
GABRD	chr1	1950768	1950930	+	163
GABRD	chr1	1956381	1956493	+	113
GABRD	chr1	1956773	1956840	+	68
GABRD	chr1	1956957	1957177	+	221
GABRD	chr1	1959016	1959098	+	83
GABRD	chr1	1959594	1959731	+	138
GABRD	chr1	1960550	1960705	+	156
GABRD	chr1	1960990	1961201	+	212
GABRD	chr1	1961422	1962192	+	771
PRKCZ	chr1	1981909	1982140	+	232
PRKCZ	chr1	1986880	1987001	+	122
PRKCZ	chr1	1987923	1988012	+	90
PRKCZ	chr1	1990980	1991030	+	51
PRKCZ	chr1	2005086	2005368	+	283
PRKCZ	chr1	2005425	2005714	+	290
PRKCZ	chr1	2036155	2036334	+	180
PRKCZ	chr1	2066701	2066786	+	86
PRKCZ	chr1	2066701	2066786	+	86
PRKCZ	chr1	2066701	2066786	+	86
PRKCZ	chr1	2066701	2066786	+	86
PRKCZ	chr1	2075649	2075780	+	132
PRKCZ	chr1	2075649	2075780	+	132
PRKCZ	chr1	2075649	2075780	+	132
PRKCZ	chr1	2075649	2075780	+	132
PRKCZ	chr1	2077466	2077547	+	82
PRKCZ	chr1	2077466	2077547	+	82
PRKCZ	chr1	2077466	2077547	+	82
PRKCZ	chr1	2077466	2077547	+	82
PRKCZ	chr1	2080311	2080363	+	53
PRKCZ	chr1	2080311	2080363	+	53
PRKCZ	chr1	2080311	2080363	+	53
PRKCZ	chr1	2080311	2080363	+	53
PRKCZ	chr1	2082229	2082417	+	189
PRKCZ	chr1	2082229	2082417	+	189
PRKCZ	chr1	2082229	2082417	+	189
PRKCZ	chr1	2082229	2082417	+	189
PRKCZ	chr1	2087434	2087531	+	98
PRKCZ	chr1	2087434	2087531	+	98
PRKCZ	chr1	2087434	2087531	+	98
PRKCZ	chr1	2087434	2087531	+	98
PRKCZ	chr1	2100957	2101043	+	87
PRKCZ	chr1	2100957	2101043	+	87
PRKCZ	chr1	2100957	2101043	+	87
PRKCZ	chr1	2100957	2101043	+	87
PRKCZ	chr1	2103494	2103629	+	136
PRKCZ	chr1	2103494	2103629	+	136
PRKCZ	chr1	2103494	2103629	+	136
PRKCZ	chr1	2103494	2103629	+	136
PRKCZ	chr1	2103740	2103827	+	88
PRKCZ	chr1	2103740	2103827	+	88
PRKCZ	chr1	2103740	2103827	+	88
PRKCZ	chr1	2103740	2103827	+	88
PRKCZ	chr1	2105336	2105455	+	120
PRKCZ	chr1	2105336	2105455	+	120
PRKCZ	chr1	2105336	2105455	+	120
PRKCZ	chr1	2105336	2105455	+	120
PRKCZ	chr1	2106193	2106272	+	80
PRKCZ	chr1	2106193	2106272	+	80
PRKCZ	chr1	2106193	2106272	+	80
PRKCZ	chr1	2106193	2106272	+	80
PRKCZ	chr1	2106663	2106752	+	90
PRKCZ	chr1	2106663	2106752	+	90
PRKCZ	chr1	2106663	2106752	+	90
PRKCZ	chr1	2106663	2106752	+	90
C1orf86	chr1	2115899	2116952	-	1054
PRKCZ	chr1	2116022	2116137	+	116
PRKCZ	chr1	2116022	2116137	+	116
PRKCZ	chr1	2116022	2116137	+	116
PRKCZ	chr1	2116022	2116137	+	116
PRKCZ	chr1	2116361	2116834	+	474
PRKCZ	chr1	2116361	2116834	+	474
PRKCZ	chr1	2116361	2116834	+	474
PRKCZ	chr1	2116361	2116834	+	474
C1orf86	chr1	2120988	2121220	-	233
C1orf86	chr1	2125078	2125349	-	272
C1orf86	chr1	2125078	2125349	-	272
C1orf86	chr1	2125437	2125572	-	136
C1orf86	chr1	2126127	2126214	-	88
C1orf86	chr1	2129446	2129581	-	136
C1orf86	chr1	2132489	2132664	-	176
C1orf86	chr1	2134875	2135069	-	195
C1orf86	chr1	2137744	2137863	-	120
C1orf86	chr1	2137954	2138106	-	153
C1orf86	chr1	2138995	2139172	-	178
SKI	chr1	2160134	2161174	+	1041
SKI	chr1	2234417	2234542	+	126
SKI	chr1	2234724	2234839	+	116
SKI	chr1	2235279	2235541	+	263
SKI	chr1	2235732	2236024	+	293
SKI	chr1	2237459	2237689	+	231
SKI	chr1	2238016	2241652	+	3637
MORN1	chr1	2252696	2253018	-	323
MORN1	chr1	2255536	2255582	-	47
MORN1	chr1	2267908	2267987	-	80
MORN1	chr1	2268156	2268289	-	134
LOC100129534	chr1	2281853	2284100	-	2248
MORN1	chr1	2288871	2289037	-	167
MORN1	chr1	2290031	2290154	-	124
MORN1	chr1	2303920	2304030	-	111
MORN1	chr1	2305900	2305996	-	97
MORN1	chr1	2316417	2316504	-	88
MORN1	chr1	2317246	2317336	-	91
MORN1	chr1	2318858	2318968	-	111
MORN1	chr1	2319678	2319776	-	99
MORN1	chr1	2321364	2321435	-	72
MORN1	chr1	2322897	2322993	-	97
RER1	chr1	2323214	2323397	+	184
RER1	chr1	2327223	2327310	+	88
RER1	chr1	2328555	2328659	+	105
RER1	chr1	2330854	2330953	+	100
RER1	chr1	2332296	2332374	+	79
RER1	chr1	2333646	2333781	+	136
RER1	chr1	2334474	2336885	+	2412
PEX10	chr1	2336241	2337273	-	1033
PEX10	chr1	2336241	2337273	-	1033
PEX10	chr1	2337923	2338058	-	136
PEX10	chr1	2337923	2338058	-	136
PEX10	chr1	2338159	2338334	-	176
PEX10	chr1	2338159	2338394	-	236
PEX10	chr1	2339891	2340297	-	407
PEX10	chr1	2339891	2340297	-	407
PEX10	chr1	2341810	2341890	-	81
PEX10	chr1	2341810	2341890	-	81
PEX10	chr1	2343830	2344010	-	181
PEX10	chr1	2343830	2344010	-	181
PLCH2	chr1	2407754	2408151	+	398
PLCH2	chr1	2409915	2410061	+	147
PLCH2	chr1	2411173	2411416	+	244
PLCH2	chr1	2411622	2411751	+	130
PLCH2	chr1	2415887	2416057	+	171
PLCH2	chr1	2418346	2418439	+	94
PLCH2	chr1	2418612	2418815	+	204
PLCH2	chr1	2419037	2419157	+	121
PLCH2	chr1	2420646	2420817	+	172
PLCH2	chr1	2421199	2421306	+	108
PLCH2	chr1	2422631	2422774	+	144
PLCH2	chr1	2426295	2426387	+	93
PLCH2	chr1	2426927	2427009	+	83
PLCH2	chr1	2428046	2428143	+	98
PLCH2	chr1	2428267	2428449	+	183
PLCH2	chr1	2428941	2429048	+	108
PLCH2	chr1	2429962	2430086	+	125
PLCH2	chr1	2430183	2430267	+	85
PLCH2	chr1	2430523	2430669	+	147
PLCH2	chr1	2431080	2431159	+	80
PLCH2	chr1	2433551	2433848	+	298
PLCH2	chr1	2435361	2436964	+	1604
PANK4	chr1	2439975	2440499	-	525
PANK4	chr1	2441301	2441369	-	69
PANK4	chr1	2441496	2441596	-	101
PANK4	chr1	2442117	2442221	-	105
PANK4	chr1	2442777	2442826	-	50
PANK4	chr1	2443067	2443122	-	56
PANK4	chr1	2444327	2444478	-	152
PANK4	chr1	2445441	2445528	-	88
PANK4	chr1	2445793	2445905	-	113
PANK4	chr1	2447001	2447156	-	156
PANK4	chr1	2449603	2449703	-	101
PANK4	chr1	2449955	2450036	-	82
PANK4	chr1	2450582	2450763	-	182
PANK4	chr1	2451240	2451393	-	154
PANK4	chr1	2451761	2451853	-	93
PANK4	chr1	2452162	2452345	-	184
PANK4	chr1	2452540	2452754	-	215
PANK4	chr1	2453157	2453239	-	83
PANK4	chr1	2457903	2458035	-	133
HES5	chr1	2460184	2461188	-	1005
HES5	chr1	2461285	2461450	-	166
HES5	chr1	2461550	2461684	-	135
LOC115110	chr1	2481359	2481713	-	355
LOC115110	chr1	2482431	2484284	-	1854
LOC100133445	chr1	2487208	2488135	-	928
TNFRSF14	chr1	2487805	2488172	+	368
LOC100133445	chr1	2488416	2488450	-	35
TNFRSF14	chr1	2489165	2489273	+	109
TNFRSF14	chr1	2489782	2489907	+	126
TNFRSF14	chr1	2491262	2491417	+	156
TNFRSF14	chr1	2492063	2492153	+	91
TNFRSF14	chr1	2493112	2493254	+	143
TNFRSF14	chr1	2494304	2494335	+	32
TNFRSF14	chr1	2494587	2495267	+	681
C1orf93	chr1	2517899	2518030	+	132
C1orf93	chr1	2517899	2518030	+	132
C1orf93	chr1	2518189	2518387	+	199
C1orf93	chr1	2518189	2518387	+	199
C1orf93	chr1	2518189	2518387	+	199
C1orf93	chr1	2518189	2518387	+	199
C1orf93	chr1	2518189	2518387	+	199
C1orf93	chr1	2518189	2518387	+	199
C1orf93	chr1	2518530	2518734	+	205
C1orf93	chr1	2518530	2518734	+	205
C1orf93	chr1	2518530	2518734	+	205
C1orf93	chr1	2518530	2518734	+	205
C1orf93	chr1	2518530	2518734	+	205
C1orf93	chr1	2518530	2518734	+	205
C1orf93	chr1	2518530	2518734	+	205
C1orf93	chr1	2518530	2518734	+	205
C1orf93	chr1	2519180	2519231	+	52
C1orf93	chr1	2519180	2519231	+	52
C1orf93	chr1	2519180	2519231	+	52
C1orf93	chr1	2519180	2519231	+	52
C1orf93	chr1	2519180	2519231	+	52
C1orf93	chr1	2519180	2519231	+	52
C1orf93	chr1	2519180	2519231	+	52
C1orf93	chr1	2519180	2519231	+	52
C1orf93	chr1	2519775	2519892	+	118
C1orf93	chr1	2519829	2519892	+	64
C1orf93	chr1	2519829	2519892	+	64
C1orf93	chr1	2519829	2519892	+	64
C1orf93	chr1	2519829	2519892	+	64
C1orf93	chr1	2519829	2519892	+	64
C1orf93	chr1	2519829	2519892	+	64
C1orf93	chr1	2519829	2519892	+	64
C1orf93	chr1	2519969	2520064	+	96
C1orf93	chr1	2519989	2520064	+	76
C1orf93	chr1	2519989	2520064	+	76
C1orf93	chr1	2519989	2520064	+	76
C1orf93	chr1	2519989	2520064	+	76
C1orf93	chr1	2519989	2520064	+	76
C1orf93	chr1	2520361	2520479	+	119
C1orf93	chr1	2520361	2520479	+	119
C1orf93	chr1	2520361	2520479	+	119
C1orf93	chr1	2520393	2520479	+	87
C1orf93	chr1	2520393	2520479	+	87
C1orf93	chr1	2520393	2520479	+	87
C1orf93	chr1	2520393	2520479	+	87
C1orf93	chr1	2520396	2520479	+	84
C1orf93	chr1	2520849	2522908	+	2060
C1orf93	chr1	2520849	2522908	+	2060
C1orf93	chr1	2520849	2522908	+	2060
C1orf93	chr1	2520849	2522908	+	2060
C1orf93	chr1	2520849	2522908	+	2060
C1orf93	chr1	2520849	2522908	+	2060
C1orf93	chr1	2520849	2522908	+	2060
C1orf93	chr1	2520849	2522908	+	2060
MMEL1	chr1	2522081	2522528	-	448
MMEL1	chr1	2522996	2523072	-	77
MMEL1	chr1	2523371	2523466	-	96
MMEL1	chr1	2524094	2524159	-	66
MMEL1	chr1	2524272	2524405	-	134
MMEL1	chr1	2525253	2525372	-	120
MMEL1	chr1	2525824	2525882	-	59
MMEL1	chr1	2526229	2526332	-	104
MMEL1	chr1	2526715	2526798	-	84
MMEL1	chr1	2527448	2527546	-	99
MMEL1	chr1	2528000	2528128	-	129
MMEL1	chr1	2529646	2529739	-	94
MMEL1	chr1	2530093	2530229	-	137
MMEL1	chr1	2535323	2535412	-	90
MMEL1	chr1	2535586	2535720	-	135
MMEL1	chr1	2536997	2537062	-	66
MMEL1	chr1	2537687	2537805	-	119
MMEL1	chr1	2538413	2538508	-	96
MMEL1	chr1	2540778	2540858	-	81
MMEL1	chr1	2541109	2541270	-	162
MMEL1	chr1	2542720	2542779	-	60
MMEL1	chr1	2543566	2543643	-	78
MMEL1	chr1	2560770	2560960	-	191
MMEL1	chr1	2564305	2564481	-	177
TTC34	chr1	2572807	2573334	-	528
TTC34	chr1	2575703	2575917	-	215
TTC34	chr1	2576732	2577002	-	271
TTC34	chr1	2700154	2700320	-	167
TTC34	chr1	2702384	2702588	-	205
TTC34	chr1	2704046	2704271	-	226
TTC34	chr1	2706068	2706230	-	163
ACTRT2	chr1	2938046	2939467	+	1422
FLJ42875	chr1	2976181	2976301	-	121
FLJ42875	chr1	2976794	2976847	-	54
FLJ42875	chr1	2977065	2977168	-	104
FLJ42875	chr1	2977671	2980619	-	2949
FLJ42875	chr1	2980636	2980866	-	231
FLJ42875	chr1	2980776	2980866	-	91
FLJ42875	chr1	2983901	2984289	-	389
FLJ42875	chr1	2983901	2984289	-	389
PRDM16	chr1	2985742	2985860	+	119
PRDM16	chr1	2985742	2985860	+	119
MIR4251	chr1	3044539	3044599	+	61
PRDM16	chr1	3102689	3103038	+	350
PRDM16	chr1	3102689	3103038	+	350
PRDM16	chr1	3160651	3160701	+	51
PRDM16	chr1	3160651	3160701	+	51
PRDM16	chr1	3301716	3301850	+	135
PRDM16	chr1	3301716	3301850	+	135
PRDM16	chr1	3313055	3313157	+	103
PRDM16	chr1	3313055	3313157	+	103
PRDM16	chr1	3319355	3319562	+	208
PRDM16	chr1	3319355	3319562	+	208
PRDM16	chr1	3321303	3321450	+	148
PRDM16	chr1	3321303	3321450	+	148
PRDM16	chr1	3322059	3322212	+	154
PRDM16	chr1	3322059	3322212	+	154
PRDM16	chr1	3327948	3329364	+	1417
PRDM16	chr1	3327948	3329364	+	1417
PRDM16	chr1	3331124	3331211	+	88
PRDM16	chr1	3331124	3331211	+	88
PRDM16	chr1	3334392	3334561	+	170
PRDM16	chr1	3334392	3334561	+	170
PRDM16	chr1	3335231	3335308	+	78
PRDM16	chr1	3335231	3335308	+	78
PRDM16	chr1	3342145	3342314	+	170
PRDM16	chr1	3342145	3342314	+	170
PRDM16	chr1	3342615	3342789	+	175
PRDM16	chr1	3342615	3342789	+	175
PRDM16	chr1	3347436	3347672	+	237
PRDM16	chr1	3347436	3347672	+	237
PRDM16	chr1	3348530	3348704	+	175
PRDM16	chr1	3348530	3348704	+	175
PRDM16	chr1	3350241	3355185	+	4945
PRDM16	chr1	3350298	3355185	+	4888
ARHGEF16	chr1	3371147	3371375	+	229
ARHGEF16	chr1	3379630	3380236	+	607
ARHGEF16	chr1	3382712	3382757	+	46
ARHGEF16	chr1	3383732	3383901	+	170
ARHGEF16	chr1	3385444	3385500	+	57
ARHGEF16	chr1	3385997	3386157	+	161
ARHGEF16	chr1	3389642	3389794	+	153
ARHGEF16	chr1	3389957	3390086	+	130
ARHGEF16	chr1	3391272	3391346	+	75
ARHGEF16	chr1	3392534	3392626	+	93
ARHGEF16	chr1	3394439	3394590	+	152
ARHGEF16	chr1	3394988	3395176	+	189
ARHGEF16	chr1	3396081	3396154	+	74
ARHGEF16	chr1	3396376	3396477	+	102
ARHGEF16	chr1	3397012	3397677	+	666
MEGF6	chr1	3404506	3407153	-	2648
MEGF6	chr1	3407476	3407523	-	48
MEGF6	chr1	3409203	3409331	-	129
MEGF6	chr1	3410335	3410463	-	129
MEGF6	chr1	3410560	3410688	-	129
MEGF6	chr1	3410935	3411063	-	129
MEGF6	chr1	3411177	3411305	-	129
MEGF6	chr1	3412454	3412582	-	129
MEGF6	chr1	3413219	3413347	-	129
MEGF6	chr1	3413552	3413683	-	132
MEGF6	chr1	3413797	3413925	-	129
MEGF6	chr1	3414935	3415063	-	129
MEGF6	chr1	3415262	3415390	-	129
MEGF6	chr1	3415702	3415830	-	129
MEGF6	chr1	3416152	3416280	-	129
MEGF6	chr1	3416360	3416488	-	129
MEGF6	chr1	3417197	3417328	-	132
MEGF6	chr1	3417530	3417658	-	129
MEGF6	chr1	3417741	3417872	-	132
MEGF6	chr1	3418360	3418485	-	126
MEGF6	chr1	3421772	3421906	-	135
MEGF6	chr1	3421986	3422120	-	135
MEGF6	chr1	3422672	3422800	-	129
MEGF6	chr1	3424359	3424487	-	129
MEGF6	chr1	3425122	3425253	-	132
MEGF6	chr1	3425639	3425809	-	171
MEGF6	chr1	3426434	3426556	-	123
MEGF6	chr1	3427347	3427466	-	120
MEGF6	chr1	3428114	3428251	-	138
MEGF6	chr1	3428570	3428692	-	123
MEGF6	chr1	3431114	3431236	-	123
MEGF6	chr1	3431966	3432091	-	126
MEGF6	chr1	3440688	3440810	-	123
MIR551A	chr1	3477260	3477354	-	95
MEGF6	chr1	3496389	3496493	-	105
MEGF6	chr1	3511902	3512011	-	110
MEGF6	chr1	3519030	3519164	-	135
MEGF6	chr1	3527702	3528059	-	358
TPRG1L	chr1	3541556	3541837	+	282
TPRG1L	chr1	3541988	3542079	+	92
TPRG1L	chr1	3542277	3542453	+	177
TPRG1L	chr1	3544064	3544217	+	154
TPRG1L	chr1	3544973	3546694	+	1722
WRAP73	chr1	3547331	3547681	-	351
WRAP73	chr1	3548030	3548221	-	192
WRAP73	chr1	3548777	3548902	-	126
WRAP73	chr1	3549962	3550067	-	106
WRAP73	chr1	3551561	3551638	-	78
WRAP73	chr1	3551724	3551858	-	135
WRAP73	chr1	3552508	3552594	-	87
WRAP73	chr1	3553559	3553662	-	104
WRAP73	chr1	3555314	3555386	-	73
WRAP73	chr1	3563230	3563346	-	117
WRAP73	chr1	3563972	3564124	-	153
WRAP73	chr1	3566495	3566671	-	177
TP73	chr1	3569129	3569205	+	77
TP73	chr1	3569129	3569205	+	77
TP73	chr1	3569129	3569205	+	77
TP73	chr1	3569129	3569205	+	77
TP73	chr1	3569129	3569205	+	77
TP73	chr1	3569129	3569205	+	77
TP73	chr1	3598897	3598994	+	98
TP73	chr1	3598897	3598994	+	98
TP73	chr1	3598897	3598994	+	98
TP73	chr1	3598897	3598994	+	98
TP73	chr1	3598897	3598994	+	98
TP73	chr1	3598897	3598994	+	98
TP73	chr1	3599624	3599744	+	121
TP73	chr1	3599624	3599744	+	121
TP73	chr1	3599624	3599744	+	121
TP73	chr1	3599624	3599744	+	121
TP73	chr1	3599624	3599744	+	121
TP73	chr1	3599624	3599744	+	121
TP73	chr1	3607236	3607508	+	273
TP73	chr1	3607236	3607508	+	273
TP73	chr1	3607236	3607508	+	273
TP73	chr1	3607236	3607508	+	273
TP73	chr1	3607236	3607508	+	273
TP73	chr1	3607236	3607508	+	273
TP73	chr1	3614610	3614715	+	106
TP73	chr1	3624113	3624355	+	243
TP73	chr1	3624113	3624355	+	243
TP73	chr1	3624113	3624355	+	243
TP73	chr1	3624113	3624355	+	243
TP73	chr1	3624113	3624355	+	243
TP73	chr1	3624113	3624355	+	243
TP73	chr1	3624113	3624355	+	243
TP73	chr1	3624113	3624355	+	243
TP73	chr1	3624113	3624355	+	243
TP73	chr1	3624113	3624355	+	243
TP73	chr1	3624113	3624355	+	243
TP73	chr1	3624113	3624355	+	243
TP73	chr1	3624113	3624355	+	243
TP73	chr1	3638585	3638771	+	187
TP73	chr1	3638585	3638771	+	187
TP73	chr1	3638585	3638771	+	187
TP73	chr1	3638585	3638771	+	187
TP73	chr1	3638585	3638771	+	187
TP73	chr1	3638585	3638771	+	187
TP73	chr1	3638585	3638771	+	187
TP73	chr1	3638585	3638771	+	187
TP73	chr1	3638585	3638771	+	187
TP73	chr1	3638585	3638771	+	187
TP73	chr1	3638585	3638771	+	187
TP73	chr1	3638585	3638771	+	187
TP73	chr1	3638585	3638771	+	187
TP73	chr1	3639918	3640033	+	116
TP73	chr1	3639918	3640033	+	116
TP73	chr1	3639918	3640033	+	116
TP73	chr1	3639918	3640033	+	116
TP73	chr1	3639918	3640033	+	116
TP73	chr1	3639918	3640033	+	116
TP73	chr1	3639918	3640033	+	116
TP73	chr1	3639918	3640033	+	116
TP73	chr1	3639918	3640033	+	116
TP73	chr1	3639918	3640033	+	116
TP73	chr1	3639918	3640033	+	116
TP73	chr1	3639918	3640033	+	116
TP73	chr1	3639918	3640033	+	116
TP73	chr1	3643679	3643788	+	110
TP73	chr1	3643679	3643788	+	110
TP73	chr1	3643679	3643788	+	110
TP73	chr1	3643679	3643788	+	110
TP73	chr1	3643679	3643788	+	110
TP73	chr1	3643679	3643788	+	110
TP73	chr1	3643679	3643788	+	110
TP73	chr1	3643679	3643788	+	110
TP73	chr1	3643679	3643788	+	110
TP73	chr1	3643679	3643788	+	110
TP73	chr1	3643679	3643788	+	110
TP73	chr1	3643679	3643788	+	110
TP73	chr1	3643679	3643788	+	110
TP73	chr1	3644192	3644334	+	143
TP73	chr1	3644192	3644334	+	143
TP73	chr1	3644192	3644334	+	143
TP73	chr1	3644192	3644334	+	143
TP73	chr1	3644192	3644334	+	143
TP73	chr1	3644192	3644334	+	143
TP73	chr1	3644192	3644334	+	143
TP73	chr1	3644192	3644334	+	143
TP73	chr1	3644192	3644334	+	143
TP73	chr1	3644192	3644334	+	143
TP73	chr1	3644192	3644334	+	143
TP73	chr1	3644192	3644334	+	143
TP73	chr1	3644192	3644334	+	143
TP73	chr1	3644693	3644781	+	89
TP73	chr1	3644693	3644781	+	89
TP73	chr1	3644693	3644781	+	89
TP73	chr1	3644693	3644781	+	89
TP73	chr1	3644693	3644781	+	89
TP73	chr1	3644693	3644781	+	89
TP73	chr1	3644693	3644781	+	89
TP73	chr1	3644693	3644781	+	89
TP73	chr1	3644693	3644781	+	89
TP73	chr1	3644693	3644781	+	89
TP73	chr1	3644693	3644781	+	89
TP73	chr1	3644693	3644781	+	89
TP73	chr1	3644693	3644781	+	89
TP73	chr1	3645891	3646012	+	122
TP73	chr1	3645891	3646012	+	122
TP73	chr1	3645891	3646012	+	122
TP73	chr1	3645891	3646012	+	122
TP73	chr1	3645891	3646012	+	122
TP73	chr1	3645891	3646012	+	122
TP73	chr1	3645891	3646012	+	122
TP73	chr1	3645891	3646012	+	122
TP73	chr1	3645891	3646012	+	122
TP73	chr1	3645891	3646012	+	122
TP73	chr1	3645891	3646012	+	122
TP73	chr1	3645891	3646012	+	122
TP73	chr1	3645891	3646012	+	122
TP73	chr1	3646564	3646712	+	149
TP73	chr1	3646564	3646712	+	149
TP73	chr1	3646564	3646712	+	149
TP73	chr1	3646564	3646712	+	149
TP73	chr1	3646564	3646712	+	149
TP73	chr1	3647491	3647629	+	139
TP73	chr1	3647491	3647629	+	139
TP73	chr1	3647491	3647629	+	139
TP73	chr1	3647491	3647629	+	139
TP73	chr1	3647491	3647629	+	139
TP73	chr1	3647491	3647629	+	139
TP73	chr1	3647491	3647629	+	139
TP73	chr1	3647491	3647629	+	139
TP73	chr1	3647491	3647629	+	139
TP73	chr1	3648027	3648120	+	94
TP73	chr1	3648027	3648120	+	94
TP73	chr1	3648027	3648120	+	94
TP73	chr1	3648027	3648120	+	94
TP73	chr1	3648027	3648120	+	94
TP73	chr1	3648027	3648120	+	94
TP73	chr1	3648027	3648120	+	94
TP73	chr1	3649311	3652765	+	3455
TP73	chr1	3649311	3652765	+	3455
TP73	chr1	3649311	3652765	+	3455
TP73	chr1	3649311	3652765	+	3455
TP73	chr1	3649311	3652765	+	3455
TP73	chr1	3649311	3652765	+	3455
TP73	chr1	3649311	3652765	+	3455
TP73	chr1	3649311	3652765	+	3455
TP73	chr1	3649311	3652765	+	3455
TP73	chr1	3649311	3652765	+	3455
TP73	chr1	3649311	3652765	+	3455
TP73	chr1	3649311	3652765	+	3455
TP73	chr1	3649311	3652765	+	3455
TP73-AS1	chr1	3652548	3654418	-	1871
TP73-AS1	chr1	3652548	3654418	-	1871
TP73-AS1	chr1	3652548	3655077	-	2530
TP73-AS1	chr1	3652548	3655899	-	3352
TP73-AS1	chr1	3652548	3656951	-	4404
TP73-AS1	chr1	3655936	3655971	-	36
TP73-AS1	chr1	3656400	3656951	-	552
TP73-AS1	chr1	3656797	3656951	-	155
TP73-AS1	chr1	3656797	3656951	-	155
TP73-AS1	chr1	3656797	3656951	-	155
TP73-AS1	chr1	3659368	3659475	-	108
TP73-AS1	chr1	3659368	3659475	-	108
TP73-AS1	chr1	3659368	3659475	-	108
TP73-AS1	chr1	3659368	3659475	-	108
TP73-AS1	chr1	3659368	3659521	-	154
TP73-AS1	chr1	3659625	3659754	-	130
TP73-AS1	chr1	3659625	3659754	-	130
TP73-AS1	chr1	3659625	3659754	-	130
TP73-AS1	chr1	3659625	3659754	-	130
TP73-AS1	chr1	3659625	3659754	-	130
TP73-AS1	chr1	3662171	3662745	-	575
TP73-AS1	chr1	3662171	3663937	-	1767
TP73-AS1	chr1	3662171	3663937	-	1767
TP73-AS1	chr1	3662171	3663937	-	1767
TP73-AS1	chr1	3662171	3663937	-	1767
TP73-AS1	chr1	3662851	3663335	-	485
CCDC27	chr1	3668965	3669363	+	399
CCDC27	chr1	3670682	3670805	+	124
CCDC27	chr1	3672021	3672131	+	111
CCDC27	chr1	3673297	3673454	+	158
CCDC27	chr1	3677845	3677994	+	150
CCDC27	chr1	3679184	3679276	+	93
CCDC27	chr1	3679672	3680038	+	367
CCDC27	chr1	3680270	3680400	+	131
CCDC27	chr1	3683099	3683176	+	78
CCDC27	chr1	3683797	3684009	+	213
CCDC27	chr1	3686347	3686451	+	105
CCDC27	chr1	3687965	3688209	+	245
LOC388588	chr1	3689352	3689405	+	54
LOC388588	chr1	3689627	3689745	+	119
LOC388588	chr1	3691863	3692047	+	185
LOC388588	chr1	3692359	3692546	+	188
LRRC47	chr1	3696784	3697900	-	1117
LRRC47	chr1	3698076	3698165	-	90
LRRC47	chr1	3699225	3699327	-	103
LRRC47	chr1	3700560	3700675	-	116
LRRC47	chr1	3701651	3701767	-	117
LRRC47	chr1	3703413	3703874	-	462
LRRC47	chr1	3712426	3713068	-	643
CEP104	chr1	3728645	3732081	-	3437
CEP104	chr1	3732844	3732934	-	91
CEP104	chr1	3739738	3739805	-	68
CEP104	chr1	3739988	3740126	-	139
CEP104	chr1	3742322	3742430	-	109
CEP104	chr1	3742934	3743000	-	67
CEP104	chr1	3743272	3743308	-	37
CEP104	chr1	3745830	3745937	-	108
CEP104	chr1	3746355	3746561	-	207
CEP104	chr1	3747610	3747786	-	177
CEP104	chr1	3750426	3750599	-	174
CEP104	chr1	3751489	3751656	-	168
CEP104	chr1	3753059	3753256	-	198
CEP104	chr1	3753856	3754083	-	228
CEP104	chr1	3755528	3755683	-	156
CEP104	chr1	3756172	3756340	-	169
CEP104	chr1	3761471	3761547	-	77
CEP104	chr1	3761853	3761915	-	63
CEP104	chr1	3764039	3764177	-	139
CEP104	chr1	3765172	3765345	-	174
CEP104	chr1	3768859	3768985	-	127
CEP104	chr1	3773453	3773797	-	345
DFFB	chr1	3773845	3774281	+	437
DFFB	chr1	3775282	3775408	+	127
DFFB	chr1	3782376	3782564	+	189
DFFB	chr1	3784538	3784617	+	80
DFFB	chr1	3786169	3786339	+	171
DFFB	chr1	3789036	3789136	+	101
DFFB	chr1	3800071	3801993	+	1923
C1orf174	chr1	3805697	3806637	-	941
C1orf174	chr1	3807133	3807621	-	489
C1orf174	chr1	3809447	3809560	-	114
C1orf174	chr1	3816736	3816857	-	122
LOC100133612	chr1	3816968	3817195	+	228
LOC100133612	chr1	3820529	3820600	+	72
LOC100133612	chr1	3830256	3830854	+	599
LOC100133612	chr1	3830959	3832011	+	1053
LOC728716	chr1	4000672	4000758	+	87
LOC728716	chr1	4001054	4001203	+	150
LOC728716	chr1	4012313	4012643	+	331
LOC284661	chr1	4472111	4472692	+	582
LOC284661	chr1	4475613	4475647	+	35
LOC284661	chr1	4476372	4476608	+	237
LOC284661	chr1	4482820	4483247	+	428
LOC284661	chr1	4483408	4483508	+	101
LOC284661	chr1	4484054	4484744	+	691
AJAP1	chr1	4715105	4715514	+	410
AJAP1	chr1	4715105	4715514	+	410
AJAP1	chr1	4771960	4772759	+	800
AJAP1	chr1	4771960	4772759	+	800
AJAP1	chr1	4829913	4830000	+	88
AJAP1	chr1	4829913	4830000	+	88
AJAP1	chr1	4832340	4832585	+	246
AJAP1	chr1	4832340	4832585	+	246
AJAP1	chr1	4834487	4834618	+	132
AJAP1	chr1	4834487	4834618	+	132
AJAP1	chr1	4837461	4837854	+	394
AJAP1	chr1	4842605	4843851	+	1247
MIR4417	chr1	5624131	5624203	+	73
MIR4689	chr1	5922732	5922801	-	70
NPHP4	chr1	5922870	5923465	-	596
NPHP4	chr1	5923950	5924093	-	144
NPHP4	chr1	5924398	5924577	-	180
NPHP4	chr1	5925162	5925333	-	172
NPHP4	chr1	5926433	5926518	-	86
NPHP4	chr1	5927090	5927175	-	86
NPHP4	chr1	5927800	5927956	-	157
NPHP4	chr1	5933312	5933395	-	84
NPHP4	chr1	5934531	5934717	-	187
NPHP4	chr1	5934934	5935160	-	227
NPHP4	chr1	5937153	5937358	-	206
NPHP4	chr1	5940174	5940299	-	126
NPHP4	chr1	5947346	5947526	-	181
NPHP4	chr1	5950928	5951088	-	161
NPHP4	chr1	5964677	5964864	-	188
NPHP4	chr1	5965352	5965543	-	192
NPHP4	chr1	5965692	5965843	-	152
NPHP4	chr1	5967175	5967282	-	108
NPHP4	chr1	5969212	5969273	-	62
NPHP4	chr1	5987709	5987847	-	139
NPHP4	chr1	5993207	5993389	-	183
NPHP4	chr1	6007164	6007290	-	127
NPHP4	chr1	6008130	6008311	-	182
NPHP4	chr1	6012760	6012896	-	137
NPHP4	chr1	6021854	6022009	-	156
NPHP4	chr1	6027359	6027423	-	65
NPHP4	chr1	6029147	6029319	-	173
NPHP4	chr1	6038330	6038473	-	144
NPHP4	chr1	6046215	6046387	-	173
NPHP4	chr1	6052304	6052533	-	230
KCNAB2	chr1	6052358	6052848	+	491
KCNAB2	chr1	6086073	6086505	+	433
KCNAB2	chr1	6086073	6086505	+	433
KCNAB2	chr1	6094348	6094854	+	507
KCNAB2	chr1	6100577	6100705	+	129
KCNAB2	chr1	6100577	6100705	+	129
KCNAB2	chr1	6100577	6100705	+	129
KCNAB2	chr1	6100577	6100705	+	129
KCNAB2	chr1	6101891	6101932	+	42
KCNAB2	chr1	6101891	6101932	+	42
KCNAB2	chr1	6101891	6101932	+	42
KCNAB2	chr1	6105981	6106243	+	263
KCNAB2	chr1	6106174	6106243	+	70
KCNAB2	chr1	6111571	6111814	+	244
KCNAB2	chr1	6132815	6132858	+	44
KCNAB2	chr1	6132815	6132858	+	44
KCNAB2	chr1	6132815	6132858	+	44
KCNAB2	chr1	6132815	6132858	+	44
KCNAB2	chr1	6132815	6132858	+	44
KCNAB2	chr1	6132815	6132858	+	44
KCNAB2	chr1	6133793	6133830	+	38
KCNAB2	chr1	6133793	6133830	+	38
KCNAB2	chr1	6133793	6133830	+	38
KCNAB2	chr1	6133793	6133830	+	38
KCNAB2	chr1	6133793	6133830	+	38
KCNAB2	chr1	6133793	6133830	+	38
KCNAB2	chr1	6142255	6142334	+	80
KCNAB2	chr1	6142255	6142334	+	80
KCNAB2	chr1	6142255	6142334	+	80
KCNAB2	chr1	6142255	6142334	+	80
KCNAB2	chr1	6142255	6142334	+	80
KCNAB2	chr1	6142255	6142334	+	80
KCNAB2	chr1	6145264	6145308	+	45
KCNAB2	chr1	6145264	6145308	+	45
KCNAB2	chr1	6145264	6145308	+	45
KCNAB2	chr1	6145264	6145308	+	45
KCNAB2	chr1	6145264	6145308	+	45
KCNAB2	chr1	6145264	6145308	+	45
KCNAB2	chr1	6147527	6147571	+	45
KCNAB2	chr1	6147527	6147571	+	45
KCNAB2	chr1	6147527	6147571	+	45
KCNAB2	chr1	6147527	6147571	+	45
KCNAB2	chr1	6147527	6147571	+	45
KCNAB2	chr1	6147527	6147571	+	45
KCNAB2	chr1	6149068	6149111	+	44
KCNAB2	chr1	6149068	6149111	+	44
KCNAB2	chr1	6149068	6149111	+	44
KCNAB2	chr1	6149068	6149111	+	44
KCNAB2	chr1	6149068	6149111	+	44
KCNAB2	chr1	6149068	6149111	+	44
KCNAB2	chr1	6150449	6150535	+	87
KCNAB2	chr1	6150449	6150535	+	87
KCNAB2	chr1	6150449	6150535	+	87
KCNAB2	chr1	6150449	6150535	+	87
KCNAB2	chr1	6150449	6150535	+	87
KCNAB2	chr1	6150449	6150535	+	87
KCNAB2	chr1	6151323	6151367	+	45
KCNAB2	chr1	6154460	6154545	+	86
KCNAB2	chr1	6154460	6154545	+	86
KCNAB2	chr1	6154460	6154545	+	86
KCNAB2	chr1	6154460	6154545	+	86
KCNAB2	chr1	6154460	6154545	+	86
KCNAB2	chr1	6154460	6154545	+	86
KCNAB2	chr1	6155383	6155503	+	121
KCNAB2	chr1	6155383	6155503	+	121
KCNAB2	chr1	6155383	6155503	+	121
KCNAB2	chr1	6155383	6155503	+	121
KCNAB2	chr1	6155383	6155503	+	121
KCNAB2	chr1	6155383	6155503	+	121
KCNAB2	chr1	6155590	6155684	+	95
KCNAB2	chr1	6155590	6155684	+	95
KCNAB2	chr1	6155590	6155684	+	95
KCNAB2	chr1	6155590	6155684	+	95
KCNAB2	chr1	6155590	6155684	+	95
KCNAB2	chr1	6155590	6155684	+	95
KCNAB2	chr1	6156696	6156816	+	121
KCNAB2	chr1	6156696	6156816	+	121
KCNAB2	chr1	6156696	6156816	+	121
KCNAB2	chr1	6156696	6156816	+	121
KCNAB2	chr1	6156696	6156816	+	121
KCNAB2	chr1	6156696	6156816	+	121
KCNAB2	chr1	6157329	6157417	+	89
KCNAB2	chr1	6157329	6157417	+	89
KCNAB2	chr1	6157329	6157417	+	89
KCNAB2	chr1	6157329	6157417	+	89
KCNAB2	chr1	6157329	6157417	+	89
KCNAB2	chr1	6157329	6157417	+	89
KCNAB2	chr1	6158545	6161253	+	2709
KCNAB2	chr1	6158545	6161253	+	2709
KCNAB2	chr1	6158545	6161253	+	2709
KCNAB2	chr1	6158545	6161253	+	2709
KCNAB2	chr1	6158545	6161253	+	2709
KCNAB2	chr1	6158545	6161253	+	2709
CHD5	chr1	6161847	6165487	-	3641
CHD5	chr1	6166294	6166347	-	54
CHD5	chr1	6166455	6166569	-	115
CHD5	chr1	6166676	6166839	-	164
CHD5	chr1	6169855	6170050	-	196
CHD5	chr1	6170454	6170586	-	133
CHD5	chr1	6171835	6171943	-	109
CHD5	chr1	6172200	6172337	-	138
CHD5	chr1	6172969	6173058	-	90
CHD5	chr1	6181165	6181297	-	133
CHD5	chr1	6181554	6181633	-	80
CHD5	chr1	6184008	6184167	-	160
CHD5	chr1	6184577	6184721	-	145
CHD5	chr1	6185160	6185293	-	134
CHD5	chr1	6185584	6185672	-	89
CHD5	chr1	6185826	6185918	-	93
CHD5	chr1	6186632	6186806	-	175
CHD5	chr1	6188106	6188278	-	173
CHD5	chr1	6188559	6188669	-	111
CHD5	chr1	6188898	6189129	-	232
CHD5	chr1	6190264	6190388	-	125
CHD5	chr1	6191691	6191808	-	118
CHD5	chr1	6194188	6194319	-	132
CHD5	chr1	6194778	6194919	-	142
CHD5	chr1	6195290	6195463	-	174
CHD5	chr1	6196577	6196698	-	122
CHD5	chr1	6196788	6196925	-	138
CHD5	chr1	6202188	6202388	-	201
CHD5	chr1	6202474	6202665	-	192
CHD5	chr1	6203883	6203991	-	109
CHD5	chr1	6204084	6204215	-	132
CHD5	chr1	6206272	6206483	-	212
CHD5	chr1	6206725	6206931	-	207
CHD5	chr1	6208914	6209135	-	222
CHD5	chr1	6209306	6209472	-	167
CHD5	chr1	6211092	6211215	-	124
CHD5	chr1	6212472	6212596	-	125
CHD5	chr1	6214720	6214958	-	239
CHD5	chr1	6215659	6215777	-	119
CHD5	chr1	6219396	6219575	-	180
CHD5	chr1	6228210	6228337	-	128
CHD5	chr1	6240005	6240194	-	190
RPL22	chr1	6245080	6246876	-	1797
RPL22	chr1	6252990	6253114	-	125
RPL22	chr1	6257712	6257816	-	105
RPL22	chr1	6259622	6259679	-	58
RNF207	chr1	6266189	6266362	+	174
RNF207	chr1	6266596	6266786	+	191
RNF207	chr1	6267439	6267571	+	133
RNF207	chr1	6268941	6269085	+	145
RNF207	chr1	6269175	6269256	+	82
RNF207	chr1	6269328	6269403	+	76
RNF207	chr1	6269474	6269599	+	126
RNF207	chr1	6269984	6270030	+	47
RNF207	chr1	6270283	6270355	+	73
RNF207	chr1	6270430	6270498	+	69
RNF207	chr1	6270930	6270998	+	69
RNF207	chr1	6271081	6271178	+	98
RNF207	chr1	6271927	6272113	+	187
RNF207	chr1	6272291	6272476	+	186
RNF207	chr1	6272742	6272793	+	52
RNF207	chr1	6273126	6273243	+	118
RNF207	chr1	6278349	6278429	+	81
RNF207	chr1	6279296	6281359	+	2064
ICMT	chr1	6281253	6285322	-	4070
ICMT	chr1	6291962	6292179	-	218
ICMT	chr1	6293534	6293703	-	170
ICMT	chr1	6294946	6295034	-	89
ICMT	chr1	6295777	6296044	-	268
HES3	chr1	6304252	6304301	+	50
HES3	chr1	6304411	6304506	+	96
HES3	chr1	6304608	6304689	+	82
HES3	chr1	6305170	6305638	+	469
GPR153	chr1	6307406	6310063	-	2658
GPR153	chr1	6310500	6310684	-	185
GPR153	chr1	6311398	6311590	-	193
GPR153	chr1	6313778	6314207	-	430
GPR153	chr1	6314610	6315074	-	465
GPR153	chr1	6320885	6321035	-	151
ACOT7	chr1	6324332	6324755	-	424
ACOT7	chr1	6324332	6324755	-	424
ACOT7	chr1	6324332	6324755	-	424
ACOT7	chr1	6324332	6324755	-	424
ACOT7	chr1	6341162	6341346	-	185
ACOT7	chr1	6341162	6341346	-	185
ACOT7	chr1	6341162	6341346	-	185
ACOT7	chr1	6341162	6341346	-	185
ACOT7	chr1	6354924	6355040	-	117
ACOT7	chr1	6354924	6355040	-	117
ACOT7	chr1	6354924	6355040	-	117
ACOT7	chr1	6354924	6355040	-	117
ACOT7	chr1	6378552	6378638	-	87
ACOT7	chr1	6378552	6378638	-	87
ACOT7	chr1	6378552	6378638	-	87
ACOT7	chr1	6378552	6378638	-	87
ACOT7	chr1	6387359	6387473	-	115
ACOT7	chr1	6387359	6387473	-	115
ACOT7	chr1	6387359	6387473	-	115
ACOT7	chr1	6387359	6387473	-	115
ACOT7	chr1	6393537	6393628	-	92
ACOT7	chr1	6393537	6393628	-	92
ACOT7	chr1	6393537	6393628	-	92
ACOT7	chr1	6393537	6393628	-	92
ACOT7	chr1	6399493	6399649	-	157
ACOT7	chr1	6399493	6399649	-	157
ACOT7	chr1	6399493	6399649	-	157
ACOT7	chr1	6399493	6399649	-	157
ACOT7	chr1	6409809	6409926	-	118
ACOT7	chr1	6409809	6409926	-	118
ACOT7	chr1	6409809	6409926	-	118
ACOT7	chr1	6409809	6409926	-	118
ACOT7	chr1	6418886	6419004	-	119
ACOT7	chr1	6420630	6420764	-	135
ACOT7	chr1	6445554	6445883	-	330
ACOT7	chr1	6453317	6453826	-	510
HES2	chr1	6475294	6479213	-	3920
HES2	chr1	6479301	6479400	-	100
HES2	chr1	6479667	6479762	-	96
HES2	chr1	6479836	6479979	-	144
ESPN	chr1	6484848	6485309	+	462
ESPN	chr1	6488286	6488479	+	194
MIR4252	chr1	6489894	6489956	-	63
ESPN	chr1	6500314	6500500	+	187
ESPN	chr1	6500686	6500868	+	183
ESPN	chr1	6500994	6501125	+	132
ESPN	chr1	6504541	6504742	+	202
ESPN	chr1	6505724	6505995	+	272
ESPN	chr1	6508701	6509151	+	451
ESPN	chr1	6511663	6511808	+	146
ESPN	chr1	6511893	6512156	+	264
ESPN	chr1	6517244	6517323	+	80
ESPN	chr1	6517421	6517432	+	12
ESPN	chr1	6520059	6521004	+	946
TNFRSF25	chr1	6521214	6521822	-	609
TNFRSF25	chr1	6521214	6521822	-	609
TNFRSF25	chr1	6521214	6521822	-	609
TNFRSF25	chr1	6521214	6521822	-	609
TNFRSF25	chr1	6521214	6521822	-	609
TNFRSF25	chr1	6522054	6522234	-	181
TNFRSF25	chr1	6522054	6522234	-	181
TNFRSF25	chr1	6522054	6522234	-	181
TNFRSF25	chr1	6522054	6522234	-	181
TNFRSF25	chr1	6522054	6522234	-	181
TNFRSF25	chr1	6522689	6522723	-	35
TNFRSF25	chr1	6522689	6522723	-	35
TNFRSF25	chr1	6522689	6522726	-	38
TNFRSF25	chr1	6522689	6522726	-	38
TNFRSF25	chr1	6522689	6522726	-	38
TNFRSF25	chr1	6522923	6523030	-	108
TNFRSF25	chr1	6522923	6523030	-	108
TNFRSF25	chr1	6522923	6523030	-	108
TNFRSF25	chr1	6523125	6523207	-	83
TNFRSF25	chr1	6523132	6523187	-	56
TNFRSF25	chr1	6523132	6523187	-	56
TNFRSF25	chr1	6523132	6523187	-	56
TNFRSF25	chr1	6524171	6524513	-	343
TNFRSF25	chr1	6524435	6524513	-	79
TNFRSF25	chr1	6524435	6524513	-	79
TNFRSF25	chr1	6524435	6524513	-	79
TNFRSF25	chr1	6524435	6524513	-	79
TNFRSF25	chr1	6524612	6524779	-	168
TNFRSF25	chr1	6524612	6524779	-	168
TNFRSF25	chr1	6524612	6524779	-	168
TNFRSF25	chr1	6524612	6524779	-	168
TNFRSF25	chr1	6524612	6524779	-	168
TNFRSF25	chr1	6525148	6525282	-	135
TNFRSF25	chr1	6525148	6525282	-	135
TNFRSF25	chr1	6525148	6525282	-	135
TNFRSF25	chr1	6525148	6525282	-	135
TNFRSF25	chr1	6525500	6525620	-	121
TNFRSF25	chr1	6525500	6525620	-	121
TNFRSF25	chr1	6525500	6525620	-	121
TNFRSF25	chr1	6525500	6525620	-	121
TNFRSF25	chr1	6525500	6525620	-	121
TNFRSF25	chr1	6525500	6525620	-	121
TNFRSF25	chr1	6526129	6526255	-	127
TNFRSF25	chr1	6526129	6526255	-	127
TNFRSF25	chr1	6526129	6526255	-	127
TNFRSF25	chr1	6526129	6526255	-	127
TNFRSF25	chr1	6526129	6526255	-	127
TNFRSF25	chr1	6526129	6526255	-	127
PLEKHG5	chr1	6526152	6527632	-	1481
PLEKHG5	chr1	6526152	6527632	-	1481
PLEKHG5	chr1	6526152	6527632	-	1481
PLEKHG5	chr1	6526152	6527632	-	1481
PLEKHG5	chr1	6526152	6527632	-	1481
PLEKHG5	chr1	6527885	6528646	-	762
PLEKHG5	chr1	6527885	6528646	-	762
PLEKHG5	chr1	6527885	6528646	-	762
PLEKHG5	chr1	6527885	6528646	-	762
PLEKHG5	chr1	6527885	6528646	-	762
PLEKHG5	chr1	6529102	6529301	-	200
PLEKHG5	chr1	6529102	6529301	-	200
PLEKHG5	chr1	6529102	6529301	-	200
PLEKHG5	chr1	6529102	6529301	-	200
PLEKHG5	chr1	6529102	6529301	-	200
PLEKHG5	chr1	6529395	6529510	-	116
PLEKHG5	chr1	6529395	6529510	-	116
PLEKHG5	chr1	6529395	6529510	-	116
PLEKHG5	chr1	6529395	6529510	-	116
PLEKHG5	chr1	6529395	6529510	-	116
PLEKHG5	chr1	6529604	6529736	-	133
PLEKHG5	chr1	6529604	6529736	-	133
PLEKHG5	chr1	6529604	6529736	-	133
PLEKHG5	chr1	6529604	6529736	-	133
PLEKHG5	chr1	6529604	6529736	-	133
PLEKHG5	chr1	6530296	6530415	-	120
PLEKHG5	chr1	6530296	6530415	-	120
PLEKHG5	chr1	6530296	6530415	-	120
PLEKHG5	chr1	6530296	6530415	-	120
PLEKHG5	chr1	6530296	6530415	-	120
PLEKHG5	chr1	6530566	6530703	-	138
PLEKHG5	chr1	6530566	6530703	-	138
PLEKHG5	chr1	6530566	6530703	-	138
PLEKHG5	chr1	6530566	6530703	-	138
PLEKHG5	chr1	6530566	6530703	-	138
PLEKHG5	chr1	6530795	6530944	-	150
PLEKHG5	chr1	6530795	6530944	-	150
PLEKHG5	chr1	6530795	6530944	-	150
PLEKHG5	chr1	6530795	6530944	-	150
PLEKHG5	chr1	6530795	6530944	-	150
PLEKHG5	chr1	6531050	6531160	-	111
PLEKHG5	chr1	6531050	6531160	-	111
PLEKHG5	chr1	6531050	6531160	-	111
PLEKHG5	chr1	6531050	6531160	-	111
PLEKHG5	chr1	6531050	6531160	-	111
PLEKHG5	chr1	6531548	6531697	-	150
PLEKHG5	chr1	6531548	6531697	-	150
PLEKHG5	chr1	6531548	6531697	-	150
PLEKHG5	chr1	6531548	6531697	-	150
PLEKHG5	chr1	6531548	6531697	-	150
PLEKHG5	chr1	6531818	6531868	-	51
PLEKHG5	chr1	6531818	6531868	-	51
PLEKHG5	chr1	6531818	6531868	-	51
PLEKHG5	chr1	6531818	6531868	-	51
PLEKHG5	chr1	6531818	6531868	-	51
PLEKHG5	chr1	6532587	6532682	-	96
PLEKHG5	chr1	6532587	6532682	-	96
PLEKHG5	chr1	6532587	6532682	-	96
PLEKHG5	chr1	6532587	6532682	-	96
PLEKHG5	chr1	6532587	6532682	-	96
PLEKHG5	chr1	6533046	6533234	-	189
PLEKHG5	chr1	6533046	6533234	-	189
PLEKHG5	chr1	6533046	6533234	-	189
PLEKHG5	chr1	6533046	6533234	-	189
PLEKHG5	chr1	6533046	6533234	-	189
PLEKHG5	chr1	6533311	6533514	-	204
PLEKHG5	chr1	6533311	6533514	-	204
PLEKHG5	chr1	6533311	6533514	-	204
PLEKHG5	chr1	6533311	6533514	-	204
PLEKHG5	chr1	6533311	6533514	-	204
PLEKHG5	chr1	6534073	6534224	-	152
PLEKHG5	chr1	6534073	6534224	-	152
PLEKHG5	chr1	6534073	6534224	-	152
PLEKHG5	chr1	6534073	6534224	-	152
PLEKHG5	chr1	6534073	6534224	-	152
PLEKHG5	chr1	6534511	6534647	-	137
PLEKHG5	chr1	6534511	6534647	-	137
PLEKHG5	chr1	6534511	6534647	-	137
PLEKHG5	chr1	6534511	6534647	-	137
PLEKHG5	chr1	6534511	6534647	-	137
PLEKHG5	chr1	6535107	6535198	-	92
PLEKHG5	chr1	6535107	6535198	-	92
PLEKHG5	chr1	6535107	6535198	-	92
PLEKHG5	chr1	6535107	6535198	-	92
PLEKHG5	chr1	6535107	6535198	-	92
PLEKHG5	chr1	6535522	6535582	-	61
PLEKHG5	chr1	6535522	6535582	-	61
PLEKHG5	chr1	6535522	6535582	-	61
[truncated: 390,960 more rows]
